# Supplementary material for: Medial open wedge osteotomy yields comparable stability to lateral open wedge procedure on the distal femur
Source: PLoS One. 2024 Sep 25;19(9):e0310869. doi: 10.1371/journal.pone.0310869 (PMC11423964; doi:10.1371/journal.pone.0310869)
Supplement: S1 File — This file contains all raw data in csv format as it was stored on the testing machine. (ZIP) [file pone.0310869.s001.zip]

Archive with 217 entries (180 files):
- Specimens/
- Specimens/L1_Axial/
- Specimens/L1_Axial/specimen.dat
- Specimens/L1_Axial/specimen.log
- Specimens/L1_Axial/specimen.mpp
- Specimens/L1_Axial/specimen.mps
- Specimens/L1_Axial/specimen.prm
- Specimens/L1_Torsion/
- Specimens/L1_Torsion/specimen.dat
- Specimens/L1_Torsion/specimen.log
- Specimens/L1_Torsion/specimen.mpp
- Specimens/L1_Torsion/specimen.mps
- Specimens/L1_Torsion/specimen.prm
- Specimens/L1_Zerstoerung/
- Specimens/L1_Zerstoerung/specimen.dat
- Specimens/L1_Zerstoerung/specimen.log
- Specimens/L1_Zerstoerung/specimen.mpp
- Specimens/L1_Zerstoerung/specimen.mps
- Specimens/L1_Zerstoerung/specimen.prm
- Specimens/L2_Axial/
- Specimens/L2_Axial/specimen.dat
- Specimens/L2_Axial/specimen.log
- Specimens/L2_Axial/specimen.mpp
- Specimens/L2_Axial/specimen.mps
- Specimens/L2_Axial/specimen.prm
- Specimens/L2_Torsion/
- Specimens/L2_Torsion/specimen.dat
- Specimens/L2_Torsion/specimen.log
- Specimens/L2_Torsion/specimen.mpp
- Specimens/L2_Torsion/specimen.mps
- Specimens/L2_Torsion/specimen.prm
- Specimens/L2_Zerstoerung/
- Specimens/L2_Zerstoerung/specimen.dat
- Specimens/L2_Zerstoerung/specimen.log
- Specimens/L2_Zerstoerung/specimen.mpp
- Specimens/L2_Zerstoerung/specimen.mps
- Specimens/L2_Zerstoerung/specimen.prm
- Specimens/L3_Axial/
- Specimens/L3_Axial/specimen.dat
- Specimens/L3_Axial/specimen.log
- Specimens/L3_Axial/specimen.mpp
- Specimens/L3_Axial/specimen.mps
- Specimens/L3_Axial/specimen.prm
- Specimens/L3_Torsion/
- Specimens/L3_Torsion/specimen.dat
- Specimens/L3_Torsion/specimen.log
- Specimens/L3_Torsion/specimen.mpp
- Specimens/L3_Torsion/specimen.mps
- Specimens/L3_Torsion/specimen.prm
- Specimens/L3_Zerstoerung/
- Specimens/L3_Zerstoerung/specimen.dat
- Specimens/L3_Zerstoerung/specimen.log
- Specimens/L3_Zerstoerung/specimen.mpp
- Specimens/L3_Zerstoerung/specimen.mps
- Specimens/L3_Zerstoerung/specimen.prm
- Specimens/L4_Axial/
- Specimens/L4_Axial/specimen.dat
- Specimens/L4_Axial/specimen.log
- Specimens/L4_Axial/specimen.mpp
- Specimens/L4_Axial/specimen.mps
- Specimens/L4_Axial/specimen.prm
- Specimens/L4_Torsion/
- Specimens/L4_Torsion/specimen.dat
- Specimens/L4_Torsion/specimen.log
- Specimens/L4_Torsion/specimen.mpp
- Specimens/L4_Torsion/specimen.mps
- Specimens/L4_Torsion/specimen.prm
- Specimens/L4_Zerstoerung/
- Specimens/L4_Zerstoerung/specimen.dat
- Specimens/L4_Zerstoerung/specimen.log
- Specimens/L4_Zerstoerung/specimen.mpp
- Specimens/L4_Zerstoerung/specimen.mps
- Specimens/L4_Zerstoerung/specimen.prm
- Specimens/L5_Axial/
- Specimens/L5_Axial/specimen.dat
- Specimens/L5_Axial/specimen.log
- Specimens/L5_Axial/specimen.mpp
- Specimens/L5_Axial/specimen.mps
- Specimens/L5_Axial/specimen.prm
- Specimens/L5_Torsion/
- Specimens/L5_Torsion/specimen.dat
- Specimens/L5_Torsion/specimen.log
- Specimens/L5_Torsion/specimen.mpp
- Specimens/L5_Torsion/specimen.mps
- Specimens/L5_Torsion/specimen.prm
- Specimens/L5_Zerstoerung/
- Specimens/L5_Zerstoerung/specimen.dat
- Specimens/L5_Zerstoerung/specimen.log
- Specimens/L5_Zerstoerung/specimen.mpp
- Specimens/L5_Zerstoerung/specimen.mps
- Specimens/L5_Zerstoerung/specimen.prm
- Specimens/L6_Axial/
- Specimens/L6_Axial/specimen.dat
- Specimens/L6_Axial/specimen.log
- Specimens/L6_Axial/specimen.mpp
- Specimens/L6_Axial/specimen.mps
- Specimens/L6_Axial/specimen.prm
- Specimens/L6_Torsion/
- Specimens/L6_Torsion/specimen.dat
- Specimens/L6_Torsion/specimen.log
- Specimens/L6_Torsion/specimen.mpp
- Specimens/L6_Torsion/specimen.mps
- Specimens/L6_Torsion/specimen.prm
- Specimens/L6_Zerstoerung/
- Specimens/L6_Zerstoerung/specimen.dat
- Specimens/L6_Zerstoerung/specimen.log
- Specimens/L6_Zerstoerung/specimen.mpp
- Specimens/L6_Zerstoerung/specimen.mps
- Specimens/L6_Zerstoerung/specimen.prm
- Specimens/M1_Axial/
- Specimens/M1_Axial/specimen.dat
- Specimens/M1_Axial/specimen.log
- Specimens/M1_Axial/specimen.mpp
- Specimens/M1_Axial/specimen.mps
- Specimens/M1_Axial/specimen.prm
- Specimens/M1_Torsion/
- Specimens/M1_Torsion/specimen.dat
- Specimens/M1_Torsion/specimen.log
- Specimens/M1_Torsion/specimen.mpp
- Specimens/M1_Torsion/specimen.mps
- Specimens/M1_Torsion/specimen.prm
- Specimens/M1_Zerstoerung/
- Specimens/M1_Zerstoerung/specimen.dat
- Specimens/M1_Zerstoerung/specimen.log
- Specimens/M1_Zerstoerung/specimen.mpp
- Specimens/M1_Zerstoerung/specimen.mps
- Specimens/M1_Zerstoerung/specimen.prm
- Specimens/M2_Axial/
- Specimens/M2_Axial/specimen.dat
- Specimens/M2_Axial/specimen.log
- Specimens/M2_Axial/specimen.mpp
- Specimens/M2_Axial/specimen.mps
- Specimens/M2_Axial/specimen.prm
- Specimens/M2_Torsion/
- Specimens/M2_Torsion/specimen.dat
- Specimens/M2_Torsion/specimen.log
- Specimens/M2_Torsion/specimen.mpp
- Specimens/M2_Torsion/specimen.mps
- Specimens/M2_Torsion/specimen.prm
- Specimens/M2_Zerstoerung/
- Specimens/M2_Zerstoerung/specimen.dat
- Specimens/M2_Zerstoerung/specimen.log
- Specimens/M2_Zerstoerung/specimen.mpp
- Specimens/M2_Zerstoerung/specimen.mps
- Specimens/M2_Zerstoerung/specimen.prm
- Specimens/M3_Axial/
- Specimens/M3_Axial/specimen.dat
- Specimens/M3_Axial/specimen.log
- Specimens/M3_Axial/specimen.mpp
- Specimens/M3_Axial/specimen.mps
- Specimens/M3_Axial/specimen.prm
- Specimens/M3_Torsion/
- Specimens/M3_Torsion/specimen.dat
- Specimens/M3_Torsion/specimen.log
- Specimens/M3_Torsion/specimen.mpp
- Specimens/M3_Torsion/specimen.mps
- Specimens/M3_Torsion/specimen.prm
- Specimens/M3_Zerstoerung/
- Specimens/M3_Zerstoerung/specimen.dat
- Specimens/M3_Zerstoerung/specimen.log
- Specimens/M3_Zerstoerung/specimen.mpp
- Specimens/M3_Zerstoerung/specimen.mps
- Specimens/M3_Zerstoerung/specimen.prm
- Specimens/M4_Axial/
- Specimens/M4_Axial/specimen.dat
- Specimens/M4_Axial/specimen.log
- Specimens/M4_Axial/specimen.mpp
- Specimens/M4_Axial/specimen.mps
- Specimens/M4_Axial/specimen.prm
- Specimens/M4_Torsion/
- Specimens/M4_Torsion/specimen.dat
- Specimens/M4_Torsion/specimen.log
- Specimens/M4_Torsion/specimen.mpp
- Specimens/M4_Torsion/specimen.mps
- Specimens/M4_Torsion/specimen.prm
- Specimens/M4_Zerstoerung/
- Specimens/M4_Zerstoerung/specimen.dat
- Specimens/M4_Zerstoerung/specimen.log
- Specimens/M4_Zerstoerung/specimen.mpp
- Specimens/M4_Zerstoerung/specimen.mps
- Specimens/M4_Zerstoerung/specimen.prm
- Specimens/M5_Axial/
- Specimens/M5_Axial/specimen.dat
- Specimens/M5_Axial/specimen.log
- Specimens/M5_Axial/specimen.mpp
- Specimens/M5_Axial/specimen.mps
- Specimens/M5_Axial/specimen.prm
- Specimens/M5_Torsion/
- Specimens/M5_Torsion/specimen.dat
- Specimens/M5_Torsion/specimen.log
- Specimens/M5_Torsion/specimen.mpp
- Specimens/M5_Torsion/specimen.mps
- Specimens/M5_Torsion/specimen.prm
- Specimens/M5_Zerstoerung/
- Specimens/M5_Zerstoerung/specimen.dat
- Specimens/M5_Zerstoerung/specimen.log
- Specimens/M5_Zerstoerung/specimen.mpp
- Specimens/M5_Zerstoerung/specimen.mps
- Specimens/M5_Zerstoerung/specimen.prm
- Specimens/M6_Axial/
- Specimens/M6_Axial/specimen.dat
- Specimens/M6_Axial/specimen.log
- Specimens/M6_Axial/specimen.mpp
- Specimens/M6_Axial/specimen.mps
- Specimens/M6_Axial/specimen.prm
- Specimens/M6_Torsion/
- Specimens/M6_Torsion/specimen.dat
- Specimens/M6_Torsion/specimen.log
- Specimens/M6_Torsion/specimen.mpp
- Specimens/M6_Torsion/specimen.mps
- Specimens/M6_Torsion/specimen.prm
- Specimens/M6_Zerstoerung/
- Specimens/M6_Zerstoerung/specimen.dat
- Specimens/M6_Zerstoerung/specimen.log
- Specimens/M6_Zerstoerung/specimen.mpp
- Specimens/M6_Zerstoerung/specimen.mps
- Specimens/M6_Zerstoerung/specimen.prm
