# Supplementary material for: Medial open wedge osteotomy yields comparable stability to lateral open wedge procedure on the distal femur
Source: PLoS One. 2024 Sep 25;19(9):e0310869. doi: 10.1371/journal.pone.0310869 (PMC11423964; doi:10.1371/journal.pone.0310869)
Supplement: S1 File — This file contains all raw data in csv format as it was stored on the testing machine. (ZIP) [file pone.0310869.s001.zip › Specimens/L1_Axial/specimen.dat]

MTS793|MPT|DEU|1|2|,|.|:|49|1|1|A
Datenerfassung						Zeit:	10,018555	Sec	18.06.2021 14:43:01
Laufzeit	Axial Z�hler	Axial Weg	Axial Kraft	Aux Input 1	Aux Input 2
Sec	segments	mm	N	V	V
0,01171875	0	-0,00079274178	-0,62959266	0,0033320417	0,0030146972
0,021484375	0	0,00017881393	-0,16847625	0,0004252803	6,176735e-05
0,03125	0	-0,0010624528	0,45865774	0,0034822132	0,0031008159
0,041015625	0	-0,00044256449	1,5908852	0,0004289099	3,9027072e-05
0,05078125	0	-0,00070780516	1,2637116	0,0035109248	0,0031006143
0,060546875	0	-0,00045150518	0,042244792	0,00047586043	0,00012549572
0,0703125	0	0,00010430813	1,2263842	0,0034628243	0,0030898922
0,080078125	0	-0,00037699938	2,1543167	0,00026706932	-8,4483472e-05
0,08984375	0	-0,00065416098	0,26643276	0,003702082	0,003343035
0,099609375	0	-0,00061541796	0,35583973	0,00013697318	-0,00025065092
0,109375	0	-0,00102669	1,155641	0,0038063647	0,0034508649
0,11914063	0	-0,0010043383	1,5730038	-4,384965e-05	-0,00040010404
0,12890625	0	-0,00057667494	0,99727881	0,0040251343	0,0036280775
0,13867188	0	-0,0007301569	-0,086389482	-8,4211279e-05	-0,00045095163
0,1484375	0	-0,0014215708	1,0558963	0,0037650755	0,0033610198
0,15820313	0	-0,0017017126	2,1114573	0,00012415338	-0,00032050331
0,16796875	0	-0,00037848949	0,39445236	0,0037621688	0,0034206146
0,17773438	0	-0,00043809414	0,69737434	9,6363583e-05	-0,00029619609
0,1875	0	-0,00077188015	1,3644062	0,0037403137	0,0033363551
0,19726563	0	-0,00035762787	1,8879957	0,00016327758	-0,00022933993
0,20703125	0	-0,00018328428	1,3519452	0,0037753938	0,0034041549
0,21679688	0	0,00023841858	-0,14014542	7,8075027e-05	-0,00026477413
0,2265625	0	-0,00071525574	1,3213232	0,0037465109	0,0033934354
0,23632813	0	-0,00029653311	1,9404106	0,00036269194	-5,1466341e-05
0,24609375	0	-0,00047981739	0,2925843	0,0033586128	0,0029324915
0,25585938	0	-0,00082105398	0,69625676	0,00074080896	0,00038105733
0,265625	0	-0,00026673079	1,306571	0,0028882842	0,0025552351
0,27539063	0	-0,0010371208	1,5628897	0,0012531552	0,00098330551
0,28515625	0	0,00052303076	0,93642622	0,0022362757	0,0019643388
0,29492188	0	-0,00091046095	-0,11047348	0,0016247848	0,0014445458
0,3046875	0	0,00031739473	1,2704171	0,0022272151	0,001924286
0,31445313	0	5,8114529e-05	2,2987649	0,0016494539	0,0014243363
0,32421875	0	-0,00088512897	0,51118433	0,0020335377	0,0018068937
0,33398438	0	-0,00042468309	0,50833452	0,0015307453	0,0013498095
0,34375	0	-0,0013872981	1,0278449	0,0022195382	0,0019124637
0,35351563	0	-0,00068843365	1,2785755	0,0016348666	0,0013454863
0,36328125	0	-0,00097006559	0,67653131	0,0020228026	0,0017759185
0,37304688	0	-0,00050067902	0,12600794	0,0017797719	0,0015655915
0,3828125	0	3,2782555e-05	1,280643	0,0017742502	0,001501458
0,39257813	0	0,00056326389	1,9116886	0,0021917417	0,00191162
0,40234375	0	-0,0001847744	0,12360513	0,0011504758	0,00081977574
0,41210938	0	0,00016689301	0,63959509	0,0027423322	0,0024179413
0,421875	0	-0,00016242266	1,0346621	0,00072124827	0,00040037703
0,43164063	0	-0,0013053417	1,1741929	0,0032929231	0,002928257
0,44140625	0	-0,0011518598	0,9316206	0,00033526565	-5,8809528e-05
0,45117188	0	-0,00088661909	-0,30074269	0,0035452102	0,0030881702
0,4609375	0	1,4901161e-05	0,88691711	0,00029696204	-4,3369655e-05
0,47070313	0	-0,00033676624	1,4002807	0,0033940987	0,0030610976
0,48046875	0	-0,00080615282	-0,18199906	0,00027527689	-7,352035e-05
0,49023438	0	0,00051409006	0,48900023	0,0034426185	0,0030463866
0,5	0	-0,0015586615	0,92877078	0,00039997554	-2,4751353e-05
0,50976563	0	-0,00053495169	0,68323684	0,0034807499	0,0031311105
0,51953125	0	-0,00011175871	0,28459355	6,6664725e-05	-0,00032399927
0,52929688	0	-0,00065118074	-0,49240887	0,0038152887	0,0034271267
0,5390625	0	-0,0016748905	0,38171187	-1,3043973e-05	-0,00037861464
0,54882813	0	-0,00014454126	0,87814403	0,0037664485	0,0033907283
0,55859375	0	-0,00075250864	-0,38942322	-6,740469e-05	-0,00041787687
0,56835938	0	-0,00080913305	0,22999942	0,0039374605	0,003560228
0,578125	0	-0,0012755394	0,67373741	-5,2867108e-07	-0,00042022846
0,58789063	0	-0,0012069941	0,16188249	0,0036833808	0,0032509156
0,59765625	0	-0,00058859587	-0,35600737	4,1612875e-05	-0,00031313568
0,60742188	0	-0,00022500753	-0,52269548	0,0038219397	0,0034190819
0,6171875	0	-0,0014513731	0,16389415	5,0262897e-05	-0,00028913491
0,62695313	0	-0,00062137842	-0,13137236	0,0037139195	0,0033178022
0,63671875	0	-0,001129508	-1,1719577	0,00015020923	-0,00020858773
0,64648438	0	-1,937151e-05	-0,2993457	0,0036125134	0,0032305392
0,65625	0	-0,0014156103	0,21032989	0,00017221377	-0,00018689316
0,66601563	0	-0,00052601099	-0,86428595	0,0034840072	0,0031398982
0,67578125	0	-0,00034123659	-0,97207725	0,00051688234	0,00022808934
0,68554688	0	-0,0010430813	-0,8225441	0,0028860674	0,00258294
0,6953125	0	-0,00046342611	-0,090356916	0,0010656388	0,00076163182
0,70507813	0	-0,00086575747	0,11237338	0,0025005592	0,0021666659
0,71484375	0	-0,0017240644	-1,897104	0,0014633827	0,0012068427
0,72460938	0	-0,00076293945	-0,84461641	0,0020274632	0,001754532
0,734375	0	-0,00045895576	-0,25911257	0,001592644	0,001361047
0,74414063	0	-0,0017598271	-1,1768751	0,0021627052	0,0018936172
0,75390625	0	-0,00078827143	-1,5649014	0,0015310063	0,0013857776
0,76367188	0	-0,00064969063	-1,0572374	0,002108173	0,0019246282
0,7734375	0	-0,0019684434	-0,47955662	0,0015360964	0,0014115286
0,78320313	0	-0,00049173832	-0,59098005	0,0021006279	0,0018165935
0,79296875	0	-0,0010669231	-2,2251158	0,0016053483	0,0013880122
0,80273438	0	-0,0011324883	-0,77303499	0,0018440352	0,0015987407
0,8125	0	-0,0014275312	-0,17266721	0,0019952829	0,0018452307
0,82226563	0	-0,0012889504	-1,5820563	0,0014412275	0,0011233125
0,83203125	0	-0,0013321638	-2,0397642	0,0026297362	0,0022925066
0,84179688	0	-0,0014364719	-1,7407537	0,00084808457	0,00048775924
0,8515625	0	-0,00037252903	-1,0246038	0,0030597791	0,0027567705
0,86132813	0	-0,0010564923	-1,5783124	0,00043651444	6,2954787e-05
0,87109375	0	-0,00092387199	-3,3117459	0,0033747167	0,0030053668
0,88085938	0	-0,0015854836	-1,7083995	0,0003249466	6,9965608e-07
0,890625	0	-0,00179708	-0,73833394	0,0034914515	0,003083989
0,90039063	0	-0,0005915761	-2,0710566	0,00034237304	-3,142457e-05
0,91015625	0	-0,00079721212	-2,643317	0,0034128437	0,0030253113
0,91992188	0	-0,00072866678	-2,0026042	0,00025505555	-0,00014743273
0,9296875	0	-0,0016361475	-1,3418868	0,003475891	0,0031215358
0,93945313	0	-0,00069141388	-1,9223057	0,00024323243	-0,00013773795
0,94921875	0	4,4703484e-05	-3,8374588	0,0036687162	0,0032568253
0,95898438	0	-0,001232326	-2,4222584	-5,227419e-05	-0,00044124405
0,96875	0	-0,0014826655	-1,6516819	0,0038913989	0,0035580355
0,97851563	0	-0,0013336539	-2,745688	1,1511656e-05	-0,00041995518
0,98828125	0	-0,0010877848	-3,2743068	0,0037543518	0,0033560742
0,99804688	0	-0,0012487173	-2,5726297	-3,5507983e-05	-0,00037403574
1,0078125	0	-0,0013738871	-2,3492799	0,003810439	0,0034619479
1,0175781	0	-0,0012427568	-2,3538618	6,8222434e-05	-0,00032355892
1,0273438	0	-0,00091940165	-4,3714418	0,0037119859	0,0033087211
1,0371094	0	-0,0018641353	-3,0458717	4,355381e-05	-0,00036936806
1,046875	0	-0,00057816505	-2,4408102	0,0038195979	0,0034037675
1,0566406	0	-0,00075548887	-3,6938488	2,8513023e-05	-0,00033243326
1,0664063	0	-0,00090003014	-3,6094711	0,0036554958	0,0032757339
1,0761719	0	-0,0016823411	-3,3839979	0,00020473613	-0,00012992736
1,0859375	0	-0,00096559525	-2,6001782	0,003507857	0,0031407424
1,0957031	0	-0,0020086765	-3,0143001	0,00043793907	9,1758266e-05
1,1054688	0	-0,0010818243	-4,7828255	0,0031339605	0,0027928501
1,1152344	0	-0,0024095178	-3,8225391	0,00093018881	0,00063952379
1,125	0	-0,0012159348	-2,8921478	0,0025482404	0,0022874966
1,1347656	0	-0,0024542212	-4,3034368	0,0013782709	0,0010983276
1,1445313	0	-0,00115484	-3,8580225	0,0021576285	0,0019352882
1,1542969	0	-0,0018656254	-3,6842375	0,001665853	0,0014152821
1,1640625	0	-0,0017240644	-3,3095665	0,0020825949	0,0018015367
1,1738281	0	-0,00012069941	-3,9006023	0,0015654892	0,0013335564
1,1835938	0	-0,0017225742	-4,8924608	0,0021098834	0,0018527278
1,1933594	0	-0,0010505319	-4,1289253	0,0015444603	0,0013772275
1,203125	0	-0,0026077032	-3,4212694	0,0021077923	0,0018742899
1,2128906	0	-0,0023588538	-4,989356	0,001633278	0,0014278054
1,2226563	0	-0,0019147992	-4,4050813	0,0018634415	0,001640831
1,2324219	0	-0,002335012	-4,2551012	0,0019335358	0,0016424262
1,2421875	0	-0,0017732382	-3,8381853	0,0015345853	0,0012949138
1,2519531	0	-0,0019013882	-4,190393	0,0023891747	0,002093367
1,2617188	0	-0,0016182661	-4,7568417	0,00096177636	0,00067363842
1,2714844	0	-0,0018924475	-4,1473656	0,0030542247	0,0026541592
1,28125	0	-0,0023186207	-3,8784742	0,00057850586	0,00019678904
1,2910156	0	-0,001591444	-5,145874	0,0033354964	0,0029415444
1,3007813	0	-0,001090765	-4,7578478	0,00027963906	-6,3213811e-05
1,3105469	0	-0,002810359	-4,736949	0,0034333223	0,0029967162
1,3203125	0	-0,0019997358	-5,0330534	0,00033533148	-5,2572868e-05
1,3300781	0	-0,0023186207	-5,2436628	0,0034318445	0,0029846453
1,3398438	0	-0,0020727515	-5,7154522	0,0003637484	2,5124755e-05
1,3496094	0	-0,0025242567	-4,3998847	0,0034582259	0,0030780653
1,359375	0	-0,0013574958	-4,4383855	0,00021621949	-0,00022271561
1,3691406	0	-0,0021666288	-5,8144703	0,0035847703	0,0031997454
1,3789063	0	-0,0023365021	-5,4014659	0,00010262316	-0,00032643118
1,3886719	0	-0,0014871359	-4,6140141	0,0037798684	0,0034468346
1,3984375	0	-0,0022336841	-5,1282721	-0,00011420438	-0,00046254747
1,4082031	0	-0,001257658	-5,5620074	0,0039289785	0,0035660947
1,4179688	0	-0,0023394823	-6,4478068	6,8752415e-05	-0,00031350792
1,4277344	0	-0,0018313527	-4,5797601	0,0037397251	0,0033502155
1,4375	0	-0,0017091632	-5,1680021	-6,0905513e-05	-0,0003853059
1,4472656	0	-0,0011071563	-6,7556462	0,0038799928	0,0034415962
1,4570313	0	-0,0023826957	-5,5723453	0,00014929756	-0,00023838395
1,4667969	0	-0,0016763806	-4,678555	0,0037038843	0,0033046966
1,4765625	0	-0,001578033	-5,6272745	1,190594e-05	-0,00034686178
1,4863281	0	-0,0019326806	-6,1263332	0,0037916263	0,0034365514
1,4960938	0	-0,0019028783	-6,3551588	2,1875603e-05	-0,00035176374
1,5058594	0	-0,0019416213	-4,9474463	0,0035730225	0,0032007217
1,515625	0	-0,0023260713	-5,2747874	0,00037982551	1,7076381e-05
1,5253906	0	-0,002028048	-6,9949217	0,0032843091	0,0029485519
1,5351563	0	-0,0017702579	-6,1830506	0,00070158264	0,00035897101
1,5449219	0	-0,0015184283	-4,7764554	0,002693844	0,0023943188
1,5546875	0	-0,0023022294	-5,364418	0,0013174816	0,0010627334
1,5644531	0	-0,0023648143	-6,7387147	0,0022361986	0,0019582289
1,5742188	0	-0,0017866492	-6,7071428	0,0015461019	0,0012687563
1,5839844	0	-0,0020712614	-5,1187725	0,0020928513	0,0018112794
1,59375	0	-0,0019669533	-5,3835845	0,0017107291	0,0014520054
1,6035156	0	-0,0020816922	-7,4188223	0,0021253463	0,0018609513
1,6132813	0	-0,0021725893	-6,3484535	0,0014509098	0,0012328357
1,6230469	0	-0,0024616718	-5,3011627	0,0021667811	0,0018564047
1,6328125	0	-0,0016927719	-6,0699506	0,0016366332	0,0013758312
1,6425781	0	-0,0025108457	-6,7351947	0,0020437371	0,0017576396
1,6523438	0	-0,0028386712	-7,1235561	0,0017476173	0,0015075131
1,6621094	0	-0,0021278858	-5,8837047	0,0016929688	0,0014216092
1,671875	0	-0,0022113323	-5,807653	0,0023234328	0,0020361757
1,6816406	0	-0,0019028783	-7,4480476	0,0011272735	0,0008369601
1,6914063	0	-0,0026926398	-6,4246731	0,0028314632	0,0024481018
1,7011719	0	-0,0036180019	-5,6441503	0,00070654985	0,00031169853
1,7109375	0	-0,0020861626	-6,4444542	0,0033304619	0,0029541205
1,7207031	0	-0,0035881996	-7,1121006	0,00031951189	-6,9754897e-05
1,7304688	0	-0,0019654632	-7,1370788	0,0034101382	0,0030139107
1,7402344	0	-0,0031918287	-6,1035342	0,00035485346	-6,0391612e-05
1,75	0	-0,0029712915	-6,3016267	0,0034383561	0,0030763897
1,7597656	0	-0,0023901463	-7,7505221	0,00029540423	-0,0001112817
1,7695313	0	-0,0023126602	-7,1919522	0,0033074722	0,0029323315
1,7792969	0	-0,0037416816	-5,7493153	0,0003680794	-6,0537132e-05
1,7890625	0	-0,0019654632	-6,7106633	0,0036200373	0,003215255
1,7988281	0	-0,0017777085	-7,3432736	6,3879052e-05	-0,00034801749
1,8085938	0	-0,0025287271	-6,9979949	0,0037479764	0,0034015449
1,8183594	0	-0,0020891428	-5,9694796	-2,3239554e-05	-0,00039377919
1,828125	0	-0,0016137958	-6,0069747	0,0039216746	0,0035207185
1,8378906	0	-0,0017598271	-7,8212657	-0,00015522186	-0,00057256024
1,8476563	0	-0,0034540892	-6,9001503	0,0038549656	0,0034590608
1,8574219	0	-0,0020459294	-6,203167	0,00013395438	-0,0002239726
1,8671875	0	-0,0027760863	-7,1338377	0,0036994882	0,0032975988
1,8769531	0	-0,0027164817	-6,8589115	5,6620775e-06	-0,00044949411
1,8867188	0	-0,002938509	-7,5102968	0,0037860419	0,0033287795
1,8964844	0	-0,0028312206	-6,6389704	0,00011276934	-0,00024987181
1,90625	0	-0,0024721026	-6,5615773	0,0036037806	0,0032677413
1,9160156	0	-0,0026479363	-7,6273084	8,7997323e-05	-0,00026675174
1,9257813	0	-0,0034704804	-6,8756752	0,0037228793	0,0033753091
1,9355469	0	-0,0032007694	-6,4672527	0,00015100093	-0,00027019356
1,9453125	0	-0,0028207898	-7,5647235	0,0034176875	0,0029925038
1,9550781	0	-0,0029757619	-7,0575624	0,0006215187	0,00032087293
1,9648438	0	-0,0027433038	-6,7664309	0,0028627862	0,0025501484
1,9746094	0	-0,0017717481	-6,3286161	0,0010884763	0,00071023678
1,984375	0	-0,0016197562	-6,2950888	0,0023716309	0,0020294604
1,9941406	0	-0,0028505921	-7,6570921	0,0016051366	0,0013555316
2,0039063	0	-0,0024020672	-6,6457877	0,0020552406	0,0018336587
2,0136719	0	-0,0029265881	-6,4898839	0,0015515322	0,0012619565
2,0234375	1	-0,002323091	-7,5463953	0,0021035888	0,0018533551
2,0332031	1	-0,0028863549	-7,2287211	0,0015830793	0,0013742753
2,0429688	1	-0,0031158328	-6,8195724	0,0021425632	0,0018424604
2,0527344	1	-0,0021308661	-6,893836	0,001587711	0,001345542
2,0625	1	-0,0021785498	-7,5405278	0,0021151544	0,0018046706
2,0722656	1	-0,0021576881	-7,953979	0,0017113469	0,0014885475
2,0820313	1	-0,0026881695	-7,0077739	0,001763239	0,0015160986
2,0917969	1	-0,0030532479	-6,5160913	0,0020671377	0,0018138103
2,1015625	1	-0,0024154782	-8,1774969	0,0012280028	0,00094031187
2,1113281	1	-0,0026986003	-8,1355867	0,0027304627	0,0023880808
2,1210938	1	-0,0020980835	-7,1394258	0,00077814865	0,00037621387
2,1308594	1	-0,0022694468	-7,6055713	0,0031791911	0,0027678795
2,140625	1	-0,0024020672	-8,941144	0,00043947593	4,2546599e-05
2,1503906	1	-0,0028446317	-9,6428204	0,0033676757	0,0030153634
2,1601563	1	-0,0034794211	-8,4426441	0,00026242918	-0,00013389275
2,1699219	1	-0,0027298927	-8,6710787	0,0033825927	0,0030475585
2,1796875	1	-0,0030174851	-10,423008	0,00035553216	-5,6198332e-05
2,1894531	1	-0,002835691	-10,460224	0,0034857509	0,0030869213
2,1992188	1	-0,0028863549	-9,9196472	0,00028641755	-0,00012339558
2,2089844	1	-0,0038906932	-10,604505	0,0034708704	0,0031003712
2,21875	1	-0,0028342009	-11,450742	0,00017298553	-0,00023627654
2,2285156	1	-0,0042334199	-12,228526	0,0037607853	0,00336517
2,2382813	1	-0,0029981136	-11,177882	-7,0783426e-05	-0,00039501087
2,2480469	1	-0,0043347478	-11,467505	0,0038388891	0,0033866134
2,2578125	1	-0,004580617	-13,913735	5,5802593e-05	-0,00033798395
2,2675781	1	-0,0042811036	-13,401266	0,0038298371	0,0034616773
2,2773438	1	-0,0042259693	-13,006758	-6,9446178e-05	-0,00050365896
2,2871094	1	-0,004440546	-13,803877	0,0037186092	0,0033679244
2,296875	1	-0,0051081181	-14,697499	0,00015355174	-0,00023675937
2,3066406	1	-0,0054806471	-16,169418	0,0037149398	0,0033860132
2,3164063	1	-0,0045850873	-15,065018	-4,8292932e-05	-0,00039850478
2,3261719	1	-0,005145371	-15,257187	0,0037218549	0,0033629944
2,3359375	1	-0,004966557	-17,354618	0,00012742566	-0,00025498855
2,3457031	1	-0,0055626035	-17,348473	0,0036007008	0,0032079939
2,3554688	1	-0,0048309565	-17,097294	0,0001634979	-0,00010815391
2,3652344	1	-0,0052437186	-17,676819	0,0034794565	0,0031410351
2,375	1	-0,005055964	-19,002892	0,00051055674	0,00013617129
2,3847656	1	-0,0065937638	-20,283648	0,0029512194	0,0025994079
2,3945313	1	-0,0061616302	-19,372087	0,0009897931	0,00074314332
2,4042969	1	-0,0061362982	-19,609182	0,0024557312	0,0021640235
2,4140625	1	-0,0067353249	-22,301003	0,0013934518	0,001139518
2,4238281	1	-0,0077992678	-22,585653	0,0021103991	0,0018487066
2,4335938	1	-0,0062048435	-22,083185	0,0016291791	0,0013874616
2,4433594	1	-0,0073954463	-22,688248	0,0021126361	0,0018118147
2,453125	1	-0,0081151724	-23,745094	0,0015168396	0,0013208877
2,4628906	1	-0,0083878636	-25,616829	0,0021512406	0,0018800062
2,4726563	1	-0,0075697899	-24,408438	0,0015069135	0,0013066242
2,4824219	1	-0,0077694654	-25,261995	0,0021054863	0,0018017241
2,4921875	1	-0,0078827143	-27,512703	0,0016683195	0,0014109996
2,5019531	1	-0,0082269311	-27,868767	0,0018241222	0,0016074164
2,5117188	1	-0,0089809299	-27,673244	0,0019786153	0,0017295033
2,5214844	1	-0,0084117055	-28,661583	0,0014442251	0,0012094185
2,53125	1	-0,008931756	-29,889029	0,0025668219	0,0022951353
2,5410156	1	-0,0091418624	-31,112843	0,00074855646	0,00046391884
2,5507813	1	-0,010544062	-30,792206	0,0030612759	0,0026858877
2,5605469	1	-0,0089734793	-31,397156	0,00045790634	0,00010987744
2,5703125	1	-0,0094711781	-33,654011	0,0033809023	0,0030047842
2,5800781	1	-0,0100106	-33,58992	0,00038764114	-3,0397496e-05
2,5898438	1	-0,010037422	-34,316742	0,0034505953	0,0030579348
2,5996094	1	-0,0099718571	-35,145153	0,0003711319	-3,3253455e-05
2,609375	1	-0,010733306	-36,273411	0,0033862311	0,002994617
2,6191406	1	-0,010168552	-37,697498	0,00028493305	-0,00011180702
2,6289063	1	-0,011627376	-37,757458	0,0035173825	0,0032039029
2,6386719	1	-0,011210144	-38,317535	0,00019214051	-0,00017436541
2,6484375	1	-0,011986494	-40,554161	0,0036469512	0,0032312183
2,6582031	1	-0,010992587	-40,248951	-2,2793392e-05	-0,0003825294
2,6679688	1	-0,01296103	-41,135643	0,0038653268	0,0035204138
2,6777344	1	-0,013001263	-42,612759	-0,00015579171	-0,00054830103
2,6875	1	-0,012916327	-43,20195	0,0037938254	0,003409493
2,6972656	1	-0,012870133	-43,995548	7,5024291e-05	-0,00026726862
2,7070313	1	-0,013405085	-44,686497	0,0038530929	0,0034056467
2,7167969	1	-0,013311207	-45,527481	5,2469404e-05	-0,00037074817
2,7265625	1	-0,013972819	-47,719349	0,0036537119	0,0032496387
2,7363281	1	-0,014196336	-47,119373	0,00010082251	-0,00028655253
2,7460938	1	-0,014048815	-48,326366	0,0038244028	0,0034168889
2,7558594	1	-0,014609098	-50,245934	-2,9209332e-06	-0,00038013764
2,765625	1	-0,014184415	-50,494148	0,0037850551	0,0033934731
2,7753906	1	-0,015826523	-51,055065	0,00018066385	-0,00017358194
2,7851563	1	-0,015239418	-51,656216	0,0034611318	0,0030616624
2,7949219	1	-0,015021861	-53,339581	0,00040850689	-2,5110785e-06
2,8046875	1	-0,016143918	-55,1166	0,0031446239	0,0028235344
2,8144531	1	-0,015604496	-54,92326	0,00092527666	0,00060888531
2,8242188	1	-0,016784668	-55,809731	0,0024933077	0,0022124106
2,8339844	1	-0,017285347	-57,652237	0,0013623942	0,0011539414
2,84375	1	-0,016644597	-58,326313	0,0022194202	0,0018976674
2,8535156	1	-0,01745671	-59,189758	0,001605678	0,001302243
2,8632813	1	-0,016504526	-59,496704	0,0019941044	0,0017090874
2,8730469	1	-0,017592311	-60,858204	0,0016020421	0,0013134152
2,8828125	1	-0,017830729	-62,983692	0,0022094073	0,0019435933
2,8925781	1	-0,018374622	-62,494576	0,0015420966	0,001288851
2,9023438	1	-0,01847297	-62,807613	0,002054011	0,0018169126
2,9121094	1	-0,019051135	-65,807999	0,0016288443	0,001425589
2,921875	1	-0,019022822	-66,642105	0,0019513399	0,0016717938
2,9316406	1	-0,020524859	-67,011696	0,0018868295	0,0016282347
2,9414063	1	-0,019860268	-67,002419	0,0014616726	0,0011490285
2,9511719	1	-0,020180643	-68,801285	0,0024300613	0,0021696819
2,9609375	1	-0,020186603	-71,310493	0,0010265522	0,00077802775
2,9707031	1	-0,020328164	-70,653969	0,003001889	0,0026535091
2,9804688	1	-0,021441281	-70,885704	0,00042212743	1,73843e-05
2,9902344	1	-0,021627545	-74,069366	0,0033966396	0,0029951462
3	1	-0,021037459	-74,500305	0,00038544845	-3,4590194e-05
3,0097656	1	-0,021928549	-74,880569	0,0034013437	0,0030122588
3,0195313	1	-0,021371245	-75,00602	0,0003594358	-0,00011249736
3,0292969	1	-0,021615624	-76,778519	0,00342638	0,0030288277
3,0390625	1	-0,023216009	-79,11734	0,00035869941	1,7128186e-05
3,0488281	1	-0,022938848	-78,62616	0,0034379384	0,0030457061
3,0585938	1	-0,022426248	-78,841461	0,00016505721	-0,00028471608
3,0683594	1	-0,023083389	-81,687958	0,0036505978	0,003285727
3,078125	1	-0,022423267	-82,568008	6,0156235e-05	-0,00032741867
3,0878906	1	-0,023281574	-82,685295	0,0037747505	0,0033471356
3,0976563	1	-0,022874773	-83,128197	-2,4655237e-05	-0,00042446889
3,1074219	1	-0,023561716	-84,805641	0,0039052051	0,0035224843
3,1171875	1	-0,023798645	-87,059082	-5,3418553e-05	-0,0004924729
3,1269531	1	-0,02451241	-86,222404	0,0036354766	0,0032937841
3,1367188	1	-0,024342537	-86,475983	3,4996483e-05	-0,00031179341
3,1464844	1	-0,024658442	-89,128128	0,0038532307	0,0034137208
3,15625	1	-0,02554208	-90,0075	6,7468281e-05	-0,0003251576
3,1660156	1	-0,024434924	-90,627151	0,0036235333	0,0032214781
3,1757813	1	-0,025431812	-90,905487	0,0001309409	-0,00026111811
3,1855469	1	-0,025323033	-91,953728	0,0037083291	0,0033385337
3,1953125	1	-0,025950372	-93,996613	3,1523377e-05	-0,00036172598
3,2050781	1	-0,025716424	-93,112328	0,0036934221	0,0032886434
3,2148438	1	-0,025552511	-93,769073	0,00038641927	1,9223662e-05
3,2246094	1	-0,026464462	-95,692444	0,0031717299	0,0028296462
3,234375	1	-0,02591908	-96,811539	0,00075851876	0,00038921251
3,2441406	1	-0,026224554	-97,454712	0,0027236894	0,0023983784
3,2539063	1	-0,025948882	-97,912636	0,0012664046	0,0010017678
3,2636719	1	-0,027708709	-99,254471	0,0021107274	0,0018850242
3,2734375	1	-0,027389824	-100,94684	0,0016468777	0,0014100419
3,2832031	1	-0,027874112	-100,8881	0,0021259517	0,0018729788
3,2929688	1	-0,027687848	-101,04836	0,0015695732	0,0013838676
3,3027344	1	-0,027403235	-103,25074	0,0020504021	0,001799057
3,3125	1	-0,028252602	-103,45676	0,0015414989	0,0013130405
3,3222656	1	-0,027893484	-103,93678	0,0020954125	0,0018705819
3,3320313	1	-0,028954446	-104,41309	0,0015879449	0,001313403
3,3417969	1	-0,029085577	-105,56387	0,0019924908	0,0017412966
3,3515625	1	-0,029100478	-107,05635	0,0018725538	0,001604657
3,3613281	1	-0,029414892	-107,03137	0,0016450803	0,0013767708
3,3710938	1	-0,030887127	-107,87822	0,0023203827	0,0019431888
3,3808594	1	-0,029487908	-109,34796	0,0010295818	0,00075248739
3,390625	1	-0,029830635	-109,62021	0,0028562814	0,0024993028
3,4003906	1	-0,030110776	-110,15754	0,00060837326	0,00024056179
3,4101563	1	-0,030118227	-111,20221	0,0032965671	0,0029233783
3,4199219	1	-0,030656159	-112,24123	0,00031218829	-1,3447716e-05
3,4296875	1	-0,030393898	-112,81583	0,0034347642	0,0030702171
3,4394531	1	-0,030699372	-112,56594	0,00032464165	-4,2569882e-05
3,4492188	1	-0,031021237	-113,46957	0,003370173	0,0030106849
3,4589844	1	-0,030335784	-115,14064	0,00031600372	-9,0208196e-05
3,46875	1	-0,029779971	-114,56536	0,0034403498	0,0030060902
3,4785156	1	-0,03169775	-115,53666	0,00042059395	3,8787839e-05
3,4882813	1	-0,031705201	-116,63177	0,0035252599	0,0031632069
3,4980469	1	-0,031732023	-117,19549	5,8293226e-05	-0,00026577589
3,5078125	1	-0,03182292	-118,02782	0,0037252626	0,0033116527
3,5175781	1	-0,030754507	-117,47801	4,5829584e-05	-0,00035507168
3,5273438	1	-0,03233552	-118,38996	0,0037162828	0,0033201107
3,5371094	1	-0,032636523	-120,25807	-3,2288008e-05	-0,00042402389
3,546875	1	-0,032639503	-120,03606	0,0038600755	0,0035051857
3,5566406	1	-0,0325948	-119,95168	3,5446792e-05	-0,0003205621
3,5664063	1	-0,032934546	-121,17706	0,0036433765	0,0032690619
3,5761719	1	-0,033074617	-122,22922	2,0030566e-05	-0,0003820064
3,5859375	1	-0,032679737	-122,44781	0,0038318813	0,0033940841
3,5957031	1	-0,03362596	-121,75357	4,543268e-05	-0,0003045841
3,6054688	1	-0,034041703	-123,2318	0,0036592518	0,0032746913
3,6152344	1	-0,033041835	-124,62923	0,00010781165	-0,00028106006
3,625	1	-0,033043325	-124,18867	0,0036647955	0,0032478981
3,6347656	1	-0,032758713	-123,45526	0,00024180576	-0,0001290685
3,6445313	1	-0,033289194	-125,07889	0,0033423088	0,0029865219
3,6542969	1	-0,033521652	-125,90513	0,00069482415	0,00030345807
3,6640625	1	-0,033546984	-126,21862	0,0027556566	0,0024193008
3,6738281	1	-0,034348667	-125,63818	0,0011670646	0,00085477222
3,6835938	1	-0,03438741	-126,27712	0,002319938	0,0020383922
3,6933594	1	-0,034059584	-127,99355	0,0015475699	0,0012758127
3,703125	1	-0,034379959	-127,67845	0,0020491499	0,0017734547
3,7128906	1	-0,033938885	-126,60256	0,0015525175	0,0013155822
3,7226563	1	-0,034242868	-127,84073	0,0021453807	0,0018396856
3,7324219	1	-0,033676624	-129,33495	0,0015525776	0,00134235
3,7421875	1	-0,034205616	-129,46503	0,0021920211	0,0018961108
3,7519531	1	-0,035491586	-128,19138	0,0015630618	0,0012903247
3,7617188	1	-0,034454465	-128,39874	0,0020268809	0,0017976835
3,7714844	1	-0,035226345	-130,59447	0,0017081968	0,0014412635
3,78125	1	-0,034196675	-130,07713	0,0017775754	0,0015643531
3,7910156	1	-0,034071505	-129,23228	0,0020658651	0,0018500171
3,8007813	1	-0,034423172	-130,05243	0,001148972	0,00085430715
3,8105469	1	-0,034330785	-131,15706	0,0028174412	0,0024627151
3,8203125	1	-0,034464896	-131,12857	0,00069451873	0,00032942975
3,8300781	1	-0,034551322	-130,23332	0,0032008335	0,0028261342
3,8398438	1	-0,035597384	-130,38704	0,00036601973	5,0719245e-06
3,8496094	1	-0,035211444	-132,6301	0,0033110168	0,0030127103
3,859375	1	-0,035223365	-132,07259	0,00034251739	-4,877802e-05
3,8691406	1	-0,035916269	-130,82184	0,0032810317	0,0029539459
3,8789063	1	-0,035442412	-131,33592	0,00037476479	-2,2631139e-05
3,8886719	1	-0,035569072	-132,07527	0,0034690981	0,0030511238
3,8984375	1	-0,035402179	-132,5679	0,00023887966	-8,6563523e-05
3,9082031	1	-0,035509467	-131,06888	0,0034760502	0,0031127385
3,9179688	1	-0,035589933	-130,80502	0,00017403327	-0,00022496126
3,9277344	1	-0,035154819	-132,8882	0,0037646752	0,0033951586
3,9375	1	-0,035519898	-132,19698	-1,1733209e-05	-0,00043424545
3,9472656	1	-0,035944581	-131,33449	0,0037552058	0,0034097745
3,9570313	1	-0,035360456	-132,20033	8,3275809e-05	-0,0003296358
3,9667969	1	-0,035326183	-132,12802	0,0037868263	0,0033812029
3,9765625	1	-0,03695935	-132,47649	-7,4036943e-05	-0,00044245215
3,9863281	1	-0,036324561	-131,53235	0,0036948584	0,0032890462
3,9960938	1	-0,036023557	-130,88704	8,2318147e-05	-0,00023452187
4,0058594	1	-0,035786629	-132,32214	0,00374488	0,003399505
4,015625	1	-0,036345422	-131,57559	-5,9537924e-05	-0,00045728695
4,0253906	2	-0,035493076	-130,69991	0,0037679791	0,003394634
4,0351563	2	-0,034378469	-130,9565	8,6198925e-05	-0,00026818627
4,0449219	2	-0,035434961	-131,05496	0,0035863044	0,003201508
4,0546875	2	-0,035208464	-131,29083	0,00022181266	-0,00011637516
4,0644531	2	-0,035224855	-130,26205	0,0034189082	0,0030521648
4,0742188	2	-0,035601854	-129,87407	0,00059364107	0,00025005982
4,0839844	2	-0,035609305	-131,42389	0,0028530865	0,0025592633
4,09375	2	-0,035585463	-130,68723	0,0011383169	0,00083625724
4,1035156	2	-0,035731494	-129,73929	0,0024697904	0,0020933026
4,1132813	2	-0,035256147	-130,07545	0,0013994654	0,0011213998
4,1230469	2	-0,035069883	-129,79596	0,0020368544	0,0017827762
4,1328125	2	-0,03529042	-129,86484	0,0016593615	0,00139041
4,1425781	2	-0,035816431	-128,87785	0,0022043504	0,0019080762
4,1523438	2	-0,035242736	-128,03871	0,0014108629	0,0011976192
4,1621094	2	-0,035524368	-129,39156	0,0021292474	0,0018523964
4,171875	2	-0,035215914	-128,59248	0,0015369562	0,0013037386
4,1816406	2	-0,035411119	-127,66025	0,0020990395	0,0018128576
4,1914063	2	-0,035102665	-127,61207	0,001663417	0,0013960573
4,2011719	2	-0,035610795	-127,45119	0,001853633	0,0015339628
4,2109375	2	-0,034891069	-127,14195	0,0021151772	0,0018280826
4,2207031	2	-0,035235286	-126,60307	0,0013905452	0,001121295
4,2304688	2	-0,034743547	-125,34343	0,0025805179	0,0022816623
4,2402344	2	-0,034578145	-126,28527	0,00071567373	0,00037490332
4,25	2	-0,035193563	-125,19288	0,0032069066	0,0028272434
4,2597656	2	-0,034163892	-124,16024	0,00040783262	7,5383286e-05
4,2695313	2	-0,035174191	-124,61878	0,0033445465	0,0030005013
4,2792969	2	-0,034508109	-124,22255	0,00033035839	2,4546171e-06
4,2890625	2	-0,034584105	-123,55484	0,0034255704	0,0030094138
4,2988281	2	-0,03413409	-122,51302	0,00036726022	-1,3085373e-05
4,3085938	2	-0,034208596	-122,11366	0,0032395471	0,0029081427
4,3183594	2	-0,034755468	-123,12719	0,00028054113	-8,2740735e-05
4,328125	2	-0,034748018	-121,12627	0,0035453755	0,0031808659
4,3378906	2	-0,034783781	-120,61022	0,00010524411	-0,00016002246
4,3476563	2	-0,034473836	-120,92203	0,0036676764	0,0032131751
4,3574219	2	-0,03401041	-120,23577	3,897665e-05	-0,00033716031
4,3671875	2	-0,033344328	-119,69185	0,0038955414	0,0034764698
4,3769531	2	-0,033432245	-117,92667	-4,3646432e-05	-0,00045795983
4,3867188	2	-0,033828616	-117,80167	0,0037143256	0,0033338936
4,3964844	2	-0,033599138	-118,29855	6,3259431e-05	-0,00030589843
4,40625	2	-0,033979118	-116,44402	0,0038357207	0,0034365063
4,4160156	2	-0,034157932	-115,00568	8,0098107e-06	-0,00034426514
4,4257813	2	-0,033412874	-115,67189	0,0037116341	0,0032751553
4,4355469	2	-0,033673644	-114,6736	5,2835239e-05	-0,00034621044
4,4453125	2	-0,032649934	-114,40633	0,0038029102	0,0033959846
4,4550781	2	-0,032277405	-112,69452	2,9857547e-05	-0,00037450081
4,4648438	2	-0,033412874	-112,75174	0,0037718955	0,0032843589
4,4746094	2	-0,033141673	-114,09603	0,0001993974	-0,0001927439
4,484375	2	-0,032944977	-111,31072	0,003430824	0,0030527732
4,4941406	2	-0,032925606	-109,93849	0,00055427919	0,00019256811
4,5039063	2	-0,033612549	-110,03366	0,0030320571	0,0026855688
4,5136719	2	-0,032860041	-109,6135	0,0010320077	0,00072113908
4,5234375	2	-0,032670796	-108,86097	0,0024448019	0,0021329699
4,5332031	2	-0,032219291	-106,86267	0,0014569541	0,0012133392
4,5429688	2	-0,032065809	-106,76388	0,0022700131	0,0019653696
4,5527344	2	-0,031532347	-107,65979	0,0015849355	0,0013134751
4,5625	2	-0,031760335	-105,4791	0,0020788885	0,0018135576
4,5722656	2	-0,032383204	-103,97215	0,0015013962	0,0012719496
4,5820313	2	-0,030867755	-103,77087	0,0021691464	0,0018850712
4,5917969	2	-0,031220913	-103,87743	0,0015181595	0,0013122011
4,6015625	2	-0,032447278	-103,03064	0,002180917	0,0018512176
4,6113281	2	-0,030986965	-100,58217	0,0016515516	0,0014107871
4,6210938	2	-0,03144592	-99,919998	0,0018990804	0,0015537499
4,6308594	2	-0,031936169	-101,43036	0,0019374281	0,0016457713
4,640625	2	-0,031161308	-99,651886	0,0014598375	0,0011674098
4,6503906	2	-0,031255186	-97,695663	0,002514536	0,0021898681
4,6601563	2	-0,031037629	-97,61335	0,00084176846	0,00049170078
4,6699219	2	-0,029592216	-96,96035	0,0031469034	0,0027309034
4,6796875	2	-0,030781329	-96,246986	0,00048539607	8,2804472e-05
4,6894531	2	-0,030276179	-93,743149	0,0033282763	0,0029575743
4,6992188	2	-0,029243529	-92,867691	0,00031927688	-2,2665772e-05
4,7089844	2	-0,03079325	-94,655884	0,0033368294	0,0029578316
4,71875	2	-0,028806925	-92,777	0,00033208454	-5,5093842e-05
4,7285156	2	-0,030036271	-91,13353	0,0033054806	0,0029499875
4,7382813	2	-0,029549003	-90,389488	0,00036499079	-1,0215444e-07
4,7480469	2	-0,02925843	-90,32473	0,0035169548	0,003099323
4,7578125	2	-0,03003031	-89,544937	0,00013408084	-0,00022025226
4,7675781	2	-0,02848804	-86,99868	0,0036279024	0,0032399031
4,7773438	2	-0,028426945	-86,647812	3,1887612e-05	-0,000342883
4,7871094	2	-0,028371811	-87,19532	0,0037656496	0,0034188821
4,796875	2	-0,028243661	-85,686577	-0,00010821364	-0,00048002199
4,8066406	2	-0,028574467	-83,620605	0,0038575951	0,0035012006
4,8164063	2	-0,027628243	-83,274094	5,2568575e-05	-0,00036182872
4,8261719	2	-0,028684735	-82,797501	0,0036947608	0,0032964335
4,8359375	2	-0,029289722	-82,391205	-1,4021716e-05	-0,00042140455
4,8457031	2	-0,028719008	-80,363564	0,0037255324	0,0033314298
4,8554688	2	-0,026845932	-79,370422	9,3030176e-05	-0,00033435441
4,8652344	2	-0,027909875	-79,566833	0,0037404534	0,003283293
4,875	2	-0,028321147	-78,516754	9,0523099e-06	-0,00038092257
4,8847656	2	-0,02681464	-76,643005	0,0037993088	0,0033717041
4,8945313	2	-0,02759546	-75,796989	2,5770714e-05	-0,00031209231
4,9042969	2	-0,027278066	-75,442154	0,0035202259	0,0030992546
4,9140625	2	-0,027373433	-74,963661	0,0004525391	7,8760495e-05
4,9238281	2	-0,026710331	-72,889923	0,0031728928	0,0027888403
4,9335938	2	-0,02695322	-71,649689	0,00085226406	0,00052627234
4,9433594	2	-0,026257336	-72,242844	0,0025880546	0,0022659795
4,953125	2	-0,026296079	-70,998184	0,0014506989	0,0011551747
4,9628906	2	-0,025625527	-69,403275	0,0021743134	0,0018759241
4,9726563	2	-0,025758147	-69,332756	0,0014881643	0,0013012823
4,9824219	2	-0,025232136	-68,077591	0,0020854666	0,0018290611
4,9921875	2	-0,025822222	-67,364685	0,0015793265	0,0013875043
5,0019531	2	-0,025738776	-65,586998	0,0021470916	0,0019148204
5,0117188	2	-0,025583804	-64,523109	0,0014476845	0,0012125699
5,0214844	2	-0,025463104	-64,819214	0,0021150077	0,0018320992
5,03125	2	-0,025230646	-63,7071	0,0016171238	0,0013600419
5,0410156	2	-0,024484098	-62,207748	0,0019600058	0,0016873848
5,0507813	2	-0,024497509	-61,595646	0,0018555172	0,0015926019
5,0605469	2	-0,024373829	-60,609543	0,0014747787	0,0011891964
5,0703125	2	-0,024312735	-59,700272	0,0024791602	0,0021774129
5,0800781	2	-0,023667514	-58,813469	0,0009880237	0,0007203425
5,0898438	2	-0,023822486	-57,884361	0,0029317741	0,0025778646
5,0996094	2	-0,022898614	-58,14761	0,00049298652	0,000101185
5,109375	2	-0,023555756	-55,975578	0,0033600361	0,0029493528
5,1191406	2	-0,02386719	-54,586193	0,0003790693	-4,090427e-05
5,1289063	2	-0,023145974	-54,563675	0,0033794192	0,0029762469
5,1386719	2	-0,022734702	-53,814053	0,00032027281	-2,3809844e-06
5,1484375	2	-0,023086369	-53,161102	0,003445609	0,003075412
5,1582031	2	-0,021468103	-51,585529	0,00036897953	-2,3198663e-05
5,1679688	2	-0,022803247	-50,979519	0,0033206781	0,0029526635
5,1777344	2	-0,021710992	-51,295849	0,00025309171	-0,00015578902
5,1875	2	-0,021891296	-49,029385	0,0036281827	0,003251178
5,1972656	2	-0,021959841	-47,847591	2,1672386e-05	-0,0003575717
5,2070313	2	-0,02168715	-47,924816	0,0036788399	0,0033614731
5,2167969	2	-0,021569431	-47,078579	-8,8329398e-06	-0,00032445008
5,2265625	2	-0,021375716	-46,135056	0,0038864003	0,0034798249
5,2363281	2	-0,021538138	-44,2617	-9,481395e-05	-0,00051100244
5,2460938	2	-0,020550191	-44,127422	0,0037253662	0,0033204989
5,2558594	2	-0,020577013	-44,667778	0,00010990618	-0,00029519753
5,265625	2	-0,019443035	-42,372475	0,0037762222	0,0034146081
5,2753906	2	-0,020898879	-41,083397	-3,6922502e-05	-0,00043646811
5,2851563	2	-0,020730495	-41,631516	0,0036880681	0,0033433284
5,2949219	2	-0,020118058	-40,960964	7,6680371e-05	-0,00026322377
5,3046875	2	-0,019305944	-39,983353	0,003666024	0,003245784
5,3144531	2	-0,019387901	-37,995335	0,00012659075	-0,00024586858
5,3242188	2	-0,019699335	-37,935543	0,003618866	0,003284859
5,3339844	2	-0,018799305	-39,013008	0,00029960778	-4,6046043e-05
5,34375	2	-0,018793344	-36,636459	0,0031999312	0,002804646
5,3535156	2	-0,019435585	-35,067871	0,0008014738	0,00053624914
5,3632813	2	-0,019328296	-35,254116	0,0026793906	0,0023925821
5,3730469	2	-0,018803775	-35,105759	0,0012434012	0,00092999067
5,3828125	2	-0,019448996	-34,26226	0,0021565729	0,0019147458
5,3925781	2	-0,018690526	-32,312515	0,0016225186	0,0013857558
5,4023438	2	-0,018365681	-32,556988	0,0021434396	0,0018855089
5,4121094	2	-0,018319488	-33,197979	0,0014709028	0,0013136188
5,421875	2	-0,017571449	-30,955431	0,0021380188	0,0018404874
5,4316406	2	-0,017230213	-29,685349	0,0015356578	0,001315017
5,4414063	2	-0,018076599	-30,206591	0,0021385902	0,0018678838
5,4511719	2	-0,017409027	-30,208155	0,0015400962	0,0013232138
5,4609375	2	-0,017125905	-29,035025	0,0020428305	0,0017609972
5,4707031	2	-0,01732409	-27,49728	0,0017933768	0,0015477823
5,4804688	2	-0,017273426	-26,989058	0,0016274611	0,0013530506
5,4902344	2	-0,017164648	-27,865358	0,002295858	0,0019706092
5,5	2	-0,018079579	-26,217978	0,0010681096	0,00066424313
5,5097656	2	-0,01616329	-24,647657	0,0029094105	0,0025881464
5,5195313	2	-0,015555322	-24,517626	0,00059931341	0,0002473878
5,5292969	2	-0,016346574	-25,233496	0,003317822	0,0029232923
5,5390625	2	-0,016474724	-24,771374	0,00036139085	-8,0640893e-06
5,5488281	2	-0,015732646	-22,585094	0,003411901	0,0030483454
5,5585938	2	-0,016309321	-22,821798	0,00029802474	-4,59078e-05
5,5683594	2	-0,016033649	-23,692064	0,0033464667	0,0029898826
5,578125	2	-0,015729666	-22,264626	0,00026895991	-7,1362592e-05
5,5878906	2	-0,015389919	-20,73465	0,0034478258	0,0030239902
5,5976563	2	-0,015336275	-20,807348	0,0003132406	-8,5893844e-05
5,6074219	2	-0,014947355	-21,165312	0,003536616	0,0031390102
5,6171875	2	-0,01526624	-21,338593	3,7576028e-05	-0,00037947553
5,6269531	2	-0,014573336	-19,192883	0,0037464108	0,0033664524
5,6367188	2	-0,014494359	-18,698181	-6,5695785e-05	-0,00035991194
5,6464844	2	-0,014904141	-19,872709	0,0037848046	0,0033639017
5,65625	2	-0,01450628	-18,791836	-5,9134545e-05	-0,00037720514
5,6660156	2	-0,015465915	-17,587524	0,0038539683	0,0034805811
5,6757813	2	-0,014734268	-17,575397	4,1004459e-05	-0,00036458136
5,6855469	2	-0,013706088	-17,496719	0,0036454347	0,0032388901
5,6953125	2	-0,01462698	-17,866976	-4,5144625e-05	-0,00041734602
5,7050781	2	-0,015117228	-16,1854	0,0038198133	0,003402971
5,7148438	2	-0,014312565	-15,845038	2,3297762e-05	-0,00036557671
5,7246094	2	-0,013595819	-17,191675	0,0036680016	0,003255588
5,734375	2	-0,013767183	-16,318447	0,00017615333	-0,00023538218
5,7441406	2	-0,01398623	-14,981813	0,0036192911	0,0031863574
5,7539063	2	-0,014363229	-15,159902	0,00017812185	-0,00016763486
5,7636719	2	-0,015076995	-15,297253	0,0033298577	0,002925691
5,7734375	2	-0,014542043	-14,552157	0,0007065704	0,00038202415
5,7832031	2	-0,014407933	-14,014151	0,0027417846	0,0024377308
5,7929688	2	-0,013417006	-13,998505	0,0011827663	0,00088047032
5,8027344	2	-0,013767183	-15,326199	0,0023105186	0,0020346949
5,8125	2	-0,014077127	-14,515556	0,0015699441	0,0012821003
5,8222656	2	-0,014165044	-13,619196	0,0020930271	0,0018000351
5,8320313	2	-0,013507903	-14,103278	0,0014700581	0,0012596431
5,8417969	2	-0,013998151	-13,811477	0,0021378857	0,0018452737
5,8515625	2	-0,012989342	-13,63188	0,0016050885	0,0013734393
5,8613281	2	-0,013327599	-13,03073	0,002155991	0,0018755558
5,8710938	2	-0,012794137	-12,706295	0,0014919707	0,001351777
5,8808594	2	-0,013768673	-13,45167	0,0020175092	0,0017346726
5,890625	2	-0,013059378	-12,491103	0,0017695603	0,0014703161
5,9003906	2	-0,013691187	-12,173429	0,0016812587	0,0014242164
5,9101563	2	-0,013457239	-13,280231	0,0021143868	0,0018738171
5,9199219	2	-0,013518333	-13,314933	0,0011820326	0,00089729787
5,9296875	2	-0,013078749	-12,920313	0,0028760366	0,0025258721
5,9394531	2	-0,013208389	-12,567043	0,00063268264	0,00029114686
5,9492188	2	-0,013485551	-12,437236	0,0031553619	0,0027838668
5,9589844	2	-0,012697279	-13,646018	0,00033907295	-1,8223363e-05
5,96875	2	-0,014461577	-12,463946	0,0034157825	0,0030046978
5,9785156	2	-0,01359731	-11,891015	0,00024533205	-9,9631143e-05
5,9882813	2	-0,013937056	-13,553537	0,0033187121	0,0029689255
5,9980469	2	-0,013488531	-13,799519	0,00036073785	1,8944265e-05
6,0078125	2	-0,013883412	-13,220105	0,0034522342	0,0030579583
6,0175781	2	-0,013378263	-12,725797	0,0001989703	-0,00018680817
6,0273438	3	-0,012630224	-13,110135	0,0034979684	0,0031449769
6,0371094	3	-0,013251603	-14,425032	9,3693234e-05	-0,0002367975
6,046875	3	-0,013765693	-13,131034	0,0037458867	0,0034062671
6,0566406	3	-0,013782084	-12,817271	-9,7410593e-05	-0,00048681773
6,0664063	3	-0,012791157	-14,830325	0,0039336788	0,0035141013
6,0761719	3	-0,013583899	-14,362782	-3,2441603e-05	-0,0003944221
6,0859375	3	-0,01398474	-13,903454	0,003731837	0,003277086
6,0957031	3	-0,013197958	-13,640429	-3,3726901e-05	-0,00043681503
6,1054688	3	-0,01372546	-14,540199	0,0037786216	0,0034278654
6,1152344	3	-0,013996661	-15,925728	0,00018159895	-0,00023494009
6,125	3	-0,014208257	-14,557131	0,0036958209	0,0032786867
6,1347656	3	-0,013019145	-14,124792	-4,8952425e-05	-0,00041571358
6,1445313	3	-0,013439357	-16,547777	0,0038451813	0,003400156
6,1542969	3	-0,014607608	-16,503912	6,1354513e-05	-0,00033639226
6,1640625	3	-0,014172494	-16,176849	0,0035862757	0,0031896888
6,1738281	3	-0,013776124	-16,244854	0,00030979916	-0,00010674412
6,1835938	3	-0,013965368	-16,975813	0,0033943208	0,0029770648
6,1933594	3	-0,014005601	-18,408838	0,00053385017	0,00017331389
6,203125	3	-0,013154745	-16,968771	0,0028851528	0,0025375723
6,2128906	3	-0,014597178	-16,497877	0,0011421939	0,00086394604
6,2226563	3	-0,014102459	-18,670298	0,0023370311	0,0020332746
6,2324219	3	-0,014251471	-18,92399	0,0013522978	0,0010989875
6,2421875	3	-0,01514405	-18,860344	0,0021449341	0,0019109437
6,2519531	3	-0,014187396	-18,862579	0,0016460882	0,0014417935
6,2617188	3	-0,014722347	-20,28158	0,0020957903	0,0018236036
6,2714844	3	-0,014297664	-22,352468	0,0014489701	0,001242794
6,28125	3	-0,014154613	-21,035393	0,0021498615	0,00187008
6,2910156	3	-0,014996529	-20,37311	0,0015450815	0,001373299
6,3007813	3	-0,014930964	-22,154823	0,0020124339	0,0017789181
6,3105469	3	-0,015024841	-22,900366	0,0017218606	0,001435423
6,3203125	3	-0,015152991	-21,995287	0,0018181056	0,0015264624
6,3300781	3	-0,01514107	-22,628736	0,0020596283	0,0018413702
6,3398438	3	-0,014954805	-24,001692	0,0012680715	0,0010393637
6,3496094	3	-0,014959276	-25,993847	0,002530779	0,0022732259
6,359375	3	-0,015555322	-24,998634	0,00075633806	0,00042893866
6,3691406	3	-0,013945997	-24,768356	0,0031879544	0,0028360051
6,3789063	3	-0,015635788	-26,654228	0,00036057062	3,3492688e-05
6,3886719	3	-0,01641959	-27,298126	0,0033985232	0,0029993332
6,3984375	3	-0,015823543	-27,290079	0,00031169062	-3,0915835e-05
6,4082031	3	-0,015692413	-27,411898	0,0034043908	0,0030224947
6,4179688	3	-0,015352666	-28,355419	0,00031364593	-6,7790388e-05
6,4277344	3	-0,015772879	-30,35076	0,0032994398	0,0029438443
6,4375	3	-0,015740097	-29,377398	0,00037382101	-5,4211996e-05
6,4472656	3	-0,015448034	-29,962957	0,0035239477	0,0031973314
6,4570313	3	-0,015366077	-32,102745	0,00013124649	-0,00027056783
6,4667969	3	-0,015957654	-32,875835	0,0036719057	0,0033197731
6,4765625	3	-0,016912818	-33,127182	2,1088927e-05	-0,00037238002
6,4863281	3	-0,015792251	-33,046211	0,0038435736	0,0034332753
6,4960938	3	-0,017221272	-33,707043	-0,00019410836	-0,00057764963
6,5058594	3	-0,016503036	-35,430191	0,0039188867	0,0034773638
6,515625	3	-0,016841292	-35,555698	0,0001309561	-0,00025297544
6,5253906	3	-0,016859174	-35,616104	0,0037769023	0,0033902754
6,5351563	3	-0,018469989	-37,972649	-5,4741467e-05	-0,00037699589
6,5449219	3	-0,017571449	-38,18499	0,0036640519	0,0033091144
6,5546875	3	-0,018313527	-38,741772	0,00012702229	-0,000283439
6,5644531	3	-0,017820299	-39,608852	0,0036629657	0,0033351502
6,5742188	3	-0,017742813	-40,612667	8,6622531e-05	-0,00030457653
6,5839844	3	-0,018167496	-41,58128	0,0037319823	0,0033574859
6,59375	3	-0,018693507	-41,30423	6,4953492e-05	-0,00019899337
6,6035156	3	-0,018469989	-42,072628	0,003422841	0,0030456081
6,6132813	3	-0,017800927	-44,069756	0,00049424393	0,00020218838
6,6230469	3	-0,018624961	-43,812824	0,0030075945	0,0026496418
6,6328125	3	-0,018818676	-44,780651	0,00098026183	0,00061477796
6,6425781	3	-0,01976341	-46,128632	0,0024530955	0,0021681865
6,6523438	3	-0,018703938	-47,0075	0,0015294976	0,0012561758
6,6621094	3	-0,019194186	-47,962704	0,0021368049	0,0018404484
6,671875	3	-0,019264221	-47,618767	0,001530154	0,0013179233
6,6816406	3	-0,019823015	-48,817154	0,0020811521	0,0017920535
6,6914063	3	-0,020582974	-50,804558	0,0015525627	0,001374412
6,7011719	3	-0,020802021	-50,760078	0,0021411206	0,0018805817
6,7109375	3	-0,020517409	-51,754787	0,0015222324	0,0012591917
6,7207031	3	-0,021083653	-53,497887	0,0020840359	0,0018365288
6,7304688	3	-0,019964576	-53,849091	0,0016071722	0,0014313655
6,7402344	3	-0,020417571	-54,531322	0,0018861619	0,0016376688
6,75	3	-0,021649897	-54,470749	0,0019329506	0,0016953405
6,7597656	3	-0,020682812	-56,202896	0,0013684158	0,0011047474
6,7695313	3	-0,021013618	-57,926495	0,0025316062	0,0022565308
6,7792969	3	-0,020796061	-57,882854	0,00084556179	0,00063966378
6,7890625	3	-0,022314489	-58,332401	0,0030771203	0,0027561977
6,7988281	3	-0,021493435	-60,49292	0,00043109868	0,00010157644
6,8085938	3	-0,022906065	-61,761608	0,003348192	0,0029659581
6,8183594	3	-0,022470951	-62,342751	0,00030291651	-3,1155651e-05
6,828125	3	-0,021545589	-61,864594	0,0034381361	0,0030303677
6,8378906	3	-0,022637844	-63,770748	0,00030735027	-5,314796e-05
6,8476563	3	-0,022339821	-65,784637	0,0033872863	0,003067378
6,8574219	3	-0,023035705	-65,379623	0,00030610885	-3,948313e-05
6,8671875	3	-0,022165477	-65,695625	0,0033802683	0,0030299893
6,8769531	3	-0,022977591	-67,661346	0,00020824882	-0,00021414831
6,8867188	3	-0,023385882	-69,152603	0,0037103258	0,0033264989
6,8964844	3	-0,023333728	-69,382935	-1,4977195e-05	-0,00037427875
6,90625	3	-0,023938715	-69,610588	0,0037635192	0,0033899655
6,9160156	3	-0,023494661	-71,524681	8,7697845e-06	-0,00038492988
6,9257813	3	-0,024804473	-73,870384	0,0038545399	0,0034809881
6,9355469	3	-0,024624169	-73,263641	-0,00011217307	-0,00053375523
6,9453125	3	-0,024569035	-73,202515	0,0037393419	0,003338644
6,9550781	3	-0,024928153	-75,110184	0,00012272154	-0,00027099246
6,9648438	3	-0,024646521	-76,432449	0,0037554968	0,0034357004
6,9746094	3	-0,02399683	-76,920105	4,5482011e-07	-0,00035552774
6,984375	3	-0,02528429	-76,499504	0,0037187887	0,0032934132
6,9941406	3	-0,025165081	-78,17717	0,00012693148	-0,00021867949
7,0039063	3	-0,026503205	-81,039536	0,0036300523	0,0032678398
7,0136719	3	-0,026161969	-80,523209	0,00014257239	-0,00021117652
7,0234375	3	-0,026106834	-80,543716	0,0035332278	0,0031926951
7,0332031	3	-0,026589632	-82,71843	0,00038013625	2,5097397e-05
7,0429688	3	-0,027284026	-84,701195	0,0031238787	0,002795897
7,0527344	3	-0,027059019	-84,88929	0,00087250536	0,0005285145
7,0625	3	-0,026990473	-84,612404	0,0026158921	0,0023019882
7,0722656	3	-0,02681613	-85,465576	0,0013309041	0,0010383425
7,0820313	3	-0,026389956	-87,96003	0,0021027327	0,0018397691
7,0917969	3	-0,026865304	-87,891296	0,0016380124	0,0013845104
7,1015625	3	-0,027537346	-88,147224	0,0020964227	0,00187147
7,1113281	3	-0,027924776	-90,146751	0,0015596374	0,0013657829
7,1210938	3	-0,027902424	-91,205727	0,002083519	0,0018183317
7,1308594	3	-0,027318299	-91,596321	0,0014927357	0,0013429231
7,140625	3	-0,028182566	-91,782959	0,0021504113	0,0018651059
7,1503906	3	-0,027573109	-92,907806	0,0016345548	0,0013729087
7,1601563	3	-0,028021634	-95,220657	0,0019487353	0,0016740296
7,1699219	3	-0,027810037	-95,369514	0,0018733261	0,0016821283
7,1796875	3	-0,028982759	-95,253128	0,0016236531	0,0013695867
7,1894531	3	-0,028820336	-97,251755	0,0024259388	0,0020839698
7,1992188	3	-0,029729307	-98,111465	0,00089800893	0,00059461832
7,2089844	3	-0,029906631	-98,596214	0,0029519382	0,0025805479
7,21875	3	-0,02925694	-99,133713	0,00060809928	0,00028114533
7,2285156	3	-0,02938062	-99,936363	0,0032863258	0,0029395572
7,2382813	3	-0,02964139	-101,96518	0,00033410214	-4,0476152e-05
7,2480469	3	-0,030177832	-101,80727	0,0034307409	0,0030482195
7,2578125	3	-0,029984117	-101,87024	0,00033460942	-1,6775448e-06
7,2675781	3	-0,030583143	-103,63195	0,0033165382	0,002952283
7,2773438	3	-0,030729175	-104,17918	0,00022884407	-6,8254012e-05
7,2871094	3	-0,030876696	-105,08889	0,0035087827	0,003176549
7,296875	3	-0,031983852	-105,8317	0,00026441659	-7,9767196e-05
7,3066406	3	-0,031289458	-106,62552	0,0035116714	0,0032117921
7,3164063	3	-0,031812489	-108,16125	4,1052845e-05	-0,0003488388
7,3261719	3	-0,030753016	-107,88336	0,0038405021	0,0034625661
7,3359375	3	-0,03234446	-109,04565	-0,00010686832	-0,00050395291
7,3457031	3	-0,03169775	-110,49757	0,0037016748	0,0033623143
7,3554688	3	-0,031496584	-110,73746	5,3778131e-05	-0,00033213029
7,3652344	3	-0,032532215	-111,18018	0,0038414544	0,0034813492
7,375	3	-0,032290816	-112,26218	-3,6883212e-05	-0,00037923252
7,3847656	3	-0,032752752	-113,08601	0,0036148743	0,0032354817
7,3945313	3	-0,033722818	-114,08345	9,8210076e-05	-0,00027954578
7,4042969	3	-0,033263862	-113,5868	0,003839337	0,0034623465
7,4140625	3	-0,03220588	-114,4835	-8,235329e-05	-0,00042674743
7,4238281	3	-0,031156838	-116,00554	0,0037437833	0,0033833552
7,4335938	3	-0,033372641	-116,17206	0,0001175041	-0,0001735409
7,4433594	3	-0,033698976	-116,00542	0,003478535	0,0031614099
7,453125	3	-0,033649802	-117,23539	0,00028063101	-7,1941467e-05
7,4628906	3	-0,033831596	-118,23864	0,0033212884	0,0029764662
7,4726563	3	-0,03439039	-118,81499	0,00073161942	0,00044489367
7,4824219	3	-0,033259392	-118,51709	0,0027056388	0,0023609418
7,4921875	3	-0,03362298	-120,12502	0,0012378158	0,0010068198
7,5019531	3	-0,033572316	-121,70495	0,0022841815	0,0020307633
7,5117188	3	-0,034479797	-121,35331	0,00150413	0,0012990991
7,5214844	3	-0,034034252	-120,61503	0,0019597544	0,0017658104
7,53125	3	-0,03451705	-122,17071	0,0015806603	0,0013739613
7,5410156	3	-0,033673644	-123,39883	0,0022562274	0,001994492
7,5507813	3	-0,034676492	-123,88737	0,0014670871	0,0012858149
7,5605469	3	-0,034309924	-123,1139	0,0021336211	0,0018583477
7,5703125	3	-0,034862757	-124,14342	0,001570654	0,0014314542
7,5800781	3	-0,035698712	-125,68826	0,0019798314	0,0017324982
7,5898438	3	-0,034792721	-125,461	0,0017798084	0,0015762229
7,5996094	3	-0,034970045	-124,809	0,001604873	0,0013816536
7,609375	3	-0,034971535	-126,05226	0,002315125	0,002069595
7,6191406	3	-0,035713613	-126,99595	0,0011959217	0,00093625917
7,6289063	3	-0,034746528	-127,572	0,0028120005	0,0024482736
7,6386719	3	-0,035119057	-126,72645	0,00054234394	0,00018393912
7,6484375	3	-0,03605932	-126,77187	0,0032574122	0,0029365083
7,6582031	3	-0,036728382	-129,46979	0,0003186398	-1,9491417e-05
7,6679688	3	-0,035473704	-128,91161	0,0033699782	0,0029833736
7,6777344	3	-0,035703182	-128,13277	0,00027343325	-4,0171435e-05
7,6875	3	-0,035731494	-129,35942	0,0034507976	0,0030685894
7,6972656	3	-0,035411119	-130,16498	0,00035988801	1,8495775e-05
7,7070313	3	-0,036233664	-130,84726	0,0033477047	0,0030483415
7,7167969	3	-0,035770237	-129,2438	0,00019281259	-0,00019063009
7,7265625	3	-0,035594404	-129,86899	0,003610709	0,0032051641
7,7363281	3	-0,035652518	-131,80745	9,0789035e-05	-0,00026101217
7,7460938	3	-0,036931038	-131,20869	0,0037752192	0,0033359809
7,7558594	3	-0,036616623	-130,54613	-2,4123947e-05	-0,00041817228
7,765625	3	-0,036464632	-131,56012	0,003938782	0,0035727753
7,7753906	3	-0,036677718	-132,26001	-7,9847887e-05	-0,00048728514
7,7851563	3	-0,036379695	-133,11395	0,003678808	0,0033047709
7,7949219	3	-0,036239624	-131,60863	3,6854253e-05	-0,00032743235
7,8046875	3	-0,03631711	-131,74295	0,0037956042	0,0034483655
7,8144531	3	-0,036209822	-134,10793	7,3218398e-05	-0,00031051226
7,8242188	3	-0,035642087	-133,56367	0,0036353876	0,0032768277
7,8339844	3	-0,037233531	-132,18642	2,6477283e-05	-0,00032248907
7,84375	3	-0,037060678	-133,21727	0,0037382201	0,0033416867
7,8535156	3	-0,036777556	-133,27232	-5,0205563e-06	-0,00033718767
7,8632813	3	-0,035922229	-133,98735	0,003665111	0,0033036354
7,8730469	3	-0,037024915	-132,89355	0,00024160443	-8,8208471e-05
7,8828125	3	-0,037609041	-132,67424	0,0033071334	0,0029256123
7,8925781	3	-0,037324429	-134,22585	0,00064538553	0,00029007235
7,9023438	3	-0,037313998	-133,88112	0,002870708	0,0025373085
7,9121094	3	-0,037331879	-133,12793	0,0011856181	0,00088474277
7,921875	3	-0,036762655	-133,98975	0,0022470455	0,0019973649
7,9316406	3	-0,037124753	-134,04317	0,0015162907	0,0013563555
7,9414063	3	-0,036691129	-134,29507	0,0021423998	0,0018580259
7,9511719	3	-0,037381053	-133,31198	0,0015251264	0,0013711589
7,9609375	3	-0,036907196	-133,39915	0,0020700467	0,0018204481
7,9707031	3	-0,036351383	-134,56972	0,0015451339	0,0013029815
7,9804688	3	-0,037288666	-133,84731	0,0021655653	0,0019155383
7,9902344	3	-0,037793815	-132,96661	0,0015152845	0,0013448505
8	3	-0,037483871	-133,8905	0,0020656819	0,0018330154
8,0097656	3	-0,037133694	-133,0455	0,0017633509	0,0015597889
8,0195313	4	-0,037695467	-133,49025	0,001702231	0,0014886707
8,0292969	4	-0,037033856	-132,96056	0,0021186541	0,0018441548
8,0390625	4	-0,036878884	-132,67004	0,0012411119	0,00093029044
8,0488281	4	-0,037008524	-133,82301	0,0027137471	0,0024176762
8,0585938	4	-0,036613643	-132,58466	0,00073600898	0,00036973623
8,0683594	4	-0,036476552	-131,8237	0,0032215731	0,0028423776
8,078125	4	-0,03721565	-132,84323	0,00037314114	2,7544738e-05
8,0878906	4	-0,036013126	-132,40898	0,0034189383	0,0030469866
8,0976563	4	-0,037133694	-131,79526	0,00027499924	-9,6325239e-05
8,1074219	4	-0,036928058	-131,57698	0,0033745535	0,0030506828
8,1171875	4	-0,037023425	-131,37918	0,00026204734	-6,6110515e-05
8,1269531	4	-0,036492944	-132,40648	0,003386725	0,0030117368
8,1367188	4	-0,036911666	-130,65901	0,00029373419	9,0937829e-06
8,1464844	4	-0,036339462	-130,10451	0,0035584362	0,0031784333
8,15625	4	-0,035940111	-131,38321	9,8681121e-05	-0,00025913992
8,1660156	4	-0,03670752	-130,49222	0,0037152127	0,0033794574
8,1757813	4	-0,035533309	-129,52455	-3,8145663e-06	-0,00034116965
8,1855469	4	-0,036588311	-129,27902	0,0038062311	0,0033896356
8,1953125	4	-0,036606193	-129,65871	-0,0001205819	-0,000471643
8,2050781	4	-0,036218762	-129,87943	0,0039142207	0,0035469669
8,2148438	4	-0,036068261	-127,87777	4,8543807e-05	-0,00037406862
8,2246094	4	-0,036661327	-127,38973	0,003674587	0,0033120706
8,234375	4	-0,036737323	-128,46356	-6,3666812e-06	-0,00038044469
8,2441406	4	-0,036078691	-127,34464	0,00379498	0,0033644177
8,2539063	4	-0,035336614	-126,58876	0,0001048189	-0,0002764698
8,2636719	4	-0,03657788	-125,88143	0,0036178124	0,0032311701
8,2734375	4	-0,036253035	-126,33869	0,00015229016	-0,00019060913
8,2832031	4	-0,035218894	-126,82452	0,0037042217	0,0033115048
8,2929688	4	-0,035606325	-124,27144	9,9728495e-05	-0,00025420741
8,3027344	4	-0,035533309	-123,55987	0,0034597751	0,0030669048
8,3125	4	-0,035986304	-125,297	0,00048121181	0,00022339053
8,3222656	4	-0,035305321	-124,01529	0,0029426701	0,002653833
8,3320313	4	-0,034998357	-122,58528	0,0010476231	0,00071154791
8,3417969	4	-0,035120547	-121,69842	0,002420427	0,0021626295
8,3515625	4	-0,034438074	-121,97435	0,001528934	0,0012510031
8,3613281	4	-0,035308301	-122,69916	0,0020865127	0,0018280922
8,3710938	4	-0,035215914	-120,62079	0,0015978675	0,001342084
8,3808594	4	-0,034269691	-119,60395	0,0020961906	0,0018327334
8,390625	4	-0,034531951	-120,79513	0,0016446948	0,0014253899
8,4003906	4	-0,035782158	-119,46844	0,0021638039	0,0018863946
8,4101563	4	-0,03374517	-117,9873	0,0015046173	0,0012814334
8,4199219	4	-0,035361946	-117,18817	0,0020523488	0,0018141809
8,4296875	4	-0,033810735	-117,37559	0,0016944946	0,0014518751
8,4394531	4	-0,034311414	-117,73634	0,0018777264	0,0016282648
8,4492188	4	-0,034284592	-115,12616	0,0019726278	0,0017521357
8,4589844	4	-0,034068525	-113,7907	0,0013744932	0,0010492759
8,46875	4	-0,034207106	-114,4726	0,0026960536	0,0023623409
8,4785156	4	-0,033508241	-114,54787	0,00076672318	0,00045380846
8,4882813	4	-0,034089386	-112,3736	0,0030561839	0,0027147736
8,4980469	4	-0,034148991	-111,65439	0,00041914993	9,3850249e-05
8,5078125	4	-0,033777952	-111,40946	0,0033792125	0,0030295553
8,5175781	4	-0,033159554	-111,76222	0,00037110774	-2,365734e-05
8,5273438	4	-0,033399463	-109,76488	0,0033597306	0,0030158258
8,5371094	4	-0,032150745	-108,2325	0,00037856953	5,2258838e-06
8,546875	4	-0,033420324	-109,25073	0,0034388897	0,0030682634
8,5566406	4	-0,033605099	-108,40271	0,00031398144	-3,5001431e-05
8,5664063	4	-0,032098591	-106,80087	0,0034752972	0,0031020227
8,5761719	4	-0,032933056	-105,44557	0,00020191968	-0,00018154387
8,5859375	4	-0,033041835	-105,69206	0,0037542104	0,0033784334
8,5957031	4	-0,032418966	-105,38684	-2,3094035e-05	-0,0004107313
8,6054688	4	-0,031454861	-102,81438	0,003818684	0,0034192989
8,6152344	4	-0,032943487	-102,23457	2,6727212e-05	-0,00032047014
8,625	4	-0,033377111	-102,75783	0,0038118737	0,0033925257
8,6347656	4	-0,031992793	-101,86259	-9,5081559e-05	-0,00042260595
8,6445313	4	-0,031204522	-100,67509	0,0038452954	0,003425291
8,6542969	4	-0,03169626	-99,435463	0,00015042329	-0,00023398723
8,6640625	4	-0,030747056	-98,810349	0,0037420327	0,0033185731
8,6738281	4	-0,030857325	-98,356438	-4,8321745e-05	-0,00046771078
8,6835938	4	-0,031045079	-96,983032	0,0038004941	0,0034123797
8,6933594	4	-0,031271577	-95,81443	3,5581543e-05	-0,00032969372
8,703125	4	-0,031450391	-96,061867	0,0036287664	0,0032070901
8,7128906	4	-0,030955672	-94,672363	0,00025172456	-0,00012965378
8,7226563	4	-0,031057	-93,186584	0,003554228	0,003190689
8,7324219	4	-0,030729175	-92,834496	0,00041237683	4,5750348e-05
8,7421875	4	-0,030356646	-92,071518	0,003041592	0,0027028841
8,7519531	4	-0,029946864	-92,152374	0,00094598811	0,00069903792
8,7617188	4	-0,030846894	-89,887085	0,0025408915	0,0022127067
8,7714844	4	-0,029845536	-88,997932	0,0012933409	0,0010604576
8,78125	4	-0,030052662	-89,222733	0,0021996032	0,0018758415
8,7910156	4	-0,029163063	-87,179451	0,0016481302	0,0014334046
8,8007813	4	-0,029478967	-86,312592	0,0020547744	0,0017730391
8,8105469	4	-0,030055642	-85,594093	0,0015018454	0,0012385711
8,8203125	4	-0,029332936	-84,745285	0,0021301	0,0018891267
8,8300781	4	-0,029543042	-84,131287	0,0015222875	0,0014181514
8,8398438	4	-0,02797246	-82,086716	0,0020822634	0,0018328733
8,8496094	4	-0,02925843	-81,6884	0,001553304	0,0013952922
8,859375	4	-0,028027594	-81,808601	0,0019492708	0,0016686401
8,8691406	4	-0,028117001	-79,658867	0,0019747808	0,0017299524
8,8789063	4	-0,028932095	-78,667625	0,001443531	0,0012016187
8,8886719	4	-0,028428435	-78,778603	0,0024178186	0,0021522595
8,8984375	4	-0,027699769	-77,626595	0,00093039608	0,00056894816
8,9082031	4	-0,027531385	-76,613274	0,0030696371	0,0027451061
8,9179688	4	-0,027513504	-74,604141	0,0004622362	0,00010172778
8,9277344	4	-0,028727949	-74,088203	0,0033670138	0,0029892602
8,9375	4	-0,02669245	-74,720306	0,00040180807	1,7450366e-05
8,9472656	4	-0,026631355	-72,295082	0,0034325251	0,0030396006
8,9570313	4	-0,027403235	-71,114807	0,00025371346	-8,0729951e-05
8,9667969	4	-0,026655197	-71,373695	0,0033453915	0,0029843196
8,9765625	4	-0,025749207	-69,85556	0,00033915319	1,1641532e-08
8,9863281	4	-0,026771426	-69,04744	0,0035489933	0,0031789951
8,9960938	4	-0,026790798	-67,200005	0,00011420627	-0,00019773841
9,0058594	4	-0,025197864	-67,410675	0,0036219927	0,0032202669
9,015625	4	-0,025992095	-67,903809	0,00011157565	-0,00027898583
9,0253906	4	-0,025901198	-65,052567	0,0038416288	0,0034851294
9,0351563	4	-0,025369227	-63,28281	-9,1053589e-05	-0,00055096898
9,0449219	4	-0,025208294	-63,631222	0,0038387028	0,003560442
9,0546875	4	-0,025069714	-62,792412	0,00010217729	-0,00025914516
9,0644531	4	-0,025215745	-61,872082	0,003747469	0,0033827508
9,0742188	4	-0,024686754	-59,744473	-1,2713135e-05	-0,0003749592
9,0839844	4	-0,024758279	-59,943794	0,003701932	0,0033154152
9,09375	4	-0,023549795	-60,46867	0,00013747427	-0,00020364881
9,1035156	4	-0,024701655	-58,051441	0,0037689863	0,0033323457
9,1132813	4	-0,024542212	-56,245533	-9,6790609e-06	-0,0003452081
9,1230469	4	-0,024244189	-56,161266	0,0038136197	0,0033697879
9,1328125	4	-0,023651123	-56,251122	7,1606191e-05	-0,00032634794
9,1425781	4	-0,024776161	-54,668728	0,003568694	0,0031616059
9,1523438	4	-0,023043156	-52,313248	0,00041059911	9,3012059e-05
9,1621094	4	-0,023497641	-52,012615	0,0031708009	0,0028714037
9,171875	4	-0,022803247	-53,011795	0,00080178078	0,00048200862
9,1816406	4	-0,023277104	-51,27227	0,002651734	0,0023216896
9,1914063	4	-0,023011863	-49,269775	0,0014098437	0,001162704
9,2011719	4	-0,023032725	-49,85841	0,0021880155	0,0019223171
9,2109375	4	-0,022180378	-49,281399	0,0014807214	0,0012844063
9,2207031	4	-0,023198128	-47,877544	0,0020900418	0,0018475188
9,2304688	4	-0,022506714	-46,176296	0,0016254912	0,0014249214
9,2402344	4	-0,022162497	-45,838058	0,0021160969	0,001861144
9,25	4	-0,02194643	-46,704075	0,001524846	0,0013207225
9,2597656	4	-0,020711124	-44,074059	0,0021728366	0,0018496379
9,2695313	4	-0,021825731	-42,988434	0,0015905398	0,0013994967
9,2792969	4	-0,020693243	-43,289513	0,0019478061	0,0016994807
9,2890625	4	-0,02155453	-42,446686	0,0018313681	0,0016129388
9,2988281	4	-0,021468103	-41,80854	0,0016155132	0,0012500647
9,3085938	4	-0,020739436	-40,025154	0,0024195937	0,0021073071
9,3183594	4	-0,020092726	-39,392876	0,001025607	0,00074381824
9,328125	4	-0,021272898	-39,717983	0,0029253629	0,0026028708
9,3378906	4	-0,020371377	-38,461033	0,00044300934	0,00013233745
9,3476563	4	-0,020284951	-36,707317	0,0033341143	0,0029726448
9,3574219	4	-0,020250678	-37,2798	0,00034185083	8,0777681e-06
9,3671875	4	-0,019872189	-36,552643	0,0034486798	0,0030721
9,3769531	4	-0,020037591	-35,458969	0,00035451615	-5,6752469e-07
9,3867188	4	-0,020597875	-34,359879	0,0033878051	0,0030463587
9,3964844	4	-0,020489097	-33,760853	0,00032615493	-3,8560829e-05
9,40625	4	-0,019536912	-33,970791	0,0033980228	0,003015863
9,4160156	4	-0,018912554	-32,666737	0,00021230546	-0,0001410328
9,4257813	4	-0,019013882	-31,429064	0,0037066774	0,0033314347
9,4355469	4	-0,019447505	-32,084976	1,6341e-05	-0,00034073804
9,4453125	4	-0,018599629	-30,81819	0,0037532102	0,0033775528
9,4550781	4	-0,018556416	-29,820801	1,2800883e-05	-0,00035604258
9,4648438	4	-0,018577278	-29,140356	0,0039364775	0,0035065194
9,4746094	4	-0,01937151	-28,658566	-0,00012975892	-0,0005038493
9,484375	4	-0,018331409	-28,672367	0,0037711191	0,0033700981
9,4941406	4	-0,018459558	-27,858932	0,00012024051	-0,00021118671
9,5039063	4	-0,01821965	-26,67971	0,003779233	0,0034005807
9,5136719	4	-0,016948581	-27,587469	3,8390863e-05	-0,00037646911
9,5234375	4	-0,017692149	-26,149637	0,0037208355	0,003270318
9,5332031	4	-0,016856194	-25,28837	0,00010599128	-0,00029713527
9,5429688	4	-0,016902387	-25,191475	0,0036335345	0,0032553542
9,5527344	4	-0,016660988	-24,691465	9,1864349e-05	-0,00028433977
9,5625	4	-0,016759336	-24,813339	0,003673376	0,0032561093
9,5722656	4	-0,016783178	-23,041237	0,00035957107	1,0171789e-06
9,5820313	4	-0,017236173	-22,469872	0,0032449744	0,0029062796
9,5917969	4	-0,016877055	-23,214743	0,0006886553	0,00040165964
9,6015625	4	-0,016394258	-21,828655	0,0027484328	0,0024335075
9,6113281	4	-0,016056001	-21,346361	0,0012509342	0,00097180891
9,6210938	4	-0,01629144	-21,284056	0,002190053	0,0019337188
9,6308594	4	-0,016748905	-20,859652	0,0015840068	0,001392809
9,640625	4	-0,016507506	-20,809416	0,0021277291	0,0018668129
9,6503906	4	-0,015699863	-19,458645	0,0015534729	0,0013808644
9,6601563	4	-0,015856326	-19,053183	0,0020432821	0,0018194066
9,6699219	4	-0,016817451	-20,474083	0,0014791935	0,001312885
9,6796875	4	-0,015431643	-19,092522	0,0021438838	0,001871374
9,6894531	4	-0,015155971	-18,13162	0,0016291213	0,0013806766
9,6992188	4	-0,016906857	-17,942972	0,0019871022	0,0017316331
9,7089844	4	-0,016126037	-17,791372	0,0017335928	0,0015683426
9,71875	4	-0,015418231	-18,080269	0,0017135724	0,0014547936
9,7285156	4	-0,015819073	-16,063526	0,0022719377	0,0019618599
9,7382813	4	-0,015735626	-15,741214	0,0010773937	0,00076892145
9,7480469	4	-0,014783442	-17,864183	0,0027975384	0,0024668602
9,7578125	4	-0,014783442	-16,104038	0,00065465248	0,000322384
9,7675781	4	-0,013849139	-15,497692	0,0033225555	0,0029242157
9,7773438	4	-0,01526922	-15,698802	0,00037080311	-3,1956879e-05
9,7871094	4	-0,014844537	-15,916955	0,0034093375	0,0030277383
9,796875	4	-0,014923513	-16,647354	0,00036806654	3,0840747e-05
9,8066406	4	-0,014704466	-14,778524	0,0033724341	0,0029601767
9,8164063	4	-0,014390051	-14,635753	0,00032522643	-8,8616798e-05
9,8261719	4	-0,014695525	-16,328283	0,0034709233	0,0031125094
9,8359375	4	-0,01424253	-14,999136	0,00028867784	-9,033276e-05
9,8457031	4	-0,015431643	-14,045555	0,0035667953	0,0031625184
9,8554688	4	-0,014357269	-14,309586	6,7000874e-05	-0,00035071716
9,8652344	4	-0,014713407	-14,52025	0,003824715	0,0034472425
9,875	4	-0,014106929	-15,220642	-6,5830973e-05	-0,000412511
9,8847656	4	-0,01424998	-13,514589	0,0037596936	0,0034120777
9,8945313	4	-0,013905764	-12,926682	6,1227183e-06	-0,0003624399
9,9042969	4	-0,015205145	-15,175771	0,0038690888	0,0034976134
9,9140625	4	-0,013957918	-14,563725	-2,1801316e-05	-0,00033847347
9,9238281	4	-0,014874339	-13,466645	0,00367135	0,0032936283
9,9335938	4	-0,014726818	-13,837572	5,4635748e-05	-0,0002692375
9,9433594	4	-0,014276803	-14,446489	0,003870945	0,0034751159
9,953125	4	-0,014093518	-15,013945	8,8052184e-06	-0,00035105972
9,9628906	4	-0,014178455	-13,34589	0,003654791	0,0033069812
9,9726563	4	-0,013580918	-13,089795	0,00019335981	-0,00020999054
9,9824219	4	-0,013941526	-15,257634	0,0035608516	0,0031511155
9,9921875	4	-0,014322996	-14,561936	0,00024277026	-0,0001722225
10,001953	4	-0,013774633	-13,435241	0,0034377577	0,0030805643
10,011719	4	-0,014640391	-14,225989	0,00070540258	0,00035270001
10,021484	5	-0,014819205	-14,431961	0,0027850841	0,0025049953
10,03125	5	-0,014331937	-15,067309	0,0011499193	0,00094092567
10,041016	5	-0,014483929	-14,218948	0,0023888689	0,0021227545
10,050781	5	-0,013621151	-14,159046	0,0014939419	0,0012086697
10,060547	5	-0,015006959	-16,086437	0,0019651845	0,0017284817
10,070313	5	-0,014662743	-15,266743	0,0016053593	0,0013834308
10,080078	5	-0,014059246	-14,403853	0,0021830413	0,0019018275
10,089844	5	-0,014097989	-15,36062	0,0015403959	0,0013615575
10,099609	5	-0,0133425	-15,841517	0,0020871458	0,0018179987
10,109375	5	-0,01488775	-16,737598	0,0015699245	0,0013789162
10,119141	5	-0,014995039	-15,692655	0,0020294273	0,0017802544
10,128906	5	-0,013951957	-16,230774	0,0017531051	0,0014707108
10,138672	5	-0,014533103	-17,71493	0,0017340449	0,0015104386
10,148438	5	-0,014951825	-16,849693	0,0021443537	0,0019292075
10,158203	5	-0,013804436	-16,791859	0,0013204658	0,00099095237
10,167969	5	-0,014765561	-17,576628	0,0027661752	0,002443298
10,177734	5	-0,014874339	-17,393511	0,00059556996	0,00024904613
10,1875	5	-0,015199184	-18,414818	0,0032495803	0,0028767125
10,197266	5	-0,015822053	-18,13883	0,00039185258	8,7235821e-06
10,207031	5	-0,015451014	-18,785521	0,0033875904	0,0030074562
10,216797	5	-0,014765561	-20,184629	0,00030605224	-3,363617e-05
10,226563	5	-0,015003979	-19,33923	0,0033413032	0,0030106949
10,236328	5	-0,015236437	-19,623487	0,00036513346	7,9998863e-05
10,246094	5	-0,014489889	-20,985994	0,0033589709	0,0029936584
10,255859	5	-0,015233457	-21,276009	0,00015414189	-0,00017670332
10,265625	5	-0,015337765	-21,343008	0,0035477038	0,003244143
10,275391	5	-0,015386939	-21,367315	0,00011050193	-0,00022269436
10,285156	5	-0,015406311	-22,028313	0,0036751889	0,0033155633
10,294922	5	-0,016033649	-23,53549	-8,5820138e-05	-0,0004432979
10,304688	5	-0,015649199	-22,976809	0,003947929	0,0035671494
10,314453	5	-0,0162974	-23,196693	-8,3970444e-05	-0,0004150896
10,324219	5	-0,016719103	-24,963207	0,0036442867	0,0033355497
10,333984	5	-0,016385317	-25,295019	4,7905851e-05	-0,00034961879
10,34375	5	-0,015977025	-25,016907	0,0038278352	0,0034398374
10,353516	5	-0,016735494	-25,091339	0,0001005028	-0,00031249336
10,363281	5	-0,016748905	-26,325602	0,0036322407	0,0032704063
10,373047	5	-0,016391277	-28,315744	-9,4105053e-06	-0,00032220851
10,382813	5	-0,017023087	-27,123894	0,0038060364	0,0034205134
10,392578	5	-0,016534328	-27,773884	3,0672672e-05	-0,00037521386
10,402344	5	-0,016617775	-29,666853	0,0036884567	0,0033047057
10,412109	5	-0,016929209	-30,182171	0,0002137167	-0,0001364015
10,421875	5	-0,016753376	-30,020346	0,0033367195	0,0030055952
10,431641	5	-0,016638637	-30,125399	0,00050958537	0,00022048014
10,441406	5	-0,017406046	-31,634979	0,0029615771	0,0026337942
10,451172	5	-0,01641959	-33,061298	0,0010977623	0,00082418468
10,460938	5	-0,01732111	-32,859741	0,0023280026	0,0020312415
10,470703	5	-0,017218292	-32,570065	0,0015441257	0,0013145637
10,480469	5	-0,017772615	-34,88414	0,0021790469	0,0019338962
10,490234	5	-0,017787516	-35,590958	0,0016107587	0,0013945199
10,5	5	-0,018027425	-35,571342	0,0020379461	0,0018036712
10,509766	5	-0,018280745	-35,459976	0,0015340676	0,0013323919
10,519531	5	-0,018872321	-37,688	0,0021457251	0,0019047699
10,529297	5	-0,019223988	-39,04475	0,0015474118	0,0012999061
10,539063	5	-0,018760562	-38,439186	0,0020452887	0,0018252637
10,548828	5	-0,018003583	-38,484783	0,001716697	0,0015598639
10,558594	5	-0,018712878	-41,226837	0,0017324594	0,001512469
10,568359	5	-0,018675625	-41,437168	0,0020683073	0,0017664669
10,578125	5	-0,019410253	-41,744671	0,0012675627	0,001054263
10,587891	5	-0,018914044	-42,125153	0,0027386816	0,0023260359
10,597656	5	-0,019274652	-43,868702	0,00078726013	0,00052256248
10,607422	5	-0,019648671	-45,450424	0,0031097913	0,0028146587
10,617188	5	-0,019775331	-44,533497	0,00035666302	3,958703e-05
10,626953	5	-0,019818544	-44,748577	0,0034389391	0,0031037838
10,636719	5	-0,019522011	-47,235992	0,00028014882	-5,9484155e-05
10,646484	5	-0,021581352	-48,150791	0,003316761	0,0029979397
10,65625	5	-0,019973516	-48,115196	0,00030890887	-3,0115189e-05
10,666016	5	-0,020195544	-48,343296	0,0033141023	0,0030152039
10,675781	5	-0,02040863	-50,177483	0,0003571058	1,4496618e-05
10,685547	5	-0,021858513	-52,319	0,0035154175	0,0031456058
10,695313	5	-0,021491945	-51,964111	2,7824281e-05	-0,00035229197
10,705078	5	-0,0203982	-52,009319	0,0037440273	0,0033957788
10,714844	5	-0,021377206	-54,435936	-1,3350509e-05	-0,00037091813
10,724609	5	-0,021596253	-54,900459	0,0038385428	0,003406802
10,734375	5	-0,022432208	-55,020714	-0,00011932447	-0,00051623938
10,744141	5	-0,021317601	-55,722164	0,0039324779	0,0035301242
10,753906	5	-0,022269785	-57,064835	2,2921449e-05	-0,00036776531
10,763672	5	-0,021514297	-59,514137	0,0036477933	0,0032804382
10,773438	5	-0,022000074	-59,061459	-1,7814164e-05	-0,00033374643
10,783203	5	-0,022877753	-59,071129	0,0037756958	0,0033523173
10,792969	5	-0,023189187	-61,216225	0,00010966913	-0,00024119072
10,802734	5	-0,022743642	-61,679352	0,0036941241	0,0032883156
10,8125	5	-0,022543967	-62,889977	8,4102503e-05	-0,00026749243
10,822266	5	-0,024163723	-63,153446	0,0036586334	0,0033322852
10,832031	5	-0,022478402	-64,311493	8,8095767e-05	-0,0002431465
10,841797	5	-0,022993982	-66,407135	0,0034605938	0,0031081554
10,851563	5	-0,023627281	-66,209885	0,00051013089	0,00018182007
10,861328	5	-0,024370849	-66,723305	0,0030258982	0,0027338697
10,871094	5	-0,024914742	-68,995018	0,00096764858	0,00062600884
10,880859	5	-0,0250265	-69,330971	0,0024739176	0,002156279
10,890625	5	-0,024759769	-70,238945	0,0015018469	0,0012467424
10,900391	5	-0,023715198	-70,976837	0,0020931216	0,0018336985
10,910156	5	-0,024193525	-72,162537	0,0015248274	0,001422346
10,919922	5	-0,025704503	-73,672966	0,002090507	0,0018579143
10,929688	5	-0,025233626	-73,905083	0,0016119562	0,0014410217
10,939453	5	-0,025437772	-74,85498	0,0021656062	0,0018882809
10,949219	5	-0,024868548	-77,099144	0,0015301793	0,0012996511
10,958984	5	-0,02515763	-77,22287	0,0020335135	0,0018465614
10,96875	5	-0,026209652	-77,310539	0,0016761443	0,001447387
10,978516	5	-0,026111305	-78,586205	0,0018825684	0,0016475708
10,988281	5	-0,026318431	-79,836014	0,0019464162	0,0017286136
10,998047	5	-0,026668608	-80,672417	0,0014057599	0,001091178
11,007813	5	-0,026935339	-80,941689	0,0025995942	0,002299865
11,017578	5	-0,027669966	-81,93679	0,00088138913	0,0005753935
11,027344	5	-0,026489794	-84,824471	0,0030329132	0,0026598184
11,037109	5	-0,026763976	-84,736855	0,00041422769	9,4625866e-05
11,046875	5	-0,02733022	-84,967972	0,0033741894	0,0030412707
11,056641	5	-0,028915703	-86,494026	0,00026559035	-1,9957661e-05
11,066406	5	-0,028558075	-87,562836	0,003391908	0,0030186253
11,076172	5	-0,028382242	-88,301613	0,00033151606	-1,3303361e-05
11,085938	5	-0,027982891	-88,639183	0,0034280752	0,0030660969
11,095703	5	-0,0281021	-89,508217	0,00029771516	-8,5564971e-05
11,105469	5	-0,028732419	-91,729424	0,0034289944	0,0030864654
11,115234	5	-0,02886951	-91,429802	0,00023544919	-0,00018130551
11,125	5	-0,028313696	-91,527863	0,0036975341	0,0033559159
11,134766	5	-0,029180944	-93,790588	-3,6651763e-05	-0,00040439394
11,144531	5	-0,029873848	-94,587814	0,0038203981	0,0034379859
11,154297	5	-0,029426813	-95,549957	-1,9164654e-05	-0,00035514386
11,164063	5	-0,029495358	-95,02681	0,0037743258	0,0033894719
11,173828	5	-0,02989769	-96,418709	-0,00010629235	-0,00048875139
11,183594	5	-0,030007958	-99,059898	0,0037840859	0,0034281404
11,193359	5	-0,029811263	-98,423271	0,00012337565	-0,00023469271
11,203125	5	-0,02990365	-99,017319	0,0037105386	0,0033445759
11,212891	5	-0,030587614	-100,85296	-5,7564539e-05	-0,00041232357
11,222656	5	-0,0306651	-102,22737	0,0037826928	0,0034477881
11,232422	5	-0,030560791	-102,65172	7,5732969e-05	-0,00025325338
11,242188	5	-0,03169775	-101,92529	0,0035894196	0,0031786771
11,251953	5	-0,031006336	-103,28304	0,00012134922	-0,00011647673
11,261719	5	-0,031632185	-105,65993	0,0035410114	0,0032187526
11,271484	5	-0,031895936	-105,40886	0,0003251076	-7,9948222e-07
11,28125	5	-0,031124055	-105,11153	0,0030325286	0,0027579684
11,291016	5	-0,032366812	-106,63557	0,00090104825	0,00067306013
11,300781	5	-0,033095479	-108,37309	0,002584575	0,002275991
11,310547	5	-0,032757223	-108,88255	0,0013199912	0,0010354229
11,320313	5	-0,032331049	-108,45573	0,0021365474	0,0018952809
11,330078	5	-0,032179058	-109,49352	0,0016619645	0,001457819
11,339844	5	-0,033785403	-112,45474	0,0021085183	0,0018301178
11,349609	5	-0,032511353	-112,34595	0,001505072	0,0012897385
11,359375	5	-0,032959878	-111,42729	0,0021292067	0,0018321275
11,369141	5	-0,033669174	-113,2085	0,0015647635	0,001397185
11,378906	5	-0,033067167	-114,40152	0,0020977817	0,0018411765
11,388672	5	-0,033478439	-114,83057	0,001619134	0,0014003396
11,398438	5	-0,033444166	-114,30597	0,0019258469	0,0016550501
11,408203	5	-0,033248961	-115,32538	0,0019390364	0,0017207202
11,417969	5	-0,034035742	-117,98306	0,0014900044	0,0012738014
11,427734	5	-0,033134222	-117,97042	0,0023542498	0,0020681953
11,4375	5	-0,034050643	-117,58676	0,00094110891	0,0006139258
11,447266	5	-0,033433735	-118,70781	0,0030312249	0,0026596065
11,457031	5	-0,034683943	-119,40016	0,0005156832	0,00019154395
11,466797	5	-0,034102798	-120,36039	0,0033226402	0,0029869026
11,476563	5	-0,034025311	-120,03477	0,00034238576	-1,3610697e-05
11,486328	5	-0,034703314	-120,70131	0,00343635	0,0030618387
11,496094	5	-0,035533309	-122,71246	0,00028760498	-4,5603083e-05
11,505859	5	-0,035762787	-122,12634	0,0032966218	0,0029830185
11,515625	5	-0,035460293	-122,23083	0,00030899659	5,5434066e-06
11,525391	5	-0,035183132	-123,66805	0,0035735283	0,0031248375
11,535156	5	-0,035749376	-124,34872	0,0001964991	-0,00014270394
11,544922	5	-0,0349015	-125,05738	0,0035850522	0,0032378209
11,554688	5	-0,036016107	-124,58945	3,8018406e-05	-0,00030644354
11,564453	5	-0,035607815	-125,37181	0,0038635817	0,003465642
11,574219	5	-0,035564601	-126,84306	-0,00017144157	-0,00051807932
11,583984	5	-0,035168231	-126,59937	0,0038324536	0,0034815394
11,59375	5	-0,036285818	-126,36541	7,3729025e-05	-0,00027609844
11,603516	5	-0,035172701	-128,14757	0,0037801478	0,0033702918
11,613281	5	-0,035867095	-128,38097	-3,9603983e-05	-0,00031454576
11,623047	5	-0,03490895	-129,16931	0,0036324777	0,0033344184
11,632813	5	-0,036512315	-128,6778	0,00012661469	-0,00026353257
11,642578	5	-0,0369519	-128,68875	0,003724366	0,0033577979
11,652344	5	-0,035957992	-130,41286	-4,3433683e-05	-0,00036379584
11,662109	5	-0,036279857	-129,8559	0,0037457386	0,0033982259
11,671875	5	-0,036309659	-129,88496	5,9170416e-05	-0,00030415162
11,681641	5	-0,037243962	-131,44641	0,003473029	0,0031542138
11,691406	5	-0,037010014	-131,22702	0,00034821147	2,1985616e-05
11,701172	5	-0,036346912	-131,66562	0,0031557516	0,0028980526
11,710938	5	-0,03747493	-131,88176	0,00078520842	0,00042054133
11,720703	5	-0,037588179	-132,42065	0,0026201119	0,0024017461
11,730469	5	-0,036847591	-133,36385	0,0013623822	0,0011233522
11,740234	5	-0,036397576	-131,87852	0,0022380892	0,0019627786
11,75	5	-0,03785044	-132,55499	0,001497943	0,0012630902
11,759766	5	-0,037622452	-134,31155	0,0020229684	0,001808785
11,769531	5	-0,037881732	-133,52551	0,0016326428	0,0013578637
11,779297	5	-0,036154687	-134,08492	0,0021425793	0,0018907037
11,789063	5	-0,037606061	-134,04317	0,0015039584	0,0013003231
11,798828	5	-0,037296116	-134,51042	0,0021496485	0,0018919958
11,808594	5	-0,036996603	-135,1987	0,0015268719	0,0013707508
11,818359	5	-0,037820637	-133,6947	0,0019371981	0,0016597885
11,828125	5	-0,038485229	-134,36325	0,0018281271	0,0015780963
11,837891	5	-0,037768483	-135,86026	0,0015932685	0,0013476715
11,847656	5	-0,037904084	-135,70039	0,0023292426	0,0020549174
11,857422	5	-0,037534535	-134,80357	0,0010910515	0,0008176922
11,867188	5	-0,037908554	-135,20613	0,0027779574	0,002552948
11,876953	5	-0,03810674	-135,81343	0,00061896862	0,00023497618
11,886719	5	-0,0376001	-136,3307	0,0033088131	0,0029486055
11,896484	5	-0,038437545	-134,60515	0,0003339829	-4,2075408e-05
11,90625	5	-0,037120283	-134,84677	0,0034378713	0,0031272178
11,916016	5	-0,037685037	-136,87531	0,00028277637	-1,1545199e-05
11,925781	5	-0,037568808	-135,90648	0,0033870491	0,0030860067
11,935547	5	-0,037297606	-134,79454	0,00032956275	2,0238804e-05
11,945313	5	-0,038695335	-135,38986	0,0033106008	0,0030115042
11,955078	5	-0,038133562	-135,83371	0,00024080924	-9,783631e-05
11,964844	5	-0,037674606	-136,18794	0,0035736265	0,0032421616
11,974609	5	-0,037758052	-134,77129	1,0649092e-06	-0,00030220748
11,984375	5	-0,038744509	-134,8437	0,0037775263	0,0033472038
11,994141	5	-0,038263202	-136,67224	-7,2368202e-05	-0,00041724212
12,003906	5	-0,037609041	-135,69295	0,0039250636	0,0035267926
12,013672	5	-0,037828088	-134,95796	-0,00017102087	-0,00052198127
12,023438	6	-0,038087368	-134,72914	0,003729993	0,0033977847
12,033203	6	-0,038473308	-135,78627	0,00011065655	-0,00022529246
12,042969	6	-0,037486851	-135,79242	0,0037482267	0,0034220926
12,052734	6	-0,038129091	-134,1908	-1,0260628e-05	-0,00036692858
12,0625	6	-0,03798008	-133,4528	0,0036736396	0,0032870916
12,072266	6	-0,037522614	-135,30052	0,00011616983	-0,00023902074
12,082031	6	-0,0376001	-134,28374	0,0036622728	0,0033120718
12,091797	6	-0,037656724	-133,05054	8,0696918e-06	-0,00030917232
12,101563	6	-0,037616491	-133,39659	0,0036656966	0,0033219957
12,111328	6	-0,037765503	-133,63095	0,00021890417	-0,00011933851
12,121094	6	-0,036992133	-133,92007	0,0033016726	0,0029199447
12,130859	6	-0,037740171	-132,6801	0,0006216761	0,00033971854
12,140625	6	-0,037443638	-132,08226	0,0027737331	0,0025465034
12,150391	6	-0,037921965	-133,3782	0,0011616435	0,00088508707
12,160156	6	-0,037524104	-132,92888	0,0022166183	0,0019922748
12,169922	6	-0,037537515	-131,41795	0,0015401319	0,0013730791
12,179688	6	-0,037005544	-131,66092	0,0021104466	0,001863551
12,189453	6	-0,037319958	-131,35135	0,0015873528	0,0013902008
12,199219	6	-0,037172437	-131,43697	0,0020168228	0,0018101553
12,208984	6	-0,036934018	-129,72252	0,0015027919	0,0012620831
12,21875	6	-0,036914647	-129,10175	0,0021877878	0,0019214139
12,228516	6	-0,03696233	-130,08083	0,0015502948	0,0013674931
12,238281	6	-0,03709048	-129,55881	0,0020506796	0,001794192
12,248047	6	-0,036907196	-128,41669	0,001717855	0,001503808
12,257813	6	-0,036270916	-128,10258	0,0018220851	0,001490513
12,267578	6	-0,036506355	-128,205	0,002162107	0,0019002005
12,277344	6	-0,036682189	-127,9406	0,00114688	0,00083913619
12,287109	6	-0,037966669	-127,07284	0,0027094635	0,0023951053
12,296875	6	-0,037066638	-126,26537	0,00070568884	0,00045132969
12,306641	6	-0,036588311	-127,13537	0,0032308989	0,0028334463
12,316406	6	-0,036607683	-125,74615	0,00038270815	5,156151e-05
12,326172	6	-0,037059188	-124,62756	0,0033335353	0,0030417831
12,335938	6	-0,036108494	-124,45371	0,00031783979	-5,6120916e-05
12,345703	6	-0,035782158	-123,91235	0,0034231187	0,0030595162
12,355469	6	-0,03670007	-123,15334	0,00025046052	-8,0736936e-05
12,365234	6	-0,037015975	-122,77666	0,0034254584	0,0031040895
12,375	6	-0,036092103	-121,71345	0,00033022976	-1,0552176e-05
12,384766	6	-0,03555268	-122,14467	0,0035326199	0,0031089729
12,394531	6	-0,034995377	-120,76702	0,0001082282	-0,0002819355
12,404297	6	-0,036875904	-120,04176	0,0037108934	0,0034000243
12,414063	6	-0,035251677	-120,34904	-4,327303e-05	-0,00039275154
12,423828	6	-0,035563111	-119,31896	0,0037818623	0,003453379
12,433594	6	-0,034551322	-118,31335	-5,4936536e-05	-0,00039997103
12,443359	6	-0,035345554	-117,75959	0,0039191558	0,0035519802
12,453125	6	-0,035244226	-116,59725	-4,9826267e-05	-0,00039763807
12,462891	6	-0,034065545	-117,30116	0,0036070531	0,0033199172
12,472656	6	-0,034315884	-115,31744	6,6210268e-05	-0,00029948656
12,482422	6	-0,035065413	-114,36553	0,0038150586	0,0034409775
12,492188	6	-0,034354627	-114,97323	2,1424785e-06	-0,00034920144
12,501953	6	-0,034433603	-113,50588	0,0036504951	0,0033242796
12,511719	6	-0,033718348	-112,30939	0,00015644961	-0,00017987943
12,521484	6	-0,034332275	-111,58906	0,0035806489	0,0031912324
12,53125	6	-0,034858286	-111,15001	0,00012927609	-0,00022224151
12,541016	6	-0,033518672	-111,44473	0,0034634087	0,0031265509
12,550781	6	-0,033611059	-109,50587	0,00054110022	0,00022265158
12,560547	6	-0,034348667	-108,40997	0,0029104825	0,0025766818
12,570313	6	-0,033323467	-109,02632	0,0010394872	0,00071569433
12,580078	6	-0,033424795	-106,94073	0,0024612707	0,0022328766
12,589844	6	-0,033690035	-105,77716	0,0014963362	0,0011711761
12,599609	6	-0,033153594	-104,56067	0,0020051552	0,0017791254
12,609375	6	-0,032451749	-104,93941	0,0016409521	0,0013850508
12,619141	6	-0,03311187	-105,12605	0,0022307313	0,0019805462
12,628906	6	-0,033555925	-102,60254	0,001559858	0,0014259822
12,638672	6	-0,032646954	-101,56738	0,0020740679	0,0018381408
12,648438	6	-0,03272444	-102,09505	0,0015452364	0,0013319543
12,658203	6	-0,032766163	-101,34592	0,0020858566	0,0018071437
12,667969	6	-0,031782687	-99,600594	0,0016527922	0,0014014706
12,677734	6	-0,031982362	-98,280548	0,0018017134	0,0015766544
12,6875	6	-0,032366812	-97,680626	0,002026523	0,0018178765
12,697266	6	-0,032013655	-98,472389	0,0014226899	0,0011717954
12,707031	6	-0,031745434	-95,575157	0,0026256577	0,0023513283
12,716797	6	-0,032156706	-94,541328	0,00075531931	0,00039550738
12,726563	6	-0,031356514	-95,359009	0,0030999165	0,0027600082
12,736328	6	-0,030939281	-94,164474	0,00051255338	0,00014699093
12,746094	6	-0,032047927	-92,583984	0,0033290668	0,0029851401
12,755859	6	-0,030632317	-91,250259	0,00029928546	-6,7607616e-05
12,765625	6	-0,030785799	-91,100334	0,0034202065	0,0030309106
12,775391	6	-0,030066073	-91,11676	0,0003654813	4,1860912e-05
12,785156	6	-0,030384958	-88,594986	0,003361041	0,0030507946
12,794922	6	-0,030294061	-86,924248	0,00018760125	-0,00011998287
12,804688	6	-0,030836463	-88,060387	0,003486282	0,003143732
12,814453	6	-0,030237436	-87,350769	0,00021907443	-0,00012120872
12,824219	6	-0,029189885	-85,430367	0,0036562262	0,0033077009
12,833984	6	-0,029236078	-83,991753	-6,7441724e-05	-0,00037895137
12,84375	6	-0,029473007	-83,758621	0,0038499082	0,0035129208
12,853516	6	-0,030063093	-84,441689	-4,403686e-05	-0,00045986584
12,863281	6	-0,029599667	-81,43528	0,0036833729	0,0033599604
12,873047	6	-0,028927624	-80,29097	-1,8904393e-05	-0,00037595426
12,882813	6	-0,029325485	-80,590485	0,0038857514	0,0034637621
12,892578	6	-0,027516484	-79,245644	5,7811994e-05	-0,00033043267
12,902344	6	-0,02887845	-77,903305	0,0036019385	0,0033038908
12,912109	6	-0,02874732	-77,164856	-3,7212303e-05	-0,00031783216
12,921875	6	-0,028383732	-76,427872	0,0037855357	0,003525066
12,931641	6	-0,028292835	-76,908546	1,1869633e-05	-0,00033216114
12,941406	6	-0,027692318	-74,464096	0,0037205021	0,0033301061
12,951172	6	-0,027963519	-73,11718	0,00020838066	-0,00015015772
12,960938	6	-0,027438998	-73,27359	0,0034632413	0,0030616191
12,970703	6	-0,027221441	-72,050842	0,00039979501	5,0330709e-05
12,980469	6	-0,027482212	-70,102997	0,0031386029	0,0027803911
12,990234	6	-0,027868152	-69,416183	0,00094909512	0,00065500033
13	6	-0,026807189	-69,043251	0,0024772491	0,00223875
13,009766	6	-0,027064979	-68,755913	0,0013567208	0,0011338352
13,019531	6	-0,02630949	-66,860153	0,0022295846	0,001973917
13,029297	6	-0,027243793	-65,501106	0,001620023	0,00134504
13,039063	6	-0,026462972	-66,044647	0,0019826905	0,0017403273
13,048828	6	-0,026123226	-64,572281	0,0015722841	0,0013838341
13,058594	6	-0,026154518	-63,360317	0,0021649848	0,0019046351
13,068359	6	-0,026002526	-62,576271	0,0015236469	0,0013975415
13,078125	6	-0,025732815	-61,713047	0,0021032426	0,0018491886
13,087891	6	-0,025631487	-61,093235	0,0016487665	0,0014248157
13,097656	6	-0,025184453	-59,945919	0,0019194842	0,001687442
13,107422	6	-0,026170909	-58,650414	0,001881585	0,001559698
13,117188	6	-0,025178492	-59,068165	0,0015233911	0,0012752927
13,126953	6	-0,02579987	-57,184471	0,0024133199	0,0021504108
13,136719	6	-0,025480986	-56,078621	0,0010095215	0,00072794093
13,146484	6	-0,024074316	-56,204964	0,0030034217	0,0026787566
13,15625	6	-0,024013221	-54,857544	0,00047059249	0,00012248667
13,166016	6	-0,024552643	-53,807571	0,003262562	0,0029697476
13,175781	6	-0,024652481	-51,957966	0,00031020457	-2,2038002e-05
13,185547	6	-0,023646653	-51,814522	0,0033343886	0,003011704
13,195313	6	-0,02411902	-52,522682	0,00030817522	-3,0928641e-05
13,205078	6	-0,023534894	-50,045158	0,0034226081	0,0030570298
13,214844	6	-0,023372471	-48,860683	0,00036551166	1,7294369e-05
13,224609	6	-0,023257732	-49,524921	0,0034392108	0,0030691097
13,234375	6	-0,023218989	-48,10648	0,00011098986	-0,0002264767
13,244141	6	-0,022941828	-46,944637	0,0036211081	0,0032876779
13,253906	6	-0,022488832	-45,507477	6,515249e-05	-0,00028083887
13,263672	6	-0,022809207	-45,656898	0,0037028822	0,0033663665
13,273438	6	-0,022219121	-45,872368	-8,7435837e-05	-0,00043369451
13,283203	6	-0,021865964	-43,901726	0,0039398461	0,0036100557
13,292969	6	-0,022941828	-42,451546	-8,8079032e-05	-0,00035157049
13,302734	6	-0,022359192	-43,104218	0,0036413411	0,0033409158
13,3125	6	-0,021524727	-42,351578	-3,2874959e-06	-0,00032492506
13,322266	6	-0,021575391	-41,052383	0,0037789962	0,0034058827
13,332031	6	-0,020435452	-39,632431	5,0701929e-05	-0,00027414906
13,341797	6	-0,021746755	-39,458817	0,0036104168	0,0032693602
13,351563	6	-0,020740926	-40,144176	2,6567941e-05	-0,00031640113
13,361328	6	-0,021621585	-37,810822	0,0037748325	0,0034434283
13,371094	6	-0,020986795	-36,481003	-1,3127938e-05	-0,00028781011
13,380859	6	-0,021156669	-37,33551	0,0036581119	0,0032714454
13,390625	6	-0,021329522	-36,844276	0,00030006375	-2,421526e-05
13,400391	6	-0,019714236	-35,353695	0,0032629201	0,0029158064
13,410156	6	-0,019609928	-33,79248	0,0007271003	0,00034760043
13,419922	6	-0,019745529	-33,720341	0,0026992583	0,0023946962
13,429688	6	-0,019584596	-34,779087	0,001201065	0,00099797209
13,439453	6	-0,019770861	-32,329334	0,0022194581	0,0019540347
13,449219	6	-0,019855797	-31,007732	0,0015154291	0,0013748474
13,458984	6	-0,018666685	-31,924044	0,0020774512	0,0018734427
13,46875	6	-0,01989305	-31,522383	0,0016352722	0,0014276851
13,478516	6	-0,018645823	-30,181948	0,0021040859	0,0018547564
13,488281	6	-0,018693507	-28,989986	0,0014731629	0,0012744938
13,498047	6	-0,019571185	-28,944946	0,002127131	0,001851289
13,507813	6	-0,020191073	-30,093714	0,0015678209	0,0013741036
13,517578	6	-0,019186735	-28,013382	0,0020493625	0,0017893603
13,527344	6	-0,018806756	-27,038511	0,0017965479	0,0016184659
13,537109	6	-0,018933415	-27,372391	0,0016420139	0,0013793634
13,546875	6	-0,018532574	-27,191061	0,0022324445	0,0019941384
13,556641	6	-0,018449128	-26,07761	0,0011125619	0,00091116363
13,566406	6	-0,0177145	-24,931469	0,0027867465	0,0024511942
13,576172	6	-0,01732111	-24,774113	0,0005777459	0,00034745346
13,585938	6	-0,018049777	-25,489479	0,003302956	0,0029545615
13,595703	6	-0,017291307	-23,876299	0,00035757321	9,3449489e-06
13,605469	6	-0,017549098	-22,581461	0,0034337684	0,0030974699
13,615234	6	-0,017394125	-23,517832	0,00030582515	-3,7940626e-05
13,625	6	-0,017695129	-23,404844	0,0033864293	0,003041645
13,634766	6	-0,017869473	-22,295807	0,00034754229	-3,2261305e-05
13,644531	6	-0,017875433	-21,840893	0,0033707607	0,0030052534
13,654297	6	-0,017535686	-21,423977	0,00029278061	-4,0373707e-05
13,664063	6	-0,016863644	-22,086819	0,0035503968	0,0032296001
13,673828	6	-0,017973781	-21,00544	5,1851384e-06	-0,00030327967
13,683594	6	-0,016726553	-20,174347	0,0037107035	0,0033829007
13,693359	6	-0,017514825	-20,660776	1,6597769e-05	-0,00034976925
13,703125	6	-0,016196072	-20,310749	0,0037985975	0,0034543092
13,712891	6	-0,016060472	-19,273012	-0,00016342419	-0,00047549547
13,722656	6	-0,016519427	-18,910803	0,0039033233	0,003583502
13,732422	6	-0,016181171	-18,753893	7,435905e-05	-0,00027160568
13,742188	6	-0,016529858	-19,307602	0,0036516686	0,0033737286
13,751953	6	-0,016283989	-18,206835	-2,3692483e-05	-0,00039169274
13,761719	6	-0,016009808	-17,792099	0,0037401631	0,0034457017
13,771484	6	-0,016319752	-18,762444	9,156247e-05	-0,00022828259
13,78125	6	-0,015322864	-17,688498	0,0036296381	0,0033182218
13,791016	6	-0,016817451	-16,866735	0,0001431413	-0,00018939754
13,800781	6	-0,016108155	-17,456263	0,0037218079	0,0034287183
13,810547	6	-0,015510619	-17,080698	0,00015239973	-0,0002043799
13,820313	6	-0,015832484	-17,703306	0,0034419969	0,00309678
13,830078	6	-0,015848875	-16,542133	0,00059107551	0,00032816373
13,839844	6	-0,015944242	-16,482677	0,0029519717	0,0026072536
13,849609	6	-0,016517937	-17,475878	0,0010023272	0,00074526091
13,859375	6	-0,015690923	-16,541016	0,0023896138	0,0021058603
13,869141	6	-0,01654923	-15,93031	0,0015432428	0,0013330678
13,878906	6	-0,016224384	-17,12652	0,0020852936	0,0018550276
13,888672	6	-0,016267598	-16,949215	0,0014848458	0,0013191644
13,898438	6	-0,015565753	-16,669426	0,0021016144	0,0018580663
13,908203	6	-0,016057491	-15,467126	0,0016707296	0,0015086237
13,917969	6	-0,014744699	-15,765577	0,0021455323	0,0019300969
13,927734	6	-0,015676022	-17,533823	0,0015278172	0,001371409
13,9375	6	-0,014941394	-16,6535	0,0020440149	0,0018060319
13,947266	6	-0,014568865	-15,346427	0,0017204229	0,0014845579
13,957031	6	-0,015984476	-17,152279	0,0017876165	0,0016183755
13,966797	6	-0,015051663	-16,463232	0,0019687105	0,0017720559
13,976563	6	-0,015391409	-16,651321	0,0013324098	0,0010401695
13,986328	6	-0,015695393	-15,482158	0,0026479154	0,0024326644
13,996094	6	-0,015936792	-15,937854	0,00072756567	0,00042096683
14,005859	6	-0,015439093	-18,047411	0,0030463794	0,0027950855
14,015625	6	-0,015354156	-16,543083	0,00042577746	8,421106e-05
14,025391	7	-0,015242398	-16,035084	0,0034251406	0,0030223674
14,035156	7	-0,015622377	-17,480236	0,00027483219	-6,6304056e-05
14,044922	7	-0,015859306	-17,89011	0,0033491808	0,0030311337
14,054688	7	-0,015626848	-17,458834	0,00038615937	8,6147338e-06
14,064453	7	-0,016209483	-16,485023	0,0034649244	0,0031358441
14,074219	7	-0,016161799	-17,218218	0,0002021742	-0,00014307559
14,083984	7	-0,015863776	-19,022617	0,0034347819	0,0031072497
14,09375	7	-0,015425682	-17,931908	0,00015588579	-0,00014002726
14,103516	7	-0,015945733	-17,005318	0,0036892912	0,0033746006
14,113281	7	-0,015637279	-18,549879	-5,7338475e-05	-0,00041635474
14,123047	7	-0,01488179	-19,495916	0,0037832791	0,003460065
14,132813	7	-0,015439093	-19,56543	4,7346548e-05	-0,00030148803
14,142578	7	-0,015968084	-18,736237	0,0038101098	0,003435926
14,152344	7	-0,016641617	-18,943884	-5,8255391e-05	-0,00043706648
14,162109	7	-0,015692413	-21,015051	0,0037987973	0,0034930753
14,171875	7	-0,015547872	-19,983072	0,00011016491	-0,00019160361
14,181641	7	-0,015461445	-19,089785	0,0036852795	0,0033650349
14,191406	7	-0,01604706	-20,748732	-4,8137008e-06	-0,00042263477
14,201172	7	-0,01604706	-21,863804	0,0037218479	0,0034261488
14,210938	7	-0,016708672	-21,678843	8,37486e-05	-0,00027589325
14,220703	7	-0,017003715	-21,608826	0,003651645	0,0032407942
14,230469	7	-0,015261769	-22,022556	0,00015615529	-0,00012086617
14,240234	7	-0,016781688	-24,328587	0,0035443541	0,0032167449
14,25	7	-0,016669929	-23,389198	0,00037860248	6,8265654e-05
14,259766	7	-0,016662478	-22,881477	0,0030813969	0,00276833
14,269531	7	-0,017338991	-24,584011	0,00095362548	0,00070989772
14,279297	7	-0,017124414	-24,722815	0,0025363315	0,0022291762
14,289063	7	-0,017099082	-25,12727	0,0013379283	0,00099890342
14,298828	7	-0,01642555	-25,616661	0,0021509035	0,0019632347
14,308594	7	-0,016759336	-25,589001	0,0016449231	0,0014635584
14,318359	7	-0,016446412	-27,386639	0,0020438046	0,0017961069
14,328125	7	-0,017437339	-26,894678	0,0015328587	0,0013030471
14,337891	7	-0,017428398	-26,937593	0,0021325338	0,0018837138
14,347656	7	-0,017571449	-28,998814	0,0015742334	0,0014090795
14,357422	7	-0,017826259	-29,044746	0,0020435108	0,0018201733
14,367188	7	-0,017173588	-29,419531	0,0016040119	0,0014582344
14,376953	7	-0,016951561	-29,648523	0,0019638806	0,0017193989
14,386719	7	-0,017021596	-30,326284	0,0019028527	0,0017012972
14,396484	7	-0,017757714	-32,035801	0,001492996	0,0012917818
14,40625	7	-0,017811358	-31,927843	0,0023653109	0,0021266525
14,416016	7	-0,018338859	-32,086315	0,00090406678	0,00063891261
14,425781	7	-0,018247962	-34,258236	0,0029939667	0,0027542205
14,435547	7	-0,018437207	-33,966938	0,00048661116	0,00016771461
14,445313	7	-0,017221272	-34,591835	0,0033291881	0,003023742
14,455078	7	-0,018815696	-34,807362	0,00033747507	4,7042849e-05
14,464844	7	-0,018289685	-35,843925	0,003401845	0,0030636862
14,474609	7	-0,019972026	-36,669037	0,00026935275	-2,6165217e-05
14,484375	7	-0,019752979	-36,633442	0,0033254628	0,0029959697
14,494141	7	-0,018928945	-37,629269	0,00037892838	3,0611991e-05
14,503906	7	-0,019222498	-39,662773	0,0035560317	0,0031540878
14,513672	7	-0,019672513	-39,464069	0,00014594021	-0,00015925558
14,523438	7	-0,019524992	-39,691441	0,0036131151	0,003304753
14,533203	7	-0,020390749	-40,893742	1,6297199e-05	-0,00027101836
14,542969	7	-0,019857287	-42,156113	0,0038236654	0,0035188673
14,552734	7	-0,020281971	-42,807552	-0,0001492662	-0,00046174711
14,5625	7	-0,019904971	-42,468197	0,0038111066	0,0035388621
14,572266	7	-0,020648539	-43,717773	3,2050229e-05	-0,00022766268
14,582031	7	-0,020192564	-45,253002	0,0037237874	0,0033930186
14,591797	7	-0,020357966	-45,303181	-3,3480101e-05	-0,00039519364
14,601563	7	-0,020812452	-45,678692	0,0037409337	0,003363108
14,611328	7	-0,020708144	-47,392677	9,8598466e-05	-0,00021333428
14,621094	7	-0,020623207	-48,825146	0,0037840731	0,0033547303
14,630859	7	-0,020892918	-49,645958	-2,3764078e-05	-0,00034516124
14,640625	7	-0,022080541	-48,742554	0,0036799635	0,0033848754
14,650391	7	-0,021767616	-50,051083	0,00012713339	-0,00019450556
14,660156	7	-0,022193789	-52,471218	0,003599247	0,0032908239
14,669922	7	-0,021584332	-52,332691	0,00033700053	4,057074e-05
14,679688	7	-0,021743774	-52,19305	0,0032605962	0,002945391
14,689453	7	-0,022742152	-53,829922	0,00070853916	0,00042773871
14,699219	7	-0,022475421	-55,231655	0,0026967202	0,0024680218
14,708984	7	-0,02181679	-56,55611	0,0012699888	0,0010664015
14,71875	7	-0,022484362	-55,828896	0,0021910979	0,001961536
14,728516	7	-0,023698807	-57,035667	0,0014379377	0,0013204267
14,738281	7	-0,023585558	-59,736816	0,0020859416	0,0018973299
14,748047	7	-0,022937357	-59,32616	0,0016267102	0,0013941835
14,757813	7	-0,023025274	-59,121307	0,0020926287	0,0018910574
14,767578	7	-0,02387166	-60,479233	0,0015426843	0,0013602243
14,777344	7	-0,023698807	-62,177181	0,0021174164	0,0018726126
14,787109	7	-0,023978949	-63,378029	0,001531388	0,0013798365
14,796875	7	-0,025458634	-62,531235	0,0020300886	0,0017259551
14,806641	7	-0,024357438	-64,091385	0,001826969	0,0016126904
14,816406	7	-0,02476871	-67,225212	0,0017042608	0,0014460413
14,826172	7	-0,024437904	-66,833107	0,002254657	0,0020165956
14,835938	7	-0,024610758	-66,531914	0,0011949479	0,00092973176
14,845703	7	-0,024563074	-68,479477	0,0028232038	0,0025246399
14,855469	7	-0,02540946	-70,069916	0,00054352416	0,00030097843
14,865234	7	-0,025057793	-70,799309	0,0032634321	0,0029418368
14,875	7	-0,025132298	-70,308357	0,00029733477	2,5873305e-06
14,884766	7	-0,025497377	-71,545631	0,0034557409	0,0031334013
14,894531	7	-0,025485456	-74,199181	0,00032042488	-1,4274847e-05
14,904297	7	-0,026530027	-74,209908	0,0033754495	0,0030792144
14,914063	7	-0,026905537	-73,907539	0,00033450319	3,1018571e-05
14,923828	7	-0,026808679	-76,147575	0,0033227827	0,0030348382
14,933594	7	-0,026744604	-77,577698	0,00025894557	-5,6122662e-05
14,943359	7	-0,026747584	-78,325752	0,0036248141	0,0032705814
14,953125	7	-0,027164817	-78,073402	5,3485201e-05	-0,00027705624
14,962891	7	-0,02759397	-78,764633	0,0037446239	0,0034138092
14,972656	7	-0,027728081	-81,391747	2,7165952e-05	-0,00026874564
14,982422	7	-0,027196109	-81,362289	0,0038712928	0,0035515153
14,992188	7	-0,027163327	-81,25808	-0,00024059955	-0,00051610114
15,001953	7	-0,028297305	-83,17524	0,0037630259	0,0034512824
15,011719	7	-0,027443469	-84,608269	9,843614e-05	-0,00024632842
15,021484	7	-0,027294457	-85,36248	0,0038062497	0,0034675819
15,03125	7	-0,028732419	-85,684288	1,6767226e-05	-0,00037332997
15,041016	7	-0,028127432	-86,472122	0,0036742403	0,0033190097
15,050781	7	-0,029410422	-88,766815	0,00011402124	-0,00025270478
15,060547	7	-0,029651821	-88,846001	0,0036687511	0,0033291385
15,070313	7	-0,029361248	-89,250839	3,9651204e-05	-0,00026319787
15,080078	7	-0,028644502	-91,283844	0,0037660664	0,0034025908
15,089844	7	-0,029167533	-91,468246	0,00017232058	-0,00013600948
15,099609	7	-0,02976656	-92,615669	0,0033753356	0,0030348585
15,109375	7	-0,030830503	-93,022141	0,00057616131	0,00022990484
15,119141	7	-0,029982626	-94,186829	0,0029442105	0,0026386378
15,128906	7	-0,029979646	-95,785149	0,0010543074	0,00076698867
15,138672	7	-0,029970706	-95,616058	0,0023435205	0,0021173847
15,148438	7	-0,030064583	-96,301971	0,0015469692	0,0013771686
15,158203	7	-0,030823052	-98,502502	0,0021832699	0,0018914593
15,167969	7	-0,02976954	-98,429916	0,0015332073	0,0014006933
15,177734	7	-0,031475723	-99,409149	0,0019844524	0,001809102
15,1875	7	-0,030702353	-100,15765	0,0015723336	0,0014024582
15,197266	7	-0,031453371	-101,52525	0,002146747	0,0019448765
15,207031	7	-0,031191111	-102,66602	0,0015432397	0,0013527137
15,216797	7	-0,031872094	-102,32259	0,0020222887	0,0018021924
15,226563	7	-0,031970441	-103,56875	0,0016488922	0,0014788284
15,236328	7	-0,031907856	-105,57555	0,0018229373	0,0015941956
15,246094	7	-0,03130883	-105,82292	0,0020825809	0,0018521933
15,255859	7	-0,032038987	-105,81689	0,0012326243	0,0010074431
15,265625	7	-0,031602383	-106,89687	0,0026354725	0,002343114
15,275391	7	-0,032347441	-107,89348	0,00086953305	0,00060515595
15,285156	7	-0,032965839	-109,00129	0,0031279856	0,0028267005
15,294922	7	-0,032813847	-108,28827	0,00038600038	5,5743731e-05
15,304688	7	-0,033457577	-109,58958	0,003425305	0,0030018094
15,314453	7	-0,03374368	-111,78274	0,00028011258	-5,2195974e-05
15,324219	7	-0,033703446	-111,59219	0,0033578023	0,0030347398
15,333984	7	-0,03349185	-111,92864	0,0002992308	-2,4715846e-05
15,34375	7	-0,033424795	-113,15524	0,0034335232	0,0031089971
15,353516	7	-0,034357607	-114,74099	0,00033063238	-9,9779572e-06
15,363281	7	-0,033314526	-115,2377	0,0034435268	0,0030747144
15,373047	7	-0,034178793	-114,66236	0,00010538555	-0,00018889783
15,382813	7	-0,033983588	-115,43311	0,0037693307	0,0034489168
15,392578	7	-0,034144521	-117,33569	-6,3100742e-05	-0,00034847908
15,402344	7	-0,033849478	-117,16872	0,0037551441	0,0034387382
15,412109	7	-0,034917891	-116,96063	-2,255103e-05	-0,00034966681
15,421875	7	-0,035278499	-118,22255	0,0038439899	0,0035525674
15,431641	7	-0,035123527	-120,07043	-0,00013509292	-0,00044620974
15,441406	7	-0,035394728	-120,99982	0,0036955485	0,0033220313
15,451172	7	-0,035277009	-120,00941	7,4079508e-05	-0,00023320201
15,460938	7	-0,03542304	-120,88934	0,0038213602	0,003467459
15,470703	7	-0,034478307	-123,49992	-4,1889143e-05	-0,00037532387
15,480469	7	-0,035361946	-122,86584	0,0037006056	0,0033684489
15,490234	7	-0,035816431	-122,03834	6,6511348e-05	-0,0001793736
15,5	7	-0,035181642	-123,30405	0,0036087143	0,0033092115
15,509766	7	-0,035469234	-125,16305	0,00013374956	-0,00018773106
15,519531	7	-0,035849214	-125,1683	0,0035872806	0,003302438
15,529297	7	-0,036147237	-124,90013	0,00038123093	8,7750959e-05
15,539063	7	-0,036649406	-125,3698	0,0030213939	0,0027730027
15,548828	7	-0,035326183	-127,78503	0,00090683292	0,0006423489
15,558594	7	-0,036633015	-127,02814	0,0026033137	0,0023652427
15,568359	7	-0,035890937	-126,46386	0,0012813479	0,0010508002
15,578125	7	-0,036378205	-128,09387	0,0020828617	0,0018762936
15,587891	7	-0,037023425	-128,88104	0,0016485523	0,0014686008
15,597656	7	-0,036254525	-129,58356	0,0021652274	0,001931305
15,607422	7	-0,037837029	-128,96687	0,0014399902	0,0013989406
15,617188	7	-0,035606325	-129,12244	0,0020756694	0,0018332974
15,626953	7	-0,036470592	-131,56918	0,0015801933	0,0013775054
15,636719	7	-0,036887825	-130,78154	0,0020814873	0,00184953
15,646484	7	-0,036014616	-130,73198	0,0016254482	0,0014087326
15,65625	7	-0,03682673	-131,7814	0,0018869351	0,0017421286
15,666016	7	-0,036036968	-132,17479	0,0019905746	0,0017694833
15,675781	7	-0,037150085	-132,90825	0,0015553326	0,0013526959
15,685547	7	-0,037164986	-132,36328	0,0023570796	0,0021326356
15,695313	7	-0,038045645	-132,36267	0,00089103275	0,00067852845
15,705078	7	-0,036676228	-133,91516	0,0030099989	0,002697478
15,714844	7	-0,037264824	-133,8999	0,00048824842	0,0002310783
15,724609	7	-0,038447976	-133,50198	0,0033112885	0,0030143363
15,734375	7	-0,03785044	-134,85191	0,00033658231	-1,9260915e-06
15,744141	7	-0,037974119	-134,48529	0,0034352471	0,0031323137
15,753906	7	-0,037451088	-134,89264	0,0002953723	-6,6429493e-06
15,763672	7	-0,038422644	-134,98724	0,0033015569	0,0030004326
15,773438	7	-0,038142502	-135,22592	0,00024654984	-5,2840624e-05
15,783203	7	-0,038632751	-136,48012	0,00351021	0,0031969438
15,792969	7	-0,038206577	-135,76907	0,00025104309	-5,5113342e-05
15,802734	7	-0,038954616	-135,61041	0,0035605254	0,003199385
15,8125	7	-0,038331747	-136,58255	-4,5827546e-05	-0,00028503971
15,822266	7	-0,037574768	-136,12669	0,0039016027	0,003508491
15,832031	7	-0,038729608	-136,7028	-9,0381145e-05	-0,00044286833
15,841797	7	-0,039093196	-136,44766	0,0037995789	0,00339462
15,851563	7	-0,038205087	-136,85959	3,8282087e-05	-0,00022587134
15,861328	7	-0,038298965	-137,75752	0,0038443215	0,0034553418
15,871094	7	-0,037588179	-136,31181	-6,3747575e-06	-0,00036249141
15,880859	7	-0,038951635	-136,63089	0,0037105347	0,0032971171
15,890625	7	-0,03939569	-138,19283	8,2158003e-05	-0,00021739164
15,900391	7	-0,037880242	-137,75475	0,0038107822	0,003466072
15,910156	7	-0,039038062	-136,69554	-1,4260077e-05	-0,00033033197
15,919922	7	-0,037178397	-137,3533	0,0037380478	0,0034136735
15,929688	7	-0,03823936	-137,57072	0,00011323224	-0,00022689492
15,939453	7	-0,038990378	-137,87878	0,0035811276	0,0032421427
15,949219	7	-0,038348138	-136,75533	0,0002849896	-5,6008575e-05
15,958984	7	-0,038550794	-137,04243	0,0033388438	0,0030034285
15,96875	7	-0,037744641	-138,39316	0,00070276635	0,00036894082
15,978516	7	-0,039578974	-137,36302	0,0027785206	0,0024270499
15,988281	7	-0,03823936	-136,86809	0,0012190249	0,0010443479
15,998047	7	-0,038209558	-136,82797	0,0023059689	0,0020752454
16,007813	7	-0,038865209	-137,19908	0,0014401029	0,0012003671
16,017578	7	-0,038290024	-137,61348	0,002048308	0,0017712695
16,027344	8	-0,038002431	-135,99185	0,0016000766	0,0014456142
16,037109	8	-0,038744509	-135,97995	0,0021573859	0,001930536
16,046875	8	-0,03785193	-137,53954	0,0014782781	0,0013874355
16,056641	8	-0,038392842	-136,57478	0,0020895845	0,0018897712
16,066406	8	-0,03824681	-135,72263	0,0015641834	0,0014843298
16,076172	8	-0,038127601	-135,87842	0,0019538535	0,0017348205
16,085938	8	-0,038066506	-136,38976	0,0017119132	0,0015326082
16,095703	8	-0,038282573	-136,8904	0,0016818226	0,0014545552
16,105469	8	-0,037804246	-134,80888	0,0022213259	0,0019614561
16,115234	8	-0,038166344	-134,27301	0,0011996096	0,00097496272
16,125	8	-0,03824681	-136,40234	0,0027434814	0,0025009296
16,134766	8	-0,037929416	-135,15891	0,00061350799	0,00027886388
16,144531	8	-0,037780404	-133,21895	0,0031959426	0,0029021653
16,154297	8	-0,038221478	-133,65604	0,00031135976	1,9045256e-05
16,164063	8	-0,03811717	-134,36497	0,0033973786	0,003111064
16,173828	8	-0,03799051	-134,51227	0,00031491058	-5,1943352e-05
16,183594	8	-0,038614869	-131,90494	0,003412684	0,0030946329
16,193359	8	-0,038033724	-131,63409	0,00033115305	-2,1016167e-05
16,203125	8	-0,037032366	-133,38184	0,0033443631	0,0030894326
16,212891	8	-0,037458539	-132,2153	0,00022279462	-0,00012668374
16,222656	8	-0,03734529	-130,84715	0,0035689478	0,0033151989
16,232422	8	-0,036868453	-130,94086	0,00011686418	-0,00022308086
16,242188	8	-0,038026273	-131,39975	0,003722131	0,0033972447
16,251953	8	-0,037170947	-130,99194	-3,4706391e-05	-0,00037551072
16,261719	8	-0,03618598	-129,22621	0,0039053513	0,0036169046
16,271484	8	-0,038057566	-128,5941	-0,00016777463	-0,00051610783
16,28125	8	-0,037616491	-129,74951	0,003656114	0,0033814644
16,291016	8	-0,037232041	-129,31856	4,5216293e-05	-0,0002399573
16,300781	8	-0,037039816	-127,55832	0,0037768241	0,0033893671
16,310547	8	-0,037676096	-127,42716	3,8570943e-05	-0,00028201466
16,320313	8	-0,036801398	-127,13638	0,0036260318	0,0032654975
16,330078	8	-0,036948919	-127,09127	1,7467319e-05	-0,00025158864
16,339844	8	-0,037005544	-125,05621	0,0038049691	0,0034491457
16,349609	8	-0,036896765	-124,60174	2,6956986e-05	-0,00031930627
16,359375	8	-0,036481023	-125,19625	0,0036573596	0,0033490858
16,369141	8	-0,036074221	-124,24093	0,00021431144	-0,0001010549
16,378906	8	-0,035907328	-122,86295	0,0033764925	0,0030790779
16,388672	8	-0,036878884	-123,35848	0,00052553945	0,00018246792
16,398438	8	-0,036329031	-122,3008	0,0029359881	0,0026309076
16,408203	8	-0,035844743	-121,99139	0,0010629685	0,00082614133
16,417969	8	-0,03593117	-120,61414	0,0023296236	0,0021610651
16,427734	8	-0,036460161	-119,87267	0,0014850103	0,0013323966
16,4375	8	-0,036749244	-120,36715	0,0021442079	0,0019039905
16,447266	8	-0,036762655	-119,23173	0,0015605869	0,0014160835
16,457031	8	-0,035178661	-117,99322	0,0020454191	0,0018203341
16,466797	8	-0,035719573	-117,90649	0,0014511661	0,001322842
16,476563	8	-0,035640597	-117,38828	0,0021670407	0,0019328588
16,486328	8	-0,035269558	-116,86927	0,0015565011	0,0014377806
16,496094	8	-0,035397708	-115,32397	0,0020953212	0,0018273637
16,505859	8	-0,034496188	-114,66768	0,0015947639	0,0015361565
16,515625	8	-0,035095215	-114,91734	0,0018050005	0,0015610493
16,525391	8	-0,034549832	-112,95883	0,0020534953	0,0017754149
16,535156	8	-0,034868717	-111,7781	0,0013643318	0,001094069
16,544922	8	-0,034511089	-111,97272	0,0025717597	0,0022577401
16,554688	8	-0,035078824	-111,18465	0,00085173018	0,0005912123
16,564453	8	-0,034716725	-110,15871	0,0031814438	0,0028627415
16,574219	8	-0,034043193	-109,62601	0,00043039233	8,179195e-05
16,583984	8	-0,033274293	-108,79279	0,0033573606	0,0029851203
16,59375	8	-0,033800304	-108,97223	0,00029814517	-4,436064e-05
16,603516	8	-0,034633279	-106,37585	0,003393207	0,0031091522
16,613281	8	-0,033962727	-105,29296	0,00027395587	-3,8761646e-05
16,623047	8	-0,033713877	-106,16105	0,0033716508	0,0030640524
16,632813	8	-0,033430755	-104,23623	0,00032868242	5,0745439e-05
16,642578	8	-0,032380223	-103,10165	0,0034374779	0,0031545938
16,652344	8	-0,03311187	-102,67725	9,287578e-05	-0,00019611238
16,662109	8	-0,033250451	-102,46055	0,0036700019	0,0033073768
16,671875	8	-0,032900274	-102,43372	1,8551145e-05	-0,00029603339
16,681641	8	-0,033268332	-100,28288	0,0038484246	0,0035360244
16,691406	8	-0,03272742	-99,220116	-7,4436975e-05	-0,00040048792
16,701172	8	-0,032691658	-99,445518	0,0039671427	0,0036053082
16,710938	8	-0,032959878	-97,738518	-4,2548199e-05	-0,00037372607
16,720703	8	-0,0323385	-96,547516	0,0036653737	0,003309645
16,730469	8	-0,03246814	-95,268044	3,696543e-05	-0,00030224532
16,740234	8	-0,03195107	-95,318443	0,003772943	0,003443693
16,75	8	-0,031834841	-95,483002	4,9101436e-05	-0,00028047682
16,759766	8	-0,031387806	-92,590973	0,0036726012	0,0033667474
16,769531	8	-0,030685961	-91,440361	0,00012496792	-0,00020352163
16,779297	8	-0,032228231	-92,373489	0,0036833277	0,0033331276
16,789063	8	-0,030352175	-90,609329	8,1257604e-05	-0,00028588198
16,798828	8	-0,03130734	-88,842361	0,0035673836	0,003244668
16,808594	8	-0,03105551	-87,791939	0,00039674444	0,00010607328
16,818359	8	-0,030827522	-88,197182	0,0031265402	0,0028040272
16,828125	8	-0,030723214	-88,272614	0,00076707709	0,00051880488
16,837891	8	-0,030753016	-85,168022	0,002675557	0,0023729191
16,847656	8	-0,029690564	-84,208336	0,0013360251	0,001133742
16,857422	8	-0,029456615	-85,718643	0,0020417641	0,0018697109
16,867188	8	-0,029456615	-83,613007	0,0015478431	0,0013522881
16,876953	8	-0,028382242	-82,05883	0,0021651897	0,0018845687
16,886719	8	-0,029839575	-80,410278	0,0016084425	0,0015046481
16,896484	8	-0,028735399	-80,835579	0,0020792352	0,0018664765
16,90625	8	-0,03015101	-81,010536	0,0014691417	0,0013243743
16,916016	8	-0,028917193	-78,158676	0,0021260506	0,0018880705
16,925781	8	-0,029279292	-76,663849	0,0016230216	0,0014300483
16,935547	8	-0,028426945	-77,483597	0,0019150297	0,0017095228
16,945313	8	-0,028178096	-76,190826	0,0018214844	0,0016781923
16,955078	8	-0,028447807	-74,324623	0,0015940962	0,0013606594
16,964844	8	-0,028195977	-73,570755	0,0023826244	0,002177417
16,974609	8	-0,027255714	-73,349586	0,0009578212	0,00067341083
16,984375	8	-0,027246773	-73,40435	0,0028891261	0,0025513212
16,994141	8	-0,027039647	-70,652176	0,00059855706	0,00027870497
17,003906	8	-0,028008223	-69,86132	0,0032360512	0,0029776508
17,013672	8	-0,026917458	-70,119537	0,00030111149	-1,4985562e-05
17,023438	8	-0,02694428	-68,981499	0,0034510817	0,003080115
17,033203	8	-0,027427077	-67,443924	0,00032356766	-5,888578e-06
17,042969	8	-0,026987493	-66,755821	0,0033875424	0,0030407778
17,052734	8	-0,026765466	-66,088455	0,00026100292	-8,5829524e-05
17,0625	8	-0,02618134	-65,50267	0,003402791	0,0031201993
17,072266	8	-0,02668947	-63,625961	0,00022668275	-2,6694033e-05
17,082031	8	-0,025117397	-62,75531	0,0036020754	0,0032838546
17,091797	8	-0,02566278	-62,477085	-1,3226236e-05	-0,00033094926
17,101563	8	-0,0259161	-61,348881	0,0037917234	0,0034488642
17,111328	8	-0,025177002	-59,871098	-4,75462e-05	-0,00034800352
17,121094	8	-0,025720894	-59,560238	0,0037747673	0,0034105771
17,130859	8	-0,025756657	-58,831127	-6,3812549e-05	-0,00041799736
17,140625	8	-0,025525689	-58,159454	0,0038850436	0,0035805376
17,150391	8	-0,025953352	-56,916252	1,244327e-05	-0,00032702141
17,160156	8	-0,024873018	-55,56805	0,0036092526	0,0032519882
17,169922	8	-0,024050474	-56,04068	-2,9514922e-06	-0,00033342134
17,179688	8	-0,024209917	-53,913296	0,0038011202	0,0035062938
17,189453	8	-0,023962557	-52,960888	7,8700032e-05	-0,00025261834
17,199219	8	-0,024864078	-53,268448	0,0036654267	0,0032999553
17,208984	8	-0,024062395	-51,820168	0,000141368	-0,00016075122
17,21875	8	-0,023962557	-51,247906	0,0036071814	0,0032417788
17,228516	8	-0,02373606	-50,095955	0,00015840626	-9,5898868e-05
17,238281	8	-0,024239719	-49,13628	0,0033528812	0,0030665172
17,248047	8	-0,023373961	-49,268993	0,00063438911	0,00033772725
17,257813	8	-0,023241341	-47,354458	0,0027818107	0,0024821984
17,267578	8	-0,023147464	-46,454407	0,0010960728	0,00083151797
17,277344	8	-0,023685396	-46,949219	0,0023733871	0,0021639494
17,287109	8	-0,023059547	-46,16143	0,0015202847	0,0013026798
17,296875	8	-0,022153556	-44,811722	0,0019607928	0,0017849148
17,306641	8	-0,022087991	-44,046005	0,001564651	0,0014244802
17,316406	8	-0,022307038	-43,252129	0,002139806	0,0019057477
17,326172	8	-0,022047758	-43,167919	0,0015201056	0,0013879007
17,335938	8	-0,021935999	-41,045956	0,0021013515	0,0018684929
17,345703	8	-0,022542477	-40,637589	0,0015339709	0,0014034502
17,355469	8	-0,022052228	-41,489025	0,0020486966	0,0018188324
17,365234	8	-0,021602213	-39,711109	0,0016989001	0,0014760816
17,375	8	-0,022277236	-38,161297	0,0017433487	0,0015671599
17,384766	8	-0,021086633	-37,794338	0,0020670586	0,0019375402
17,394531	8	-0,021825731	-37,761761	0,0012878104	0,001051564
17,404297	8	-0,020709634	-38,240086	0,0027036685	0,0024006809
17,414063	8	-0,021493435	-35,528095	0,00067802588	0,00039132399
17,423828	8	-0,021243095	-34,636204	0,003161849	0,0028150028
17,433594	8	-0,019799173	-36,047771	0,00035641051	6,5242057e-05
17,443359	8	-0,020463765	-34,48399	0,0033249746	0,0030539087
17,453125	8	-0,020310283	-32,986031	0,0002895433	-4,5682536e-05
17,462891	8	-0,020100176	-32,027924	0,0034053747	0,0030732248
17,472656	8	-0,019732118	-32,546036	0,00035060418	4,989939e-05
17,482422	8	-0,019317865	-32,811966	0,003412263	0,003066757
17,492188	8	-0,020352006	-30,569248	0,00017241378	-0,00016449369
17,501953	8	-0,020378828	-29,749107	0,0035185395	0,0031959473
17,511719	8	-0,020395219	-30,838364	0,00013430501	-0,00014465768
17,521484	8	-0,019495189	-29,691551	0,0036898698	0,003376456
17,53125	8	-0,01937449	-28,241537	-0,00010708762	-0,00040117768
17,541016	8	-0,018879771	-27,701128	0,0038927575	0,0035550327
17,550781	8	-0,019043684	-28,111786	-4,9895098e-05	-0,00037728401
17,560547	8	-0,01822412	-28,314461	0,0036709115	0,0033393106
17,570313	8	-0,018496811	-26,491619	-5,2629839e-05	-0,00041416992
17,580078	8	-0,019563735	-25,415941	0,0038085056	0,0034923053
17,589844	8	-0,018283725	-27,139933	5,404625e-05	-0,00025423709
17,599609	8	-0,018282235	-26,385113	0,0036458292	0,003313978
17,609375	8	-0,018103421	-24,78825	-3,4162294e-05	-0,00036626385
17,619141	8	-0,018133223	-24,13826	0,0037929779	0,0034733627
17,628906	8	-0,018145144	-24,68152	-3,072244e-05	-0,00031958974
17,638672	8	-0,01796484	-24,538244	0,0036073967	0,0033257483
17,648438	8	-0,01899153	-22,288095	0,00020605054	-0,00010287069
17,658203	8	-0,018134713	-21,968353	0,0034708804	0,0031481595
17,667969	8	-0,016967952	-23,173281	0,00039636681	9,4778661e-05
17,677734	8	-0,017981231	-22,618008	0,0030705123	0,0027962192
17,6875	8	-0,018627942	-21,544397	0,00094019593	0,00071202929
17,697266	8	-0,017462671	-21,679401	0,0025343541	0,0023298871
17,707031	8	-0,016850233	-21,186266	0,0013097632	0,0011626782
17,716797	8	-0,016611814	-21,146145	0,0021528562	0,0019389633
17,726563	8	-0,016674399	-20,049849	0,0015807081	0,0014156395
17,736328	8	-0,016544759	-20,193459	0,0020640055	0,0018512204
17,746094	8	-0,015829504	-20,676031	0,0015796435	0,0012989475
17,755859	8	-0,016586483	-19,825659	0,0021370177	0,0018981325
17,765625	8	-0,017018616	-18,846151	0,0014518572	0,0013472176
17,775391	8	-0,016859174	-19,771122	0,0021410347	0,0018769423
17,785156	8	-0,01745522	-19,271002	0,0016424379	0,0014424958
17,794922	8	-0,016845763	-19,587334	0,0018902932	0,001634505
17,804688	8	-0,016099215	-19,005182	0,0019636774	0,0017139899
17,814453	8	-0,016993284	-18,241034	0,0015042924	0,0013423279
17,824219	8	-0,016394258	-19,422882	0,0023864657	0,0021660819
17,833984	8	-0,015933812	-18,177107	0,00094837305	0,00073307514
17,84375	8	-0,016529858	-17,752592	0,0030119375	0,0027057454
17,853516	8	-0,016097724	-18,398333	0,00050559081	0,00016749807
17,863281	8	-0,015106797	-18,260033	0,003323121	0,0029978503
17,873047	8	-0,016488135	-17,508455	0,00029767732	-3,7468562e-05
17,882813	8	-0,016446412	-17,204527	0,0033738341	0,0031276292
17,892578	8	-0,016443431	-17,327574	0,00030872232	-3,351859e-05
17,902344	8	-0,016056001	-18,795357	0,0033758287	0,003076317
17,912109	8	-0,016880035	-17,135124	0,00033722952	6,0193706e-05
17,921875	8	-0,015927851	-16,58259	0,0034568359	0,0031306318
17,931641	8	-0,015695393	-18,188171	0,00014504891	-0,00020128064
17,941406	8	-0,015892088	-17,903746	0,003590567	0,0032505086
17,951172	8	-0,016205013	-17,52142	4,5450142e-05	-0,00029330753
17,960938	8	-0,016693771	-17,268286	0,0038095342	0,0034263835
17,970703	8	-0,016318262	-17,614178	-0,00013319157	-0,00049698894
17,980469	8	-0,01630187	-18,819273	0,0039154068	0,0035640046
17,990234	8	-0,014920533	-17,165915	-2,1715023e-05	-0,00034820521
18	8	-0,016309321	-17,347857	0,0036609678	0,0033466001
18,009766	8	-0,016562641	-18,980652	-8,6381551e-05	-0,00032617187
18,019531	9	-0,016333163	-18,54496	0,0037002757	0,0033906372
18,029297	9	-0,016793609	-17,632004	9,7613301e-05	-0,00024763227
18,039063	9	-0,017215312	-17,709005	0,0036322162	0,0032940239
18,048828	9	-0,01642108	-18,429346	-3,2044045e-05	-0,00037467311
18,058594	9	-0,015924871	-19,500443	0,0037954429	0,0034237639
18,068359	9	-0,016905367	-18,353184	-1,606204e-05	-0,00031576754
18,078125	9	-0,016629696	-18,12134	0,0036109071	0,0033239219
18,087891	9	-0,016066432	-19,909199	0,00032021571	-1,7103739e-05
18,097656	9	-0,016652048	-19,60935	0,0032896181	0,0029615294
18,107422	9	-0,017641485	-18,976965	0,00057842769	0,00033774762
18,117188	9	-0,016447902	-19,122753	0,002768371	0,0025112713
18,126953	9	-0,017397106	-19,885618	0,0012010318	0,0010037988
18,136719	9	-0,016503036	-20,924471	0,0022964214	0,0021011087
18,146484	9	-0,016471744	-19,986313	0,0014679102	0,0012581903
18,15625	9	-0,016207993	-19,94446	0,0020767453	0,0018372341
18,166016	9	-0,016966462	-22,034515	0,0016539252	0,0014461129
18,175781	9	-0,016607344	-22,286865	0,0021150024	0,0019011409
18,185547	9	-0,016567111	-21,600668	0,0014206425	0,0012606978
18,195313	9	-0,016207993	-22,119619	0,0021249463	0,001922096
18,205078	9	-0,017005205	-22,948477	0,001561942	0,0014362404
18,214844	9	-0,016270578	-23,824274	0,0020565798	0,0018064301
18,224609	9	-0,017373264	-22,96418	0,0017287537	0,00151467
18,234375	9	-0,017301738	-22,236574	0,001738633	0,0014999933
18,244141	9	-0,017802417	-24,52936	0,0022090026	0,0019463092
18,253906	9	-0,01603961	-25,288258	0,0011640738	0,0010065851
18,263672	9	-0,01655817	-24,435259	0,002610812	0,0023698166
18,273438	9	-0,016832352	-25,301558	0,00068298512	0,00040535
18,283203	9	-0,017517805	-26,134773	0,0032770622	0,0029070291
18,292969	9	-0,017896295	-27,301033	0,00036866448	0,00010264281
18,302734	9	-0,017419457	-26,690214	0,0033545599	0,0030439689
18,3125	9	-0,018106401	-26,814156	0,00030991898	2,2624736e-05
18,322266	9	-0,01745075	-28,878674	0,0033816483	0,0030831187
18,332031	9	-0,018556416	-29,287933	0,00028750417	-1,5112164e-05
18,341797	9	-0,017870963	-28,57089	0,0033537822	0,0029837659
18,351563	9	-0,017356873	-29,183998	0,00027544762	2,4525798e-05
18,361328	9	-0,01808852	-29,767435	0,0035575908	0,0031985512
18,371094	9	-0,018620491	-31,257235	5,7758371e-05	-0,00025950838
18,380859	9	-0,018838048	-30,518509	0,0036310663	0,0033111449
18,390625	9	-0,019006431	-31,358488	5,1381357e-06	-0,00031114818
18,400391	9	-0,019167364	-33,548401	0,0038046145	0,0034778621
18,410156	9	-0,018553436	-33,653732	-0,00013897348	-0,0004494618
18,419922	9	-0,018982589	-33,831539	0,0039056169	0,0035748344
18,429688	9	-0,019621849	-35,008358	5,7921061e-05	-0,00023825385
18,439453	9	-0,018170476	-35,340729	0,0036554167	0,0033396659
18,449219	9	-0,019332767	-36,311913	-3,702291e-05	-0,00036538608
18,458984	9	-0,019724667	-36,374165	0,0037555851	0,0034217902
18,46875	9	-0,018948317	-37,311203	7,4978816e-05	-0,00025686022
18,478516	9	-0,018984079	-38,578213	0,0036741996	0,0033258435
18,488281	9	-0,018908083	-38,173923	7,8234734e-05	-0,0002055263
18,498047	9	-0,02053827	-38,337708	0,0037199918	0,0033837778
18,507813	9	-0,02014935	-40,259453	5,6590507e-05	-0,00029317627
18,517578	9	-0,019821525	-40,921906	0,0035292336	0,0032152641
18,527344	9	-0,020155311	-41,974838	0,00049532077	0,00019754691
18,537109	9	-0,02014488	-42,472389	0,0030773499	0,0027912981
18,546875	9	-0,021250546	-43,455585	0,00085713225	0,00055947225
18,556641	9	-0,020836294	-44,827816	0,00251372	0,002286409
18,566406	9	-0,020773709	-44,259521	0,0014130037	0,0012105923
18,576172	9	-0,021316111	-44,658779	0,0020956469	0,0018740443
18,585938	9	-0,020736456	-47,130211	0,0014952257	0,0013579532
18,595703	9	-0,021752715	-47,279633	0,0021023236	0,0018720978
18,605469	9	-0,020861626	-46,930164	0,0016196482	0,0014829944
18,615234	9	-0,022155046	-48,462601	0,0020899144	0,0019066
18,625	9	-0,021860003	-49,962791	0,0014422027	0,0013164798
18,634766	9	-0,021381676	-51,525627	0,0021411725	0,0019422018
18,644531	9	-0,021533668	-50,686543	0,0015669371	0,0014672726
18,654297	9	-0,022594631	-51,573517	0,0019474461	0,0016870978
18,664063	9	-0,022026896	-53,531303	0,001807804	0,0016353778
18,673828	9	-0,02194196	-53,849258	0,001518268	0,0012566536
18,683594	9	-0,022262335	-53,909439	0,0024637859	0,0022493741
18,693359	9	-0,021888316	-54,70628	0,00092147785	0,00066910579
18,703125	9	-0,022222102	-56,622215	0,002865545	0,0025873464
18,712891	9	-0,023080409	-57,763828	0,00055241288	0,00034438359
18,722656	9	-0,023455918	-57,154354	0,0033222619	0,0030189615
18,732422	9	-0,022253394	-58,062729	0,00023043358	-2,8475479e-05
18,742188	9	-0,024162233	-60,793831	0,0034577085	0,0031052337
18,751953	9	-0,024303794	-60,988014	0,00031958194	-1,0337681e-05
18,761719	9	-0,024448335	-60,76606	0,0034041791	0,0030816088
18,771484	9	-0,024667382	-62,16975	0,00022937907	-9,6349977e-05
18,78125	9	-0,024804473	-64,013603	0,0033955327	0,0030792453
18,791016	9	-0,024880469	-65,462158	0,00027547198	-1,8650026e-05
18,800781	9	-0,025318563	-64,674599	0,0036052198	0,0032805284
18,810547	9	-0,024780631	-65,557098	-2,0757434e-05	-0,00029876683
18,820313	9	-0,025169551	-68,317711	0,0037501394	0,0034491888
18,830078	9	-0,02579242	-68,29966	9,736541e-06	-0,00034819677
18,839844	9	-0,024954975	-68,224831	0,0037799303	0,0034855523
18,849609	9	-0,026014447	-69,572639	-0,00018667219	-0,00043637585
18,859375	9	-0,026203692	-71,116257	0,0038899169	0,0035294492
18,869141	9	-0,025868416	-72,627457	9,3325871e-05	-0,000237739
18,878906	9	-0,026193261	-71,992668	0,0036589657	0,0032958228
18,888672	9	-0,027149916	-72,867188	-4,6181958e-05	-0,00035763718
18,898438	9	-0,026395917	-75,593979	0,0037169193	0,0033827468
18,908203	9	-0,026299059	-76,038452	8,4676722e-05	-0,00027565256
18,917969	9	-0,02668947	-75,595665	0,0036328018	0,003271332
18,927734	9	-0,028324127	-77,008904	0,00012427474	-0,00020535837
18,9375	9	-0,027166307	-78,684166	0,0036661632	0,0032745027
18,947266	9	-0,027447939	-80,090424	0,00016764272	-0,00015752477
18,957031	9	-0,028526783	-79,907364	0,0034050522	0,0030664592
18,966797	9	-0,027742982	-80,738129	0,00062711257	0,00041175081
18,976563	9	-0,02771318	-83,076057	0,0028309175	0,0025241487
18,986328	9	-0,0286147	-82,948654	0,0011015048	0,00082366721
18,996094	9	-0,028921664	-83,145065	0,0023533364	0,0021445283
19,005859	9	-0,028881431	-85,084305	0,0015493756	0,0013681165
19,015625	9	-0,028738379	-86,162392	0,0020554182	0,0017935695
19,025391	9	-0,029022992	-87,047905	0,0015094528	0,0013589767
19,035156	9	-0,028893352	-87,381737	0,0021254353	0,0018745811
19,044922	9	-0,028526783	-88,412987	0,0015940601	0,0014397503
19,054688	9	-0,028978288	-89,988113	0,0021379481	0,0019228251
19,064453	9	-0,029630959	-89,947495	0,0015226455	0,0013589126
19,074219	9	-0,029394031	-90,791374	0,0020792119	0,0018743323
19,083984	9	-0,030110776	-92,272011	0,0016243105	0,0014791276
19,09375	9	-0,029218197	-92,975479	0,0018042001	0,0015523944
19,103516	9	-0,030262768	-93,864128	0,0020597756	0,0018503321
19,113281	9	-0,030741096	-94,407272	0,0013207311	0,0010319585
19,123047	9	-0,030298531	-95,558228	0,0026540067	0,0024241605
19,132813	9	-0,031195581	-97,174034	0,00073022977	0,00045281748
19,142578	9	-0,031009316	-97,415878	0,0031265081	0,0028271885
19,152344	9	-0,031605363	-98,045303	0,00039606777	0,00010236632
19,162109	9	-0,031620264	-99,831146	0,0033713749	0,0030272182
19,171875	9	-0,031542778	-99,997108	0,00023072411	-4,819507e-05
19,181641	9	-0,031471252	-100,11401	0,0033995467	0,0031006455
19,191406	9	-0,031661987	-101,59308	0,00032776021	-1,3358949e-05
19,201172	9	-0,031296909	-103,11143	0,0033922321	0,0031139059
19,210938	9	-0,031575561	-104,75412	0,00023191373	-8,0534664e-05
19,220703	9	-0,032202899	-104,17158	0,0033864502	0,0031266243
19,230469	9	-0,031912327	-105,25715	0,00017402403	-9,4213756e-05
19,240234	9	-0,032356381	-107,05485	0,0036979772	0,0033755766
19,25	9	-0,032697618	-107,16129	-6,9013186e-05	-0,00040473067
19,259766	9	-0,032550097	-106,86815	0,0038140046	0,0035214892
19,269531	9	-0,03310293	-108,63393	-2,4438268e-05	-0,00029049319
19,279297	9	-0,032642484	-109,83445	0,0037839876	0,0034774444
19,289063	9	-0,03323257	-110,93047	-9,3278431e-05	-0,00040752755
19,298828	9	-0,034293532	-110,17554	0,003773283	0,0034619803
19,308594	9	-0,033007562	-111,43148	4,9234368e-05	-0,00023579516
19,318359	9	-0,033186376	-113,87659	0,0037051719	0,0033726511
19,328125	9	-0,034038723	-113,38715	-6,0815728e-05	-0,00037799648
19,337891	9	-0,034351647	-113,23175	0,0037186006	0,0034076292
19,347656	9	-0,034025311	-114,49261	7,1959439e-05	-0,00024895038
19,357422	9	-0,033344328	-116,17955	0,003622998	0,0032469339
19,367188	9	-0,035464764	-117,00651	0,00016592385	-0,00014856923
19,376953	9	-0,034095347	-116,05656	0,0035307093	0,0032138962
19,386719	9	-0,034983456	-116,66341	0,00034156861	7,0455135e-05
19,396484	9	-0,035107136	-119,23083	0,0031296059	0,002871328
19,40625	9	-0,034804642	-119,1806	0,00084015069	0,00058951235
19,416016	9	-0,03502667	-118,37958	0,0025894023	0,0023664152
19,425781	9	-0,035268068	-119,90575	0,0012868462	0,0010373241
19,435547	9	-0,035780668	-121,62488	0,0021652207	0,0019652643
19,445313	9	-0,034734607	-122,1459	0,0016007524	0,0014148658
19,455078	9	-0,035753846	-121,43462	0,002002737	0,0018116601
19,464844	9	-0,035564601	-122,12075	0,0015618606	0,001428685
19,474609	9	-0,035519898	-124,87845	0,002060994	0,001845871
19,484375	9	-0,036458671	-124,4407	0,0014600818	0,0013594121
19,494141	9	-0,035724044	-123,9959	0,0021001443	0,001879268
[truncated: 82,630 more rows]
