# Supplementary material for: Medial open wedge osteotomy yields comparable stability to lateral open wedge procedure on the distal femur
Source: PLoS One. 2024 Sep 25;19(9):e0310869. doi: 10.1371/journal.pone.0310869 (PMC11423964; doi:10.1371/journal.pone.0310869)
Supplement: S1 File — This file contains all raw data in csv format as it was stored on the testing machine. (ZIP) [file pone.0310869.s001.zip › Specimens/L1_Axial/specimen.log]

(06/18/2021 14:36:44) Information [Stmgr] "Regelart umgestellt auf: Axial Weg"
(06/18/2021 14:36:44) Information [Stmgr] "Manueller Sollwert aktiviert: Axial Weg"
(06/18/2021 14:36:44) Information [Stmgr] "Manueller Sollwert deaktiviert: Axial Weg"
(06/18/2021 14:36:48) Information [Stmgr] "Regelart umgestellt auf: Torsional Winkel"
(06/18/2021 14:36:48) Information [Stmgr] "Manueller Sollwert aktiviert: Torsional Winkel"
(06/18/2021 14:36:54) Information [Stmgr] "Manueller Sollwert deaktiviert: Torsional Winkel"
(06/18/2021 14:42:04) Information [Stmgr] "Manueller Sollwert aktiviert: Axial Weg"
(06/18/2021 14:42:39) Information [Stmgr] "Manueller Sollwert deaktiviert: Axial Weg"
(06/18/2021 14:42:50) Information [MPT Runtime] "Prozedur beginnt: Zyklischer_axialer_test.000"
(06/18/2021 14:42:50) Information [Stmgr] "Test wird ausgeführt"
(06/18/2021 14:42:50) Information [MPT Runtime] "Läuft"
(06/18/2021 14:56:36) Information [MPT Runtime] "Übergang nach Stopp"
(06/18/2021 14:56:36) Information [Stmgr] "Test angehalten."
(06/18/2021 14:56:37) Information [MPT Runtime] "Angehalten
 Laufzeit:  00:13:46 
 Kanalzähler:
    Axial -        201  Zyklen
    Torsional -        201  Zyklen"
