# Supplementary material for: Medial open wedge osteotomy yields comparable stability to lateral open wedge procedure on the distal femur
Source: PLoS One. 2024 Sep 25;19(9):e0310869. doi: 10.1371/journal.pone.0310869 (PMC11423964; doi:10.1371/journal.pone.0310869)
Supplement: S1 File — This file contains all raw data in csv format as it was stored on the testing machine. (ZIP) [file pone.0310869.s001.zip › Specimens/L1_Torsion/specimen.dat]

MTS793|MPT|DEU|1|2|,|.|:|49|1|1|A
Datenerfassung						Zeit:	10,018555	Sec	18.06.2021 14:16:14
Zeit	Torsional Z�hler	Torsional Winkel	Torsional Drehmoment	Axial Kraft	Aux Input 1	Aux Input 2	Aux Input 3
Sec	segments	deg	N-m	N	V	V	V
0,0234375	0	-0,012692213	0,020056218	0,94648451	0,00020432868	-0,00015875293	-0,00014509395
0,033203125	0	-0,021195412	0,013229717	-0,33566728	-0,0033513508	-0,0036940004	-0,0041254791
0,04296875	0	-0,008661747	0,024643075	0,11343509	0,00047284178	0,00013384035	8,3260675e-05
0,052734375	0	-0,018525124	0,01087999	1,4566071	-0,003377951	-0,0037698497	-0,0041588657
0,0625	0	-0,010672808	0,0071941875	0,85461885	0,00024530396	-0,00013329474	-0,00016774895
0,072265625	0	-0,015896559	0,025512837	0,72598457	-0,0032935778	-0,0036545645	-0,0040955003
0,08203125	0	-0,0098383427	0,011355802	0,57628381	0,00028100563	-0,00013320404	-6,7433721e-05
0,091796875	0	-0,013810396	0,014507957	0,76023865	-0,0032518646	-0,0036457565	-0,004001861
0,1015625	0	-0,018082857	0,0089066103	0,9784475	0,0001487683	-0,00026333792	-0,00029024237
0,11132813	0	-0,0071430206	-0,0088163652	0,38545579	-0,0028403383	-0,0031585754	-0,0035058323
0,12109375	0	-0,023064613	0,010124221	0,24475157	-0,00043097287	-0,000784681	-0,00082013046
0,13085938	0	-0,0045895576	0,0052803196	1,0072813	-0,0023752807	-0,0026256465	-0,0029785871
0,140625	0	-0,022714138	-0,012036692	0,62048435	-0,00094261265	-0,0012345018	-0,0013085392
0,15039063	0	-0,0041890144	0,0055169687	0,25486574	-0,0018812696	-0,0021513039	-0,0023991275
0,16015625	0	-0,016013384	-0,012616161	0,11472031	-0,0013404312	-0,0015624283	-0,0017628446
0,16992188	0	-0,014469624	-0,0045326538	1,0193512	-0,0018462479	-0,0020764142	-0,0023582929
0,1796875	0	-0,014494658	-0,015084632	1,1153519	-0,001348509	-0,001585957	-0,0017899758
0,18945313	0	-0,014511347	-0,015376881	0,10516495	-0,0018091903	-0,0020112798	-0,0023229509
0,19921875	0	-0,011365414	-0,0060374849	0,36355108	-0,0012498595	-0,0014810362	-0,001623405
0,20898438	0	-0,011824369	0,0028199516	1,2362189	-0,0019765734	-0,002120489	-0,0024572285
0,21875	0	-0,018742085	-0,032596104	0,9002164	-0,0013452435	-0,001612373	-0,0018047668
0,22851563	0	-0,0072932243	-0,011710916	0,6570853	-0,0018368559	-0,0020699075	-0,0023361612
0,23828125	0	-0,026627779	-0,0040344894	0,16272068	-0,001616839	-0,001833312	-0,0020941957
0,24804688	0	-0,0033962727	-9,9465251e-05	1,2060441	-0,001413386	-0,0016154567	-0,0018775276
0,2578125	0	-0,030641556	-0,015244726	0,8219853	-0,0021861391	-0,0024494156	-0,0027419338
0,26757813	0	0,0024449825	-0,022877567	-0,43664128	-0,00066144404	-0,00097526051	-0,0010625706
0,27734375	0	-0,027762651	-0,012441259	0,00033527613	-0,0027532768	-0,0030721559	-0,0034443075
0,28710938	0	-0,0026118755	-0,011461973	1,2404658	-0,00033748511	-0,00065773458	-0,00067553547
0,296875	0	-0,022588968	-0,029454846	1,1439062	-0,0030851248	-0,0033995253	-0,0038323111
0,30664063	0	-0,0080358982	-0,011271145	0,25173649	-4,3387408e-05	-0,00037087974	-0,00039242621
0,31640625	0	-0,019117594	-0,0086003914	-0,0093877316	-0,0031979368	-0,0035511316	-0,0039234636
0,32617188	0	-0,01300931	-0,0175911	0,92977655	-5,3162512e-05	-0,0003972722	-0,00041242898
0,3359375	0	-0,01765728	-0,01090765	1,0536052	-0,0031053659	-0,0034756504	-0,0038054241
0,34570313	0	-0,0057160854	-0,034463033	-0,03201887	5,0348171e-06	-0,00033406215	-0,00037436699
0,35546875	0	-0,019735098	-0,015989877	0,49637631	-0,0032507898	-0,0035769411	-0,0039938907
0,36523438	0	-0,0068759918	0,003997609	1,1364744	2,1164888e-05	-0,00033218373	-0,00036649167
0,375	0	-0,024132729	-0,0063342042	1,0531582	-0,0033153349	-0,0036170948	-0,0040232823
0,38476563	0	-0,0046646595	-0,017195474	0,3683567	0,00029346615	-4,6377878e-05	-7,3014526e-05
0,39453125	0	-0,021136999	-0,0090773217	0,59679151	-0,0035416936	-0,0038863155	-0,004291398
0,40429688	0	-0,0075769424	-0,0093441457	0,93072653	0,00041729887	9,8762575e-05	7,3932461e-06
0,4140625	0	-0,014135838	0,010158308	1,4474429	-0,0034547905	-0,0038218796	-0,0042147622
0,42382813	0	-0,007468462	-0,01505306	-0,25290996	0,00035147037	1,3673616e-06	-9,4660354e-05
0,43359375	0	-0,016021729	0,018724613	0,091865659	-0,0035376055	-0,003870006	-0,0042774556
0,44335938	0	-0,013126135	0,013641268	0,71726739	0,00032987649	-3,1679243e-05	-7,0632959e-05
0,453125	0	-0,014469624	0,0036139973	0,89742243	-0,0033408045	-0,0036453418	-0,0040694047
0,46289063	0	-0,0031876564	-0,003304705	0,39378181	0,00025300862	-0,00012986758	-0,00016645368
0,47265625	0	-0,016080141	0,018735789	0,24631619	-0,0034566203	-0,0039356938	-0,0042492999
0,48242188	0	-0,0052905083	0,017797295	0,6262399	0,00040406885	2,8030909e-05	1,7941347e-05
0,4921875	0	-0,015788078	0,011220295	1,1265278	-0,0034460735	-0,0038487846	-0,0041866614
0,50195313	0	-0,0077438354	-0,0047656707	0,16858801	0,00019030675	-0,00017969531	-0,00016243517
0,51171875	0	-0,0064003468	-0,0021594577	0,52722168	-0,0032203074	-0,0035886702	-0,0039056914
0,52148438	0	-0,0082695484	0,016060565	1,6505085	2,0355074e-05	-0,00031743373	-0,00035141231
0,53125	0	0,0018692017	0,0018873252	0,95011663	-0,0029678959	-0,0033000959	-0,0036473977
0,54101563	0	-0,014386177	0,0018923543	0,56521964	-0,00053759792	-0,00085630099	-0,00093451649
0,55078125	0	0,011991262	-0,0025184825	0,47810376	-0,0022924866	-0,0025360438	-0,0028768976
0,56054688	0	-0,007443428	0,00033332035	0,85316598	-0,0011397311	-0,0013366689	-0,0015494819
0,5703125	0	0,0098383427	0,0087115914	1,2273901	-0,0021700766	-0,0022431703	-0,0025544171
0,58007813	0	0,0041639805	0,003718771	0,004414469	-0,0013721436	-0,0015931971	-0,0017482851
0,58984375	0	0,014361143	-0,0025880523	0,37930906	-0,0017822653	-0,0019994951	-0,0022637378
0,59960938	0	0,025960207	-0,0016439706	1,6431882	-0,0013849076	-0,0015939946	-0,0018558514
0,609375	0	0,030833483	-0,027409662	1,1027231	-0,0019641914	-0,0021831142	-0,0025446909
0,61914063	0	0,042874813	0,010844506	0,4000403	-0,0013186188	-0,0015490197	-0,0017308586
0,62890625	0	0,058470964	-0,018808432	1,0194629	-0,0019246096	-0,0020965599	-0,002424798
0,63867188	0	0,069227219	-0,0027445145	1,5410967	-0,0014023064	-0,0016141298	-0,0018315663
0,6484375	0	0,10039449	0,010322314	1,0772421	-0,0018429209	-0,002030001	-0,0022955458
0,65820313	0	0,10467529	-0,010097958	0,67513436	-0,0016545221	-0,0018679537	-0,0021276167
0,66796875	0	0,15594482	-0,016113929	0,69351864	-0,0013236161	-0,0015462502	-0,0017717378
0,67773438	0	0,15185595	0,014712755	1,5593693	-0,0022347949	-0,0024338183	-0,0027752402
0,6875	0	0,19925356	0,0081648119	0,90848655	-0,00082625123	-0,0010968011	-0,0012069932
0,69726563	0	0,19578218	0,0070620328	0,47469512	-0,0028526168	-0,0030463913	-0,0034645393
0,70703125	0	0,1738441	-0,011042878	0,34410506	-0,0002010772	-0,00052961457	-0,00053744059
0,71679688	0	0,20639658	0,003150478	0,74414539	-0,0031014853	-0,0034289437	-0,0038510314
0,7265625	0	0,23895741	0,013024639	0,55460262	-8,4104977e-05	-0,00044589874	-0,00040396443
0,73632813	0	0,23091316	-0,0058740377	0,050738454	-0,0031142966	-0,0035222198	-0,0038627428
0,74609375	0	0,267905	-0,0023287721	0,11499971	-2,3697066e-05	-0,00038127319	-0,00036126265
0,75585938	0	0,28583765	-0,0023924746	1,2737699	-0,0031797211	-0,0035208939	-0,0039218618
0,765625	0	0,30464649	-0,0068614259	0,7673912	-0,00012112112	-0,00048547977	-0,00051142072
0,77539063	0	0,26925683	-0,0033133663	0,1867488	-0,0031933521	-0,0034597062	-0,0038953368
0,78515625	0	0,31368375	3,0733645e-05	0,22133812	0,00012704026	-0,00021679586	-0,00024025168
0,79492188	0	0,24507403	0,01038434	1,4547073	-0,0033496274	-0,0037337982	-0,0041300259
0,8046875	0	0,29244661	0,01121331	1,2660586	0,00024725101	-9,8295081e-05	-0,00012028118
0,81445313	0	0,34117937	-0,0068709254	-0,17803162	-0,0034613905	-0,0037861553	-0,0041959803
0,82421875	0	0,38970351	0,019982178	0,57024884	0,00042411964	0,00010522577	3,2688549e-05
0,83398438	0	0,42970777	0,0060536899	0,81617385	-0,0036211184	-0,0039849435	-0,0043945331
0,84375	0	0,48972249	0,045838673	3,8446672	0,00038290746	7,3706527e-05	2,3041503e-05
0,85351563	0	0,53821325	0,34669366	8,8180418	-0,0033271275	-0,0037486188	-0,0040780739
0,86328125	0	0,59880376	0,6403411	11,476669	0,00031940959	-5,423549e-05	-6,1245664e-05
0,87304688	0	0,62407136	0,80772126	11,649337	-0,0035034087	-0,0038276643	-0,0042642467
0,8828125	0	0,64617634	0,93745804	10,941568	0,00022903318	-0,0001493943	-0,00010481759
0,89257813	0	0,64095259	0,9384594	9,7748079	-0,0033557885	-0,003718368	-0,0041447496
0,90234375	0	0,65437078	0,94985181	10,718722	0,00029906689	-4,0336909e-05	-6,1287137e-05
0,91210938	0	0,6488049	0,95324898	12,984015	-0,0034514442	-0,0037679556	-0,0041591041
0,921875	0	0,66102147	0,98828113	12,063403	0,00032453245	-0,00010866654	-8,3013583e-05
0,93164063	0	0,67164421	1,0801275	10,671727	-0,0033727025	-0,0036719716	-0,0040435893
0,94140625	0	0,67842841	1,1529353	11,560768	-2,5170739e-05	-0,0004023161	-0,00039387995
0,95117188	0	0,7000494	1,2214377	12,114365	-0,0028803644	-0,0032437425	-0,0035194729
0,9609375	0	0,69092035	1,2885684	12,354087	-0,00054897869	-0,0008429786	-0,00093408069
0,97070313	0	0,71738124	1,3181928	10,490455	-0,0024002767	-0,0026886377	-0,0029997125
0,98046875	0	0,70317864	1,3525022	11,599492	-0,0011264405	-0,0013496283	-0,0014921818
0,99023438	0	0,72508335	1,4124806	12,195781	-0,0018815382	-0,0021172662	-0,0023848272
1	0	0,72519183	1,4391043	10,874178	-0,0013506584	-0,0015557485	-0,0017867622
1,0097656	0	0,73492169	1,4896458	10,227487	-0,0018803489	-0,0020677308	-0,0024306793
1,0195313	0	0,7438004	1,5541725	10,964088	-0,0013740401	-0,0016212658	-0,0018368611
1,0292969	0	0,74693799	1,6213839	12,199693	-0,0019252091	-0,0021060475	-0,0024332339
1,0390625	0	0,75520754	1,6435093	11,841115	-0,0013407682	-0,0015502478	-0,0017319958
1,0488281	0	0,76386094	1,6848822	9,9414959	-0,0019215874	-0,0021414591	-0,0024674737
1,0585938	0	0,76491237	1,7368362	10,074713	-0,0013479068	-0,0015922246	-0,0017698096
1,0683594	0	0,78224421	1,7959943	11,381227	-0,0018455622	-0,0020587009	-0,0022861271
1,078125	0	0,76981068	1,8035176	10,947492	-0,0016590934	-0,0019157704	-0,0021311161
1,0878906	0	0,80070257	1,8748217	10,156296	-0,0013350627	-0,0016183266	-0,001799865
1,0976563	0	0,77436686	1,9218167	9,7959862	-0,00224568	-0,002530552	-0,0028056435
1,1074219	0	0,8109498	1,9550717	10,1915	-0,0007711479	-0,0010527443	-0,0011596414
1,1171875	0	0,78997135	1,9927886	11,019017	-0,0027939684	-0,0030663356	-0,0034432081
1,1269531	0	0,82246542	2,0316634	9,9340076	-0,00020721811	-0,0005315211	-0,00057078782
1,1367188	0	0,80952287	2,0909865	9,8313017	-0,0031537325	-0,0035110512	-0,0038486135
1,1464844	0	0,81725001	2,132443	10,934975	-8,4453495e-06	-0,00043680691	-0,0003927121
1,15625	0	0,80938935	2,1469772	10,684691	-0,0031979408	-0,0035195504	-0,0039184517
1,1660156	0	0,83717704	2,2021008	10,599363	-7,7700533e-05	-0,00035851003	-0,00044882196
1,1757813	0	0,83343029	2,2544367	9,3772259	-0,0031468971	-0,0035072828	-0,0038731906
1,1855469	0	0,84380269	2,2835391	10,900218	1,9473518e-05	-0,00036734552	-0,00032648357
1,1953125	0	0,82800627	2,3306439	10,813494	-0,0031692623	-0,0034565069	-0,0038981603
1,2050781	0	0,84700704	2,3535779	9,3255377	4,0269515e-06	-0,00032544322	-0,00033887831
1,2148438	0	0,84665656	2,4047678	9,0579872	-0,0033566814	-0,0036928211	-0,0041068243
1,2246094	0	0,83015084	2,4417274	9,609684	0,00034510012	-3,9686423e-05	-5,9177837e-05
1,234375	0	0,81349492	2,4699566	9,1956739	-0,0035103909	-0,0038316178	-0,0042536855
1,2441406	0	0,86120963	2,5068107	9,5312853	0,0003012782	-3,4693003e-05	-1,9364525e-05
1,2539063	0	0,81533909	2,5559433	9,3694592	-0,0034752411	-0,0038422593	-0,0042352588
1,2636719	0	0,8578217	2,5875235	10,493193	0,00046231755	7,7964105e-05	5,7013676e-05
1,2734375	0	0,85407495	2,6371186	10,883175	-0,0035547377	-0,0038634562	-0,004237202
1,2832031	0	0,85768819	2,6598704	8,5824537	0,00022610533	-6,0725593e-05	-0,00012538992
1,2929688	0	0,82916617	2,7216015	7,8392587	-0,0034301449	-0,0037934172	-0,0041473587
1,3027344	0	0,84900141	2,7562747	8,9817123	0,00038388156	5,7154648e-05	3,6461424e-05
1,3125	0	0,86017489	2,7801859	8,7442808	-0,0034991475	-0,0038135904	-0,0042259567
1,3222656	0	0,88487506	2,8152618	8,9859028	0,0002666752	-9,6357071e-05	-0,0001098463
1,3320313	0	0,82635403	2,8660753	9,016469	-0,0033547124	-0,0037062282	-0,0040908707
1,3417969	0	0,86945415	2,8925381	9,2430601	0,00016075326	-0,00020438556	-0,00017633654
1,3515625	0	0,85781336	2,9307897	9,294301	-0,0033113055	-0,0036450122	-0,0040769638
1,3613281	0	0,82590342	2,9452546	7,8223271	3,5306875e-05	-0,00033976426	-0,00030242198
1,3710938	0	0,87430239	2,9862673	8,6440334	-0,0028552727	-0,0031792268	-0,0035675862
1,3808594	0	0,86571574	3,0227604	8,939579	-0,00054255605	-0,00079170312	-0,00096649711
1,390625	0	0,87618828	3,0354569	8,5931273	-0,0023550119	-0,0026300654	-0,0029962389
1,4003906	0	0,87829947	3,0862651	8,6311255	-0,0010625247	-0,0012973497	-0,0014490659
1,4101563	0	0,85636139	3,137363	7,5601974	-0,0019481276	-0,0022043742	-0,0025507591
1,4199219	0	0,88312268	3,1654177	7,6082535	-0,0014784406	-0,0016803234	-0,0019183261
1,4296875	0	0,87119818	3,1994531	7,9491177	-0,0019075163	-0,0020676628	-0,002397025
1,4394531	0	0,90932488	3,2436326	7,0096178	-0,0013243748	-0,0015819063	-0,0017996985
1,4492188	0	0,88412404	3,2788677	7,3485823	-0,0018742695	-0,0020482333	-0,002371669
1,4589844	0	0,88214636	3,308182	7,6369195	-0,0013787034	-0,0015707038	-0,0017540955
1,46875	0	0,91393113	3,3296688	7,5921602	-0,0019669884	-0,0020936537	-0,0024792149
1,4785156	0	0,87390184	3,399765	7,5127559	-0,0013778589	-0,0016473469	-0,0018312511
1,4882813	0	0,88623524	3,4086449	7,9689546	-0,0017419477	-0,0019825338	-0,0022581166
1,4980469	0	0,88719487	3,4368207	7,0919843	-0,0016602112	-0,0019024493	-0,0021024372
1,5078125	0	0,90204	3,4867015	5,6946092	-0,0014401608	-0,001615737	-0,001868016
1,5175781	0	0,90057969	3,5260496	5,2298045	-0,0020977047	-0,0023578177	-0,0027277311
1,5273438	0	0,90506911	3,537492	7,6595507	-0,00069356494	-0,0010007836	-0,0010603553
1,5371094	0	0,89262724	3,5963347	8,3269176	-0,0027666162	-0,0031597519	-0,0034718204
1,546875	0	0,90699673	3,6112487	6,7144632	-0,00021023981	-0,00057816348	-0,00058866193
1,5566406	0	0,89310288	3,6413276	6,2896123	-0,0031067973	-0,0034365957	-0,0037869529
1,5664063	0	0,90768099	3,6697192	6,8818779	-3,5145204e-05	-0,00034836444	-0,00036668222
1,5761719	0	0,91057658	3,6922929	6,4123235	-0,003221717	-0,003537792	-0,0039639184
1,5859375	0	0,9139812	3,7328005	6,9199877	-4,3074979e-05	-0,00033287529	-0,00038114231
1,5957031	0	0,9223175	3,7637234	4,9043074	-0,0030590307	-0,0034501534	-0,0037476267
1,6054688	0	0,92764974	3,7914362	5,9695354	-3,7345453e-05	-0,00044520758	-0,00039716644
1,6152344	0	0,92913508	3,8157678	6,3537064	-0,0032991711	-0,0036636763	-0,0040373779
1,625	0	0,9374547	3,8365612	5,0511584	4,987116e-05	-0,00021343437	-0,0003082063
1,6347656	0	0,920223	3,8783884	5,2685847	-0,0033354321	-0,003679499	-0,0040333564
1,6445313	0	0,94645858	3,9134691	5,8902426	0,00024766341	-9,0665002e-05	-0,00013219804
1,6542969	0	0,93208075	3,9292314	5,7680345	-0,0035336588	-0,0039181365	-0,0042898217
1,6640625	0	0,95234156	3,9608278	5,5173597	0,0005157094	0,00013329819	0,00011645723
1,6738281	0	0,96566796	3,9787316	4,455317	-0,0034899169	-0,0038605703	-0,0042730928
1,6835938	0	0,95718145	4,0194831	5,3655915	0,00029022922	-9,6758333e-05	-0,00010403513
1,6933594	0	0,95236659	4,0394936	5,8384986	-0,0034540212	-0,0038325668	-0,0042546676
1,703125	0	0,96262217	4,0600553	3,9208307	0,00037016696	2,7613169e-05	4,9447262e-05
1,7128906	0	0,96134543	4,0902176	3,8014724	-0,0034033344	-0,0037639956	-0,0041244007
1,7226563	0	0,97343683	4,1211634	4,3067894	0,00021707849	-0,00013153625	-0,00019320258
1,7324219	0	0,96499205	4,1222153	4,3740125	-0,0034298718	-0,0038102826	-0,0042277453
1,7421875	0	0,97586513	4,1753221	4,2552128	0,00032321317	-4,7954018e-06	-1,0834337e-05
1,7519531	0	0,97390413	4,1955938	3,049504	-0,0035163276	-0,0038498617	-0,0042193369
1,7617188	0	0,98209023	4,2174621	4,863236	0,00032022072	-5,113364e-05	-8,0657337e-05
1,7714844	0	0,98522782	4,2270203	5,333014	-0,0032108303	-0,0035071799	-0,0038987997
1,78125	0	0,98359227	4,2431912	3,0478835	-7,0988026e-05	-0,00040562829	-0,00044754817
1,7910156	0	0,99729419	4,2713819	2,2623315	-0,0029478723	-0,0032934484	-0,0036265652
1,8007813	0	0,98294139	4,2943349	4,07584	-0,00053169933	-0,0008323185	-0,00091347611
1,8105469	0	1,0088599	4,3029733	4,3538399	-0,0023569965	-0,002623192	-0,0029378536
1,8203125	0	0,98971725	4,326797	3,6665239	-0,0011641487	-0,0013832746	-0,0016238777
1,8300781	0	1,0064733	4,3302841	3,4315512	-0,0019914815	-0,0022197715	-0,0025005643
1,8398438	0	1,0006571	4,3439436	3,9120018	-0,0012868711	-0,0015200136	-0,0017424232
1,8496094	0	1,0097778	4,3779755	4,1745229	-0,0018157749	-0,0020600136	-0,002358706
1,859375	0	1,0155106	4,3751235	2,7549081	-0,0014809462	-0,0016708893	-0,00187593
1,8691406	0	1,0085595	4,4097362	2,902653	-0,002008602	-0,0021543647	-0,0025250472
1,8789063	0	1,0141504	4,4233747	4,9534254	-0,001248333	-0,0015034635	-0,0016851439
1,8886719	0	1,0184312	4,4243731	5,4756737	-0,001979135	-0,0021412876	-0,0024680498
1,8984375	0	1,0166037	4,4443865	4,7998133	-0,0013907903	-0,0016389879	-0,0018754646
1,9082031	0	1,0283029	4,464251	3,6793761	-0,0017585752	-0,0019469438	-0,0022527659
1,9179688	0	1,0057724	4,4805598	4,4833126	-0,0016645867	-0,0018978846	-0,0021287641
1,9277344	0	1,0342109	4,513196	5,6141429	-0,0013712891	-0,0015916715	-0,0017905025
1,9375	0	1,0114467	4,4914818	3,6993251	-0,0021621846	-0,0024574476	-0,0028054253
1,9472656	0	1,0439742	4,5255809	3,6005304	-0,00083054387	-0,0010971526	-0,0012463651
1,9570313	0	1,0024178	4,5349822	3,1166711	-0,0027208284	-0,0030300478	-0,0033728317
1,9667969	0	1,0416627	4,5502758	3,2012722	-0,00025412985	-0,0006079498	-0,00060016866
1,9765625	0	1,0277939	4,5531144	3,7009456	-0,0031170419	-0,0034732858	-0,0038808344
1,9863281	0	1,0417378	4,5769777	2,340842	1,1318334e-05	-0,0003124793	-0,0003531159
1,9960938	0	1,0115802	4,5765719	2,6907027	-0,0031750894	-0,0035243665	-0,0039017368
2,0058594	0	1,0440326	4,5817795	5,0045547	-6,5538916e-05	-0,00042594213	-0,0003971351
2,015625	0	1,0322833	4,5772676	3,6315992	-0,0031890182	-0,0034806351	-0,0038562026
2,0253906	0	1,0460436	4,600687	3,6095829	-7,5857242e-05	-0,00042575551	-0,00046521344
2,0351563	0	1,0269928	4,616087	4,0045938	-0,0030449643	-0,0034014166	-0,0037654727
2,0449219	0	1,045109	4,6045971	3,854949	8,8423258e-05	-0,00027069764	-0,00030008197
2,0546875	0	1,0158527	4,6235676	3,8979762	-0,0033856391	-0,0037583963	-0,004140039
2,0644531	0	1,0496902	4,6178575	3,251899	0,00027632806	-0,00012624152	-0,00010632873
2,0742188	0	1,0259914	4,629508	3,4449062	-0,0034755149	-0,0037789224	-0,0042106421
2,0839844	0	1,0459685	4,6442518	4,5131521	0,00030084746	-3,563047e-05	-2,4048932e-05
2,09375	1	1,0416543	4,6456752	3,7730858	-0,0036272404	-0,0039929417	-0,0043258797
2,1035156	1	1,0408449	4,657372	3,7429109	0,00048573391	0,00013027056	0,00015665704
2,1132813	1	1,0336852	4,6616788	3,5957806	-0,0034616569	-0,0038100218	-0,0041338489
2,1230469	1	1,042906	4,6398392	3,3353827	0,00021489657	-0,00010705371	-0,00018314378
2,1328125	1	1,0450089	4,6789269	3,561806	-0,0035171821	-0,0038198559	-0,0042593516
2,1425781	1	1,0467863	4,663105	3,4963152	0,00030162628	-1,5360256e-05	-5,3622643e-05
2,1523438	1	1,045835	4,6699257	4,2209029	-0,0033561904	-0,0037215997	-0,0041294452
2,1621094	1	1,0597622	4,6738477	4,9376674	0,0002177243	-0,0001252135	-0,00012038945
2,171875	1	1,0363638	4,6648498	3,4891627	-0,0033783945	-0,0037085533	-0,0040841727
2,1816406	1	1,0364807	4,6532674	3,2608397	0,00028736395	-0,00011331324	-0,00011062417
2,1914063	1	1,0523522	4,6694279	3,8610957	-0,0033602018	-0,0036839542	-0,0041319514
2,2011719	1	1,0453928	4,6669145	3,5776756	1,4375983e-05	-0,00030838119	-0,00032409234
2,2109375	1	1,0192823	4,6691332	3,6755762	-0,0029153798	-0,0032509323	-0,0036039671
2,2207031	1	1,0393178	4,6510782	2,4855695	-0,00048905564	-0,0007970726	-0,00088561157
2,2304688	1	1,0536206	4,6456203	3,7021749	-0,002424601	-0,0027224908	-0,003028465
2,2402344	1	1,0273349	4,6582718	3,6444516	-0,0010155189	-0,0012656391	-0,0014254214
2,25	1	1,0349703	4,6336656	2,4684706	-0,0019228361	-0,0021404764	-0,0024675031
2,2597656	1	1,0545468	4,6407623	3,0574946	-0,0014665532	-0,0016719411	-0,0018491386
2,2695313	1	1,052202	4,6448293	4,4659338	-0,0018659281	-0,0020930984	-0,0023738181
2,2792969	1	1,0285866	4,6204333	4,1174703	-0,001358886	-0,0015521589	-0,0018256641
2,2890625	1	1,0475206	4,6122565	3,5615265	-0,0019003858	-0,0020710519	-0,0023682774
2,2988281	1	1,0576177	4,6245975	2,9833987	-0,0013267903	-0,0015316415	-0,0017832895
2,3085938	1	1,0264254	4,6114445	4,7557244	-0,0019108712	-0,0020840953	-0,0023940974
2,3183594	1	1,0496819	4,6181602	4,7885814	-0,0013826924	-0,0016528879	-0,0017621715
2,328125	1	1,0579848	4,6076779	3,0336342	-0,001846618	-0,002063696	-0,0023314711
2,3378906	1	1,0274267	4,6226463	3,5598502	-0,0016118251	-0,0018066112	-0,0020859872
2,3476563	1	1,0596955	4,5982103	4,4857154	-0,0014302863	-0,001637683	-0,0018811392
2,3574219	1	1,0332847	4,5886011	4,2347612	-0,0022058708	-0,0024298779	-0,002700658
2,3671875	1	1,0456181	4,595768	3,7322938	-0,00081921299	-0,0010539579	-0,0011939812
2,3769531	1	1,0270011	4,5987701	2,9289722	-0,0026838533	-0,0030019211	-0,0033094573
2,3867188	1	1,0441661	4,5542336	4,3338351	-0,00027864371	-0,00062066386	-0,00065998966
2,3964844	1	1,0310733	4,5530291	4,3446755	-0,0030800086	-0,0034530968	-0,0038348155
2,40625	1	1,0322833	4,5188084	2,0753033	-1,2703968e-05	-0,00039414837	-0,00039886998
2,4160156	1	1,0343361	4,5087857	2,8377213	-0,0032389532	-0,0035355522	-0,0039366107
2,4257813	1	1,0368979	4,4867387	4,2376666	-4,2449101e-05	-0,00036499614	-0,0003064725
2,4355469	1	1,0271013	4,4599032	2,3815222	-0,0031409252	-0,0034512018	-0,003859546
2,4453125	1	1,0200751	4,4429841	1,6258657	3,1634991e-05	-0,00032290854	-0,00036554405
2,4550781	1	1,018281	4,4059401	2,9722228	-0,0031819821	-0,0035264776	-0,0038596038
2,4648438	1	1,0309899	4,3711576	4,7234817	-3,2022217e-05	-0,00039270782	-0,00037672574
2,4746094	1	0,99312186	4,352293	4,8420019	-0,003269054	-0,0036541384	-0,0040444848
2,484375	1	1,0226202	4,3093667	4,2777882	0,00032045384	-5,5549044e-05	-0,00011171716
2,4941406	1	0,98587871	4,2857828	4,8359671	-0,0035908951	-0,0039157136	-0,0043214951
2,5039063	1	1,0102451	4,2488503	5,189292	0,00040874089	4,7008543e-05	2,8500945e-05
2,5136719	1	0,99803686	4,1938329	4,3932905	-0,003417454	-0,0038285854	-0,0041612475
2,5234375	1	1,0002398	4,171361	3,1237118	0,00035348232	-2,7495422e-05	6,9117232e-06
2,5332031	1	0,98706365	4,1285381	2,77441	-0,0035467497	-0,0039045769	-0,0042727636
2,5429688	1	0,98558664	4,0910444	4,2910872	0,00037001591	-3,4599849e-05	-2,0481093e-05
2,5527344	1	0,97967863	4,0429373	4,7784672	-0,0033641437	-0,003683079	-0,004056674
2,5625	1	0,97317815	4,0033998	3,9948709	0,00027209957	-6,6043751e-05	-3,6367856e-05
2,5722656	1	0,96515894	3,9717031	4,9639306	-0,0035387606	-0,0038616757	-0,004267551
2,5820313	1	0,97287774	3,9532981	7,3153338	0,00037538906	2,2332906e-05	-1,2777746e-05
2,5917969	1	0,95644712	3,8739622	6,3666143	-0,0034285483	-0,003761434	-0,0041953246
2,6015625	1	0,95667243	3,8491061	4,811883	0,00020846841	-0,00020277462	-0,00019328909
2,6113281	1	0,9482944	3,8115809	4,6821871	-0,0032439842	-0,0035922136	-0,004003305
2,6210938	1	0,95052242	3,7568927	5,9034305	6,0612801e-05	-0,00029087486	-0,00029486939
2,6308594	1	0,94680071	3,701004	6,1056576	-0,0030167124	-0,0033126594	-0,0037448558
2,640625	1	0,92328548	3,6542876	4,7229791	-0,00046943285	-0,00078734144	-0,00084850215
2,6503906	1	0,93685389	3,6190424	4,6382098	-0,0024613603	-0,0027263055	-0,0030248226
2,6601563	1	0,91223717	3,5659297	7,5681882	-0,00097791059	-0,0012575338	-0,0013390632
2,6699219	1	0,93747139	3,485908	7,350091	-0,0020802375	-0,0023013556	-0,0026322836
2,6796875	1	0,90099692	3,4538803	6,9735198	-0,0013421936	-0,0016086473	-0,0017705214
2,6894531	1	0,90118051	3,40908	6,3955598	-0,0018239825	-0,0020134298	-0,0022597036
2,6992188	1	0,91759443	3,3418858	7,7846646	-0,0013188634	-0,001582437	-0,0018069751
2,7089844	1	0,89629054	3,2966123	8,1370955	-0,0019326394	-0,0021072584	-0,0024630779
2,71875	1	0,89921117	3,2249169	7,0570598	-0,0013653322	-0,0015565227	-0,001822785
2,7285156	1	0,88135362	3,1727781	7,4492207	-0,0019424264	-0,0021085723	-0,0024001258
2,7382813	1	0,87510347	3,1167758	8,49897	-0,0013281229	-0,0015636614	-0,0017783543
2,7480469	1	0,88889718	3,0602584	8,1831961	-0,0017933211	-0,0020542452	-0,0023295833
2,7578125	1	0,91762781	3,0014632	8,4150953	-0,0016323847	-0,0018423817	-0,0020835856
2,7675781	1	0,87896705	2,9449093	8,1530771	-0,0013996324	-0,0016433465	-0,001843219
2,7773438	1	0,8381784	2,891953	9,2450714	-0,002024872	-0,0022263268	-0,0026063721
2,7871094	1	0,87370157	2,8417566	10,201167	-0,00098269689	-0,0012681773	-0,0013411274
2,796875	1	0,88206291	2,7641609	9,6786394	-0,0027276413	-0,0030512945	-0,003336523
2,8066406	1	0,84895134	2,7333763	9,7869892	-0,00026312293	-0,00056823069	-0,00066691253
2,8164063	1	0,84802508	2,6676555	10,199491	-0,0030295674	-0,0033702129	-0,0036878984
2,8261719	1	0,89179277	2,5687039	10,131709	-7,3354604e-05	-0,00043759251	-0,00043841748
2,8359375	1	0,84023952	2,5070643	9,8671761	-0,0032412787	-0,0034601474	-0,0039068274
2,8457031	1	0,87660551	2,4666648	9,6869659	1,1676602e-05	-0,00034232679	-0,00032952672
2,8554688	1	0,86712599	2,3909767	10,081753	-0,0031644867	-0,003471069	-0,0038489648
2,8652344	1	0,88104486	2,3308511	10,474641	-8,6510845e-05	-0,00042475242	-0,00045804534
2,875	1	0,8362174	2,2551212	9,6572933	-0,0031475804	-0,0034687796	-0,0038699717
2,8847656	1	0,82593679	2,1824253	10,801423	3,2065291e-05	-0,0002802251	-0,00021633314
2,8945313	1	0,82543612	2,121784	11,573565	-0,0032714114	-0,0036098855	-0,0039946889
2,9042969	1	0,86363792	2,0486832	10,590143	0,00017345767	-0,00015178765	-0,00012334662
2,9140625	1	0,83023429	1,9913678	10,878928	-0,0034561963	-0,0038309952	-0,0042350814
2,9238281	1	0,84615588	1,9254237	11,18917	0,00046400644	0,00010583764	7,0811511e-05
2,9335938	1	0,77064514	1,8371117	11,949576	-0,0036482378	-0,0039947168	-0,0043634917
2,9433594	1	0,81856847	1,7614807	11,543501	0,00035427947	3,0491819e-05	-1,0879448e-05
2,953125	1	0,80812097	1,6971205	11,12245	-0,0033587473	-0,0037478644	-0,0041502402
2,9628906	1	0,80656886	1,6340028	12,294352	0,00030063267	-6,3572574e-05	-5,5978453e-05
2,9726563	1	0,79010487	1,5649008	13,265759	-0,0035197246	-0,0038572587	-0,0042163073
2,9824219	1	0,78523159	1,4778804	12,646112	0,00020897249	-0,00016603744	-0,00012477067
2,9921875	1	0,7650876	1,432367	12,981221	-0,003377835	-0,0036928221	-0,0040801303
3,0019531	1	0,76362729	1,3458347	14,149267	0,00028429698	-0,00011408624	-9,6372751e-05
3,0117188	1	0,74430943	1,2708566	14,313944	-0,003522469	-0,0038574906	-0,0042087315
3,0214844	1	0,73928595	1,2067903	15,376601	0,00040011219	-2,7748847e-05	4,2178435e-05
3,03125	1	0,72467446	1,1329701	14,853292	-0,0033368678	-0,003702682	-0,0040971665
3,0410156	1	0,71249127	1,0486121	15,621521	-2,5946647e-05	-0,00036418778	-0,00035403602
3,0507813	1	0,70615768	0,99220669	16,453453	-0,0030229448	-0,0033052543	-0,0036477949
3,0605469	1	0,68298459	0,90914285	15,95445	-0,00034223587	-0,0006530782	-0,00068725058
3,0703125	1	0,69320679	0,84342819	15,950706	-0,0025240416	-0,0028666216	-0,0030690031
3,0800781	1	0,65814257	0,76501882	17,124899	-0,0010260532	-0,0012615577	-0,0014229234
3,0898438	1	0,66952467	0,69681442	16,464125	-0,0019533946	-0,0021391585	-0,0024966025
3,0996094	1	0,64373136	0,62930572	16,291458	-0,0013468686	-0,0015662782	-0,0017166447
3,109375	1	0,64036846	0,54090208	15,305691	-0,0019542	-0,0021155046	-0,0024021561
3,1191406	1	0,62423825	0,48586485	15,473105	-0,0014692849	-0,0016998474	-0,0018907763
3,1289063	1	0,60846686	0,42166311	15,832186	-0,001869151	-0,0020671247	-0,0023232615
3,1386719	1	0,60008883	0,3395344	13,528783	-0,0012480766	-0,0015237769	-0,0016387209
3,1484375	1	0,58809757	0,2851406	12,626275	-0,0020061347	-0,0022059637	-0,0024989124
3,1582031	1	0,57302713	0,24234541	11,824742	-0,0013621273	-0,0015653656	-0,0017491967
3,1679688	1	0,56338906	0,14886595	10,264479	-0,0018524824	-0,0019804072	-0,0022939583
3,1777344	1	0,53499222	0,10770662	7,1863642	-0,0015848419	-0,0018001416	-0,0020521039
3,1875	1	0,53523421	0,044040475	3,6358461	-0,0015808253	-0,001752344	-0,0019690709
3,1972656	1	0,48828721	0,0063582323	1,2896396	-0,0020987475	-0,0023622271	-0,002644504
3,2070313	1	0,50242305	-0,0015436672	1,9864552	-0,00084569165	-0,0012024207	-0,0012104959
3,2167969	1	0,44915915	-0,032169465	0,55382025	-0,0025686841	-0,0028172219	-0,0031367741
3,2265625	1	0,45263886	0,019167177	0,074934214	-0,00038427112	-0,00072902587	-0,00077772036
3,2363281	1	0,39638758	-0,012453273	1,23756	-0,0030801697	-0,003365156	-0,0037834137
3,2460938	1	0,3745997	-0,0034502707	1,2568944	-3,3055549e-05	-0,00039635028	-0,00037009775
3,2558594	1	0,31747222	0,013150927	0,28967857	-0,0032254651	-0,0035397569	-0,0039326162
3,265625	1	0,2773428	0,0079901889	0,085104257	-8,2752376e-06	-0,00034722971	-0,00037611485
3,2753906	1	0,26381612	0,011550542	1,1517293	-0,003193798	-0,0035316192	-0,0038869684
3,2851563	1	0,259552	-0,011167768	1,5292503	-3,2992539e-05	-0,00034436214	-0,00032347321
3,2949219	1	0,25017262	-0,0046815723	1,0363386	-0,0031471786	-0,003453536	-0,0038220037
3,3046875	1	0,26747942	0,013128575	0,38562343	-7,3842239e-05	-0,00042095419	-0,00039420702
3,3144531	1	0,21903872	0,028611347	1,3080239	-0,0033027646	-0,0036638377	-0,0040304996
3,3242188	1	0,20416021	-0,0028196722	0,84567815	0,0002518564	-9,3688301e-05	-5,008711e-05
3,3339844	1	0,15299082	-0,00041630119	0,46703964	-0,0034781857	-0,0038359549	-0,0042145965
3,34375	1	0,089613199	0,0073470175	-0,11768192	0,00034302531	1,0041667e-05	-2,1227461e-05
3,3535156	1	-0,011365414	-0,013490953	0,72922558	-0,003509748	-0,0038871386	-0,0042336178
3,3632813	1	-0,094544888	-0,015296694	1,0100193	0,0005433624	0,00017892897	0,00016360951
3,3730469	1	-0,19904494	-0,021822844	0,37489459	-0,0036137856	-0,0039733127	-0,0043071951
3,3828125	1	-0,2987802	-0,028029643	0,063143671	0,00026352413	-9,3644761e-05	-8,7057124e-05
3,3925781	1	-0,40736079	-0,55934954	-1,2083352	-0,0033520283	-0,0037023271	-0,0040885517
3,4023438	1	-0,49139977	-0,97430974	-2,2988768	0,00033700198	-2,1369979e-05	2,8169889e-05
3,4121094	1	-0,56439877	-1,4547423	-3,6614947	-0,0034599835	-0,0038143413	-0,0041691982
3,421875	1	-0,57606459	-1,6081434	-4,522316	0,0002748621	-0,0001104301	-0,00010570016
3,4316406	1	-0,582515	-1,6021273	-3,9902887	-0,0033386599	-0,0036993725	-0,0040726452
3,4414063	1	-0,57719111	-1,6496364	-3,253799	0,00017985818	-0,00017650249	-0,0001594171
3,4511719	1	-0,58351636	-1,6417618	-5,249474	-0,0033457498	-0,0037487813	-0,0040827296
3,4609375	1	-0,59291244	-1,6887392	-6,5177679	0,00015314377	-0,00021457116	-0,0001743059
3,4707031	1	-0,60334325	-1,8586593	-5,9208646	-0,0030464218	-0,003378625	-0,003741842
3,4804688	1	-0,64275503	-1,9970016	-6,2922945	-0,00034122393	-0,00071719073	-0,00075067161
3,4902344	1	-0,64119458	-2,1254935	-6,7571549	-0,0025771512	-0,0028009755	-0,0031678986
3,5	1	-0,6752491	-2,1918476	-7,758513	-0,00092432089	-0,0011821175	-0,0012852565
3,5097656	1	-0,66279888	-2,2388036	-7,1708298	-0,0021405397	-0,0024024707	-0,0026603818
3,5195313	1	-0,68578005	-2,2835932	-6,672945	-0,0014098246	-0,0015978974	-0,0017945884
3,5292969	1	-0,68875074	-2,3666849	-8,3428993	-0,0017844441	-0,0019646145	-0,0023159359
3,5390625	1	-0,70215225	-2,4490116	-8,5818958	-0,0013859746	-0,0015783535	-0,0017943066
3,5488281	1	-0,71684718	-2,539809	-7,9015083	-0,0019016422	-0,0021096093	-0,0023704278
3,5585938	1	-0,70801854	-2,6586649	-8,2087889	-0,0013533641	-0,0016154265	-0,0017674181
3,5683594	1	-0,73715806	-2,7173188	-9,8760052	-0,0019420708	-0,0020963997	-0,0024603752
3,578125	1	-0,75126886	-2,8074915	-10,713636	-0,0013902338	-0,0016252153	-0,0018211553
3,5878906	1	-0,74482679	-2,863323	-10,011122	-0,0018630718	-0,0020439213	-0,0023512053
3,5976563	1	-0,72920561	-2,9129333	-8,1156378	-0,0015024047	-0,0017442383	-0,0019492951
3,6074219	1	-0,76195002	-2,9760537	-10,428988	-0,0015640624	-0,0017750496	-0,0019865965
3,6171875	1	-0,77444196	-3,0509191	-10,759402	-0,0019698075	-0,0022095833	-0,0025139272
3,6269531	1	-0,73024869	-3,1156528	-9,7911243	-0,00098560541	-0,0012748382	-0,0013590486
3,6367188	1	-0,79322577	-3,1853054	-10,143667	-0,0026245618	-0,0029424224	-0,0032869496
3,6464844	1	-0,77052832	-3,2209423	-10,991077	-0,00046236615	-0,00072930148	-0,00079274812
3,65625	1	-0,78237772	-3,3008082	-11,670794	-0,003003041	-0,003332437	-0,0036847014
3,6660156	1	-0,78019977	-3,3358314	-11,299532	-7,0875249e-05	-0,00043122945	-0,00043986161
3,6757813	1	-0,80398202	-3,384794	-11,097695	-0,0031459874	-0,0034732751	-0,0038491951
3,6855469	1	-0,79575419	-3,443774	-11,13575	-2,5849877e-05	-0,00036783662	-0,00038719381
3,6953125	1	-0,78559875	-3,5122306	-11,092946	-0,0031432798	-0,0035495241	-0,003898703
3,7050781	1	-0,81792593	-3,5327368	-10,603443	-2,7223723e-05	-0,00043630344	-0,00042253808
3,7148438	1	-0,82956672	-3,5977976	-11,493042	-0,0032384093	-0,0035909957	-0,0039698724
3,7246094	1	-0,79360962	-3,6497214	-11,532996	4,7318463e-05	-0,00032324393	-0,00029582327
3,734375	1	-0,84613919	-3,6840723	-12,012441	-0,003225591	-0,0035392139	-0,0039592949
3,7441406	1	-0,83045959	-3,732697	-12,503006	0,0001590242	-0,00017631704	-0,00019499304
3,7539063	1	-0,8158648	-3,7745037	-12,50524	-0,003503809	-0,0038348571	-0,0041605011
3,7636719	1	-0,81988692	-3,8246362	-13,688375	0,00042633445	7,0490118e-05	0,00010237243
3,7734375	1	-0,82359195	-3,8590326	-12,254678	-0,0036021592	-0,0039332556	-0,0042829094
3,7832031	1	-0,79506159	-3,8935595	-11,322219	0,00038171594	-4,5605884e-05	-8,8514425e-05
3,7929688	1	-0,79381824	-3,9578233	-12,84007	-0,0034878571	-0,0038065796	-0,0041858749
3,8027344	1	-0,83732724	-3,9939282	-13,315883	0,00045449269	7,8999947e-05	6,1890023e-05
3,8125	1	-0,79834938	-4,0165787	-13,010446	-0,0034778668	-0,0037682345	-0,0041209813
3,8222656	1	-0,82869887	-4,0669098	-12,697466	0,00017266895	-0,00018178535	-0,00012725111
3,8320313	1	-0,81344485	-4,0909085	-12,161918	-0,003473036	-0,0037779794	-0,0041714176
3,8417969	1	-0,84559679	-4,1533093	-14,036279	0,00038062048	3,9942453e-05	8,1262406e-05
3,8515625	1	-0,8251524	-4,1636047	-12,605376	-0,003502856	-0,0038517797	-0,0042352253
3,8613281	1	-0,81137538	-4,2152138	-11,822283	0,00025306712	-0,00014010812	-7,1608665e-05
3,8710938	1	-0,80460787	-4,2465253	-13,671052	-0,0032978847	-0,0036283787	-0,0039655608
3,8808594	1	-0,82496047	-4,2697778	-14,687441	4,2808242e-05	-0,00029287967	-0,00027780654
3,890625	1	-0,84777474	-4,2920351	-14,137868	-0,0031727799	-0,0034405943	-0,0038007679
3,9003906	1	-0,82696319	-4,3310695	-12,810733	-0,0002654313	-0,00063377729	-0,0006086136
3,9101563	1	-0,81817627	-4,3454461	-12,87058	-0,0025651522	-0,0028722861	-0,0031293803
3,9199219	1	-0,84806681	-4,3985271	-13,964753	-0,00088349869	-0,0011870218	-0,0012519739
3,9296875	1	-0,86139321	-4,407373	-13,962574	-0,0021147428	-0,0023808896	-0,0026265234
3,9394531	1	-0,83423972	-4,4406691	-12,500714	-0,0012682482	-0,0015262275	-0,0016516109
3,9492188	1	-0,85027814	-4,4612203	-14,479737	-0,001870987	-0,0020759252	-0,0023333221
3,9589844	1	-0,86826921	-4,4876308	-14,877487	-0,0014833423	-0,001714525	-0,0018789072
3,96875	1	-0,83425641	-4,5164747	-14,211516	-0,0019291018	-0,0021426708	-0,0024278145
3,9785156	1	-0,86952925	-4,5430579	-13,883393	-0,0012895106	-0,0015466822	-0,0017394167
3,9882813	1	-0,86386323	-4,5626225	-13,858024	-0,0018652136	-0,0020708458	-0,0023724008
3,9980469	1	-0,85057855	-4,5759892	-15,627947	-0,0013426864	-0,0015849157	-0,0017572112
4,0078125	1	-0,86123466	-4,6042361	-14,835969	-0,0019047627	-0,0020798042	-0,0024020439
4,0175781	1	-0,83784461	-4,6043191	-13,395343	-0,001528343	-0,0017616586	-0,0019874438
4,0273438	1	-0,86140156	-4,6578197	-15,581064	-0,0015491218	-0,0018137781	-0,0020304676
4,0371094	1	-0,86296201	-4,6457133	-16,407799	-0,0020022749	-0,0022041432	-0,0025062333
4,046875	1	-0,84797502	-4,6619716	-15,313178	-0,0010546264	-0,0013797162	-0,0014890978
4,0566406	1	-0,88605165	-4,6609602	-14,412235	-0,0024573219	-0,0027177553	-0,0030979626
4,0664063	1	-0,85465908	-4,6711683	-14,24063	-0,00039428487	-0,00070553733	-0,00072847126
4,0761719	1	-0,86506486	-4,6834388	-16,051289	-0,0030204088	-0,0033711179	-0,0036673399
4,0859375	1	-0,86673379	-4,6961851	-15,956797	-0,00013201265	-0,00045402569	-0,00047529757
4,0957031	2	-0,86074233	-4,6899242	-13,486874	-0,0031589512	-0,0035415494	-0,0038678541
4,1054688	2	-0,83913803	-4,7227712	-13,744198	-2,4773035e-05	-0,00039854736	-0,00036138867
4,1152344	2	-0,85373282	-4,6962256	-14,647208	-0,0031806626	-0,0035771253	-0,0038607693
4,125	2	-0,86660862	-4,7087431	-14,518406	-2,1975866e-05	-0,0003605746	-0,00035934069
4,1347656	2	-0,86041689	-4,7104716	-14,713146	-0,0030516204	-0,0034148009	-0,0037953695
4,1445313	2	-0,83288789	-4,727778	-14,87704	-2,5078916e-05	-0,00037368468	-0,00035309867
4,1542969	2	-0,86416364	-4,7249899	-16,914402	-0,0033022445	-0,0036812364	-0,0040200343
4,1640625	2	-0,84805846	-4,7055607	-16,732904	0,00016364298	-0,00018503315	-0,00019956926
4,1738281	2	-0,85909009	-4,7164078	-13,382267	-0,0034129797	-0,0037480723	-0,0041414318
4,1835938	2	-0,86571574	-4,7337065	-14,955886	0,00034338475	-3,7229274e-05	-4,3936598e-05
4,1933594	2	-0,8535409	-4,7223358	-15,650634	-0,0035484161	-0,0039423169	-0,0042948392
4,203125	2	-0,85792184	-4,7115493	-15,15124	0,00050745584	0,00012586008	0,00013659155
4,2128906	2	-0,8379364	-4,7380795	-15,071277	-0,003476674	-0,0038350224	-0,0042017628
4,2226563	2	-0,87734818	-4,7140102	-14,536232	0,00028548093	-0,00010257871	-0,00010728836
4,2324219	2	-0,86550713	-4,7208672	-15,580114	-0,0034657172	-0,0038354935	-0,0041850628
4,2421875	2	-0,87204099	-4,7083631	-15,409179	0,00037441176	9,3221843e-06	4,4486369e-05
4,2519531	2	-0,84311843	-4,719275	-14,767014	-0,0033661055	-0,0036742133	-0,0040965304
4,2617188	2	-0,85409164	-4,7166538	-16,685295	0,00018412975	-0,00014936623	-0,00012725817
4,2714844	2	-0,87437749	-4,7193689	-16,358849	-0,0034056804	-0,0037147712	-0,0041176742
4,28125	2	-0,85237265	-4,7053742	-14,832393	0,00035655365	-5,4141608e-05	6,0183811e-06
4,2910156	2	-0,89980364	-4,7080746	-14,19682	-0,0034744965	-0,0038241986	-0,004189101
4,3007813	2	-0,84562182	-4,689096	-14,338363	0,00016460603	-0,00014106701	-0,00019408028
4,3105469	2	-0,88653564	-4,7149	-15,022717	-0,0031123899	-0,0034078853	-0,0038016688
4,3203125	2	-0,84910989	-4,6912479	-15,19734	-0,00023340966	-0,00060494512	-0,00064378034
4,3300781	2	-0,85854769	-4,6806564	-13,411995	-0,0027152617	-0,0030775445	-0,0033724597
4,3398438	2	-0,84305167	-4,6945148	-14,929399	-0,00078753696	-0,0010630471	-0,0011355251
4,3496094	2	-0,84397793	-4,6894293	-15,724841	-0,0021207239	-0,0023842715	-0,0026419149
4,359375	2	-0,88001847	-4,6712914	-15,567485	-0,0013543813	-0,0016074909	-0,0017701683
4,3691406	2	-0,87261677	-4,6892409	-16,441048	-0,0019355827	-0,0021199321	-0,0023860773
4,3789063	2	-0,86604953	-4,6752524	-16,436018	-0,0012906675	-0,001580163	-0,0017684663
4,3886719	2	-0,86821914	-4,6747885	-16,990845	-0,0018277346	-0,0020046383	-0,0023130761
4,3984375	2	-0,83467364	-4,6600718	-16,252007	-0,0013900254	-0,0016377654	-0,001832749
4,4082031	2	-0,86745977	-4,6382508	-15,361682	-0,0019864067	-0,0021786047	-0,0025137886
4,4179688	2	-0,85569382	-4,6421218	-16,835947	-0,0013007666	-0,0015338425	-0,0016926117
4,4277344	2	-0,86138487	-4,5953627	-16,660709	-0,0019226877	-0,0021036244	-0,0023988714
4,4375	2	-0,85636139	-4,5944486	-16,012955	-0,0015107887	-0,0017091158	-0,0019553835
4,4472656	2	-0,866642	-4,5729842	-15,652366	-0,0016403171	-0,0018518846	-0,0021195088
4,4570313	2	-0,87531209	-4,5440841	-14,925488	-0,0018461884	-0,0020949016	-0,0023815138
4,4667969	2	-0,86434722	-4,5109825	-14,953539	-0,0010688709	-0,0013346205	-0,0015056636
4,4765625	2	-0,85601091	-4,5029879	-15,68757	-0,0025453831	-0,0027773879	-0,0031203548
4,4863281	2	-0,84140778	-4,4658437	-15,150011	-0,00054632954	-0,00088340678	-0,00095407199
4,4960938	2	-0,85471749	-4,4452901	-16,722734	-0,0029148408	-0,0032289836	-0,0036049788
4,5058594	2	-0,85166335	-4,3769984	-16,248934	-0,00014118807	-0,00045733398	-0,00046937674
4,515625	2	-0,88234663	-4,3602095	-14,937334	-0,0031918497	-0,0035462286	-0,003951971
4,5253906	2	-0,82585335	-4,3232231	-15,118159	-1,5711557e-05	-0,00035372894	-0,00037895946
4,5351563	2	-0,85130453	-4,2715464	-15,59196	-0,0031333871	-0,0034403787	-0,0038752593
4,5449219	2	-0,84617257	-4,2255979	-15,022606	-1,1675002e-05	-0,00038402283	-0,00038478945
4,5546875	2	-0,84079862	-4,1928649	-14,478955	-0,003189875	-0,0035613677	-0,0039439006
4,5644531	2	-0,82830667	-4,1273293	-14,439114	-7,8700832e-05	-0,00041826081	-0,00036699895
4,5742188	2	-0,85009456	-4,098948	-15,928019	-0,003179464	-0,0035109208	-0,0039094025
4,5839844	2	-0,83333015	-4,0491891	-15,065633	0,00016300241	-0,00016089634	-0,00017277576
4,59375	2	-0,84739923	-4,0162153	-12,956969	-0,0034368846	-0,0038022392	-0,0042086933
4,6035156	2	-0,80720305	-3,9842551	-13,227984	0,00032860349	-3,4579163e-05	-1,1776428e-05
4,6132813	2	-0,84087372	-3,9067285	-13,374332	-0,0034460719	-0,0038224501	-0,0041741896
4,6230469	2	-0,81110835	-3,8732588	-13,887919	0,00035998906	-1,6625927e-06	-2,6042107e-05
4,6328125	2	-0,8212471	-3,8214045	-12,519825	-0,0035887423	-0,0039194492	-0,0042620013
4,6425781	2	-0,78855276	-3,7863061	-11,835192	0,00041410793	-6,9024918e-06	3,6735291e-05
4,6523438	2	-0,83583355	-3,7417827	-14,360883	-0,0034114418	-0,003732559	-0,004082337
4,6621094	2	-0,80703616	-3,68734	-13,708044	0,00021013228	-0,0001480573	-0,00011783181
4,671875	2	-0,83307981	-3,6242924	-12,067985	-0,0034999005	-0,0038525208	-0,0042150645
4,6816406	2	-0,8004272	-3,5904398	-12,628063	0,00034236204	-2,4672599e-05	-2,4453329e-05
4,6914063	2	-0,80581784	-3,5132501	-13,394393	-0,0034197997	-0,003702075	-0,004109819
4,7011719	2	-0,80060244	-3,4802015	-13,749339	0,00021945278	-0,00015110882	-0,00015418918
4,7109375	2	-0,82953334	-3,4103866	-11,961032	-0,0032899603	-0,0036619105	-0,0040047686
4,7207031	2	-0,78196049	-3,3683598	-10,758228	0,00013680605	-0,00018542906	-0,00020541243
4,7304688	2	-0,79481959	-3,3046515	-12,121908	-0,0032097076	-0,0035474717	-0,0039593168
4,7402344	2	-0,81575632	-3,2459691	-12,346543	-0,00018503488	-0,00051525095	-0,0005769881
4,75	2	-0,78707576	-3,1854134	-9,8609734	-0,0027458786	-0,0030265318	-0,0033656175
4,7597656	2	-0,79409361	-3,1449356	-11,491031	-0,00079820224	-0,0010556838	-0,0011347585
4,7695313	2	-0,78789353	-3,0704069	-10,795947	-0,0022738259	-0,0024888555	-0,0028096656
4,7792969	2	-0,80142856	-3,0142043	-11,336636	-0,0012274922	-0,0014205244	-0,0015829201
4,7890625	2	-0,78554034	-2,9501441	-10,675751	-0,0018992808	-0,0020835109	-0,0023430232
4,7988281	2	-0,76887608	-2,9053457	-10,302309	-0,0014810438	-0,00168684	-0,0018708557
4,8085938	2	-0,78102589	-2,8529837	-11,89962	-0,0018989345	-0,0021024237	-0,0024350304
4,8183594	2	-0,78789353	-2,7688656	-12,370012	-0,0013458658	-0,0016007957	-0,0018085309
4,828125	2	-0,75777769	-2,714242	-11,120159	-0,0019092044	-0,0020798228	-0,0024313487
4,8378906	2	-0,78589082	-2,6644871	-11,387933	-0,0013934878	-0,0016020174	-0,0017488427
4,8476563	2	-0,76118231	-2,5886312	-11,277572	-0,001881682	-0,0020590138	-0,0023824582
4,8574219	2	-0,77233076	-2,5268049	-11,606086	-0,0014229012	-0,0016687488	-0,0019216059
4,8671875	2	-0,73680758	-2,4863777	-10,343827	-0,0016959766	-0,0019318147	-0,0021598963
4,8769531	2	-0,75332999	-2,4014192	-9,2290897	-0,001820775	-0,002058856	-0,0023611155
4,8867188	2	-0,72774529	-2,3518977	-10,436531	-0,0012214924	-0,0014719411	-0,001664711
4,8964844	2	-0,74096322	-2,2667618	-10,719002	-0,0024409168	-0,0027170102	-0,003040381
4,90625	2	-0,71434379	-2,2073755	-8,3154068	-0,00056214834	-0,000850952	-0,00091139117
4,9160156	2	-0,72740316	-2,1307602	-8,9101868	-0,0028549912	-0,0032531817	-0,0035820541
4,9257813	2	-0,68147421	-2,0564663	-8,2249937	-0,00010717718	-0,0004397016	-0,00048017688
4,9355469	2	-0,70503116	-1,9859153	-8,2805939	-0,003208275	-0,0035185972	-0,0039132643
4,9453125	2	-0,68466187	-1,9219267	-6,6633897	-3,5772682e-05	-0,00039302852	-0,00035755953
4,9550781	2	-0,68482876	-1,8418787	-6,2214956	-0,0032184927	-0,0035482012	-0,0038792649
4,9648438	2	-0,66790581	-1,8001945	-7,1854701	-6,5568893e-05	-0,00037360212	-0,00041021232
4,9746094	2	-0,66692114	-1,7024918	-5,5968204	-0,0031102591	-0,0034930916	-0,003815691
4,984375	2	-0,64223766	-1,6341839	-4,337132	1,9508152e-05	-0,00033864836	-0,00029890085
4,9941406	2	-0,64618468	-1,5596416	-3,9397738	-0,0032839689	-0,0036398789	-0,0039848154
5,0039063	2	-0,61947346	-1,4955251	-4,037395	0,00015965983	-0,00025368636	-0,0002363071
5,0136719	2	-0,63012123	-1,4134992	-4,2484512	-0,0033834132	-0,0037787771	-0,0041080071
5,0234375	2	-0,59705973	-1,3457351	-2,7924032	0,00035048521	-1,2380924e-05	1,4707621e-06
5,0332031	2	-0,60526252	-1,2745275	-1,1142902	-0,0036379427	-0,0039535793	-0,0043449039
5,0429688	2	-0,58267355	-1,196404	-1,3627857	0,00044087094	5,6039407e-05	7,7591831e-05
5,0527344	2	-0,5773747	-1,1179383	-0,64082444	-0,0034616184	-0,0037938561	-0,004142845
5,0625	2	-0,55767298	-1,0671207	0,2939254	0,00034269789	-4,6132696e-05	-3,9575243e-05
5,0722656	2	-0,55558681	-1,0311031	0,15741214	-0,0035373382	-0,0038782822	-0,0042586178
5,0820313	2	-0,53631067	-0,94458491	0,10248274	0,00026367838	-8,8406305e-05	-7,2925031e-05
5,0917969	2	-0,5299437	-0,88182455	0,41674823	-0,0034604897	-0,003694562	-0,0041100145
5,1015625	2	-0,50684571	-0,80153012	0,018831342	0,00027815258	-0,00010930473	-8,2155602e-05
5,1113281	2	-0,50090432	-0,72962928	0,26157126	-0,0035317396	-0,0038598245	-0,0042663855
5,1210938	2	-0,47755599	-0,64236575	-0,3342703	0,00033209246	-3,3155673e-05	-2,642133e-05
5,1308594	2	-0,47186494	-0,58381981	0,17289072	-0,0033887099	-0,003751039	-0,0041532577
5,140625	2	-0,45253038	-0,50327212	0,27677044	0,00017177808	-0,0002613737	-0,00026799686
5,1503906	2	-0,44061422	-0,43498081	0,21731481	-0,0031960788	-0,0035468461	-0,0039113523
5,1601563	2	-0,43102622	-0,34721419	0,13427809	-0,00011803175	-0,00049482356	-0,00046870095
5,1699219	2	-0,40156126	-0,29458156	0,82293522	-0,0027514242	-0,0031267793	-0,0034196889
5,1796875	2	-0,41055679	-0,21038634	1,3894402	-0,00072474999	-0,0010123795	-0,0011063578
5,1894531	2	-0,3734231	-0,1419147	1,1943653	-0,0022326508	-0,0024575733	-0,0027396751
5,1992188	2	-0,37516713	-0,070646591	0,31046569	-0,0012452486	-0,001467699	-0,0015966652
5,2089844	2	-0,34993291	-0,0032281503	0,23771077	-0,0020090437	-0,0021622803	-0,002439501
5,21875	2	-0,34381628	0,0033675693	1,307018	-0,001417884	-0,0016425857	-0,0018817469
5,2285156	2	-0,32579184	0,0089647248	0,17881393	-0,0018060327	-0,0019943235	-0,0022947215
5,2382813	2	-0,29905558	-0,016479101	-0,26185066	-0,0012695183	-0,0015882606	-0,001731424
5,2480469	2	-0,27646661	-0,0044097193	1,0859594	-0,0019496508	-0,0021495088	-0,0025233931
5,2578125	2	-0,24555802	-0,016507041	1,345966	-0,0013904056	-0,0015905031	-0,0017992079
5,2675781	2	-0,20530343	0,012915675	0,80829489	-0,0019486176	-0,0020932565	-0,002413451
5,2773438	2	-0,16937971	-0,016358681	0,17641112	-0,001421212	-0,0016557586	-0,0018477644
5,2871094	2	-0,11094213	-0,017261133	0,18177554	-0,0017125313	-0,0018837424	-0,0021595417
5,296875	2	-0,081084967	-0,017641112	1,319535	-0,0017869592	-0,0020885461	-0,0023360348
5,3066406	2	0,0034797192	-0,024474319	0,63959509	-0,0011841719	-0,0014715309	-0,0015962577
5,3164063	2	0,035231113	-0,0052465126	-0,33449382	-0,0023004815	-0,0025416836	-0,0028749686
5,3261719	2	0,13111949	-0,015510991	0,58053064	-0,00063561019	-0,00094719516	-0,0010011361
5,3359375	2	0,17075658	-0,025568157	0,79387796	-0,0029014642	-0,0032606444	-0,0036294798
5,3457031	2	0,18931508	-0,015646778	0,51498413	-0,00011273543	-0,0004995513	-0,00052757241
5,3554688	2	0,23355842	-0,021721702	0,14601275	-0,0031534676	-0,0034844538	-0,0038288669
5,3652344	2	0,27629137	0,0010566786	0,29515475	1,447479e-06	-0,00037286396	-0,00035848795
5,375	2	0,26682854	0,0017758459	0,81583858	-0,0032062656	-0,0035480668	-0,0038977477
5,3847656	2	0,26450038	-0,016131811	0,29079616	-1,7690327e-05	-0,00041046087	-0,00037405867
5,3945313	2	0,31674623	0,028882083	-1,1070259	-0,0030879446	-0,0035146347	-0,0038372525
5,4042969	2	0,41959405	-0,0031040981	0,42904168	-0,00012943347	-0,0004949526	-0,00048197442
5,4140625	2	0,50410867	0,17213552	9,804368	-0,0032102976	-0,003555103	-0,0039106645
5,4238281	2	0,6236124	0,77402657	13,877414	0,00018860592	-0,00018013838	-0,00019907726
5,4335938	2	0,69061995	1,4422789	12,495182	-0,0033880239	-0,0037311013	-0,0040893583
5,4433594	2	0,75442314	1,7586638	13,40026	0,00027804868	-0,00015926281	-6,4409542e-05
5,453125	2	0,7531631	1,7746719	15,632137	-0,0034636108	-0,0038565593	-0,0042275642
5,4628906	2	0,76399446	1,7245333	14,366806	0,00047622569	7,7630262e-05	0,00010463235
5,4726563	2	0,75575829	1,7380887	13,362654	-0,0036211337	-0,0039428174	-0,0043671746
5,4824219	2	0,76042295	1,730859	14,228113	0,00026323018	-1,8838336e-05	-3,5775738e-05
5,4921875	2	0,76128244	1,748788	14,211796	-0,0033911292	-0,0037062066	-0,0040680557
5,5019531	2	0,79135656	1,8758881	13,39579	0,00035212957	-8,2697021e-05	-6,6996727e-05
5,5117188	2	0,79887509	2,0384548	11,085123	-0,0034593353	-0,0037955306	-0,0041841338
5,5214844	2	0,77877283	2,1770678	11,969414	0,00022941851	-0,00011244737	-9,7635857e-05
5,53125	2	0,83598375	2,3000956	13,818852	-0,0033690603	-0,0037505405	-0,0041293954
5,5410156	2	0,83711028	2,3649135	11,319313	0,00021660409	-0,00012174193	-0,00016559316
5,5507813	2	0,82839847	2,4203496	11,371616	-0,003437534	-0,0037731843	-0,0041747559
5,5605469	2	0,84093213	2,4753551	12,235344	0,00032982032	-8,3684536e-05	-6,8964873e-05
5,5703125	2	0,80663562	2,5604589	11,837482	-0,0032687865	-0,0036128524	-0,0039611347
5,5800781	2	0,83857059	2,6373985	12,133755	-0,00010826028	-0,00046403258	-0,00043895707
5,5898438	2	0,81484675	2,715837	10,286942	-0,0028289305	-0,0031742337	-0,0034793038
5,5996094	2	0,84233403	2,7954779	11,330153	-0,00055245095	-0,00090211909	-0,00098779122
5,609375	2	0,88718653	2,8727288	12,255292	-0,0023592904	-0,0026378103	-0,0029673693
5,6191406	2	0,81406236	2,8992145	10,645296	-0,0012109111	-0,0014634716	-0,0016507771
5,6289063	2	0,88500023	2,9853268	9,5400591	-0,0018131296	-0,0020282159	-0,0023241322
5,6386719	2	0,8788836	3,057966	9,2517767	-0,0013172198	-0,001560378	-0,0017468551
5,6484375	2	0,86339593	3,0967743	9,2335043	-0,0019537089	-0,0020979764	-0,0024347804
5,6582031	2	0,92687368	3,1537852	9,7062435	-0,0014442214	-0,0016658369	-0,001891896
5,6679688	2	0,87579608	3,2266324	8,881856	-0,0018860969	-0,0020440877	-0,002383681
5,6777344	2	0,88294744	3,2799027	9,0605021	-0,0013493109	-0,0015254481	-0,0017887017
5,6875	2	0,91386437	3,3350813	10,643005	-0,0019429344	-0,002125015	-0,0024570464
5,6972656	2	0,86962104	3,3812835	8,6761637	-0,0014522308	-0,0016621638	-0,0018469321
5,7070313	2	0,87861657	3,4464691	7,5980277	-0,0016785674	-0,0019301577	-0,0021965946
5,7167969	2	0,89357018	3,4825275	8,2425957	-0,0016926655	-0,0019303561	-0,0021697383
5,7265625	2	0,91134429	3,5178628	7,4440799	-0,001348036	-0,0016170291	-0,0017759156
5,7363281	2	0,89064956	3,5948086	8,3492699	-0,0024009815	-0,0026113456	-0,0028988465
5,7460938	2	0,91096044	3,6288872	7,8960881	-0,00067908713	-0,00098280434	-0,0010054581
5,7558594	2	0,90898275	3,6848509	7,9599023	-0,0028189844	-0,0030512912	-0,0034113876
5,765625	2	0,92282653	3,7291203	8,0476885	-0,00020639331	-0,00051442411	-0,00054219266
5,7753906	2	0,91018438	3,7755346	7,1685948	-0,0030889774	-0,0034877551	-0,0038474812
5,7851563	2	0,93009472	3,8110445	7,478446	2,184388e-05	-0,00034135714	-0,00034224548
5,7949219	2	0,92421174	3,8521664	7,5457802	-0,0031714812	-0,0035724912	-0,003910407
5,8046875	2	0,95271707	3,8998818	7,9135785	-8,2654442e-05	-0,00045090663	-0,00043273205
5,8144531	2	0,94080925	3,9534562	7,2032399	-0,003186597	-0,0035616593	-0,003856648
5,8242188	2	0,95191598	3,9715405	6,1688571	1,7588172e-05	-0,00036090252	-0,00033254706
5,8339844	2	0,94547391	4,0279698	6,5488925	-0,0031821143	-0,0034934923	-0,0038849816
5,84375	2	0,96787095	4,0610666	6,9737434	3,4943223e-05	-0,00032507721	-0,00032793725
5,8535156	2	0,95265865	4,0972691	6,208252	-0,0034146323	-0,0037716094	-0,0041191368
5,8632813	2	0,97650766	4,1404681	7,0215201	0,00042098749	-4,1758227e-05	3,3391261e-05
5,8730469	2	0,97417951	4,1924043	7,5355544	-0,0034954904	-0,0038946928	-0,0042931819
5,8828125	2	0,97947836	4,2008648	6,4646826	0,00033407938	-6,7063502e-06	-2,1203159e-05
5,8925781	2	0,97694159	4,2394128	6,7357531	-0,0034428257	-0,003790054	-0,0041469298
5,9023438	2	0,98851562	4,2801309	6,6684747	0,00037501624	7,4837953e-05	6,8653026e-05
5,9121094	2	0,98999262	4,2981405	6,1391296	-0,0035406128	-0,0039308341	-0,0042307377
5,921875	2	0,99919677	4,3241577	6,5538659	0,00022319146	-0,00014993499	-0,00015800091
5,9316406	2	0,99374771	4,3332152	5,055964	-0,0033989116	-0,0037481659	-0,0041304412
5,9414063	2	1,0091519	4,3645344	6,1897559	0,00040794024	4,7646445e-05	-4,0506711e-06
5,9511719	2	1,00402	4,3994002	6,6812711	-0,0035169218	-0,0038274047	-0,0042374372
5,9609375	2	1,015836	4,4101586	5,3606739	0,00031840551	-2,8401359e-05	-2,0963344e-05
5,9707031	2	1,0112715	4,4451857	4,5280719	-0,0033468681	-0,003731925	-0,0041053174
5,9804688	2	1,0182059	4,4586029	3,903173	0,00013266254	-0,00021741973	-0,00026620372
5,9902344	2	1,0045624	4,4573088	5,2579679	-0,0032131099	-0,0036037851	-0,0039536334
6	2	1,0153186	4,500843	5,2406454	1,2556411e-05	-0,00040068367	-0,00034597318
6,0097656	2	1,0338938	4,5036511	3,7107244	-0,0029223314	-0,0032186138	-0,0035512033
6,0195313	2	1,0145009	4,5445828	3,7175975	-0,00058267673	-0,00092211505	-0,0010047629
6,0292969	2	1,0289454	4,5450315	5,0113721	-0,0023357829	-0,002600013	-0,002913408
6,0390625	2	1,0259163	4,5562949	4,1677618	-0,0010566767	-0,0013403486	-0,0015071362
6,0488281	2	1,0291207	4,5667639	5,144309	-0,0020470382	-0,002319701	-0,0025832145
6,0585938	2	1,0347283	4,5934896	4,7406926	-0,0014232513	-0,0016324127	-0,0018588594
6,0683594	2	1,0372567	4,5976882	5,3981133	-0,0018668602	-0,0020142221	-0,0023606149
6,078125	2	1,0437989	4,6164708	5,1137433	-0,0013314703	-0,0015400545	-0,0018210536
6,0878906	3	1,0416377	4,6101947	2,184324	-0,0019401559	-0,0021701083	-0,0024363985
6,0976563	3	1,0467446	4,6347818	3,7510693	-0,0013928293	-0,0015640471	-0,0017469891
6,1074219	3	1,0359132	4,619894	5,4016337	-0,0019355814	-0,0020514918	-0,0023626422
6,1171875	3	1,0432148	4,6336637	4,2994695	-0,0014553377	-0,0016698474	-0,0018418863
6,1269531	3	1,0522938	4,6478267	4,449338	-0,001780319	-0,0020489686	-0,0022437321
6,1367188	3	1,0361719	4,6402807	5,4131451	-0,001659662	-0,0019695321	-0,0021742091
6,1464844	3	1,0255325	4,6239681	6,088335	-0,0012938851	-0,0015642537	-0,0017535029
6,15625	3	1,0354877	4,6328964	6,2501059	-0,0021874683	-0,0024314967	-0,0027541011
6,1660156	3	1,0663629	4,6457562	4,130434	-0,00071648636	-0,0010279004	-0,001159129
6,1757813	3	1,0304391	4,6448202	5,0738454	-0,0028031906	-0,0031593731	-0,0034653945
6,1855469	3	1,0365224	4,6532345	5,6781249	-0,00025654954	-0,00061967713	-0,00058427674
6,1953125	3	1,0402191	4,6285248	5,5225005	-0,0031380528	-0,0034761745	-0,0038691722
6,2050781	3	1,0410202	4,6373396	3,8329325	-1,2267701e-05	-0,00036891006	-0,00037580146
6,2148438	3	1,0406363	4,6449504	3,8395264	-0,0031850939	-0,0035330597	-0,0038999245
6,2246094	3	1,0431814	4,6544418	4,5535526	-1,1539669e-07	-0,00038881705	-0,00037006146
6,234375	3	1,0355628	4,6441641	4,6975536	-0,003147657	-0,0034725883	-0,0038530799
6,2441406	3	1,0488725	4,6407161	3,1223149	-0,00010105883	-0,00043256182	-0,00047409214
6,2539063	3	1,0256159	4,6422119	4,3130479	-0,0032396005	-0,0035959198	-0,0039263647
6,2636719	3	1,051017	4,6616025	5,7650728	0,00013030804	-0,0002488266	-0,00022234919
6,2734375	3	1,0406947	4,6200876	4,1156821	-0,0033423249	-0,0036940339	-0,0040412396
6,2832031	3	1,0587776	4,6513963	3,9289334	0,00023973727	-6,7597852e-05	-7,4167619e-05
6,2929688	3	1,0399354	4,6622543	4,1284227	-0,0035096139	-0,0038791529	-0,004212006
6,3027344	3	1,0500073	4,64536	5,037971	0,00047141802	0,00012548905	0,00014308127
6,3125	3	1,0460269	4,6188817	5,155653	-0,0035777618	-0,0039910423	-0,0042803963
6,3222656	3	1,037482	4,6399784	4,3588691	0,00025273563	-0,00010804932	-6,0167949e-05
6,3320313	3	1,0386336	4,6527376	5,5697746	-0,0034155252	-0,0037722448	-0,0041235816
6,3417969	3	1,0388172	4,6303134	5,8692322	0,00036373473	-1,3421241e-05	-6,7256042e-06
6,3515625	3	1,0394931	4,6029229	5,0087461	-0,0033886284	-0,0037887632	-0,0041162544
6,3613281	3	1,0542715	4,6279488	4,8729033	0,00016410486	-0,00014798497	-0,00010951357
6,3710938	3	1,0272765	4,6143775	4,9042516	-0,0034396325	-0,0038090067	-0,0041703065
6,3808594	3	1,0521269	4,5939875	5,7217665	0,00034028722	-1,4376501e-05	1,2533128e-05
6,390625	3	1,0341358	4,5970249	5,8473835	-0,0034858214	-0,0037969518	-0,0041808025
6,4003906	3	1,035521	4,5624747	5,4495225	0,00027250557	-9,5993571e-05	-8,7837761e-05
6,4101563	3	1,0289204	4,5438013	5,7528915	-0,0032405232	-0,0036149807	-0,0039439332
6,4199219	3	1,0346365	4,5293794	6,6876969	-2,9343937e-05	-0,00039699045	-0,00039334671
6,4296875	3	1,0268009	4,5075979	4,5938416	-0,0028983278	-0,003295687	-0,0036205605
6,4394531	3	1,0180056	4,4741564	4,9188361	-0,00050459785	-0,00081942749	-0,00088902406
6,4492188	3	1,0418296	4,4654078	4,7248788	-0,0023756376	-0,0026459107	-0,0029566367
6,4589844	3	1,006515	4,4368758	5,5947528	-0,0011524656	-0,001389484	-0,0015610628
6,46875	3	1,0259581	4,4204764	5,9416518	-0,001957099	-0,0021411029	-0,0024317508
6,4785156	3	1,0192072	4,3678451	4,7059917	-0,0013237771	-0,0015323153	-0,0016962722
6,4882813	3	1,0149264	4,3569698	5,2054415	-0,0018877476	-0,0020146621	-0,0024006104
6,4980469	3	1,0154355	4,3304324	5,4835529	-0,0014261758	-0,0016580205	-0,0018326107
6,5078125	3	1,0019004	4,2759199	4,8307142	-0,0020461362	-0,0022016256	-0,0025106382
6,5175781	3	1,0046041	4,236753	6,008316	-0,0012722039	-0,0015476315	-0,0017218267
6,5273438	3	1,0030019	4,2206292	5,5503287	-0,0018861693	-0,0021083762	-0,0023717973
6,5371094	3	0,99294662	4,1568627	5,6903067	-0,0013815581	-0,0015800929	-0,0017926723
6,546875	3	0,99553347	4,1265602	5,5225568	-0,0018115736	-0,0019849669	-0,0022600405
6,5566406	3	0,97523093	4,0800571	4,9450436	-0,0016738374	-0,0019107637	-0,0021344905
6,5664063	3	0,9956336	4,0377402	6,3499064	-0,0013351069	-0,0016171362	-0,0017830348
6,5761719	3	0,96019387	4,0010977	6,6092982	-0,0022121842	-0,002478709	-0,0027826244
6,5859375	3	0,98309994	3,9488759	6,5555425	-0,00086297368	-0,0011303966	-0,0012379293
6,5957031	3	0,95054746	3,9168575	6,5139122	-0,0026852337	-0,0030428139	-0,0033427081
6,6054688	3	0,97095847	3,8578024	7,5680761	-0,00023008964	-0,00059887778	-0,00058670621
6,6152344	3	0,94430566	3,8115942	6,947927	-0,0030930787	-0,0034710893	-0,0037629001
6,625	3	0,95268369	3,7625086	7,1830115	-5,205191e-05	-0,00038690609	-0,00038308318
6,6347656	3	0,93757153	3,7079139	7,0538745	-0,0032455032	-0,0035425869	-0,0039267922
6,6445313	3	0,93943238	3,6720176	8,276124	-1,9941363e-05	-0,00036599545	-0,00037425221
6,6542969	3	0,92265964	3,6308675	9,6603107	-0,0031947216	-0,0035432281	-0,0039275642
6,6640625	3	0,92716575	3,5526996	8,9551697	-5,2537362e-05	-0,00041330437	-0,00039881415
6,6738281	3	0,90768099	3,5287843	8,8879471	-0,0030910724	-0,0034705645	-0,0038268608
6,6835938	3	0,93915701	3,4786615	8,5095873	5,0593808e-05	-0,00026906875	-0,00028304168
6,6933594	3	0,89378715	3,4275889	7,3238277	-0,0033275168	-0,0037369914	-0,0041455156
6,703125	3	0,90381742	3,3697717	7,6420603	0,00029437651	-0,00010401059	-7,6648867e-05
6,7128906	3	0,89741707	3,3435583	7,2134099	-0,0034441638	-0,0038169362	-0,004212053
6,7226563	3	0,88459134	3,2722149	9,1309662	0,00035708799	-5,8758225e-05	-1,0902877e-05
6,7324219	3	0,88252187	3,2172647	9,1969595	-0,0035635771	-0,0038986155	-0,0043188985
6,7421875	3	0,89856029	3,1575994	8,1541386	0,000503427	0,00010156833	0,00016064543
6,7519531	3	0,87168217	3,1149244	9,4211473	-0,0034354865	-0,0038158977	-0,0042181103
6,7617188	3	0,89391232	3,042506	11,725947	0,00020569831	-0,00011816028	-0,00016774982
6,7714844	3	0,85184693	2,9895239	11,057183	-0,0034941742	-0,0038707119	-0,004217702
6,78125	3	0,86228609	2,9448166	10,776725	0,00035256729	1,3953259e-05	2,9744406e-05
6,7910156	3	0,89315295	2,8564177	9,9911728	-0,0033995183	-0,0037900319	-0,0041363835
6,8007813	3	0,88202119	2,802027	11,190232	0,00024125533	-0,00013547632	-0,0001332083
6,8105469	3	0,88678598	2,7555795	11,746008	-0,003373761	-0,0037090781	-0,0041015344
6,8203125	3	0,87764859	2,67925	10,083429	0,00022330642	-0,00014615995	-0,00015821519
6,8300781	3	0,83396435	2,6062183	10,509231	-0,003399027	-0,0037274705	-0,0040970067
6,8398438	3	0,89426279	2,5507553	12,431368	5,7505094e-05	-0,00030896129	-0,00029744755
6,8496094	3	0,83438993	2,4683774	12,806598	-0,0028568727	-0,0032040058	-0,0035826217
6,859375	3	0,84293485	2,4174919	12,035463	-0,00047919471	-0,00081552711	-0,00085110089
6,8691406	3	0,87236643	2,3513544	11,719745	-0,0024879207	-0,0028069655	-0,0031160775
6,8789063	3	0,81763387	2,3111777	12,527984	-0,0010045681	-0,0012865097	-0,0013522241
6,8886719	3	0,86611629	2,2303638	13,490059	-0,0019692734	-0,0022263227	-0,0024620946
6,8984375	3	0,83806157	2,1332664	10,834168	-0,0014397055	-0,0016659236	-0,0018940154
6,9082031	3	0,80975652	2,0815833	11,715107	-0,0019432761	-0,0021128878	-0,0024141446
6,9179688	3	0,85652828	2,0433307	12,82962	-0,0013086973	-0,0015436101	-0,0017719549
6,9277344	3	0,83689332	1,9344399	12,894888	-0,0018608045	-0,0020011775	-0,0023087868
6,9375	3	0,8386457	1,8839042	12,296587	-0,0013580321	-0,0015551543	-0,0017635758
6,9472656	3	0,82134724	1,8078765	12,310781	-0,0020321109	-0,002180093	-0,0024929508
6,9570313	3	0,8028388	1,725367	14,057849	-0,0013503903	-0,0016068751	-0,0017962439
6,9667969	3	0,81113338	1,6499944	15,139394	-0,0018144193	-0,0020514943	-0,0023043479
6,9765625	3	0,7860744	1,5962765	13,235584	-0,0016447811	-0,0018638667	-0,0021416738
6,9863281	3	0,79628825	1,5296381	12,664832	-0,0014720064	-0,0017020333	-0,0019209958
6,9960938	3	0,75852871	1,44204	15,133246	-0,0020747038	-0,0023541909	-0,0026612747
7,0058594	3	0,78142643	1,3665237	15,438404	-0,00075242587	-0,0010434712	-0,0011422266
7,015625	3	0,73922753	1,3038297	14,783889	-0,0026911467	-0,0030201778	-0,0033742748
7,0253906	3	0,75373054	1,2232851	15,266239	-0,00036394544	-0,00070229691	-0,00074139953
7,0351563	3	0,72096109	1,1447473	17,738565	-0,0030367645	-0,0033499743	-0,0037439475
7,0449219	3	0,72705269	1,0905325	18,479359	-2,301007e-05	-0,00039712049	-0,00042478432
7,0546875	3	0,7022357	0,99443567	17,419382	-0,0032439614	-0,0035803812	-0,0039473665
7,0644531	3	0,70050001	0,91233999	17,192568	2,8370705e-05	-0,00035549424	-0,00041966845
7,0742188	3	0,68310976	0,85645843	17,369148	-0,003096811	-0,0034412511	-0,0037940645
7,0839844	3	0,68291783	0,79373771	16,831812	-2,6394118e-05	-0,00038744463	-0,00036551798
7,09375	3	0,65744996	0,71744591	16,837679	-0,0032325641	-0,0036035769	-0,0039334949
7,1035156	3	0,65825939	0,64352536	15,661642	-2,7732603e-05	-0,00037605007	-0,00037171843
7,1132813	3	0,62942863	0,58385909	16,858355	-0,0032423171	-0,0036553266	-0,0039885198
7,1230469	3	0,63951731	0,5268898	17,874409	0,00031148724	-9,4550844e-05	-0,00011440156
7,1328125	3	0,60678124	0,42560372	16,055479	-0,0035469849	-0,0039216927	-0,0042618331
7,1425781	3	0,61010242	0,39607847	14,718063	0,00040587183	5,535594e-05	9,2452829e-05
7,1523438	3	0,58886528	0,33418733	14,477838	-0,003426553	-0,003803747	-0,0041966774
7,1621094	3	0,58245659	0,25889072	13,358016	0,00026783266	-9,7533215e-05	-9,8042146e-05
7,171875	3	0,55875778	0,20362437	10,802709	-0,0035639177	-0,0038798957	-0,0042978749
7,1816406	3	0,54610729	0,15948191	7,8644605	0,00034736062	-3,0235937e-05	-7,8877201e-06
7,1914063	3	0,52868366	0,097290426	5,62571	-0,0033450015	-0,003665528	-0,0040897252
7,2011719	3	0,51921248	0,045425445	2,7098134	0,00023599947	-0,00013981739	-0,00014339537
7,2109375	3	0,4872942	0,0079192221	0,60768795	-0,0035256401	-0,0038824277	-0,0042726784
7,2207031	3	0,4791081	0,034085289	0,43334439	0,00031628355	9,8811051e-06	1,0224903e-05
7,2304688	3	0,44417739	0,0090613961	1,4399551	-0,0034537376	-0,0037795934	-0,0042020753
7,2402344	3	0,42043686	0,010540523	1,1028349	0,00021122571	-0,00016786435	-0,00017103011
7,25	3	0,37893057	0,01493264	0,11684373	-0,0032485453	-0,0035682812	-0,0038796458
7,2597656	3	0,33712387	-0,0091742724	0,72693455	4,6325877e-05	-0,00034432445	-0,00035811434
7,2695313	3	0,30758381	0,0075643882	1,3460219	-0,0030843467	-0,0033263455	-0,0036896742
7,2792969	3	0,27656674	-0,012157112	1,0594726	-0,00041184234	-0,00075877173	-0,00082391419
7,2890625	3	0,22941947	-0,0060187653	0,67150223	-0,0024298024	-0,0026415575	-0,0030080765
7,2988281	3	0,29249668	-0,021538697	0,72173774	-0,0010217464	-0,001300015	-0,0014419649
7,3085938	3	0,28386831	0,0012796372	1,4003366	-0,0020876522	-0,0022726944	-0,0026231376
7,3183594	3	0,22891879	-0,012401585	1,1321157	-0,0012864494	-0,0015672136	-0,0017014774
7,328125	3	0,20173192	0,0060363673	0,058226287	-0,0018360349	-0,0020180384	-0,0023438057
7,3378906	3	0,17692327	-0,020048115	1,0154955	-0,0014464171	-0,001631865	-0,001861281
7,3476563	3	0,10380745	-0,013703573	1,0678544	-0,001978629	-0,0021027338	-0,0024745634
7,3574219	3	0,016547441	-0,008240249	1,0499172	-0,0013363142	-0,0015616649	-0,0016929231
7,3671875	3	-0,07576108	-0,012651924	0,25838614	-0,001964889	-0,0021255659	-0,00248417
7,3769531	3	-0,17479539	-0,041602459	0,68843365	-0,0013901251	-0,0015964551	-0,0018404026
7,3867188	3	-0,26959062	-0,032473449	1,8056296	-0,0017933609	-0,0019478631	-0,0022489477
7,3964844	3	-0,38865209	-0,32549709	-0,47380105	-0,0015984795	-0,0018589154	-0,0020813071
7,40625	3	-0,46628237	-0,90795767	-1,4668331	-0,0014143416	-0,001693404	-0,001905835
7,4160156	3	-0,56745291	-1,5094779	-3,2775476	-0,0021697762	-0,0023298354	-0,0026625972
7,4257813	3	-0,56812048	-1,6770489	-2,4567916	-0,0009109985	-0,0011998502	-0,0013255605
7,4355469	3	-0,60103178	-1,6867052	-1,8917396	-0,0026444409	-0,0029739342	-0,0033283331
7,4453125	3	-0,57195902	-1,652828	-3,5463274	-0,00030908952	-0,00063967129	-0,00066765223
7,4550781	3	-0,59482336	-1,6391681	-2,7957559	-0,0030613223	-0,0034582738	-0,003799889
7,4648438	3	-0,58280706	-1,6500109	-2,0562484	-1,7367565e-05	-0,00034127221	-0,00033473625
7,4746094	3	-0,61283946	-1,7779732	-4,1061826	-0,0031835479	-0,0035401813	-0,0038923752
7,484375	3	-0,62529802	-1,9516847	-5,9053302	-4,1743479e-05	-0,00036751601	-0,00038997256
7,4941406	3	-0,65701604	-2,0965042	-7,1359611	-0,0031619947	-0,0035470235	-0,0038671189
7,5039063	3	-0,66498518	-2,196599	-6,8664551	-0,00010165735	-0,00048408052	-0,00049652194
7,5136719	3	-0,68466187	-2,2550707	-6,8880243	-0,0031287614	-0,0034767259	-0,0038417811
7,5234375	3	-0,67756057	-2,3203697	-7,9191661	0,00011674885	-0,00024469572	-0,00025714733
7,5332031	3	-0,70099235	-2,3567047	-7,0753322	-0,0033222521	-0,0036971909	-0,0040761903
7,5429688	3	-0,69551826	-2,4482868	-6,3927097	0,00024132954	-0,00015738976	-0,00015464728
7,5527344	3	-0,72773695	-2,5549028	-7,8525023	-0,0034618753	-0,003808467	-0,0042150575
7,5625	3	-0,72371483	-2,6360276	-8,9740009	0,0003943604	5,1109619e-05	6,8137451e-05
7,5722656	3	-0,74808121	-2,6968665	-8,4960651	-0,0036894102	-0,004014174	-0,0043706489
7,5820313	3	-0,70532322	-2,784179	-8,0589762	0,00037249498	7,8406592e-05	9,4396091e-05
7,5917969	3	-0,76239228	-2,8224494	-9,0743599	-0,0033573452	-0,0037196076	-0,0040726042
7,6015625	3	-0,7384932	-2,8904703	-9,9275818	0,00028707407	-9,3788833e-05	-6,5613858e-05
7,6113281	3	-0,75732708	-2,9514148	-9,8748322	-0,0034760376	-0,0038418905	-0,0041926368
7,6210938	3	-0,77455878	-3,0299497	-9,5426846	0,00028810464	-0,00015342508	-9,1693801e-05
7,6308594	3	-0,79481959	-3,0927553	-10,796785	-0,0033354962	-0,0037219955	-0,004092217
7,640625	3	-0,75453997	-3,1423936	-11,072774	0,000300963	-0,00011943506	-0,00015145168
7,6503906	3	-0,81671596	-3,2177997	-10,45715	-0,0034681205	-0,0038549353	-0,0042185551
7,6601563	3	-0,79114795	-3,2703829	-10,400657	0,00035809469	-2,8055647e-05	-3,8568105e-05
7,6699219	3	-0,767349	-3,3146203	-10,617356	-0,0033128429	-0,0036935599	-0,0041260426
7,6796875	3	-0,8019793	-3,3741543	-13,14383	4,647387e-05	-0,00032802747	-0,00031079398
7,6894531	3	-0,78671694	-3,4248018	-12,630299	-0,0030160085	-0,003316866	-0,003678709
7,6992188	3	-0,79591274	-3,4712787	-11,819322	-0,00042295636	-0,00068281015	-0,00078597758
7,7089844	3	-0,77621937	-3,550143	-12,36163	-0,0024656255	-0,0028566015	-0,0031032702
7,71875	3	-0,82697988	-3,5940945	-13,084207	-0,0010014393	-0,001314445	-0,0014099875
7,7285156	3	-0,7905972	-3,6487613	-12,706741	-0,002006185	-0,0022189675	-0,002520723
7,7382813	3	-0,80434084	-3,6732254	-11,795126	-0,0013936339	-0,0015725776	-0,0017455742
7,7480469	3	-0,790205	-3,7483077	-11,611395	-0,001886685	-0,0021113423	-0,00239834
7,7578125	3	-0,82632065	-3,7828476	-13,961177	-0,0014281624	-0,0016497563	-0,0018841106
7,7675781	3	-0,79533696	-3,8251333	-14,05159	-0,001911781	-0,0020681904	-0,0023836084
7,7773438	3	-0,82643747	-3,8667545	-11,753049	-0,0012717898	-0,0015415763	-0,0017543579
7,7871094	3	-0,855093	-3,9248149	-13,664346	-0,0019740306	-0,0021819521	-0,0024857842
7,796875	3	-0,81291914	-3,9339743	-15,309434	-0,0013305268	-0,0016142933	-0,0017589061
7,8066406	3	-0,8122015	-3,9863887	-14,49326	-0,00186387	-0,0020753406	-0,0023461729
7,8164063	3	-0,79946756	-4,032093	-13,67798	-0,0015421757	-0,0018006935	-0,0020132374
7,8261719	3	-0,84382772	-4,067183	-13,148524	-0,0014454445	-0,0017145575	-0,0019170705
7,8359375	3	-0,85725427	-4,0926952	-14,977791	-0,0021328316	-0,0023871935	-0,0026935888
7,8457031	3	-0,81336975	-4,1320205	-15,231986	-0,00087254419	-0,0011605783	-0,0012554872
7,8554688	3	-0,83287954	-4,1668363	-13,73548	-0,0026219185	-0,002911956	-0,0032087348
7,8652344	3	-0,81494689	-4,2114935	-15,719142	-0,00039308958	-0,00072706945	-0,00076102925
7,875	3	-0,84986091	-4,2355547	-16,860477	-0,0030567965	-0,0034346171	-0,0037628771
7,8847656	3	-0,85818887	-4,280333	-16,335714	-0,00010602336	-0,00036599385	-0,00040983048
7,8945313	3	-0,85732937	-4,3093195	-15,563015	-0,0032093171	-0,0035451185	-0,0038998816
7,9042969	3	-0,82324982	-4,3200765	-15,572403	-1,9311701e-05	-0,0003618967	-0,00042020532
7,9140625	3	-0,82657099	-4,3662853	-16,388521	-0,0031799804	-0,0035261572	-0,0039352151
7,9238281	3	-0,84257603	-4,3721228	-16,79236	-8,2816405e-06	-0,00032916359	-0,0003469846
7,9335938	3	-0,84951043	-4,4178486	-15,048869	-0,0031712097	-0,0035159967	-0,003888041
7,9433594	3	-0,81858516	-4,438612	-16,954075	-4,2835018e-05	-0,00038816882	-0,0004599659
7,953125	3	-0,86561561	-4,4642792	-17,4452	-0,0033212646	-0,0036835708	-0,0040540658
7,9628906	3	-0,85848093	-4,4725876	-15,952885	0,00026533991	-0,00011232066	-0,00012028177
7,9726563	3	-0,85678697	-4,4940591	-15,690196	-0,0034812086	-0,0038373938	-0,0042102206
7,9824219	3	-0,8629787	-4,50179	-15,653092	0,00035417266	-1,7553566e-05	-9,1989932e-06
7,9921875	3	-0,83396435	-4,5460529	-16,080011	-0,0035111371	-0,0038454859	-0,004236313
8,0019531	3	-0,86418867	-4,5505595	-17,405245	0,00043631648	7,7083205e-05	0,00011063137
8,0117188	3	-0,86693406	-4,5753407	-15,938189	-0,0035509642	-0,0039405762	-0,0043064412
8,0214844	3	-0,8401227	-4,5861306	-17,200111	0,00024755747	-0,00013193359	-0,00013126963
8,03125	3	-0,85586071	-4,605226	-17,511974	-0,0033821249	-0,0037249809	-0,0041370573
8,0410156	3	-0,84193349	-4,610949	-17,543324	0,00032134005	-3,4068697e-05	-6,1036553e-06
8,0507813	3	-0,84208369	-4,6373925	-17,766171	-0,0035068307	-0,0038954264	-0,0042503122
8,0605469	3	-0,84865093	-4,6421199	-17,651171	0,00030181574	-8,5478183e-05	-7,2302355e-05
8,0703125	3	-0,89642406	-4,6629558	-17,877371	-0,0033519515	-0,0037130774	-0,0041219629
8,0800781	3	-0,85410833	-4,6701455	-16,147793	0,00014826015	-0,00026255753	-0,00022416563
8,0898438	4	-0,86307883	-4,6622849	-16,109236	-0,0033619187	-0,0036778606	-0,0040347283
8,0996094	4	-0,89040756	-4,6906104	-17,380827	0,00017484912	-0,00020262231	-0,00018188097
8,109375	4	-0,84250927	-4,6878638	-17,457884	-0,0030711738	-0,0033625676	-0,0037263264
8,1191406	4	-0,86423039	-4,7031636	-16,545038	-0,00041876076	-0,00075420068	-0,00084588584
8,1289063	4	-0,85996628	-4,7022481	-17,191284	-0,0024982821	-0,0027791839	-0,0031017547
8,1386719	4	-0,88423252	-4,7061167	-17,32992	-0,0009007068	-0,0011827839	-0,0012566401
8,1484375	4	-0,84467888	-4,706305	-17,684753	-0,0020783695	-0,0023815986	-0,0026910277
8,1582031	4	-0,89472175	-4,7164369	-16,72089	-0,001416393	-0,0016481631	-0,0018266643
8,1679688	4	-0,86558223	-4,7082663	-15,504454	-0,0018036882	-0,0020305079	-0,0023036688
8,1777344	4	-0,84848404	-4,7290568	-17,209053	-0,0012779243	-0,0015854125	-0,0017524181
8,1875	4	-0,86505651	-4,6944718	-17,037113	-0,0018888328	-0,0020740281	-0,0024127853
8,1972656	4	-0,86135149	-4,7162032	-16,409307	-0,0014211244	-0,0016238599	-0,0018561981
8,2070313	4	-0,82804799	-4,7095218	-16,830359	-0,0019225411	-0,0021291175	-0,002407429
8,2167969	4	-0,87081432	-4,7024565	-17,235596	-0,0013507069	-0,0015804212	-0,0017543852
8,2265625	4	-0,85057855	-4,701026	-17,410219	-0,0018795774	-0,0020933487	-0,0023321637
8,2363281	4	-0,86816907	-4,7108641	-16,186516	-0,0016180361	-0,0018451593	-0,002039046
8,2460938	4	-0,84990263	-4,6932354	-16,639587	-0,0014648504	-0,0016837863	-0,001958054
8,2558594	4	-0,87197423	-4,6836538	-18,328875	-0,0019754737	-0,0022578964	-0,0025199978
8,265625	4	-0,85925698	-4,6840863	-16,876738	-0,00096125936	-0,0012806705	-0,0013386414
8,2753906	4	-0,85607767	-4,6980839	-15,698746	-0,0027250194	-0,0030389465	-0,0033581187
8,2851563	4	-0,87697268	-4,6936002	-15,943609	-0,00036798447	-0,00068205892	-0,00068898522
8,2949219	4	-0,87605476	-4,6739693	-16,766266	-0,003003991	-0,0033802676	-0,0037270247
8,3046875	4	-0,85793853	-4,6869669	-18,420126	-8,1405888e-05	-0,00051609206	-0,00045846406
8,3144531	4	-0,85742116	-4,681951	-16,930159	-0,0032136552	-0,0035161746	-0,003878491
8,3242188	4	-0,87398529	-4,6723847	-14,900118	9,1052789e-06	-0,00030858067	-0,00034689423
8,3339844	4	-0,85056186	-4,6806836	-16,920771	-0,0031471928	-0,0035261384	-0,0038667475
8,34375	4	-0,85722923	-4,6855583	-17,644297	-5,786409e-05	-0,00051444478	-0,00044515304
8,3535156	4	-0,88923097	-4,6616001	-16,459934	-0,0032417439	-0,0036039315	-0,0039757835
8,3632813	4	-0,8680439	-4,6772609	-17,11294	0,00014525984	-0,00021934081	-0,00023567292
8,3730469	4	-0,85944057	-4,655931	-17,180052	-0,0032653911	-0,0036354992	-0,0040116459
8,3828125	4	-0,86788535	-4,6637096	-17,533209	0,00020291918	-0,00015513758	-0,00017523504
8,3925781	4	-0,89673281	-4,6331129	-16,328283	-0,003515	-0,003918801	-0,0042276564
8,4023438	4	-0,86421371	-4,633481	-15,312005	0,00045858033	9,3154536e-05	0,00013354758
8,4121094	4	-0,86448073	-4,6134624	-17,54081	-0,0035824347	-0,003993833	-0,0042928038
8,421875	4	-0,88077784	-4,5649514	-17,051083	0,00028228038	-4,7780391e-05	-0,00010611024
8,4316406	4	-0,84065676	-4,5477109	-16,384274	-0,003432442	-0,0037564079	-0,0041985326
8,4414063	4	-0,85790515	-4,5539656	-16,740393	0,00036495214	-9,6947952e-06	-4,3604814e-06
8,4511719	4	-0,86676717	-4,4959054	-16,911217	-0,0034674136	-0,0038127375	-0,0042075897
8,4609375	4	-0,83338022	-4,4968724	-17,124899	0,0001959072	-0,00017861827	-0,00015308557
8,4707031	4	-0,86810231	-4,4684286	-15,82073	-0,0033912675	-0,0037974145	-0,0041817068
8,4804688	4	-0,84723234	-4,4358277	-14,523268	0,0003752514	1,2258843e-05	2,4490873e-06
8,4902344	4	-0,84577203	-4,4020963	-16,197412	-0,0035486228	-0,0038965838	-0,0042734207
8,5	4	-0,86039186	-4,367692	-16,454794	0,00034010183	-3,2246411e-05	-5,7031139e-05
8,5097656	4	-0,85061193	-4,3422117	-13,762415	-0,0033571369	-0,0037623951	-0,0041010277
8,5195313	4	-0,8273387	-4,2969122	-14,720858	4,2525644e-05	-0,00029439299	-0,00032702199
8,5292969	4	-0,85093737	-4,2576609	-15,399288	-0,0030205734	-0,0034116267	-0,003688467
8,5390625	4	-0,80999851	-4,2283897	-16,1569	-0,00027643386	-0,00068590412	-0,00067342783
8,5488281	4	-0,83796144	-4,1912007	-14,94214	-0,0025517666	-0,0028522697	-0,0031753941
8,5585938	4	-0,83028436	-4,1289039	-14,364682	-0,00098720007	-0,0012639025	-0,0014029831
8,5683594	4	-0,81170917	-4,1272445	-15,345253	-0,0020227991	-0,0021705711	-0,002522825
8,578125	4	-0,8331883	-4,069612	-15,051271	-0,0013054044	-0,0015326425	-0,0016674134
8,5878906	4	-0,82158923	-4,0181775	-13,699997	-0,0018946558	-0,0021024281	-0,002439938
8,5976563	4	-0,82354188	-3,9807527	-15,207175	-0,0014570602	-0,0016777514	-0,0018951733
8,6074219	4	-0,82482696	-3,931077	-15,540383	-0,0018589458	-0,0020852918	-0,0023956324
8,6171875	4	-0,81522226	-3,8825488	-16,239937	-0,001284415	-0,0015605261	-0,0017241295
8,6269531	4	-0,8056426	-3,8438246	-15,942827	-0,0019322335	-0,0021256444	-0,0024278725
8,6367188	4	-0,80368996	-3,7798333	-14,709291	-0,0013394989	-0,0015944336	-0,0017830074
8,6464844	4	-0,80267191	-3,7573771	-15,348773	-0,0018188889	-0,0020250073	-0,0022922221
8,65625	4	-0,79995155	-3,6834452	-15,988256	-0,0015523101	-0,0018216517	-0,0020450721
8,6660156	4	-0,83039284	-3,6362758	-15,042387	-0,0015338303	-0,0018077331	-0,002010958
8,6757813	4	-0,81478	-3,589052	-13,727378	-0,0021002023	-0,0023101312	-0,0025982598
8,6855469	4	-0,80083609	-3,5381525	-14,008507	-0,0009095819	-0,0012036884	-0,0013110801
8,6953125	4	-0,83171964	-3,4885695	-14,690794	-0,0025383516	-0,0028527442	-0,0032224501
8,7050781	4	-0,77616096	-3,4168193	-14,786906	-0,00036888465	-0,00069015153	-0,00072533364
8,7148438	4	-0,83643436	-3,3592706	-13,782028	-0,0030909763	-0,0034414139	-0,0037592796
8,7246094	4	-0,7775712	-3,325665	-15,167613	-0,00011598589	-0,00042482122	-0,00042121019
8,734375	4	-0,82182288	-3,2651391	-14,517121	-0,0032141714	-0,0035032441	-0,0039334521
8,7441406	4	-0,82624555	-3,1967471	-12,629517	-9,0285466e-05	-0,00043173379	-0,00039275037
8,7539063	4	-0,80768704	-3,1618772	-12,428184	-0,0031853619	-0,003534059	-0,0038634366
8,7636719	4	-0,76933503	-3,0832322	-12,428127	-4,8216025e-05	-0,00035939706	-0,00038823672
8,7734375	4	-0,78760982	-3,0295253	-12,072399	-0,0031339456	-0,0034755657	-0,0038022122
8,7832031	4	-0,79446912	-2,9611261	-11,704881	3,1208183e-05	-0,00039510234	-0,00031987278
8,7929688	4	-0,77806354	-2,9176855	-11,382513	-0,0033153931	-0,00371489	-0,0040690219
8,8027344	4	-0,78822732	-2,8528707	-13,320241	0,00028755749	-0,00014344142	-8,9636742e-05
8,8125	4	-0,79655528	-2,7846217	-12,772568	-0,0034679044	-0,0038661454	-0,004199455
8,8222656	4	-0,77327371	-2,7138658	-11,84374	0,00034207042	-4,2470332e-05	-5,0858944e-05
8,8320313	4	-0,78189373	-2,6750474	-12,955685	-0,0035670465	-0,0039147814	-0,0043021804
8,8417969	4	-0,75948	-2,5776918	-12,765471	0,0005154268	0,00011955137	0,00011020747
8,8515625	4	-0,76517105	-2,5298729	-12,341235	-0,0035191167	-0,0039052826	-0,0042679445
8,8613281	4	-0,74595332	-2,462431	-12,167562	0,00017285725	-0,00015383052	-0,00013202342
8,8710938	4	-0,73875189	-2,3988237	-11,110269	-0,0034613197	-0,0038307251	-0,0041828607
8,8808594	4	-0,73427916	-2,3316939	-11,608265	0,00031348987	-5,8122783e-05	-2,3443718e-05
8,890625	4	-0,72439909	-2,264219	-10,037441	-0,003425542	-0,0037815326	-0,0041401214
8,9003906	4	-0,71864963	-2,1848543	-8,3434019	0,00023325993	-0,00019964513	-0,00016444872
8,9101563	4	-0,71441889	-2,1394231	-9,7069149	-0,0033869084	-0,0037798358	-0,0041241855
8,9199219	4	-0,70556521	-2,0662549	-9,10392	0,00027769885	-0,00012213812	-0,00010539625
8,9296875	4	-0,70019126	-2,0017858	-8,0691462	-0,0034091729	-0,0037595695	-0,0041539571
8,9394531	4	-0,69036126	-1,9229927	-7,263813	0,00014383462	-0,00026885758	-0,00020307773
8,9492188	4	-0,67310452	-1,8506572	-6,3837132	-0,0030491543	-0,0034129757	-0,0037831995
8,9589844	4	-0,67569971	-1,8052186	-7,4272046	-0,00031707736	-0,00060677627	-0,0007049886
8,96875	4	-0,64869642	-1,7123863	-5,897954	-0,002575214	-0,0028587442	-0,0032252835
8,9785156	4	-0,6578505	-1,6489761	-4,997179	-0,0008926373	-0,0011941148	-0,0012465094
8,9882813	4	-0,62676668	-1,5840124	-4,7170558	-0,002104457	-0,0023472297	-0,0026097596
8,9980469	4	-0,63134789	-1,5208763	-3,7620215	-0,0013919512	-0,0016062181	-0,0018313129
9,0078125	4	-0,615201	-1,4256661	-2,9471889	-0,0018483587	-0,0020683703	-0,0023140647
9,0175781	4	-0,60552955	-1,3742213	-1,804065	-0,0014307752	-0,001612117	-0,001846616
9,0273438	4	-0,59544921	-1,3082379	-1,791101	-0,001851177	-0,0020179739	-0,0023583467
9,0371094	4	-0,58176398	-1,2327631	-2,2241659	-0,0013609909	-0,0015994121	-0,0017936827
9,046875	4	-0,57270169	-1,1351725	-1,4120154	-0,0019841325	-0,0021489013	-0,0024703452
9,0566406	4	-0,56541681	-1,1002272	0,30012801	-0,0014112326	-0,0016273991	-0,0018265814
9,0664063	4	-0,54759264	-1,041378	-0,73989856	-0,0018098296	-0,0020731867	-0,002304686
9,0761719	4	-0,54695845	-0,96536362	-0,67435205	-0,0015092395	-0,0017636566	-0,001963319
9,0859375	4	-0,51649213	-0,88628989	0,24424866	-0,0016149891	-0,0017971409	-0,0021017583
9,0957031	4	-0,53017735	-0,83434021	0,71810555	-0,0019809394	-0,0022900717	-0,0024732326
9,1054688	4	-0,47958374	-0,72612035	0,21804124	-0,00089059223	-0,0012315373	-0,0013370005
9,1152344	4	-0,49732447	-0,66223615	-0,89686364	-0,0025970826	-0,0029695281	-0,0032827286
9,125	4	-0,45520902	-0,59353989	0,62925744	-0,00050507631	-0,00080498029	-0,00081572653
9,1347656	4	-0,46501398	-0,51639605	1,4426932	-0,0030347616	-0,0034042981	-0,0037616575
9,1445313	4	-0,43438077	-0,43992838	-0,028833747	1,7643179e-05	-0,00041602252	-0,00038807484
9,1542969	4	-0,43272853	-0,36578667	-0,025592744	-0,0032027171	-0,0035480731	-0,00388542
9,1640625	4	-0,40867925	-0,29245102	0,32359734	-3,8413418e-05	-0,00044313809	-0,00040906583
9,1738281	4	-0,40275455	-0,21455604	1,6059726	-0,0031172642	-0,0035262161	-0,0038164498
9,1835938	4	-0,37641883	-0,15122169	1,2045354	-2,7245987e-05	-0,000374239	-0,00041297311
9,1933594	4	-0,37653565	-0,086086616	0,28923154	-0,0032792969	-0,0036602679	-0,0039695352
9,203125	4	-0,34804702	-0,010197982	0,0060349703	2,6687194e-05	-0,00037015593	-0,00037122192
9,2128906	4	-0,35059214	-0,004878547	1,2825989	-0,0032246872	-0,0035819702	-0,0039682165
9,2226563	4	-0,31267405	-0,010742806	1,058802	0,0002309191	-0,00016386047	-0,00015978367
9,2324219	4	-0,31405091	-0,015569944	0,038444996	-0,0034844342	-0,0039212145	-0,0042517097
9,2421875	4	-0,27086735	0,010707323	0,87093562	0,00036577025	5,4125703e-05	6,3965563e-05
9,2519531	4	-0,24768591	-0,011855643	1,1416152	-0,0034685275	-0,0038940154	-0,0042134034
9,2617188	4	-0,20376801	-0,0088216737	0,51939857	0,00033567747	-5,8334837e-05	-7,5620628e-05
9,2714844	4	-0,16915441	0,0048033893	0,28079376	-0,0035458859	-0,0038996525	-0,0042700572
9,28125	4	-0,11533141	0,0011958182	0,74012208	0,0003666876	4,7360936e-06	5,5624696e-06
9,2910156	4	-0,065155029	0,020074937	0,79119575	-0,0033851347	-0,0037921916	-0,0040875026
9,3007813	4	-0,0048565865	-0,020190887	0,2097711	0,00020291394	-0,00015627002	-0,00010820986
9,3105469	4	0,043108463	0,02056919	-0,176467	-0,0035064709	-0,0038628886	-0,004219499
9,3203125	4	0,11754274	-0,00093877316	0,6069057	0,00040053186	-6,141936e-06	5,295442e-05
9,3300781	4	0,17900944	0,016657077	1,2170523	-0,0034574736	-0,0038416344	-0,004193523
9,3398438	4	0,20572066	0,00044647604	0,27894974	0,00029154558	-8,7042848e-05	-6,6249922e-05
9,3496094	4	0,21807075	0,0054513104	0,22245571	-0,0032738703	-0,0035858676	-0,0040035043
9,359375	4	0,2737546	0,0010097399	0,80751252	0,00018123741	-0,00026677389	-0,00021403299
9,3691406	4	0,23470998	0,017712079	0,5518086	-0,0031879614	-0,0035072977	-0,0037834295
9,3789063	4	0,25571346	-0,020016544	0,067614019	-0,0003100597	-0,00063033774	-0,00068584387
9,3886719	4	0,32287121	0,024314504	-0,5389564	-0,0025294689	-0,0028514119	-0,0031147015
9,3984375	4	0,39543629	0,0066560693	0,18602237	-0,00092520681	-0,0011961511	-0,0013050499
9,4082031	4	0,51448107	0,11536684	7,2354264	-0,0022172101	-0,0024036998	-0,00269501
9,4179688	4	0,60028911	0,71580869	13,30141	-0,0012071352	-0,0014956718	-0,0016703386
9,4277344	4	0,69938183	1,352155	15,062336	-0,0018274303	-0,002022804	-0,0023086835
9,4375	4	0,75075984	1,688174	14,292598	-0,0014821711	-0,0017155228	-0,0019151358
9,4472656	4	0,75798631	1,7197226	14,575403	-0,0019497146	-0,0021276448	-0,002440505
9,4570313	4	0,75961351	1,6607733	13,680886	-0,0013414213	-0,0015578406	-0,0017496739
9,4667969	4	0,75813651	1,6699581	13,10667	-0,0018418385	-0,0020919077	-0,0023276813
9,4765625	4	0,75816989	1,6715446	14,276225	-0,0013505952	-0,0016305345	-0,0017683965
9,4863281	4	0,77052832	1,6723272	14,365632	-0,0018930628	-0,0020930383	-0,0023620659
9,4960938	4	0,77700377	1,8294697	13,616961	-0,0015323515	-0,0017598995	-0,001986953
9,5058594	4	0,81127524	1,9854058	12,922213	-0,0015613515	-0,0017721698	-0,0019758295
9,515625	4	0,81207633	2,1547844	13,115052	-0,001996923	-0,0022553327	-0,0024721008
9,5253906	4	0,85590243	2,2822869	13,114493	-0,0011088799	-0,0013448802	-0,0015339549
9,5351563	4	0,82542777	2,3449965	11,837315	-0,0024907892	-0,0028477411	-0,0030871488
9,5449219	4	0,84979415	2,3868372	11,888389	-0,00032887066	-0,00071174995	-0,00070765673
9,5546875	4	0,82047939	2,4617167	11,229124	-0,0030731799	-0,0033856151	-0,0037094373
9,5644531	4	0,88641047	2,521389	10,618753	-5,3618714e-05	-0,00045713442	-0,00044202601
9,5742188	4	0,85112929	2,6093414	9,9479218	-0,0031821218	-0,0035152861	-0,0039312486
9,5839844	4	0,80681086	2,675806	9,6518736	-1,2675446e-05	-0,00042633151	-0,00037259189
9,59375	4	0,85864782	2,7675321	9,8080559	-0,0031778733	-0,0035007463	-0,0038940373
9,6035156	4	0,83312154	2,8538914	9,3773384	-5,7432044e-05	-0,0004926637	-0,00046295894
9,6132813	4	0,81301928	2,8873072	8,8890638	-0,0030793748	-0,0034708458	-0,0037460602
9,6230469	4	0,88808775	2,9578829	9,3395634	4,0474406e-05	-0,00035054516	-0,00028920767
9,6328125	4	0,83861232	3,0294793	9,6776333	-0,0033413742	-0,0036958922	-0,0040509766
9,6425781	4	0,88732839	3,0759397	9,014122	0,0002140287	-0,00019409062	-0,0001815649
9,6523438	4	0,87376833	3,1326444	8,7473545	-0,003407453	-0,0037793403	-0,0041362979
9,6621094	4	0,86628318	3,2090654	8,7052212	0,00040201325	-3,7990703e-05	6,036862e-05
9,671875	4	0,86175203	3,2694187	9,6943417	-0,0036239589	-0,0039888676	-0,0043247459
9,6816406	4	0,91089368	3,3224521	9,2701616	0,00044306304	7,4817857e-05	0,00017031518
9,6914063	4	0,86776853	3,3609824	6,3387861	-0,0034191846	-0,0037596223	-0,0041267136
9,7011719	4	0,89181781	3,4511249	6,516315	0,00023108267	-0,00014502865	-0,00013725592
9,7109375	4	0,88071942	3,4856689	7,2587838	-0,0034573239	-0,0038435084	-0,0042144861
9,7207031	4	0,88826299	3,5378771	6,7240744	0,00035147095	-0,00010235552	-5,4377888e-05
9,7304688	4	0,88930607	3,5942035	6,8182311	-0,0033542789	-0,0037410879	-0,0040705334
9,7402344	4	0,9227097	3,6526074	6,7280421	0,00030157913	-0,000141401	-0,00012581935
9,75	4	0,90322495	3,6728313	7,6974368	-0,0034258915	-0,0037124953	-0,0041281371
9,7597656	4	0,91474056	3,743118	6,7980027	0,00034638186	-7,1985196e-05	-5,433918e-05
9,7695313	4	0,93484282	3,7603517	5,3778291	-0,0034170551	-0,0037893027	-0,0041475515
9,7792969	4	0,92449546	3,8185511	6,3411894	0,00017497106	-0,00022861613	-0,00022759472
9,7890625	4	0,93499303	3,8712034	8,3032808	-0,0030677051	-0,0033799033	-0,0037423293
9,7988281	4	0,93360782	3,8814435	7,3390827	-0,00028847047	-0,0006263543	-0,00060003763
9,8085938	4	0,95431924	3,9333196	6,0836411	-0,0026437561	-0,0029964347	-0,0033127177
9,8183594	4	0,93787193	4,0017285	5,7469683	-0,00079554925	-0,0011412563	-0,0011923031
9,828125	4	0,96717834	4,0441689	6,4261255	-0,0020170927	-0,0023165161	-0,0025312828
9,8378906	4	0,95543742	4,0598421	6,6109748	-0,001379814	-0,0016105379	-0,0018234708
9,8476563	4	0,96547604	4,0636234	4,9538164	-0,0020018269	-0,0021267501	-0,0024153136
9,8574219	4	0,96809626	4,1160054	5,1215663	-0,0013457247	-0,0015769892	-0,0017802083
9,8671875	4	0,97343683	4,1649432	6,18713	-0,0018386259	-0,0019923996	-0,0022605637
9,8769531	4	0,98438501	4,1790953	5,4015217	-0,0013835219	-0,0015880907	-0,001794933
9,8867188	4	0,98521948	4,2178192	5,2035413	-0,0019375427	-0,0021778315	-0,0024398519
9,8964844	4	0,98789811	4,2462988	4,5613198	-0,0013407533	-0,0015374608	-0,0017266034
9,90625	4	0,99842906	4,28652	5,8168173	-0,0018869794	-0,0020529313	-0,0023386788
9,9160156	4	0,99193692	4,3018188	6,1377883	-0,0015581973	-0,0017585737	-0,0020103846
9,9257813	4	1,0096443	4,3326693	3,3849478	-0,0015862782	-0,0017755196	-0,0020086684
9,9355469	4	0,99190354	4,3672252	4,4283829	-0,0019301148	-0,0021604106	-0,0023796915
9,9453125	4	1,0217023	4,3947172	5,3048506	-0,0010315594	-0,0012460405	-0,0013855558
9,9550781	4	0,99005103	4,3849149	5,1585026	-0,0025246665	-0,0027745115	-0,0031151914
9,9648438	4	1,0311902	4,4312057	4,6968274	-0,00046953486	-0,00083744869	-0,0008913363
9,9746094	4	1,0059142	4,454248	3,8038752	-0,0029926684	-0,003347957	-0,0036116897
9,984375	4	1,0323417	4,4806471	4,9850531	-6,271046e-05	-0,00044440429	-0,00041220023
9,9941406	4	1,019057	4,4954772	5,8869457	-0,0032152114	-0,0036140461	-0,0039533698
10,003906	4	1,0330176	4,5233078	3,9489939	3,7418504e-05	-0,0003815823	-0,00032501033
10,013672	4	1,0270178	4,5459418	3,8741157	-0,0031264562	-0,0034535874	-0,003838646
10,023438	4	1,0246146	4,5453272	5,5936909	7,6560827e-05	-0,00028984711	-0,00025898305
10,033203	4	1,0298467	4,5233693	3,3666193	-0,0031763613	-0,0035280671	-0,0038570215
10,042969	4	1,0456932	4,5407562	2,7331152	-7,886978e-05	-0,00044399788	-0,00045235458
10,052734	4	1,028645	4,5830746	3,384836	-0,0031740053	-0,0035533146	-0,0038853714
10,0625	4	1,0420465	4,5886259	4,3843498	0,00021936343	-0,00013794664	-0,00017061022
10,072266	4	1,0348701	4,5945482	5,5749154	-0,0034875511	-0,0038195308	-0,0042697354
10,082031	4	1,0378158	4,5783072	3,8635545	0,00039128499	2,3549837e-05	4,5246416e-05
10,091797	5	1,0431314	4,6287756	4,2065978	-0,0034797036	-0,0039017755	-0,0042068036
10,101563	5	1,0533535	4,6634488	5,2417068	0,00035478413	8,1574672e-06	1,8436695e-05
10,111328	5	1,0195744	4,655838	4,5579672	-0,0035807095	-0,0039714919	-0,0042931354
10,121094	5	1,0385334	4,6619515	4,4793448	0,00035340287	5,8945388e-05	4,0284649e-05
10,130859	5	1,0516429	4,677876	4,3827295	-0,0033595832	-0,0037031088	-0,0040647807
10,140625	5	1,0526192	4,6776233	4,685987	0,00024227716	-8,9234425e-05	-6,1222963e-05
10,150391	5	1,0265839	4,6905766	5,4537134	-0,003507195	-0,0038810088	-0,0042178347
10,160156	5	1,0542965	4,6668181	4,0667319	0,00033903634	-3,9878658e-05	5,0045492e-06
10,169922	5	1,0349703	4,6880164	3,1864643	-0,0033635185	-0,0037174749	-0,0040925676
10,179688	5	1,036514	4,6882534	5,0255656	0,00016564765	-0,00018678066	-0,00021800384
10,189453	5	1,0433817	4,6817465	3,9798954	-0,0033097675	-0,0036839643	-0,0040376447
10,199219	5	1,0549974	4,6820235	2,9575267	0,00015801576	-0,00018532071	-0,00024818757
10,208984	5	1,0381579	4,6888089	2,9762461	-0,0031496184	-0,0034896908	-0,0038407699
10,21875	5	1,0222197	4,6836276	3,2094307	-0,00020994703	-0,00061845558	-0,00059260434
10,228516	5	1,0588276	4,6800981	3,7805736	-0,0026754518	-0,0029721376	-0,0032472634
10,238281	5	1,0371566	4,6561413	1,7945096	-0,0008150622	-0,0011053168	-0,0011574124
10,248047	5	1,0365808	4,6730533	2,1618047	-0,0021448	-0,0024680411	-0,0027408153
10,257813	5	1,0437655	4,6766925	2,9127672	-0,0012411345	-0,00154828	-0,0016496561
10,267578	5	1,025449	4,6385546	3,0046329	-0,0017946886	-0,002039005	-0,0023266766
10,277344	5	1,0504746	4,643867	3,703069	-0,0014334617	-0,0016810747	-0,0018512756
10,287109	5	1,0511422	4,6546965	3,9016082	-0,0019545378	-0,0020643719	-0,0024249835
10,296875	5	1,0339522	4,6429124	4,5873599	-0,0013423197	-0,0016056384	-0,0017865956
10,306641	5	1,0438657	4,6316338	4,779026	-0,001924424	-0,0020866026	-0,002397717
10,316406	5	1,0561323	4,6307077	3,6359019	-0,0013413148	-0,0015769773	-0,0018105644
10,326172	5	1,0412621	4,6304002	4,2732058	-0,0018533031	-0,0020527816	-0,0023623726
10,335938	5	1,0226703	4,6277542	4,0851722	-0,0015113271	-0,0017825583	-0,001939645
10,345703	5	1,057142	4,6141534	2,8264337	-0,0015661954	-0,0018242669	-0,0020970816
10,355469	5	1,0297215	4,6317987	2,846662	-0,0018595757	-0,0021156822	-0,0023889751
10,365234	5	1,0393512	4,6089349	3,6221557	-0,0011116765	-0,0013617059	-0,0014902611
10,375	5	1,0283446	4,6087785	3,5773404	-0,0025372838	-0,0028358907	-0,0031206191
10,384766	5	1,0651696	4,6133714	3,3943913	-0,00044679953	-0,00081595161	-0,00085104897
10,394531	5	1,0371315	4,5968733	2,6624837	-0,0029304521	-0,0032874222	-0,0036190129
10,404297	5	1,0587358	4,5644784	4,1677055	-4,4114713e-05	-0,0004776759	-0,0004166241
10,414063	5	1,0389256	4,5721412	4,3741241	-0,003192212	-0,0035428323	-0,0038777103
10,423828	5	1,0212767	4,5368142	1,3274699	-1,2150122e-05	-0,00041567482	-0,00035513809
10,433594	5	1,0362303	4,5140781	2,5188179	-0,0031724828	-0,0034752211	-0,0038331256
10,443359	5	1,040895	4,4840188	3,6592035	-7,3181873e-05	-0,00046305131	-0,00044134265
10,453125	5	1,0262501	4,4636235	4,6380982	-0,0031662318	-0,0034768118	-0,0038471553
10,462891	5	1,0375404	4,4403396	4,7036448	6,1585743e-05	-0,00033799774	-0,00029602452
10,472656	5	1,0199916	4,4087229	3,3911505	-0,0032666214	-0,0036079984	-0,0039454675
10,482422	5	1,0329592	4,3931403	5,6713076	0,000158404	-0,00026880999	-0,00020769105
10,492188	5	1,008451	4,3531647	6,3916483	-0,0034226936	-0,003777544	-0,0041477745
10,501953	5	1,024648	4,3001814	4,6175904	0,00044250133	3,5752411e-05	4,938338e-05
10,511719	5	1,0030103	4,2856731	4,6881104	-0,0035912532	-0,0040465957	-0,0043283366
10,521484	5	1,0085928	4,2560496	5,2879753	0,00042581552	3,3196175e-05	-8,2513725e-06
10,53125	5	0,99872112	4,18573	5,0893798	-0,0033807133	-0,003785982	-0,0040908386
10,541016	5	0,98951697	4,1640115	5,6606903	0,00033484714	-3,4298544e-05	-3,0255615e-05
10,550781	5	1,006465	4,125432	5,0099192	-0,0034932108	-0,0038379058	-0,0042665247
10,560547	5	0,99025965	4,0909204	6,4430013	0,00020606938	-0,00012964959	-0,00016982107
10,570313	5	0,97561479	4,0393233	6,4919515	-0,0033905082	-0,0036630116	-0,0041068788
10,580078	5	0,9810555	3,9967835	5,2346663	0,00036098354	-7,7251141e-05	-3,6899291e-05
10,589844	5	0,96601009	3,9635665	4,0009618	-0,0035555135	-0,003903324	-0,0042645284
10,599609	5	0,96989036	3,9236972	5,4104624	0,00037252088	-2,6720973e-05	-4,1534076e-05
10,609375	5	0,95781565	3,8525124	6,8852305	-0,0033369334	-0,0037253569	-0,0041414192
10,619141	5	0,9549284	3,8355854	6,9829078	7,1406248e-05	-0,00028647826	-0,00024455105
10,628906	5	0,94836116	3,7679541	5,3974428	-0,0031534517	-0,0034843162	-0,0038503853
10,638672	5	0,93812227	3,7301421	6,5004454	-0,00014418911	-0,00050770631	-0,00050698587
10,648438	5	0,94739318	3,6848822	7,6748619	-0,0026772902	-0,0030187659	-0,0033172106
10,658203	5	0,92003942	3,6271665	6,9287605	-0,00085453503	-0,0011327532	-0,0012288247
10,667969	5	0,93239784	3,578964	6,8446622	-0,0021493332	-0,0023844717	-0,0026408243
10,677734	5	0,92211723	3,5323153	6,9702229	-0,0012439728	-0,001475588	-0,0016472273
10,6875	5	0,91855407	3,4685123	7,4736962	-0,0019605996	-0,002152954	-0,0024475174
10,697266	5	0,91418147	3,4187696	8,195322	-0,0014420402	-0,0016521777	-0,0018756673
10,707031	5	0,9035337	3,3755252	7,8343415	-0,0018379773	-0,0020530177	-0,0023210284
10,716797	5	0,89251876	3,3156085	9,4160061	-0,0012657281	-0,001521938	-0,0016584302
10,726563	5	0,8944881	3,26227	10,800305	-0,0019465385	-0,0021762617	-0,0024355357
10,736328	5	0,92729926	3,1910472	9,1164932	-0,0013627236	-0,0016175269	-0,0017755654
10,746094	5	0,87140679	3,1385207	8,1142406	-0,0018387475	-0,0020501593	-0,0023137922
10,755859	5	0,89410424	3,073487	9,5254745	-0,0014678837	-0,0017368378	-0,0019570342
10,765625	5	0,89989543	3,0186858	10,244865	-0,0015992461	-0,0017869557	-0,0020287365
10,775391	5	0,84696531	2,9679942	10,243244	-0,0019757042	-0,0022299769	-0,0025276141
10,785156	5	0,89032412	2,9083323	9,7383747	-0,0010428681	-0,0013323082	-0,0014529243
10,794922	5	0,85224748	2,8506124	9,7877159	-0,0023701563	-0,0026833254	-0,00303356
10,804688	5	0,85636139	2,817951	11,098031	-0,0005455059	-0,00085302885	-0,00088266312
10,814453	5	0,85625291	2,7198753	9,5346384	-0,0029855578	-0,0032831684	-0,0036671837
10,824219	5	0,8378613	2,6625218	10,041743	-7,9799211e-05	-0,00045560501	-0,00043825727
10,833984	5	0,83227038	2,6127546	10,906755	-0,0031539532	-0,0035118156	-0,0038526966
10,84375	5	0,91495752	2,5608864	11,815298	2,028115e-05	-0,00039552094	-0,00036153317
10,853516	5	0,83554983	2,4821484	11,657271	-0,0031857237	-0,0035281149	-0,0038877481
10,863281	5	0,86124301	2,4062045	10,442845	7,9542224e-06	-0,00040480937	-0,00037525455
10,873047	5	0,87533712	2,3701098	11,241753	-0,0031374216	-0,0034661598	-0,0038448281
10,882813	5	0,86889505	2,2999134	11,83603	-7,2951807e-05	-0,00048542331	-0,00044338341
10,892578	5	0,85998297	2,1973286	10,445137	-0,0032144163	-0,0035783795	-0,0040115323
10,902344	5	0,85558534	2,1590297	10,398589	0,00021738437	-0,00019269028	-0,00019219464
10,912109	5	0,8171916	2,1146686	11,749528	-0,0034339614	-0,0037952946	-0,0041381596
10,921875	5	0,84661484	2,0054979	11,890679	0,00035823439	-6,7661211e-05	-1,59505e-05
10,931641	5	0,8379364	1,9329518	12,625325	-0,0035290129	-0,0039074719	-0,0042873397
10,941406	5	0,81890225	1,8769928	12,435559	0,00055932062	0,00012388214	0,00012791614
10,951172	5	0,80503345	1,7942145	12,287703	-0,003661125	-0,0040265704	-0,0043735574
10,960938	5	0,81660748	1,7242221	13,44245	0,00029998075	-9,9264806e-05	-4,4775516e-05
10,970703	5	0,78564882	1,6602572	12,412202	-0,0033050478	-0,0036661825	-0,0040170946
10,980469	5	0,80275536	1,5859908	13,054312	0,00035406556	-3,2115073e-05	1,3330282e-05
10,990234	5	0,76198339	1,5074607	13,912339	-0,0034556051	-0,0038058686	-0,004225383
11	5	0,78197718	1,431215	13,676919	0,00026748312	-0,00010267938	-8,5969368e-05
11,009766	5	0,75922132	1,3880099	13,117622	-0,0032907194	-0,0036604931	-0,0040690848
11,019531	5	0,75716019	1,2877431	14,780424	0,00028259266	-0,00016157125	-0,00012970806
11,029297	5	0,74026227	1,2275183	16,373041	-0,00337092	-0,003779379	-0,0041065286
11,039063	5	0,73255181	1,1603529	17,098747	0,00030840223	-0,00012423191	-6,8473018e-05
11,048828	5	0,72677732	1,0713788	15,95445	-0,0031615607	-0,0035360875	-0,0038839707
11,058594	5	0,70110083	0,9923299	16,493462	-0,00016134465	-0,00060168857	-0,00058719318
11,068359	5	0,70696712	0,94637161	17,59395	-0,002660037	-0,0029733076	-0,0033027963
11,078125	5	0,67773581	0,8656919	16,60483	-0,00069492729	-0,0010037859	-0,0011182332
11,087891	5	0,68721533	0,78520048	16,302242	-0,0021817742	-0,0025144683	-0,0028314351
11,097656	5	0,65484643	0,71575952	17,04175	-0,0012898672	-0,0015591783	-0,0017254453
11,107422	5	0,65740824	0,65011382	17,155464	-0,0017814813	-0,0020253013	-0,0023428565
11,117188	5	0,64486623	0,56660271	16,941168	-0,0013064237	-0,0015904475	-0,0017374854
11,126953	5	0,63221574	0,4784734	15,832297	-0,0019100619	-0,0020756444	-0,0024114787
11,136719	5	0,62099218	0,42864102	16,461498	-0,0013995772	-0,0016529791	-0,0018532332
11,146484	5	0,60670614	0,37323469	16,449877	-0,0018996394	-0,002116147	-0,0024004199
11,15625	5	0,58970809	0,28187361	14,406033	-0,0013215099	-0,0015960116	-0,0017569152
11,166016	5	0,58183074	0,23315492	12,27133	-0,0019068436	-0,0021390668	-0,0024396563
11,175781	5	0,55935025	0,18869899	10,33159	-0,0014490394	-0,0016654136	-0,0019217674
11,185547	5	0,55702209	0,10065213	8,153636	-0,0015859579	-0,0017844818	-0,0020504263
11,195313	5	0,51899552	0,049613044	4,8108773	-0,0017748028	-0,0020741138	-0,002295963
11,205078	5	0,52948475	-0,00044619665	1,088921	-0,0011505459	-0,0013935005	-0,0015599283
11,214844	5	0,47670484	0,0054194592	0,59271228	-0,0024752209	-0,002780183	-0,0031314415
11,224609	5	0,48521638	-0,00088484958	1,5084631	-0,00048245362	-0,00084791135	-0,00085805071
11,234375	5	0,43398023	-0,0057714991	1,1634641	-0,0028312062	-0,0031844394	-0,0035479034
11,244141	5	0,42384982	-0,0025271438	0,24843961	-0,00017265207	-0,00051837415	-0,00049614429
11,253906	5	0,36856651	0,025319774	0,64915049	-0,0031258683	-0,003496455	-0,0038304674
11,263672	5	0,33714056	-0,011289027	1,4785118	9,1060356e-05	-0,00031017137	-0,0003136631
11,273438	5	0,2804637	0,028152298	0,78175217	-0,003209766	-0,0035352018	-0,0039222492
11,283203	5	0,29961467	-0,0012709759	0,24938956	-2,7444039e-05	-0,00041319267	-0,0004195334
11,292969	5	0,22933602	0,006886851	0,9650923	-0,0032203344	-0,0035289743	-0,0038809706
11,302734	5	0,2859962	0,0090527348	1,3551861	9,8214077e-05	-0,00030487013	-0,00034897166
11,3125	5	0,28192401	-0,0059374608	1,1389329	-0,0031722405	-0,0034991396	-0,0038925933
11,322266	5	0,24121046	0,023423228	0,38120896	0,0001618918	-0,00026975165	-0,00028131268
11,332031	5	0,18046975	0,024484936	0,85763633	-0,0033726392	-0,0037592812	-0,0041397731
11,341797	5	0,18533468	0,0044287182	1,2631528	0,00042684929	5,2067498e-05	5,2518881e-05
11,351563	5	0,084547997	0,006230548	0,95726919	-0,0035561223	-0,0038649037	-0,0042823059
11,361328	5	0,0024533272	-0,0040501356	0,16557053	0,00034597877	-2,1719889e-05	1,3450626e-05
11,371094	5	-0,096597672	0,00098431483	0,4449673	-0,0034826843	-0,0038119252	-0,004186877
11,380859	5	-0,18897295	-0,026613381	1,1132843	0,00044448883	7,5807257e-05	7,6788856e-05
11,390625	5	-0,2930975	-0,044443086	1,3880991	-0,0034674434	-0,00383448	-0,0042706053
11,400391	5	-0,39504409	-0,48683727	-2,1380558	0,00019402301	-0,00017805574	-0,00019297397
11,410156	5	-0,50212264	-0,97063291	-2,1710806	-0,0033150089	-0,0037346359	-0,0040957322
11,419922	5	-0,55246592	-1,4642969	-2,2122078	0,0003792654	2,107533e-05	6,4210326e-06
11,429688	5	-0,58388352	-1,6270175	-1,9742734	-0,0034706884	-0,0037994969	-0,0041891071
11,439453	5	-0,57531357	-1,6478853	-3,7354231	0,00026359048	-0,00012374083	-0,0001156138
11,449219	5	-0,58210611	-1,6608057	-3,634002	-0,003328512	-0,0037071938	-0,0040712492
11,458984	5	-0,57816744	-1,6361879	-2,6909261	0,00014646619	-0,00029676277	-0,0002775123
11,46875	5	-0,58632016	-1,6907167	-3,8331003	-0,0030960862	-0,0035178121	-0,003851726
11,478516	5	-0,6174624	-1,827316	-5,2961335	-0,00016931444	-0,00046537828	-0,00054058095
11,488281	5	-0,62282801	-2,0059638	-6,6597013	-0,002709873	-0,0030396688	-0,0033936009
11,498047	5	-0,66580296	-2,1340635	-5,915668	-0,00076666474	-0,0010695516	-0,0011969551
11,507813	5	-0,65606475	-2,2149391	-7,0426426	-0,0021932037	-0,0024122791	-0,0027438924
11,517578	5	-0,67744374	-2,2391152	-8,3411674	-0,0011239549	-0,0014418922	-0,0015622792
11,527344	5	-0,67372203	-2,290797	-7,733088	-0,0018562442	-0,0022107044	-0,002417291
11,537109	5	-0,69130421	-2,3596368	-6,6129866	-0,0014191971	-0,0017113667	-0,0019263679
11,546875	5	-0,70469737	-2,4729805	-7,9411268	-0,0018332975	-0,0020755725	-0,002413298
11,556641	5	-0,71291685	-2,5670702	-8,5984354	-0,001331181	-0,0015749343	-0,0017706249
11,566406	5	-0,7274282	-2,6560364	-8,584857	-0,0019255395	-0,0021296591	-0,0023896724
11,576172	5	-0,73879361	-2,7471259	-8,7690353	-0,0013164105	-0,001591303	-0,001777396
11,585938	5	-0,73861837	-2,7873654	-9,2387009	-0,0018610564	-0,0020301181	-0,0023648923
11,595703	5	-0,71815729	-2,860764	-10,128803	-0,0015069756	-0,001742253	-0,001960611
11,605469	5	-0,75026751	-2,9112737	-9,6894798	-0,001658167	-0,001931124	-0,0020776312
11,615234	5	-0,75196981	-2,9824798	-8,4472818	-0,0018764416	-0,0020747283	-0,00240503
11,625	5	-0,7688427	-3,0336668	-10,861158	-0,0011629316	-0,0013970188	-0,0015723612
11,634766	5	-0,78744292	-3,1060827	-10,82819	-0,0023948892	-0,002652046	-0,0029998322
11,644531	5	-0,75646758	-3,1737404	-10,872949	-0,00048770467	-0,00084846379	-0,00085225614
11,654297	5	-0,8093226	-3,243576	-10,78181	-0,0029132233	-0,0033250367	-0,0036283191
11,664063	5	-0,80172062	-3,2731729	-11,653136	-0,00011434342	-0,00047711312	-0,00055732194
11,673828	5	-0,81121683	-3,3504052	-12,526419	-0,0031609382	-0,0035228473	-0,0038560256
11,683594	5	-0,77401638	-3,3832965	-12,248698	-2,413668e-05	-0,00045066304	-0,00043261267
11,693359	5	-0,78372955	-3,4375861	-11,133235	-0,003196704	-0,0035324066	-0,0038562058
11,703125	5	-0,7824111	-3,4842544	-12,195725	-2,1161104e-05	-0,00042866345	-0,0004118518
11,712891	5	-0,81242681	-3,5514233	-12,69741	-0,0030893311	-0,0034821355	-0,0038144346
11,722656	5	-0,81029892	-3,5863037	-13,134833	-9,4107236e-07	-0,00040616875	-0,00037070474
11,732422	5	-0,79438567	-3,6326976	-13,99314	-0,0033089088	-0,0036302707	-0,0040458408
11,742188	5	-0,83802819	-3,6831245	-13,994314	0,00017719751	-0,00019303338	-0,00018409417
11,751953	5	-0,79744816	-3,7396262	-14,947057	-0,0033658685	-0,0037683256	-0,0040951264
11,761719	5	-0,81595659	-3,7679768	-14,882069	0,00037641847	-5,6138197e-05	-3,6103156e-05
11,771484	5	-0,82878232	-3,8121755	-13,214573	-0,0034996835	-0,0039212676	-0,0043222224
11,78125	5	-0,84190845	-3,878669	-14,82429	0,00054040749	0,00018705592	0,0001573129
11,791016	5	-0,81768394	-3,8999138	-14,060083	-0,0035302057	-0,0039078915	-0,0042740977
11,800781	5	-0,79089761	-3,9481835	-13,247654	0,00028475741	-7,5559612e-05	-7,5905409e-05
11,810547	5	-0,85283995	-3,9930196	-14,409833	-0,0033808558	-0,0037772541	-0,0041580205
11,820313	5	-0,81490517	-4,025136	-15,042443	0,00037964754	-3,9409133e-05	-2,3730972e-05
11,830078	5	-0,81668258	-4,0496249	-15,733727	-0,0033277047	-0,0037120732	-0,004113582
11,839844	5	-0,79567075	-4,1013803	-14,64827	0,00022987806	-0,00017009108	-0,00019802246
11,849609	5	-0,82486868	-4,1283274	-14,8068	-0,0033645839	-0,0036849582	-0,0040910267
11,859375	5	-0,81441283	-4,1702414	-15,83118	0,00038522354	-6,7593952e-05	-6,6101784e-05
11,869141	5	-0,8470571	-4,1856647	-15,761387	-0,0034520393	-0,0038297554	-0,0041661086
11,878906	5	-0,82938313	-4,2405825	-14,811996	0,00027715345	-0,00013879313	-0,00013899808
11,888672	5	-0,83117723	-4,255805	-16,684793	-0,0031071343	-0,0034955281	-0,0038422211
11,898438	5	-0,83009243	-4,2896185	-17,262697	-0,00014010511	-0,00051398977	-0,00050559978
11,908203	5	-0,81670761	-4,3283401	-17,444361	-0,0027586771	-0,0031185334	-0,0034685943
11,917969	5	-0,85529327	-4,3507676	-16,302242	-0,00069289672	-0,00096895831	-0,00114071
11,927734	5	-0,81131697	-4,3565903	-15,938804	-0,0021972815	-0,0024942362	-0,0027412775
11,9375	5	-0,84994435	-4,4130144	-17,36356	-0,0012311887	-0,001505191	-0,0016961434
11,947266	5	-0,8474493	-4,4332185	-17,092657	-0,001861829	-0,00209452	-0,0024459336
11,957031	5	-0,83433986	-4,4524593	-15,281886	-0,0013398736	-0,0015908885	-0,0017408851
11,966797	5	-0,86016655	-4,485425	-16,392208	-0,001761183	-0,0019870321	-0,0023301896
11,976563	5	-0,84816694	-4,501709	-17,425026	-0,0013552241	-0,0016510842	-0,0018106106
11,986328	5	-0,86537361	-4,5235705	-17,496218	-0,0020059496	-0,0021875575	-0,0024499651
11,996094	5	-0,84704041	-4,5404129	-16,934071	-0,0013269758	-0,0015494004	-0,0017622567
12,005859	5	-0,84195852	-4,5656934	-16,969387	-0,0018310408	-0,0020873451	-0,0023704914
12,015625	5	-0,85215569	-4,5973349	-18,630177	-0,0014530087	-0,001684144	-0,0019021162
12,025391	5	-0,84388614	-4,5995202	-17,955601	-0,0016894714	-0,0019003864	-0,002135583
12,035156	5	-0,86806893	-4,6069651	-17,444473	-0,0017915613	-0,0020595996	-0,002345247
12,044922	5	-0,85543513	-4,6438737	-18,193089	-0,0011013361	-0,0014639221	-0,0014941384
12,054688	5	-0,89855194	-4,6294017	-18,87694	-0,0024057284	-0,0027274394	-0,0030374704
12,064453	5	-0,82285762	-4,6535683	-18,135532	-0,00063783576	-0,00092679943	-0,0010255629
12,074219	5	-0,87754011	-4,6515532	-16,290899	-0,002859165	-0,003222944	-0,0035531952
12,083984	5	-0,8714819	-4,6701012	-16,315487	-7,6757715e-05	-0,0004347724	-0,00045849569
12,09375	6	-0,8738184	-4,6863279	-18,017515	-0,0031447608	-0,0034741985	-0,0039101145
12,103516	6	-0,84631443	-4,6749249	-18,020756	-5,7250581e-05	-0,00040661759	-0,0003950845
12,113281	6	-0,87531209	-4,6674089	-17,438271	-0,0031303209	-0,0034597192	-0,0038534289
12,123047	6	-0,86824417	-4,70084	-18,093567	-5,7312573e-05	-0,00038545887	-0,00038215023
12,132813	6	-0,84731579	-4,6819515	-19,014627	-0,0032338954	-0,0036111649	-0,0038928029
12,142578	6	-0,86196899	-4,6812992	-18,620119	-3,4009572e-05	-0,00038968763	-0,00043311782
12,152344	6	-0,87741494	-4,6892281	-16,896744	-0,0031558168	-0,0034561493	-0,0038811583
12,162109	6	-0,88802934	-4,7051969	-16,349405	0,00020692474	-0,00019289307	-0,00025263644
12,171875	6	-0,85241437	-4,6958623	-18,597263	-0,0034293474	-0,0038314606	-0,0041851467
12,181641	6	-0,86699247	-4,689805	-19,200203	0,00040040613	6,4824326e-06	-5,0870003e-05
12,191406	6	-0,87752342	-4,6904988	-17,08148	-0,0034866144	-0,0038017356	-0,0042161439
12,201172	6	-0,86537361	-4,7113628	-17,690119	0,0004032717	2,9641869e-05	-3,7594e-05
12,210938	6	-0,84342718	-4,6929574	-18,449854	-0,0035574082	-0,0038742749	-0,0042971866
12,220703	6	-0,85378289	-4,6900086	-18,57793	0,00048984803	9,9373137e-05	9,6563163e-05
12,230469	6	-0,8573544	-4,7075381	-16,693733	-0,0033818951	-0,0037009397	-0,0041361824
12,240234	6	-0,87924242	-4,6910439	-16,241335	0,00026372785	-0,00013251581	-0,00017312086
12,25	6	-0,84144115	-4,7051392	-17,728899	-0,0033992548	-0,0038210172	-0,0041802167
12,259766	6	-0,88206291	-4,6832438	-18,936005	0,00039997656	-1,2107394e-05	2,3963657e-05
12,269531	6	-0,87331772	-4,7016635	-16,637352	-0,0033695877	-0,0037326077	-0,0041007451
12,279297	6	-0,87225795	-4,6903219	-17,65279	0,00022371241	-0,00014683632	-0,00019088322
12,289063	6	-0,85038662	-4,6923432	-18,175207	-0,0033027385	-0,0036445442	-0,0040401015
12,298828	6	-0,85687876	-4,692945	-18,702148	0,00017460319	-0,00023815267	-0,00021267151
12,308594	6	-0,86176038	-4,6873236	-18,148552	-0,0032698947	-0,0035842191	-0,0039943224
12,318359	6	-0,85505962	-4,6682467	-17,428492	-0,0001033202	-0,00048139467	-0,0005385885
12,328125	6	-0,8650732	-4,6869645	-19,807053	-0,0027324972	-0,0029682869	-0,003366133
12,337891	6	-0,85365772	-4,6618629	-18,791277	-0,00070435647	-0,0010294605	-0,0011239504
12,347656	6	-0,86724281	-4,6699142	-17,560143	-0,0023310042	-0,0025806525	-0,0028994519
12,357422	6	-0,85508466	-4,6657381	-17,140322	-0,0011749847	-0,001380649	-0,0015726178
12,367188	6	-0,84702373	-4,6718235	-17,030294	-0,0018489584	-0,0020624967	-0,0023669812
12,376953	6	-0,86490631	-4,6589956	-18,173475	-0,0014716554	-0,0016876182	-0,0019347187
12,386719	6	-0,85752964	-4,6596665	-17,109531	-0,0018526593	-0,0020977263	-0,0024294443
12,396484	6	-0,84703207	-4,6455054	-15,871748	-0,0012883644	-0,0015381402	-0,0017336465
12,40625	6	-0,85518479	-4,6283674	-17,170664	-0,0018534823	-0,0020147141	-0,0023576408
12,416016	6	-0,87277532	-4,5990367	-16,633385	-0,001381497	-0,0016071314	-0,0018042007
12,425781	6	-0,88353157	-4,5666928	-15,936736	-0,0018873418	-0,0020576338	-0,0023934166
12,435547	6	-0,825845	-4,5718365	-17,226152	-0,0014008818	-0,001683263	-0,0018737233
12,445313	6	-0,8613348	-4,5310488	-19,114819	-0,0016507562	-0,0019192622	-0,0021322023
12,455078	6	-0,87656379	-4,5300894	-17,910563	-0,0018453134	-0,0020607666	-0,0023753359
12,464844	6	-0,83676815	-4,5024476	-17,559807	-0,001261134	-0,0014731613	-0,0016932766
12,474609	6	-0,84250927	-4,4641881	-16,730503	-0,0022805522	-0,0026194416	-0,0028770433
12,484375	6	-0,85153818	-4,4273577	-17,532036	-0,0005275305	-0,00088116346	-0,00093750434
12,494141	6	-0,87403536	-4,4128737	-17,116516	-0,0028821249	-0,003205633	-0,0036463898
12,503906	6	-0,83565831	-4,3675818	-15,80542	-0,0001230411	-0,00055265252	-0,00054742408
12,513672	6	-0,85515976	-4,3365436	-17,447714	-0,0031102498	-0,0034249933	-0,0038655507
12,523438	6	-0,83194494	-4,2727866	-16,891378	1,3928657e-05	-0,00041146163	-0,00036891195
12,533203	6	-0,82568645	-4,2651134	-16,218479	-0,003193578	-0,003546339	-0,0039255396
12,542969	6	-0,84655643	-4,1940131	-16,862099	-5,248221e-05	-0,00042744927	-0,00043406029
12,552734	6	-0,81073284	-4,1477122	-17,234478	-0,003066306	-0,0033985698	-0,0037722168
12,5625	6	-0,83339691	-4,121047	-17,965101	3,4782861e-05	-0,00029192399	-0,00032803684
12,572266	6	-0,83693504	-4,0778551	-16,429033	-0,0032540276	-0,0036471197	-0,0039806692
12,582031	6	-0,81452966	-4,0248489	-15,527811	0,00015121332	-0,00022978691	-0,00026414054
12,591797	6	-0,81423759	-3,9911296	-16,981735	-0,0033373674	-0,003708289	-0,0040894621
12,601563	6	-0,79890013	-3,9410341	-16,265642	0,00038513448	6,9230373e-06	-4,4313783e-05
12,611328	6	-0,87294221	-3,8924742	-15,254226	-0,0035854029	-0,0039850352	-0,0043151896
12,621094	6	-0,82118034	-3,842715	-15,853141	0,00047435053	0,0001245973	8,2468614e-05
12,630859	6	-0,83013415	-3,7945676	-15,859567	-0,0034156563	-0,0038161315	-0,0041889222
12,640625	6	-0,77225566	-3,7728362	-16,951729	0,00032409473	-4,328326e-05	-0,00010447453
12,650391	6	-0,80343962	-3,7049551	-16,04056	-0,0034801161	-0,0038390174	-0,0042001726
12,660156	6	-0,79928398	-3,6544616	-14,996957	0,00032559328	-5,2831962e-05	-6,9079251e-05
12,669922	6	-0,82339168	-3,6135745	-16,578957	-0,0033674198	-0,0037398685	-0,0041021495
12,679688	6	-0,78691721	-3,5543227	-15,902259	0,00030679046	-9,8567019e-05	-0,00010474461
12,689453	6	-0,79452753	-3,4914048	-15,763845	-0,0034472994	-0,0038840862	-0,0042347824
12,699219	6	-0,82087159	-3,464952	-15,154649	0,00037799851	1,6879212e-05	-3,7945865e-05
12,708984	6	-0,78569889	-3,3865128	-15,448238	-0,003463686	-0,0037742243	-0,0041771182
12,71875	6	-0,78675032	-3,351701	-15,947744	0,0002070237	-0,00012378451	-0,00014855876
12,728516	6	-0,79765677	-3,2716494	-14,923588	-0,0031344441	-0,0035161441	-0,0038908536
12,738281	6	-0,78827739	-3,222162	-13,405122	-0,00013990095	-0,00046635352	-0,00054070441
12,748047	6	-0,81603169	-3,1739221	-15,355255	-0,0027445126	-0,0031197011	-0,0034589912
12,757813	6	-0,82375884	-3,1166139	-15,770607	-0,00067292014	-0,0009123878	-0,0010161099
12,767578	6	-0,77691197	-3,0537052	-14,325957	-0,0021823212	-0,0024151227	-0,0027965277
12,777344	6	-0,81080794	-3,0024829	-13,093371	-0,0012175143	-0,0014644939	-0,0016575685
12,787109	6	-0,78998804	-2,9221718	-14,261082	-0,0019908992	-0,0021688587	-0,0024914807
12,796875	6	-0,7834959	-2,8791721	-14,887546	-0,0012629454	-0,0015554347	-0,0017398915
12,806641	6	-0,78083396	-2,7976058	-13,062135	-0,0018610395	-0,0020555679	-0,0023050511
12,816406	6	-0,76290131	-2,7401786	-11,807084	-0,00138587	-0,0015839075	-0,0017781722
12,826172	6	-0,75319648	-2,6980476	-13,782419	-0,0019295162	-0,0021206187	-0,0024640725
12,835938	6	-0,76356053	-2,619993	-15,348886	-0,0013090292	-0,0015357892	-0,0017329856
12,845703	6	-0,7314837	-2,5592964	-12,289323	-0,001887189	-0,0020869391	-0,0024422549
12,855469	6	-0,7460618	-2,5041499	-11,621453	-0,0014630519	-0,0016632541	-0,001921629
12,865234	6	-0,7291472	-2,4393172	-11,585578	-0,0016360737	-0,0018502042	-0,0021749039
12,875	6	-0,75791121	-2,3579085	-13,090241	-0,0017602898	-0,0020184591	-0,0022531354
12,884766	6	-0,71809053	-2,3089235	-11,548698	-0,001173857	-0,0014803255	-0,0016263262
12,894531	6	-0,71150661	-2,2308042	-9,7790546	-0,0022959823	-0,0025626249	-0,0029119574
12,904297	6	-0,69615245	-2,1869693	-11,543612	-0,00066166522	-0,00094300741	-0,0010538227
12,914063	6	-0,72244644	-2,1007562	-11,514388	-0,0028568022	-0,0032258094	-0,0035683457
12,923828	6	-0,69026947	-2,0411451	-9,5134039	-0,00020733132	-0,00051264692	-0,00050044328
12,933594	6	-0,69583535	-1,9706483	-8,3777122	-0,0031140272	-0,0034713554	-0,0038859134
12,943359	6	-0,67363024	-1,9023826	-8,4669514	3,2039534e-05	-0,00034465542	-0,00035689829
12,953125	6	-0,67441463	-1,8261151	-9,0251303	-0,0031250992	-0,0034852426	-0,0038883479
12,962891	6	-0,65494657	-1,7454677	-7,396359	-4,2052998e-05	-0,00030602413	-0,00041780999
12,972656	6	-0,65408707	-1,6536993	-5,4056568	-0,0031271491	-0,0034776833	-0,003851136
12,982422	6	-0,6328249	-1,6039782	-5,9842319	-0,00010771968	-0,00048004676	-0,00046162261
12,992188	6	-0,63993454	-1,5142398	-5,9352255	-0,0031127392	-0,0035131036	-0,0038891793
13,001953	6	-0,60961843	-1,4519398	-4,2338109	0,00011562777	-0,00016522408	-0,00019737861
13,011719	6	-0,61744571	-1,3803916	-3,3427589	-0,0033925856	-0,0037626724	-0,0041835774
13,021484	6	-0,58896542	-1,3143195	-2,3303368	0,00035540812	5,5802593e-06	-7,3303818e-05
13,03125	6	-0,59245348	-1,2197462	-2,6712565	-0,0034369312	-0,0038438437	-0,0042133089
13,041016	6	-0,57004809	-1,1453307	-1,811497	0,0004552817	6,7886285e-05	5,4016855e-05
13,050781	6	-0,56760311	-1,0886046	-0,62987208	-0,0036016859	-0,0040089241	-0,004365406
13,060547	6	-0,55251598	-1,0481658	-1,8232316	0,00041614228	7,0812821e-05	5,041773e-05
13,070313	6	-0,54398775	-0,97253335	-1,5176274	-0,0033555084	-0,0036874691	-0,0040825768
13,080078	6	-0,52243352	-0,88734084	-0,53957105	0,0003347898	-1,6036638e-05	-3,0825322e-05
13,089844	6	-0,51789403	-0,84545267	0,3115274	-0,0035001487	-0,0038145024	-0,0042169401
13,099609	6	-0,49409509	-0,75280374	-0,57153404	0,00031520962	-8,6362423e-05	-6,9689122e-05
13,109375	6	-0,49090743	-0,68637782	-0,87819993	-0,0033321907	-0,0037094124	-0,0040875301
13,119141	6	-0,4656148	-0,61932302	0,10086223	0,00026544323	-0,00010879109	-0,00018699306
13,128906	6	-0,45956492	-0,5485425	0,78264624	-0,003341492	-0,0037272153	-0,0041229739
13,138672	6	-0,43996334	-0,46008113	-0,19663945	0,0002512557	-9,0706511e-05	-0,00014001169
13,148438	6	-0,42719603	-0,40063834	-0,19295141	-0,00327363	-0,0036026405	-0,00396549
13,158203	6	-0,42050362	-0,32839864	0,17143786	-9,6972508e-05	-0,00046691019	-0,00052152504
13,167969	6	-0,39352536	-0,27007106	0,39601699	-0,0028120985	-0,0031195777	-0,0034438022
13,177734	6	-0,39546132	-0,18616976	-0,10214746	-0,00058145891	-0,00090768887	-0,0010035483
13,1875	6	-0,36393523	-0,12390324	0,34578145	-0,0022990773	-0,002536807	-0,002918066
13,197266	6	-0,37016869	-0,037939567	0,75761229	-0,001106758	-0,0013994643	-0,0015801196
13,207031	6	-0,33709049	0,012955908	0,77370554	-0,0018518948	-0,0020955515	-0,0024225819
13,216797	6	-0,32685995	-0,034395978	0,32851472	-0,0013764701	-0,0015810602	-0,0018046538
13,226563	6	-0,30930281	0,00073285773	0,28761104	-0,0018928827	-0,0020749047	-0,0024274685
13,236328	6	-0,28696418	-0,011532661	1,1020527	-0,00141998	-0,0015889881	-0,0018850178
13,246094	6	-0,2596271	-0,008331053	1,4315732	-0,0019206899	-0,0020641333	-0,0024105422
13,255859	6	-0,2211833	0,0059413724	0,15294179	-0,0013092053	-0,0015214914	-0,0017222486
13,265625	6	-0,18063664	-0,0085406005	0,67546964	-0,0019104533	-0,002107477	-0,002354559
13,275391	6	-0,14157534	0,005838275	1,2196786	-0,0014432309	-0,0016938827	-0,0019142417
13,285156	6	-0,079783201	-0,0089501962	1,1314452	-0,0016834018	-0,0018792948	-0,0021939385
13,294922	6	-0,045436621	-0,0021767803	0,12930483	-0,0016869677	-0,0019049818	-0,0021739241
13,304688	6	0,037041903	-0,0035391189	0,17154962	-0,0012384898	-0,0015035031	-0,0016848554
13,314453	6	0,066874027	0,004846137	0,7815845	-0,0023437657	-0,0027069096	-0,0029660014
13,324219	6	0,16726851	-0,013696589	0,84221363	-0,00058062666	-0,00094718859	-0,00098990533
13,333984	6	0,20920038	-0,016094372	-0,42317435	-0,002786627	-0,0030486549	-0,0034306259
13,34375	6	0,22277713	0,012007635	0,32069162	-0,000182652	-0,00051441015	-0,00054172735
13,353516	6	0,25850058	-0,025515351	1,1235662	-0,003162364	-0,0034705875	-0,0038982977
13,363281	6	0,30694127	0,0071592629	0,67530203	-6,7800283e-06	-0,00038178402	-0,00042556247
13,373047	6	0,25804162	-0,0063168816	-0,14847144	-0,003147749	-0,0035206832	-0,0038876613
13,382813	6	0,28590441	0,015884265	-0,39344653	-3,4632249e-05	-0,00039572656	-0,00046517723
13,392578	6	0,36150694	-0,0087783672	1,1514499	-0,0031003351	-0,0034525574	-0,0038639766
13,402344	6	0,47375917	0,020233076	3,4280868	4,1804451e-05	-0,00030408727	-0,00034335593
13,412109	6	0,56159496	0,52735579	10,689497	-0,0032214914	-0,0035394679	-0,0039542248
13,421875	6	0,67528248	1,0762671	14,392343	7,3266565e-05	-0,0003108026	-0,00032444985
13,431641	6	0,72522521	1,5298395	14,157258	-0,0033759053	-0,0037272973	-0,0041083829
13,441406	6	0,77359915	1,7231517	13,569519	0,00037404767	6,1493251e-05	4,6816422e-06
13,451172	6	0,75594187	1,7031279	11,810717	-0,0035712598	-0,0039430987	-0,0043192254
13,460938	6	0,76815009	1,7305685	12,577157	0,00042239059	5,8178466e-05	5,2883115e-06
13,470703	6	0,76278448	1,7234821	14,296062	-0,0034431375	-0,003788457	-0,0042035021
13,480469	6	0,77372432	1,7279704	13,071131	0,00040865561	2,9995099e-05	3,0213123e-05
13,490234	6	0,77949882	1,8507577	10,988675	-0,0035255863	-0,0038903772	-0,0043035229
13,5	6	0,78509808	2,0083814	11,477787	0,0002438802	-9,0313937e-05	-0,00010716518
13,509766	6	0,81965327	2,1477835	11,287685	-0,0033520611	-0,0036980831	-0,0040948284
13,519531	6	0,84780812	2,2725465	10,914803	0,00037269725	-3,3180844e-05	2,5452173e-05
13,529297	6	0,81458807	2,3456726	8,706562	-0,0035478962	-0,0038567802	-0,0043103476
13,539063	6	0,85819721	2,3935885	9,0264158	0,00038147235	-8,2069244e-05	-3,7792779e-05
13,548828	6	0,83988905	2,4443481	10,62043	-0,0033236232	-0,0036810117	-0,0040942696
13,558594	6	0,86365461	2,4854994	9,9473076	9,4637799e-05	-0,00023966108	-0,00024423882
13,568359	6	0,82514405	2,5916483	7,3409266	-0,0031778316	-0,0035210839	-0,0039778855
13,578125	6	0,84099889	2,6704562	7,8910031	-2,12554e-05	-0,00031679057	-0,00038654893
13,587891	6	0,85125446	2,7621682	9,3347025	-0,0028641387	-0,0031490519	-0,003551038
13,597656	6	0,83517432	2,8399467	9,661932	-0,00060162926	-0,0008889006	-0,0010327012
13,607422	6	0,88779569	2,9058006	6,886795	-0,0022580274	-0,002488862	-0,0028690065
13,617188	6	0,83406448	2,9603243	6,7879448	-0,0010791875	-0,0013635101	-0,0014816341
13,626953	6	0,89805126	3,0239496	7,7444315	-0,0019934301	-0,0022397419	-0,0025908721
13,636719	6	0,88671923	3,0648103	6,4415483	-0,00146989	-0,0016814644	-0,0018766404
13,646484	6	0,87351799	3,1523738	5,6859479	-0,0018233962	-0,0020764181	-0,0022885329
13,65625	6	0,87552905	3,2075071	7,0281701	-0,0012995843	-0,0014970067	-0,0017225784
13,666016	6	0,88721156	3,2610254	8,6628084	-0,001969021	-0,0021268062	-0,0024918581
13,675781	6	0,8854425	3,3128335	7,6955371	-0,0013627036	-0,001593314	-0,0018057618
13,685547	6	0,91524124	3,3680937	5,6236982	-0,001866188	-0,0019977605	-0,0023680602
13,695313	6	0,88513374	3,4241128	6,4086356	-0,0014165574	-0,0016500204	-0,0018588378
13,705078	6	0,8906579	3,4775133	5,8742614	-0,0017538449	-0,0019337981	-0,0021885585
13,714844	6	0,88615179	3,5259037	5,3086505	-0,0017545165	-0,0020210068	-0,0022798176
13,724609	6	0,92509627	3,5847697	4,858654	-0,0012365464	-0,0014529113	-0,0016766771
13,734375	6	0,90320826	3,6319733	4,5758486	-0,0021832997	-0,0024200995	-0,0027892718
13,744141	6	0,92652321	3,6542084	5,0311537	-0,00073239033	-0,0010226467	-0,0011481391
13,753906	6	0,90341687	3,7216954	5,8873372	-0,0028297435	-0,0031442137	-0,0035078041
13,763672	6	0,93656182	3,7635608	4,4658222	-0,00012598015	-0,00049125106	-0,00056221266
13,773438	6	0,9421277	3,8063068	4,529357	-0,0031022532	-0,0034434625	-0,0038114937
13,783203	6	0,94960451	3,8600421	5,3113327	1,5051191e-05	-0,00039968951	-0,00043735534
13,792969	6	0,94004154	3,8981686	5,2554531	-0,0031271656	-0,0035024167	-0,0039004823
13,802734	6	0,95423579	3,9367337	4,7779641	3,9746374e-05	-0,00037254349	-0,00037825748
13,8125	6	0,95021367	3,9777586	4,6056323	-0,0031361321	-0,0034487727	-0,0038587975
13,822266	6	0,96863031	4,0168042	4,8470311	-0,00010504926	-0,00050289946	-0,00051234139
13,832031	6	0,95779896	4,0892644	5,0090256	-0,0032092398	-0,0035455753	-0,003932958
13,841797	6	0,98078012	4,0989261	4,1159616	0,0001575303	-0,00017121081	-0,00018469509
13,851563	6	0,96581817	4,1476774	4,2778997	-0,0033137752	-0,003693338	-0,0041282494
13,861328	6	0,9901762	4,1865425	4,2728705	0,00029273826	-0,00010497337	-0,00014608238
13,871094	6	0,98261595	4,2091804	1,3615563	-0,0034569365	-0,0038415284	-0,0042573144
13,880859	6	0,99827886	4,2450876	2,3228488	0,00049231283	0,00015306359	8,542338e-05
13,890625	6	0,99226236	4,2935257	2,9743462	-0,0036493633	-0,0040145828	-0,0043304539
13,900391	6	1,0011828	4,3113151	3,4246221	0,00032458047	-4,182144e-05	-6,3383486e-05
13,910156	6	1,001358	4,3458533	3,3614225	-0,0033403672	-0,0036993062	-0,0041027502
13,919922	6	1,0131323	4,3681455	2,5445781	0,00034342142	-1,3718454e-06	-3,000474e-05
13,929688	6	0,99794507	4,3958726	3,2876618	-0,0034457319	-0,0037614165	-0,0042535169
13,939453	6	1,0206342	4,4273005	3,2094307	0,00028529321	-0,00010694913	-0,00016044389
13,949219	6	1,0151601	4,4433823	2,2695959	-0,003346635	-0,0037044229	-0,00411824
13,958984	6	1,0290956	4,4756117	3,5359337	0,00033223594	-4,6629997e-05	-3,7402351e-05
13,96875	6	1,0219109	4,4941182	3,1557865	-0,0033829142	-0,0037351798	-0,0041605197
13,978516	6	1,0327172	4,5033469	2,6225858	0,00030185154	-7,3061528e-05	-8,8171801e-05
13,988281	6	1,0100114	4,5249705	2,1117926	-0,003236382	-0,003564212	-0,0039877505
13,998047	6	1,0338688	4,5485954	1,9420869	-9,3747221e-05	-0,00042458862	-0,00047115536
14,007813	6	1,047554	4,5620303	3,3530407	-0,0028374654	-0,0031003659	-0,0035949305
14,017578	6	1,005981	4,5934653	4,7115793	-0,00051898998	-0,00086208875	-0,00094503025
14,027344	6	1,0562241	4,5917082	3,4178047	-0,0023678567	-0,0026424166	-0,0030191154
14,037109	6	1,0412204	4,6238546	3,4532883	-0,0012080326	-0,0014015165	-0,0015819197
14,046875	6	1,0566413	4,6172719	4,2262115	-0,001880044	-0,0020592243	-0,0024031356
14,056641	6	1,0520768	4,6356902	3,6165118	-0,0013091649	-0,0015538939	-0,0017984756
14,066406	6	1,0477042	4,6634235	3,5111792	-0,0018832221	-0,002086963	-0,0024742822
14,076172	6	1,0589528	4,6729002	1,9291788	-0,0013483885	-0,0016471868	-0,0018520686
14,085938	6	1,0416627	4,6619325	3,405679	-0,0019117871	-0,0020827553	-0,0024217642
14,095703	7	1,0585022	4,6920867	3,3643842	-0,0013425681	-0,0015402853	-0,0017317482
14,105469	7	1,0502994	4,6809235	1,6598403	-0,001943876	-0,0021352319	-0,002424781
14,115234	7	1,0595953	4,7096086	1,4838204	-0,0013987782	-0,0016504668	-0,001819187
14,125	7	1,0461605	4,7041197	2,5402195	-0,0017413243	-0,0018948758	-0,0021960845
14,134766	7	1,031599	4,6972313	2,3446977	-0,0016804714	-0,0019558468	-0,002264214
14,144531	7	1,0709608	4,7125192	1,3072975	-0,0013147998	-0,0016030186	-0,0018228594
14,154297	7	1,0280108	4,6935382	0,88999045	-0,0022273681	-0,0025498513	-0,0028899838
14,164063	7	1,0782623	4,7049408	2,3800135	-0,00069724582	-0,0010069241	-0,0010997806
14,173828	7	1,0503244	4,7176986	3,2866559	-0,0027631412	-0,003046474	-0,0033872151
14,183594	7	1,0434568	4,7123394	1,3699942	-0,0002192719	-0,0005247902	-0,00059223501
14,193359	7	1,0535538	4,712359	1,7450005	-0,003087478	-0,0034190931	-0,0038285651
14,203125	7	1,0553312	4,7100797	2,5067477	7,761264e-06	-0,00034442029	-0,00036200814
14,212891	7	1,0561323	4,7006783	1,7308071	-0,0032156571	-0,0036027294	-0,0039279265
14,222656	7	1,0658205	4,7128181	0,64345074	-4,7199283e-05	-0,00039374497	-0,00043768546
14,232422	7	1,0553062	4,7175221	-0,50554049	-0,0032165158	-0,0035345755	-0,0039036078
14,242188	7	1,0415876	4,7121181	1,1682138	2,1453743e-05	-0,00032256675	-0,00039225415
14,251953	7	1,0584521	4,6932335	2,2937915	-0,0031105164	-0,0034906198	-0,0038408467
14,261719	7	1,0723794	4,6979156	0,39054081	3,3986726e-05	-0,00025525104	-0,00031009928
14,271484	7	1,0274267	4,7060142	0,093095005	-0,0033796094	-0,0036988817	-0,0041396753
14,28125	7	1,0615647	4,7182698	1,9690208	0,00034890661	-4,5948414e-05	-1,0404619e-05
14,291016	7	1,0486221	4,6766481	2,574753	-0,0034797464	-0,0038490063	-0,0042530736
14,300781	7	1,0661042	4,7031302	1,8449687	0,00034902681	5,3649073e-05	1,3169483e-07
14,310547	7	1,0467947	4,6949072	0,77806413	-0,0034815809	-0,0038303193	-0,0042797243
14,320313	7	1,0544467	4,6957088	1,8505007	0,00046732835	0,0001014694	6,3058978e-05
14,330078	7	1,0336602	4,6914263	2,2053905	-0,0035115713	-0,003879721	-0,0042608418
14,339844	7	1,0650611	4,6903338	1,1696107	0,00021710381	-0,00014088908	-0,00017198443
14,349609	7	1,045593	4,6948242	0,91267753	-0,0033829005	-0,0037418164	-0,0041676741
14,359375	7	1,0624409	4,6828327	2,8007851	0,0004148265	9,9162571e-06	4,8365473e-05
14,369141	7	1,0401356	4,65446	1,8161349	-0,003466635	-0,0038406732	-0,0042441119
14,378906	7	1,0512173	4,6534972	1,6705692	0,00031336735	-0,00015627756	-0,0001928975
14,388672	7	1,0561407	4,6357527	0,71715564	-0,0033178173	-0,0035895891	-0,004076397
14,398438	7	1,0604715	4,6115246	1,3474748	0,00019302417	-0,00021709225	-0,00019627179
14,408203	7	1,0394764	4,5899754	2,6714802	-0,0032456315	-0,0036766806	-0,0039884313
14,417969	7	1,0453093	4,5580339	1,0861828	-2,0398729e-05	-0,00038437446	-0,00041859996
14,427734	7	1,0601628	4,5496721	-0,22731721	-0,0028632681	-0,0031588315	-0,0035344076
14,4375	7	1,0218191	4,520422	1,9918196	-0,00052057917	-0,00087662641	-0,00094590877
14,447266	7	1,0567081	4,5032024	2,3351424	-0,0023689736	-0,0026512842	-0,0029973877
14,457031	7	1,0354793	4,4790268	2,4714322	-0,0010760431	-0,0013247041	-0,0014870029
14,466797	7	1,0328674	4,4352789	2,3847075	-0,0018981969	-0,002233933	-0,002497999
14,476563	7	1,0330594	4,4036694	4,6626291	-0,0014700725	-0,0016655723	-0,001874539
14,486328	7	1,0294545	4,3895411	5,8853254	-0,0018435881	-0,002071291	-0,0023536503
14,496094	7	1,0294545	4,3306971	4,2553806	-0,0013124178	-0,0015396599	-0,0017438276
14,505859	7	1,0100698	4,3125277	4,6981683	-0,0019044849	-0,0020152391	-0,0024306586
14,515625	7	1,0185981	4,2756901	4,9163213	-0,0013392274	-0,0015549166	-0,0017769793
14,525391	7	1,0151601	4,2312064	3,7201681	-0,0019471245	-0,0020525209	-0,0024280422
14,535156	7	1,0064733	4,1862307	3,5200641	-0,0013953157	-0,0016502276	-0,0018648558
14,544922	7	1,0122144	4,1678495	3,5781226	-0,001740085	-0,0019278718	-0,0022034561
14,554688	7	0,98609567	4,1186109	3,634505	-0,0016730321	-0,0019013757	-0,0021794674
14,564453	7	1,005764	4,0681849	5,0306506	-0,0013133	-0,0015714682	-0,0018087506
14,574219	7	0,97508073	4,0217004	4,0017443	-0,0022081321	-0,0023944066	-0,0027434188
14,583984	7	0,99902153	3,9958234	4,9338675	-0,00069252437	-0,00099578674	-0,0010916427
14,59375	7	0,96497536	3,9563646	6,406177	-0,0027921121	-0,0030903567	-0,0035101811
14,603516	7	0,98193169	3,8888173	6,4285846	-0,00027282513	-0,00063614413	-0,00069132913
14,613281	7	0,95686436	3,8548203	6,2585435	-0,0030801333	-0,0033826244	-0,0038686579
14,623047	7	0,96551776	3,8039386	5,9163384	-3,8139406e-05	-0,00037563211	-0,00040433393
14,632813	7	0,94904542	3,7431755	6,5428019	-0,0031860441	-0,0035339689	-0,0039142487
14,642578	7	0,95054746	3,7077172	7,5337105	-2,7828355e-05	-0,00035816705	-0,00038419099
14,652344	7	0,93591094	3,6600633	4,578866	-0,0030466879	-0,0034124719	-0,0038579961
14,662109	7	0,93888998	3,614687	5,2847342	7,5735443e-06	-0,000352084	-0,00038043183
14,671875	7	0,92941046	3,56707	6,0062485	-0,0032693599	-0,0036181114	-0,0039903014
14,681641	7	0,92830062	3,4955502	5,4148769	6,9483358e-05	-0,00028254627	-0,00029547076
14,691406	7	0,90357542	3,4742243	5,2340517	-0,0032669115	-0,0036592928	-0,0040129279
14,701172	7	0,9378469	3,3972292	6,1927176	0,00029410177	-6,5894186e-05	-6,0492748e-05
14,710938	7	0,89083314	3,348042	7,0128031	-0,0035149474	-0,0039143525	-0,004263619
14,720703	7	0,90672135	3,3067734	7,4151902	0,0005077431	0,00010157644	8,7521184e-05
14,730469	7	0,91534138	3,2544692	6,962903	-0,0035399115	-0,0038733392	-0,0042904266
14,740234	7	0,90269089	3,1863003	7,121768	0,00029856717	-6,0916529e-05	-5,957656e-05
14,75	7	0,87997675	3,1369314	8,5993853	-0,0034291791	-0,0037355872	-0,0042062588
14,759766	7	0,89702487	3,0692554	7,4350834	0,00043370557	4,9501286e-05	3,8477301e-05
14,769531	7	0,87977648	3,0231175	7,4520149	-0,0034073745	-0,0036900493	-0,0040747412
14,779297	7	0,87358475	2,9579415	8,4928799	0,00023592263	-0,00014555127	-0,00017706974
14,789063	7	0,85894823	2,9027371	9,160079	-0,0034336871	-0,0037551417	-0,0041564587
14,798828	7	0,86729288	2,8541522	8,7847376	0,00042440894	-5,7626676e-06	-2,8099457e-05
14,808594	7	0,92042327	2,7778032	7,915925	-0,0034888694	-0,0038191455	-0,0042115711
14,818359	7	0,84245086	2,7221875	9,9691563	0,00025415327	-0,00013114569	-0,00016975711
14,828125	7	0,87678909	2,6629488	10,214746	-0,003193306	-0,0035390388	-0,0039256099
14,837891	7	0,86123466	2,5924721	9,1182251	-3,8096914e-05	-0,00036340783	-0,00040922561
14,847656	7	0,85295677	2,5358155	8,4994173	-0,0029096734	-0,0033172942	-0,0036146254
14,857422	7	0,88869691	2,4740403	9,1935511	-0,00047859867	-0,00077930797	-0,00088813587
14,867188	7	0,87587118	2,3826787	10,188762	-0,0023080297	-0,0026185215	-0,0028869263
14,876953	7	0,83242893	2,3337033	10,409541	-0,0011195231	-0,0013368814	-0,0015757055
14,886719	7	0,86636662	2,257658	10,629762	-0,0020316485	-0,002196234	-0,0025594907
14,896484	7	0,82462668	2,2067888	11,465773	-0,0012947455	-0,0015437542	-0,001718641
14,90625	7	0,8852756	2,1220095	11,11295	-0,0017878452	-0,0019708036	-0,002316386
14,916016	7	0,85653663	2,0546675	10,353159	-0,0014618323	-0,001685819	-0,001914041
14,925781	7	0,8386457	1,9844891	10,024477	-0,0019772362	-0,0021784317	-0,0024898737
14,935547	7	0,83317161	1,9133555	11,066794	-0,0012739877	-0,0014949758	-0,001677265
14,945313	7	0,84076524	1,8312896	12,805425	-0,0018734161	-0,0020529504	-0,0024240888
14,955078	7	0,82511902	1,7871394	12,611244	-0,0013780087	-0,0016571602	-0,0018217457
14,964844	7	0,82552791	1,6980073	11,661854	-0,001818725	-0,001988871	-0,0022494306
14,974609	7	0,79927564	1,6284211	13,153274	-0,0016467231	-0,0019247283	-0,002130829
14,984375	7	0,80176234	1,5530061	14,246944	-0,0013305729	-0,0015352195	-0,0017255915
14,994141	7	0,77135444	1,4663416	11,912193	-0,0022419207	-0,0025286379	-0,0029098326
15,003906	7	0,78933716	1,3886039	12,617223	-0,00079338235	-0,0011095362	-0,0012307861
15,013672	7	0,74850678	1,3192046	13,673454	-0,0026619628	-0,0029814711	-0,0033349784
15,023438	7	0,76468706	1,2448719	14,315732	-0,00021293527	-0,0005441918	-0,00057453022
15,033203	7	0,73403716	1,1750565	14,06014	-0,0031275966	-0,0034316406	-0,0038383966
15,042969	7	0,73928595	1,0915563	13,022069	7,2953117e-06	-0,00037702522	-0,0003889791
15,052734	7	0,71645498	1,0209664	15,559662	-0,0031249207	-0,0034898084	-0,0039175409
15,0625	7	0,71423531	0,95937169	16,678591	-2,3315079e-05	-0,00036420333	-0,00042523263
15,072266	7	0,69067001	0,86595428	16,123541	-0,0031878152	-0,0035657906	-0,0039035254
15,082031	7	0,68978548	0,80710912	14,997684	-4,0375598e-05	-0,00043777193	-0,00043829961
15,091797	7	0,66527724	0,74073029	15,788935	-0,0030790521	-0,0034555974	-0,0038167725
15,101563	7	0,67398071	0,66888875	16,703903	5,8933219e-05	-0,00024056325	-0,00029791723
15,111328	7	0,64361453	0,5942747	15,666336	-0,0033876891	-0,0037220337	-0,0041275583
15,121094	7	0,64838767	0,51830697	14,184807	0,0002658306	-6,9916867e-05	-8,9763271e-05
15,130859	7	0,62006593	0,47041002	14,474373	-0,0034349174	-0,0038150579	-0,0041935607
15,140625	7	0,6231451	0,42686659	16,049667	0,00040449027	2,7289734e-05	1,3275712e-05
15,150391	7	0,59777737	0,325735	13,865959	-0,0036317508	-0,0039962051	-0,0043577687
15,160156	7	0,59198618	0,28199461	12,520775	0,00045259221	0,00014550932	6,5744243e-05
15,169922	7	0,57641506	0,22829399	11,116136	-0,0033706103	-0,003779877	-0,0041407361
15,179688	7	0,56591749	0,16708094	9,367671	0,0002333126	-0,00013402232	-0,00018402374
15,189453	7	0,53729534	0,10397583	5,9754028	-0,0034530612	-0,0038336134	-0,0042070644
15,199219	7	0,52997708	0,049146451	2,3706257	0,0003475757	-4,1266423e-05	-9,9891622e-06
15,208984	7	0,50401688	0,0034566969	0,95173717	-0,0033236349	-0,0037716115	-0,0041394704
15,21875	7	0,49214244	0,021744613	1,4224089	0,00025352812	-0,00016022082	-0,00019753345
15,228516	7	0,46200156	-0,025740825	0,87015331	-0,0033347777	-0,0036552423	-0,0040834676
15,238281	7	0,43850303	0,018231478	0,621099	0,00027692469	-8,4688691e-05	-0,00012184159
15,248047	7	0,40332198	0,019275304	1,3300405	-0,0033249443	-0,0036658221	-0,0041059647
15,257813	7	0,35648346	0,0025693327	1,6207807	1,7874117e-05	-0,00033864207	-0,00038343715
15,267578	7	0,32371402	0,0066597015	0,72486699	-0,0028533069	-0,0031858159	-0,0035654076
15,277344	7	0,27130961	-0,030488335	0,74118376	-0,00051075662	-0,00084554998	-0,00089156622
15,287109	7	0,23637891	-0,0028836541	1,0674074	-0,0023781797	-0,0027020283	-0,0030806637
15,296875	7	0,26755452	-0,0026886351	1,2755022	-0,00096880482	-0,0012439477	-0,0014169565
15,306641	7	0,27486444	0,0018518418	0,79913068	-0,0019266851	-0,0021580558	-0,0024414663
15,316406	7	0,24704337	-0,0056209043	0,62484294	-0,0014713573	-0,0016615333	-0,0018910042
15,326172	7	0,21318913	0,0037251972	1,486279	-0,0018939958	-0,0020911696	-0,002407368
15,335938	7	0,20834088	-0,0064294785	1,3906695	-0,0013435503	-0,0015839046	-0,0017803814
15,345703	7	0,13973951	-0,0025791116	0,28559938	-0,0018466734	-0,0020318159	-0,0024109862
15,355469	7	0,053672791	-0,010894518	0,13221055	-0,001346556	-0,001583624	-0,0017883627
15,365234	7	-0,038869381	0,0032189302	0,79466033	-0,0019332465	-0,0021485332	-0,0024359126
15,375	7	-0,13950586	-0,015247241	1,0202453	-0,0013457474	-0,0016179485	-0,0018069244
15,384766	7	-0,22866845	-0,034687389	-0,12885779	-0,0017780943	-0,0020110272	-0,0022739803
15,394531	7	-0,34876466	-0,1495108	-1,8018298	-0,0016541327	-0,0018824505	-0,0022160609
15,404297	7	-0,43095112	-0,90142328	-1,255609	-0,0013518878	-0,0015763956	-0,0018505775
15,414063	7	-0,54597378	-1,3863888	-2,7980468	-0,0022058813	-0,002451984	-0,0027357033
15,423828	7	-0,55612922	-1,6017877	-4,4743719	-0,00064991327	-0,001028071	-0,0011116387
15,433594	7	-0,59250355	-1,6060927	-5,073175	-0,0027396495	-0,0030658147	-0,0033900519
15,443359	7	-0,56776166	-1,5267012	-4,1109881	-0,00025946065	-0,00060131215	-0,00065373594
15,453125	7	-0,58839798	-1,5559231	-3,1911023	-0,003063539	-0,0033815482	-0,0037406029
15,462891	7	-0,5751133	-1,574348	-5,1817484	-3,109395e-05	-0,00042090582	-0,00046547924
15,472656	7	-0,59938788	-1,6903385	-5,1396155	-0,0032078405	-0,0035238531	-0,0039595217
15,482422	7	-0,61405778	-1,8708397	-5,6271629	4,3844921e-06	-0,0003547665	-0,00038471137
15,492188	7	-0,64618468	-2,0728002	-6,9089231	-0,0031076539	-0,0034794975	-0,0038820705
15,501953	7	-0,64760327	-2,2063894	-7,2864442	4,6937785e-05	-0,00031152766	-0,00033240227
15,511719	7	-0,67528248	-2,2481802	-8,046236	-0,0032268916	-0,0036169561	-0,0039315703
15,521484	7	-0,66772223	-2,3162651	-7,4312835	7,8605372e-05	-0,00033190541	-0,00036097999
15,53125	7	-0,69689512	-2,360007	-7,4909067	-0,0032457884	-0,0036153875	-0,0039862613
15,541016	7	-0,68637252	-2,436265	-9,6969681	0,00030411553	-0,0001348526	-0,00013565739
15,550781	7	-0,71746469	-2,4960406	-9,5615721	-0,0035011175	-0,0038913973	-0,0042558438
15,560547	7	-0,7135427	-2,6038618	-9,2531738	0,00041271589	2,8993836e-05	2,217057e-05
15,570313	7	-0,73520541	-2,6885028	-10,608583	-0,0034616492	-0,0038114011	-0,0042009628
15,580078	7	-0,7306242	-2,7586267	-11,500642	0,00035897014	-1,6437743e-05	-2,9167713e-05
15,589844	7	-0,73853493	-2,809989	-12,195278	-0,0034970669	-0,0038766921	-0,0042888965
15,599609	7	-0,75202823	-2,8745563	-9,9057331	0,00031923671	-5,6315825e-05	-5,5249693e-05
15,609375	7	-0,74470997	-2,9141874	-9,7397156	-0,0032984631	-0,0036978771	-0,0040757796
15,619141	7	-0,75179458	-2,9948802	-12,308769	0,00032934477	-9,2854403e-05	-9,8551391e-05
15,628906	7	-0,77449203	-3,0582175	-11,897664	-0,003432109	-0,0038273968	-0,0042457879
15,638672	7	-0,77457547	-3,1258833	-10,935758	0,00034437689	1,8044939e-05	-5,9817539e-05
15,648438	7	-0,78853607	-3,1964593	-11,771153	-0,00336363	-0,0037216488	-0,0041083684
15,658203	7	-0,76776624	-3,2566996	-12,482442	0,0001937052	-0,00017535138	-0,00021312393
15,667969	7	-0,80896378	-3,3055058	-13,05392	-0,0031915803	-0,003568043	-0,0039734598
15,677734	7	-0,78936219	-3,3419456	-12,188237	9,7462907e-06	-0,00033559729	-0,00037097814
15,6875	7	-0,77720404	-3,4101171	-12,38605	-0,0029190441	-0,0032919808	-0,0036619059
15,697266	7	-0,83134413	-3,4658492	-14,759917	-0,00048647096	-0,00084184681	-0,00091660314
15,707031	7	-0,78276992	-3,5143743	-14,109872	-0,0023675563	-0,0026370976	-0,0029550483
15,716797	7	-0,80384016	-3,5563843	-12,814813	-0,001054721	-0,0012961109	-0,0014762691
15,726563	7	-0,8076787	-3,624305	-14,051869	-0,0019866354	-0,002232559	-0,0026162146
15,736328	7	-0,79725623	-3,6517274	-14,174581	-0,0013452944	-0,0015786138	-0,0017738319
15,746094	7	-0,82712173	-3,7132547	-14,975331	-0,001831444	-0,0019924256	-0,002305103
15,755859	7	-0,78928709	-3,7485917	-13,521015	-0,0013225446	-0,0015757452	-0,0018178402
15,765625	7	-0,78496456	-3,8123558	-12,291055	-0,0018658534	-0,0021206082	-0,0024285419
15,775391	7	-0,79781532	-3,8448443	-14,912746	-0,0013680687	-0,0016000756	-0,0018369025
15,785156	7	-0,79073906	-3,8812284	-15,106257	-0,0019171948	-0,0021035767	-0,002484564
15,794922	7	-0,8279562	-3,9163165	-14,04332	-0,0014020482	-0,0016121235	-0,0018566343
15,804688	7	-0,82549453	-3,9877436	-15,076082	-0,001782575	-0,0019465425	-0,0022294642
15,814453	7	-0,81977844	-4,0018859	-15,767645	-0,0016208931	-0,0019024435	-0,002183957
15,824219	7	-0,83334684	-4,0453129	-16,028322	-0,0013415759	-0,0015865173	-0,0018137537
15,833984	7	-0,80761194	-4,0752831	-15,456956	-0,0021491831	-0,0023767317	-0,0026847201
15,84375	7	-0,80097795	-4,1177077	-14,135912	-0,00076018844	-0,0010609993	-0,0011931099
15,853516	7	-0,83979726	-4,1609273	-17,154404	-0,002779383	-0,0030931712	-0,0034150872
15,863281	7	-0,81471324	-4,1848106	-18,060543	-0,00026780661	-0,00059485441	-0,00062613282
15,873047	7	-0,80076933	-4,2239904	-15,851744	-0,0030472872	-0,0033838495	-0,0038028921
15,882813	7	-0,82672119	-4,2691245	-16,96039	-1,9072759e-05	-0,00039340893	-0,00042765279
15,892578	7	-0,80928922	-4,2832751	-17,410721	-0,0031891256	-0,0035166962	-0,0038833483
15,902344	7	-0,83295465	-4,3028736	-18,39023	-3,4232507e-05	-0,0003806951	-0,00043047097
15,912109	7	-0,84594727	-4,3469868	-17,040297	-0,0031438232	-0,0035386137	-0,0038486233
15,921875	7	-0,82929969	-4,379961	-16,253515	-0,00012606164	-0,00046735932	-0,00046869667
15,931641	7	-0,87869167	-4,4120474	-18,130896	-0,003164866	-0,0034876191	-0,0039165244
15,941406	7	-0,83025932	-4,4046307	-18,015951	0,00017182523	-0,00016940558	-0,00021832428
15,951172	7	-0,87037206	-4,4529815	-17,636976	-0,0033485335	-0,003710486	-0,0040845536
15,960938	7	-0,83897948	-4,4645319	-18,846094	0,0002957278	-7,2662442e-05	-9,6946751e-05
15,970703	7	-0,83783627	-4,4774814	-19,363035	-0,0034565513	-0,0037963688	-0,0042495616
15,980469	7	-0,84886789	-4,5006185	-20,018387	0,00048778544	0,0001274635	0,00011730648
15,990234	7	-0,8572793	-4,5366144	-19,403099	-0,0036481444	-0,0039863433	-0,0043543167
16	7	-0,82989216	-4,5295262	-18,140059	0,00040220126	3,6408535e-05	-3,1964737e-06
16,009766	7	-0,84893465	-4,5690265	-18,672365	-0,003396621	-0,0036993246	-0,004123786
16,019531	7	-0,82254052	-4,5719075	-19,519497	0,00030358729	-3,2441545e-05	-2,7932838e-05
16,029297	7	-0,86146832	-4,6001205	-17,657093	-0,0034668096	-0,0038321619	-0,0042603873
16,039063	7	-0,86140156	-4,6045127	-18,599052	0,00024636305	-0,0001786932	-0,00011154836
16,048828	7	-0,82768917	-4,6292868	-18,558372	-0,0033654324	-0,0037129889	-0,004122165
16,058594	7	-0,87004662	-4,6300721	-18,603355	0,00029420306	-0,00010271063	-0,00011441807
16,068359	7	-0,87208271	-4,633882	-18,622913	-0,0034479126	-0,0037811501	-0,0041845962
16,078125	7	-0,84336042	-4,6569896	-17,871502	0,00036605983	-1,724532e-05	-2,6812049e-05
16,087891	8	-0,86224437	-4,6837282	-19,022171	-0,0033131724	-0,0036905231	-0,0040440843
16,097656	8	-0,8802104	-4,6677351	-19,101742	-1,5263504e-05	-0,00038531946	-0,00039756851
16,107422	8	-0,85077047	-4,6673498	-17,650166	-0,0029349278	-0,0032478836	-0,0036398952
16,117188	8	-0,81959486	-4,7066269	-19,492954	-0,00041819381	-0,00075192674	-0,00082857098
16,126953	8	-0,86402178	-4,6848392	-19,977819	-0,0024276616	-0,002753413	-0,0031089925
16,136719	8	-0,85995793	-4,705337	-19,419416	-0,0010570098	-0,0013748228	-0,0015441806
16,146484	8	-0,85389137	-4,7198792	-20,55958	-0,0018725095	-0,0021356277	-0,0024445336
16,15625	8	-0,87821603	-4,7167821	-19,498989	-0,0012693739	-0,0015431829	-0,0017897878
16,166016	8	-0,87870002	-4,7049289	-20,699333	-0,0019370175	-0,0020794545	-0,0024444552
16,175781	8	-0,84610581	-4,7093749	-20,152163	-0,001413402	-0,0016785916	-0,0018802675
16,185547	8	-0,85965753	-4,7073131	-18,655155	-0,001899244	-0,0020157869	-0,0023807869
16,195313	8	-0,87882519	-4,7290025	-19,249823	-0,0012434531	-0,001527378	-0,0017583817
16,205078	8	-0,86105108	-4,6851063	-19,094646	-0,001960682	-0,0021166082	-0,0024296104
16,214844	8	-0,85086226	-4,7211881	-18,094238	-0,0014351713	-0,0016499249	-0,0018174247
16,224609	8	-0,84820867	-4,6993322	-18,873085	-0,0017426151	-0,0019343977	-0,0022384154
16,234375	8	-0,88670254	-4,6953597	-19,110012	-0,0015883185	-0,001868167	-0,0020807849
16,244141	8	-0,84065676	-4,6898007	-19,9496	-0,0014324008	-0,0017275902	-0,0018607845
16,253906	8	-0,89132547	-4,7012725	-19,301231	-0,0022416734	-0,0025172476	-0,0028031655
16,263672	8	-0,83523273	-4,6849504	-18,12324	-0,00075806503	-0,0010891575	-0,001159251
16,273438	8	-0,85868955	-4,6832519	-19,377954	-0,0026744902	-0,0029290225	-0,0033228109
16,283203	8	-0,84190011	-4,6819649	-19,903667	-0,00032211392	-0,00062692474	-0,00063556241
16,292969	8	-0,87623	-4,6802669	-18,629114	-0,0030751254	-0,0034372387	-0,0038233302
16,302734	8	-0,86322069	-4,6772466	-18,39146	-4,9923401e-05	-0,00037123021	-0,00042092681
16,3125	8	-0,84372759	-4,6717987	-17,857645	-0,0031665484	-0,0035406302	-0,0038625933
16,322266	8	-0,85838079	-4,6828318	-18,958076	-4,91846e-05	-0,00046167173	-0,00047182164
16,332031	8	-0,90481043	-4,6654758	-18,062107	-0,0031764407	-0,0034997505	-0,0039178762
16,341797	8	-0,84452868	-4,6714168	-17,65592	6,4363412e-05	-0,00036620503	-0,00030856099
16,351563	8	-0,85612774	-4,686677	-19,329227	-0,0031694206	-0,0035215481	-0,0038697249
16,361328	8	-0,84356904	-4,667089	-19,534025	-3,8476719e-06	-0,00038115523	-0,00036978215
16,371094	8	-0,85786343	-4,6498699	-18,261261	-0,0033928053	-0,0037230221	-0,0041135401
16,380859	8	-0,84616423	-4,668395	-18,370449	0,00037299673	-3,1228952e-05	-5,2589749e-05
16,390625	8	-0,84361076	-4,622685	-19,1693	-0,0034754907	-0,003870728	-0,0042512673
16,400391	8	-0,87898374	-4,6246572	-20,318907	0,00029703922	-2,2709901e-06	-1,7714046e-06
16,410156	8	-0,86064219	-4,5920506	-19,46479	-0,0034769431	-0,0039025056	-0,0042730332
16,419922	8	-0,85682869	-4,5874853	-17,883907	0,00051328883	6,0173024e-05	8,4330677e-05
16,429688	8	-0,85869789	-4,561893	-19,286367	-0,0035502131	-0,0039527444	-0,0043102992
16,439453	8	-0,87154865	-4,5302591	-19,166618	0,00024540495	-0,00013140577	-0,00010499345
16,449219	8	-0,85727096	-4,5052357	-17,509628	-0,0033758145	-0,0037234114	-0,0040992578
16,458984	8	-0,83226204	-4,4950643	-17,944984	0,00039709907	-2,3011162e-05	2,4765905e-06
16,46875	8	-0,86164355	-4,450119	-18,556305	-0,0034650194	-0,0038437459	-0,0042454354
16,478516	8	-0,81213474	-4,446322	-19,998383	0,00027063827	-0,00010169187	-9,6465592e-05
16,488281	8	-0,8721745	-4,3979726	-18,653423	-0,0032637732	-0,0036879589	-0,0041188262
16,498047	8	-0,8327961	-4,3672242	-17,603674	0,00014063087	-0,00020425524	-0,00025989037
16,507813	8	-0,82056284	-4,3496509	-19,42506	-0,0032737353	-0,0036462429	-0,0040242877
16,517578	8	-0,85211396	-4,2921524	-19,721891	0,00011132448	-0,0002281019	-0,00024916299
16,527344	8	-0,82012057	-4,2629628	-17,839596	-0,0029719176	-0,0033197943	-0,0036820031
16,537109	8	-0,84523797	-4,2261009	-16,950666	-0,00044434157	-0,00079554529	-0,0009032457
16,546875	8	-0,84594727	-4,1944613	-17,181393	-0,0024820224	-0,0027131203	-0,003000031
16,556641	8	-0,8067441	-4,1404929	-18,787645	-0,00094256655	-0,0012492463	-0,0013351515
16,566406	8	-0,84693193	-4,1033592	-17,392057	-0,0020898287	-0,0023548836	-0,0026800893
16,576172	8	-0,81654906	-4,0590997	-16,120243	-0,0014100641	-0,0016948775	-0,001883612
16,585938	8	-0,84047318	-4,0414586	-17,800089	-0,0018004181	-0,0020120533	-0,0022903022
16,595703	8	-0,80511689	-3,9727244	-18,376541	-0,0013143648	-0,0015896824	-0,0017567666
16,605469	8	-0,82930803	-3,9371693	-16,311575	-0,0018715529	-0,0021056279	-0,0024627701
16,615234	8	-0,83111048	-3,8877873	-16,578119	-0,0013744665	-0,0016185525	-0,0018184786
16,625	8	-0,81155896	-3,8430109	-16,847513	-0,0018845149	-0,0020620753	-0,0023563351
16,634766	8	-0,80162883	-3,7959783	-17,635635	-0,0013586626	-0,0016552878	-0,0018131502
16,644531	8	-0,82884908	-3,7601938	-17,049126	-0,0017947286	-0,0019973377	-0,0022689018
16,654297	8	-0,82181454	-3,6735661	-15,897397	-0,0016762698	-0,0018440522	-0,0021051054
16,664063	8	-0,79077244	-3,6544604	-17,058012	-0,0013697289	-0,0015969294	-0,001828258
16,673828	8	-0,81220984	-3,5936913	-17,32288	-0,0020683419	-0,0023021048	-0,0026275546
16,683594	8	-0,80082774	-3,5290701	-16,0243	-0,0008631805	-0,0011532644	-0,0012620729
16,693359	8	-0,82979202	-3,4846909	-16,094595	-0,0026823296	-0,0030375989	-0,0034187867
16,703125	8	-0,78787684	-3,4362726	-16,407185	-0,00028357259	-0,00061510922	-0,00065255468
16,712891	8	-0,83611727	-3,3704743	-16,640871	-0,003099723	-0,0034631798	-0,0038031775
16,722656	8	-0,78059196	-3,2931201	-15,575309	-6,7616638e-05	-0,00043918198	-0,00041908649
16,732422	8	-0,80116987	-3,2632487	-15,013888	-0,0031004818	-0,0034959575	-0,0039197849
16,742188	8	-0,80219626	-3,2349181	-16,265139	-3,4984259e-06	-0,00039659938	-0,00032701012
16,751953	8	-0,78649163	-3,1417651	-15,74954	-0,0030995393	-0,0034474928	-0,0038447951
16,761719	8	-0,79396844	-3,0777788	-15,180912	-0,00011375654	-0,00045981328	-0,00044971844
16,771484	8	-0,77929854	-3,0468199	-15,018414	-0,003229463	-0,0035323717	-0,0039417264
16,78125	8	-0,76159954	-2,9683995	-14,992431	0,00013818411	-0,00022089158	-0,0002382385
16,791016	8	-0,78276157	-2,9222267	-14,693141	-0,0033013823	-0,0036355348	-0,0040432937
16,800781	8	-0,7692349	-2,8620622	-13,704077	0,00026421942	-0,00012691616	-0,00012316916
16,810547	8	-0,76207519	-2,8111992	-11,825133	-0,0035242487	-0,0038789294	-0,0042577563
16,820313	8	-0,76038122	-2,7237418	-14,320705	0,00054047501	0,0001631112	0,00015501224
16,830078	8	-0,76280951	-2,6615148	-14,716498	-0,0035944269	-0,0039454326	-0,004315611
16,839844	8	-0,7624507	-2,5966973	-13,291575	0,00035476201	-4,7876438e-05	-5,3956028e-05
16,849609	8	-0,77006102	-2,5511487	-13,09935	-0,0034471203	-0,0037394976	-0,0041808849
16,859375	8	-0,75377226	-2,4571316	-11,741091	0,00035241974	3,5632638e-05	-2,6287889e-05
16,869141	8	-0,74334979	-2,4211128	-12,775753	-0,0034205937	-0,0037431894	-0,0041867457
16,878906	8	-0,73667407	-2,3480568	-12,950264	0,00022556575	-0,00015788981	-0,00018706865
16,888672	8	-0,7380259	-2,2662868	-12,228694	-0,0033853708	-0,003734607	-0,0041669486
16,898438	8	-0,71747303	-2,2151821	-13,561528	0,00035215257	3,5550336e-05	-3,9130973e-05
16,908203	8	-0,71579576	-2,1469822	-12,256298	-0,0034530242	-0,0037999752	-0,0041978802
16,917969	8	-0,68223357	-2,0641222	-10,095499	0,00030236144	-0,00011825748	-0,00012113334
16,927734	8	-0,69455028	-2,0027254	-10,225363	-0,0032468587	-0,0035703802	-0,004038224
16,9375	8	-0,68325162	-1,9330578	-10,059066	-3,6483107e-06	-0,0003487372	-0,00041123974
16,947266	8	-0,66960812	-1,8623517	-10,115393	-0,0030186814	-0,0033584749	-0,0037072187
16,957031	8	-0,67162752	-1,7902077	-8,3299351	-0,0003795576	-0,00071860285	-0,00080953015
16,966797	8	-0,64214587	-1,7362666	-7,3081813	-0,0025120447	-0,0028181886	-0,0031380048
16,976563	8	-0,65474629	-1,6826283	-7,6365285	-0,00095031923	-0,001258319	-0,0014551454
16,986328	8	-0,62664151	-1,5781304	-6,3920393	-0,0019860466	-0,002182171	-0,0024715541
16,996094	8	-0,6260407	-1,5204144	-4,2909198	-0,0012671031	-0,0015197466	-0,0016940444
17,005859	8	-0,60734868	-1,4523416	-4,7209115	-0,0018510491	-0,0021125951	-0,00241238
17,015625	8	-0,59994698	-1,3779991	-3,4756958	-0,0013748863	-0,0016318153	-0,0018411889
17,025391	8	-0,59314609	-1,2977716	-2,9523299	-0,0019368733	-0,0020919589	-0,002448892
17,035156	8	-0,58138013	-1,2587403	-1,7782487	-0,0013242525	-0,0015278108	-0,0017885109
17,044922	8	-0,56809545	-1,1634592	-1,0514259	-0,0018738303	-0,0021020498	-0,0024088905
17,054688	8	-0,55730581	-1,0871435	-2,1591225	-0,0013484675	-0,0015986889	-0,0017776345
17,064453	8	-0,53782105	-1,0170597	-1,2292899	-0,0018132222	-0,0019788209	-0,0022822381
17,074219	8	-0,53870559	-0,97095799	-0,33136457	-0,0016425961	-0,0018432129	-0,0021274805
17,083984	8	-0,50652862	-0,8835367	-1,8529035	-0,0014197939	-0,0017099534	-0,0019221262
17,09375	8	-0,52104831	-0,81150973	-2,3490005	-0,002085878	-0,0023107901	-0,0026206754
17,103516	8	-0,47775626	-0,73339838	-1,5613251	-0,00090353802	-0,0012371427	-0,0013275177
17,113281	8	-0,49396992	-0,66261542	-0,19356608	-0,0025659606	-0,0028795791	-0,0032560229
17,123047	8	-0,44971824	-0,56777602	-0,26900321	-0,00031514166	-0,00063919422	-0,00066979637
17,132813	8	-0,4580462	-0,51287764	-1,709126	-0,0029988484	-0,0033569443	-0,0037759761
17,142578	8	-0,42777181	-0,44490263	-1,0431558	-1,8998107e-05	-0,00040735136	-0,0004204092
17,152344	8	-0,42707086	-0,36273426	-0,17367303	-0,0031769115	-0,0035583824	-0,003913004
17,162109	8	-0,40425658	-0,2989347	-1,206547	-1,4960679e-05	-0,00040154153	-0,00039335812
17,171875	8	-0,40052652	-0,22342005	-1,5365146	-0,0031003377	-0,0035281132	-0,0038786596
17,181641	8	-0,37353992	-0,14839378	-0,55963171	-9,1727416e-05	-0,00043463113	-0,00041613786
17,191406	8	-0,37162066	-0,084482044	0,53565949	-0,0030834526	-0,0034292939	-0,0037772758
17,201172	8	-0,34055352	-0,019296817	0,69066882	-1,2055825e-05	-0,00039142161	-0,00034601829
17,210938	8	-0,34802198	0,00021792948	-0,062808394	-0,0033589138	-0,003695	-0,0040600225
17,220703	8	-0,31208158	-0,0061243773	0,26090071	0,00024983194	-0,00012836423	-8,2412298e-05
17,230469	8	-0,30957818	-0,013010949	1,2970716	-0,0035039999	-0,0038163615	-0,0042166654
17,240234	8	-0,26841402	0,0074682757	1,2938864	0,00042370957	2,9239018e-05	2,0049629e-06
17,25	8	-0,24997234	0,0011058524	0,061299652	-0,0035365291	-0,0039626183	-0,0042845956
17,259766	8	-0,20293355	-0,0096512027	0,76448548	0,00050862262	0,00021425411	0,00017174141
17,269531	8	-0,16470671	-0,010134839	1,2396835	-0,0035154645	-0,0038821376	-0,0042654714
17,279297	8	-0,11529803	0,0046516769	0,55454671	0,00022255554	-0,00010764286	-0,00020630236
17,289063	8	-0,072122812	0,0077440403	-0,27285889	-0,0034150756	-0,0037463715	-0,0041107135
17,298828	8	-0,0073099136	-0,0059338287	0,28051436	0,00038230355	-3,1309264e-06	-5,3895928e-06
17,308594	8	0,043292046	0,034546293	1,2405776	-0,0034138416	-0,0037182912	-0,0041272677
17,318359	8	0,11554837	-0,017121993	0,51872802	0,00025200658	-0,00018516349	-0,00013761623
17,328125	8	0,17186642	0,015600957	-0,20770356	-0,0033004351	-0,0036697544	-0,0040547601
17,337891	8	0,19105077	0,006338954	0,29431656	0,00023770233	-8,6157161e-05	-0,00012954886
17,347656	8	0,26174664	0,029602088	0,85785985	-0,0033785808	-0,003734113	-0,0040861266
17,357422	8	0,28955936	0,019500498	0,36623329	0,00012926379	-0,00026870193	-0,00024415596
17,367188	8	0,26510954	0,007448718	-0,48888847	-0,0029885999	-0,0033233534	-0,0036910877
17,376953	8	0,26011109	0,021041371	0,043809414	-0,00035531761	-0,00065598922	-0,00073041912
17,386719	8	0,31316638	0,051911362	0,72810799	-0,0025756927	-0,0028927613	-0,0032437523
17,396484	8	0,39274096	-0,012664218	0,23687258	-0,00090805581	-0,001135175	-0,0012935658
17,40625	8	0,51275373	0,080899894	4,8338995	-0,0020662281	-0,0023387058	-0,0025408987
17,416016	8	0,59534907	0,6812188	11,914931	-0,0014188829	-0,0016273586	-0,0018485428
17,425781	8	0,69182158	1,270368	13,365224	-0,0018928929	-0,0020702255	-0,0023792274
17,435547	8	0,75091004	1,6469764	12,991168	-0,0013621075	-0,0015845781	-0,0017659781
17,445313	8	0,76913476	1,6893502	11,454262	-0,0018493462	-0,0019444731	-0,0023403338
17,455078	8	0,77386618	1,6546512	11,351779	-0,0013789155	-0,0016282334	-0,0017869706
17,464844	8	0,77228904	1,6664889	11,442695	-0,0019862826	-0,0021581715	-0,0025191277
17,474609	8	0,76765776	1,6702669	10,708385	-0,001379518	-0,001593282	-0,0018105553
17,484375	8	0,7797575	1,6657485	10,165236	-0,0017742206	-0,0019641051	-0,0022809494
17,494141	8	0,77772975	1,7960502	10,029785	-0,0015958333	-0,0017867924	-0,0020276466
17,503906	8	0,82362533	1,9773921	10,617469	-0,0014843174	-0,0017375317	-0,0020058227
17,513672	8	0,81966162	2,1688819	9,6831656	-0,001967275	-0,0022069605	-0,0024888923
17,523438	8	0,84448695	2,2652409	9,5200539	-0,00088388217	-0,0011936885	-0,001260003
17,533203	8	0,81464648	2,3437755	9,1253777	-0,0025836979	-0,0028505537	-0,0032488864
17,542969	8	0,84913492	2,404072	9,4867496	-0,00048402711	-0,00080102507	-0,00088568084
17,552734	8	0,84637284	2,4414787	8,6575556	-0,0029697036	-0,0033088776	-0,0036612637
17,5625	8	0,87403536	2,5115817	6,7791157	-5,0206145e-05	-0,00040091504	-0,00036785917
17,572266	8	0,81761718	2,6305182	6,8297982	-0,0031518275	-0,0035028453	-0,0038769995
17,582031	8	0,87676406	2,7020464	6,6047721	2,8641225e-05	-0,00037037418	-0,00037944346
17,591797	8	0,85761309	2,7753949	6,774869	-0,0030828745	-0,0034011817	-0,0037914074
17,601563	8	0,87911725	2,830569	6,1453876	-6,1115861e-05	-0,00038227689	-0,00039573084
17,611328	8	0,83390594	2,9074841	6,275084	-0,0032151232	-0,0035415061	-0,0039042069
17,621094	8	0,91318846	2,9706707	6,7279859	3,426132e-05	-0,00036843156	-0,00039852239
17,630859	8	0,8268714	3,0158727	5,8227963	-0,003195863	-0,0035906231	-0,0039167735
17,640625	8	0,85144639	3,0918548	6,1986966	0,00022334134	-9,2924558e-05	-0,00013740268
17,650391	8	0,88648558	3,1509728	6,3342042	-0,0034957218	-0,0038707817	-0,0042252825
17,660156	8	0,8718574	3,2010274	6,084312	0,00046652916	0,00010976819	6,6401553e-05
17,669922	8	0,90340018	3,2617235	5,5938587	-0,0034707051	-0,0038144619	-0,0042488878
17,679688	8	0,89164257	3,3258345	4,2202325	0,00034479861	-3,5120291e-05	-4,1992025e-05
17,689453	8	0,87556243	3,3763571	5,5145102	-0,0034928396	-0,0038573167	-0,0042571547
17,699219	8	0,90882421	3,4398344	4,917439	0,00043376524	0,00011232038	5,359936e-05
17,708984	8	0,89113355	3,4795389	3,510788	-0,0033498488	-0,0036882721	-0,0040642289
17,71875	8	0,89939475	3,5238798	4,0056	0,00020592357	-0,00015551149	-0,00017637227
17,728516	8	0,89399576	3,5685899	5,3261967	-0,003480712	-0,0038080146	-0,0042048311
17,738281	8	0,91267109	3,6315269	4,7814288	0,00035288656	6,2969957e-06	3,6370038e-05
17,748047	8	0,90964198	3,6774027	3,6096387	-0,0034547823	-0,0037951791	-0,0042068912
17,757813	8	0,9243536	3,7331502	2,7561374	0,00024732755	-0,00010861288	-0,0001965792
17,767578	8	0,92561364	3,7721288	3,5033002	-0,0032022547	-0,0035757162	-0,0039976905
17,777344	8	0,93307376	3,8378222	3,8743391	4,7857611e-05	-0,00031528511	-0,00032210839
17,787109	8	0,94259501	3,8397329	1,5626103	-0,0031088477	-0,0034660562	-0,0038025803
17,796875	8	0,95663071	3,9018571	1,6698986	-0,00028814553	-0,000576714	-0,00069694326
17,806641	8	0,96327305	3,958811	2,5575981	-0,0025295191	-0,0028070679	-0,0031420882
17,816406	8	0,94661713	3,9841447	2,4970808	-0,00092325138	-0,0011940093	-0,0013431129
17,826172	8	0,97269416	4,0163403	2,8340333	-0,0021769975	-0,0024142456	-0,002751942
17,835938	8	0,96330643	4,0577931	1,2347661	-0,001185288	-0,0014087271	-0,0016312219
17,845703	8	0,97874403	4,0962248	2,9412656	-0,0018114669	-0,0020130079	-0,0022934838
17,855469	8	0,98472714	4,1219301	3,3210776	-0,0014736297	-0,0016854057	-0,0018786284
17,865234	8	0,98222375	4,1517529	1,2663379	-0,0019236847	-0,0021564316	-0,002479987
17,875	8	0,98975062	4,2022138	2,8658845	-0,001283115	-0,0014925145	-0,0017143309
17,884766	8	0,9943068	4,2317734	3,6045537	-0,0018878739	-0,0020165113	-0,0023909558
17,894531	8	0,99974751	4,2357755	2,9710493	-0,0013807705	-0,0016172437	-0,001854389
17,904297	8	1,0031688	4,2805204	1,5377998	-0,0018401719	-0,0019658287	-0,002298485
17,914063	8	1,0016	4,3023629	0,061802566	-0,0015413479	-0,0017584701	-0,0019970483
17,923828	8	1,0229123	4,3359838	0,77577305	-0,0015669067	-0,0017593239	-0,0019711379
17,933594	8	1,004554	4,3659787	1,9119121	-0,0020395347	-0,0022285548	-0,0025768008
17,943359	8	1,0238802	4,389535	0,40104613	-0,0010128162	-0,0012690686	-0,0014549143
17,953125	8	1,0062563	4,4151945	1,476612	-0,0024698104	-0,0027759837	-0,0031430656
17,962891	8	1,0412121	4,4623775	3,4783781	-0,00046312271	-0,00074804452	-0,00078858668
17,972656	8	1,0188818	4,4539194	3,3136458	-0,0030245979	-0,0032864762	-0,0036520376
17,982422	8	1,0434568	4,4855461	3,0276551	-9,471376e-05	-0,00041817679	-0,00048494554
17,992188	8	1,0287368	4,5182405	1,4560484	-0,0031435345	-0,0034413915	-0,0038739291
18,001953	8	1,0288453	4,545661	1,9861199	-1,2628734e-05	-0,0003523035	-0,00040706794
18,011719	8	1,0380328	4,5410037	2,5816262	-0,0031502359	-0,0034823699	-0,0039425711
18,021484	8	1,0471869	4,557487	-0,32057986	-9,8680612e-05	-0,00044872711	-0,00042044389
18,03125	8	1,0391259	4,5981202	0,71922314	-0,0030772972	-0,003352453	-0,0037361032
18,041016	8	1,0558987	4,6080437	2,0670891	8,4178173e-05	-0,0003358853	-0,00029987146
18,050781	8	1,0279858	4,5959721	1,7308071	-0,0032806462	-0,0036014356	-0,0040586768
18,060547	8	1,0613644	4,6296806	1,6475469	0,00020136737	-0,00018762975	-0,00024522276
18,070313	8	1,0388005	4,650641	-0,20390376	-0,0033844619	-0,003764478	-0,0041608256
18,080078	8	1,0644519	4,6341276	0,76666474	0,00041394698	9,1146976e-05	2,9666553e-05
18,089844	9	1,0502243	4,6502767	1,5623868	-0,0036341879	-0,0040028677	-0,0043741176
18,099609	9	1,0442162	4,6637554	-0,66334379	0,00057666766	0,00019729038	0,0001556614
18,109375	9	1,0411787	4,6783342	-0,15819445	-0,0034520491	-0,0038174461	-0,0041982834
18,119141	9	1,0611308	4,6712842	1,7969124	0,00020176492	-6,6488108e-05	-0,00010595133
18,128906	9	1,0190904	4,6795435	2,0756946	-0,003524031	-0,0037921814	-0,0042460589
18,138672	9	1,0607553	4,6839876	1,2660586	0,00030336058	-9,9347653e-06	-3,2717944e-05
18,148438	9	1,0478961	4,6793532	0,17954037	-0,0033241268	-0,0036463451	-0,0040970552
18,158203	9	1,0425889	4,6996779	0,53141266	0,000253123	-0,00012590998	-0,00014377823
18,167969	9	1,0415208	4,723125	0,42619184	-0,0034511511	-0,0037213103	-0,0041386499
18,177734	9	1,0523105	4,6811824	-0,93871725	0,00031719945	-4,1189323e-05	-3,8164435e-05
18,1875	9	1,0493565	4,7041769	-1,4525838	-0,0034168754	-0,0037304657	-0,0041430285
18,197266	9	1,0636675	4,7053404	-0,50799918	0,00014437421	-0,00018874079	-0,00028730289
18,207031	9	1,0444582	4,6802025	-0,89949	-0,0030304885	-0,0034172004	-0,0037529338
18,216797	9	1,0422051	4,6846957	-0,42468309	-0,00025436864	-0,00054689538	-0,00064867316
18,226563	9	1,0663962	4,7182698	-1,9530952	-0,0026677505	-0,002952826	-0,0033101691
18,236328	9	1,0467362	4,6971216	-0,19904226	-0,0008211775	-0,001082135	-0,0011464516
18,246094	9	1,0224533	4,6804485	0,84215772	-0,0020776156	-0,002359529	-0,0026439836
18,255859	9	1,0495901	4,6716385	-0,14975667	-0,0013666602	-0,0015135482	-0,0017832429
18,265625	9	1,0230875	4,6791601	1,0179542	-0,0019250455	-0,0020591293	-0,0023946858
18,275391	9	1,06305	4,6727209	1,4924817	-0,0013373293	-0,0015339255	-0,0018112244
18,285156	9	1,0520768	4,6517596	0,55013227	-0,0018295863	-0,0020186014	-0,0023702329
18,294922	9	1,055907	4,6671128	0,65758824	-0,0013422994	-0,0015592264	-0,0017507445
18,304688	9	1,0487556	4,6556005	0,38724393	-0,001981196	-0,0020958001	-0,002440962
18,314453	9	1,0385251	4,632741	0,64188612	-0,0013227353	-0,0015366938	-0,0017508714
18,324219	9	1,0557985	4,649025	0,75750053	-0,001890933	-0,0020605084	-0,0024008281
18,333984	9	1,048305	4,6514139	-1,026392	-0,0015147151	-0,0017002597	-0,0019793266
18,34375	9	1,0635674	4,6361327	0,023022294	-0,0015780281	-0,0016889191	-0,0020373813
18,353516	9	1,0405195	4,6372838	1,4072657	-0,0018787228	-0,002180855	-0,0024654013
18,363281	9	1,0651112	4,6336493	0,10494143	-0,0010163963	-0,0012750048	-0,0014244221
18,373047	9	1,0485554	4,6445894	0,57253987	-0,0024872117	-0,0027028637	-0,0030963907
18,382813	9	1,050241	4,6012616	1,077801	-0,00052509713	-0,00081145181	-0,00089759659
18,392578	9	1,0297048	4,6069469	1,0711514	-0,0029382568	-0,0032309154	-0,003662704
18,402344	9	1,0589695	4,5848117	1,3824552	-0,00013071563	-0,00050066848	-0,00050945667
18,412109	9	1,0323167	4,5664759	0,12891367	-0,0031009524	-0,0035006574	-0,0038733105
18,421875	9	1,0559905	4,5517817	1,3709999	4,096757e-05	-0,00031639379	-0,00039489451
18,431641	9	1,0414541	4,5506039	1,2891926	-0,0031389836	-0,0034942771	-0,0038684863
18,441406	9	1,0552227	4,506062	-0,72324646	3,741472e-05	-0,00033345498	-0,0003632954
18,451172	9	1,0392845	4,4984422	-1,2506359	-0,0031473488	-0,0035336034	-0,003876575
18,460938	9	1,0471535	4,4585147	0,29604882	-0,00014946098	-0,000434243	-0,00042803338
18,470703	9	1,0256994	4,4176383	0,69525093	-0,0031857386	-0,0034828188	-0,0040023481
18,480469	9	1,0431564	4,4129291	0,071302056	0,00018277147	-0,00012562329	-0,00017632978
18,490234	9	0,99463224	4,3733845	-0,68938363	-0,003454163	-0,0038233122	-0,0041982988
18,5	9	1,03477	4,3294158	1,2100115	0,00039232604	5,2991072e-05	-1,4890975e-05
18,509766	9	1,0181642	4,2929502	1,893416	-0,0034919663	-0,0038587372	-0,0042868298
18,519531	9	1,0219193	4,2546139	0,24553388	0,00045101508	0,00013763478	4,2453466e-05
18,529297	9	1,0066402	4,2266984	0,43753535	-0,0036047716	-0,0039319233	-0,00435194
18,539063	9	0,9898591	4,1815295	1,3160146	0,00038408849	9,8099517e-05	3,5798294e-05
18,548828	9	1,0000646	4,1351495	1,5941821	-0,0033258249	-0,0036867391	-0,0041044783
18,558594	9	1,0034359	4,1151938	0,82321465	0,00028148352	-7,394881e-05	-0,00012345226
18,568359	9	0,98587871	4,0452895	-0,83824623	-0,0035055126	-0,0038319712	-0,0042136302
18,578125	9	0,99058509	4,0243144	0,73464584	0,00034624827	-5,2474534e-05	-8,8956731e-05
18,587891	9	0,97820163	3,9874136	2,4313667	-0,0033478246	-0,0036818448	-0,0040862677
18,597656	9	0,9806633	3,9277964	1,6457028	0,00015368947	-0,0001953414	-0,00019803621
18,607422	9	0,96784592	3,884671	1,963824	-0,0032983203	-0,0036437206	-0,0040587084
18,617188	9	0,96551776	3,8503678	4,2409635	0,00020119332	-0,00014984154	-0,0001612815
18,626953	9	0,98078012	3,7845559	4,9823151	-0,0031345254	-0,00350247	-0,003886411
18,636719	9	0,94435573	3,7402809	3,2534077	-0,00017819824	-0,00054730574	-0,00061598019
18,646484	9	0,97616553	3,6870928	2,0297058	-0,0026708352	-0,0029514639	-0,0033640955
18,65625	9	0,93105435	3,6549766	2,4992042	-0,00074356794	-0,001008942	-0,0011123347
18,666016	9	0,94716787	3,6052027	3,6021509	-0,0022225401	-0,0024773346	-0,0028055871
18,675781	9	0,93923211	3,5420306	2,9729493	-0,0012169243	-0,0014636322	-0,0016708086
18,685547	9	0,92759132	3,4991078	3,2830796	-0,001808556	-0,0019876824	-0,0023164861
18,695313	9	0,91617584	3,4514444	4,6746435	-0,0013868448	-0,0015795822	-0,0017745559
18,705078	9	0,90610385	3,3834605	5,8168731	-0,0019175324	-0,0020818026	-0,0024282765
18,714844	9	0,90171456	3,3434212	5,8935957	-0,0014081514	-0,0016404027	-0,001852409
18,724609	9	0,92549682	3,2806554	3,9588287	-0,0018780071	-0,0020368393	-0,0023772442
18,734375	9	0,9055531	3,214644	5,6760573	-0,0013005494	-0,0015168226	-0,0017139487
18,744141	9	0,92049837	3,1650593	6,6396408	-0,0018840351	-0,0020531665	-0,0023569176
18,753906	9	0,86384654	3,0843596	5,5327268	-0,0015251427	-0,00172261	-0,0019389892
18,763672	9	0,88343143	3,0360272	4,6076999	-0,001571577	-0,0018075111	-0,0021004518
18,773438	9	0,88221312	2,9830744	5,6760015	-0,0018270478	-0,002027614	-0,0023605877
18,783203	9	0,87730646	2,9341671	5,7231078	-0,0011700864	-0,0013670855	-0,0016264531
18,792969	9	0,84815025	2,859391	5,9203057	-0,0024733541	-0,0027612727	-0,0031049035
18,802734	9	0,88414907	2,7900364	6,1734395	-0,00045429522	-0,00074533554	-0,00082972337
18,8125	9	0,84249258	2,7432749	6,7278743	-0,0028277733	-0,0031717431	-0,003534958
18,822266	9	0,83895445	2,7053664	7,6644125	-0,00020289663	-0,0005047266	-0,00054685108
18,832031	9	0,89052439	2,597893	7,2620249	-0,003144732	-0,003425899	-0,0038565327
18,841797	9	0,84594727	2,5687397	6,1669016	-3,2612152e-05	-0,00038554627	-0,00041939144
18,851563	9	0,84966063	2,5248888	7,8880973	-0,0031594101	-0,0034581497	-0,0038835183
18,861328	9	0,83573341	2,4338288	8,5963125	-7,7676523e-05	-0,00047601294	-0,00049015775
18,871094	9	0,84015608	2,3506162	8,1776638	-0,003142132	-0,003459791	-0,0038300231
18,880859	9	0,86382151	2,3208995	7,0875139	0,00014629913	-0,00022255693	-0,00025366986
18,890625	9	0,85082054	2,2538135	7,2505698	-0,0031984122	-0,0035631356	-0,0039606527
18,900391	9	0,86380482	2,1657615	9,893775	0,00010006828	-0,0002246743	-0,00023557899
18,910156	9	0,81656575	2,0819774	8,8700657	-0,00338049	-0,0036863675	-0,0041425871
18,919922	9	0,83792806	2,0376413	9,1473389	0,00041056483	7,8169091e-05	8,1282633e-06
18,929688	9	0,82463503	1,9574133	9,7997303	-0,0036145237	-0,0039376123	-0,0043282332
18,939453	9	0,84465384	1,8701588	9,2390366	0,00041556137	0,00011356724	4,6126661e-05
18,949219	9	0,80412388	1,8309871	9,4817209	-0,0035103832	-0,0037565753	-0,0042302664
18,958984	9	0,83020926	1,7510229	8,7852964	0,00043912733	3,4528821e-05	2,7519709e-05
18,96875	9	0,81433773	1,6651033	9,7626257	-0,0034871062	-0,0038359573	-0,0042789467
18,978516	9	0,80374837	1,5949873	11,507738	0,00026940397	-0,00011067441	-9,2759874e-05
18,988281	9	0,79013824	1,5202912	11,228342	-0,0033177903	-0,0036343629	-0,0040537999
18,998047	9	0,79380155	1,4536064	11,288412	0,0003596954	-3,2162225e-05	-7,8791199e-05
19,007813	9	0,76996922	1,3942578	11,878889	-0,0034634541	-0,0038244992	-0,0042430698
19,017578	9	0,76726556	1,3124284	12,15918	0,00037816353	2,7280184e-05	-5,4452103e-05
19,027344	9	0,74945807	1,2526174	12,595095	-0,0033834488	-0,0036579245	-0,0041293516
19,037109	9	0,74503541	1,1646208	13,631322	8,546951e-05	-0,00022017254	-0,00027667324
19,046875	9	0,73206782	1,0994529	14,469847	-0,0031036926	-0,0034518461	-0,0038372949
19,056641	9	0,71201563	1,0173725	14,585909	-8,0453901e-05	-0,00042905568	-0,00045555813
19,066406	9	0,71753979	0,94483942	13,756715	-0,002758912	-0,0030082203	-0,0033952976
19,076172	9	0,68624735	0,87668759	14,086067	-0,00071926205	-0,0010284364	-0,0011776345
19,085938	9	0,69606066	0,80636984	15,092846	-0,0021818744	-0,00238358	-0,002728428
19,095703	9	0,66904068	0,70888412	15,180633	-0,0011610589	-0,001403625	-0,0015886991
19,105469	9	0,66752195	0,65751559	14,755167	-0,0019898321	-0,0021804364	-0,0025096936
19,115234	9	0,64738631	0,5822947	14,351997	-0,001440129	-0,001657776	-0,0018780997
19,125	9	0,63825727	0,50089753	14,468785	-0,0018117274	-0,0019900152	-0,0023108036
19,134766	9	0,63124776	0,45161918	14,432464	-0,00131802	-0,0015465121	-0,0017133607
19,144531	9	0,61505914	0,38305408	13,388135	-0,0019793103	-0,0021751896	-0,0025524895
19,154297	9	0,60282588	0,32364848	12,959707	-0,0012943682	-0,0015746043	-0,0017911617
19,164063	9	0,59060931	0,2458577	12,881365	-0,0018481481	-0,0020387215	-0,002354441
19,173828	9	0,56686044	0,18805191	10,092538	-0,0014022973	-0,0016813369	-0,0018838081
19,183594	9	0,56773663	0,13793036	7,39675	-0,0016837149	-0,0019003658	-0,0021928309
19,193359	9	0,52914262	0,065554023	5,0552936	-0,0018125313	-0,0020283153	-0,0023417745
19,203125	9	0,54029942	0,013924856	2,8687901	-0,0011205092	-0,0013689876	-0,0015818828
19,212891	9	0,49089074	-0,0088549219	1,6614609	-0,0023461238	-0,0025758739	-0,0029163156
19,222656	9	0,5014801	0,0040384009	0,7307902	-0,00064332609	-0,0009402681	-0,0010112701
19,232422	9	0,44845819	0,0016400591	0,79907477	-0,0028700389	-0,0031493071	-0,0035944125
19,242188	9	0,44146538	-0,0038601458	1,5680864	-9,4243733e-05	-0,00048779053	-0,00052596489
19,251953	9	0,3882432	0,0099278055	1,167208	-0,0031196349	-0,0034366073	-0,0038579078
19,261719	9	0,35841942	-0,019126385	0,29917806	-5,229449e-05	-0,00042340395	-0,00043397356
19,271484	9	0,32408118	0,024488289	0,49045309	-0,0031060523	-0,003446365	-0,003888902
19,28125	9	0,28733134	-0,015329663	1,2946688	-3,5988778e-05	-0,00037422945	-0,00036746205
19,291016	9	0,28160691	0,013648253	1,0056608	-0,0030649062	-0,0034504479	-0,0038231437
19,300781	9	0,26326537	-0,0064353459	0,59612095	-8,9960231e-05	-0,00042569771	-0,00047232321
19,310547	9	0,28214097	0,0070838258	0,85545707	-0,0032312584	-0,0035513509	-0,0040104743
19,320313	9	0,24461508	0,00011622906	1,406204	0,00016608537	-0,00015218052	-0,00016698868
19,330078	9	0,23248196	-0,015345868	1,3606064	-0,0033097158	-0,0036888479	-0,0040862258
19,339844	9	0,1651907	0,030218996	0,24028122	0,00027191942	-2,6231919e-05	-9,9604149e-05
19,349609	9	0,10664463	-0,0027601607	0,46117231	-0,0034905744	-0,0038400213	-0,004173947
19,359375	9	0,041948557	-0,0089286827	1,3897195	0,00049122697	0,00013655065	0,00014724981
19,369141	9	-0,064721107	0,0062786043	0,7572211	-0,0035292809	-0,0039343056	-0,0043442887
19,378906	9	-0,15539408	-0,034695491	-0,54957342	0,00035495148	8,7064109e-06	-2,6405614e-05
19,388672	9	-0,26147962	-0,036988221	0,18557534	-0,0033519194	-0,0037123049	-0,0040804315
19,398438	9	-0,35430551	-0,24378221	-1,3129413	0,00039243605	3,4523327e-05	-5,3364201e-05
19,408203	9	-0,46502233	-0,93740886	-2,6713126	-0,0034865979	-0,0037918019	-0,0042369543
19,417969	9	-0,53447485	-1,4755443	-5,4261646	0,00022345164	-0,00015815957	-0,00012244913
19,427734	9	-0,58107972	-1,663538	-5,7048907	-0,0033248996	-0,0036944905	-0,0040875664
19,4375	9	-0,57264328	-1,6335036	-4,1821227	0,00024384237	-7,3745861e-05	-7,8593002e-05
19,447266	9	-0,58014512	-1,5947096	-3,6199763	-0,0033829191	-0,0036995865	-0,0041042548
19,457031	9	-0,57332754	-1,6005257	-5,7477503	0,00030327094	-6,1463878e-05	-0,00015054604
19,466797	9	-0,5792439	-1,5853152	-5,2036533	-0,0032402019	-0,0035500026	-0,0039658044
19,476563	9	-0,60139894	-1,7067714	-3,7723594	-0,0001575872	-0,00045624402	-0,00053445168
19,486328	9	-0,61384082	-1,9302964	-6,5796266	-0,0028004278	-0,0030816912	-0,003476195
19,496094	9	-0,65258503	-2,0703738	-8,3077517	-0,00058005517	-0,00086505944	-0,0009820587
19,505859	9	-0,64910531	-2,1845348	-8,955225	-0,0023853057	-0,0025966263	-0,0029528248
[truncated: 123,563 more rows]
