# Supplementary material for: Medial open wedge osteotomy yields comparable stability to lateral open wedge procedure on the distal femur
Source: PLoS One. 2024 Sep 25;19(9):e0310869. doi: 10.1371/journal.pone.0310869 (PMC11423964; doi:10.1371/journal.pone.0310869)
Supplement: S1 File — This file contains all raw data in csv format as it was stored on the testing machine. (ZIP) [file pone.0310869.s001.zip › Specimens/L1_Torsion/specimen.log]

(06/18/2021 14:03:18) Information [Stmgr] "Manueller Sollwert aktiviert: Axial Weg"
(06/18/2021 14:03:32) Information [Stmgr] "Manueller Sollwert deaktiviert: Axial Weg"
(06/18/2021 14:10:17) Information [Stmgr] "Manueller Sollwert aktiviert: Torsional Winkel"
(06/18/2021 14:10:28) Information [Stmgr] "Manueller Sollwert deaktiviert: Torsional Winkel"
(06/18/2021 14:10:54) Information [Stmgr] "Manueller Sollwert aktiviert: Torsional Winkel"
(06/18/2021 14:12:31) Information [Stmgr] "Manueller Sollwert deaktiviert: Torsional Winkel"
(06/18/2021 14:12:33) Information [Stmgr] "Manueller Sollwert aktiviert: Axial Weg"
(06/18/2021 14:12:41) Information [Stmgr] "Manueller Sollwert deaktiviert: Axial Weg"
(06/18/2021 14:12:51) Information [Stmgr] "Manueller Sollwert aktiviert: Axial Weg"
(06/18/2021 14:15:31) Information [Stmgr] "Manueller Sollwert deaktiviert: Axial Weg"
(06/18/2021 14:16:04) Information [MPT Runtime] "Prozedur beginnt: Zyklische_Torsion_axial_load.000"
(06/18/2021 14:16:04) Information [Stmgr] "Test wird ausgeführt"
(06/18/2021 14:16:04) Information [MPT Runtime] "Läuft"
(06/18/2021 14:36:30) Information [MPT Runtime] "Übergang nach Stopp"
(06/18/2021 14:36:30) Information [Stmgr] "Test angehalten."
(06/18/2021 14:36:30) Information [MPT Runtime] "Angehalten
 Laufzeit:  00:20:26 
 Kanalzähler:
    Axial -          1  Zyklen
    Torsional -        300  Zyklen"
