# Supplementary material for: Medial open wedge osteotomy yields comparable stability to lateral open wedge procedure on the distal femur
Source: PLoS One. 2024 Sep 25;19(9):e0310869. doi: 10.1371/journal.pone.0310869 (PMC11423964; doi:10.1371/journal.pone.0310869)
Supplement: S1 File — This file contains all raw data in csv format as it was stored on the testing machine. (ZIP) [file pone.0310869.s001.zip › Specimens/L1_Zerstoerung/specimen.dat]

MTS793|MPT|DEU|1|2|,|.|:|49|1|1|A
Datenerfassung						Zeit:	10,014648	Sec	18.06.2021 14:57:05
Axial Z�hler	Axial Weg	Axial Kraft	Aux Input 1	Aux Input 2	Aux Input 3
segments	mm	N	V	V	V
0	-0,055280328	-75,010269	0,00018459126	-0,00016600708	-0,00011136231
0	-0,055770576	-73,597801	0,0038025032	0,0034999007	0,0039465283
0	-0,054705143	-72,869698	0,00022549037	-0,00015011436	-0,00010720658
0	-0,055611134	-74,863075	0,003832829	0,0035389774	0,0039108368
0	-0,05517602	-74,268417	7,4295895e-05	-0,00027776958	-0,00017973041
0	-0,05569905	-74,914261	0,0037852402	0,0034219362	0,003820414
0	-0,055851042	-77,065903	0,00053799676	0,00022766762	0,00028944341
0	-0,056391954	-79,532417	0,0033556009	0,0030590072	0,0034414213
0	-0,056746602	-83,021523	0,00087001739	0,00057498313	0,00067499524
0	-0,05671978	-83,290916	0,0027469296	0,0024542857	0,002816584
0	-0,057221949	-86,379364	0,0014195696	0,0011740398	0,0013315318
0	-0,057172775	-91,148224	0,0022116131	0,0019198041	0,0022251694
0	-0,058068335	-93,196541	0,0016356087	0,0014501677	0,0015929303
0	-0,059328973	-95,590126	0,002240228	0,0019520068	0,0022164744
0	-0,059641898	-98,233833	0,0017602979	0,0015529593	0,0017186145
0	-0,059840083	-101,47993	0,0021078622	0,001856255	0,0021201095
0	-0,060753524	-104,71283	0,0015677563	0,0013679124	0,00148328
0	-0,060518086	-104,94824	0,0021886183	0,0019522315	0,0022241073
0	-0,060874224	-108,28184	0,0017072049	0,0014787449	0,001649369
0	-0,061939657	-112,57461	0,0020493984	0,0017812814	0,0020319491
0	-0,062116981	-115,01625	0,0018131388	0,0016507362	0,0017995252
0	-0,06248951	-117,063	0,0017813561	0,0015276835	0,0017683352
0	-0,062961876	-120,15447	0,0023197734	0,0020577481	0,0023885854
0	-0,063015521	-122,61685	0,0011201525	0,0009148859	0,0010460237
0	-0,063566864	-125,66401	0,0027766135	0,0025526229	0,0028529598
0	-0,064340234	-126,57785	0,00072147301	0,00043375505	0,00046836794
0	-0,06455332	-128,92055	0,0033632787	0,0030440222	0,0034741834
0	-0,064997375	-133,18771	0,00035697484	3,0061346e-06	9,0897956e-05
0	-0,065693259	-135,00945	0,0035155173	0,0031768784	0,0036614572
0	-0,066077709	-136,85637	0,00031459102	-3,7810532e-05	7,5027929e-05
0	-0,066812336	-140,31229	0,0035467457	0,0031877083	0,0036150445
0	-0,067272782	-143,11307	0,00033842822	-1,6868871e-05	8,1714243e-05
0	-0,066977739	-146,65977	0,0034872477	0,003094181	0,0035280294
0	-0,067572296	-147,34654	0,00042684108	5,3300173e-05	0,00016667036
0	-0,068821013	-149,98013	0,0035917042	0,0032545014	0,0037128101
0	-0,069108605	-154,26575	0,00015323538	-0,00015836733	-0,00012071483
0	-0,069081783	-155,2448	0,0038220645	0,0034495937	0,0038682318
0	-0,069670379	-157,37654	5,9972808e-05	-0,00027000176	-0,00018933119
0	-0,070548058	-160,09109	0,0037932158	0,0034740763	0,0039127143
0	-0,070844591	-162,2717	1,0737858e-05	-0,00036149344	-0,00026100141
0	-0,071386993	-164,26418	0,0040012873	0,0036644193	0,0040989602
0	-0,071710348	-165,68771	0,00020504012	-0,00016329519	-5,8309233e-05
0	-0,071582198	-169,20654	0,0037512707	0,0033784364	0,0038011409
0	-0,072038174	-173,58217	7,0983006e-05	-0,00023541419	-0,00022662978
0	-0,072389841	-176,72507	0,0038566038	0,0034862068	0,0039678668
0	-0,073306262	-179,55371	0,00016409176	-0,00017824786	-0,000199528
0	-0,073844194	-182,01349	0,0037262752	0,0034251767	0,0038219485
0	-0,073806942	-183,52043	0,00020865016	-0,00021528016	-0,00013413723
0	-0,074143708	-187,36185	0,0038019642	0,0034176584	0,0038273307
0	-0,074881315	-188,87401	0,00020255451	-0,00022711756	-0,00011320139
0	-0,075700879	-191,71861	0,0036001478	0,0032001219	0,0037130103
0	-0,076314807	-195,07951	0,00058158772	0,00024571258	0,00036881873
0	-0,076451898	-195,95515	0,0031066614	0,0027555998	0,0031643282
0	-0,076824427	-198,74101	0,0010100948	0,00075993215	0,00085042918
0	-0,076049566	-201,18378	0,002616263	0,0023042599	0,0026714944
0	-0,077593327	-204,06201	0,0015014462	0,0013019468	0,0014918642
0	-0,078444183	-206,68886	0,0020948523	0,0018502953	0,0020533693
0	-0,078554451	-208,30438	0,0016907837	0,0014762729	0,0015782615
0	-0,079365075	-211,8868	0,002179316	0,0019588331	0,0021775973
0	-0,079667568	-215,38982	0,0016534975	0,0014819577	0,0016402685
0	-0,079999864	-217,05469	0,0021834136	0,0018999302	0,0021838779
0	-0,079998374	-220,5871	0,0016024958	0,0013718221	0,0015533721
0	-0,080578029	-225,03828	0,0021760426	0,0019164175	0,0021872555
0	-0,081191957	-226,21515	0,0016448084	0,0014499645	0,0016089398
0	-0,082081556	-228,26085	0,0020284643	0,0017695293	0,0019544307
0	-0,082911551	-230,61751	0,0019740015	0,0017423676	0,0019167792
0	-0,083255768	-233,32587	0,0016284009	0,0013154204	0,0015843413
0	-0,083124638	-236,27892	0,0024576252	0,0022006482	0,0025480541
0	-0,083452463	-237,07626	0,0010563518	0,00071353919	0,0008339106
0	-0,083693862	-240,53084	0,0030069209	0,0026851143	0,0031112051
0	-0,08379668	-245,08841	0,00058755331	0,0002554807	0,00040057348
0	-0,085012615	-246,03059	0,0033713907	0,0030436381	0,0035162112
0	-0,085771084	-247,358	0,00036328172	3,2559328e-05	6,6768844e-05
0	-0,086314976	-248,76735	0,0036149099	0,0031592802	0,0036326379
0	-0,086274743	-251,79807	0,00042744752	-1,4641846e-05	0,00015745929
0	-0,087082386	-255,77411	0,0034604722	0,0031014537	0,003583479
0	-0,08674264	-256,97726	0,00032760034	-2,3698085e-05	0,00010657328
0	-0,08790344	-260,70087	0,0034983179	0,0031124963	0,0035897798
0	-0,08854419	-265,09964	0,00033050944	3,4425466e-05	9,326468e-05
0	-0,089423358	-266,44803	0,0036898134	0,0033094212	0,003775327
0	-0,088886917	-267,79828	7,4441123e-05	-0,00024486071	-0,00020910084
0	-0,089882314	-269,94281	0,0038493676	0,0035175842	0,0039054595
0	-0,09034127	-271,91592	8,2068e-05	-0,00025258953	-0,00021913031
0	-0,090380013	-274,81473	0,003783884	0,0034408174	0,0038752691
0	-0,091084838	-276,87427	-8,4147832e-05	-0,00040643761	-0,00029933464
0	-0,090709329	-279,84763	0,0039317524	0,0035904367	0,004035763
0	-0,091902912	-284,74368	0,00018708226	-0,00022975088	-8,3456689e-05
0	-0,092445314	-286,79291	0,0037845992	0,0033835652	0,0038920953
0	-0,092773139	-288,04428	9,3389099e-06	-0,00033043383	-0,00028606679
0	-0,093972683	-290,6116	0,0038745168	0,0035175204	0,0039530764
0	-0,093252957	-293,07849	0,00013372599	-0,00019795523	-0,0001999861
0	-0,094431639	-296,3642	0,0037602643	0,0034342178	0,0038677638
0	-0,095647573	-296,96671	0,00026128598	-0,00012105564	-5,473994e-05
0	-0,095099211	-298,66034	0,0037147843	0,0033488604	0,003848929
0	-0,095938146	-302,77817	0,00028082926	-9,0563262e-05	-2,2168097e-05
0	-0,096124411	-304,47806	0,0034262023	0,003076328	0,0034736705
0	-0,09649992	-306,88922	0,00075623894	0,00044761167	0,00051952852
0	-0,096361339	-308,7197	0,0028426801	0,0025305743	0,0029732585
0	-0,0970155	-311,9054	0,0011687323	0,0009156192	0,0011305586
0	-0,097833574	-315,63623	0,0024082996	0,0021494455	0,0024914346
0	-0,098957121	-317,49731	0,0016249653	0,0014054944	0,0015483735
0	-0,098751485	-319,44965	0,0020968243	0,0018249054	0,0020725881
0	-0,099004805	-322,44098	0,0016404659	0,0014694182	0,0016173492
0	-0,10037869	-324,6795	0,0021789484	0,0018701841	0,0021829542
0	-0,10068417	-327,76471	0,001608142	0,0015027419	0,0016145918
0	-0,10050237	-330,19513	0,0021532816	0,0019115608	0,0022209322
0	-0,10136068	-332,22568	0,0016705705	0,0014522782	0,0015898342
0	-0,10188669	-335,05307	0,0021000348	0,0018547587	0,0020857623
0	-0,10093004	-336,25558	0,0017310588	0,0015272314	0,0017097888
0	-0,10144264	-339,06085	0,0018935754	0,00165238	0,001837957
0	-0,10226667	-342,39447	0,0021205959	0,0018918526	0,0021331098
0	-0,10358989	-344,85406	0,0013748218	0,0010903644	0,001268303
0	-0,1042217	-346,86807	0,0027559565	0,0024508731	0,0028241652
0	-0,10460764	-350,46783	0,00080694479	0,00050616742	0,00068719644
0	-0,10493249	-352,40997	0,0031842028	0,0028813491	0,0032768818
0	-0,10549128	-354,98666	0,00045473091	5,3274562e-05	0,0001847712
0	-0,10503381	-356,45609	0,0035202154	0,0030990231	0,0035852664
0	-0,10616481	-359,34012	0,00036008807	3,018009e-05	8,0291356e-05
0	-0,10643899	-362,45651	0,0034631528	0,0031654623	0,0035786189
0	-0,10738969	-364,0141	0,00038225809	4,871079e-05	0,00014943129
0	-0,10854006	-367,09607	0,0035461492	0,0031753769	0,0035970786
0	-0,10752529	-370,70609	0,000313044	-4,4703775e-05	5,1606621e-05
0	-0,10947138	-372,05893	0,0035498389	0,003153265	0,0036032139
0	-0,10901541	-373,85602	0,00029956573	-4,028203e-05	-1,1341181e-05
0	-0,11029691	-377,52652	0,0037705447	0,0034026487	0,0038411613
0	-0,110057	-379,60153	6,2650652e-05	-0,00032275013	-0,00023482455
0	-0,1102522	-382,91382	0,0038685254	0,0035168531	0,0039369483
0	-0,11106879	-383,75348	9,2994014e-05	-0,00029019022	-0,00019300438
0	-0,11288673	-387,11685	0,0037892421	0,0034456099	0,0039110002
0	-0,11140108	-389,76508	3,6285492e-05	-0,00037106627	-0,00027820235
0	-0,11282563	-391,88907	0,0038733627	0,0035454528	0,0039816108
0	-0,11217445	-392,57303	0,00017881139	-0,00019403175	-7,9974125e-05
0	-0,11317134	-396,62427	0,0037580538	0,0034308957	0,0038638874
0	-0,11360049	-400,07471	1,1580414e-05	-0,0003745564	-0,00027553324
0	-0,11382103	-402,13568	0,0039091031	0,0035218429	0,0039941976
0	-0,11335015	-402,46432	0,00017538528	-0,00023072062	-0,0001756422
0	-0,11458844	-406,1666	0,0036980286	0,0033284621	0,0037826921
0	-0,11440516	-410,45432	0,00024254477	-4,9138907e-05	-3,7364953e-05
0	-0,11712015	-412,64771	0,0036069523	0,003312659	0,003694698
0	-0,11660308	-413,86273	0,00048736803	9,2458213e-05	0,00016168051
0	-0,11661202	-416,37955	0,0031977673	0,0028201153	0,0032708615
0	-0,11793077	-420,15396	0,00096551277	0,0007070991	0,00082776812
0	-0,11774153	-422,77548	0,0026720855	0,0023794167	0,0027228452
0	-0,11872798	-423,77908	0,0013172725	0,0010835216	0,0012775776
0	-0,11828989	-426,80048	0,0022427845	0,0019743342	0,0022528314
0	-0,11879057	-430,65939	0,0017981655	0,001514649	0,0017341573
0	-0,11917651	-432,63608	0,0020838163	0,0019114637	0,0021459477
0	-0,11985451	-434,74106	0,001573573	0,0013584328	0,0015362448
0	-0,12034476	-437,48517	0,0021171141	0,0018838969	0,0021924959
0	-0,12183338	-440,75522	0,0016033214	0,0014411719	0,0015556854
0	-0,12154281	-443,03702	0,0022172311	0,0019444664	0,0022173044
0	-0,12204349	-443,77304	0,0016744374	0,0014295967	0,0016667035
0	-0,1220867	-446,52814	0,0020451744	0,0018075111	0,0020434139
0	-0,12290031	-451,34235	0,0019117479	0,0016693618	0,0018967903
0	-0,12285262	-452,74371	0,0017221884	0,0014855416	0,0016453605
0	-0,12401044	-454,39725	0,002278399	0,0020448673	0,0022959814
0	-0,12410432	-458,29205	0,0011828577	0,00086027343	0,0010014265
0	-0,12516975	-460,9357	0,0029938107	0,0027165208	0,003116637
0	-0,12420118	-463,36234	0,00064821512	0,00031592324	0,00045437497
0	-0,1254797	-464,74838	0,0033024203	0,0029523752	0,003417864
0	-0,12643635	-467,47684	0,00041797489	5,6011486e-05	0,00016892474
0	-0,12649	-470,25159	0,0035337806	0,0031375836	0,0035961391
0	-0,12629628	-471,73352	0,00034878263	3,2758398e-05	5,8641308e-05
0	-0,12671351	-474,01953	0,0034091894	0,0030930857	0,0035143618
0	-0,12801737	-477,45255	0,00041244546	2,7010974e-05	0,00015447498
0	-0,12819171	-478,95645	0,0035417825	0,0032027687	0,0036747716
0	-0,12905002	-481,85898	0,00026903494	-4,2812317e-05	1,5776313e-05
0	-0,12896061	-483,53534	0,0036303706	0,0031836717	0,0036524662
0	-0,12922734	-486,66702	0,0002104928	-0,00020546489	-4,8783841e-05
0	-0,13011247	-490,41241	0,0038216088	0,0034737443	0,0039058004
0	-0,13016164	-492,56119	5,2378891e-06	-0,00034396304	-0,00025695655
0	-0,13109148	-494,95697	0,0039052365	0,0035399809	0,0039784829
0	-0,13166368	-499,20212	0,00017261525	-0,00020798791	-0,00014458317
0	-0,13197511	-500,54358	0,003755436	0,0034738653	0,0038693328
0	-0,1331538	-503,78961	-2,8419163e-06	-0,00039529201	-0,00028277223
0	-0,13281554	-505,06223	0,0038638182	0,0035309619	0,0039747092
0	-0,13379157	-507,54291	0,00022013817	-0,00014650548	-9,096897e-05
0	-0,13470203	-510,45978	0,00378741	0,0034368751	0,0038760433
0	-0,13344437	-512,21979	-4,6605855e-05	-0,00035398873	-0,00026148919
0	-0,13449043	-515,16241	0,00389869	0,0035315563	0,0040180967
0	-0,13607144	-517,974	0,00014201971	-0,00023161905	-0,00020865496
0	-0,1370579	-518,63324	0,0036667485	0,003351904	0,0037455175
0	-0,13635159	-520,75494	0,00033881122	-2,2826134e-05	8,7940716e-05
0	-0,13680458	-524,15143	0,0035387189	0,0031294851	0,0036451733
0	-0,13618916	-527,02032	0,00058434834	0,00024242501	0,00033929144
0	-0,13801008	-531,065	0,002935936	0,0026263229	0,0030373868
0	-0,13844222	-530,88135	0,0011992514	0,00094698742	0,0010726231
0	-0,13832748	-534,0835	0,002424825	0,0021730976	0,0024455022
0	-0,13912916	-537,64215	0,0014511629	0,0012464563	0,0013616506
0	-0,13999194	-538,81073	0,0021598001	0,0019245698	0,0022121842
0	-0,13978183	-540,66858	0,0017185652	0,0015186719	0,0017193131
0	-0,14082044	-544,13562	0,0021159225	0,0018819497	0,0021502776
0	-0,14062524	-546,64618	0,0015668353	0,0013418989	0,0014586751
0	-0,14089942	-549,00024	0,0022200607	0,0019449844	0,0022054508
0	-0,14229119	-550,02698	0,001600231	0,0015249295	0,0016046806
0	-0,14219284	-552,78082	0,0020805432	0,0018618711	0,0021208946
0	-0,14252663	-556,73132	0,0016934318	0,001492637	0,0016743074
0	-0,14332533	-557,93323	0,0019727065	0,0016943733	0,0019549378
0	-0,14316738	-559,73602	0,0020524811	0,0018565063	0,0020789362
0	-0,1447916	-563,46497	0,0014388738	0,0012788548	0,0013935439
0	-0,14418662	-566,13129	0,0024881093	0,0022289304	0,0025445907
0	-0,14637858	-569,73157	0,00098812301	0,0006536991	0,00076304609
0	-0,14637709	-570,16644	0,0031786365	0,0028605806	0,0032734324
0	-0,14542788	-572,40894	0,00050361274	0,00020527252	0,00030110852
0	-0,14656037	-577,65955	0,0034076932	0,0030986336	0,0035709962
0	-0,14666021	-578,52936	0,0003496524	5,5451237e-05	0,00014903955
0	-0,14652312	-580,9325	0,0035078467	0,0031502226	0,0035972255
0	-0,14838725	-584,08691	0,00031633064	-4,1693274e-05	5,8860169e-05
0	-0,14804006	-586,74475	0,003471446	0,0030535506	0,0035328111
0	-0,14866441	-589,96057	0,00039423758	4,6862406e-05	8,6720975e-05
0	-0,14957935	-589,84167	0,0036319091	0,003286537	0,0037180078
0	-0,14994889	-592,92072	0,00023547189	-0,00011554657	-1,7375278e-05
0	-0,15043914	-597,26245	0,0036787628	0,0033037683	0,0037663963
0	-0,1503244	-598,73834	0,00018039587	-0,00023366156	-0,00016146863
0	-0,15080124	-600,19458	0,0039001736	0,0035117129	0,0039630504
0	-0,15188307	-603,39703	-8,3987034e-05	-0,00040405284	-0,00036687794
0	-0,15248805	-604,61499	0,0038912706	0,0035296229	0,0039976607
0	-0,15309453	-607,09912	0,00016898062	-0,00015951053	-0,00011320837
0	-0,15283674	-608,23328	0,0037794937	0,0033951984	0,0038718414
0	-0,15269518	-611,13599	-1,7447383e-05	-0,00032477546	-0,00031726202
0	-0,1541093	-616,66656	0,0037590503	0,0034513245	0,0038787727
0	-0,15460402	-618,83691	0,00021150336	-0,00013153942	-7,5395219e-05
0	-0,15383512	-620,47003	0,0038568745	0,0035252315	0,0039270995
0	-0,15566051	-624,4751	1,0002914e-05	-0,00029976189	-0,00027247443
0	-0,15571862	-627,44312	0,0038870345	0,0034747235	0,0039924239
0	-0,15690178	-630,28247	0,00012711855	-0,00023186236	-0,00017813931
0	-0,15630722	-630,646	0,0036339464	0,0032824324	0,0037353982
0	-0,15688986	-633,07288	0,00044990069	0,00012965582	0,00019899395
0	-0,15736222	-636,27844	0,0032985858	0,002959026	0,003392464
0	-0,15730262	-637,56769	0,00083321327	0,00053449476	0,00066862645
0	-0,15886128	-640,59131	0,0027488726	0,0024501975	0,0027802247
0	-0,15842766	-643,32782	0,0014282282	0,0011649355	0,0013124855
0	-0,15948564	-645,83337	0,0022468141	0,0019942743	0,0022771624
0	-0,15948117	-649,06573	0,0015709179	0,0013528181	0,0015224849
0	-0,16070604	-650,54846	0,0020948562	0,0018893715	0,0021287489
0	-0,16064346	-651,81921	0,0016864204	0,0014711568	0,0016539029
0	-0,16079992	-655,53076	0,0021677248	0,0019053573	0,002153255
0	-0,16155839	-656,87231	0,001566219	0,001379967	0,0015205845
0	-0,16193539	-658,67487	0,0021599266	0,0019338827	0,0021972919
0	-0,16276538	-661,80243	0,0015885667	0,0014324604	0,0015803215
0	-0,16279966	-664,63263	0,002034097	0,0017954652	0,0019896226
0	-0,16338676	-666,6886	0,0018405881	0,0016254459	0,001797263
0	-0,16355664	-669,25482	0,0017282231	0,0014850411	0,0017254059
0	-0,16470551	-671,42999	0,0022515648	0,0020546541	0,002274927
0	-0,16530901	-674,77264	0,0012420673	0,0010667405	0,0011908343
0	-0,16500503	-675,80365	0,0028302351	0,0025665192	0,0028430331
0	-0,16599149	-678,38611	0,00071626832	0,00039952109	0,00047916503
0	-0,16628206	-681,66962	0,0033027483	0,0029879743	0,0033671649
0	-0,16686022	-683,29041	0,00043961883	4,2759348e-05	0,00012835721
0	-0,1677081	-685,83728	0,0036562334	0,0032274986	0,0037292098
0	-0,16783476	-688,71002	0,00033781049	3,1297677e-05	0,00013945595
0	-0,16783327	-690,71405	0,0035086349	0,0031798619	0,0036204872
0	-0,16869009	-694,03564	0,00028778813	4,9755909e-06	0,00010774151
0	-0,16973168	-694,56897	0,0034069023	0,0030928212	0,0035241188
0	-0,16916692	-698,59436	0,00037844467	-1,1895609e-05	7,5640273e-05
0	-0,16981363	-702,30554	0,003651798	0,0033342047	0,0037592764
0	-0,17109811	-702,91858	0,00019890133	-0,00013277662	-9,2855189e-05
0	-0,17109364	-705,01453	0,0037273781	0,0033806001	0,003787227
0	-0,1718834	-708,42853	0,00014712627	-0,00026393129	-0,00019130413
0	-0,17199814	-710,50342	0,0039542406	0,0035694269	0,0040686685
0	-0,17203093	-712,79279	-8,1015387e-05	-0,00041965046	-0,00034005207
0	-0,17275512	-714,37689	0,0038978949	0,0035406617	0,0039253854
0	-0,17234385	-717,62402	0,00020559222	-0,00013445271	-5,4760021e-05
0	-0,17381012	-722,5072	0,0038306171	0,0034690308	0,0039545549
0	-0,17400384	-723,32867	3,4258483e-05	-0,00028449344	-0,00024190231
0	-0,17462373	-725,20929	0,0037599995	0,0034068027	0,0038721326
0	-0,1748547	-728,29919	0,00019162151	-0,00015359721	-8,6275104e-05
0	-0,17538816	-730,45392	0,0037564146	0,0034586804	0,0038752048
0	-0,17526001	-733,89032	6,4256965e-05	-0,00027187547	-0,00022570981
0	-0,1763463	-734,4472	0,0038802125	0,0035059678	0,0039339978
0	-0,17762035	-738,33215	0,00022198685	-0,00014894904	-8,8144734e-05
0	-0,17833859	-742,93512	0,0034950713	0,0031557325	0,0036210748
0	-0,17828196	-742,55933	0,00054370449	0,00021624903	0,00028773313
0	-0,17880052	-744,6723	0,0030748663	0,0027870468	0,0031979457
0	-0,17848909	-747,67603	0,0010148853	0,00076064898	0,00086437108
0	-0,17951131	-750,44379	0,0025341169	0,002212482	0,0025763197
0	-0,18028021	-753,35101	0,001540057	0,0013643877	0,0014485293
0	-0,18075556	-754,32605	0,0021931038	0,0019249064	0,0022362641
0	-0,18038452	-756,73608	0,0016508849	0,0014802575	0,0016440954
0	-0,1806736	-761,01178	0,0020513819	0,0018239245	0,0020985678
0	-0,1824066	-761,97894	0,001700861	0,0014884501	0,0016488823
0	-0,181216	-762,76727	0,0022073616	0,0019632212	0,0022936445
0	-0,18210113	-766,78619	0,001579083	0,0013873135	0,0015075644
0	-0,18254817	-770,09473	0,0021598837	0,0019073818	0,0021721977
0	-0,18381029	-773,25635	0,0016320699	0,0014401613	0,0016555445
0	-0,18383414	-774,17413	0,0019984636	0,0017606283	0,0020343757
0	-0,18382519	-776,78528	0,0019962036	0,0017528131	0,0019425205
0	-0,18437952	-781,76056	0,0015069288	0,0012518883	0,0014088226
0	-0,18498003	-784,27008	0,0024892348	0,0021840378	0,0025780411
0	-0,18605292	-785,98505	0,0010940217	0,00086556538	0,00092258735
0	-0,18610805	-789,07678	0,0030327279	0,0027260182	0,003102957
0	-0,18687248	-790,55426	0,0005104345	0,00019171566	0,00030583789
0	-0,18739551	-794,07111	0,0034257674	0,0031163683	0,0035166179
0	-0,18747449	-795,22577	0,00035430829	2,1331361e-05	0,00011676486
0	-0,18890649	-796,75311	0,0034906999	0,0031601591	0,003622375
0	-0,18864274	-800,08063	0,00031333839	-2,4602923e-05	7,459661e-05
0	-0,18873662	-802,63354	0,0035479295	0,003226283	0,0036339951
0	-0,18950999	-805,28906	0,00036778516	8,8017259e-05	0,00013119803
0	-0,19012839	-808,50769	0,0034635405	0,0031428246	0,0035801635
0	-0,18954277	-809,57617	0,00024359841	-9,895768e-05	1,8381688e-05
0	-0,19131601	-813,05096	0,0037383956	0,0033443824	0,0037891192
0	-0,19166172	-815,11859	0,00012095552	-0,00018961029	-0,00010990538
0	-0,19187182	-817,35211	0,0037786115	0,0034371847	0,003834303
0	-0,19207448	-821,32672	4,6073983e-05	-0,00025810848	-0,00021930784
0	-0,19319504	-823,48199	0,0039118999	0,0035817816	0,0040636268
0	-0,19287169	-825,44806	-8,6555883e-05	-0,00043206586	-0,00033230812
0	-0,19330829	-828,3844	0,0037718832	0,0034744311	0,0039066239
0	-0,19379854	-830,3985	0,00015492871	-0,0001488268	-5,9939048e-05
0	-0,1943022	-832,99335	0,0038356001	0,0035687624	0,0039786473
0	-0,19403398	-834,96686	1,2099772e-05	-0,00032423006	-0,00026410737
0	-0,19477159	-837,43225	0,0037766611	0,0034290715	0,0038904767
0	-0,19596964	-840,57031	0,00015340214	-0,0001765386	-0,00011976168
0	-0,19661635	-842,16724	0,003724569	0,0033618254	0,0038568138
0	-0,19645095	-844,95764	0,00010004391	-0,00021627115	-0,00014131248
0	-0,19775629	-847,68433	0,0037765061	0,0034213865	0,00393072
0	-0,19879937	-849,01459	0,0002554938	-3,3522374e-05	2,380868e-05
0	-0,19877404	-852,04803	0,0033515489	0,0030024897	0,0034170207
0	-0,19963086	-854,66956	0,0007236207	0,00046593195	0,00056005304
0	-0,19906014	-855,71869	0,0028797437	0,002603302	0,002982076
0	-0,19946396	-858,46649	0,0012283132	0,00092338875	0,0011286762
0	-0,200288	-860,20435	0,0022614542	0,0020025601	0,0022885322
0	-0,20070076	-863,79865	0,0017631779	0,0014717161	0,0016809067
0	-0,20183474	-867,61584	0,002186273	0,00191861	0,002171966
0	-0,20244718	-867,51721	0,0016590706	0,0015056605	0,0016503946
0	-0,20164698	-869,69122	0,0020501681	0,0018243054	0,0020379433
0	-0,20238161	-872,92596	0,0015888371	0,0014257362	0,0015546753
0	-0,20284355	-875,69043	0,0022295839	0,001950938	0,0022520095
0	-0,20330995	-878,32141	0,0016273935	0,0013791426	0,0015262909
0	-0,2036646	-879,31897	0,0021471847	0,0018767528	0,0021022996
0	-0,20487607	-881,90887	0,0017590823	0,0015829669	0,0017811768
0	-0,20514727	-885,22809	0,0018458852	0,0016281263	0,0018554477
0	-0,20559877	-885,59595	0,002159124	0,0018965672	0,0021733732
0	-0,20631403	-888,10803	0,0012515899	0,00096299814	0,0011809138
0	-0,20615906	-892,61847	0,0027675384	0,0024859719	0,0028569298
0	-0,20762831	-895,521	0,00082659844	0,00054806791	0,00071180682
0	-0,20718426	-897,50916	0,0032013934	0,0028737972	0,0033564679
0	-0,20681173	-898,18109	0,00036955273	6,1933533e-05	0,00013360957
0	-0,20827502	-901,66803	0,0035453946	0,003180733	0,0036505931
0	-0,2082482	-905,53662	0,00033225937	-6,5386412e-05	5,5669516e-05
0	-0,20965338	-906,39264	0,0034858652	0,0031675794	0,0036122689
0	-0,20875186	-907,3559	0,00033793412	1,8655555e-06	3,7004938e-05
0	-0,21018237	-911,38385	0,0036013406	0,0032238751	0,0036906959
0	-0,21125823	-913,96863	0,00035235041	4,4372573e-05	0,00012389908
0	-0,21129847	-915,73987	0,0035267021	0,0031594844	0,0036105725
0	-0,21070838	-916,39331	0,00018986662	-0,00013670884	-6,6038046e-05
0	-0,21190941	-919,32037	0,0037919257	0,0034653686	0,0038845469
0	-0,21155626	-922,51807	6,93927e-05	-0,00024199777	-9,9784811e-05
0	-0,21327883	-924,83386	0,0037824945	0,0034734202	0,0039060689
0	-0,21301508	-925,71106	0,00011147546	-0,00023427216	-0,00019304774
0	-0,21407306	-930,6214	0,003937379	0,0035930972	0,0040693902
0	-0,2141878	-932,71771	3,7687278e-06	-0,00034891942	-0,00028486538
0	-0,21444708	-935,23328	0,0037437452	0,0033798327	0,0038519665
0	-0,21605194	-936,73926	0,00019221407	-0,00018810009	-9,762909e-05
0	-0,21592677	-938,39276	0,0039407867	0,0036222388	0,0040637786
0	-0,21601766	-942,34192	1,6225604e-05	-0,0002931591	-0,00020502805
0	-0,21571368	-943,29053	0,0037868081	0,003513339	0,0038630415
0	-0,21729618	-944,93811	0,00016215738	-0,00012459524	-9,0718968e-05
0	-0,2178818	-947,61047	0,0036628235	0,0033173426	0,0038442491
0	-0,21807104	-949,97266	0,00019662388	-0,00015326368	-1,385808e-05
0	-0,21798313	-952,71448	0,0036671746	0,0033202919	0,0037595697
0	-0,21910518	-954,354	0,00055998785	0,0001945204	0,00030598385
0	-0,21929443	-956,46991	0,0030987156	0,0027860105	0,003134833
0	-0,22018403	-960,37708	0,0010181839	0,00070545415	0,00087925512
0	-0,21892637	-960,46686	0,0026454157	0,0023168442	0,0026749393
0	-0,22120178	-963,7489	0,0014262617	0,0011536877	0,0013556285
0	-0,22072792	-966,61499	0,0021459416	0,0018943979	0,0021947795
0	-0,22100359	-969,35522	0,001780373	0,0015870358	0,0017264213
0	-0,2234295	-973,67853	0,0021396298	0,001911931	0,0021878448
0	-0,22247583	-974,76819	0,001652095	0,001474533	0,0016052037
0	-0,22330433	-976,50598	0,0021438727	0,0019054819	0,002208201
0	-0,22370815	-978,79004	0,001604554	0,0014418918	0,0015755255
0	-0,22433996	-980,0816	0,0021228441	0,0018856195	0,0021771858
0	-0,22396147	-982,52985	0,0015972992	0,0014205159	0,0015883606
0	-0,22538006	-984,82422	0,0020128952	0,0017947741	0,0020102879
0	-0,22524595	-986,11273	0,0018982006	0,0017851323	0,001926864
0	-0,22617728	-989,758	0,0016397351	0,0013699043	0,0016200029
0	-0,22722781	-991,89532	0,0024475213	0,0021907948	0,0025094822
0	-0,22674203	-992,96576	0,0010054528	0,00071661168	0,00084881659
0	-0,22720098	-997,05768	0,0030086895	0,0027025579	0,0031794123
0	-0,22736937	-998,70825	0,00058764929	0,00029418472	0,00041728548
0	-0,22843778	-1001,3939	0,0033728271	0,0030703796	0,0035254925
0	-0,2288878	-1003,6783	0,00038457429	3,7183345e-05	0,00012905686
0	-0,22963434	-1004,1804	0,0035619207	0,0031767148	0,0036674649
0	-0,22982061	-1007,0076	0,00035264174	6,7724613e-06	9,0425892e-05
0	-0,23019016	-1010,1085	0,0034399882	0,0031167695	0,003578569
0	-0,23099333	-1011,9698	0,00029991113	-5,3582771e-05	6,1734172e-05
0	-0,23029298	-1014,2765	0,0035548259	0,0032306621	0,0037000366
0	-0,23118109	-1016,3154	0,00034802558	-4,4770713e-05	5,0447707e-05
0	-0,23193061	-1019,145	0,003586506	0,0032423628	0,0036921254
0	-0,23326427	-1022,9545	9,9715835e-05	-0,00022372406	-0,00012389122
0	-0,23325384	-1023,6191	0,0039039261	0,0035260399	0,004025056
0	-0,23401976	-1024,6052	5,5459313e-05	-0,00030587602	-0,00023844041
0	-0,23379475	-1027,465	0,0037757861	0,0034066946	0,0039027939
0	-0,23459494	-1030,3339	4,5279885e-05	-0,00026898575	-0,00023569824
0	-0,23592561	-1033,1481	0,0039323876	0,0035144424	0,0040462743
0	-0,23590475	-1031,9623	5,7277357e-05	-0,00030018447	-0,00023428729
0	-0,23548901	-1034,9258	0,003722298	0,0033260356	0,0038030553
0	-0,23651868	-1038,5383	0,00010855234	-0,00023042434	-0,00018629245
0	-0,23662299	-1038,9434	0,0039437027	0,0035650665	0,0040165237
0	-0,23818761	-1040,9342	5,7296566e-05	-0,00029877614	-0,00024635607
0	-0,23718625	-1042,6057	0,0038091841	0,0034391964	0,0039148284
0	-0,2377823	-1044,9501	0,00019322928	-0,00017103041	-7,312512e-05
0	-0,23908615	-1047,3788	0,0036700352	0,0032953792	0,0037396578
0	-0,23931712	-1048,1892	0,00028136099	-2,286426e-05	6,408256e-05
0	-0,24012029	-1050,9276	0,0034142693	0,0030781769	0,0034985496
0	-0,23988634	-1054,1829	0,00078556366	0,00040774728	0,00059714308
0	-0,24114251	-1053,9248	0,0028274425	0,0025671835	0,0029079765
0	-0,24088025	-1054,905	0,0012677289	0,0010642388	0,0011638728
0	-0,24132729	-1057,9652	0,0023924438	0,0021314989	0,0024388344
0	-0,24273545	-1060,0614	0,0015780018	0,0013287915	0,0015442841
0	-0,24225563	-1061,8827	0,0021022726	0,001819113	0,002118574
0	-0,24357438	-1064,0011	0,0016490956	0,0014846562	0,0016663832
0	-0,24370849	-1063,9178	0,0021616945	0,0019107175	0,0022437514
0	-0,24326593	-1067,7178	0,0016259927	0,0014692311	0,0016286854
0	-0,24552792	-1069,4994	0,0021617035	0,0019201341	0,0022641832
0	-0,24415702	-1069,6936	0,00153497	0,0013856945	0,0015830063
0	-0,24535954	-1072,8428	0,0020989585	0,0018189973	0,0021293454
0	-0,24578422	-1073,2856	0,001736728	0,0015118067	0,0017001982
0	-0,24666488	-1076,3218	0,0018418068	0,0016141934	0,0018346821
0	-0,24720281	-1076,2498	0,0021069001	0,0019361061	0,002181218
0	-0,24700016	-1078,3608	0,0013473771	0,0011142531	0,0012921455
0	-0,24799854	-1082,1563	0,0028298427	0,0025291268	0,002938359
0	-0,24887621	-1082,5978	0,00070681452	0,00046018715	0,00052749529
0	-0,24910122	-1082,6077	0,0031682935	0,0028915834	0,0033128727
0	-0,24953336	-1085,1638	0,00037149104	8,0380414e-05	0,0002165616
0	-0,25051832	-1086,2753	0,0034512184	0,0031001256	0,0036383083
0	-0,25004745	-1088,6985	0,00029991299	3,008754e-05	0,00014280609
0	-0,25103539	-1089,5768	0,0035349661	0,0031621554	0,0036171086
0	-0,25196075	-1090,2491	0,00040072686	3,2693788e-05	0,00014501769
0	-0,25161207	-1091,9509	0,0034891756	0,00312078	0,0036071518
0	-0,25096387	-1092,8229	0,00022649889	-8,7649387e-05	1,0240765e-05
0	-0,25366098	-1095,2126	0,0036027951	0,003238796	0,0037741971
0	-0,25261343	-1096,8898	0,00027440174	-0,00011997909	3,5931589e-06
0	-0,25385916	-1097,557	0,0036985807	0,0033681714	0,0038557567
0	-0,25441051	-1099,6533	5,9575832e-05	-0,00026582915	-0,00020577718
0	-0,25510788	-1099,897	0,0039399285	0,0035724794	0,004003094
0	-0,2544269	-1101,3121	9,3361959e-05	-0,00029474264	-0,00020547712
0	-0,25604218	-1105,5	0,0037617998	0,0033770713	0,0038309388
0	-0,2557829	-1105,3475	8,5646388e-05	-0,00028691167	-0,0001718913
0	-0,25651008	-1106,3934	0,0038661738	0,0034948022	0,004038732
0	-0,25709122	-1107,4111	0,00018889841	-0,00015666563	-8,0901373e-05
0	-0,25709569	-1108,0983	0,0037072008	0,0033187722	0,0038481005
0	-0,2588585	-1110,049	4,4250264e-05	-0,00029448624	-0,00023335859
0	-0,25808215	-1110,9423	0,0039002264	0,0035428931	0,0041037691
0	-0,25936067	-1112,1473	-9,7414886e-06	-0,00030732655	-0,00022383581
0	-0,25985241	-1113,6812	0,0037993679	0,0033971996	0,0039025554
0	-0,26007742	-1114,6385	0,00025950678	-6,8564259e-05	2,1384622e-05
0	-0,26124418	-1115,7521	0,0035269686	0,0032101709	0,0036595119
0	-0,26069432	-1116,8931	0,00044133776	0,00012304197	0,00028251015
0	-0,26213676	-1117,4944	0,0030992781	0,0028213917	0,0032279415
0	-0,26183873	-1118,4197	0,0011205379	0,00084308151	0,001001999
0	-0,263004	-1121,1326	0,0024978747	0,0022331295	0,0025480129
0	-0,26288331	-1122,4187	0,0014109514	0,0012164185	0,0013710466
0	-0,26282519	-1123,3264	0,0022562346	0,0019712492	0,0023012541
0	-0,26419163	-1123,2826	0,0017592447	0,0014639011	0,0017021825
0	-0,26350766	-1125,2072	0,002065094	0,0018207618	0,0020993277
0	-0,26421696	-1129,1694	0,0015298248	0,0013567766	0,0015148089
0	-0,26445836	-1128,7689	0,0023058201	0,0019772097	0,0023265092
0	-0,26622266	-1130,6455	0,0016235608	0,0015003805	0,0016583193
0	-0,26614964	-1130,8135	0,002147834	0,0018671614	0,0022135996
0	-0,26693195	-1132,3293	0,0016497253	0,0014506539	0,0016850187
0	-0,26752651	-1133,5298	0,002030428	0,0017378213	0,0020475048
0	-0,26755184	-1134,3124	0,0019036826	0,0017312854	0,0019709656
0	-0,26824921	-1136,6545	0,0015183991	0,0013438745	0,0015058591
0	-0,26872754	-1139,3021	0,002461161	0,0021956121	0,0025260171
0	-0,26902258	-1139,2443	0,0010608631	0,0007803677	0,00093249441
0	-0,26849806	-1140,6711	0,0031271304	0,002793764	0,003255852
0	-0,2705887	-1143,7402	0,00052501884	0,0001943353	0,00030709474
0	-0,271523	-1144,1333	0,0034155247	0,003025786	0,0035333734
0	-0,27062297	-1145,0118	0,00034803373	4,5263732e-05	0,00013218523
0	-0,27210116	-1145,9158	0,0035662688	0,0031673876	0,0036722266
0	-0,27145147	-1147,1787	0,00031787605	-4,7727663e-05	7,4244163e-05
0	-0,27373284	-1151,255	0,0035057683	0,0031345855	0,003587503
0	-0,27366579	-1149,6554	0,00037889404	5,5030396e-05	0,0001940137
0	-0,27348399	-1149,0573	0,0035555214	0,003187797	0,0037194062
0	-0,27492046	-1151,4014	0,00016991427	-0,00018589257	-4,2808242e-05
0	-0,27441829	-1153,3333	0,003653259	0,0032823908	0,0038097352
0	-0,27484	-1156,4896	0,00021776599	-0,0001371195	-6,5205386e-05
0	-0,27526766	-1156,1838	0,0037929432	0,0034192519	0,0039636185
0	-0,27548522	-1159,0267	2,6447815e-05	-0,00036208337	-0,00023022963
0	-0,27696639	-1162,0089	0,0039556292	0,0036337741	0,004053744
0	-0,27773976	-1161,4921	0,00017413673	-0,00018186314	-0,0001271721
0	-0,27814806	-1160,6693	0,0037746753	0,0034316834	0,0039154086
0	-0,27713329	-1161,8149	3,1811869e-05	-0,00029776798	-0,00018125487
0	-0,27790517	-1163,7673	0,003803717	0,0035019389	0,0039515975
0	-0,27854741	-1166,6722	0,00018029285	-0,00016593694	-7,7445002e-05
0	-0,27901679	-1166,4694	0,0037370208	0,0034779329	0,0039371648
0	-0,27990639	-1167,812	8,368268e-05	-0,00023151923	-0,00014170335
0	-0,27930886	-1170,3386	0,0038135718	0,0035318027	0,0040037958
0	-0,28050691	-1171,4608	8,4432468e-05	-0,0002715172	-0,00016866514
0	-0,28121918	-1172,1644	0,0036752445	0,0033643856	0,003824024
0	-0,28146803	-1173,4369	0,00040886545	0,00010593154	0,00019731349
0	-0,28214902	-1174,277	0,003366624	0,0030083701	0,0034870561
0	-0,28206557	-1176,4982	0,00073197018	0,00039507839	0,00056060252
0	-0,28313398	-1176,6173	0,0027874154	0,0025327012	0,0029169358
0	-0,28407127	-1177,6262	0,0013302425	0,0011200688	0,001336555
0	-0,28396845	-1180,3298	0,0022390254	0,0019892366	0,0022655653
0	-0,28336495	-1181,6127	0,0015175936	0,0014182169	0,0015707505
0	-0,28560013	-1182,1536	0,0022012866	0,001957847	0,0022947437
0	-0,28521717	-1182,9139	0,0017029156	0,0015144119	0,001715282
0	-0,28588772	-1183,1464	0,0021413113	0,0018616384	0,0021727432
0	-0,28743595	-1186,7191	0,0015712471	0,001391015	0,0015242775
0	-0,28698146	-1186,7091	0,002220022	0,0019805266	0,0022937029
0	-0,28647482	-1187,6918	0,0015710819	0,0014226499	0,0016086107
0	-0,28797537	-1189,9642	0,0021066051	0,0018090724	0,0021183998
0	-0,28839111	-1190,7268	0,0017251846	0,0015874418	0,0017235936
0	-0,28862655	-1191,7139	0,0018157799	0,0015592196	0,0017805233
0	-0,28952062	-1193,4587	0,002215211	0,0019561925	0,0022845003
0	-0,289689	-1194,0167	0,0012408827	0,0010056198	0,0011992313
0	-0,28999895	-1195,8416	0,0027706067	0,0024903989	0,0028908572
0	-0,29075146	-1196,3729	0,0006814287	0,0003852346	0,00056158041
0	-0,29197484	-1196,1887	0,0033553164	0,0029597413	0,0034310604
0	-0,29151291	-1197,7202	0,00040616118	6,3072948e-05	0,00018250052
0	-0,29333234	-1199,2422	0,0035064819	0,0031539889	0,0036789381
0	-0,29324591	-1199,8353	0,00035985338	2,007786e-05	0,00015627302
0	-0,29292107	-1201,8528	0,0034516547	0,0032009897	0,003646753
0	-0,29355437	-1202,6455	0,00031137862	-3,9447914e-05	5,4118573e-05
0	-0,29487014	-1204,2137	0,0034263926	0,0031263998	0,0035768468
0	-0,2944231	-1203,6638	0,00037502911	3,3620163e-05	0,00017103797
0	-0,29583722	-1204,0713	0,003638006	0,0032943133	0,0038122907
0	-0,29548556	-1205,6337	0,00016394522	-0,00020246196	-6,1422179e-05
0	-0,29625744	-1206,6736	0,0037173373	0,0034356073	0,0038727443
0	-0,29702336	-1208,1725	0,00010743875	-0,00021230197	-0,00017409242
0	-0,29700398	-1210,0472	0,0038754009	0,0035054721	0,0039874194
0	-0,29708445	-1211,2233	-7,6397628e-05	-0,00041076943	-0,0002987156
0	-0,29845238	-1212,4537	0,0038996036	0,0036099483	0,0039784019
0	-0,29996186	-1213,9307	0,00013573816	-0,00014552817	-0,00012859586
0	-0,30042827	-1215,0378	0,0037832484	0,0034192055	0,0039520189
0	-0,29928237	-1215,8992	3,3515607e-05	-0,00030602008	-0,00024381297
0	-0,30070096	-1215,813	0,0037581208	0,0034406423	0,0039260844
0	-0,30119121	-1216,5231	0,00012138116	-0,00014499063	-0,00011845405
0	-0,30094832	-1219,4871	0,0037618501	0,003401913	0,0038534545
0	-0,30075163	-1219,1501	9,0462418e-05	-0,00020953128	-0,00013293553
0	-0,30265003	-1220,6237	0,0038176244	0,0034535215	0,003959462
0	-0,30286908	-1222,7357	0,00016883394	-0,00014166493	-4,5536726e-05
0	-0,30212551	-1223,2069	0,0035334011	0,0031827383	0,0036286279
0	-0,30313879	-1225,3329	0,00058453815	0,00030184863	0,00041011779
0	-0,30443817	-1224,6337	0,0030530214	0,0027258166	0,0031470084
0	-0,30478984	-1226,3923	0,0010784442	0,0008105766	0,0009878194
0	-0,30512661	-1227,1658	0,0024859253	0,0022018705	0,002544489
0	-0,30536354	-1226,9708	0,0015613525	0,0013630097	0,0015549078
0	-0,30601323	-1228,7954	0,0021581938	0,0018804793	0,0021786562
0	-0,305897	-1230,1069	0,0015841083	0,0015138418	0,0016550119
0	-0,30630678	-1232,9716	0,0020854329	0,001863647	0,0021068323
0	-0,30801594	-1235,0466	0,0016739537	0,0014723882	0,0016413333
0	-0,30815154	-1233,584	0,0021602167	0,0019146341	0,0022212469
0	-0,30756146	-1233,3787	0,0016381473	0,0014565514	0,0016908094
0	-0,30865818	-1237,1414	0,0020915791	0,0019050272	0,002157168
0	-0,30874312	-1236,4794	0,0016908498	0,0014648029	0,0016309111
0	-0,30913651	-1238,1392	0,0019809639	0,0017136616	0,0020084181
0	-0,31007826	-1238,8392	0,0019876165	0,0017706284	0,0020446307
0	-0,31055063	-1240,6108	0,0015132709	0,0012228348	0,0013945459
0	-0,31138659	-1242,8785	0,0025688298	0,0023182151	0,0027541858
0	-0,31193346	-1241,6344	0,00093608705	0,0006866717	0,00079859572
0	-0,31214952	-1242,8787	0,0031375005	0,0027952322	0,0032582905
0	-0,31322092	-1246,2524	0,00038768566	0,00011846394	0,00021262618
0	-0,31322986	-1245,7976	0,0034992753	0,0031473967	0,0036279659
0	-0,31335056	-1247,37	0,00029946497	8,342904e-06	0,00013762212
0	-0,31431615	-1249,0004	0,0034887465	0,0031931738	0,0036291447
0	-0,31530559	-1251,8296	0,00028225695	-7,7570439e-06	7,1403338e-05
0	-0,31496435	-1254,4875	0,0035260057	0,0032538006	0,0036808352
0	-0,31650066	-1253,2106	0,00036979932	7,5438584e-05	0,00016880833
0	-0,31637251	-1252,9912	0,0034362527	0,0031738512	0,0036106836
0	-0,3172189	-1256,28	0,00023129964	-0,00011070486	-1,9831059e-05
0	-0,31675398	-1255,809	0,0037191147	0,0033820141	0,0038746945
0	-0,31852722	-1256,3883	0,0001076128	-0,00023687317	-9,7522861e-05
0	-0,31743795	-1256,0909	0,0037957255	0,003493421	0,0039172368
0	-0,31882077	-1258,3611	0,00010420015	-0,00028940936	-0,00019010593
0	-0,31976849	-1260,381	0,0038991172	0,0035386994	0,0039945818
0	-0,31974465	-1260,3571	-6,7011279e-05	-0,00041029678	-0,00026348687
0	-0,32046735	-1260,8619	0,0038230561	0,0034563509	0,0039566229
0	-0,31995624	-1263,1066	0,00016240105	-0,00021371088	-8,4140047e-05
0	-0,32070726	-1264,8861	0,0038017787	0,003512546	0,0039996426
0	-0,32198727	-1265,1577	7,8900484e-07	-0,00036127196	-0,00024224719
0	-0,32268912	-1265,3553	0,0037786802	0,0034101778	0,0039303959
0	-0,32248795	-1266,0745	0,00018522216	-0,00018186693	-0,0001158024
0	-0,32312125	-1267,9142	0,0037471768	0,0033531114	0,0038624229
0	-0,32317936	-1268,3329	9,1219918e-05	-0,00016119244	-0,00011866912
0	-0,3242746	-1268,6453	0,0037482835	0,0033474297	0,0038767587
0	-0,32376796	-1269,7618	0,0004210489	5,7704456e-05	0,00018242194
0	-0,32507777	-1269,8357	0,0032553806	0,0029486534	0,0033497687
0	-0,32604039	-1270,7272	0,00080059434	0,0005857239	0,00069527759
0	-0,32501668	-1272,0792	0,0027542778	0,0024214457	0,0028646071
0	-0,32617301	-1272,1823	0,0012964444	0,001080812	0,0012825574
0	-0,32664835	-1274,4487	0,0021613473	0,0019338321	0,0022374555
0	-0,32833666	-1274,9254	0,0017049101	0,0014990526	0,0017281753
0	-0,3278181	-1274,1141	0,0021340752	0,001926966	0,0022548344
0	-0,32855272	-1276,0288	0,0016149617	0,0015255807	0,0016818456
0	-0,32889098	-1274,8961	0,0021050791	0,0018199631	0,0020806987
0	-0,32972991	-1276,5591	0,0016920122	0,0014890339	0,0016127283
0	-0,33291131	-1168,0876	0,0021593312	0,0019189004	0,0022143391
0	-0,3322944	-1209,5092	0,0016631414	0,0014132184	0,001576745
0	-0,33237636	-1190,9678	0,0020388362	0,0017968602	0,0021102857
0	-0,33241659	-1205,6996	0,0018436396	0,0016232341	0,00185994
0	-0,3332451	-1201,7463	0,0017981459	0,0015655694	0,0018050321
0	-0,33321381	-1206,29	0,0022869552	0,0020356851	0,0023450993
0	-0,33295453	-1205,8176	0,001160909	0,00085195061	0,00096132176
0	-0,33498257	-1209,9292	0,0029098524	0,0025842073	0,0030361586
0	-0,33454001	-1211,5524	0,00065621582	0,00035982172	0,00048489688
0	-0,33480823	-1213,3434	0,0033400804	0,0029765326	0,0034408553
0	-0,33518374	-1216,1984	0,00036933465	2,2966415e-05	0,00011496566
0	-0,33570975	-1218,907	0,0035571181	0,0032267284	0,0036894381
0	-0,3373757	-1222,1512	0,00034243689	2,4033943e-06	0,00011180207
0	-0,33736229	-1223,844	0,0034490963	0,0030814542	0,0036179116
0	-0,33657849	-1224,7623	0,00032017846	-6,0740276e-05	6,6213834e-05
0	-0,33780932	-1228,123	0,0036247531	0,0032507891	0,0037540291
0	-0,33791959	-1231,2318	0,00034616591	-3,4313416e-07	9,2152914e-05
0	-0,3384158	-1232,3687	0,003553296	0,0032811328	0,003697885
0	-0,33933669	-1234,3489	0,00014310281	-0,00016840524	-0,00010463933
0	-0,34054071	-1236,3894	0,0038181047	0,0035137869	0,0039699823
0	-0,3400445	-1238,6622	1,4661418e-05	-0,00030183495	-0,00017962564
0	-0,34063756	-1241,8671	0,0037518092	0,0034008198	0,0039441236
0	-0,34042299	-1242,8407	8,4621133e-05	-0,00024321402	-0,00015183963
0	-0,34234822	-1244,9536	0,0039205723	0,003586849	0,0040283948
0	-0,34158528	-1247,7197	-7,5822754e-07	-0,00033638702	-0,00020104402
0	-0,34273118	-1249,41	0,0037450471	0,003396333	0,0039404756
0	-0,34341067	-1250,913	0,00012947261	-0,00022223918	-9,2473056e-05
0	-0,3431201	-1252,2604	0,0039105052	0,0035560902	0,0039986251
0	-0,34401417	-1254,5219	1,6473641e-05	-0,00036247482	-0,00015784957
0	-0,34384429	-1257,5862	0,0038057631	0,003471212	0,0039139274
0	-0,34571141	-1258,0061	0,00015066886	-0,00014713907	-7,1907125e-05
0	-0,34589469	-1259,6959	0,0036379418	0,0032970365	0,0037599325
0	-0,34538358	-1262,8207	0,00024867628	-5,0799281e-05	6,9583766e-05
0	-0,34648627	-1265,5253	0,0034950932	0,003230439	0,0036624169
0	-0,34651309	-1267,1326	0,00066045509	0,00031901436	0,00049649563
0	-0,34790039	-1269,0787	0,0029990955	0,0026402338	0,0030264203
0	-0,3469348	-1270,6743	0,0011922009	0,00098966178	0,0010947192
0	-0,34876317	-1273,4094	0,0024364048	0,0021882011	0,0025503545
0	-0,34897178	-1272,3345	0,0015479263	0,0012552065	0,0013977448
0	-0,34859031	-1273,7321	0,0020566776	0,0018253948	0,0021130627
0	-0,34885406	-1277,458	0,0018045513	0,0015882242	0,0018163077
0	-0,35052299	-1279,5613	0,0021758834	0,0019239355	0,0022517296
0	-0,35058856	-1280,3433	0,0015667914	0,0014489456	0,0016272789
0	-0,3506735	-1281,3505	0,0021381585	0,0018601303	0,0021438589
0	-0,3512755	-1283,8326	0,0016811716	0,0015042762	0,0016730831
0	-0,35151392	-1287,3124	0,0021101227	0,0018639397	0,0021555268
0	-0,35276711	-1287,4122	0,0017128955	0,001518995	0,0017083498
0	-0,35322309	-1287,8705	0,00189089	0,0017132371	0,0019084367
0	-0,35295486	-1291,2316	0,002098914	0,001888299	0,0021203838
0	-0,35445839	-1292,1125	0,0014597011	0,001245846	0,0013879132
0	-0,35384446	-1293,0869	0,0026229478	0,0023648648	0,002750867
0	-0,35517067	-1294,6415	0,00077256939	0,00051717099	0,00069232238
0	-0,35589188	-1295,272	0,0032278565	0,0028852902	0,0033553145
0	-0,35546422	-1298,7139	0,00040439155	0,0001440107	0,00020022766
0	-0,35782605	-1299,9297	0,0034795441	0,0031904532	0,0036306842
0	-0,35553426	-1301,2576	0,00027290947	2,9167859e-06	6,0688762e-05
0	-0,35720915	-1304,7885	0,0035439278	0,003227192	0,0037035046
0	-0,35810024	-1305,8239	0,00034679461	3,5359408e-05	0,00011374068
0	-0,35728514	-1307,5309	0,0034744886	0,0031561214	0,0036221426
0	-0,35946369	-1308,6925	0,00022458044	-5,9545855e-05	4,6844652e-05
0	-0,35980344	-1308,2004	0,0035708076	0,0032204951	0,0036990913
0	-0,35900623	-1311,2998	0,00026483153	-9,7248121e-05	3,876019e-05
0	-0,35970509	-1312,8466	0,0037206574	0,0033682422	0,0037926352
0	-0,36053658	-1313,4067	0,00010904478	-0,00023714791	-0,00016006612
0	-0,36113411	-1315,0234	0,0038720958	0,0035690388	0,004086778
0	-0,36156327	-1315,1796	-1,7147759e-05	-0,00032605225	-0,00025274378
0	-0,36153942	-1317,0911	0,0037388601	0,0033776907	0,0039050975
0	-0,36250502	-1320,451	9,1558977e-05	-0,00019638508	-0,00014319055
0	-0,3627643	-1321,4312	0,003921194	0,0035803539	0,0040773549
0	-0,36344528	-1322,6344	7,5331554e-05	-0,00024322508	-0,00014452613
0	-0,36370158	-1323,7202	0,0037281406	0,0033845375	0,0038555621
0	-0,36501735	-1324,218	6,0770908e-05	-0,00029129937	-0,0001535553
0	-0,36478341	-1325,6586	0,0039316216	0,0035937303	0,00408151
0	-0,36471933	-1326,1222	2,6516136e-05	-0,00028583483	-0,00014610006
0	-0,36598891	-1329,0585	0,0038098325	0,0034940182	0,0039374074
0	-0,36628097	-1331,3671	0,00027969194	-5,6863646e-05	2,9019429e-05
0	-0,36721379	-1331,1929	0,0035493216	0,0032317019	0,003698037
0	-0,36799014	-1333,3639	0,00044638757	0,00012644858	0,00028816736
0	-0,3675133	-1333,5554	0,0031768633	0,0028821251	0,003303525
0	-0,36817193	-1335,702	0,00096848694	0,0007061346	0,00087463006
0	-0,36895126	-1337,7407	0,0025971122	0,0023348327	0,0027334304
0	-0,36823601	-1337,4498	0,0014323699	0,001244818	0,0014289859
0	-0,37009716	-1340,3453	0,0022700019	0,0019958531	0,0023480479
0	-0,37045181	-1342,6741	0,0016411836	0,0014442416	0,0016294533
0	-0,37049055	-1343,0905	0,0020395559	0,0017825707	0,0021059876
0	-0,37106127	-1343,9164	0,0016190237	0,0014645737	0,0017040875
0	-0,37255883	-1345,1498	0,0021512855	0,0019475765	0,0022236952
0	-0,37215203	-1346,9456	0,00163624	0,00153529	0,0016404502
0	-0,37290901	-1348,5592	0,0021456515	0,0019369087	0,0022007192
0	-0,37286878	-1347,798	0,0016480449	0,0014941951	0,001681282
0	-0,37385374	-1349,9965	0,0019800407	0,0017464951	0,002019177
0	-0,3743723	-1351,8088	0,0019113215	0,0016615598	0,0018715736
0	-0,37482679	-1352,5416	0,0016160357	0,0014619653	0,0016536962
0	-0,37499368	-1353,8794	0,0023316178	0,0020875006	0,0023940217
0	-0,37537366	-1354,7148	0,0010917324	0,00088802044	0,0010619785
0	-0,37633777	-1355,6967	0,003075761	0,0027566105	0,0032370836
0	-0,37625432	-1359,7106	0,00057454314	0,00025757006	0,00040261424
0	-0,37745535	-1359,5333	0,0034372595	0,0030659339	0,003539396
0	-0,37744343	-1360,3771	0,0002590644	-2,7039496e-05	9,5517316e-05
0	-0,37762225	-1362,3676	0,0035378076	0,0032110545	0,0036722254
0	-0,37840754	-1363,8619	0,00027717775	1,0849908e-05	0,00010886404
0	-0,37941784	-1365,6416	0,0034910883	0,0032112405	0,0036280837
0	-0,3792122	-1366,2805	0,00041788328	7,218041e-05	0,0001916074
0	-0,37899911	-1366,8124	0,0034662695	0,0031729829	0,0036634412
0	-0,38120896	-1369,7727	0,00019555257	-9,0806279e-05	-5,2084797e-05
0	-0,38097352	-1368,859	0,0036400896	0,0033309374	0,0037979484
0	-0,38105398	-1369,8463	0,00016994592	-8,639181e-05	-8,0203754e-05
0	-0,38301051	-1371,922	0,0037470199	0,0034476039	0,0039180019
0	-0,38194358	-1372,9059	4,6510468e-05	-0,0002800225	-0,0001962742
0	-0,38398504	-1374,5013	0,0039228629	0,0036125188	0,0040738042
0	-0,38320124	-1374,3407	7,8670782e-05	-0,00026536349	-0,00015614263
0	-0,3844589	-1376,2552	0,0037322759	0,0034320299	0,0038998227
0	-0,38439929	-1378,9091	7,4444761e-05	-0,00025431713	-0,00013837387
0	-0,38420409	-1378,8861	0,0038792554	0,0034633221	0,0040028179
0	-0,38577765	-1380,1005	0,00017128776	-0,00016512291	-0,00010953197
0	-0,38588494	-1381,446	0,0037238358	0,0034424306	0,0038429897
0	-0,38744807	-1382,8392	5,4728444e-05	-0,00023988774	-0,0001469074
0	-0,38599223	-1383,8956	0,0038609284	0,0035396491	0,0040236916
0	-0,38778931	-1385,1044	-1,4215257e-05	-0,00026001188	-0,00018999155
0	-0,38734376	-1386,3368	0,0037498043	0,003411311	0,0038492582
0	-0,38813055	-1389,8168	0,00032414027	4,3946202e-05	0,00017021026
0	-0,3892675	-1389,1678	0,003409456	0,003125885	0,0035608485
0	-0,38942844	-1389,7401	0,00067672005	0,00032152195	0,00050791336
0	-0,3896296	-1392,72	0,0028881098	0,0026054203	0,002987951
0	-0,39083511	-1394,2072	0,001330391	0,0010215389	0,0012676965
0	-0,38995594	-1395,5894	0,002300408	0,0020635214	0,0023485816
0	-0,39142668	-1397,3497	0,001514155	0,0013711426	0,0015238913
0	-0,39172322	-1397,5903	0,0021340842	0,0019385852	0,0022092748
0	-0,39215982	-1400,2628	0,0017325255	0,001600528	0,0017581154
0	-0,39351881	-1401,2417	0,0020543351	0,0018510701	0,0021678025
0	-0,39356798	-1401,7429	0,0015350323	0,0013813467	0,0015006954
0	-0,39385259	-1404,197	0,0022124893	0,0019611213	0,0022544067
0	-0,39432347	-1404,3152	0,0016236432	0,0015167055	0,0016824456
0	-0,39404631	-1406,1876	0,0021060735	0,0018554496	0,0021668903
0	-0,39502531	-1406,5504	0,0017656717	0,001566021	0,0017316636
0	-0,39580464	-1406,3774	0,0018864777	0,0015898527	0,0018699853
0	-0,39733499	-1409,0471	0,0021229293	0,001926915	0,0022266936
0	-0,39652437	-1409,1077	0,0013246435	0,0011360338	0,0012916577
0	-0,39838552	-1410,8585	0,0026076706	0,0023695999	0,0027193297
0	-0,39766133	-1411,1792	0,00085021951	0,00053495372	0,00064954627
0	-0,39768368	-1411,3539	0,0033094587	0,0029581634	0,0034148945
0	-0,39835125	-1413,0342	0,00035058014	9,1283873e-05	0,0001918638
0	-0,39870441	-1415,5115	0,0035581258	0,0031515528	0,0036785905
0	-0,3995344	-1416,2523	0,00028818598	2,6010966e-05	0,00011327938
0	-0,40001124	-1417,3097	0,0035287847	0,0032243917	0,0036989341
0	-0,40079951	-1417,0072	0,00027364097	-2,7543283e-05	5,1150273e-05
0	-0,4006207	-1417,9924	0,0034900119	0,0031130693	0,003561009
0	-0,40083379	-1419,7535	0,00039596693	4,9870287e-05	0,00019690749
0	-0,40189922	-1420,2299	0,003603155	0,0032592688	0,0036623771
0	-0,40187091	-1421,4628	0,00017448416	-0,00011595199	-5,8125588e-05
0	-0,40315539	-1424,2225	0,0036958011	0,0034091114	0,003829051
0	-0,40257126	-1424,057	0,00012848061	-0,00025052403	-0,00014268357
0	-0,40362179	-1426,3916	0,0038627507	0,0035246583	0,0039568557
0	-0,4042685	-1426,7037	-5,0826711e-05	-0,00037791469	-0,00025533285
0	-0,4041791	-1427,7646	0,0039429683	0,0036322165	0,0041079484
0	-0,40598065	-1429,8101	0,00010908858	-0,00018818449	-8,506031e-05
0	-0,40504485	-1429,9904	0,0037649588	0,0034178393	0,003879121
0	-0,40613264	-1431,5986	-1,812652e-05	-0,00027051225	-0,00024256267
0	-0,40678978	-1433,5776	0,003794193	0,0034859814	0,0039716265
0	-0,4080981	-1434,4861	0,00012545599	-0,00018577761	-0,00012941455
0	-0,40775239	-1434,4034	0,0037384348	0,0033970254	0,0039204652
0	-0,40848106	-1434,9177	0,00015784448	-0,00019385421	-9,2089467e-05
0	-0,40898025	-1437,5388	0,0038024741	0,003460322	0,0039256094
0	-0,40844083	-1439,2946	9,7582815e-05	-0,00029247021	-0,00014270452
0	-0,41031837	-1439,163	0,0035555603	0,0032636197	0,0036961285
0	-0,41041523	-1439,2775	0,00049757882	0,00024120673	0,00032628654
0	-0,41029006	-1441,1422	0,0031433329	0,0028221982	0,0032889124
0	-0,41074157	-1441,5771	0,00096389529	0,0006318363	0,0007974786
0	-0,41130334	-1444,1349	0,0026065828	0,0023481203	0,002696438
0	-0,41202307	-1443,8378	0,0015273845	0,0012998672	0,0015363113
0	-0,41310936	-1446,0979	0,0021098454	0,0019262171	0,0021309243
0	-0,4123345	-1448,0748	0,0016211143	0,0014755474	0,0016352496
0	-0,41441917	-1448,6698	0,0021556211	0,0018950379	0,0021910071
0	-0,41413158	-1448,3848	0,0017534869	0,0016310207	0,0017955068
0	-0,41391253	-1450,2786	0,0021851277	0,0018936169	0,0022406795
0	-0,41542202	-1450,9846	0,001669239	0,0014873954	0,0016103117
0	-0,41471571	-1452,9426	0,0021513102	0,0019163893	0,0022503398
0	-0,41573048	-1452,8749	0,0016710634	0,0015133051	0,0016594625
0	-0,41654557	-1455,4147	0,0019692096	0,0017500343	0,0019770165
0	-0,41732192	-1458,9952	0,0019847061	0,0017777992	0,0020222771
0	-0,41738451	-1457,4183	0,0016537093	0,0013635838	0,001575173
0	-0,41838586	-1458,0828	0,0024152815	0,0021948032	0,0025699551
0	-0,41823387	-1460,2123	0,0010022353	0,00087826222	0,00096355303
0	-0,41928887	-1460,6332	0,0029759698	0,0026975011	0,0031378849
0	-0,41878372	-1461,3435	0,00052376156	0,00022016698	0,00039950857
0	-0,41964948	-1462,3441	0,0034384402	0,0031330728	0,0035413399
0	-0,42103082	-1464,1356	0,00025949738	-4,5620836e-05	9,2881091e-05
0	-0,42096823	-1466,4629	0,0036075986	0,0032827235	0,0036922283
0	-0,42155236	-1467,5349	0,0003251789	3,8587314e-05	9,8302262e-05
0	-0,42174757	-1468,0862	0,0035479839	0,0032498613	0,0036515726
0	-0,42139739	-1469,9294	0,00031838426	1,3832178e-05	0,00013741985
0	-0,42268634	-1470,7914	0,0034451832	0,003155936	0,0036238302
0	-0,42311996	-1471,8931	0,00030436227	2,421235e-05	0,00014372636
0	-0,42353123	-1472,1322	0,0036868134	0,0033387493	0,0038333347
0	-0,42420477	-1472,675	0,0001024532	-0,00021512911	-0,00012911652
0	-0,42416006	-1475,2972	0,0037574652	0,0034777715	0,0038901579
0	-0,42418689	-1476,1062	9,261581e-05	-0,00024788227	-0,00014909019
0	-0,42657554	-1478,0364	0,0038225523	0,0034832014	0,0039671157
0	-0,42580068	-1479,0477	-2,0045554e-05	-0,00040051149	-0,0002866541
0	-0,42711943	-1480,8566	0,0038635721	0,0035777614	0,0039949757
0	-0,42765886	-1481,7979	0,00013758756	-0,00013422978	-8,1844628e-05
0	-0,42855591	-1482,7124	0,0037397654	0,0034600226	0,0039527132
0	-0,42827427	-1482,7614	2,6548514e-05	-0,00027319707	-0,00025172631
0	-0,42910129	-1485,3826	0,0038627833	0,0034895956	0,0039312062
0	-0,429295	-1486,889	0,00014372432	-0,00014696881	-0,00011187862
0	-0,42956918	-1488,1991	0,0037365146	0,0033694163	0,003865774
0	-0,43021441	-1490,323	0,00019403487	-0,00021915999	-5,1884854e-05
0	-0,43055117	-1489,9076	0,0036992729	0,0034155857	0,0038555409
0	-0,43073744	-1491,6985	0,0003056741	-4,5867637e-07	8,3993655e-05
0	-0,43168515	-1493,2133	0,0033770211	0,0030610997	0,0034688399
0	-0,43250173	-1492,3091	0,00074136839	0,00045524066	0,00060076173
0	-0,43278635	-1493,7284	0,0028289196	0,0025749558	0,0029680748
0	-0,43311268	-1494,2222	0,0012510318	0,00097692595	0,0011588163
0	-0,43373853	-1495,6044	0,0023329635	0,0020981489	0,0024099851
0	-0,43342113	-1497,6825	0,0016551327	0,0014957216	0,0016617286
0	-0,43473989	-1498,7325	0,0020658874	0,0018378799	0,0021676489
0	-0,43533146	-1500,8508	0,0016379466	0,0014887379	0,0016549245
0	-0,4354775	-1500,4716	0,0021293173	0,0018573944	0,002170343
0	-0,43581575	-1501,7928	0,0015953857	0,0015008908	0,0016246317
0	-0,43543577	-1503,7192	0,0021711057	0,0019327269	0,0021746019
0	-0,43646246	-1504,8064	0,0016892162	0,001468021	0,0016768659
0	-0,43834895	-1507,4473	0,002119347	0,0019109037	0,0022043581
0	-0,43865442	-1509,1697	0,0017194896	0,0015366833	0,0017298387
0	-0,43828934	-1508,4698	0,0018920347	0,0016495911	0,0018883534
0	-0,43881834	-1509,8032	0,0021058081	0,0019452816	0,0021879028
0	-0,43866634	-1511,3633	0,0012732658	0,0010380613	0,0012170047
0	-0,43974817	-1513,3333	0,00278594	0,0024216755	0,0028671725
0	-0,44072568	-1514,0238	0,00083005748	0,00059278536	0,00073803647
0	-0,44007897	-1514,9714	0,0032688787	0,0029745218	0,0033468795
0	-0,44152886	-1516,9238	0,00036613041	3,0231604e-05	0,00012442557
0	-0,44197291	-1518,6698	0,0034766218	0,003134337	0,0036318665
0	-0,4420653	-1517,6102	0,00029681041	4,8900256e-06	8,8574598e-05
0	-0,44216365	-1518,9232	0,0035210052	0,0031698297	0,0037007963
0	-0,44407994	-1522,1454	0,00032018303	9,6290023e-06	0,00013210694
0	-0,44364929	-1522,7358	0,0035887251	0,0032154624	0,003685408
0	-0,44432431	-1523,7543	0,00030162759	-5,2482937e-06	0,00011094206
0	-0,44414252	-1523,8074	0,0035158868	0,0031936923	0,0036898472
0	-0,44536889	-1525,647	0,0002085734	-8,7671215e-05	-2,6811031e-05
0	-0,4446581	-1528,8928	0,0037900819	0,0034172821	0,0039066565
0	-0,44537187	-1529,3513	2,8832001e-05	-0,00027883652	-0,0002205756
0	-0,44601858	-1530,6055	0,0038658963	0,0034772407	0,0039940784
0	-0,44608861	-1532,2593	0,00016822982	-0,00018945575	-9,3888084e-05
0	-0,44818074	-1535,3937	0,0038351056	0,0035145516	0,0040098345
0	-0,44761747	-1536,2759	-6,765229e-05	-0,00038687198	-0,00030244526
0	-0,44912249	-1537,1169	0,0037770476	0,0034245173	0,0039246324
0	-0,44882894	-1537,4023	0,00010579301	-0,00018261257	-5,1543466e-05
0	-0,45009851	-1539,8043	0,0039162408	0,0035768051	0,0040146606
0	-0,44981241	-1541,0302	-6,8114823e-05	-0,00039184524	-0,00026917085
0	-0,45014769	-1541,493	0,0038032711	0,0035018902	0,0039802166
0	-0,45107603	-1542,8314	0,00010972697	-0,00024032255	-7,6566357e-05
0	-0,45186579	-1543,83	0,0036662421	0,0033641525	0,0038166144
0	-0,45114309	-1544,4128	0,00021527121	-7,8598678e-05	-4,9674127e-05
0	-0,45281053	-1543,9426	0,0035659887	0,0032828955	0,0037316729
0	-0,45298785	-1545,1609	0,00045996014	0,00018182909	0,00031157819
0	-0,45303553	-1548,8816	0,0030785971	0,0027927018	0,0031962751
0	-0,454171	-1549,4708	0,0010199272	0,00079927791	0,00094842759
0	-0,45390129	-1549,9402	0,0025761402	0,0023358294	0,0026992667
0	-0,45476854	-1552,5209	0,0014208475	0,0011647957	0,0013855493
0	-0,45590848	-1553,6202	0,0020640178	0,0018684468	0,0021622458
0	-0,45547038	-1556,3768	0,0017062926	0,0015281093	0,0017136893
0	-0,45644641	-1556,0605	0,0021718228	0,0019357406	0,0022460055
0	-0,45690089	-1556,588	0,0015909468	0,0014433442	0,0016464938
0	-0,45741796	-1558,5874	0,0020759669	0,0018311461	0,0021173733
0	-0,45829415	-1559,576	0,0015978464	0,0014497924	0,001614113
0	-0,45874119	-1559,5454	0,0021341383	0,0019080383	0,0022243408
0	-0,45967847	-1561,5729	0,0017092931	0,0015454483	0,0016399983
0	-0,46017021	-1561,9109	0,0019761724	0,0018213781	0,0020717552
0	-0,45955032	-1563,5671	0,0020446936	0,0018377685	0,0020585598
0	-0,46069473	-1564,5121	0,0016879287	0,0014748208	0,0017105623
0	-0,46034455	-1564,6743	0,0023939542	0,0021916137	0,0025231389
0	-0,46156794	-1567,1946	0,00093855249	0,00067333458	0,00079031556
0	-0,46175867	-1568,0347	0,0030773869	0,0027630609	0,0032051736
0	-0,46146363	-1569,7	0,00056078914	0,00027956645	0,00038263752
0	-0,46341717	-1571,927	0,0034071524	0,0031503229	0,0036088005
0	-0,46351403	-1571,4692	0,00026498054	-5,8525184e-05	9,3602284e-05
0	-0,46395659	-1574,0211	0,0035494904	0,0032579568	0,0037382601
0	-0,46394318	-1574,714	0,00030880101	-1,3833051e-06	0,0001304195
0	-0,46489835	-1575,6344	0,0034520454	0,0031383259	0,0036200823
0	-0,46463162	-1578,0308	0,0003064858	-1,8330466e-05	7,3440315e-05
0	-0,46547651	-1578,4757	0,0035739641	0,003242274	0,003716008
0	-0,4657343	-1580,1106	0,00031626836	-8,2762563e-06	9,5217256e-05
0	-0,46639889	-1581,9791	0,0036323201	0,0033008615	0,0036975122
0	-0,46622902	-1582,2709	0,00016235696	-0,00021186192	-0,00011929456
0	-0,46717525	-1584,625	0,0039304812	0,0036283815	0,0040621106
0	-0,46776533	-1585,9258	-1,3078097e-05	-0,00032632233	-0,00025229499
0	-0,46750456	-1587,2018	0,0037332473	0,0034059172	0,003894198
0	-0,46915412	-1590,4023	0,00012988668	-0,00021120446	-0,00014654186
0	-0,46951324	-1590,4641	0,0038770405	0,0034725866	0,003990199
0	-0,46957582	-1591,3124	1,3473182e-05	-0,00034710858	-0,0001891717
0	-0,47071576	-1593,3831	0,0036710831	0,0033626193	0,003893256
0	-0,47034472	-1592,3225	0,00013378471	-0,00016966078	-0,00011987431
0	-0,47096014	-1593,7458	0,0038604883	0,0035370858	0,0040341881
0	-0,47179461	-1595,8579	-6,395785e-06	-0,00031511212	-0,00020598847
0	-0,47179461	-1596,1368	0,0038307998	0,003557296	0,0039362735
0	-0,47221929	-1597,9602	0,00013274825	-9,6592412e-05	-6,0586608e-05
0	-0,47332346	-1598,8883	0,0036207652	0,0032465451	0,0037234132
0	-0,47330409	-1599,5289	0,00033928716	-2,5090412e-06	0,0001732519
0	-0,47405064	-1602,8738	0,0033663271	0,0030942457	0,0035067089
0	-0,47514439	-1603,5048	0,00078884704	0,00052523857	0,00064803957
0	-0,47465265	-1603,8959	0,002744427	0,0024439711	0,0027651947
0	-0,47590435	-1606,3387	0,0013418397	0,0011857739	0,0012782377
0	-0,47637522	-1607,8605	0,0023367144	0,0021304684	0,0024233586
0	-0,4770726	-1609,8677	0,00155738	0,0013874808	0,0015700611
0	-0,47774762	-1609,5903	0,0020028444	0,0018305519	0,002021054
0	-0,477238	-1610,2358	0,001743605	0,0015283296	0,0016824707
0	-0,47828257	-1613,5099	0,0022103142	0,001951527	0,002220751
0	-0,47798306	-1613,4781	0,0016346006	0,0014472021	0,0016377722
0	-0,47917664	-1614,9063	0,0021294663	0,0019067344	0,0021921028
0	-0,48062652	-1615,4913	0,001705998	0,0015042524	0,0017130331
0	-0,47951788	-1617,5179	0,0020626565	0,0018173526	0,0020465611
0	-0,48030466	-1619,3778	0,0017446222	0,0015792109	0,0017569284
0	-0,48149824	-1617,7737	0,0017780525	0,0015697461	0,0017523918
0	-0,48173368	-1619,2825	0,0022663244	0,0020211209	0,0023060851
0	-0,48221201	-1623,6232	0,0013325696	0,0010955925	0,0012545318
0	-0,48175007	-1622,7053	0,0027647966	0,0024855493	0,0029114059
0	-0,48294514	-1623,2458	0,00070664944	0,00039937149	0,00050794787
0	-0,48401058	-1624,5308	0,0033168616	0,00300055	0,0034241504
0	-0,48334748	-1624,7688	0,0003870095	6,7682995e-05	0,00018527586
0	-0,48484653	-1628,2473	0,0035047992	0,0032352798	0,0035959263
0	-0,48511028	-1627,4636	0,00023709988	-2,0041771e-05	5,4967531e-05
0	-0,48466176	-1628,2258	0,0035715997	0,003228884	0,0037187662
0	-0,48508942	-1632,222	0,00033914339	4,6037312e-05	0,00015417172
0	-0,48696548	-1632,577	0,0034338008	0,0031300059	0,003603348
0	-0,48683733	-1633,0983	0,00025339401	-7,4631535e-05	3,3150718e-05
0	-0,48714578	-1634,2257	0,0035799504	0,0032567414	0,0037222232
0	-0,48765987	-1635,4164	0,00025792827	-0,00013417477	-2,5090412e-05
0	-0,48656911	-1638,6733	0,0037316578	0,0033811391	0,003830896
0	-0,48854351	-1640,6776	7,6219585e-05	-0,00022634456	-0,00016523787
0	-0,48932433	-1640,9934	0,0039881244	0,0036062426	0,0040852604
0	-0,49004406	-1642,7205	-1,353219e-05	-0,0003827957	-0,00025892543
0	-0,4900068	-1642,9978	0,00371491	0,0034008918	0,0038411638
0	-0,48957318	-1643,1074	9,3186827e-05	-0,0001958097	-0,00011617987
0	-0,49209893	-1645,6725	0,0038992977	0,0035687636	0,0040224246
0	-0,4914999	-1644,9871	5,6281133e-05	-0,00026397145	-0,00016535632
0	-0,49272031	-1648,0635	0,0037153845	0,0033860814	0,0038408237
0	-0,49286336	-1648,29	0,00012867269	-0,00023111905	-0,00018173567
0	-0,49259663	-1648,8029	0,0039183809	0,0035517856	0,004052991
0	-0,49411654	-1650,8682	5,3485564e-05	-0,00028999755	-0,00023067492
0	-0,49345493	-1651,1119	0,0038612785	0,0034599851	0,003917966
0	-0,49332827	-1652,3966	0,00022636639	-6,2986801e-05	-5,8070873e-05
0	-0,49469024	-1653,281	0,0034900175	0,0032047264	0,0035966155
0	-0,49587935	-1653,3011	0,00053679961	0,00027971226	0,00034643905
0	-0,49618334	-1654,9851	0,0030658664	0,0027641628	0,0031781569
0	-0,49654096	-1656,4822	0,0010732847	0,00079333549	0,00094779767
0	-0,49659163	-1657,073	0,0024454664	0,0022223073	0,0025392463
0	-0,4974544	-1659,2898	0,0015429407	0,0014086443	0,0015195974
0	-0,49787313	-1660,3121	0,0021737353	0,0019734218	0,002306052
0	-0,4980132	-1662,2188	0,001698581	0,0015185996	0,0017099411
0	-0,4988566	-1664,0208	0,0020601319	0,0017832977	0,0021040153
0	-0,500229	-1663,6672	0,0016263851	0,0014494035	0,0015657331
0	-0,49947053	-1665,2544	0,0021895124	0,0019577998	0,0022458308
0	-0,50010532	-1666,7883	0,0016828534	0,001502639	0,0015904682
0	-0,50077289	-1666,4578	0,0021738037	0,0019401282	0,0022540479
0	-0,5007416	-1668,1503	0,0016892164	0,0015572378	0,0016790977
0	-0,50133914	-1668,874	0,0019644345	0,001713881	0,0019626287
0	-0,50412565	-1671,8119	0,0019524143	0,0017445548	0,0020551295
0	-0,50323009	-1672,9272	0,0014759797	0,0013230916	0,0014791908
0	-0,50356239	-1672,7456	0,0025076838	0,0022651753	0,0025351832
0	-0,50400496	-1674,7986	0,0009966481	0,00073397532	0,0008766487
0	-0,50364584	-1676,084	0,0031191837	0,0028769404	0,003258229
0	-0,50482154	-1676,4713	0,00047311318	0,00020591571	0,00033294666
0	-0,50490052	-1678,1382	0,0034392034	0,0031272476	0,0035913477
0	-0,50539374	-1677,9459	0,00030417345	-4,4301851e-06	5,7753932e-05
0	-0,5058229	-1680,1761	0,0035740901	0,0032157893	0,0036773537
0	-0,50595105	-1682,8928	0,00028870802	-4,1993626e-05	7,5479038e-05
0	-0,50729066	-1683,5302	0,0035056146	0,0032115751	0,0036278178
0	-0,50762743	-1684,1787	0,00038098404	1,1431985e-05	0,00015000929
0	-0,50972104	-1685,0168	0,0035009743	0,0032096994	0,0036456294
0	-0,50843358	-1684,3438	0,00020549145	-0,00015681871	-2,3961184e-06
0	-0,50836354	-1686,6642	0,0036163074	0,0032958083	0,0037576337
0	-0,50896704	-1686,4751	0,00012763929	-0,00018202409	-0,00011870783
0	-0,51085651	-1688,1583	0,0037576091	0,0034245311	0,0038949987
0	-0,51067322	-1690,1399	2,2555323e-05	-0,00032939308	-0,00026796624
0	-0,51004291	-1690,4574	0,0039814841	0,0036139907	0,0041733971
0	-0,51172972	-1691,863	6,8626978e-05	-0,00026228925	-0,00015020923
0	-0,51205903	-1692,9069	0,0036869594	0,0034018059	0,0038002655
0	-0,51190406	-1693,4865	6,5626664e-05	-0,00023891334	-0,00016029866
0	-0,51306635	-1696,9178	0,0038623603	0,0035183823	0,0039844802
0	-0,51277131	-1696,2971	0,00013504025	-0,00016420934	-0,000137811
0	-0,51356256	-1697,353	0,0037277497	0,0034010576	0,0038813218
0	-0,51429123	-1700,0366	8,3065388e-05	-0,00020678679	-0,00014373509
0	-0,51543415	-1701,3691	0,0038406698	0,0035742039	0,0039559985
0	-0,51493347	-1701,4758	6,2655454e-05	-0,0002546591	-0,00018152234
0	-0,51569939	-1703,1866	0,003678571	0,0033813315	0,003853865
0	-0,51691979	-1704,1234	0,00042702246	0,00011790748	0,00018270948
0	-0,51697493	-1706,1335	0,0032603166	0,0029849655	0,0033987963
0	-0,51687211	-1706,1757	0,00077523297	0,00049907423	0,00062730454
0	-0,51770657	-1706,9531	0,0028025208	0,0025412794	0,0028992577
0	-0,51930249	-1709,5372	0,0014168879	0,0011788299	0,0013642353
0	-0,51973909	-1709,6083	0,0021534185	0,0019470557	0,0021936239
0	-0,51938891	-1709,5348	0,0015859423	0,0014325591	0,0016020606
0	-0,51985979	-1711,1898	0,002137132	0,0019089435	0,0021866856
0	-0,52064508	-1713,2983	0,0018291093	0,0016080256	0,0018388932
0	-0,52158386	-1716,3136	0,0021033157	0,0018657229	0,0021544625
0	-0,52133352	-1714,9939	0,0015366662	0,0013863486	0,0015423928
0	-0,52147806	-1715,8303	0,0021517882	0,0019183058	0,0022403686
0	-0,52216202	-1718,1041	0,0016503595	0,0014904963	0,0016965483
0	-0,52284151	-1719,1698	0,0020720453	0,0018592165	0,0020902443
0	-0,52314103	-1720,9911	0,0017708085	0,0016431373	0,0018023977
0	-0,52414834	-1721,9152	0,0017786819	0,001535209	0,0017577736
0	-0,52392632	-1723,1895	0,0023643468	0,0020460081	0,0023928678
0	-0,52503645	-1724,786	0,0011375701	0,0009339329	0,0010459214
0	-0,52545071	-1725,1049	0,0028289577	0,0025053332	0,0029151018
0	-0,52607358	-1725,1294	0,00072162994	0,00043473759	0,00052625895
0	-0,52539557	-1727,6265	0,0033631832	0,0030024471	0,0034830151
0	-0,52682161	-1728,7642	0,000330037	6,1170431e-06	0,00010514748
0	-0,52641481	-1729,3773	0,0035808464	0,0032332246	0,0036748317
0	-0,52831471	-1731,533	0,00026130374	-3,4419063e-05	3,0256633e-05
0	-0,5280748	-1731,5079	0,0035934239	0,0032166268	0,0037393763
0	-0,52794069	-1734,5074	0,00027878553	-0,00010659976	1,3459357e-05
0	-0,52955747	-1734,9248	0,003457621	0,0031267502	0,0036047439
0	-0,53084493	-1734,6157	0,00036790391	4,7171197e-05	0,00014738267
0	-0,52977949	-1736,2018	0,0036820183	0,003323745	0,0037223098
0	-0,53088814	-1737,4288	0,00015590937	-0,00015126891	-8,4402855e-05
0	-0,53084493	-1739,3651	0,0037791585	0,0033661823	0,0038913128
0	-0,5312264	-1740,1007	7,2879047e-05	-0,0001974107	-0,00010967633
0	-0,5312115	-1740,3115	0,003841969	0,0034710949	0,0039407196
0	-0,53178519	-1742,6381	-5,1852257e-05	-0,00032595446	-0,00027039292
0	-0,53250343	-1743,4371	0,0039647394	0,0036472718	0,0041266684
0	-0,53314865	-1744,8934	0,00015225647	-0,00012520206	-0,00011141878
0	-0,53359121	-1745,7955	0,0037510209	0,0033987395	0,0038605924
0	-0,53508729	-1745,8434	2,0709558e-06	-0,00025383808	-0,00022542867
0	-0,53480268	-1747,4724	0,0038445531	0,003548315	0,0039960491
0	-0,53480715	-1750,075	9,6292351e-05	-0,00018964172	-0,00012411387
0	-0,53574145	-1750,7782	0,0037408238	0,0034245718	0,0038403256
0	-0,53539872	-1752,6123	0,00016966296	-0,00015993515	-9,0892427e-05
0	-0,53611845	-1753,8699	0,0038056343	0,0034536875	0,0039613307
0	-0,53814948	-1754,5769	0,00013866185	-0,00018523424	-7,7320728e-05
0	-0,53763539	-1755,616	0,0035291878	0,0032297003	0,0036318314
0	-0,53815544	-1755,3009	0,00063956558	0,00033401797	0,00047750946
0	-0,53762794	-1755,9019	0,0030022433	0,0026852407	0,0031054569
0	-0,53932071	-1760,0878	0,001088336	0,00081315928	0,00090657297
0	-0,53947121	-1760,0048	0,0024460051	0,0022822651	0,0025587101
0	-0,53973943	-1761,0701	0,0016009754	0,0014334574	0,0016368096
0	-0,54023266	-1762,121	0,0020664511	0,0018898987	0,0020815798
0	-0,5420804	-1763,8035	0,0016443178	0,0014854809	0,001669139
0	-0,54162145	-1764,2677	0,0021281785	0,0019167801	0,0021314295
0	-0,54168254	-1765,6727	0,0017282508	0,0015525277	0,0016726637
0	-0,542593	-1767,4132	0,0021710738	0,0019256776	0,0022217028
0	-0,54299384	-1769,6755	0,001603995	0,0014529685	0,0015785056
0	-0,54437518	-1769,1931	0,0021710729	0,0019603744	0,0022097395
0	-0,54369271	-1769,4359	0,0016491517	0,0015366632	0,0016570172
0	-0,54433048	-1771,3488	0,0019594473	0,0017371261	0,0019505541
0	-0,54440796	-1773,0231	0,0019852689	0,0018141314	0,0019983652
0	-0,54448545	-1775,2527	0,0015102355	0,0012773572	0,001485628
0	-0,5466938	-1774,6429	0,0026583474	0,0023819322	0,0027413138
0	-0,54719895	-1775,476	0,00084674172	0,00065788481	0,00076173444
0	-0,54690838	-1777,4159	0,0030656939	0,0028281002	0,0032355688
0	-0,54641068	-1777,2379	0,00049648283	0,00021792046	0,00030971263
0	-0,54795742	-1780,3026	0,0034254289	0,0031206952	0,0035867472
0	-0,54842681	-1781,7948	0,00026491901	-6,9714733e-05	3,918889e-05
0	-0,54874718	-1782,4944	0,0035879496	0,0032229472	0,0036770073
0	-0,54879636	-1784,1122	0,00031519216	5,1767565e-05	0,00011859549
0	-0,5503729	-1784,5442	0,0035903661	0,0032372605	0,0037051346
0	-0,55093318	-1784,376	0,00030581001	-3,585068e-05	6,9547386e-05
0	-0,55040866	-1786,0599	0,0034888894	0,0031589677	0,0036013247
0	-0,55180341	-1788,4418	0,00031426892	1,1076918e-06	8,2292536e-05
0	-0,55227131	-1789,5674	0,0036884297	0,0033717938	0,0038148034
0	-0,55229217	-1788,8584	4,8134389e-05	-0,00024111185	-0,00020182313
0	-0,55256933	-1790,1042	0,0038288452	0,003498819	0,0039502848
0	-0,5534932	-1793,5313	6,6905777e-05	-0,00017605838	-0,00012739998
0	-0,55488348	-1794,2847	0,0037932098	0,0034999682	0,0039866916
0	-0,55440664	-1793,6644	-2,3744433e-05	-0,00033816847	-0,00024737732
0	-0,55478215	-1796,5112	0,0038998029	0,0036112147	0,0039626295
0	-0,55602789	-1796,7932	0,00015823971	-0,00014236284	-6,6882349e-05
0	-0,55607259	-1798,0917	0,0038219371	0,0035152808	0,0039274017
0	-0,55571198	-1798,9865	-2,8337527e-05	-0,00034636323	-0,00023258588
0	-0,55624843	-1800,5182	0,0038554717	0,0035636432	0,0039699599
0	-0,55700988	-1804,3823	5,9995073e-05	-0,00021492655	-0,00016557984
0	-0,55771321	-1804,8099	0,0037275967	0,0033409919	0,0038422835
0	-0,55780262	-1804,0679	0,00020841333	-9,6909353e-05	-4,1233434e-05
0	-0,55949837	-1806,9922	0,003618232	0,0033147659	0,0037378613
0	-0,55894703	-1807,0898	0,00034322374	9,7832526e-05	0,00017449376
0	-0,55955797	-1808,1611	0,0032412712	0,0029973621	0,0033084275
0	-0,55951029	-1810,5358	0,00095334963	0,00065614091	0,00078136963
0	-0,56105703	-1811,3711	0,0026509941	0,00236338	0,0028216881
0	-0,5608201	-1813,1782	0,0013651	0,0011241022	0,0013074285
0	-0,56174994	-1814,9203	0,0022167356	0,0020437862	0,0023377682
0	-0,56139529	-1814,7108	0,0016916065	0,001538595	0,0017245295
0	-0,56313723	-1819,1396	0,0020129865	0,0018588802	0,0020504869
0	-0,56360215	-1819,054	0,0016860367	0,0014989148	0,0016952534
0	-0,5632937	-1819,4974	0,002080455	0,0018759109	0,002144573
0	-0,56363493	-1821,4419	0,0016551452	0,0015085445	0,0016705868
0	-0,56474954	-1821,922	0,0021917829	0,0019002457	0,0022118285
0	-0,56557208	-1823,3854	0,0016500553	0,0014897468	0,0016977208
0	-0,56544244	-1823,0747	0,0020544566	0,0018356006	0,0020735457
0	-0,56569129	-1823,907	0,0018292993	0,0016443268	0,0018268124
0	-0,56628585	-1826,5906	0,0017708023	0,0015555299	0,0017206534
0	-0,56714118	-1826,8322	0,0022849189	0,0020496782	0,0023701617
0	-0,5674988	-1828,9592	0,001124833	0,00083335617	0,0010077154
0	-0,56804419	-1831,0701	0,002922962	0,0026473792	0,0030903632
0	-0,56844652	-1830,8391	0,00070924545	0,00043274602	0,00052411936
0	-0,56855977	-1832,1035	0,003415151	0,0030872626	0,0034974499
0	-0,56880116	-1832,9248	0,00034880155	6,9755479e-05	0,00013506768
0	-0,56909621	-1835,0054	0,0035893514	0,0032179342	0,0036517764
0	-0,5696103	-1836,1522	0,0002684613	-6,5204222e-05	4,2964821e-05
0	-0,57100356	-1836,8036	0,0035192433	0,0032259198	0,0036622812
0	-0,57090968	-1837,8918	0,00032716227	7,5149001e-06	9,635638e-05
0	-0,57221055	-1840,4725	0,0035654653	0,0032357783	0,0037060669
0	-0,57195276	-1839,4275	0,00031176204	-3,5918492e-05	7,1386166e-05
0	-0,572142	-1840,9243	0,0035625948	0,0032372384	0,0036869003
0	-0,57393014	-1843,2051	0,00023513108	-6,5127097e-05	-3,5976409e-05
0	-0,57272017	-1844,0585	0,0037913937	0,0034462961	0,00391714
0	-0,5746752	-1847,1045	5,7158832e-05	-0,00030966621	-0,00022694119
0	-0,57487488	-1845,8433	0,003849888	0,0035328066	0,00401812
0	-0,57504922	-1846,7341	0,00016519203	-0,0001779577	-0,0001409158
0	-0,57600588	-1849,7781	0,0037970629	0,0035112128	0,0039783958
0	-0,57612062	-1849,458	-7,0426904e-06	-0,00035671255	-0,00026769092
0	-0,57577193	-1851,6279	0,0037732576	0,0034662986	0,0039172363
0	-0,57678819	-1852,6718	0,00022200649	-9,5343566e-05	-5,1567622e-05
0	-0,57713687	-1853,4407	0,0038636022	0,003528791	0,0039630844
0	-0,57757497	-1856,2968	-1,2248638e-05	-0,00032378797	-0,00026227615
0	-0,57800859	-1855,5824	0,0039023382	0,0035387177	0,0039575906
0	-0,57968646	-1856,506	6,688424e-05	-0,00022938941	-0,00015134428
0	-0,57896823	-1858,7476	0,0036314491	0,0033246374	0,0037454215
0	-0,57994574	-1860,58	0,0002932697	1,5510013e-05	5,926413e-05
0	-0,58064014	-1862,0988	0,0035026944	0,0031809346	0,0036801584
0	-0,58089197	-1863,5007	0,0006534718	0,00041182007	0,00047241614
0	-0,58178753	-1864,5562	0,0028934132	0,0026391842	0,0029728422
0	-0,58208108	-1866,9469	0,0012403947	0,0010004663	0,0011247718
0	-0,58258921	-1867,3969	0,0024161763	0,002144471	0,0025010169
0	-0,5823344	-1867,7205	0,0015535661	0,0013525224	0,0014669477
0	-0,58313012	-1870,3455	0,0020577942	0,0018738306	0,0021281552
0	-0,58420897	-1871,7411	0,0017419036	0,0015748949	0,0017192377
0	-0,58484823	-1872,7264	0,0021003948	0,0019212251	0,002223806
0	-0,58480352	-1872,7816	0,0016106988	0,0014791053	0,0016635522
0	-0,58497638	-1874,2369	0,002060252	0,0018707862	0,0021296476
0	-0,58625937	-1878,5242	0,0015912235	0,001453726	0,0016056799
0	-0,58627427	-1877,3468	0,0021291967	0,0018885097	0,0021673988
0	-0,58701634	-1878,2964	0,0017045883	0,0015140674	0,0017143902
0	-0,58784932	-1879,8612	0,0018881268	0,0016998448	0,0018679214
0	-0,58801025	-1880,5007	0,0020964732	0,0018455699	0,0021124717
0	-0,58855265	-1881,3778	0,0015184022	0,0012992301	0,0014618287
0	-0,58762431	-1881,9742	0,0026108664	0,0023251197	0,0026799731
0	-0,58858544	-1883,9081	0,00078957592	0,00052177085	0,00063498144
0	-0,58968961	-1886,615	0,0032575757	0,0029507061	0,0033819438
0	-0,59030354	-1886,2535	0,00045564579	0,00019091618	0,00030673938
0	-0,5906716	-1886,5289	0,0035007233	0,0032102913	0,0035917321
0	-0,59084296	-1888,2848	0,00028890593	8,2250335e-06	5,4096454e-05
0	-0,59188306	-1890,0952	0,0035642772	0,003230917	0,0037122914
0	-0,5925402	-1890,2343	0,00027391483	-2,7122733e-05	5,1563547e-05
0	-0,59195757	-1890,167	0,0034377296	0,0031588296	0,0035922113
0	-0,59265047	-1891,6245	0,0003104721	1,4872057e-07	7,0796523e-05
0	-0,59396029	-1896,1074	0,0036281284	0,0033020186	0,00370598
0	-0,59431344	-1895,2136	0,00024421897	-7,552444e-05	3,8678118e-05
0	-0,59500486	-1895,917	0,0036354472	0,0032522569	0,0037724895
0	-0,59583038	-1898,0778	0,00011895594	-0,00019464613	-0,00010633637
0	-0,59619546	-1898,7666	0,0038555011	0,0035650772	0,0039866008
0	-0,59614778	-1899,9829	-5,3602707e-05	-0,00037098071	-0,00030385854
0	-0,59741139	-1901,8798	0,0038250496	0,0034648757	0,0039191209
0	-0,59725195	-1901,5837	0,00013209414	-0,00013171812	-0,00012702512
0	-0,59800595	-1903,9431	0,0038904957	0,0035687205	0,004012879
0	-0,59861839	-1905,3828	7,7165896e-06	-0,00029460673	-0,00024039764
0	-0,59749782	-1904,6422	0,0037440932	0,0034525199	0,0038583609
0	-0,5984962	-1908,1381	0,00018093669	-0,00017654558	-0,00012476841
0	-0,59954226	-1909,2836	0,0038382162	0,0035349391	0,0039514559
0	-0,60097575	-1910,8392	1,0349468e-05	-0,00025950168	-0,00024436886
0	-0,60034841	-1911,2019	0,003912793	0,0035244436	0,0040144701
0	-0,60096532	-1911,5422	0,00014734032	-0,00016648701	-8,4548956e-05
0	-0,60155243	-1913,1361	0,0035703063	0,0032803544	0,003681856
0	-0,60211271	-1913,8875	0,00045646133	0,00019793806	0,00028317969
0	-0,60230047	-1914,5092	0,0032338863	0,0029844046	0,0034060723
0	-0,6027326	-1918,0255	0,00091092417	0,00061943778	0,00082359579
0	-0,60365796	-1917,8369	0,0025680615	0,0023180069	0,0026324287
0	-0,60329437	-1918,423	0,001499163	0,001314814	0,0014446605
0	-0,60408115	-1921,5925	0,0022527608	0,0019958548	0,0022681565
0	-0,6046772	-1921,9006	0,0015478489	0,0014447991	0,0015502952
0	-0,60550869	-1923,3013	0,0020055696	0,0018258432	0,0020243085
0	-0,60551167	-1923,4905	0,0017333683	0,0015442141	0,001703911
0	-0,60619414	-1924,3868	0,0021652577	0,0019885148	0,0022575848
0	-0,60706139	-1926,3037	0,0016021573	0,0014108892	0,0015633035
0	-0,60689151	-1924,8882	0,0021947257	0,0019402151	0,0021916826
0	-0,60681552	-1926,5619	0,0015774068	0,001517022	0,0016218403
0	-0,60837716	-1931,1995	0,0020396488	0,0018002675	0,0020774775
0	-0,60819834	-1930,4564	0,0018124344	0,0016390323	0,001813037
0	-0,60905963	-1932,2838	0,0016096969	0,0014248241	0,001658559
0	-0,60925931	-1932,9569	0,0023983051	0,0021455849	0,0024758414
0	-0,6109044	-1934,1936	0,0011460416	0,00097256142	0,0011249802
0	-0,61076581	-1935,725	0,0028614744	0,0025575531	0,0029640163
0	-0,61105788	-1935,3153	0,00051291171	0,00029713905	0,00037461228
0	-0,61097741	-1935,819	0,0033959921	0,0031302862	0,0035376269
0	-0,61317831	-1939,3981	0,00031622208	-7,0168462e-05	0,0001209465
0	-0,6125018	-1939,1743	0,0035397038	0,003227253	0,003639004
0	-0,61312914	-1940,9535	0,00026794514	-3,5623088e-07	3,6842248e-05
0	-0,61303824	-1940,7632	0,0035922707	0,0032850704	0,0037586885
0	-0,61381757	-1943,0392	0,00033350376	1,7904385e-05	0,0001481935
0	-0,614205	-1944,8031	0,0034352429	0,0031271018	0,003555479
0	-0,61439276	-1944,1406	0,0002463797	-3,3863762e-05	9,0867397e-05
0	-0,61525106	-1945,5073	0,0036878372	0,0033707633	0,0037888316
0	-0,61594993	-1947,7198	0,00017059283	-0,00011472264	-7,1103568e-06
0	-0,61733574	-1949,1179	0,0037094275	0,0034148379	0,0038164146
0	-0,61631799	-1950,1979	0,00010866657	-0,00020800304	-0,00014633231
0	-0,61730742	-1951,1071	0,0038940476	0,0035637845	0,0040445053
0	-0,61812699	-1953,0208	-4,5211418e-05	-0,00031463016	-0,00023770379
0	-0,61808378	-1955,5353	0,003781575	0,003493093	0,0039043676
0	-0,61834455	-1955,0588	0,00015738151	-9,8490564e-05	6,7829387e-06
0	-0,61916858	-1955,2085	0,003874047	0,0035106645	0,0039722645
0	-0,61901212	-1957,1941	8,125513e-05	-0,00029789255	-0,00024988258
0	-0,62039644	-1958,7761	0,0037272549	0,0033733647	0,0038586811
0	-0,62160641	-1960,2279	0,00011163866	-0,00016215927	-9,7206503e-05
0	-0,62092394	-1959,4845	0,0038197706	0,0035011489	0,0039209062
0	-0,62193274	-1960,5184	5,2980904e-05	-0,00023777131	-0,00017374521
0	-0,6220296	-1963,7018	0,0038535823	0,0035277631	0,003950086
0	-0,6227091	-1964,5344	0,00024697575	-3,7553255e-05	6,6021166e-05
0	-0,6230548	-1963,8342	0,0034143657	0,0031064276	0,0035586287
0	-0,62399656	-1966,0891	0,00070561346	0,00038891332	0,00053201965
0	-0,62490255	-1967,7394	0,002896456	0,0026260412	0,0030212912
0	-0,62494725	-1969,3619	0,0011505596	0,00093051069	0,0010688037
0	-0,62507242	-1969,5123	0,0022735875	0,0020560529	0,002320796
0	-0,62487721	-1970,2426	0,0016607055	0,0014922416	0,0016833895
0	-0,62626004	-1973,0182	0,002116821	0,0019200118	0,002133189
0	-0,62675774	-1973,3103	0,0016997352	0,0015378882	0,0016771454
0	-0,62740296	-1974,1432	0,0020254881	0,00184414	0,002113984
0	-0,62694252	-1975,4216	0,0016739561	0,0014912002	0,0015904083
0	-0,62829256	-1976,2668	0,0022144995	0,0019978583	0,0022959914
0	-0,62911063	-1978,9629	0,0017172972	0,0015195389	0,0016920283
0	-0,62844753	-1980,1578	0,0021687276	0,0019260474	0,0022032287
0	-0,62894523	-1980,6404	0,0016788852	0,001582984	0,0017376241
0	-0,63068718	-1984,7987	0,0018893614	0,001617825	0,0019363543
0	-0,63007474	-1984,7347	0,0021213237	0,0018571285	0,002116756
0	-0,63180327	-1984,7837	0,0013470472	0,0011243566	0,0013289227
0	-0,63098222	-1985,5088	0,0026288843	0,002370449	0,0027527099
0	-0,63173622	-1986,3472	0,00081884413	0,00062660343	0,00074613752
0	-0,63278079	-1988,0508	0,0032109609	0,0029398354	0,0033719903
0	-0,63302517	-1990,2592	0,00043072578	0,00014775724	0,000203987
0	-0,63301474	-1990,048	0,0034974907	0,0032291966	0,0036883685
0	-0,63376874	-1991,502	0,00025407784	-9,4594434e-05	6,4924825e-06
0	-0,63402951	-1992,8966	0,0035633745	0,0032370042	0,0036678461
0	-0,63501	-1993,1827	0,00025712105	-2,1146261e-05	1,4237885e-05
0	-0,63522011	-1994,8209	0,003547651	0,0032262146	0,0036841144
0	-0,635387	-1995,7222	0,00034016173	5,6063582e-05	0,00012001372
0	-0,63694417	-1997,9999	0,0034985999	0,0031321291	0,0036088743
0	-0,63619316	-1999,2581	0,00021331216	-0,00010804681	4,8748916e-06
0	-0,63690096	-2000,3464	0,0036953837	0,0033918538	0,0039108363
0	-0,63740015	-2002,199	0,00019925763	-0,0001212908	-4,025962e-05
0	-0,6382063	-2002,9574	0,0037415768	0,0034166602	0,0038395578
0	-0,63741803	-2004,0428	0,00012797558	-0,00024748995	-0,00017337879
0	-0,63887686	-2008,2875	0,003909213	0,0035664849	0,0040853578
0	-0,63960403	-2007,8247	1,400389e-05	-0,00029549556	-0,00021276734
0	-0,64044148	-2009,0087	0,0037242053	0,0034337591	0,0039049108
0	-0,64077079	-2011,1919	9,8022792e-05	-0,00026074151	-0,00014922174
0	-0,64030886	-2010,5458	0,003920374	0,003581031	0,0040218038
0	-0,64092875	-2012,4319	2,7312999e-05	-0,0002419774	-0,00016702601
0	-0,64214915	-2012,3108	0,0037064014	0,0034360336	0,0038714483
0	-0,64282715	-2014,226	0,00016771555	-0,00017336832	-8,4094063e-05
0	-0,64299405	-2016,483	0,0037794097	0,0034412388	0,0039329398
0	-0,64364672	-2016,3322	3,5766934e-05	-0,00021018262	-0,00020195264
0	-0,64325184	-2017,7257	0,0036714885	0,0033696832	0,0037338529
0	-0,64397305	-2021,2305	0,0004217028	0,00019271043	0,00026227441
0	-0,64614266	-2023,1661	0,003154644	0,0028685099	0,0033227147
0	-0,64607561	-2023,6316	0,00092463382	0,00066478271	0,00078304857
0	-0,64524561	-2023,5908	0,0026310456	0,0023792179	0,0027712672
0	-0,64589232	-2025,0885	0,001458213	0,0012670987	0,001443509
0	-0,64673424	-2027,8492	0,0020878019	0,0019061463	0,0021541507
0	-0,64783394	-2027,8773	0,0017282558	0,0015588087	0,0017269257
0	-0,64741224	-2028,0535	0,0021132028	0,0018675793	0,0021340051
0	-0,64857602	-2031,0492	0,0017539142	0,0015718443	0,0017629475
0	-0,64865202	-2030,7922	0,0021087024	0,0018469896	0,0021321927
0	-0,64926744	-2032,4822	0,0015364916	0,0013944261	0,0015546011
0	-0,65007806	-2033,895	0,0021823584	0,0019278934	0,0022244533
0	-0,65079629	-2035,2161	0,0016436049	0,0014652344	0,0015981222
0	-0,65062791	-2038,248	0,0020892771	0,0018295973	0,0021303003
0	-0,65124035	-2038,2518	0,0018181154	0,0016175996	0,0018247941
0	-0,6515801	-2038,682	0,0017193286	0,0014664797	0,0017276548
0	-0,65193623	-2040,6902	0,0023683382	0,0021485644	0,0024585745
0	-0,65154135	-2042,0618	0,0010817909	0,00081537029	0,00092641055
0	-0,65306723	-2043,7236	0,0029180099	0,0026135163	0,0030017993
0	-0,65379292	-2044,5123	0,00062888465	0,00036663405	0,00043646374
0	-0,65428019	-2045,2268	0,0034907365	0,0031090616	0,0035566471
0	-0,65513402	-2048,5061	0,000277941	-5,0848175e-05	5,7733851e-05
0	-0,65494478	-2048,3362	0,0035749644	0,0032790808	0,0036819172
0	-0,65542459	-2049,1858	0,00030534851	-2,2421591e-06	7,6890865e-05
0	-0,65549761	-2051,4375	0,0035850999	0,003190638	0,0037101773
0	-0,65678805	-2053,6091	0,00025365764	-3,6990095e-05	2,4238543e-05
0	-0,65767914	-2054,333	0,0035342625	0,003162506	0,0036371211
0	-0,65790713	-2054,9146	0,00034595185	3,4594268e-05	0,00017906947
0	-0,6576851	-2055,9294	0,0035945296	0,003282198	0,0037509706
0	-0,65856874	-2060,1738	0,00013828969	-0,00016090838	-6,2869221e-05
0	-0,6584242	-2059,8723	0,0037898282	0,0034250307	0,0038763448
0	-0,65939724	-2059,5811	0,00013602257	-0,00018558902	-0,00012398144
0	-0,66082925	-2062,1089	0,0037333998	0,0034416942	0,0038729203
0	-0,65958947	-2062,3767	2,6298658e-05	-0,00033262739	-0,0002108622
0	-0,66030473	-2065,1956	0,0039285929	0,0036216471	0,0041077752
0	-0,66151023	-2066,3694	0,0001079731	-0,00023657951	-0,00013493554
0	-0,6615907	-2066,2485	0,0037281974	0,0033913853	0,0038627638
0	-0,66204369	-2069,0464	1,5386468e-06	-0,00025400572	-0,00017308514
0	-0,66339672	-2070,519	0,0038997019	0,0036111297	0,0040486809
0	-0,6633684	-2069,741	7,6958677e-05	-0,00029325834	-0,00023529836
0	-0,66508502	-2072,0715	0,0038284739	0,0034411321	0,0039017615
0	-0,6643638	-2072,2397	0,00015004662	-0,00014930381	-9,6606964e-05
0	-0,66528618	-2074,8025	0,0036938798	0,0033597394	0,0038391754
0	-0,66654831	-2075,5146	0,0001533507	-0,00014194433	-3,9856241e-05
0	-0,66486597	-2075,5371	0,0035033962	0,0032014707	0,0036478508
0	-0,66580176	-2079,0322	0,00073907716	0,00043632288	0,0005645135
0	-0,66635907	-2081,0583	0,0028684938	0,0025808567	0,0029215326
0	-0,66779256	-2081,6824	0,0011174222	0,00089369714	0,0010268954
0	-0,6679371	-2082,7979	0,0023963207	0,0021886695	0,0025408322
0	-0,66823065	-2082,6973	0,00165698	0,0014342102	0,0016503524
0	-0,66826344	-2085,2656	0,0019610461	0,0017438873	0,0019956238
0	-0,66978782	-2086,988	0,0017115152	0,0015666226	0,0017687103
0	-0,67019314	-2085,3752	0,0021808308	0,0019445241	0,0022478593
0	-0,66985935	-2087,4036	0,0017915377	0,001616787	0,0017807349
0	-0,67053437	-2090,0708	0,002101907	0,0018831806	0,0020761453
0	-0,67115426	-2090,6082	0,0016245478	0,0014550022	0,001576346
0	-0,67207962	-2092,6956	0,0022073558	0,0019409114	0,0023003214
0	-0,67208558	-2092,2324	0,001746722	0,0015724518	0,0017684965
0	-0,67153126	-2093,4656	0,0019233687	0,0017093101	0,0019033372
0	-0,67382455	-2096,8096	0,0020230361	0,0017866917	0,0020427417
0	-0,67390203	-2097,189	0,0015034721	0,0012376292	0,0014387693
0	-0,6736517	-2098,3992	0,0027171508	0,002464988	0,0028147241
0	-0,67482442	-2099,5701	0,00073871814	0,00052961579	0,00060505513
0	-0,67510009	-2099,6616	0,0031226794	0,0028843933	0,003319473
0	-0,674586	-2101,3059	0,0004446118	0,00011357421	0,00021319225
0	-0,67551583	-2101,7791	0,0035480917	0,0032066344	0,0036761013
0	-0,67603439	-2103,1421	0,00023236476	-8,3882187e-05	1,8973369e-05
0	-0,67653507	-2107,2451	0,0035902811	0,0032944367	0,0037269732
0	-0,67695677	-2108,3928	0,00031236428	8,4695057e-06	0,00014117104
0	-0,6768778	-2109,2847	0,0034674371	0,0031986451	0,0036257261
0	-0,67847967	-2110,9304	0,00021091888	-8,909381e-05	-4,7253561e-05
0	-0,67891181	-2112,6238	0,0035011331	0,0032276025	0,0036781302
0	-0,6794706	-2113,7681	0,00031947211	-2,6409107e-05	8,9393579e-05
0	-0,68000108	-2113,926	0,0036733493	0,0033134816	0,0037704031
0	-0,67953169	-2114,0024	8,7034496e-05	-0,00025202142	-0,00016502105
0	-0,68160892	-2116,9541	0,0038005379	0,0034930271	0,0039505651
0	-0,68103373	-2117,136	0,00013751895	-0,00019854808	-9,5072319e-05
0	-0,68112761	-2119,7261	0,0037328603	0,0034060345	0,0038484866
0	-0,68177432	-2120,4932	2,5757545e-05	-0,00032522308	-0,00023609435
0	-0,68221241	-2122,4819	0,0038887053	0,0035333659	0,0039833542
0	-0,6834507	-2125,0361	0,00011132732	-0,00018380058	-0,00014786288
0	-0,68420768	-2125,6926	0,0037050871	0,0034356345	0,0038809006
0	-0,68411231	-2125,1897	-4,3140899e-05	-0,00029870018	-0,00022697583
0	-0,68382323	-2128,4182	0,0039292998	0,0035515421	0,0039558532
0	-0,68538785	-2129,4485	-1,4361503e-05	-0,00028047332	-0,00023255008
0	-0,68582147	-2129,3884	0,003766844	0,0034268568	0,0038878738
0	-0,68596154	-2131,2336	0,00022522385	-8,9492823e-05	-6,6903012e-05
0	-0,68612248	-2131,9961	0,0036154652	0,0032898362	0,0037223105
0	-0,68740547	-2134,4187	0,00033604389	0,00010550692	0,00015147671
0	-0,68757832	-2134,7002	0,0031927601	0,0029499466	0,0032576285
0	-0,68883896	-2135,0547	0,00099108694	0,00072695926	0,00082254515
0	-0,68886578	-2137,8237	0,0026105519	0,0023200787	0,0026027248
0	-0,68885386	-2139,1682	0,0013674117	0,0012689451	0,0013430255
0	-0,68927705	-2140,4709	0,0022481745	0,0020364809	0,0023507075
0	-0,68969727	-2141,4583	0,0017042526	0,0015081591	0,0017115807
0	-0,69075674	-2143,7097	0,001974334	0,0017553472	0,0020054281
0	-0,69133639	-2145,7634	0,001653154	0,0014969076	0,0016480489
0	-0,6923914	-2146,2178	0,0021601878	0,001890582	0,0021823158
0	-0,69160908	-2145,3379	0,001599527	0,0014792497	0,0016715967
0	-0,69321245	-2147,4553	0,0021328644	0,001876261	0,0021558427
0	-0,69292188	-2148,3516	0,0016822359	0,0015073932	0,0016544292
0	-0,69354326	-2150,5962	0,0020571034	0,0018332812	0,0021398347
0	-0,6942004	-2152,675	0,0017877887	0,0016048488	0,001812337
0	-0,69429576	-2152,7151	0,0016848798	0,0014854816	0,0016698755
0	-0,69469362	-2154,6187	0,002312832	0,0020693643	0,0023409685
0	-0,69544911	-2157,1951	0,0011653904	0,000904724	0,0010611829
0	-0,69669932	-2158,5093	0,0029628053	0,0026140767	0,0031060155
0	-0,69752187	-2161,2815	0,00058271404	0,00025347108	0,0003721207
0	-0,69691837	-2160,9158	0,0034117459	0,0030824551	0,0035119981
0	-0,69711506	-2163,1572	0,00026753632	-5,2945397e-05	1,6618287e-05
0	-0,69776475	-2164,0347	0,003578074	0,0032353494	0,0037196393
0	-0,69844723	-2164,6738	0,00022813641	-0,00011664	4,1993917e-06
0	-0,69964379	-2165,9438	0,003516854	0,003166311	0,0036513151
0	-0,69909543	-2166,3726	0,00035908882	4,2144384e-05	0,00011024385
0	-0,69997907	-2167,8154	0,0035536154	0,0032031366	0,0036605936
0	-0,69996864	-2169,1563	0,0002391389	-0,00013900339	-9,1735274e-06
0	-0,70065558	-2169,7966	0,0035396817	0,0032728254	0,0037106327
0	-0,70152134	-2170,4148	0,00023253233	-8,305884e-05	-3,06734e-05
0	-0,70164949	-2173,1948	0,0037063849	0,0033647115	0,0038610669
0	-0,70207268	-2173,5757	3,9822335e-05	-0,00027494767	-0,0002489597
0	-0,70250779	-2175,0029	0,0039344998	0,003543796	0,0040618344
0	-0,70331991	-2178,1531	0,00012996155	-0,00024265173	-6,855058e-05
0	-0,70347041	-2178,4417	0,0037415063	0,0033654827	0,0038507313
0	-0,70503652	-2179,9592	-1,6617923e-05	-0,00035259349	-0,00023221626
0	-0,70501268	-2180,7595	0,0038359896	0,0035576958	0,0039514871
0	-0,70553124	-2181,3137	0,00016425278	-0,00016839651	-0,00010670687
0	-0,70665181	-2184,1553	0,0037722294	0,0034733827	0,0039533586
0	-0,70620924	-2184,4871	-1,2215241e-05	-0,00034515571	-0,00025960966
0	-0,70669949	-2183,8435	0,0038971279	0,0035451865	0,0040042461
0	-0,70640147	-2184,9072	7,294424e-05	-0,00024826528	-0,00022665539
0	-0,70755929	-2186,9937	0,0037273359	0,0034051482	0,0038577481
0	-0,70787519	-2190,5684	0,00028349503	-3,1513046e-05	1,8907886e-05
0	-0,70896596	-2191,5344	0,0034567085	0,0031234133	0,0036116415
0	-0,70848167	-2191,4099	0,00058628636	0,00026421709	0,00041864259
0	-0,70981979	-2194,124	0,0029570234	0,0026806858	0,0030437855
0	-0,70897937	-2195,2144	0,0011549429	0,00091949652	0,0010412768
0	-0,71094632	-2196,6628	0,0023963472	0,0021311054	0,0024210128
0	-0,7120803	-2197,1555	0,0015384445	0,001336772	0,0014875438
0	-0,71147978	-2197,5305	0,0021076649	0,0018785999	0,0021571591
0	-0,71193427	-2200,0945	0,001740347	0,0015717251	0,0017350711
0	-0,71226507	-2201,1079	0,0020924122	0,0018411543	0,0020966078
0	-0,7133618	-2201,2444	0,0015886584	0,0014353846	0,0016333674
0	-0,71400106	-2204,6738	0,0021007149	0,0018463077	0,0021394831
0	-0,71366429	-2205,3428	0,0016466209	0,0014947768	0,0016242893
0	-0,71470737	-2205,3972	0,0021694999	0,0019215695	0,0022372531
0	-0,71541816	-2206,4465	0,0017127129	0,0014617248	0,0017446352
0	-0,7146731	-2207,1694	0,0019437696	0,0016637731	0,00198597
0	-0,71626008	-2210,1829	0,0019639749	0,0016984589	0,0020263821
0	-0,71673244	-2210,8408	0,0015750451	0,0013519472	0,001478583
0	-0,71636438	-2211,3757	0,0025028375	0,0022482364	0,0026037721
0	-0,71731359	-2214,5225	0,00093515299	0,00062233943	0,00069012254
0	-0,71766078	-2215,0093	0,0032526348	0,0028494848	0,0032990116
0	-0,71869642	-2216,6223	0,00046839472	0,00015846628	0,0002131256
0	-0,71880817	-2217,7683	0,0035023799	0,0031763413	0,0035784878
0	-0,71916431	-2218,8862	0,00024696608	-8,4812636e-05	1,8152932e-05
0	-0,71895272	-2222,4819	0,0036401362	0,0032943061	0,0037928943
0	-0,72125494	-2223,2161	0,00026844078	-3,4827681e-05	2,7683855e-05
0	-0,72133988	-2221,5574	0,0034917844	0,0031619165	0,0036081555
0	-0,72139353	-2224,1274	0,00033675155	4,5065826e-05	0,00016786798
0	-0,72136521	-2225,9817	0,0035842767	0,0032230245	0,0036655483
0	-0,72124898	-2226,8843	0,00023630164	-6,1703322e-05	-1,2478849e-05
0	-0,72267503	-2227,7881	0,0036827442	0,0033418511	0,0038245511
0	-0,72363168	-2228,2515	0,00016345599	-0,00019445928	-7,7561417e-05
0	-0,723131	-2230,468	0,003770438	0,0034289297	0,0039312965
0	-0,72399974	-2232,5874	-8,7395892e-06	-0,00035111763	-0,00025603716
0	-0,72421581	-2232,9253	0,0038891579	0,0035487588	0,003946289
0	-0,72534233	-2235,8252	0,0001637992	-0,00015980913	-0,00010544667
0	-0,72599351	-2237,1045	0,0037464749	0,0034112846	0,0038777937
0	-0,72667748	-2238,1843	-4,6139758e-06	-0,00031425181	-0,00020440144
0	-0,72685927	-2237,9734	0,0038195956	0,0034621621	0,0039163916
0	-0,72646588	-2238,1023	0,00015638841	-0,00016931765	-0,0001223752
0	-0,72640479	-2240,7019	0,0038020778	0,0034796556	0,0038921412
0	-0,72721988	-2242,7368	-3,6287602e-05	-0,00031675765	-0,00022108899
0	-0,72809905	-2243,0706	0,0039133392	0,0035441823	0,0039959983
0	-0,72851032	-2243,6008	2,4277397e-05	-0,00029811286	-0,00019291969
0	-0,72886646	-2244,0659	0,0037086515	0,0033640601	0,0037471789
0	-0,73115379	-2246,8245	0,00036850199	0,00011559197	0,00019653933
0	-0,73058009	-2247,4338	0,0033400736	0,0030581884	0,0034878724
0	-0,73051006	-2248,4238	0,00073686056	0,00044598652	0,00060179981
0	-0,73028505	-2249,6814	0,002702303	0,002448244	0,0028126999
0	-0,73232055	-2252,6821	0,0014410177	0,0011693572	0,001368687
0	-0,7322982	-2252,2388	0,0022354012	0,0019755119	0,0023087249
0	-0,73228478	-2253,804	0,0015896097	0,0014029001	0,0015742568
0	-0,73285252	-2255,4343	0,0020735809	0,0018127816	0,0020796841
0	-0,73403269	-2257,1831	0,0017641324	0,0015998265	0,0017693469
0	-0,73407143	-2259,416	0,0021397055	0,0018348361	0,002164562
0	-0,73515624	-2259,8167	0,0015427957	0,0014371395	0,0015241624
0	-0,73523968	-2260,5032	0,0021017569	0,0018998224	0,0021432117
0	-0,73577762	-2262,3853	0,001680095	0,0014990554	0,0016533389
0	-0,7360667	-2263,5371	0,0021264469	0,0018660271	0,0021169691
0	-0,73708594	-2265,3057	0,0017189858	0,0015594792	0,0017234498
0	-0,73677003	-2265,3647	0,0017596779	0,0015701307	0,0018392691
0	-0,73728859	-2265,9353	0,0022271876	0,0020009428	0,0023311095
0	-0,73892325	-2269,4436	0,0012982079	0,0011180302	0,0012723319
0	-0,73822439	-2270,1399	0,0027610899	0,002400357	0,0027921835
0	-0,73994845	-2272,1936	0,00070576754	0,00037734746	0,00052830565
0	-0,73981285	-2272,48	0,0033811945	0,0030282363	0,0035322141
0	-0,73978454	-2272,6958	0,00034532603	-1,5776895e-05	9,0536487e-05
0	-0,74046701	-2275,4666	0,0035531586	0,0031970437	0,0036736317
0	-0,74022114	-2276,5264	0,00018595107	-9,4785937e-05	-3,320165e-06
0	-0,74155778	-2277,2012	0,0035943873	0,0032728899	0,0037179329
0	-0,74125379	-2280,1001	0,00029134861	-0,00010397664	3,4891709e-05
0	-0,74278861	-2280,9807	0,0033778201	0,0031390716	0,0035021324
0	-0,74345917	-2281,0491	0,00032281911	3,1386153e-05	0,00012955134
0	-0,744012	-2282,0471	0,0036199584	0,0033228691	0,0037598189
0	-0,74477494	-2283,3115	0,00018355575	-0,00013207638	-6,7935616e-05
0	-0,74424893	-2284,4155	0,0036691027	0,0033449619	0,0038132425
0	-0,74520558	-2285,5374	0,00017785118	-0,00017611892	-9,3673589e-05
0	-0,74499995	-2286,4521	0,0038504731	0,0035248341	0,0039296802
0	-0,7455498	-2289,6956	-2,6954149e-05	-0,00040274725	-0,00029974704
0	-0,74589849	-2291,4873	0,0038451324	0,0035342546	0,0039772531
0	-0,74635744	-2292,6177	0,00020706328	-0,0001757557	-7,9745951e-05
0	-0,7478565	-2294,1152	0,0038065251	0,0034765715	0,0039281854
0	-0,74756593	-2295,4661	1,3141689e-05	-0,00037293561	-0,00020668987
0	-0,74826628	-2297,8513	0,003810571	0,0034190624	0,0039359275
0	-0,74895918	-2297,5015	0,00013198616	-0,00023374421	-0,00021940825
0	-0,74858218	-2297,7864	0,0038055808	0,0034421054	0,0039175469
0	-0,74979663	-2300,5413	9,3065246e-05	-0,00024690962	-0,00017175247
0	-0,7500127	-2302,5813	0,003887393	0,0035296029	0,0039855782
0	-0,75064749	-2302,7998	9,3777926e-05	-0,0003048114	-0,00015454221
0	-0,75123012	-2304,2932	0,003584784	0,0032376407	0,003676642
0	-0,7515043	-2305,5593	0,00052386132	0,00017074752	0,00028032897
0	-0,75183064	-2308,1165	0,0031067368	0,0028458273	0,0032622495
0	-0,75218379	-2310,9136	0,00091342075	0,00063846674	0,0008009742
0	-0,75301975	-2311,2522	0,0025352698	0,0022519557	0,0026139286
0	-0,75440109	-2314,6433	0,0015420009	0,001381216	0,0015685168
0	-0,75415671	-2314,9397	0,0021214942	0,0018702555	0,0021028905
0	-0,75428039	-2316,2632	0,0015999707	0,0014599245	0,0016173407
0	-0,75492561	-2317,4946	0,0020706572	0,0018392943	0,0020909763
0	-0,75622648	-2317,8467	0,0017884809	0,001560151	0,0017495491
0	-0,75614899	-2321,2268	0,0021692612	0,0018661073	0,0021960977
0	-0,75663328	-2322,0044	0,0016264239	0,0013808447	0,0015964531
0	-0,75660199	-2322,5068	0,0021708196	0,0019407162	0,0022149412
0	-0,75763315	-2324,5618	0,0016196424	0,0014632441	0,0016444018
0	-0,75885355	-2325,3325	0,0020284371	0,0017623096	0,002034191
0	-0,75884908	-2326,2244	0,0018517704	0,0016108716	0,0018668429
0	-0,75821131	-2328,3735	0,0016861524	0,0013956558	0,0016538398
0	-0,75905472	-2329,4465	0,002429194	0,0021318072	0,0024962712
0	-0,76084882	-2331,6445	0,0011115068	0,00088908273	0,00099877198
0	-0,7608518	-2334,2285	0,0028935049	0,0026571664	0,0030228395
0	-0,76061785	-2334,7361	0,00057100836	0,00020311767	0,00040961371
0	-0,76137483	-2336,856	0,0034764325	0,0031531423	0,0035903314
0	-0,76158196	-2337,647	0,00026343972	-8,2268962e-05	6,5195491e-06
0	-0,76158643	-2338,9141	0,0035605959	0,0032494981	0,0037010212
0	-0,76292157	-2340,73	0,00029226852	-1,836248e-05	9,5202704e-05
0	-0,76376945	-2340,7063	0,0035798885	0,0032882553	0,0036855717
0	-0,76369792	-2342,2747	0,00029758536	1,033739e-05	7,4661803e-05
0	-0,76412261	-2343,6055	0,00339596	0,0030731482	0,0035275938
0	-0,76550394	-2344,002	0,00031797856	-4,7515787e-05	9,6588628e-05
0	-0,76470673	-2345,0159	0,0036391537	0,0033086247	0,0037598992
0	-0,76567233	-2347,1812	0,00014622223	-0,00018668274	-0,00010193035
0	-0,7663548	-2348,0879	0,0037687391	0,0033848658	0,0038685726
0	-0,7661745	-2350,8069	0,00013013443	-0,00020560517	-0,00010811695
0	-0,76729208	-2350,7114	0,0038681289	0,0034741731	0,0039343419
0	-0,76630563	-2351,6658	-3,6030469e-05	-0,000400969	-0,0003351731
0	-0,76860338	-2354,8313	0,003884278	0,0034708446	0,0039264569
0	-0,76881349	-2355,1382	0,00012818564	-0,00014252379	-5,7726575e-05
0	-0,76943785	-2356,0542	0,0038651938	0,0035295398	0,004005095
0	-0,76954812	-2355,8247	2,0157167e-05	-0,00031066302	-0,00028014241
0	-0,76996088	-2357,9351	0,0038511441	0,0035163206	0,0040079751
0	-0,77060908	-2360,7119	0,00015824728	-0,00023525441	-0,00015507161
0	-0,77127069	-2362,0776	0,0037834351	0,0034204253	0,0038935719
0	-0,77111274	-2364,2173	9,7406664e-05	-0,0002386258	-0,00014114601
0	-0,77159554	-2365,0884	0,0038410113	0,003454278	0,0039343885
0	-0,77290535	-2366,3477	0,00027826507	-0,00014686695	-4,5899069e-05
0	-0,77299178	-2367,646	0,0034299309	0,0031101252	0,003536511
0	-0,77398866	-2368,1873	0,00069643493	0,00035030622	0,00047454771
0	-0,77376962	-2367,4429	0,0029596109	0,0026307595	0,0030305905
0	-0,77464879	-2370,2151	0,0011665784	0,00086526707	0,0010432791
0	-0,77420622	-2371,7935	0,0023782644	0,0021148156	0,0024205463
0	-0,77574402	-2373,7393	0,0016854714	0,0014838381	0,0016554183
0	-0,77649951	-2375,0906	0,0020361678	0,0018329604	0,0020807062
0	-0,77707469	-2375,9373	0,0016481684	0,0015213748	0,0017210779
0	-0,77637136	-2377,9939	0,0020986693	0,0018349475	0,0020660316
0	-0,77744424	-2379,4712	0,0016974845	0,0015023535	0,0016566126
0	-0,77835917	-2379,7009	0,0021543666	0,0019160843	0,0021861738
0	-0,77838153	-2382,0603	0,0016624681	0,0014470413	0,0016200151
0	-0,77909678	-2383,8398	0,0021552988	0,0018903428	0,0021946209
0	-0,77980012	-2385,5977	0,001671195	0,0014666703	0,0016502806
0	-0,77918023	-2386,4644	0,0019219527	0,0016804799	0,0019106631
0	-0,77989548	-2388,4114	0,0020574741	0,0018376769	0,002085252
0	-0,78048557	-2390,7607	0,0014427378	0,0011207821	0,0013284654
0	-0,78175962	-2392,0137	0,0026291865	0,0023405191	0,002717749
0	-0,78105778	-2391,2632	0,00086953642	0,00060855993	0,00073345099
0	-0,78241378	-2394,1624	0,0032319273	0,0028803155	0,0033458066
0	-0,78171939	-2395,7576	0,00042566317	3,945519e-05	0,00014554244
0	-0,78360736	-2397,5625	0,0035147676	0,0031464677	0,0036320954
0	-0,78412443	-2397,7307	0,00020068008	-9,2343544e-05	-4,1488674e-05
0	-0,78403354	-2399,0986	0,0035932299	0,0032046307	0,0037061803
0	-0,78506768	-2402,2844	0,00026136026	-3,6162673e-05	6,2663166e-05
0	-0,78579336	-2403,6321	0,0035318318	0,0032458799	0,0036511163
0	-0,78578293	-2402,0815	0,00036608515	-1,2906094e-05	9,8920136e-05
0	-0,78576803	-2404,3198	0,0034621765	0,0031351685	0,0036111022
0	-0,78654289	-2407,2361	0,00026611093	-6,2058971e-05	4,6917703e-05
0	-0,7869646	-2408,0071	0,0036998	0,0033652207	0,0038167597
0	-0,78778416	-2408,5498	8,626761e-05	-0,00026929716	-0,00014443096
0	-0,78777373	-2409,8091	0,0037429265	0,0034072276	0,0038923712
0	-0,78897178	-2412,6597	0,00014552141	-0,00018822408	-0,00012822537
0	-0,78877211	-2413,6184	0,0038894631	0,0036047569	0,0039684176
0	-0,78907609	-2414,4692	-3,2939715e-05	-0,00033941091	-0,00027160509
0	-0,7896632	-2415,853	0,0037980387	0,0034551092	0,00392173
0	-0,79016685	-2416,9841	0,00014329184	-0,00023404165	-0,00014045916
0	-0,79002529	-2417,3257	0,003870809	0,0035805241	0,0040138243
0	-0,79092979	-2420,0693	1,8788123e-05	-0,00030378258	-0,00026151247
0	-0,79209059	-2420,0959	0,00380529	0,0034905581	0,0039424165
0	-0,79289675	-2422,8982	0,00013163015	-0,00023198081	-9,4930583e-05
0	-0,79298764	-2425,4158	0,0037530588	0,0033986671	0,0038799725
0	-0,79266429	-2426,1807	0,00011222284	-0,00020120788	-0,00012420991
0	-0,79414397	-2429,1382	0,0036896858	0,0033625239	0,0038183481
0	-0,79409182	-2429,3237	0,00034481718	7,1625109e-05	9,1355469e-05
0	-0,79430491	-2430,0188	0,0031867123	0,0028715772	0,00322885
0	-0,79520941	-2432,2314	0,00086693902	0,00060044928	0,00073270639
0	-0,79566091	-2433,2832	0,002683351	0,0024419304	0,0027685468
0	-0,79599172	-2435,1306	0,0013641601	0,0010625371	0,001334467
0	-0,79670846	-2437,1646	0,0021224825	0,0019063045	0,0021597676
0	-0,79743266	-2438,5728	0,0017313859	0,0015371573	0,0016854688
0	-0,79786032	-2440,3162	0,0021094172	0,0018848329	0,0021360582
0	-0,79745948	-2441,7251	0,0016585238	0,0015747098	0,0017238727
0	-0,79782307	-2442,7053	0,0019993528	0,0018095041	0,0020421611
0	-0,79913884	-2444,1484	0,0015606732	0,0014665442	0,001589004
0	-0,79934299	-2444,271	0,0021544572	0,0019360009	0,0022187962
0	-0,80001801	-2445,8579	0,0016253642	0,0014679364	0,0015933416
0	-0,80009401	-2448,1133	0,0021119844	0,0018564936	0,0021421537
0	-0,80085248	-2450,1213	0,0017837891	0,0016117586	0,0018353019
0	-0,80160499	-2451,5256	0,0018162787	0,0015493414	0,0017260056
0	-0,80211759	-2451,4165	0,0023251721	0,002116442	0,0024008928
0	-0,80294311	-2451,7161	0,001158567	0,00093431096	0,0010923139
0	-0,80421865	-2455,855	0,0029411588	0,0025982589	0,0029991127
0	-0,80293864	-2456,2622	0,00064941071	0,0004169342	0,00058164704
0	-0,80440044	-2458,4487	0,0033661367	0,0030530479	0,0034501127
0	-0,80486834	-2460,4324	0,00033103061	-6,5477798e-06	9,4187562e-05
0	-0,80523044	-2460,4207	0,0035592036	0,0032306111	0,0037434166
0	-0,80603957	-2461,5759	0,00025780988	-1,152308e-05	9,2434639e-05
0	-0,8051753	-2462,6563	0,0035000136	0,0031571947	0,0036737688
0	-0,80664307	-2464,1665	0,00029037119	-6,5515924e-05	5,4942211e-06
0	-0,80637485	-2466,9065	0,0035626753	0,0032043993	0,0036908516
0	-0,8077085	-2466,8657	0,0003688065	8,6628716e-05	0,00011094409
0	-0,80876499	-2466,4749	0,0035660982	0,0032040013	0,0036724117
0	-0,80788881	-2467,71	0,00017263737	-0,000163441	-7,5008429e-05
0	-0,80805421	-2469,8647	0,0037846952	0,0034496386	0,0038961908
0	-0,80938935	-2473,5564	6,9869202e-05	-0,00026675494	-0,00022454245
0	-0,80989748	-2475,2136	0,0037403102	0,0034010457	0,0038892636
0	-0,8102417	-2476,3706	0,00017047074	-0,00019106286	-7,9392921e-05
0	-0,81151575	-2481,4495	0,0039103711	0,0035311955	0,0040503517
0	-0,81177354	-2481,9414	1,7919956e-06	-0,00034727709	-0,00025798392
0	-0,81271231	-2481,4604	0,003719196	0,003380487	0,0038338713
0	-0,81249923	-2481,8594	9,487012e-05	-0,0002177729	-0,00016606384
0	-0,81299394	-2483,0796	0,0039706421	0,003597741	0,0040691383
0	-0,81273466	-2484,8687	-2,5553454e-05	-0,00035675766	-0,00028903974
0	-0,81397891	-2486,5725	0,0038449357	0,0035066099	0,0039581875
0	-0,81439316	-2486,1184	0,00013341931	-0,00018912309	-0,00017494342
0	-0,81519037	-2489,2986	0,0036849466	0,0033572877	0,0038619447
0	-0,81498921	-2490,428	0,00019863139	-0,00011387106	-2,2086315e-05
0	-0,81593543	-2491,4456	0,003553696	0,0032566963	0,003681181
0	-0,81539154	-2493,0022	0,00059602712	0,00031605014	0,00043787251
0	-0,81597567	-2494,1963	0,002946005	0,0026530875	0,0030459594
0	-0,8175984	-2498,1624	0,0011059836	0,0008796007	0,00106341
0	-0,81798881	-2498,03	0,0024895801	0,0022203864	0,0026457149
0	-0,81779957	-2498,0916	0,0014702214	0,0012772453	0,0014347942
0	-0,81790537	-2502,1689	0,0020122721	0,0017651329	0,0020133813
0	-0,81937462	-2504,5234	0,0017090746	0,0015784001	0,0017977641
0	-0,81964284	-2504,4985	0,0021359487	0,0018789219	0,0021671364
0	-0,81911832	-2506,2844	0,0016305681	0,001486815	0,0016230777
0	-0,82055479	-2507,793	0,0021724061	0,0018835033	0,0022147738
0	-0,82196742	-2509,6785	0,0016205262	0,0015118592	0,0016289114
0	-0,82205534	-2510,4602	0,0021523377	0,0019174059	0,002189446
0	-0,82223266	-2510,2932	0,0015938582	0,0014481114	0,0016364211
0	-0,82293153	-2512,6868	0,0019371706	0,0017479971	0,0019891653
0	-0,82228035	-2514,719	0,0020206829	0,0017861609	0,0020133229
0	-0,8233577	-2516,468	0,001629737	0,0013723549	0,0015722351
0	-0,82451999	-2518,0098	0,0025083201	0,0022161771	0,0025832842
0	-0,82498193	-2517,9937	0,00085978291	0,00057537429	0,0007196574
0	-0,82420111	-2519,0339	0,0031388074	0,0027740786	0,0032425071
0	-0,82527399	-2522,2368	0,00050792599	0,00016042904	0,00032871321
0	-0,82580447	-2522,7529	0,0034717105	0,0032149882	0,0036235207
0	-0,82661361	-2524,6516	0,00022258879	-0,00012681528	4,6481728e-06
0	-0,82672536	-2526,1765	0,0036402692	0,0032678396	0,0037739822
0	-0,82814544	-2527,5115	0,00027258488	-1,4560937e-05	4,9343507e-05
0	-0,82743764	-2528,6406	0,0034602415	0,0030961188	0,0035610171
0	-0,82833618	-2529,4734	0,00025669928	-8,3674677e-05	1,9312429e-05
0	-0,82895607	-2531,1838	0,0035534168	0,0032345478	0,0037210092
0	-0,8296892	-2533,2515	0,00026184789	-6,9045345e-05	4,4906337e-05
0	-0,82979947	-2533,5117	0,0036564791	0,0032507863	0,0037637819
0	-0,83040595	-2535,2915	0,00013417215	-0,00021918386	-0,00012156263
0	-0,83072335	-2536,2781	0,00386893	0,0035007612	0,0040130815
0	-0,83168298	-2538,2546	-7,1335671e-06	-0,00034035387	-0,00019086583
0	-0,83221346	-2539,3606	0,0037245315	0,0033764392	0,0038281472
0	-0,83229691	-2539,2925	0,00015826721	-0,00021145912	-0,00014992111
0	-0,83184987	-2541,1953	0,0038655165	0,0035320877	0,0040189973
0	-0,83392113	-2543,874	4,0187515e-05	-0,00027086237	-0,00016132224
0	-0,83310306	-2544,8862	0,0036988328	0,0033544246	0,0038046483
0	-0,83441138	-2547,3918	7,5846838e-05	-0,00026597205	-0,0001793768
0	-0,83447695	-2546,9861	0,0039530299	0,0035689184	0,0040901857
0	-0,83507895	-2549,6931	5,8388832e-06	-0,00028668001	-0,00026058115
0	-0,83606094	-2552,4812	0,0038068527	0,0034922129	0,0039712219
0	-0,83644092	-2551,8325	8,8369634e-05	-0,00017191982	-0,00013175333
0	-0,83615482	-2552,2046	0,003615553	0,0032806469	0,0037503508
0	-0,83684176	-2554,6865	0,00027429685	-3,4354453e-05	6,874965e-05
0	-0,83788782	-2556,2925	0,0033565557	0,0030252472	0,0034558801
0	-0,83836764	-2558,5903	0,00080610684	0,00048357091	0,00065083615
0	-0,83848685	-2560,1624	0,0026474514	0,0024493753	0,0027724144
0	-0,83918869	-2560,6428	0,0013289974	0,0011715272	0,0012827446
0	-0,83924383	-2563,717	0,0023169343	0,0020360898	0,0023914408
0	-0,84100515	-2564,7061	0,0016149645	0,0013704218	0,0015935359
0	-0,84003955	-2564,8757	0,0019577567	0,0017721399	0,0020740612
0	-0,83990097	-2566,5859	0,0016628001	0,0015003013	0,00165405
0	-0,84155947	-2569,1685	0,0021484371	0,0019238585	0,0021810858
0	-0,84151477	-2571,1729	0,0017006551	0,0014626957	0,001668643
0	-0,84353536	-2571,4814	0,0021166538	0,0018725783	0,0021362312
0	-0,84269643	-2570,6167	0,0016062895	0,0014600949	0,001610197
0	-0,84374994	-2573,6399	0,0020475003	0,0017739872	0,0020708188
0	-0,84421039	-2576,1169	0,0017331026	0,0015091393	0,0017542344
0	-0,84387958	-2577,4546	0,0018364111	0,0016326014	0,0018691759
0	-0,84441602	-2579,022	0,0021557668	0,0019283243	0,0022052622
0	-0,84580481	-2580,8462	0,0013353119	0,0010572828	0,0012334191
0	-0,84585547	-2581,8481	0,0028050165	0,0025115497	0,0029170066
0	-0,84571242	-2582,3528	0,00070550462	0,00041195541	0,00058085879
0	-0,84709525	-2582,6443	0,0032662342	0,0029440108	0,0034271602
0	-0,84682405	-2585,7148	0,00028487958	1,5420374e-05	0,00013367156
0	-0,84764361	-2588,8259	0,0035538066	0,0032021657	0,0037465377
0	-0,84843189	-2590,2214	0,0002660563	-6,740127e-05	-3,1597447e-05
0	-0,84836185	-2591,6567	0,0035620616	0,0032304802	0,0037161328
0	-0,84944367	-2592,7224	0,00033749413	-2,2973982e-05	0,00012790115
0	-0,84914416	-2595,8542	0,0034428667	0,0031272946	0,0036347529
0	-0,85012466	-2597,5532	0,00016997328	-5,7473953e-05	3,7081772e-05
0	-0,8508414	-2596,8611	0,0036052335	0,0032364882	0,0037071605
0	-0,85109472	-2599,543	0,00024506822	-0,00010526332	1,6749254e-05
0	-0,85082203	-2601,6931	0,0036686095	0,0033271373	0,0037632
0	-0,8518517	-2602,4487	7,8360099e-05	-0,00027763366	-0,00011867232
0	-0,85202157	-2603,79	0,0039112526	0,0035663885	0,0040305322
0	-0,8527264	-2604,9773	5,7414072e-05	-0,0002669284	-0,00015489961
0	-0,85398555	-2607,6431	0,0036512436	0,0033479093	0,0038551977
0	-0,85404664	-2608,0342	8,6273067e-05	-0,00022209133	-0,00016874954
0	-0,85408241	-2609,0078	0,0039135655	0,0035307799	0,004000864
0	-0,8545503	-2611,7634	0,00010972581	-0,00022656284	-0,00014392514
0	-0,85491985	-2612,9714	0,0037654594	0,0033422036	0,0038808209
0	-0,85580051	-2614,6074	5,2649048e-05	-0,00033140357	-0,00024126522
0	-0,85709393	-2615,9053	0,0038932303	0,0035995108	0,0040070848
0	-0,85711777	-2615,9431	3,0323063e-05	-0,00028849434	-0,0002439291
0	-0,85741431	-2617,6985	0,0037581271	0,0034304913	0,0039051103
0	-0,8578673	-2619,9155	0,0001975445	-0,00011339376	-2,6094494e-05
0	-0,85824728	-2620,4956	0,0035056018	0,0031759236	0,0036281128
0	-0,85978061	-2622,9041	0,00041166402	0,00014130957	0,00024650188
0	-0,85824728	-2623,3384	0,0031042607	0,0028228904	0,0031727112
0	-0,86027831	-2625,5806	0,0010314432	0,00078572717	0,00096424454
0	-0,86028874	-2628,5952	0,0024547644	0,0022417966	0,0024921675
0	-0,86006671	-2628,8125	0,0014568743	0,0013346585	0,0014464161
0	-0,86067319	-2631,2258	0,0021399609	0,00191818	0,0022209981
0	-0,86221099	-2632,8533	0,0017703102	0,0015703284	0,0017591171
0	-0,86168647	-2632,4121	0,0020226738	0,0017956033	0,0020953384
0	-0,86252689	-2635,0542	0,001595606	0,0014138441	0,0015800634
0	-0,86250901	-2636,1948	0,0021616765	0,0018933162	0,0022225315
0	-0,86395442	-2638,2434	0,0015717376	0,0014907066	0,0016987511
0	-0,86378306	-2640,3135	0,0021585827	0,0019008096	0,0021572113
0	-0,86529255	-2641,2092	0,0016182034	0,0014530208	0,0016306281
0	-0,86541623	-2640,415	0,0019685687	0,0017458254	0,0020339421
0	-0,86610764	-2642,5234	0,0018796757	0,0016790514	0,001920086
0	-0,8665204	-2644,3647	0,0015555529	0,0013700071	0,0015882401
0	-0,86734891	-2645,1306	0,0023958101	0,0021454948	0,0024306518
0	-0,86627752	-2646,2183	0,0010785233	0,00078876852	0,00091825775
0	-0,86726844	-2648,3672	0,0030298904	0,0027892711	0,0032245594
0	-0,86767226	-2650,8967	0,00054123148	0,00016764825	0,00031212607
0	-0,86811632	-2651,5579	0,0033979227	0,0030651207	0,0035899593
0	-0,86850524	-2652,8601	0,00026676164	-4,9723312e-05	4,1381572e-05
0	-0,8702755	-2654,4761	0,0035531831	0,003232108	0,0036971595
0	-0,86897314	-2655,5166	0,00026744523	-7,6199067e-05	6,5556669e-05
0	-0,86965859	-2657,6938	0,003499761	0,0031350818	0,0035861689
0	-0,87109059	-2659,5596	0,0004278837	0,00012886303	0,00025868343
0	-0,8721441	-2659,9292	0,0035192573	0,0031640413	0,0036232315
0	-0,87179989	-2662,3882	0,00021354004	-0,00013948855	-1,0221265e-05
0	-0,8732602	-2663,2102	0,0035866071	0,0032655366	0,0037153699
0	-0,87228715	-2664,1094	0,00016411141	-0,00013378973	-3,4558761e-05
0	-0,87323487	-2665,5308	0,0037643744	0,0034070055	0,0039075259
0	-0,87388456	-2668,0576	1,9218132e-05	-0,00031580566	-0,00017047656
0	-0,87434798	-2670,54	0,0039280537	0,0035999417	0,0040810327
0	-0,87599903	-2671,9297	2,4570109e-05	-0,00022758002	-0,00014838588
0	-0,87480992	-2670,7151	0,0036741146	0,00336279	0,0038486288
0	-0,87609291	-2673,7712	7,2688126e-05	-0,00033562974	-0,0001682539
0	-0,87665617	-2674,802	0,0038905134	0,0034771927	0,0039950162
0	-0,87707192	-2675,3335	6,6260618e-05	-0,00022903725	-0,00012019329
0	-0,87675452	-2677,4094	0,0037301579	0,0034243243	0,0038740733
0	-0,87816864	-2678,7776	3,3831384e-05	-0,00023936358	-0,0001966054
0	-0,87800026	-2681,4429	0,0038386222	0,0035520943	0,0040446441
0	-0,87890774	-2682,5247	-1,6940103e-05	-0,00032881711	-0,00021895568
0	-0,87852031	-2682,2471	0,0036887412	0,0033856013	0,0038428635
0	-0,87970793	-2684,2427	0,00034535531	2,5558402e-05	0,00015875994
0	-0,8802563	-2686,417	0,0033907786	0,0030481841	0,0034729321
0	-0,88092536	-2686,7322	0,00067272939	0,00036189391	0,00048898149
0	-0,88118315	-2688,2031	0,0028430845	0,0025578998	0,0028912278
0	-0,8809343	-2688,4421	0,0013019459	0,0010702102	0,0012562225
0	-0,88281482	-2691,9595	0,0021721616	0,0020093448	0,0021972992
0	-0,88240057	-2693,1733	0,001586778	0,0013866824	0,0015522512
0	-0,88256299	-2693,7852	0,0021136526	0,0019049564	0,0021706629
0	-0,88301152	-2695,8672	0,0017786198	0,0015658734	0,0017826841
0	-0,8845821	-2699,1079	0,0020299461	0,0017912122	0,0020924129
0	-0,88523775	-2699,738	0,0015959141	0,0013879205	0,0015816602
0	-0,88458806	-2699,6577	0,0021627683	0,0019585274	0,00223224
0	-0,88586211	-2699,8992	0,0015987571	0,0014867383	0,0016243778
0	-0,88603646	-2701,3853	0,0020764191	0,0018361008	0,0021419239
0	-0,88624507	-2703,8413	0,0017232669	0,0015547397	0,0017288713
0	-0,8867994	-2704,3044	0,0018749018	0,0016373703	0,0019070981
0	-0,88813454	-2706,8679	0,002148011	0,0018838617	0,0021894134
0	-0,8875668	-2708,6233	0,0012835518	0,00109256	0,0012691423
0	-0,88770539	-2709,4001	0,0026869285	0,0024308832	0,0027586028
0	-0,88907629	-2711,6882	0,00080215075	0,00057074736	0,00065210101
0	-0,88902116	-2712,2971	0,0033045176	0,0029877685	0,0034706166
0	-0,89008659	-2715,5044	0,0003411893	5,8915757e-05	9,62583e-05
0	-0,89015067	-2717,4109	0,0035683326	0,003235636	0,0037095074
0	-0,89110732	-2717,5764	0,00023837754	-6,6537468e-05	1,4001271e-05
0	-0,89206994	-2719,012	0,0035506948	0,0032200271	0,0036845407
0	-0,89233071	-2719,77	0,0002341756	-9,5994619e-05	2,019573e-05
0	-0,89219809	-2721,6672	0,0034125068	0,0030897572	0,0035259819
0	-0,89353919	-2723,186	0,00039448956	7,1757531e-05	0,00016817561
0	-0,89314133	-2723,7649	0,0035573361	0,0032233689	0,0037475124
0	-0,89292675	-2726,2549	0,0001504003	-0,00015342492	-0,00010041316
0	-0,89373887	-2730,2617	0,0036534406	0,003325064	0,0038102227
0	-0,89474618	-2731,178	0,00011190357	-0,00019889441	-7,1776449e-05
0	-0,8946225	-2733,1294	0,0037614643	0,0034221893	0,003918706
0	-0,89536011	-2733,6592	-3,539426e-05	-0,00037394377	-0,00026379566
0	-0,89615583	-2735,262	0,003952262	0,0035727585	0,0040536546
0	-0,89699775	-2738,9507	0,00017159371	-0,00016458274	-8,9307723e-05
0	-0,8966133	-2739,7263	0,0037094685	0,0033373788	0,0038548224
0	-0,89822859	-2741,0498	2,1906089e-05	-0,00026546855	-0,00018551335
0	-0,89811981	-2741,5854	0,0038421149	0,0034886722	0,0039729397
0	-0,8982867	-2742,8752	0,00014069687	-0,00015862635	-0,00012959674
0	-0,89984685	-2745,3726	0,0037816393	0,0034184228	0,0039338968
0	-0,89958757	-2746,1804	7,8223748e-05	-0,00025325833	-0,00013911485
0	-0,89925677	-2746,7935	0,0038218761	0,0034709058	0,0039552106
0	-0,90177953	-2751,3394	5,4940174e-05	-0,00025224785	-0,00014572259
0	-0,90096742	-2751,9121	0,0036074053	0,0032827335	0,0037725342
0	-0,90153664	-2753,9607	0,00050494005	0,00018313818	0,00030673924
0	-0,90206861	-2755,1289	0,0031308846	0,002803795	0,0032604707
0	-0,90297759	-2756,1743	0,00096536055	0,00066868204	0,00077095395
0	-0,90310723	-2757,6729	0,0026008752	0,0023173483	0,002696784
0	-0,90354532	-2759,1145	0,0015945914	0,00132724	0,0015202067
0	-0,9036392	-2759,5044	0,0020746763	0,0018210699	0,0020748202
0	-0,90433508	-2762,7861	0,0015960056	0,0014334434	0,001646337
0	-0,90593845	-2764,5852	0,0020925568	0,0018593301	0,002111967
0	-0,90578347	-2764,0974	0,0017058239	0,0015551319	0,0017244875
0	-0,90599954	-2765,4956	0,0020637158	0,0018737051	0,0021491088
0	-0,90616345	-2766,9626	0,0015687103	0,0014573538	0,0015862796
0	-0,90764612	-2770,3269	0,002154161	0,0019096672	0,0022294326
0	-0,90782791	-2770,239	0,0016244422	0,001485822	0,0016260294
0	-0,90822428	-2771,0469	0,0020243418	0,0017626882	0,0020449632
0	-0,90857297	-2772,8931	0,0018621784	0,0016807754	0,0019565418
0	-0,90994239	-2774,2273	0,001651424	0,0014428979	0,001664194
0	-0,90890229	-2774,2332	0,0023749836	0,0021041932	0,0025057362
0	-0,90905726	-2775,9934	0,0010365332	0,00090807222	0,00099516287
0	-0,91069639	-2778,0225	0,00291695	0,0026817233	0,0030553024
0	-0,9109199	-2780,2871	0,00053233147	0,00023077737	0,00035947203
0	-0,91132075	-2781,1809	0,003399035	0,0030798141	0,003517969
0	-0,91136545	-2781,7708	0,00026048021	-5,9824088e-05	8,1862381e-05
0	-0,91203153	-2783,6814	0,0036116748	0,0032867289	0,003755383
0	-0,91248602	-2785,5398	0,0002569661	-5,9595914e-05	1,8967257e-05
0	-0,91344416	-2786,1816	0,0035519116	0,00325116	0,0036786632
0	-0,91467798	-2787,4885	0,00026779156	-2,0901207e-05	1,7400016e-05
0	-0,91442019	-2787,9404	0,0034195867	0,0031472561	0,0035837332
0	-0,91485679	-2790,8765	0,00033008493	5,3264375e-05	9,0153189e-05
0	-0,91507137	-2792,1938	0,0036086433	0,0032961387	0,0037737172
0	-0,91564804	-2791,906	0,00012588134	-0,0001975862	-0,00013434561
0	-0,91532916	-2794,1714	0,0037674552	0,0034658089	0,003898039
0	-0,9174332	-2797,0632	4,0714658e-05	-0,00020950509	-0,00014550664
0	-0,91716498	-2799,4485	0,0037609728	0,0034641498	0,0039536105
0	-0,91804266	-2799,947	-9,8862583e-05	-0,00034080702	-0,00031102099
0	-0,91818571	-2798,8616	0,0039204457	0,0035817018	0,0040669953
0	-0,91899335	-2802,791	0,00015339363	-0,00013732992	-3,7502614e-05
0	-0,91834813	-2803,9353	0,0037595932	0,0034143245	0,0039329259
0	-0,92017353	-2804,4524	3,9894803e-06	-0,00031469419	-0,00025760266
0	-0,91991127	-2806,7007	0,003878854	0,0035116177	0,0039492878
0	-0,92171431	-2809,4829	9,7322991e-05	-0,00015182653	-0,00015660306
0	-0,9211421	-2810,8672	0,0037474374	0,0034225793	0,0039196569
0	-0,92137456	-2811,9399	0,00017105231	-0,00014690508	-4,0021841e-05
0	-0,9222433	-2811,446	0,003774378	0,0034801771	0,0039176377
0	-0,92297345	-2813,9031	0,0002054574	-8,051953e-05	3,9863808e-05
0	-0,92351586	-2815,968	0,0034067642	0,0030976203	0,0035537125
0	-0,92401356	-2815,885	0,00063426449	0,00043020933	0,00050573889
0	-0,92306286	-2817,7871	0,0029211887	0,0026337183	0,0030263816
0	-0,92457235	-2820,0762	0,0012465529	0,00090978836	0,0011031085
0	-0,92516243	-2821,2158	0,0023114951	0,0020469886	0,0024052686
0	-0,92412829	-2823,3984	0,0016899927	0,0015118298	0,0016954057
0	-0,92549175	-2825,3865	0,0020027601	0,0018432138	0,0021175763
0	-0,92702508	-2826,6521	0,0016830771	0,0015133843	0,0016570901
0	-0,92747211	-2828,1287	0,002059103	0,0018321343	0,0020945137
0	-0,92769712	-2827,4492	0,0016241523	0,0015151139	0,0016858851
0	-0,92788935	-2828,7695	0,0021763584	0,0019430014	0,0022162464
0	-0,92800707	-2831,0017	0,0015781102	0,0014513988	0,0015974526
0	-0,92815757	-2833,5496	0,0020991638	0,001895647	0,0021406915
0	-0,92959106	-2836,0969	0,0016717847	0,0015093602	0,001702124
0	-0,92971474	-2837,9778	0,0019538067	0,0016840086	0,0019515173
0	-0,93014985	-2839,2749	0,002001133	0,0017943608	0,0021046079
0	-0,93084276	-2840,5728	0,0013836925	0,0011017044	0,0013234891
0	-0,93176812	-2842,0464	0,0026488414	0,0024081802	0,0028295128
0	-0,93239844	-2843,7917	0,00086094596	0,00063384359	0,00076718134
0	-0,93205124	-2845,0291	0,0031727487	0,0028907785	0,0032835416
0	-0,93240887	-2845,7161	0,0003330069	8,4814674e-05	0,00013716199
0	-0,93351603	-2847,6624	0,0035276939	0,0031847665	0,0036663578
0	-0,93366206	-2847,7673	0,00021634434	-7,5564312e-05	5,5707351e-05
0	-0,93434304	-2849,6326	0,0035022595	0,0032184403	0,0036713404
0	-0,93510002	-2851,7227	0,00025437033	-8,0714817e-05	8,0594618e-05
0	-0,93496293	-2852,3689	0,0035934518	0,0032460839	0,0036639317
0	-0,93558282	-2853,6685	0,00032285874	3,1355885e-05	6,3984189e-05
0	-0,93583912	-2854,665	0,0033958489	0,003133999	0,0036168857
0	-0,93667358	-2856,3455	0,00024907102	-8,1393518e-05	3,3642864e-05
0	-0,93672574	-2858,0447	0,0037636643	0,0034048301	0,0038461022
0	-0,93759447	-2860,2781	2,2166714e-05	-0,00025627989	-0,00013611978
0	-0,93850046	-2861,4243	0,0037376175	0,0034527241	0,0039289347
0	-0,93894899	-2863,4658	0,00010959528	-0,00015151541	-7,1903341e-05
0	-0,93927234	-2864,3354	0,0038318424	0,0034492195	0,004034372
0	-0,9393692	-2867,814	-8,768875e-05	-0,00037786347	-0,00028374838
0	-0,94030499	-2869,2563	0,0037622168	0,0033969351	0,0039646234
0	-0,93991458	-2869,949	0,00013252873	-0,00010784192	-4,0298037e-05
0	-0,94141215	-2872,1484	0,0038325386	0,0035141597	0,0039789663
0	-0,94172359	-2871,9846	-5,6630743e-05	-0,00034297729	-0,00031814445
0	-0,94181597	-2872,2317	0,0038495031	0,0034485187	0,0040227822
0	-0,94379783	-2873,9766	7,9461679e-05	-0,0001966022	-0,00010843389
0	-0,94277263	-2873,564	0,003689836	0,0033653812	0,0038495734
0	-0,94300508	-2878,0125	0,00016241436	-9,6583681e-05	-8,1383041e-05
0	-0,94483495	-2879,3945	0,0036819915	0,0033614615	0,0037904035
0	-0,94505101	-2879,3245	0,00040722347	8,9905807e-05	0,00026494177
0	-0,94397515	-2881,0728	0,0031864832	0,0028482666	0,0032641639
0	-0,9457171	-2885,0464	0,00093941519	0,00071893475	0,00085174059
0	-0,94557852	-2885,8157	0,0026657479	0,0023666671	0,0027681876
0	-0,94594806	-2886,6792	0,0014246476	0,0011317267	0,0013433235
0	-0,94637871	-2886,9514	0,0020992029	0,0018526441	0,0021825838
0	-0,94759613	-2888,7917	0,0017698274	0,0016010064	0,0018210495
0	-0,94783753	-2889,6321	0,0020889181	0,001863964	0,002172122
0	-0,94853491	-2889,624	0,0016798556	0,0014987575	0,0015724883
0	-0,94867349	-2891,6531	0,0020618134	0,0017855124	0,0020862916
0	-0,94856769	-2893,8352	0,0016330873	0,0014732225	0,001660759
0	-0,94942898	-2896,1948	0,0021602996	0,0019471745	0,0022222297
0	-0,95108449	-2897,9897	0,0015532316	0,0014116825	0,0015777545
0	-0,95023513	-2897,0542	0,0020321175	0,001778769	0,0021099746
0	-0,951612	-2899,158	0,0018281742	0,0017304758	0,0019041316
0	-0,95173717	-2900,6218	0,0017613445	0,0014705745	0,0017366816
0	-0,95288008	-2901,4629	0,0022465724	0,0020607489	0,0023630534
0	-0,95188916	-2902,7236	0,0010677367	0,00073645933	0,00093826163
0	-0,95349252	-2905,6895	0,0030104916	0,0026478881	0,0031254953
0	-0,95387995	-2906,1416	0,0006281152	0,00035910343	0,00047814305
0	-0,95419586	-2906,9434	0,0033506087	0,0030551669	0,0035448819
0	-0,95487684	-2907,6758	0,00025714602	-2,6066846e-05	9,284704e-05
0	-0,95527172	-2909,8054	0,0036089791	0,0032372773	0,0037628387
0	-0,95557421	-2911,1853	0,00024356836	-8,7452354e-05	5,0046947e-05
0	-0,95539391	-2912,4907	0,0034518365	0,0031741045	0,0036291876
0	-0,95636398	-2915,24	0,00028137074	-7,8358571e-05	3,8080616e-05
0	-0,95689148	-2916,3164	0,0036174017	0,0032763695	0,0037667658
0	-0,95734298	-2917,5947	0,00029438909	-2,5920453e-05	9,2114788e-05
0	-0,95745921	-2920,7656	0,0035657343	0,0032274765	0,0036632677
0	-0,95862001	-2922,5437	0,00018073508	-0,00016304053	-6,5005152e-05
0	-0,95900297	-2922,5493	0,0038259584	0,003470832	0,0039364379
0	-0,95941424	-2924,7769	1,0070653e-06	-0,00031662872	-0,00019506173
0	-0,96089393	-2925,6301	0,0037354955	0,0034267509	0,0039532743
0	-0,96078068	-2926,5562	0,00018030812	-0,00013762008	-4,9289374e-05
0	-0,95994323	-2926,7539	0,003845803	0,003563355	0,0040357308
0	-0,96088499	-2928,7646	3,1874515e-06	-0,00036463753	-0,00026290276
0	-0,96229762	-2930,9678	0,0037534193	0,0034044259	0,0038949393
0	-0,96314847	-2931,4548	8,5163265e-05	-0,00015972502	-9,9303434e-05
0	-0,96284598	-2934,311	0,0038940222	0,0036083965	0,0040728631
0	-0,96338391	-2937,5935	1,1396332e-06	-0,00034416094	-0,00027483824
0	-0,96472949	-2938,5964	0,0038538454	0,0034952823	0,0040177396
0	-0,96521378	-2939,4094	0,00011854689	-0,00022333115	-0,00010861957
0	-0,96441656	-2940,614	0,0036478161	0,0033343828	0,0038149704
0	-0,96580684	-2941,844	0,000255719	-5,5034761e-05	6,3843327e-05
0	-0,96579492	-2944,2271	0,0034864158	0,0031962316	0,0036488543
0	-0,96676648	-2946,0959	0,00059250521	0,00036343234	0,00046890185
0	-0,96674412	-2946,9492	0,002882821	0,0025951616	0,0030029167
0	-0,96698999	-2948,1189	0,001229745	0,0010086793	0,0011629483
0	-0,96713901	-2949,2117	0,0023525702	0,0021201107	0,0025026798
0	-0,96817911	-2951,5635	0,0015572234	0,0012763793	0,0014622228
0	-0,96939206	-2953,7468	0,002010708	0,0017835788	0,0020537227
0	-0,9698987	-2953,8738	0,0017715947	0,0015678433	0,001764019
0	-0,97011477	-2957,0894	0,0021513556	0,0019000982	0,0022017697
0	-0,97036511	-2957,3901	0,0016332102	0,0014718645	0,0016229089
0	-0,97045302	-2960,2202	0,0021265594	0,0019019782	0,0021764769
0	-0,97106546	-2963,1758	0,0016259238	0,0015167312	0,0016062568
0	-0,97200572	-2963,7607	0,0020858815	0,0018535401	0,0021816199
0	-0,9725824	-2966,2695	0,001685671	0,0015422555	0,0017977549
0	-0,97237229	-2966,3945	0,0019281992	0,0017588468	0,002006989
0	-0,97341985	-2966,8665	0,0020595249	0,0018785488	0,002152245
0	-0,97317249	-2968,9595	0,0014536576	0,0012290363	0,0014652954
0	-0,97394884	-2970,6426	0,0026309153	0,002311945	0,0027325402
0	-0,97572803	-2971,3955	0,00086225756	0,00054641772	0,00071359915
0	-0,97489208	-2972,6826	0,0031834578	0,0028689613	0,003376544
0	-0,97607225	-2975,3799	0,0004059198	0,00011860189	0,00020410167
0	-0,97743422	-2977,7441	0,0034705803	0,0031925801	0,003683748
0	-0,97709298	-2977,6187	0,00027775342	4,6103378e-06	0,00012138713
0	-0,97726882	-2978,5806	0,003555506	0,0032869903	0,0037227948
0	-0,97859502	-2980,7661	0,00032599521	-6,2293839e-05	0,00010393996
0	-0,97809881	-2982,3276	0,0034252964	0,0031368674	0,0036240879
0	-0,97866058	-2983,989	0,00027526708	-5,0660456e-05	1,9140716e-05
0	-0,97930282	-2985,4995	0,0036149449	0,0032742517	0,0037360927
0	-0,97984225	-2986,2529	0,00025782865	-5,0283561e-05	8,2273036e-05
0	-0,98038614	-2988,6455	0,0036287559	0,0032973895	0,0037642776
0	-0,98125041	-2989,8992	6,8973168e-05	-0,00026548922	-0,0001100215
0	-0,98148137	-2990,6824	0,0038360194	0,0035082281	0,0040580831
0	-0,98131448	-2992,5701	-4,8681977e-06	-0,00029923307	-0,00022297056
0	-0,98201185	-2994,8879	0,0037245459	0,0034015502	0,0039153388
0	-0,98216683	-2996,6714	0,00012841789	-0,0001456021	-8,0593745e-05
0	-0,98328739	-2998,0393	0,0039003626	0,0035431469	0,00399523
0	-0,98382831	-2997,7705	4,3123655e-05	-0,00023745146	-0,00019394443
0	-0,98462254	-3000,5315	0,0037125885	0,0034003267	0,0038090299
0	-0,98461062	-3001,8147	9,4652496e-05	-0,00024024339	-0,00010354619
0	-0,98430812	-3002,0195	0,0039021124	0,0035914844	0,0040615201
0	-0,98572224	-3003,364	-2,5049958e-05	-0,00035714213	-0,0002535808
0	-0,98554045	-3004,5415	0,0038002711	0,0035360127	0,0039730929
0	-0,98670572	-3007,1133	0,00021344393	-0,00014064834	-3,6347483e-05
0	-0,98717958	-3008,1094	0,0035570955	0,0032421106	0,0037131005
0	-0,98854452	-3008,4929	0,00040613121	0,00016171514	0,00027088536
0	-0,98840445	-3011,3574	0,0032189703	0,002915008	0,0033299795
0	-0,98801106	-3014,157	0,00095164281	0,00064342283	0,00081673381
0	-0,98885	-3014,96	0,0026028906	0,0023508756	0,0026724353
0	-0,99022985	-3015,6521	0,0014091427	0,0012581146	0,0013917522
0	-0,98830909	-3016,0015	0,002192578	0,0019590738	0,00225983
0	-0,99024028	-3020,0444	0,0016817647	0,001490772	0,0016900107
0	-0,99091381	-3022,2817	0,002028039	0,0017650882	0,0020657983
0	-0,9908244	-3023,7886	0,0016230872	0,0014570248	0,0016529787
0	-0,99243671	-3026,4468	0,0021596774	0,0019226187	0,0022123219
0	-0,99280328	-3027,4683	0,0016426501	0,0014812632	0,0016708514
0	-0,99310577	-3027,5415	0,0021492413	0,0019077747	0,0022404331
0	-0,99315196	-3029,6816	0,0015628852	0,0014761866	0,0016474652
0	-0,99357516	-3030,2959	0,0020082146	0,0017976983	0,0020863791
0	-0,99395216	-3033,0542	0,0019000405	0,0016316993	0,0018674493
0	-0,9940967	-3036,4478	0,0016520839	0,0014320344	0,0016451906
0	-0,99566579	-3037,3508	0,0022981202	0,0020269949	0,0023448996
0	-0,99585503	-3037,9583	0,0012359269	0,00098256732	0,001177279
0	-0,99600255	-3039,9985	0,0030069628	0,0027255861	0,0031215521
0	-0,9970665	-3040,3853	0,00056304887	0,00027320348	0,00043371518
0	-0,99728405	-3042,9722	0,0033334557	0,003011185	0,0034858498
0	-0,99845827	-3044,7766	0,00024823952	-1,7753337e-06	0,00010746124
0	-0,99769533	-3045,2241	0,0035662281	0,0032684817	0,0037326799
0	-0,99790543	-3048,0498	0,00028254674	-7,804716e-05	4,6123168e-05
0	-0,99853426	-3048,5046	0,0035651927	0,0032316393	0,0036984822
0	-0,99950731	-3051,9319	0,00035074467	1,3539684e-05	0,00017190905
0	-1,0001824	-3052,8782	0,0034535041	0,0031569079	0,0036589825
0	-0,99996477	-3054,8665	0,00026719912	-7,8798039e-05	4,9626397e-05
0	-1,001425	-3057,488	0,003596619	0,0033313758	0,0037262903
0	-1,0010481	-3058,1487	0,00019560306	-0,00018608815	-4,4672925e-05
0	-1,0006592	-3058,3547	0,0037152215	0,0034002385	0,0039045629
0	-1,001817	-3061,3787	3,8692961e-05	-0,00025530899	-0,00016662409
0	-1,0032564	-3062,4265	0,0039276336	0,0036510674	0,0040945159
0	-1,0035887	-3061,7644	2,9613147e-08	-0,00026656111	-0,00017513405
0	-1,0037766	-3063,9841	0,0036680538	0,0033396052	0,0038786517
0	-1,004523	-3064,7388	3,745321e-05	-0,00022034801	-0,00014150399
0	-1,004684	-3066,4941	0,0038955768	0,0035578131	0,004015415
0	-1,005511	-3067,5107	0,00013926932	-0,00016442413	-8,3820196e-05
0	-1,0054157	-3068,5947	0,0037036585	0,0033828851	0,0038602115
0	-1,0073557	-3072,4297	0,00011331504	-0,00022116787	-0,00014154153
0	-1,0067449	-3073,3662	0,0038964539	0,0035484075	0,0040423321
0	-1,0067806	-3075,2937	2,9831717e-05	-0,00034800061	-0,00027121714
0	-1,008445	-3076,6633	0,0037884584	0,0034259898	0,0039382167
0	-1,0088533	-3077,7769	0,00029660456	-2,051238e-05	4,7490466e-05
0	-1,0083824	-3080,2954	0,0034286897	0,0030831432	0,0035264017
0	-1,009594	-3080,6279	0,00061538006	0,00027821457	0,00044697459
0	-1,0100737	-3080,4363	0,0029751752	0,0026571376	0,0030676657
0	-1,0096699	-3082,2434	0,001230548	0,00098682113	0,0011766307
0	-1,0104805	-3085,0999	0,0023135724	0,002079193	0,0023705624
0	-1,0116428	-3086,8958	0,0016024101	0,0013662074	0,0015862384
0	-1,0118113	-3088,8484	0,0021388142	0,001917596	0,0022066575
0	-1,0128632	-3089,2966	0,0018109716	0,0016141606	0,0018118391
[truncated: 2,671 more rows]
