# Supplementary material for: Medial open wedge osteotomy yields comparable stability to lateral open wedge procedure on the distal femur
Source: PLoS One. 2024 Sep 25;19(9):e0310869. doi: 10.1371/journal.pone.0310869 (PMC11423964; doi:10.1371/journal.pone.0310869)
Supplement: S1 File — This file contains all raw data in csv format as it was stored on the testing machine. (ZIP) [file pone.0310869.s001.zip › Specimens/L2_Axial/specimen.dat]

MTS793|MPT|DEU|1|2|,|.|:|49|1|1|A
Datenerfassung						Zeit:	10,019531	Sec	18.06.2021 15:45:25
Laufzeit	Axial Z�hler	Axial Weg	Axial Kraft	Aux Input 1	Aux Input 2
Sec	segments	mm	N	V	V
0,01171875	0	-14,692778	5,9665179	-6,0615785e-05	-0,00049694238
0,021484375	0	-14,69383	5,2068939	-0,00049673335	-0,00084989879
0,03125	0	-14,692908	5,6417475	-6,5410204e-05	-0,00054134685
0,041015625	0	-14,693616	6,2888861	-0,00049452059	-0,00087125401
0,05078125	0	-14,693316	6,1258302	-0,00038589162	-0,00078829995
0,060546875	0	-14,692421	5,5273623	0,00010405594	-0,00028850918
0,0703125	0	-14,693604	5,5246801	-0,00091476511	-0,0013641876
0,080078125	0	-14,693964	5,9358964	0,00075293821	0,00023902161
0,08984375	0	-14,694139	5,7479181	-0,0015707228	-0,0020578536
0,099609375	0	-14,693461	4,8857555	0,0012531872	0,00069537456
0,109375	0	-14,692809	5,6586785	-0,0018628732	-0,0023323393
0,11914063	0	-14,693594	6,0863791	0,0013326542	0,00075810251
0,12890625	0	-14,693217	5,8355927	-0,0018761617	-0,0024165371
0,13867188	0	-14,693832	4,8121624	0,0014025792	0,00086916616
0,1484375	0	-14,694627	5,3192115	-0,0019022006	-0,0024081862
0,15820313	0	-14,693893	6,2317772	0,0013275547	0,00081991398
0,16796875	0	-14,694822	5,6493468	-0,001965669	-0,0024333142
0,17773438	0	-14,693994	4,8475342	0,0015949288	0,0010044577
0,1875	0	-14,694938	5,7334452	-0,001988811	-0,0024978016
0,19726563	0	-14,695319	6,2323918	0,0016282785	0,0010974631
0,20703125	0	-14,695768	5,5333972	-0,0021906768	-0,0026483224
0,21679688	0	-14,695065	4,5875273	0,0018417347	0,0013008943
0,2265625	0	-14,695747	5,2990952	-0,0021720016	-0,0027331312
0,23632813	0	-14,695923	6,0547514	0,0016105141	0,0010696383
0,24609375	0	-14,695583	5,3042359	-0,0020881698	-0,0026271073
0,25585938	0	-14,695547	4,691854	0,0017104631	0,0012060953
0,265625	0	-14,695713	5,7635083	-0,0021487386	-0,0026305499
0,27539063	0	-14,696275	5,8604031	0,0015252783	0,0010433325
0,28515625	0	-14,696248	5,3597798	-0,0021099874	-0,0025884528
0,29492188	0	-14,695448	4,5702605	0,0017431534	0,0011998162
0,3046875	0	-14,696753	5,2289667	-0,0021480457	-0,0027040697
0,31445313	0	-14,696571	6,1894207	0,0016242602	0,0010653355
0,32421875	0	-14,697005	5,2075648	-0,001969975	-0,0024863114
0,33398438	0	-14,696424	4,4645929	0,0012103339	0,00071614591
0,34375	0	-14,697475	5,6467204	-0,0015777249	-0,0020887745
0,35351563	0	-14,697308	6,1632133	0,00068150868	0,00019816332
0,36328125	0	-14,698008	5,036015	-0,0009860039	-0,0014616128
0,37304688	0	-14,696942	4,4919176	1,7224447e-05	-0,00034778772
0,3828125	0	-14,696942	5,3568745	-0,00057701784	-0,00093683321
0,39257813	0	-14,698307	6,1615372	-9,4689894e-05	-0,00053860625
0,40234375	0	-14,698401	5,1069818	-0,00045380599	-0,00082876137
0,41210938	0	-14,697462	4,6623497	-0,00011140117	-0,0005900145
0,421875	0	-14,698013	5,3798409	-0,00062212301	-0,0010066724
0,43164063	0	-14,698208	5,617384	-3,0567026e-05	-0,00051118038
0,44140625	0	-14,698958	5,0628371	-0,00053686521	-0,00098348502
0,45117188	0	-14,699292	4,391335	-6,2356849e-05	-0,00047144436
0,4609375	0	-14,699518	5,1640906	-0,00045088903	-0,00085764885
0,47070313	0	-14,699001	6,0108304	-0,00044559708	-0,00089405512
0,48046875	0	-14,699225	4,9431434	1,79372e-05	-0,00040941799
0,49023438	0	-14,700356	4,3506546	-0,0010547518	-0,0014569717
0,5	0	-14,699891	5,3092093	0,00064068288	0,00014222111
0,50976563	0	-14,700161	5,8817492	-0,0016212012	-0,002100361
0,51953125	0	-14,699946	4,642457	0,0012105212	0,00069033983
0,52929688	0	-14,700076	4,347302	-0,0018869502	-0,0023993265
0,5390625	0	-14,700442	5,0896592	0,0013090733	0,0007780845
0,54882813	0	-14,701427	5,6453795	-0,0019370418	-0,0024684244
0,55859375	0	-14,70178	4,9253182	0,0013274407	0,00082793942
0,56835938	0	-14,702529	4,07584	-0,0019250056	-0,0024989399
0,578125	0	-14,700985	5,4250469	0,0013121368	0,00080933684
0,58789063	0	-14,701997	5,6348181	-0,001958899	-0,0024399688
0,59765625	0	-14,701998	4,5321507	0,0014123174	0,00090420333
0,60742188	0	-14,702294	4,3541751	-0,0021221251	-0,0026597339
0,6171875	0	-14,702262	5,2307549	0,0015975059	0,0010868706
0,62695313	0	-14,702842	5,1934271	-0,0021194601	-0,0026922803
0,63671875	0	-14,703661	4,6181493	0,0015891711	0,0010340909
0,64648438	0	-14,702806	4,2366052	-0,0021952651	-0,0027250675
0,65625	0	-14,703779	5,4378996	0,0017718958	0,0011747443
0,66601563	0	-14,703279	5,4609776	-0,0021376223	-0,0026833324
0,67578125	0	-14,704055	4,7357192	0,0015457785	0,00098186976
0,68554688	0	-14,70353	4,3559632	-0,002176197	-0,0027306997
0,6953125	0	-14,705107	5,0363503	0,0016881672	0,0011064794
0,70507813	0	-14,704926	5,5810623	-0,0021294332	-0,0026674231
0,71484375	0	-14,705278	4,685987	0,0015645766	0,00096573663
0,72460938	0	-14,706779	4,447382	-0,0020276518	-0,0025630002
0,734375	0	-14,705994	5,5850296	0,0015322545	0,00096844399
0,74414063	0	-14,706166	5,5099835	-0,0020238913	-0,0025955746
0,75390625	0	-14,706551	4,1711702	0,001251549	0,00072420924
0,76367188	0	-14,706759	4,2490101	-0,0015592155	-0,0020390488
0,7734375	0	-14,705521	5,0511584	0,00067376345	0,00019457497
0,78320313	0	-14,706882	4,9968996	-0,0010728766	-0,0015026841
0,79296875	0	-14,707419	4,2040272	0,00026551075	-0,0002411029
0,80273438	0	-14,707685	4,2913666	-0,00058349734	-0,0010016141
0,8125	0	-14,708367	5,0716662	-0,00024215253	-0,00064285833
0,82226563	0	-14,708841	5,1888452	-0,00057824195	-0,00093704264
0,83203125	0	-14,708541	4,2451544	-5,33813e-05	-0,00054062065
0,84179688	0	-14,708842	4,7251024	-0,00042859634	-0,00082300673
0,8515625	0	-14,709064	4,832335	-9,3648487e-05	-0,00054569799
0,86132813	0	-14,710437	5,0164571	-0,00062718225	-0,00095003576
0,87109375	0	-14,710191	4,1766462	-0,00013951481	-0,00056295015
0,88085938	0	-14,710125	4,2452664	-0,00043484796	-0,00084955583
0,890625	0	-14,712042	5,2659025	-0,00042717316	-0,00081970938
0,90039063	0	-14,711273	4,6596117	-4,2362299e-05	-0,0004702303
0,91015625	0	-14,711621	4,0234814	-0,000990125	-0,0013727502
0,91992188	0	-14,711644	4,2543187	0,00072657201	0,00021725151
0,9296875	0	-14,712588	5,1978416	-0,0015991126	-0,0021254937
0,93945313	0	-14,713902	4,9695745	0,00112861	0,00063650042
0,94921875	0	-14,71299	3,9721279	-0,0018817872	-0,0024703017
0,95898438	0	-14,714954	3,7880056	0,0013661396	0,00077847677
0,96875	0	-14,714014	5,4264998	-0,0019770639	-0,0024998921
0,97851563	0	-14,714311	4,4322386	0,0012681192	0,00074905221
0,98828125	0	-14,714005	3,659986	-0,001872532	-0,002389038
0,99804688	0	-14,714151	4,2243676	0,0013326502	0,00075297349
1,0078125	0	-14,714953	4,8886051	-0,0019900938	-0,0025738953
1,0175781	0	-14,713865	4,5023112	0,0014444296	0,00085410319
1,0273438	0	-14,715502	3,7781708	-0,0020380933	-0,0025731616
1,0371094	0	-14,714859	3,9982238	0,0015653913	0,0010252512
1,046875	0	-14,716671	4,7508626	-0,0023115866	-0,0027908022
1,0566406	0	-14,718092	4,5353918	0,0017004682	0,0012057862
1,0664063	0	-14,717659	3,5342016	-0,0021252313	-0,0026743915
1,0761719	0	-14,71803	3,9298275	0,0015587044	0,001007029
1,0859375	0	-14,71892	4,8705006	-0,0022867061	-0,0027549381
1,0957031	0	-14,717587	4,6114435	0,0016849536	0,0011510882
1,1054688	0	-14,719131	3,557112	-0,0020923624	-0,002598329
1,1152344	0	-14,719436	3,5982392	0,0015679853	0,00098768051
1,125	0	-14,719266	4,956387	-0,0021970395	-0,0027245353
1,1347656	0	-14,720881	4,3566899	0,0016776902	0,0011207374
1,1445313	0	-14,720631	3,2674894	-0,002181805	-0,0027763592
1,1542969	0	-14,721067	4,199501	0,0015646773	0,0010534453
1,1640625	0	-14,722069	4,5319834	-0,0019200502	-0,0023960811
1,1738281	0	-14,721702	3,8754568	0,0012656304	0,00073966995
1,1835938	0	-14,722202	3,2268651	-0,0016507765	-0,0021569519
1,1933594	0	-14,722183	3,7246943	0,00074058364	0,00022681088
1,203125	0	-14,722727	4,9063191	-0,00092350412	-0,0013783488
1,2128906	0	-14,723481	4,1056237	4,794274e-05	-0,00038391649
1,2226563	0	-14,724482	2,918411	-0,00068978779	-0,00097784377
1,2324219	0	-14,724716	3,7438049	-5,3901531e-05	-0,00050239119
1,2421875	0	-14,725563	4,4539199	-0,00043256825	-0,00080887694
1,2519531	0	-14,725566	4,0325894	-0,00017037186	-0,00060876703
1,2617188	0	-14,726555	3,1972489	-0,00062359154	-0,0010049191
1,2714844	0	-14,726259	3,2493844	-5,7232028e-05	-0,00046557077
1,28125	0	-14,727028	4,2941608	-0,00055027992	-0,00094915507
1,2910156	0	-14,727134	3,5705791	-0,00016257625	-0,00060351595
1,3007813	0	-14,727738	2,7603283	-0,00037160795	-0,00078748999
1,3105469	0	-14,728168	3,4303777	-0,00042017427	-0,00086509943
1,3203125	0	-14,728761	3,9458647	1,1165612e-05	-0,00043394888
1,3300781	0	-14,729208	3,4322217	-0,001064649	-0,0014395388
1,3398438	0	-14,728943	2,8057582	0,00059374288	0,00013317447
1,3496094	0	-14,729913	3,3585727	-0,0015491046	-0,0020792028
1,359375	0	-14,731286	4,1981039	0,0011551188	0,00058728596
1,3691406	0	-14,731087	3,3998117	-0,0019384124	-0,0024450179
1,3789063	0	-14,731899	2,6482344	0,0013828987	0,00088628294
1,3886719	0	-14,732162	3,4415536	-0,0018921749	-0,0024615042
1,3984375	0	-14,732652	4,0190668	0,0013068158	0,00075425958
1,4082031	0	-14,733609	3,0128472	-0,0019210565	-0,0024663191
1,4179688	0	-14,732972	2,6628189	0,0012399754	0,00066098466
1,4277344	0	-14,733127	3,2399967	-0,0018870684	-0,0024263752
1,4375	0	-14,734089	3,8389115	0,001488661	0,00090925419
1,4472656	0	-14,735012	3,0595622	-0,0021600754	-0,0027369659
1,4570313	0	-14,735913	2,4244933	0,0016230026	0,0010513953
1,4667969	0	-14,736511	3,187582	-0,002074783	-0,0026271539
1,4765625	0	-14,736791	3,5375543	0,0015916668	0,0010577167
1,4863281	0	-14,73603	2,8589554	-0,0022833098	-0,0028001675
1,4960938	0	-14,73826	2,6466699	0,0017666998	0,0011931392
1,5058594	0	-14,739116	3,0363724	-0,0021036945	-0,002617178
1,515625	0	-14,739823	3,602598	0,001541371	0,0010267677
1,5253906	0	-14,738891	2,8407388	-0,0022536155	-0,0027697203
1,5351563	0	-14,739314	2,1319649	0,001633395	0,0011150155
1,5449219	0	-14,740698	3,0864961	-0,0021699348	-0,0026152295
1,5546875	0	-14,741373	3,5526416	0,0015170338	0,0009767072
1,5644531	0	-14,740853	2,5239587	-0,0020761469	-0,0026180176
1,5742188	0	-14,74177	2,2212603	0,0015392819	0,00098486978
1,5839844	0	-14,742787	2,7530081	-0,0020229586	-0,0024844105
1,59375	0	-14,743504	3,1303616	0,0012822209	0,00071395992
1,6035156	0	-14,742836	2,4852901	-0,0015628552	-0,0020409292
1,6132813	0	-14,744085	1,7626024	0,0007259195	0,00024548528
1,6230469	0	-14,743278	3,2985582	-0,0010680904	-0,0015080499
1,6328125	0	-14,745209	3,2125041	0,00015480226	-0,00028325536
1,6425781	0	-14,745925	2,1387823	-0,00058574404	-0,00095161056
1,6523438	0	-14,745092	2,1348147	-0,00020763735	-0,00059644342
1,6621094	0	-14,747453	2,8957798	-0,00053665636	-0,00089570356
1,671875	0	-14,74711	3,0352547	-0,00014556492	-0,00054926565
1,6816406	0	-14,747479	2,0564721	-0,00054045499	-0,00090860121
1,6914063	0	-14,747305	1,6062521	-6,6847424e-05	-0,00052242976
1,7011719	0	-14,748894	2,8514676	-0,00057697593	-0,00092440879
1,7109375	0	-14,74857	2,7897768	-0,0001594796	-0,00059458136
1,7207031	0	-14,749516	1,7861836	-0,00043444728	-0,00087970344
1,7304688	0	-14,750587	1,7707609	-0,00040285726	-0,0008110507
1,7402344	0	-14,749676	2,5898404	1,2932796e-05	-0,00034958313
1,75	0	-14,75149	2,7390943	-0,00098041422	-0,0014930707
1,7597656	0	-14,751741	1,9260496	0,00069966103	0,00014507903
1,7695313	0	-14,751889	0,9008311	-0,0015663033	-0,00205775
1,7792969	0	-14,752989	2,6676245	0,0011778425	0,00063461222
1,7890625	0	-14,753381	2,2990444	-0,0018902296	-0,0024273596
1,7988281	0	-14,753911	0,79762191	0,0013319987	0,00077182322
1,8085938	0	-14,754105	1,3523922	-0,0019550577	-0,0024406239
1,8183594	0	-14,75459	2,0400434	0,0012645546	0,00076241494
1,828125	0	-14,75425	2,3445859	-0,0019003761	-0,0024174384
1,8378906	0	-14,754669	1,0332093	0,0013398684	0,00081883318
1,8476563	0	-14,756195	0,95279884	-0,0019531322	-0,0024591412
1,8574219	0	-14,756314	2,1163747	0,0014141742	0,00083476829
1,8671875	0	-14,756721	1,8821843	-0,0021139078	-0,0026183433
1,8769531	0	-14,756494	0,71123242	0,0016335446	0,0010525392
1,8867188	0	-14,756764	0,80075115	-0,0022858309	-0,00282391
1,8964844	0	-14,758028	1,4600717	0,0017065085	0,0011696194
1,90625	0	-14,758804	1,0134839	-0,002118563	-0,0026777575
1,9160156	0	-14,758533	0,21038577	0,0015841693	0,0010621658
1,9257813	0	-14,759156	0,18049031	-0,0022652803	-0,0028355629
1,9355469	0	-14,759837	0,97459185	0,0015816662	0,0010247587
1,9453125	0	-14,760421	1,0558404	-0,0020434768	-0,0026080641
1,9550781	0	-14,760186	-0,63708055	0,0016072537	0,0010617744
1,9648438	0	-14,761561	-0,38037077	-0,0022706457	-0,0027618557
1,9746094	0	-14,761327	0,59533864	0,0017105725	0,0011596273
1,984375	0	-14,761999	0,29604882	-0,0021146699	-0,0027202889
1,9941406	0	-14,762826	-0,58338046	0,0014794337	0,00091785035
2,0039063	0	-14,762865	-1,1510588	-0,0019400181	-0,0024935752
2,0136719	0	-14,763063	-0,03548339	0,001239878	0,0006666187
2,0234375	0	-14,763598	-0,37562102	-0,0015673221	-0,0021067653
2,0332031	0	-14,763401	-1,7769076	0,00064291176	0,00017628874
2,0429688	1	-14,763288	-1,4213473	-0,00088636507	-0,0013893552
2,0527344	1	-14,763816	-0,72145832	9,0884641e-05	-0,00035097881
2,0625	1	-14,76472	-1,3683736	-0,00062292756	-0,0010172124
2,0722656	1	-14,765018	-2,1414645	-0,00018140323	-0,0005999055
2,0820313	1	-14,765485	-3,0310638	-0,00042787543	-0,00084319443
2,0917969	1	-14,765215	-1,7231517	-6,2463296e-05	-0,00048692396
2,1015625	1	-14,766179	-2,0537338	-0,0005771938	-0,00094710733
2,1113281	1	-14,766541	-3,6812761	-8,5299471e-05	-0,0005614931
2,1210938	1	-14,766354	-3,4263544	-0,00051693746	-0,00095079117
2,1308594	1	-14,766386	-3,0661561	-0,00013535406	-0,00057509821
2,140625	1	-14,767212	-3,7186594	-0,000351669	-0,00078203448
2,1503906	1	-14,767467	-4,1983833	-0,00052077108	-0,00094055594
2,1601563	1	-14,767143	-4,8647447	0,00014234814	-0,00038889484
2,1699219	1	-14,767033	-4,1662531	-0,001010185	-0,0014377427
2,1796875	1	-14,767509	-4,5595317	0,00056762528	9,7757875e-05
2,1894531	1	-14,768414	-6,1268916	-0,0015960991	-0,0021668337
2,1992188	1	-14,768894	-5,7329984	0,0011678395	0,00060191471
2,2089844	1	-14,768936	-5,8066473	-0,0018723328	-0,0024046362
2,21875	1	-14,76904	-6,9260783	0,0013469516	0,0007846317
2,2285156	1	-14,768906	-7,111486	-0,0019490642	-0,0024913324
2,2382813	1	-14,769975	-8,1854868	0,0014326827	0,00083951681
2,2480469	1	-14,770386	-7,6044536	-0,001930252	-0,0024744284
2,2578125	1	-14,771	-8,4157104	0,0012556245	0,00075013819
2,2675781	1	-14,769457	-10,067057	-0,0019260552	-0,0024619289
2,2773438	1	-14,770685	-9,8241491	0,001436707	0,0009187145
2,2871094	1	-14,771708	-9,9998341	-0,0020593856	-0,0025927543
2,296875	1	-14,77104	-10,782871	0,0015577954	0,0010169512
2,3066406	1	-14,771967	-11,885147	-0,0021776739	-0,0026873988
2,3164063	1	-14,772916	-12,414493	0,0017517195	0,0011441235
2,3261719	1	-14,772408	-12,331288	-0,002317419	-0,0028884097
2,3359375	1	-14,773644	-13,083592	0,0016267628	0,0010990031
2,3457031	1	-14,77384	-14,686491	-0,0020118859	-0,0025853692
2,3554688	1	-14,773357	-14,418661	0,0016306712	0,0010711945
2,3652344	1	-14,774413	-14,466718	-0,0022642664	-0,0027942583
2,375	1	-14,774426	-16,034189	0,0016030234	0,0010543874
2,3847656	1	-14,774693	-17,134901	-0,002077674	-0,0026499317
2,3945313	1	-14,773987	-17,507225	0,001518418	0,00096350542
2,4042969	1	-14,774842	-17,759018	-0,0021209884	-0,0026371039
2,4140625	1	-14,775245	-18,618889	0,001618655	0,0010989922
2,4238281	1	-14,775976	-20,522978	-0,0019896356	-0,0025537964
2,4335938	1	-14,776176	-20,265207	0,0011842092	0,0006502191
2,4433594	1	-14,776337	-20,615347	-0,0015747283	-0,0019879774
2,453125	1	-14,775914	-22,02088	0,00073197926	0,00018770472
2,4628906	1	-14,776874	-22,964682	-0,0010341003	-0,0015074416
2,4726563	1	-14,776845	-23,437422	7,4192649e-05	-0,00038212151
2,4824219	1	-14,778296	-23,402105	-0,0003851256	-0,00084593426
2,4921875	1	-14,778216	-24,845135	-0,00012930286	-0,0005897904
2,5019531	1	-14,777708	-26,224405	-0,00053101912	-0,00093843567
2,5117188	1	-14,77928	-26,12438	-0,00011073469	-0,00056439324
2,5214844	1	-14,778918	-26,484634	-0,00055027514	-0,00088279921
2,53125	1	-14,779653	-28,401241	-7,1083414e-05	-0,00047740818
2,5410156	1	-14,780043	-29,595551	-0,00061034301	-0,0010071973
2,5507813	1	-14,779046	-29,610638	-0,00015084894	-0,00057205022
2,5605469	1	-14,779678	-29,728151	-0,00032489363	-0,00072565104
2,5703125	1	-14,780445	-31,525568	-0,00045585472	-0,00090624293
2,5800781	1	-14,780951	-33,434071	4,0544546e-06	-0,0003722361
2,5898438	1	-14,780826	-32,725353	-0,0011302248	-0,0016398187
2,5996094	1	-14,779934	-33,407639	0,00076146447	0,00025515721
2,609375	1	-14,781865	-35,008526	-0,0015759801	-0,0020966688
2,6191406	1	-14,782238	-36,467201	0,001174952	0,00055373204
2,6289063	1	-14,78222	-36,451389	-0,001865161	-0,0024207677
2,6386719	1	-14,782355	-36,600586	0,0013790394	0,00081085291
2,6484375	1	-14,783199	-38,512779	-0,0019771683	-0,0025318328
2,6582031	1	-14,783153	-40,894299	0,0012739202	0,0007037053
2,6679688	1	-14,783099	-39,843769	-0,0019366497	-0,0025188285
2,6777344	1	-14,78321	-40,331036	0,0014116919	0,00085845275
2,6875	1	-14,782829	-42,736473	-0,0019370029	-0,0024865041
2,6972656	1	-14,783504	-43,770355	0,0014069774	0,00084218063
2,7070313	1	-14,784076	-44,159664	-0,0020663021	-0,0026256805
2,7167969	1	-14,784546	-44,176319	0,0016369844	0,0010514441
2,7265625	1	-14,784622	-45,715961	-0,0022623232	-0,002804202
2,7363281	1	-14,784021	-47,87447	0,0016031415	0,0011035128
2,7460938	1	-14,78566	-47,375801	-0,0020894869	-0,0026246309
2,7558594	1	-14,785853	-47,674141	0,0017828239	0,0011421503
2,765625	1	-14,786325	-49,39925	-0,0022446637	-0,0028109157
2,7753906	1	-14,78564	-51,297359	0,0015461545	0,0010030844
2,7851563	1	-14,784743	-51,738247	-0,0020935731	-0,0025924882
2,7949219	1	-14,786738	-52,093975	0,0016255218	0,0011180022
2,8046875	1	-14,785523	-53,420048	-0,0022365912	-0,0028118899
2,8144531	1	-14,787245	-55,941437	0,0016695609	0,0010694838
2,8242188	1	-14,787938	-55,356548	-0,0021036214	-0,0026193112
2,8339844	1	-14,786734	-55,820122	0,0014527242	0,00087683951
2,84375	1	-14,787282	-57,672077	-0,0018995057	-0,0024075201
2,8535156	1	-14,787552	-58,997032	0,0012044673	0,00062815228
2,8632813	1	-14,787908	-59,674625	-0,0014605803	-0,0020112409
2,8730469	1	-14,7883	-59,9505	0,00058921392	6,2956751e-05
2,8828125	1	-14,789206	-61,263721	-0,00081066228	-0,001299834
2,8925781	1	-14,788999	-63,298508	0,00010200194	-0,00036009907
2,9023438	1	-14,790583	-63,271687	-0,00062039343	-0,0010846847
2,9121094	1	-14,789912	-63,869713	-0,00016003141	-0,00058919762
2,921875	1	-14,79059	-66,025314	-0,00047018623	-0,0008924607
2,9316406	1	-14,791097	-66,989738	-4,2795509e-05	-0,00047390218
2,9414063	1	-14,790885	-67,321152	-0,0005724451	-0,00096495659
2,9511719	1	-14,791104	-68,114136	-5,3208787e-05	-0,00054881081
2,9609375	1	-14,791085	-69,194626	-0,00054118893	-0,00093598181
2,9707031	1	-14,79183	-70,965218	-0,00017727303	-0,00065678294
2,9804688	1	-14,791208	-71,568428	-0,00034269484	-0,00080650818
2,9902344	1	-14,791995	-71,795586	-0,00051151158	-0,0010397378
3	1	-14,791833	-73,582443	0,00015704361	-0,00032050943
3,0097656	1	-14,791961	-74,431808	-0,0010533535	-0,0015468634
3,0195313	1	-14,792338	-75,111015	0,00073365227	0,00026070926
3,0292969	1	-14,792938	-75,965363	-0,0016732214	-0,0021826152
3,0390625	1	-14,793284	-77,268692	0,0012149807	0,00070037571
3,0488281	1	-14,79298	-78,635887	-0,0019152127	-0,0024576462
3,0585938	1	-14,793679	-79,010216	0,0013133454	0,00077004411
3,0683594	1	-14,794045	-79,64267	-0,0018924313	-0,0024616476
3,078125	1	-14,79377	-82,232117	0,0013037107	0,00074227195
3,0878906	1	-14,7945	-82,060562	-0,0018659908	-0,0024179996
3,0976563	1	-14,794479	-83,005203	0,0012083014	0,00070338225
3,1074219	1	-14,795321	-84,299706	-0,0020035577	-0,0025475721
3,1171875	1	-14,79554	-85,262672	0,0015260226	0,00092924404
3,1269531	1	-14,795054	-86,676704	-0,0020808342	-0,0026913318
3,1367188	1	-14,795076	-86,363045	0,001526295	0,00098321855
3,1464844	1	-14,795677	-87,553337	-0,0021648854	-0,0027448011
3,15625	1	-14,796337	-89,472572	0,0017379959	0,0012017505
3,1660156	1	-14,796582	-89,782585	-0,0022894228	-0,002837409
3,1757813	1	-14,796527	-90,60379	0,0015412156	0,0010319052
3,1855469	1	-14,796662	-91,990318	-0,0021410231	-0,0026501357
3,1953125	1	-14,797801	-93,016106	0,0017149681	0,0011281481
3,2050781	1	-14,797073	-94,173477	-0,0021399495	-0,0026605404
3,2148438	1	-14,796851	-93,56411	0,0015600871	0,00094834552
3,2246094	1	-14,7974	-94,613525	-0,0020567731	-0,0026540458
3,234375	1	-14,797926	-96,842384	0,0016059737	0,0010704263
3,2441406	1	-14,796948	-97,026115	-0,0021724016	-0,0027560012
3,2539063	1	-14,798016	-97,093674	0,0015145644	0,00095766335
3,2636719	1	-14,797327	-98,362701	-0,0018855373	-0,0024169856
3,2734375	1	-14,798206	-99,719391	0,0011643493	0,00063575449
3,2832031	1	-14,798628	-100,42693	-0,0014251077	-0,0019750567
3,2929688	1	-14,798599	-100,46806	0,00059702259	6,1770625e-05
3,3027344	1	-14,799794	-101,71652	-0,00093046925	-0,0013835698
3,3125	1	-14,798721	-104,41924	-2,9629518e-05	-0,00049697305
3,3222656	1	-14,799757	-103,94057	-0,000513746	-0,00087797875
3,3320313	1	-14,799526	-103,78897	-7,5480639e-05	-0,00053768454
3,3417969	1	-14,799942	-105,25777	-0,00045130472	-0,00085320277
3,3515625	1	-14,799994	-106,95091	-0,00013108089	-0,00059775077
3,3613281	1	-14,799881	-107,313	-0,00062502141	-0,0010144725
3,3710938	1	-14,801221	-106,62959	-6,7395595e-05	-0,00050633302
3,3808594	1	-14,800757	-108,12063	-0,00049815001	-0,00098396454
3,390625	1	-14,800856	-109,95588	-0,00014806472	-0,00061889947
3,4003906	1	-14,80133	-110,21449	-0,00039456697	-0,00077479624
3,4101563	1	-14,80137	-110,08316	-0,00048937637	-0,00099618617
3,4199219	1	-14,801873	-111,1213	0,00023912231	-0,00023866363
3,4296875	1	-14,801331	-112,93268	-0,0012635918	-0,0016931369
3,4394531	1	-14,801892	-113,52293	0,00076351268	0,00025550666
3,4492188	1	-14,801581	-112,8592	-0,0016412759	-0,0021483703
3,4589844	1	-14,802268	-113,47365	0,0012396246	0,00069854071
3,46875	1	-14,803272	-116,16558	-0,001957664	-0,0024724859
3,4785156	1	-14,801886	-115,87127	0,0013389766	0,00082561979
3,4882813	1	-14,802662	-114,9854	-0,0018408507	-0,0024092505
3,4980469	1	-14,802894	-116,65771	0,0013806282	0,00080923416
3,5078125	1	-14,802826	-118,19814	-0,0019909905	-0,0025393902
3,5175781	1	-14,802866	-118,86024	0,0013451127	0,00075713178
3,5273438	1	-14,802739	-118,12107	-0,001952808	-0,0024815535
3,5371094	1	-14,802935	-118,84377	0,0014163768	0,00090255955
3,546875	1	-14,80349	-120,8818	-0,0021441847	-0,0027137666
3,5566406	1	-14,80267	-121,20841	0,0016466919	0,0010660681
3,5664063	1	-14,804035	-120,33083	-0,0021951485	-0,0027371363
3,5761719	1	-14,804252	-121,36744	0,0015681605	0,0010254745
3,5859375	1	-14,802989	-122,01922	-0,0022092736	-0,0027163979
3,5957031	1	-14,80494	-123,01594	0,0017459744	0,0011793663
3,6054688	1	-14,803863	-122,5479	-0,0021764066	-0,0027401068
3,6152344	1	-14,804416	-123,15865	0,0015794293	0,00098079606
3,625	1	-14,804313	-124,6161	-0,002121086	-0,002676686
3,6347656	1	-14,804832	-124,96076	0,0016734104	0,0011164763
3,6445313	1	-14,8039	-124,77831	-0,0021612241	-0,0027528447
3,6542969	1	-14,804988	-125,8288	0,0016233021	0,0010520435
3,6640625	1	-14,805714	-126,47392	-0,0020160752	-0,002583053
3,6738281	1	-14,80581	-127,13006	0,0014050865	0,00082992989
3,6835938	1	-14,806133	-126,11696	-0,0019146047	-0,0025154182
3,6933594	1	-14,804702	-126,66515	0,0011265129	0,00057072251
3,703125	1	-14,804777	-127,96266	-0,0013386074	-0,0018415018
3,7128906	1	-14,804627	-127,87202	0,00052594219	-3,8201979e-05
3,7226563	1	-14,805651	-127,96791	-0,00089003687	-0,0012497029
3,7324219	1	-14,805709	-128,733	0,00012607612	-0,00036515412
3,7421875	1	-14,805169	-129,05571	-0,0005359819	-0,00092648901
3,7519531	1	-14,806417	-129,69476	-0,00027691087	-0,00068586785
3,7617188	1	-14,806	-129,48448	-0,00052861427	-0,00097257772
3,7714844	1	-14,805737	-129,93352	-4,3685504e-05	-0,00050318963
3,78125	1	-14,805463	-130,72249	-0,00046952057	-0,00089489634
3,7910156	1	-14,806673	-130,25778	-9,2013142e-05	-0,00058457558
3,8007813	1	-14,806252	-130,34111	-0,00052379671	-0,00089448848
3,8105469	1	-14,806479	-131,21115	-0,00017371422	-0,00065911806
3,8203125	1	-14,806472	-131,37108	-0,00031521529	-0,00073039508
3,8300781	1	-14,80654	-131,44328	-0,0006141084	-0,0011240013
3,8398438	1	-14,806208	-131,52464	0,00024558845	-0,00021341577
3,8496094	1	-14,806779	-131,80101	-0,0011479175	-0,0015677975
3,859375	1	-14,805958	-132,76181	0,00087852619	0,00034002127
3,8691406	1	-14,806975	-131,69232	-0,0018072308	-0,0023268093
3,8789063	1	-14,806269	-131,47289	0,0012794349	0,00068913528
3,8886719	1	-14,806498	-132,88289	-0,0019163205	-0,0024414784
3,8984375	1	-14,806567	-132,42999	0,0013427919	0,0008108461
3,9082031	1	-14,80692	-131,96977	-0,0019693035	-0,0025411055
3,9179688	1	-14,806351	-132,28716	0,0012955694	0,00073896168
3,9277344	1	-14,806576	-133,05634	-0,001750684	-0,0022946473
3,9375	1	-14,806594	-133,8582	0,001440677	0,00087930146
3,9472656	1	-14,806082	-132,19637	-0,0020792556	-0,0026043702
3,9570313	1	-14,806715	-131,93413	0,0014773912	0,00092358555
3,9667969	1	-14,806888	-133,33322	-0,0020712414	-0,0026690573
3,9765625	1	-14,807804	-132,80255	0,0015562475	0,0010815563
3,9863281	1	-14,806351	-132,48676	-0,0022452176	-0,0028475653
3,9960938	1	-14,807105	-132,33902	0,0017329574	0,0012041944
4,0058594	1	-14,806364	-132,87938	-0,0021937629	-0,0027413117
4,015625	1	-14,807169	-133,44241	0,001535123	0,0010072008
4,0253906	1	-14,807622	-132,07108	-0,0021272679	-0,0027454905
4,0351563	1	-14,807127	-131,44836	0,0016276836	0,0010909552
4,0449219	2	-14,805706	-133,03903	-0,0021580535	-0,0026653339
4,0546875	2	-14,807031	-132,86578	0,0015543313	0,00095953001
4,0644531	2	-14,806551	-131,53911	-0,0021449388	-0,0026253206
4,0742188	2	-14,807323	-131,52966	0,0016184269	0,001047354
4,0839844	2	-14,806445	-131,8618	-0,0021335545	-0,0026983041
4,09375	2	-14,806691	-132,31538	0,0015428853	0,00097515789
4,1035156	2	-14,806755	-131,23155	-0,0018361704	-0,0023816011
4,1132813	2	-14,806819	-130,46376	0,0010105998	0,00052406959
4,1230469	2	-14,806582	-131,74893	-0,0013652997	-0,0018796336
4,1328125	2	-14,806557	-131,32721	0,00054081273	2,8769864e-05
4,1425781	2	-14,806806	-129,67468	-0,00079561688	-0,0012571971
4,1523438	2	-14,806784	-129,34673	-9,2979608e-05	-0,0004986563
4,1621094	2	-14,806181	-130,33983	-0,00050858461	-0,00090190279
4,171875	2	-14,806637	-130,38693	-5,6115896e-05	-0,00052980508
4,1816406	2	-14,806766	-128,67116	-0,00044920086	-0,00086426898
4,1914063	2	-14,80732	-127,93544	-0,00015118341	-0,00055416906
4,2011719	2	-14,805714	-128,97128	-0,00053904415	-0,00095255877
4,2109375	2	-14,806437	-128,94171	-8,6976142e-05	-0,00050420512
4,2207031	2	-14,806207	-127,30473	-0,00053677487	-0,00097722618
4,2304688	2	-14,807731	-126,66464	-0,00023065448	-0,00066163804
4,2402344	2	-14,805776	-127,31272	-0,00020820415	-0,00065588887
4,25	2	-14,806507	-127,73517	-0,00064893271	-0,001090043
4,2597656	2	-14,806654	-125,80656	0,00031023912	-0,00021450687
4,2695313	2	-14,80583	-124,70261	-0,0013530479	-0,00176545
4,2792969	2	-14,805571	-126,12328	0,00089348876	0,0003477658
4,2890625	2	-14,805614	-125,82639	-0,001776618	-0,0023070059
4,2988281	2	-14,806098	-124,57983	0,0012732253	0,00072475214
4,3085938	2	-14,805911	-123,29176	-0,0019673565	-0,002501237
4,3183594	2	-14,805405	-123,67772	0,001410473	0,00080402882
4,328125	2	-14,806239	-123,88	-0,0019200968	-0,0025461731
4,3378906	2	-14,805779	-122,40233	0,001384715	0,00075510924
4,3476563	2	-14,805853	-121,57464	-0,0019483003	-0,002528352
4,3574219	2	-14,805576	-122,34142	0,0013581994	0,00079087762
4,3671875	2	-14,806074	-121,59532	-0,0019735994	-0,0024950469
4,3769531	2	-14,80533	-119,88804	0,0015164115	0,00090593391
4,3867188	2	-14,805735	-119,488	-0,0022002512	-0,0027463234
4,3964844	2	-14,804994	-119,51074	0,0016705027	0,0011039551
4,40625	2	-14,805025	-119,23123	-0,0022307609	-0,0027426104
4,4160156	2	-14,80549	-118,25552	0,0015822048	0,0010272649
4,4257813	2	-14,805645	-116,91928	-0,0022314806	-0,0027735694
4,4355469	2	-14,805714	-117,55145	0,0017237234	0,0011434928
4,4453125	2	-14,804965	-116,62837	-0,0021136145	-0,0026819841
4,4550781	2	-14,804419	-115,41434	0,0016017205	0,00099243631
4,4648438	2	-14,804453	-114,86521	-0,0022100913	-0,0027738912
4,4746094	2	-14,803815	-114,42466	0,001709645	0,0011008286
4,484375	2	-14,803449	-113,91543	-0,0021623496	-0,0026672119
4,4941406	2	-14,803884	-112,62573	0,0015520381	0,00099066971
4,5039063	2	-14,804899	-112,02213	-0,0020352213	-0,0025396417
4,5136719	2	-14,803469	-112,53951	0,0015475251	0,00092520012
4,5234375	2	-14,803998	-111,08357	-0,0018664086	-0,0023831427
4,5332031	2	-14,803566	-109,58762	0,0010258543	0,00049368531
4,5429688	2	-14,802703	-109,82115	-0,0012832616	-0,0017625045
4,5527344	2	-14,802951	-108,78397	0,00037338134	-8,3029299e-05
4,5625	2	-14,803687	-108,15778	-0,00079446513	-0,0012372552
4,5722656	2	-14,803439	-106,86669	4,9695518e-06	-0,00044977438
4,5820313	2	-14,804048	-106,04544	-0,00047220656	-0,00089258945
4,5917969	2	-14,803203	-106,49895	-0,00016039703	-0,0006467363
4,6015625	2	-14,803102	-104,40823	-0,00054029975	-0,00094082556
4,6113281	2	-14,802885	-103,56506	-0,00010915319	-0,00055640703
4,6210938	2	-14,802417	-103,61709	-0,00053148519	-0,00088202721
4,6308594	2	-14,801969	-102,54057	-7,2745606e-05	-0,00055041816
4,640625	2	-14,802085	-101,84381	-0,00047640398	-0,00089690147
4,6503906	2	-14,802485	-100,29562	-0,00032017691	-0,00071357517
4,6601563	2	-14,802318	-99,901497	-0,0002116814	-0,00067235494
4,6699219	2	-14,802628	-100,5032	-0,0007315884	-0,0010871234
4,6796875	2	-14,801338	-98,09565	0,00033754768	-0,00013675599
4,6894531	2	-14,801466	-96,736267	-0,0013643423	-0,0018611362
4,6992188	2	-14,801317	-97,079872	0,0010096512	0,00045415366
4,7089844	2	-14,80181	-96,386971	-0,0017489535	-0,002341408
4,71875	2	-14,800726	-95,462891	0,0013089088	0,00077776058
4,7285156	2	-14,801418	-93,419998	-0,0019494529	-0,0024621878
4,7382813	2	-14,799508	-93,247444	0,0013811885	0,00079240801
4,7480469	2	-14,800789	-93,846245	-0,0019762334	-0,0025051339
4,7578125	2	-14,799973	-91,443047	0,0013013319	0,00066791376
4,7675781	2	-14,800654	-89,851318	-0,0018838844	-0,0024555752
4,7773438	2	-14,799692	-89,902115	0,0013941892	0,00082288997
4,7871094	2	-14,800356	-89,865288	-0,002075267	-0,0025401867
4,796875	2	-14,799842	-88,527588	0,0014733836	0,00092854048
4,8066406	2	-14,800175	-86,032242	-0,0021316311	-0,00268585
4,8164063	2	-14,800427	-86,141541	0,0016568978	0,001069904
4,8261719	2	-14,799826	-86,765663	-0,0023062746	-0,0028895442
4,8359375	2	-14,799055	-84,373917	0,0017429683	0,0012004399
4,8457031	2	-14,79907	-83,008278	-0,0021206699	-0,0026948994
4,8554688	2	-14,799282	-82,92485	0,0015562114	0,0010058477
4,8652344	2	-14,798925	-82,570236	-0,0022205927	-0,0027829688
4,875	2	-14,798708	-81,207962	0,0015651867	0,00098120864
4,8847656	2	-14,799404	-79,214798	-0,0021169011	-0,0026318859
4,8945313	2	-14,798421	-78,739372	0,0014851864	0,0010104849
4,9042969	2	-14,798391	-79,325661	-0,0021829456	-0,002694357
4,9140625	2	-14,797482	-77,058914	0,001621096	0,0010732084
4,9238281	2	-14,797771	-75,200706	-0,002112359	-0,0026899758
4,9335938	2	-14,796961	-75,016357	0,0013674425	0,0008148973
4,9433594	2	-14,796721	-75,565872	-0,0017587923	-0,002259878
4,953125	2	-14,796458	-74,216888	0,00096603413	0,00044260526
4,9628906	2	-14,796758	-72,092476	-0,0012661525	-0,0018209582
4,9726563	2	-14,797579	-71,27758	0,00033056232	-0,00015547499
4,9824219	2	-14,796761	-72,091293	-0,00063397217	-0,0011017548
4,9921875	2	-14,796366	-69,76783	-3,9616789e-05	-0,00053193624
5,0019531	2	-14,795956	-68,166389	-0,00054770359	-0,00095868472
5,0117188	2	-14,796598	-68,138901	-0,00019473075	-0,00058440899
5,0214844	2	-14,796106	-67,944267	-0,00044447626	-0,00084680447
5,03125	2	-14,796777	-66,574219	-2,3110915e-05	-0,0005139524
5,0410156	2	-14,79563	-64,318367	-0,00060717459	-0,0010348817
5,0507813	2	-14,795033	-63,560196	-0,00015513309	-0,00056266435
5,0605469	2	-14,795383	-64,275726	-0,00047989844	-0,00086412835
5,0703125	2	-14,794709	-63,000397	-0,00028391113	-0,00070543482
5,0800781	2	-14,795528	-60,918499	-0,00021668711	-0,00061147776
5,0898438	2	-14,793489	-60,861446	-0,00079840806	-0,0012545902
5,0996094	2	-14,79541	-60,418659	0,00046247776	-2,0455118e-05
5,109375	2	-14,794914	-59,632324	-0,0013644504	-0,0018413379
5,1191406	2	-14,794062	-57,763828	0,00089695607	0,00040039988
5,1289063	2	-14,793487	-56,94788	-0,0018263984	-0,0023966399
5,1386719	2	-14,793112	-57,183353	0,0012811319	0,00079138041
5,1484375	2	-14,794305	-55,769047	-0,002010081	-0,0025127251
5,1582031	2	-14,793746	-53,693356	0,0013021487	0,00076397404
5,1679688	2	-14,794409	-53,628086	-0,0019681104	-0,0024615144
5,1777344	2	-14,793626	-53,213909	0,0014142045	0,00086293428
5,1875	2	-14,791957	-52,571407	-0,0019688823	-0,0024718377
5,1972656	2	-14,792739	-50,842278	0,0012992392	0,00073469512
5,2070313	2	-14,792323	-50,188267	-0,0020175986	-0,0025491705
5,2167969	2	-14,791621	-50,125515	0,0016023869	0,0009934149
5,2265625	2	-14,791976	-48,635044	-0,0022171729	-0,0028130554
5,2363281	2	-14,792256	-47,377533	0,0016687777	0,0010693782
5,2460938	2	-14,792005	-47,270245	-0,0021362074	-0,0026907702
5,2558594	2	-14,792088	-46,685524	0,0016059545	0,0010653541
5,265625	2	-14,791428	-45,815819	-0,002347121	-0,002843448
5,2753906	2	-14,790935	-44,144131	0,0015774112	0,0010607436
5,2851563	2	-14,791669	-43,706875	-0,002040975	-0,0026091789
5,2949219	2	-14,791304	-43,861271	0,0015906662	0,0010692643
5,3046875	2	-14,791374	-42,027252	-0,0022984492	-0,002776301
5,3144531	2	-14,791587	-41,083282	0,001623275	0,0011015721
5,3242188	2	-14,789444	-40,993484	-0,0021441604	-0,0027378495
5,3339844	2	-14,790628	-40,135624	0,0015042077	0,00089761714
5,34375	2	-14,79004	-38,976185	-0,0020003475	-0,0025392429
5,3535156	2	-14,789566	-38,060768	0,001405849	0,00080946111
5,3632813	2	-14,789963	-38,071442	-0,0017197101	-0,0023322043
5,3730469	2	-14,78979	-37,794003	0,00081886596	0,0003222528
5,3828125	2	-14,79037	-36,092197	-0,0010753152	-0,0015861442
5,3925781	2	-14,789184	-35,025402	0,00026794718	-0,00020469684
5,4023438	2	-14,787682	-35,161358	-0,0007978027	-0,0012098228
5,4121094	2	-14,788736	-34,613182	-0,00017224149	-0,00057244976
5,421875	2	-14,788506	-33,177193	-0,00043483736	-0,00082926766
5,4316406	2	-14,788813	-32,4212	-0,00013599893	-0,00057585828
5,4414063	2	-14,787979	-32,497086	-0,00059660745	-0,00099796464
5,4511719	2	-14,78726	-32,678917	-7,7192381e-05	-0,0005379353
5,4609375	2	-14,787999	-30,4652	-0,00058210467	-0,00089233497
5,4707031	2	-14,788713	-29,578897	-0,00014743557	-0,00061239087
5,4804688	2	-14,789113	-30,40189	-0,00048141883	-0,0009153143
5,4902344	2	-14,787133	-29,750671	-0,00038355152	-0,00082039379
5,5	2	-14,788815	-28,25182	-2,1011729e-05	-0,00046341796
5,5097656	2	-14,787996	-27,397312	-0,00084242836	-0,0012881955
5,5195313	2	-14,787208	-27,862396	0,0004413804	-3,0045558e-05
5,5292969	2	-14,786998	-27,608034	-0,0013920927	-0,0019490558
5,5390625	2	-14,787542	-25,96546	0,0011115398	0,00055408647
5,5488281	2	-14,787743	-24,87464	-0,0018129384	-0,0024171462
5,5585938	2	-14,786055	-25,954172	0,0013175699	0,00072593964
5,5683594	2	-14,786375	-25,261938	-0,0019300041	-0,002492513
5,578125	2	-14,785322	-24,075899	0,0013779008	0,0007752275
5,5878906	2	-14,785394	-23,110695	-0,0019580189	-0,0024963976
5,5976563	2	-14,786139	-23,458097	0,0012328975	0,00064161117
5,6074219	2	-14,785892	-24,148151	-0,0019476733	-0,0024996337
5,6171875	2	-14,786641	-21,843687	0,0014591113	0,00091718754
5,6269531	2	-14,785406	-20,954702	-0,0020396654	-0,0026058261
5,6367188	2	-14,786384	-21,865759	0,0014823164	0,00093040976
5,6464844	2	-14,786129	-21,374132	-0,0021958593	-0,0026633106
5,65625	2	-14,786248	-19,874386	0,0016937456	0,0011544806
5,6660156	2	-14,784232	-19,232164	-0,0023061179	-0,0029156012
5,6757813	2	-14,784842	-19,838736	0,0016080607	0,0010345224
5,6855469	2	-14,784469	-20,226091	-0,0020353938	-0,002647205
5,6953125	2	-14,784286	-18,32284	0,0016552814	0,0010549105
5,7050781	2	-14,78457	-17,837416	-0,0022387311	-0,0027048879
5,7148438	2	-14,784612	-18,792786	0,0015530426	0,00098402356
5,7246094	2	-14,785168	-18,989202	-0,0020710989	-0,00263716
5,734375	2	-14,784638	-17,730408	0,0015958415	0,0010519665
5,7441406	2	-14,783822	-17,047953	-0,0021660835	-0,0027668555
5,7539063	2	-14,784429	-17,468668	0,0016516879	0,0011067572
5,7636719	2	-14,784391	-17,514824	-0,0020950653	-0,002604119
5,7734375	2	-14,783991	-15,799999	0,0012807155	0,00078665547
5,7832031	2	-14,783298	-15,30692	-0,0016229332	-0,0020985673
5,7929688	2	-14,783603	-16,47748	0,00081089791	0,00030001864
5,8027344	2	-14,784749	-16,865284	-0,0011795117	-0,0016205783
5,8125	2	-14,783403	-15,524626	0,00015190963	-0,00030119118
5,8222656	2	-14,78335	-15,049931	-0,00055541191	-0,00099541643
5,8320313	2	-14,784545	-15,286412	-9,1803886e-05	-0,00057360728
5,8417969	2	-14,784293	-16,057436	-0,00051844202	-0,00090535061
5,8515625	2	-14,7836	-14,497675	-0,00015264188	-0,00064011244
5,8613281	2	-14,783091	-14,136359	-0,00056911004	-0,00094440661
5,8710938	2	-14,783422	-14,877376	-4,014626e-05	-0,00050205435
5,8808594	2	-14,783881	-15,190187	-0,00060652778	-0,00099358673
5,890625	2	-14,783323	-14,444757	-8,9692694e-05	-0,00053179788
5,9003906	2	-14,782325	-14,182236	-0,00049793476	-0,00089236989
5,9101563	2	-14,782866	-14,33976	-0,00036746869	-0,00083525636
5,9199219	2	-14,782845	-14,843513	-5,0633753e-05	-0,0004766068
5,9296875	2	-14,783514	-14,19587	-0,00098449492	-0,0014903503
5,9394531	2	-14,782301	-13,538785	0,00056593982	7,4344425e-05
5,9492188	2	-14,782701	-14,342163	-0,0015289709	-0,0019763811
5,9589844	2	-14,783517	-14,707837	0,001106967	0,00060841738
5,96875	2	-14,783289	-13,816394	-0,0019055621	-0,0024135741
5,9785156	2	-14,782187	-13,981294	0,0013490685	0,00077907095
5,9882813	2	-14,78334	-14,251918	-0,0019656084	-0,0025129328
5,9980469	2	-14,783186	-14,573951	0,0013139986	0,00080228929
6,0078125	2	-14,782478	-14,486946	-0,0019548959	-0,0024981704
6,0175781	2	-14,783083	-14,124456	0,0013445724	0,00078690541
6,0273438	2	-14,782795	-15,158448	-0,0018891771	-0,002487984
6,0371094	2	-14,78406	-14,812778	0,0013561794	0,00079481292
6,046875	3	-14,78273	-14,031362	-0,0020719524	-0,002633984
6,0566406	3	-14,783346	-14,798585	0,001603763	0,00099270185
6,0664063	3	-14,782819	-14,889277	-0,0022282258	-0,0027255062
6,0761719	3	-14,783363	-15,456118	0,0016175949	0,0010922441
6,0859375	3	-14,782639	-14,556069	-0,0022025197	-0,0027073221
6,0957031	3	-14,783335	-14,987178	0,001722534	0,0011398781
6,1054688	3	-14,782207	-16,400646	-0,0022246609	-0,0028282809
6,1152344	3	-14,783493	-15,75049	0,0014958578	0,0009876237
6,125	3	-14,783235	-15,156213	-0,0021493225	-0,0026850973
6,1347656	3	-14,782752	-16,232393	0,0016809	0,0011152527
6,1445313	3	-14,782652	-16,68552	-0,0022316496	-0,0027742474
6,1542969	3	-14,782934	-17,047617	0,0016121236	0,0010167771
6,1640625	3	-14,783141	-16,318783	-0,0020887996	-0,0025866558
6,1738281	3	-14,783391	-16,716757	0,0014961227	0,00099026004
6,1835938	3	-14,783202	-18,229969	-0,0020444379	-0,0025810287
6,1933594	3	-14,7833	-17,933306	0,0012515846	0,00073075399
6,203125	3	-14,783807	-17,454308	-0,0015520052	-0,0020833968
6,2128906	3	-14,784035	-18,634033	0,0007287375	0,00023088403
6,2226563	3	-14,783295	-19,330009	-0,0010717665	-0,001479845
6,2324219	3	-14,783496	-19,849241	0,00019397397	-0,0002717266
6,2421875	3	-14,78408	-18,669516	-0,00062270154	-0,0010997722
6,2519531	3	-14,783891	-19,83041	-0,00025300111	-0,00067443191
6,2617188	3	-14,784781	-21,805185	-0,00051197474	-0,00095062453
6,2714844	3	-14,782889	-21,215548	-6,6075736e-05	-0,00051283755
6,28125	3	-14,783415	-20,751245	-0,00048098635	-0,00085777574
6,2910156	3	-14,784692	-21,87252	-0,00012972814	-0,00056334859
6,3007813	3	-14,784105	-22,855215	-0,00061698596	-0,00098807958
6,3105469	3	-14,783703	-22,769049	-0,00015430145	-0,00060697214
6,3203125	3	-14,784325	-22,412651	-0,00043369952	-0,00084261934
6,3300781	3	-14,784545	-23,720507	-0,00048678572	-0,00090733578
6,3398438	3	-14,784387	-25,400295	5,7124344e-05	-0,00037931837
6,3496094	3	-14,784002	-25,174822	-0,00093046407	-0,0013744254
6,359375	3	-14,784733	-24,308302	0,00070258859	0,00017766586
6,3691406	3	-14,78552	-25,831125	-0,0016252244	-0,0022007325
6,3789063	3	-14,786016	-27,473867	0,001158491	0,00061181164
6,3886719	3	-14,784847	-27,766563	-0,0018443111	-0,0023860915
6,3984375	3	-14,785258	-27,266275	0,0013604045	0,00078020681
6,4082031	3	-14,784472	-27,985554	-0,0019717158	-0,0025293254
6,4179688	3	-14,78565	-30,15535	0,0012916616	0,00076859043
6,4277344	3	-14,785992	-29,542744	-0,001896331	-0,0024213258
6,4375	3	-14,784855	-29,044914	0,0012620289	0,00077934912
6,4472656	3	-14,786079	-30,380711	-0,0020770363	-0,0026058764
6,4570313	3	-14,785382	-32,029545	0,0014496241	0,00087109796
6,4667969	3	-14,786463	-32,316875	-0,002036927	-0,0026013432
6,4765625	3	-14,785619	-32,027977	0,0015897305	0,00095178193
6,4863281	3	-14,785533	-32,814648	-0,0021898884	-0,0028140491
6,4960938	3	-14,786656	-35,638622	0,0017267345	0,0012003265
6,5058594	3	-14,786013	-35,171749	-0,0022267327	-0,0028211463
6,515625	3	-14,786074	-34,823456	0,0015100591	0,00097631972
6,5253906	3	-14,786371	-36,373436	-0,0021750061	-0,0026809596
6,5351563	3	-14,786753	-37,399269	0,0016952252	0,0011410159
6,5449219	3	-14,78712	-38,34095	-0,0020191106	-0,0026203555
6,5546875	3	-14,787001	-37,567467	0,0014887702	0,00091877423
6,5644531	3	-14,787024	-38,790051	-0,0021505873	-0,0027018883
6,5742188	3	-14,787073	-40,989239	0,0016040304	0,0010653822
6,5839844	3	-14,788781	-40,800312	-0,0022395821	-0,0027643242
6,59375	3	-14,788525	-40,539074	0,0015384135	0,0010579759
6,6035156	3	-14,787785	-42,292625	-0,0019606892	-0,0025012759
6,6132813	3	-14,787735	-43,717827	0,0011621729	0,00065152772
6,6230469	3	-14,788964	-45,002327	-0,0014909072	-0,0020691468
6,6328125	3	-14,789695	-44,120552	0,00067638594	0,00018363091
6,6425781	3	-14,789268	-45,162254	-0,00089267135	-0,0014272507
6,6523438	3	-14,788665	-47,145916	-6,143935e-05	-0,00048040005
6,6621094	3	-14,789316	-47,378765	-0,00060792855	-0,00098299491
6,671875	3	-14,790006	-47,607979	-3,1430973e-05	-0,00050056347
6,6816406	3	-14,79021	-48,807041	-0,00040509686	-0,00082485407
6,6914063	3	-14,78975	-49,988384	-0,00023389322	-0,00063922734
6,7011719	3	-14,790482	-50,765442	-0,00055667351	-0,00096003438
6,7109375	3	-14,790042	-50,843788	-5,8259975e-05	-0,00051945914
6,7207031	3	-14,790847	-51,748978	-0,00058036321	-0,00096254924
6,7304688	3	-14,790583	-53,435806	-0,00015192847	-0,00064341933
6,7402344	3	-14,791058	-53,95079	-0,00038354803	-0,0007626001
6,75	3	-14,791526	-54,678787	-0,00043189351	-0,00092318107
6,7597656	3	-14,791007	-56,398472	0,00010055483	-0,00035983088
6,7695313	3	-14,791282	-56,72995	-0,0011931316	-0,0016597944
6,7792969	3	-14,791462	-57,864132	0,000767297	0,00020341511
6,7890625	3	-14,791651	-58,190746	-0,0016554189	-0,0021556043
6,7988281	3	-14,791456	-59,300625	0,0012360688	0,00068392558
6,8085938	3	-14,791671	-60,590935	-0,0019593281	-0,0025125113
6,8183594	3	-14,791921	-60,960072	0,0013795041	0,00080925529
6,828125	3	-14,792485	-61,313789	-0,0019174804	-0,0024713248
6,8378906	3	-14,792843	-63,262806	0,0013158787	0,00077111652
6,8476563	3	-14,793051	-64,211075	-0,0019799694	-0,0025238541
6,8574219	3	-14,793925	-64,985565	0,0013102477	0,00074205938
6,8671875	3	-14,792864	-65,546989	-0,0018968213	-0,0024258301
6,8769531	3	-14,79355	-66,656975	0,0014836063	0,00093108299
6,8867188	3	-14,794031	-68,379677	-0,002177784	-0,0027191893
6,8964844	3	-14,793364	-68,144089	0,0016256033	0,0011046136
6,90625	3	-14,794029	-68,799667	-0,002190849	-0,0027799704
6,9160156	3	-14,793432	-70,852501	0,0015856487	0,0010314523
6,9257813	3	-14,794914	-71,449127	-0,0022046778	-0,0027828945
6,9355469	3	-14,79383	-71,737801	0,0017335084	0,0011848854
6,9453125	3	-14,795536	-72,643669	-0,0021096461	-0,0026891045
6,9550781	3	-14,795571	-73,966324	0,0015496004	0,00097630522
6,9648438	3	-14,795441	-76,136452	-0,0022507927	-0,002775362
6,9746094	3	-14,795182	-75,946136	0,0016513986	0,0010728581
6,984375	3	-14,795871	-76,556503	-0,0021699304	-0,0026797485
6,9941406	3	-14,795865	-78,637001	0,0015474176	0,00097329827
7,0039063	3	-14,795409	-79,494926	-0,0020312646	-0,0026310303
7,0136719	3	-14,795485	-79,374275	0,001469876	0,00089316745
7,0234375	3	-14,796312	-79,946312	-0,0019504285	-0,0025250658
7,0332031	3	-14,796612	-81,86795	0,0011972492	0,00060539483
7,0429688	3	-14,796501	-83,294434	-0,0014426933	-0,0019403964
7,0527344	3	-14,796732	-83,0793	0,0004722664	-1,9864165e-05
7,0625	3	-14,796345	-83,15239	-0,00093792554	-0,0013477609
7,0722656	3	-14,797473	-85,927757	9,1640031e-05	-0,00042482614
7,0820313	3	-14,797822	-86,915138	-0,00051255606	-0,00098031026
7,0917969	3	-14,798656	-87,193314	-0,00022594249	-0,00064797816
7,1015625	3	-14,797976	-87,806862	-0,00054014311	-0,00091309962
7,1113281	3	-14,798758	-89,669601	-9,525349e-05	-0,00058637728
7,1210938	3	-14,798741	-91,410416	-0,0005386456	-0,00091708236
7,1308594	3	-14,798125	-90,760078	-7,9880774e-05	-0,00055369223
7,140625	3	-14,799523	-90,667717	-0,00051885255	-0,00091333396
7,1503906	3	-14,7993	-93,536453	-0,00022630651	-0,00068700261
7,1601563	3	-14,799306	-94,185707	-0,00029086374	-0,00076742156
7,1699219	3	-14,798835	-93,699005	-0,00053601788	-0,0010471233
7,1796875	3	-14,799841	-94,186218	0,00021987958	-0,00025080517
7,1894531	3	-14,800267	-95,931664	-0,0012237605	-0,0017498261
7,1992188	3	-14,799502	-98,350632	0,00086577854	0,00033658129
7,2089844	3	-14,80084	-97,604408	-0,0017589069	-0,0023009595
7,21875	3	-14,799659	-98,057877	0,0012836467	0,00066720112
7,2285156	3	-14,800854	-100,46527	-0,0019279801	-0,0024724291
7,2382813	3	-14,801484	-101,48652	0,0012878409	0,00079042692
7,2480469	3	-14,800724	-101,32977	-0,0019291872	-0,0024858671
7,2578125	3	-14,800975	-101,66578	0,0012739194	0,00066924235
7,2675781	3	-14,80084	-103,0921	-0,0018538451	-0,0024389799
7,2773438	3	-14,800406	-105,2824	0,0013687359	0,00081975071
7,2871094	3	-14,802263	-104,75642	-0,0020410158	-0,0025769717
7,296875	3	-14,801906	-104,85062	0,0015234603	0,00093558023
7,3066406	3	-14,801865	-106,90966	-0,002147208	-0,0027355091
7,3164063	3	-14,801834	-107,8932	0,0016106335	0,001065513
7,3261719	3	-14,802454	-108,10123	-0,0022923232	-0,0028622218
7,3359375	3	-14,802604	-107,91756	0,0017531686	0,0011600688
7,3457031	3	-14,803097	-109,47576	-0,0021090405	-0,0026740332
7,3554688	3	-14,802703	-111,49094	0,0015691184	0,0010348635
7,3652344	3	-14,803484	-110,77691	-0,0022289697	-0,0027364669
7,375	3	-14,803542	-110,99422	0,0016282218	0,0010534883
7,3847656	3	-14,803574	-112,67937	-0,0020847472	-0,0026409761
7,3945313	3	-14,803309	-113,79154	0,0015706116	0,0010112821
7,4042969	3	-14,803303	-114,10072	-0,002152276	-0,0027254149
7,4140625	3	-14,803648	-114,35419	0,0016487711	0,0011089228
7,4238281	3	-14,803457	-115,18356	-0,0021890362	-0,0027140717
7,4335938	3	-14,803881	-117,39342	0,0013763122	0,00082244177
7,4433594	3	-14,803867	-116,91548	-0,0018316332	-0,002307666
7,453125	3	-14,804488	-116,80847	0,0010393746	0,00053569424
7,4628906	3	-14,803356	-118,5048	-0,0013299398	-0,0018637571
7,4726563	3	-14,803789	-119,01984	0,00040843501	-6,1702449e-05
7,4824219	3	-14,804862	-119,36919	-0,00067048788	-0,0011471044
7,4921875	3	-14,80501	-119,38004	-4,6586065e-05	-0,00051091961
7,5019531	3	-14,80476	-120,17861	-0,00052375143	-0,00097686518
7,5117188	3	-14,804734	-121,61432	-0,00016196951	-0,00062210835
7,5214844	3	-14,805017	-121,53368	-0,0004362328	-0,00088564772
7,53125	3	-14,805314	-121,99207	-4,898684e-06	-0,00052353553
7,5410156	3	-14,804737	-123,55121	-0,00061646348	-0,0010108913
7,5507813	3	-14,805754	-123,81496	-8,0637546e-05	-0,0005696913
7,5605469	3	-14,805743	-124,0149	-0,00043578364	-0,00084180199
7,5703125	3	-14,805163	-124,59531	-0,00021611231	-0,00067483081
7,5800781	3	-14,804806	-125,36818	-0,00027180475	-0,00064026302
7,5898438	3	-14,806263	-126,27494	-0,00076572574	-0,0012384519
7,5996094	3	-14,805537	-125,94524	0,00042154221	-7,5666394e-05
7,609375	3	-14,8066	-126,20218	-0,0012930431	-0,0017326692
7,6191406	3	-14,805773	-127,84207	0,00091918802	0,00039777684
7,6289063	3	-14,806316	-127,8366	-0,0018457398	-0,0023863707
7,6386719	3	-14,80559	-127,54491	0,0012904544	0,00081025867
7,6484375	3	-14,806241	-128,02625	-0,0020047482	-0,0025112878
7,6582031	3	-14,8075	-128,75888	0,0014095615	0,00078645255
7,6679688	3	-14,806377	-129,6523	-0,0019353559	-0,0025050417
7,6777344	3	-14,80644	-129,30029	0,0013524051	0,00078399619
7,6875	3	-14,807693	-130,05032	-0,0019508785	-0,0024697233
7,6972656	3	-14,807747	-131,58386	0,001229061	0,000753776
7,7070313	3	-14,806856	-131,47282	-0,0020140675	-0,0025412273
7,7167969	3	-14,807693	-130,92992	0,0015777412	0,001038807
7,7265625	3	-14,807587	-131,58449	-0,0022158911	-0,0027190126
7,7363281	3	-14,806975	-132,17317	0,0016405421	0,0010935658
7,7460938	3	-14,807243	-132,23441	-0,0021540581	-0,0027043927
7,7558594	3	-14,807625	-131,56699	0,0016694255	0,0011217945
7,765625	3	-14,806834	-132,67961	-0,0023320331	-0,0028392368
7,7753906	3	-14,807095	-133,81256	0,0016074926	0,0010600646
7,7851563	3	-14,80747	-133,45404	-0,0020741911	-0,0026549425
7,7949219	3	-14,80707	-132,85747	0,0016404276	0,0011222094
7,8046875	3	-14,807883	-133,74992	-0,0022445775	-0,0027942366
7,8144531	3	-14,80711	-134,53412	0,0016712926	0,0010605251
7,8242188	3	-14,808005	-134,70802	-0,0021707679	-0,0026495194
7,8339844	3	-14,808496	-133,52589	0,0014966434	0,00096629118
7,84375	3	-14,808133	-133,89888	-0,0020138519	-0,0025053178
7,8535156	3	-14,807442	-135,71246	0,0014196407	0,00086063682
7,8632813	3	-14,808189	-135,34622	-0,0017740243	-0,0022808239
7,8730469	3	-14,80867	-134,35794	0,00084244017	0,00038236353
7,8828125	3	-14,807484	-135,01045	-0,0011503097	-0,0016353526
7,8925781	3	-14,80789	-135,87775	0,00034682365	-0,00015602469
7,9023438	3	-14,807518	-135,88423	-0,00080579042	-0,0012136261
7,9121094	3	-14,807516	-134,73071	-0,00012147975	-0,00060035312
7,921875	3	-14,807566	-134,50391	-0,00036987563	-0,00083159859
7,9316406	3	-14,807961	-136,47092	-9,4443312e-05	-0,00057985994
7,9414063	3	-14,808661	-135,87177	-0,00063558156	-0,00094597333
7,9511719	3	-14,808589	-134,48137	-9,8591918e-05	-0,00055794069
7,9609375	3	-14,8084	-135,10164	-0,00051546417	-0,00087567925
7,9707031	3	-14,808159	-136,04242	-0,00012307486	-0,00055264228
7,9804688	3	-14,808374	-135,99632	-0,00052097096	-0,00090327102
7,9902344	3	-14,809166	-134,78714	-0,000338393	-0,00080069655
8	3	-14,808943	-134,5229	-8,6364598e-05	-0,00050249801
8,0097656	3	-14,808602	-136,14296	-0,00074796774	-0,0012505855
8,0195313	3	-14,80861	-135,83658	0,00037192018	-0,00011894204
8,0292969	3	-14,808742	-134,37314	-0,0014389002	-0,0019517023
8,0390625	3	-14,808449	-134,98077	0,0010680452	0,00054307393
8,0488281	4	-14,80883	-135,56801	-0,0018096404	-0,0023516708
8,0585938	4	-14,807961	-135,85835	0,0013395735	0,00080712762
8,0683594	4	-14,809005	-134,41466	-0,001971615	-0,0024384111
8,078125	4	-14,808753	-134,08324	0,0014146401	0,00080411893
8,0878906	4	-14,808762	-135,45699	-0,0019342012	-0,0024400386
8,0976563	4	-14,808319	-134,80319	0,0011804709	0,00064954098
8,1074219	4	-14,807685	-133,43492	-0,0019389815	-0,0024783916
8,1171875	4	-14,808726	-133,6757	0,001454478	0,00088011217
8,1269531	4	-14,808252	-134,26277	-0,0020266641	-0,0025562637
8,1367188	4	-14,808169	-134,01724	0,0014970148	0,00097794435
8,1464844	4	-14,808549	-133,13503	-0,0021878132	-0,002725251
8,15625	4	-14,808327	-132,0993	0,0017042756	0,0011862132
8,1660156	4	-14,808284	-133,28539	-0,002291892	-0,0029105425
8,1757813	4	-14,807775	-132,8212	0,0016171242	0,0010831513
8,1855469	4	-14,807527	-131,65578	-0,0020742128	-0,0026459191
8,1953125	4	-14,808372	-131,18506	0,0016666217	0,001076631
8,2050781	4	-14,807744	-131,65103	-0,0021206089	-0,0027263849
8,2148438	4	-14,807484	-131,60185	0,0015603735	0,00093900034
8,2246094	4	-14,80763	-130,56613	-0,0021555498	-0,0026070452
8,234375	4	-14,807246	-129,7242	0,0016399693	0,0010792476
8,2441406	4	-14,806634	-130,5401	-0,0021852285	-0,0027034413
8,2539063	4	-14,808209	-129,96309	0,0016406273	0,001097376
8,2636719	4	-14,807342	-128,37404	-0,0020731012	-0,0025954014
8,2734375	4	-14,807092	-128,49435	0,0013191891	0,00074745616
8,2832031	4	-14,806324	-128,20071	-0,0016657948	-0,0021685495
8,2929688	4	-14,806991	-127,81726	0,00079478777	0,0002874973
8,3027344	4	-14,807071	-126,82384	-0,0011331765	-0,0016143249
8,3125	4	-14,806756	-126,04868	0,00019668791	-0,00025677495
8,3222656	4	-14,80629	-126,80568	-0,00053785968	-0,00093223306
8,3320313	4	-14,807311	-125,52929	-7,4862692e-05	-0,00055586908
8,3417969	4	-14,807478	-124,97602	-0,00048520512	-0,00088698522
8,3515625	4	-14,806787	-125,01285	-0,00017027778	-0,00064300769
8,3613281	4	-14,806919	-124,64482	-0,00055390416	-0,00095908227
8,3710938	4	-14,806745	-124,09994	-7,0634997e-05	-0,00054883625
8,3808594	4	-14,80666	-123,02466	-0,00058072421	-0,0010251314
8,390625	4	-14,806151	-122,03933	-6,2728141e-05	-0,00055518118
8,4003906	4	-14,805353	-122,45072	-0,00045315846	-0,00079987443
8,4101563	4	-14,806674	-120,84346	-0,0003597996	-0,00084586762
8,4199219	4	-14,80528	-119,98471	-2,2884706e-05	-0,0004963238
8,4296875	4	-14,806742	-120,54623	-0,00099197275	-0,001403955
8,4394531	4	-14,805902	-119,65033	0,00057311973	7,1996474e-05
8,4492188	4	-14,805836	-118,68495	-0,0014774608	-0,0019643484
8,4589844	4	-14,806316	-117,4721	0,0010571099	0,00057387084
8,46875	4	-14,806885	-117,40705	-0,0018448955	-0,0024050588
8,4785156	4	-14,805383	-117,76647	0,0013642381	0,00084174267
8,4882813	4	-14,805009	-115,7609	-0,0019978462	-0,002559569
8,4980469	4	-14,80585	-115,23994	0,0013058091	0,00075581577
8,5078125	4	-14,805577	-115,62377	-0,0019546743	-0,0025309329
8,5175781	4	-14,804999	-114,36001	0,0013778042	0,00077356532
8,5273438	4	-14,806037	-113,59318	-0,0018804204	-0,0024110279
8,5371094	4	-14,80426	-112,25872	0,0013956106	0,00080078753
8,546875	4	-14,804909	-111,92361	-0,0020844578	-0,0026322049
8,5566406	4	-14,80568	-112,32778	0,0015740336	0,0010848241
8,5664063	4	-14,804327	-109,95615	-0,0021817959	-0,002730496
8,5761719	4	-14,805651	-108,76028	0,0016686746	0,0011585983
8,5859375	4	-14,803375	-109,18871	-0,0021900292	-0,0027172999
8,5957031	4	-14,803399	-108,43042	0,0018146796	0,0011958316
8,6054688	4	-14,803536	-107,72707	-0,0021721262	-0,0027040923
8,6152344	4	-14,803408	-105,64819	0,0015367627	0,00094856537
8,625	4	-14,804369	-106,0294	-0,0021312374	-0,0026497114
8,6347656	4	-14,803246	-106,15044	0,0017506605	0,0011680832
8,6445313	4	-14,803018	-103,85066	-0,0022080096	-0,0027798684
8,6542969	4	-14,803452	-102,38048	0,0016024673	0,00098856969
8,6640625	4	-14,803221	-102,5284	-0,0020139797	-0,0026032235
8,6738281	4	-14,803009	-102,34941	0,0015490227	0,0009412127
8,6835938	4	-14,803057	-100,66084	-0,0020030269	-0,0025455931
8,6933594	4	-14,802228	-98,876953	0,0012675942	0,00071906717
8,703125	4	-14,803083	-99,212288	-0,0015143943	-0,0020493423
8,7128906	4	-14,802658	-99,803879	0,00064160628	0,00017900667
8,7226563	4	-14,803126	-97,429291	-0,0010640878	-0,0014672254
8,7324219	4	-14,802665	-95,663834	0,00018454535	-0,0002860665
8,7421875	4	-14,802958	-95,868469	-0,00061257312	-0,001053323
8,7519531	4	-14,801826	-95,786598	-0,00020308995	-0,00069214567
8,7617188	4	-14,802116	-94,494728	-0,00054489356	-0,00092599087
8,7714844	4	-14,80349	-92,358513	-7,9069214e-05	-0,00054002565
8,78125	4	-14,802875	-92,068504	-0,00046984066	-0,00084349362
8,7910156	4	-14,801624	-92,817459	-9,3093913e-05	-0,00055564335
8,8007813	4	-14,801129	-90,769974	-0,00056282064	-0,00094841205
8,8105469	4	-14,800376	-89,211327	-0,00018195511	-0,00062240026
8,8203125	4	-14,80093	-88,778603	-0,00039975435	-0,00078590441
8,8300781	4	-14,801617	-88,570786	-0,00045041597	-0,00089486042
8,8398438	4	-14,800063	-87,321999	7,5553253e-05	-0,00039165374
8,8496094	4	-14,800003	-84,886391	-0,00097201555	-0,0014773686
8,859375	4	-14,80021	-84,572449	0,00081199501	0,00024357149
8,8691406	4	-14,800459	-85,561348	-0,0016346552	-0,0022166669
8,8789063	4	-14,799933	-83,608192	0,0011302053	0,00059989234
8,8886719	4	-14,799753	-81,633316	-0,0019049383	-0,0024622746
8,8984375	4	-14,798731	-81,95372	0,0013686676	0,00076115056
8,9082031	4	-14,800014	-81,37632	-0,0019901143	-0,0024950043
8,9179688	4	-14,799306	-80,155807	0,0013423049	0,00082279323
8,9277344	4	-14,799205	-77,859329	-0,0018333604	-0,0023901756
8,9375	4	-14,79809	-77,206551	0,0013366474	0,0008123169
8,9472656	4	-14,799235	-77,7117	-0,0020546587	-0,0026077721
8,9570313	4	-14,798893	-75,99704	0,0014618009	0,00088570098
8,9667969	4	-14,797764	-74,215828	-0,0021299769	-0,0026073386
8,9765625	4	-14,798	-74,328148	0,0015902175	0,0010462779
8,9863281	4	-14,797937	-73,599312	-0,0022485515	-0,0027897917
8,9960938	4	-14,798263	-72,97464	0,0017752761	0,0012034285
9,0058594	4	-14,798248	-71,025177	-0,0021980526	-0,0027281726
9,015625	4	-14,797056	-70,431122	0,001538915	0,00098169572
9,0253906	4	-14,797785	-70,218163	-0,0022039514	-0,0027732702
9,0351563	4	-14,797676	-68,412872	0,0016362999	0,0011703817
9,0449219	4	-14,796801	-67,117973	-0,0020051834	-0,0026066576
9,0546875	4	-14,797298	-66,762924	0,0015110628	0,00095339632
9,0644531	4	-14,796819	-66,185356	-0,0021494529	-0,0026748886
9,0742188	4	-14,796266	-65,232384	0,0016845476	0,0010748352
9,0839844	4	-14,79723	-64,098595	-0,0021637077	-0,0027362755
9,09375	4	-14,795698	-63,371658	0,0015493429	0,00093630189
9,1035156	4	-14,795761	-63,377975	-0,0018507934	-0,0024187909
9,1132813	4	-14,796141	-61,730537	0,001101432	0,00056903972
9,1230469	4	-14,794782	-60,377308	-0,0015153742	-0,0020220389
9,1328125	4	-14,795169	-59,772301	0,00061311031	7,3951451e-05
9,1425781	4	-14,794811	-58,933887	-0,00079725962	-0,0012887637
9,1523438	4	-14,795076	-57,774448	-4,3004911e-05	-0,00048486399
9,1621094	4	-14,794805	-56,904461	-0,00058349594	-0,0009250833
9,171875	4	-14,794682	-56,629032	-0,00010235795	-0,00052457955
9,1816406	4	-14,795616	-56,255646	-0,00037854502	-0,00080594106
9,1914063	4	-14,793195	-54,408443	-0,00016865924	-0,00060572824
9,2011719	4	-14,795099	-53,562374	-0,00064269122	-0,0010215694
9,2109375	4	-14,794448	-53,816456	-3,9551887e-05	-0,00051004277
9,2207031	4	-14,793351	-52,949989	-0,00058440398	-0,00092790974
9,2304688	4	-14,793372	-51,400234	-0,00022277003	-0,00062179693
9,2402344	4	-14,793931	-50,717163	-0,00033484917	-0,00075389427
9,25	4	-14,793062	-49,89423	-0,00056327996	-0,0010175962
9,2597656	4	-14,792315	-49,603321	0,00031627162	-0,00018548119
9,2695313	4	-14,793327	-47,882629	-0,001262528	-0,0016985321
9,2792969	4	-14,793131	-46,340023	0,00083482254	0,00027470122
9,2890625	4	-14,793524	-46,891216	-0,001723926	-0,0021879831
9,2988281	4	-14,792015	-45,903439	0,0012541953	0,00067896786
9,3085938	4	-14,791841	-44,367256	-0,0019334643	-0,0025052871
9,3183594	4	-14,792824	-43,67223	0,0014070603	0,00087044691
9,328125	4	-14,791423	-43,392944	-0,0019056632	-0,0024020507
9,3378906	4	-14,791523	-43,518059	0,0013685034	0,00084614579
9,3476563	4	-14,791906	-40,941071	-0,0019956795	-0,002567627
9,3574219	4	-14,791677	-40,62228	0,00125795	0,00075549376
9,3671875	4	-14,791433	-41,593853	-0,0019784118	-0,0025012742
9,3769531	4	-14,790877	-39,997604	0,0014843752	0,00097072107
9,3867188	4	-14,790106	-38,891975	-0,00216205	-0,0027116798
9,3964844	4	-14,790574	-37,162064	0,0016605972	0,0010689155
9,40625	4	-14,790564	-37,476551	-0,0021251345	-0,0026507361
9,4160156	4	-14,789835	-37,787296	0,0016294302	0,0011297074
9,4257813	4	-14,790802	-35,4179	-0,0022779924	-0,0028051818
9,4355469	4	-14,789608	-34,737011	0,0017305866	0,001127764
9,4453125	4	-14,789365	-35,84029	-0,0020523684	-0,0026293644
9,4550781	4	-14,789438	-35,140793	0,0016104307	0,0010363891
9,4648438	4	-14,78983	-33,376404	-0,0022240742	-0,0028007035
9,4746094	4	-14,788762	-32,062176	0,001647935	0,0010989474
9,484375	4	-14,790352	-32,449085	-0,0021452249	-0,0026348259
9,4941406	4	-14,788729	-32,639019	0,0015132963	0,00098700437
9,5039063	4	-14,78886	-30,274036	-0,0019703503	-0,0025483542
9,5136719	4	-14,78896	-29,629524	0,0014586	0,00090090866
9,5234375	4	-14,789164	-30,082148	-0,0018586519	-0,0023545716
9,5332031	4	-14,788525	-29,938314	0,0010479313	0,00049528969
9,5429688	4	-14,789188	-28,690361	-0,0013063255	-0,0017470845
9,5527344	4	-14,788244	-27,505104	0,00041093983	-0,00010932861
9,5625	4	-14,789512	-28,231422	-0,00078893307	-0,0012851912
9,5722656	4	-14,787978	-28,564968	3,9618317e-06	-0,00043111606
9,5820313	4	-14,788106	-26,420038	-0,00042796833	-0,0008708649
9,5917969	4	-14,787073	-25,324692	-0,00013554898	-0,00055794732
9,6015625	4	-14,787724	-25,920031	-0,00054121314	-0,00088868907
9,6113281	4	-14,787063	-25,897789	-0,00015865888	-0,0005607669
9,6210938	4	-14,787199	-24,736393	-0,00055804284	-0,00090904301
9,6308594	4	-14,786942	-23,898539	-9,6146396e-05	-0,00052334636
9,640625	4	-14,786938	-24,303104	-0,00047915988	-0,00083632232
9,6503906	4	-14,787652	-24,633743	-0,00027368747	-0,00072223163
9,6601563	4	-14,786593	-22,978373	-0,00023482709	-0,00067023747
9,6699219	4	-14,787383	-21,996405	-0,00069822767	-0,0011072169
9,6796875	4	-14,786112	-22,463612	0,00032704877	-0,00016119877
9,6894531	4	-14,787078	-23,071077	-0,0013578978	-0,0018264516
9,6992188	4	-14,78682	-21,89571	0,00095602358	0,00044827585
9,7089844	4	-14,786345	-20,918158	-0,0017917862	-0,0022933953
9,71875	4	-14,785518	-20,934195	0,0013356976	0,00075073831
9,7285156	4	-14,785417	-21,77149	-0,0019564463	-0,0024703071
9,7382813	4	-14,786792	-20,369812	0,0013890343	0,00079569331
9,7480469	4	-14,786051	-19,618402	-0,0019287724	-0,0024465637
9,7578125	4	-14,786503	-20,378027	0,0012450725	0,00066380849
9,7675781	4	-14,785891	-20,540524	-0,0018654212	-0,0024349797
9,7773438	4	-14,785433	-19,195564	0,0014192866	0,00085853535
9,7871094	4	-14,785888	-18,519257	-0,0019814658	-0,002585341
9,796875	4	-14,785957	-18,62252	0,0015015049	0,00095242605
9,8066406	4	-14,785722	-19,45546	-0,0021235824	-0,0026798621
9,8164063	4	-14,78554	-18,763561	0,0017040978	0,0011771912
9,8261719	4	-14,785364	-17,903913	-0,0023062564	-0,0028711578
9,8359375	4	-14,784479	-18,612967	0,0017014436	0,0011392962
9,8457031	4	-14,784672	-18,384531	-0,0021150785	-0,0026810609
9,8554688	4	-14,785645	-17,263369	0,0016476576	0,0010382916
9,8652344	4	-14,784208	-17,259399	-0,0022564961	-0,0027468021
9,875	4	-14,785108	-17,202738	0,0015582585	0,0010042338
9,8847656	4	-14,78512	-17,740578	-0,0021029306	-0,0026331472
9,8945313	4	-14,784839	-17,294437	0,0016381366	0,0010437876
9,9042969	4	-14,785139	-16,411766	-0,0021798378	-0,0027729757
9,9140625	4	-14,7846	-17,846636	0,0016825959	0,0011044217
9,9238281	4	-14,784575	-17,419439	-0,0021073911	-0,0026457994
9,9335938	4	-14,784372	-16,800463	0,0013570902	0,00077387982
9,9433594	4	-14,784505	-17,499794	-0,001756281	-0,0022527052
9,953125	4	-14,785602	-17,444416	0,00091716694	0,00039948541
9,9628906	4	-14,783895	-17,61932	-0,0011634299	-0,0017371492
9,9726563	4	-14,783621	-16,759279	0,00028744675	-0,00021300119
9,9824219	4	-14,784166	-16,062353	-0,00060277106	-0,00099773682
9,9921875	4	-14,784699	-17,301031	-3,3722245e-05	-0,00046695524
10,001953	4	-14,784654	-17,054827	-0,00049380184	-0,00084897911
10,011719	4	-14,78377	-16,431269	-0,00017237078	-0,00063173345
10,021484	4	-14,784716	-16,943905	-0,00054839667	-0,00090609991
10,03125	4	-14,784345	-17,453245	-1,1497395e-05	-0,00046460162
10,041016	5	-14,7853	-17,874241	-0,00050975307	-0,00093775277
10,050781	5	-14,784716	-17,482639	-0,00016246668	-0,00055337138
10,060547	5	-14,784174	-17,185863	-0,00047145324	-0,00084502826
10,070313	5	-14,784652	-18,499308	-0,0002987567	-0,00074557972
10,080078	5	-14,784901	-18,471926	-8,2746192e-05	-0,00054085872
10,089844	5	-14,784932	-17,685928	-0,0008964946	-0,0014141588
10,099609	5	-14,784612	-17,786455	0,00050552899	5,2942123e-05
10,109375	5	-14,784041	-18,516127	-0,0013592271	-0,0018617086
10,119141	5	-14,784518	-19,298214	0,0010840306	0,00052148779
10,128906	5	-14,784059	-18,271263	-0,0018805495	-0,0024350719
10,138672	5	-14,784366	-18,572678	0,001430915	0,00080112641
10,148438	5	-14,785513	-19,827671	-0,0019525157	-0,0024453646
10,158203	5	-14,784723	-19,706692	0,0013707094	0,00078219641
10,167969	5	-14,784927	-19,291843	-0,0019428441	-0,0024624248
10,177734	5	-14,785009	-20,254478	0,0013756882	0,00083227787
10,1875	5	-14,785843	-20,946096	-0,0018417749	-0,0024466324
10,197266	5	-14,784826	-21,348875	0,0013066838	0,00077697687
10,207031	5	-14,785929	-20,692461	-0,0020594972	-0,0025770948
10,216797	5	-14,786259	-21,074732	0,0016165246	0,0010057325
10,226563	5	-14,785008	-22,765026	-0,002192457	-0,0026975544
10,236328	5	-14,784889	-22,547375	0,0016116812	0,0010763237
10,246094	5	-14,785369	-21,741203	-0,002169406	-0,0026906794
10,255859	5	-14,785155	-22,647287	0,0017338478	0,0011702522
10,265625	5	-14,785751	-23,712069	-0,0022383607	-0,0028361564
10,275391	5	-14,785997	-24,585575	0,0015283043	0,0010253952
10,285156	5	-14,786811	-23,729727	-0,0020849614	-0,0026561213
10,294922	5	-14,785226	-24,094116	0,0017139101	0,0011612817
10,304688	5	-14,786408	-26,399418	-0,0022055123	-0,0027942078
10,314453	5	-14,786363	-26,094988	0,0016618769	0,0010526321
10,324219	5	-14,785995	-25,347769	-0,0020904799	-0,0026622615
10,333984	5	-14,787062	-26,250332	0,0015365867	0,00091707212
10,34375	5	-14,785984	-27,400721	-0,0019693819	-0,0025319289
10,353516	5	-14,786163	-28,333626	0,001434367	0,00083176681
10,363281	5	-14,786207	-27,406755	-0,0015911765	-0,0020949906
10,373047	5	-14,785774	-27,951859	0,00072712108	0,00022395718
10,382813	5	-14,785512	-30,737221	-0,0010114415	-0,0014883932
10,392578	5	-14,786603	-30,573551	0,00025705202	-0,00019902647
10,402344	5	-14,786561	-30,365847	-0,00068215409	-0,001089131
10,412109	5	-14,786906	-30,784494	-0,00022161155	-0,00066298526
10,421875	5	-14,787359	-32,250824	-0,00047652342	-0,00082077063
10,431641	5	-14,78698	-33,469109	-4,4633489e-05	-0,00050693663
10,441406	5	-14,78734	-32,537933	-0,00054048427	-0,00093994441
10,451172	5	-14,787832	-33,002403	-0,00010609343	-0,00055398571
10,460938	5	-14,787472	-35,514908	-0,00052895804	-0,00085824315
10,470703	5	-14,788782	-35,923496	-0,00014067766	-0,00057708519
10,480469	5	-14,786963	-35,169964	-0,00046729814	-0,00084314321
10,490234	5	-14,787464	-35,913158	-0,00047785271	-0,00087287498
10,5	5	-14,78744	-37,441681	5,9915837e-05	-0,00040522224
10,509766	5	-14,788919	-38,516018	-0,00085648656	-0,0013845118
10,519531	5	-14,788156	-37,986954	0,00063586177	0,00012577562
10,529297	5	-14,788204	-38,357769	-0,0016086943	-0,0021591524
10,539063	5	-14,788426	-40,693359	0,001169375	0,00058707653
10,548828	5	-14,788015	-41,256565	-0,0018644091	-0,002400062
10,558594	5	-14,789825	-41,176491	0,0013544667	0,00079169287
10,568359	5	-14,788255	-41,894653	-0,0019846659	-0,0025186092
10,578125	5	-14,788607	-43,01017	0,0013981403	0,00076992717
10,587891	5	-14,789367	-45,216568	-0,0018563616	-0,0024027051
10,597656	5	-14,789218	-44,378601	0,0012070661	0,0007445112
10,607422	5	-14,790087	-44,980255	-0,0018776366	-0,0024680975
10,617188	5	-14,789237	-46,43066	0,0014743959	0,00095487782
10,626953	5	-14,789865	-46,967045	-0,0020737764	-0,0026278705
10,636719	5	-14,790363	-47,207771	0,0015762779	0,0009986544
10,646484	5	-14,789746	-48,269089	-0,0021887687	-0,0027288441
10,65625	5	-14,790216	-48,989933	0,0017671076	0,0012089792
10,666016	5	-14,79098	-50,684029	-0,0023447897	-0,0028457381
10,675781	5	-14,792021	-50,731247	0,0015391248	0,00098623196
10,685547	5	-14,790832	-51,536301	-0,0021110433	-0,0026409053
10,695313	5	-14,790683	-53,588303	0,0016646758	0,0011408485
10,705078	5	-14,790315	-54,095184	-0,0021156415	-0,0027312962
10,714844	5	-14,792231	-54,804516	0,0015828818	0,0010082683
10,724609	5	-14,792373	-55,445953	-0,0021345108	-0,0026804297
10,734375	5	-14,792177	-56,407528	0,0016416535	0,001071904
10,744141	5	-14,792624	-57,104343	-0,002218236	-0,0027379754
10,753906	5	-14,793409	-57,538803	0,0016307215	0,0010374255
10,763672	5	-14,793115	-58,398506	-0,0019217406	-0,0024183076
10,773438	5	-14,793274	-60,483814	0,0011940218	0,00063230109
10,783203	5	-14,793738	-60,485882	-0,0014764603	-0,0020825639
10,792969	5	-14,793112	-61,312168	0,00064149586	0,0001397451
10,802734	5	-14,793364	-62,444733	-0,00098333543	-0,0014418464
10,8125	5	-14,794106	-63,385406	2,5363697e-05	-0,00044174885
10,822266	5	-14,793688	-64,328087	-0,0004375253	-0,00084349292
10,832031	5	-14,793545	-64,493378	-4,7722424e-05	-0,00054957333
10,841797	5	-14,793181	-65,958427	-0,00049221033	-0,00088111032
10,851563	5	-14,794744	-67,481636	-0,00013956786	-0,00062205899
10,861328	5	-14,794477	-67,75634	-0,00059698656	-0,00096807827
10,871094	5	-14,795406	-68,454384	-0,00010215175	-0,00049085054
10,880859	5	-14,794801	-70,480568	-0,0005740964	-0,00097550382
10,890625	5	-14,794821	-71,487633	-0,00015417689	-0,00055074372
10,900391	5	-14,795047	-71,468513	-0,00031367375	-0,00070541096
10,910156	5	-14,795622	-71,494446	-0,00052172772	-0,00093903131
10,919922	5	-14,795618	-73,523758	0,00010702148	-0,00037245918
10,929688	5	-14,796368	-75,107101	-0,0011072715	-0,0015985351
10,939453	5	-14,796252	-74,904709	0,00072638108	0,00017169688
10,949219	5	-14,795901	-75,361298	-0,001591369	-0,0021054444
10,958984	5	-14,796321	-77,318031	0,0012519025	0,00071198761
10,96875	5	-14,796586	-78,499092	-0,0019076433	-0,0024384807
10,978516	5	-14,796135	-79,577728	0,0013800843	0,00081570499
10,988281	5	-14,797536	-79,228264	-0,0019290727	-0,0024786098
10,998047	5	-14,797921	-80,866875	0,001331847	0,00075167045
11,007813	5	-14,798162	-83,228722	-0,0019708397	-0,0024583321
11,017578	5	-14,797473	-82,99984	0,0013702117	0,00073902938
11,027344	5	-14,798739	-83,221237	-0,0019195202	-0,0024564797
11,037109	5	-14,797761	-85,182709	0,0013999704	0,00091540505
11,046875	5	-14,79854	-86,20195	-0,0021243123	-0,0026769682
11,056641	5	-14,798586	-86,361877	0,0016630417	0,0010820136
11,066406	5	-14,799351	-86,021797	-0,0022120399	-0,002767561
11,076172	5	-14,799394	-87,981598	0,0015909817	0,0010420539
11,085938	5	-14,798695	-90,690346	-0,0021784795	-0,0027886813
11,095703	5	-14,800119	-90,244873	0,0017962347	0,0012402
11,105469	5	-14,799021	-90,033424	-0,0021420249	-0,0026898044
11,115234	5	-14,799274	-92,092865	0,0015618624	0,00094646041
11,125	5	-14,79955	-93,838142	-0,0021893566	-0,0027569146
11,134766	5	-14,799654	-94,170731	0,001733635	0,0011786243
11,144531	5	-14,800638	-94,175819	-0,0021850066	-0,0027099792
11,154297	5	-14,800261	-95,330963	0,0015894389	0,00094459893
11,164063	5	-14,800869	-97,483383	-0,0020475534	-0,0026064599
11,173828	5	-14,801623	-97,194092	0,001476826	0,00094446528
11,183594	5	-14,800042	-96,836624	-0,0019345586	-0,0024926395
11,193359	5	-14,801563	-98,688637	0,0011300142	0,0006269752
11,203125	5	-14,801977	-100,51013	-0,0013872944	-0,001865603
11,212891	5	-14,801438	-101,17532	0,00056266307	3,8248254e-06
11,222656	5	-14,801669	-101,07911	-0,00095311645	-0,0013520222
11,232422	5	-14,801582	-102,27145	8,2864717e-05	-0,00037502774
11,242188	5	-14,801879	-104,5087	-0,00047879125	-0,00095604046
11,251953	5	-14,801706	-104,67404	-0,0002450007	-0,00068806839
11,261719	5	-14,802498	-104,1428	-0,00052740512	-0,0009588612
11,271484	5	-14,802496	-106,05913	-0,0001405544	-0,00053894648
11,28125	5	-14,803149	-107,36491	-0,00052069552	-0,00086060114
11,291016	5	-14,802821	-107,77803	-4,6024361e-05	-0,00049884012
11,300781	5	-14,802927	-107,61626	-0,00049442746	-0,00094280666
11,310547	5	-14,802769	-108,24077	-0,00021883672	-0,00066259352
11,320313	5	-14,803349	-110,37239	-0,00031586649	-0,00070256111
11,330078	5	-14,80372	-110,52841	-0,00067709736	-0,0010320742
11,339844	5	-14,804252	-110,44543	0,00021045795	-0,00028382754
11,349609	5	-14,803751	-112,3873	-0,0011312077	-0,0016602885
11,359375	5	-14,803012	-112,89899	0,00097371929	0,00039348198
11,369141	5	-14,80444	-113,92331	-0,001705543	-0,0022224092
11,378906	5	-14,804916	-113,90878	0,001173555	0,0006416355
11,388672	5	-14,804624	-114,87264	-0,0019119871	-0,0024988502
11,398438	5	-14,804943	-116,6724	0,001374484	0,0008073689
11,408203	5	-14,804976	-116,842	-0,0019371478	-0,0025329306
11,417969	5	-14,804459	-116,94917	0,00128172	0,00070488465
11,427734	5	-14,804518	-118,23775	-0,0018257806	-0,0024011009
11,4375	5	-14,80502	-118,48312	0,0013833845	0,00081793667
11,447266	5	-14,804201	-119,00291	-0,0020342334	-0,002606767
11,457031	5	-14,804849	-119,08248	0,0014569606	0,00090508338
11,466797	5	-14,804488	-120,26098	-0,0020850734	-0,0026399116
11,476563	5	-14,805299	-121,42025	0,0016291225	0,0010674733
11,486328	5	-14,805169	-121,68109	-0,0022542917	-0,0028433187
11,496094	5	-14,805696	-122,16785	0,0017319464	0,0012516552
11,505859	5	-14,805996	-123,64285	-0,0021316537	-0,0027082234
11,515625	5	-14,806479	-124,21997	0,0015384088	0,0009722017
11,525391	5	-14,80714	-124,78055	-0,0022399605	-0,0027669002
11,535156	5	-14,805755	-124,83682	0,0016442691	0,0010318944
11,544922	5	-14,805853	-125,51212	-0,0020787325	-0,0026248693
11,554688	5	-14,806225	-126,19781	0,0015093201	0,00099293352
11,564453	5	-14,80736	-125,77124	-0,0021664328	-0,0027094081
11,574219	5	-14,806925	-126,36171	0,0016214203	0,0010835001
11,583984	5	-14,806305	-127,98703	-0,0021930353	-0,0027337132
11,59375	5	-14,806835	-128,12935	0,0014441462	0,00090569176
11,603516	5	-14,806789	-128,76173	-0,00178535	-0,0023190363
11,613281	5	-14,807078	-129,13998	0,0010212954	0,00054511259
11,623047	5	-14,806889	-129,90642	-0,0013668842	-0,0018577089
11,632813	5	-14,806858	-130,74684	0,00045802444	-0,00012133802
11,642578	5	-14,807243	-129,92168	-0,00065955322	-0,0011543109
11,652344	5	-14,807343	-130,32121	-6,3099797e-05	-0,00052014412
11,662109	5	-14,807817	-131,90523	-0,00055449025	-0,0009680746
11,671875	5	-14,807311	-132,18539	-0,00010192263	-0,00059849903
11,681641	5	-14,808558	-131,50626	-0,0004053025	-0,00082394446
11,691406	5	-14,809092	-132,02174	-8,4363346e-05	-0,00051053462
11,701172	5	-14,807928	-133,35216	-0,00058299361	-0,00098453625
11,710938	5	-14,808181	-133,90756	-2,8311406e-05	-0,00049664103
11,720703	5	-14,808315	-132,91737	-0,00053178094	-0,00092216197
11,730469	5	-14,808592	-133,44521	-0,00024187735	-0,0007003448
11,740234	5	-14,809036	-134,97156	-0,00025816931	-0,00067096902
11,75	5	-14,807765	-134,95506	-0,00073166285	-0,001168299
11,759766	5	-14,80759	-133,84804	0,00040802333	-0,00012889475
11,769531	5	-14,807977	-134,36867	-0,0013348828	-0,0017905229
11,779297	5	-14,808859	-135,66742	0,00087408582	0,00038653816
11,789063	5	-14,809026	-136,28891	-0,0017622613	-0,0022714911
11,798828	5	-14,808786	-135,19244	0,0012963926	0,00076156895
11,808594	5	-14,809672	-134,90349	-0,0019930243	-0,0025384994
11,818359	5	-14,808977	-137,06758	0,0013864081	0,00079555053
11,828125	5	-14,8099	-136,95749	-0,0019369957	-0,0024815886
11,837891	5	-14,809065	-135,93289	0,0014008071	0,0008126545
11,847656	5	-14,808683	-136,0056	-0,0019713338	-0,0025165412
11,857422	5	-14,808458	-137,17436	0,0012872565	0,00075444905
11,867188	5	-14,808871	-137,70924	-0,0019961738	-0,002492893
11,876953	5	-14,808752	-136,46481	0,0015971931	0,0010046515
11,886719	5	-14,809258	-136,31433	-0,0021881652	-0,002748671
11,896484	5	-14,809044	-137,98563	0,0016207139	0,0010752735
11,90625	5	-14,809103	-138,05537	-0,0020746738	-0,0026603946
11,916016	5	-14,808393	-136,98878	0,0016657445	0,001100153
11,925781	5	-14,809982	-136,61536	-0,002288823	-0,0028345217
11,935547	5	-14,807982	-137,57022	0,0016239407	0,0010628705
11,945313	5	-14,808865	-138,13684	-0,0020330378	-0,0026216989
11,955078	5	-14,810192	-137,16342	0,0016110555	0,0010574341
11,964844	5	-14,809723	-136,54449	-0,0022458732	-0,0028158457
11,974609	5	-14,809865	-138,29039	0,001668344	0,0010785734
11,984375	5	-14,809656	-138,45596	-0,0021645352	-0,0026959486
11,994141	5	-14,810925	-137,07564	0,0015165227	0,00096398679
12,003906	5	-14,81004	-136,8064	-0,0019973684	-0,0025512581
12,013672	5	-14,809838	-137,26405	0,0014023493	0,00086718809
12,023438	5	-14,809465	-138,05452	-0,0017820601	-0,0022884728
12,033203	5	-14,809399	-136,84016	0,00087425549	0,00035775831
12,042969	6	-14,809914	-136,10579	-0,0010678631	-0,0016461392
12,052734	6	-14,808965	-137,48122	0,00027370494	-0,0001792299
12,0625	6	-14,809634	-137,29887	-0,00075378758	-0,0011775957
12,072266	6	-14,8099	-136,06769	-0,00010660835	-0,00056617556
12,082031	6	-14,809349	-135,72302	-0,00042320171	-0,00085827417
12,091797	6	-14,808625	-136,40317	-0,00013839832	-0,00060234731
12,101563	6	-14,809278	-136,81395	-0,00053181703	-0,00090979593
12,111328	6	-14,808981	-136,02344	-0,00010414238	-0,00058218138
12,121094	6	-14,809368	-134,80374	-0,00054819428	-0,00094846444
12,130859	6	-14,809526	-135,69893	-0,00011418284	-0,00055244379
12,140625	6	-14,810049	-135,70575	-0,00046853302	-0,00084716
12,150391	6	-14,808596	-134,6398	-0,0003296021	-0,00077745656
12,160156	6	-14,80864	-134,75334	-7,7823352e-05	-0,00052568939
12,169922	6	-14,808464	-134,56995	-0,00083078863	-0,0012788475
12,179688	6	-14,808581	-135,2182	0,00051928347	3,7407517e-05
12,189453	6	-14,809182	-133,5273	-0,0015064401	-0,0020481881
12,199219	6	-14,80915	-132,32254	0,0010728803	0,00056200463
12,208984	6	-14,808588	-133,4157	-0,0018945285	-0,0023530531
12,21875	6	-14,807878	-132,67172	0,001338519	0,00079664995
12,228516	6	-14,808183	-131,57654	-0,0019088049	-0,0024538233
12,238281	6	-14,809348	-131,38499	0,0013123173	0,0007861628
12,248047	6	-14,808151	-131,1888	-0,0019171437	-0,0024579871
12,257813	6	-14,808747	-131,31073	0,0012478522	0,00072606024
12,267578	6	-14,807796	-130,77222	-0,0019242911	-0,0025235538
12,277344	6	-14,808388	-129,68469	0,0014851928	0,00084612623
12,287109	6	-14,807877	-130,47684	-0,0020330013	-0,00257639
12,296875	6	-14,808181	-129,53656	0,0015238674	0,00095943501
12,306641	6	-14,807499	-128,39853	-0,0021723292	-0,002702666
12,316406	6	-14,808265	-127,73853	0,0017232371	0,0011403019
12,326172	6	-14,807379	-127,78842	-0,002273682	-0,0028517712
12,335938	6	-14,807367	-127,95332	0,0016204705	0,0010947064
12,345703	6	-14,808226	-126,50499	-0,0021040644	-0,00265423
12,355469	6	-14,807796	-125,95905	0,0016384611	0,0010784394
12,365234	6	-14,808421	-126,56992	-0,0021816944	-0,0027597011
12,375	6	-14,807966	-124,80441	0,001511849	0,00097412063
12,384766	6	-14,806923	-124,08793	-0,0020538182	-0,0026492225
12,394531	6	-14,806641	-123,87811	0,0015593366	0,0010730595
12,404297	6	-14,807103	-123,70824	-0,0022154571	-0,0027487157
12,414063	6	-14,806739	-123,33009	0,0016612671	0,0010673197
12,423828	6	-14,805633	-121,63645	-0,0020230215	-0,0025637452
12,433594	6	-14,806175	-120,99836	0,0012768826	0,00079873583
12,443359	6	-14,80737	-121,72234	-0,0016616002	-0,0021708878
12,453125	6	-14,806141	-119,96582	0,00077305711	0,00027136819
12,462891	6	-14,80728	-119,13998	-0,0010678569	-0,0015260037
12,472656	6	-14,806807	-119,15602	0,00013451659	-0,00032056007
12,482422	6	-14,80696	-119,06208	-0,00050000689	-0,0009446264
12,492188	6	-14,805595	-118,31654	-0,0001123792	-0,00058985112
12,501953	6	-14,806293	-115,89322	-0,00047192091	-0,00086933462
12,511719	6	-14,805595	-115,78336	-0,00021727341	-0,00063402881
12,521484	6	-14,806652	-116,10031	-0,00052214332	-0,00090295752
12,53125	6	-14,806175	-114,67957	-5,1681491e-05	-0,00048548405
12,541016	6	-14,805128	-113,40469	-0,00057010975	-0,00093798607
12,550781	6	-14,80502	-113,23113	-0,00018011451	-0,00059649826
12,560547	6	-14,805007	-112,8806	-0,00046019489	-0,00082045165
12,570313	6	-14,805161	-112,54113	-0,00037591657	-0,00081845862
12,580078	6	-14,804596	-110,39072	1,5301339e-06	-0,000400836
12,589844	6	-14,80492	-109,8849	-0,0010360058	-0,0015359226
12,599609	6	-14,806424	-110,80356	0,00062638661	0,00014232261
12,609375	6	-14,805434	-108,8047	-0,001545004	-0,0020422558
12,619141	6	-14,804149	-107,23159	0,0012289437	0,00064916036
12,628906	6	-14,804657	-106,75616	-0,0019016744	-0,0024664958
12,638672	6	-14,804464	-107,01092	0,0014297916	0,00084888993
12,648438	6	-14,803618	-106,22822	-0,0019630669	-0,0024944302
12,658203	6	-14,803082	-103,87139	0,0013201638	0,00074563816
12,667969	6	-14,803905	-103,32618	-0,0019368595	-0,0024688598
12,677734	6	-14,804654	-104,31211	0,0013930949	0,00083103578
12,6875	6	-14,804313	-102,27956	-0,0019270877	-0,0024564809
12,697266	6	-14,804199	-100,60748	0,0013956368	0,00083682651
12,707031	6	-14,803988	-99,879097	-0,0021384861	-0,0026680625
12,716797	6	-14,803084	-99,755821	0,0016031695	0,0010494753
12,726563	6	-14,802467	-99,159706	-0,0021491991	-0,0027243977
12,736328	6	-14,802596	-96,943863	0,0015642472	0,0010330841
12,746094	6	-14,802917	-96,281303	-0,0022163806	-0,002705117
12,755859	6	-14,802867	-96,836967	0,0017103942	0,0011691535
12,765625	6	-14,802173	-95,764023	-0,0021853733	-0,0027518934
12,775391	6	-14,801695	-94,124634	0,0014739333	0,00094909896
12,785156	6	-14,801866	-93,292534	-0,0021831952	-0,0026762669
12,794922	6	-14,801929	-93,417648	0,0017433638	0,0011732623
12,804688	6	-14,802973	-92,859131	-0,0022063688	-0,002746806
12,814453	6	-14,802706	-90,280411	0,0015776093	0,0010359577
12,824219	6	-14,801523	-88,946136	-0,0020883456	-0,0026084424
12,833984	6	-14,801314	-89,691444	0,0014839297	0,00089716155
12,84375	6	-14,801123	-88,472504	-0,001986301	-0,0025102631
12,853516	6	-14,800005	-86,738503	0,0011989461	0,00070320757
12,863281	6	-14,800493	-85,943451	-0,0014444635	-0,0019269466
12,873047	6	-14,800628	-85,595383	0,00053000636	6,0831226e-05
12,882813	6	-14,80103	-85,437012	-0,00092749886	-0,0013153921
12,892578	6	-14,800464	-83,188377	0,00014254241	-0,00030882104
12,902344	6	-14,800458	-82,256142	-0,00052586553	-0,0010223929
12,912109	6	-14,800512	-82,693176	-0,00026315247	-0,00068476936
12,921875	6	-14,800106	-81,345306	-0,00049240416	-0,00091306923
12,931641	6	-14,800401	-79,460281	-2,4043111e-05	-0,00052103761
12,941406	6	-14,799288	-78,657181	-0,00053278392	-0,00091623177
12,951172	6	-14,800251	-78,047874	-0,00019497085	-0,00059183675
12,960938	6	-14,799277	-77,73304	-0,00047482082	-0,00091107027
12,970703	6	-14,798561	-76,219437	-0,00019040155	-0,00068465597
12,980469	6	-14,798452	-75,303909	-0,00037325756	-0,00080310012
12,990234	6	-14,799134	-75,262276	-0,00066672021	-0,0010272925
13	6	-14,798345	-73,505936	0,00018908366	-0,00028602008
13,009766	6	-14,79889	-72,350067	-0,0010623953	-0,0015598279
13,019531	6	-14,797393	-71,574745	0,00082397298	0,00025755429
13,029297	6	-14,797856	-71,336983	-0,001730039	-0,0022289008
13,039063	6	-14,79756	-70,354004	0,0012422169	0,00074282463
13,048828	6	-14,797315	-68,578941	-0,0019781785	-0,0024620271
13,058594	6	-14,796917	-67,765625	0,0012595605	0,00075000932
13,068359	6	-14,797829	-67,969025	-0,0019524725	-0,0025061006
13,078125	6	-14,796679	-66,424126	0,0012915231	0,00073550869
13,087891	6	-14,797036	-65,167564	-0,0018391748	-0,0024064481
13,097656	6	-14,796705	-64,468964	0,0013622	0,00074499322
13,107422	6	-14,79662	-63,758286	-0,0020441061	-0,0025937902
13,117188	6	-14,795835	-63,027328	0,0014525465	0,00092884118
13,126953	6	-14,796347	-61,216949	-0,0021129102	-0,0026729493
13,136719	6	-14,796286	-60,574001	0,0016071928	0,0010127861
13,146484	6	-14,795695	-60,574615	-0,0022690678	-0,0027906743
13,15625	6	-14,796156	-59,153492	0,0017896247	0,0012327342
13,166016	6	-14,796879	-57,824963	-0,0021964728	-0,0027578839
13,175781	6	-14,7948	-57,517288	0,0014974438	0,00097041921
13,185547	6	-14,794911	-56,765545	-0,0021814725	-0,0027051591
13,195313	6	-14,794556	-55,976639	0,0016637407	0,0010707524
13,205078	6	-14,794313	-54,417049	-0,0020479108	-0,002679019
13,214844	6	-14,794498	-53,77449	0,0015480835	0,00099887629
13,224609	6	-14,794157	-54,26321	-0,0020665231	-0,0026800255
13,234375	6	-14,794893	-51,913319	0,0016231176	0,0010605456
13,244141	6	-14,792742	-50,948338	-0,002181713	-0,0026792728
13,253906	6	-14,793637	-51,203648	0,0015167899	0,00094618648
13,263672	6	-14,792996	-49,926582	-0,0018363805	-0,0023631961
13,273438	6	-14,793719	-49,252846	0,0010654576	0,00049617869
13,283203	6	-14,793895	-47,608986	-0,0013959517	-0,0019221945
13,292969	6	-14,793322	-47,908722	0,00051097199	1,5349433e-05
13,302734	6	-14,792951	-47,941635	-0,0007342521	-0,0012408051
13,3125	6	-14,792516	-45,744907	-9,6798831e-05	-0,00053851819
13,322266	6	-14,792399	-44,313221	-0,00047628599	-0,00090715039
13,332031	6	-14,792148	-44,736004	-0,00011294229	-0,00060428213
13,341797	6	-14,791971	-43,804554	-0,00045223563	-0,00085990166
13,351563	6	-14,79169	-42,924454	-0,00011131211	-0,00059881702
13,361328	6	-14,792002	-40,835125	-0,00051667757	-0,00091010868
13,371094	6	-14,791443	-40,88765	-0,00012497883	-0,0005291315
13,380859	6	-14,792196	-42,05497	-0,00054478733	-0,00093863026
13,390625	6	-14,792392	-40,538853	-0,00022759064	-0,00063393236
13,400391	6	-14,792342	-38,549492	-0,00026114803	-0,00057331083
13,410156	6	-14,790755	-39,097107	-0,0006449169	-0,0011080387
13,419922	6	-14,791122	-38,846882	0,00033183838	-0,00014726778
13,429688	6	-14,791314	-37,956665	-0,0012460086	-0,0017847798
13,439453	6	-14,791133	-35,576485	0,00087415869	0,00036906777
13,449219	6	-14,790936	-35,867783	-0,0017703475	-0,0023276308
13,458984	6	-14,79067	-36,718269	0,0012953903	0,0007291314
13,46875	6	-14,791626	-34,190567	-0,0019318179	-0,0024791607
13,478516	6	-14,790808	-33,14864	0,0013966667	0,00083510199
13,488281	6	-14,790721	-33,649876	-0,0019154095	-0,0025135987
13,498047	6	-14,79028	-33,748505	0,0013631255	0,00076026848
13,507813	6	-14,78993	-33,021793	-0,0019616233	-0,0025059832
13,517578	6	-14,789489	-30,811428	0,0013145008	0,00074537459
13,527344	6	-14,788963	-30,746664	-0,0019627449	-0,0024899472
13,537109	6	-14,789332	-32,06469	0,0015778163	0,00096360722
13,546875	6	-14,788428	-30,300356	-0,0022092147	-0,0027642502
13,556641	6	-14,78986	-28,706511	0,0017183977	0,0011191077
13,566406	6	-14,789036	-28,877388	-0,0021718761	-0,0027303861
13,576172	6	-14,788983	-29,062126	0,0016188367	0,00098199071
13,585938	6	-14,789096	-28,599947	-0,0022454427	-0,0027958083
13,595703	6	-14,788753	-26,780125	0,0017302391	0,0011495515
13,605469	6	-14,78944	-26,872772	-0,0020775029	-0,0025978247
13,615234	6	-14,788143	-27,725658	0,0015898688	0,0010504164
13,625	6	-14,78774	-26,47385	-0,0022329432	-0,0028068756
13,634766	6	-14,788456	-24,518744	0,0017406848	0,0011564806
13,644531	6	-14,787628	-25,188681	-0,0021641597	-0,0027256075
13,654297	6	-14,786802	-25,498699	0,001596338	0,0010248915
13,664063	6	-14,787629	-24,660622	-0,0020356344	-0,0025596363
13,673828	6	-14,787659	-23,303759	0,0014391275	0,00086685322
13,683594	6	-14,787243	-23,742859	-0,0017976564	-0,0023450595
13,693359	6	-14,788391	-24,464205	0,00091509602	0,00039761234
13,703125	6	-14,786827	-23,676083	-0,0011878351	-0,0016818566
13,712891	6	-14,787857	-21,97506	0,00028624738	-0,00016873651
13,722656	6	-14,787313	-22,591017	-0,00079212827	-0,0012085584
13,732422	6	-14,787785	-22,613815	-0,00011419615	-0,00053556741
13,742188	6	-14,787873	-21,853689	-0,00040748791	-0,00085444178
13,751953	6	-14,787117	-20,856131	-0,00013566561	-0,00058325892
13,761719	6	-14,785912	-20,633451	-0,00056826591	-0,00098663056
13,771484	6	-14,786013	-21,383688	-0,00012663331	-0,00054007175
13,78125	6	-14,786112	-21,185038	-0,00053915224	-0,00090142828
13,791016	6	-14,785734	-19,981619	-9,9493773e-05	-0,00055484066
13,800781	6	-14,785826	-20,60227	-0,00043854822	-0,00086215546
13,810547	6	-14,786117	-20,299908	-0,00031853444	-0,00082148251
13,820313	6	-14,786449	-19,996761	-5,3360491e-05	-0,00050840306
13,830078	6	-14,786869	-18,871632	-0,0007794933	-0,0012219006
13,839844	6	-14,785526	-18,982552	0,00044029963	-9,487434e-05
13,849609	6	-14,786074	-20,023361	-0,0014890955	-0,001950294
13,859375	6	-14,785441	-19,099899	0,0011229021	0,00053056888
13,869141	6	-14,785139	-18,187277	-0,0018021754	-0,0023517748
13,878906	6	-14,785539	-18,888786	0,0013447088	0,00078124454
13,888672	6	-14,78512	-19,247868	-0,0020120328	-0,0025497763
13,898438	6	-14,786495	-19,324198	0,0013305823	0,00080366718
13,908203	6	-14,785424	-18,818825	-0,0019599502	-0,0024933713
13,917969	6	-14,786206	-18,578823	0,0012421119	0,00071247161
13,927734	6	-14,785806	-19,269102	-0,0019022329	-0,0024526124
13,9375	6	-14,78506	-18,472261	0,0013837276	0,00086672825
13,947266	6	-14,786664	-18,234718	-0,0020314809	-0,0025891047
13,957031	6	-14,785534	-19,013397	0,0015259876	0,00096246594
13,966797	6	-14,785393	-18,895435	-0,0021459812	-0,002706063
13,976563	6	-14,785128	-18,652248	0,0017286615	0,001132692
13,986328	6	-14,785457	-18,404703	-0,0023346455	-0,0028975785
13,996094	6	-14,784945	-18,324293	0,0017006941	0,0011551667
14,005859	6	-14,785108	-19,445513	-0,0020681452	-0,0025641124
14,015625	6	-14,78582	-18,672255	0,0016382926	0,0010471171
14,025391	6	-14,785422	-18,043444	-0,0022394676	-0,0027899686
14,035156	6	-14,785366	-19,249041	0,0015897218	0,00099525333
14,044922	7	-14,785208	-19,460154	-0,0020284152	-0,0026091225
14,054688	7	-14,785884	-18,88331	0,0016065534	0,0010036553
14,064453	7	-14,78556	-18,985849	-0,0021553559	-0,002702157
14,074219	7	-14,786114	-19,367281	0,0016704381	0,0010521903
14,083984	7	-14,785496	-20,462852	-0,0020651962	-0,0026010573
14,09375	7	-14,785693	-19,768105	0,0012439364	0,00072902226
14,103516	7	-14,786375	-19,104927	-0,0016045595	-0,0020978111
14,113281	7	-14,785859	-20,671337	0,00088003534	0,00032599404
14,123047	7	-14,786087	-20,744987	-0,0011956041	-0,0016308104
14,132813	7	-14,785361	-20,005257	0,00017859784	-0,00028167939
14,142578	7	-14,785992	-20,328909	-0,00048099714	-0,00096660689
14,152344	7	-14,785366	-21,305456	-8,6860891e-05	-0,00053964776
14,162109	7	-14,785847	-22,570677	-0,00055092497	-0,00092116022
14,171875	7	-14,786233	-21,576248	-0,00022730477	-0,00063240412
14,181641	7	-14,786614	-21,139887	-0,00049704284	-0,00087360619
14,191406	7	-14,787086	-22,766478	-3,6750134e-05	-0,00051160564
14,201172	7	-14,786119	-23,122038	-0,00066723721	-0,00098500564
14,210938	7	-14,786686	-22,761505	-9,7210213e-05	-0,00059106958
14,220703	7	-14,785734	-22,471155	-0,00038394021	-0,0008191138
14,230469	7	-14,785938	-23,638531	-0,00039695296	-0,00086249504
14,240234	7	-14,786291	-25,349949	-5,9417725e-05	-0,00050084171
14,25	7	-14,786077	-24,086573	-0,00099690026	-0,0015405621
14,259766	7	-14,785886	-23,940281	0,00068269524	0,00016162943
14,269531	7	-14,787049	-26,33309	-0,001508752	-0,0019908305
14,279297	7	-14,787516	-26,918818	0,0011226574	0,0005553909
14,289063	7	-14,786415	-26,303026	-0,001872042	-0,0024012327
14,298828	7	-14,78702	-26,400761	0,0014280768	0,00080544566
14,308594	7	-14,786991	-27,682968	-0,0020108446	-0,0025397851
14,318359	7	-14,786156	-29,277262	0,0013215536	0,00078500836
14,328125	7	-14,786408	-28,088205	-0,0019467373	-0,0024554851
14,337891	7	-14,787391	-27,256496	0,0014033354	0,00080901413
14,347656	7	-14,787729	-29,226076	-0,0019688138	-0,0024699802
14,357422	7	-14,786598	-30,20335	0,0013462367	0,00079467322
14,367188	7	-14,787123	-30,195751	-0,0020710959	-0,0026375744
14,376953	7	-14,78756	-30,431673	0,0016424431	0,0011048681
14,386719	7	-14,786816	-31,530653	-0,0022442027	-0,0027977014
14,396484	7	-14,78817	-33,284927	0,0016129914	0,0011346635
14,40625	7	-14,788243	-32,921211	-0,0021271426	-0,00272077
14,416016	7	-14,788527	-32,659695	0,0017214583	0,0011565556
14,425781	7	-14,788265	-34,370777	-0,0022542751	-0,0028247777
14,435547	7	-14,78738	-35,903214	0,0016192468	0,00092952698
14,445313	7	-14,788834	-35,150238	-0,0021094894	-0,0026693847
14,455078	7	-14,788773	-35,093185	0,0016949866	0,0011136471
14,464844	7	-14,789009	-36,036427	-0,0022325856	-0,0028087352
14,474609	7	-14,789457	-38,14917	0,001648768	0,0010833764
14,484375	7	-14,788529	-37,687717	-0,0020728919	-0,0026446595
14,494141	7	-14,788705	-37,813614	0,0014414954	0,00086268317
14,503906	7	-14,789123	-39,533638	-0,0018979317	-0,002459025
14,513672	7	-14,789556	-40,734989	0,0012421634	0,00063054473
14,523438	7	-14,789987	-41,073338	-0,0015035722	-0,0020136312
14,533203	7	-14,789007	-40,982811	0,00064201449	0,00010778094
14,542969	7	-14,790213	-42,002441	-0,00082396384	-0,0012424423
14,552734	7	-14,789763	-43,681171	8,2042679e-05	-0,00040516185
14,5625	7	-14,791012	-43,831654	-0,00058934896	-0,0010359283
14,572266	7	-14,79027	-43,638367	-0,00019931504	-0,00064892706
14,582031	7	-14,78983	-45,613422	-0,00044813182	-0,00087613368
14,591797	7	-14,790472	-46,124496	-8,6557484e-05	-0,00054490869
14,601563	7	-14,790842	-46,795158	-0,00054374209	-0,00093172549
14,611328	7	-14,790501	-47,327354	-6,5424538e-05	-0,00051499705
14,621094	7	-14,790864	-48,31424	-0,00052187755	-0,00095436291
14,630859	7	-14,790853	-50,240456	-0,00022217464	-0,00069693779
14,640625	7	-14,790775	-50,261745	-0,0003590869	-0,00074658979
14,650391	7	-14,791984	-50,545448	-0,00054658588	-0,0010390369
14,660156	7	-14,792117	-52,227974	0,00018784383	-0,00029983945
14,669922	7	-14,792627	-52,962898	-0,0010283228	-0,001499076
14,679688	7	-14,791936	-53,494816	0,0008102383	0,00027115064
14,689453	7	-14,792024	-53,658428	-0,0017148822	-0,0022757952
14,699219	7	-14,79226	-55,062119	0,0012402108	0,00070082676
14,708984	7	-14,792631	-56,513306	-0,0019348644	-0,0025031727
14,71875	7	-14,793578	-56,527779	0,0013704604	0,00074144028
14,728516	7	-14,793748	-57,526287	-0,0019211952	-0,0024565207
14,738281	7	-14,792484	-59,511848	0,0013378561	0,00073353841
14,748047	7	-14,79384	-60,034039	-0,0018736415	-0,0024251069
14,757813	7	-14,792906	-60,571209	0,0012696279	0,00068635377
14,767578	7	-14,794212	-61,349159	-0,0020249663	-0,0026034776
14,777344	7	-14,795054	-62,276924	0,0015790323	0,00094254292
14,787109	7	-14,794888	-63,613171	-0,002090489	-0,0026524533
14,796875	7	-14,794347	-63,53064	0,0016263949	0,0010532668
14,806641	7	-14,794376	-64,501923	-0,002166729	-0,002769185
14,816406	7	-14,794718	-66,457092	0,0017521331	0,001220796
14,826172	7	-14,794787	-66,86937	-0,0022225445	-0,0028145001
14,835938	7	-14,794448	-66,944473	0,0015558755	0,00099385332
14,845703	7	-14,795399	-68,176056	-0,0021149253	-0,0027216729
14,855469	7	-14,795918	-69,61377	0,0016673147	0,001048483
14,865234	7	-14,795589	-71,053444	-0,002102575	-0,0027090996
14,875	7	-14,796451	-70,655869	0,001501302	0,0009465199
14,884766	7	-14,795515	-72,218369	-0,0020871246	-0,0026460257
14,894531	7	-14,796199	-74,383133	0,0015633234	0,00097461807
14,904297	7	-14,79702	-74,289085	-0,0020736831	-0,0026620114
14,914063	7	-14,795956	-74,301941	0,0015119881	0,00093480607
14,923828	7	-14,797113	-75,344879	-0,0018255888	-0,0023303938
14,933594	7	-14,797214	-77,043266	0,0010243626	0,00050248858
14,943359	7	-14,796972	-78,462944	-0,0013615353	-0,0018654257
14,953125	7	-14,797062	-77,859718	0,00044090455	-2,8769355e-05
14,962891	7	-14,797012	-78,566879	-0,00075347314	-0,0012337054
14,972656	7	-14,797989	-81,195045	-7,257855e-05	-0,00054378947
14,982422	7	-14,79761	-81,788933	-0,00049377652	-0,0009073838
14,992188	7	-14,798067	-82,08828	-0,00015456477	-0,00056648813
15,001953	7	-14,798721	-83,289803	-0,00044692226	-0,00079745747
15,011719	7	-14,797844	-84,426941	-0,00014339268	-0,00057557027
15,021484	7	-14,799021	-85,65126	-0,00058336073	-0,00098193181
15,03125	7	-14,798586	-84,981155	-0,00011436721	-0,0005720295
15,041016	7	-14,798827	-86,255875	-0,00051890663	-0,00094588427
15,050781	7	-14,799656	-88,728203	-0,00024911866	-0,00064143143
15,060547	7	-14,800161	-89,009445	-0,00022402259	-0,0006536697
15,070313	7	-14,799849	-89,010391	-0,00066281768	-0,0011456291
15,080078	7	-14,799489	-90,205368	0,00047801412	-7,0886526e-05
15,089844	7	-14,800369	-92,065147	-0,0014513769	-0,0019199143
15,099609	7	-14,800448	-93,344673	0,00090634613	0,0004016913
15,109375	7	-14,799854	-92,574715	-0,0017800673	-0,0023438577
15,119141	7	-14,80045	-93,335571	0,0013393083	0,00078598992
15,128906	7	-14,801491	-95,747932	-0,001921214	-0,00246446
15,138672	7	-14,800401	-96,505325	0,0013636751	0,00070743432
15,148438	7	-14,800959	-96,26062	-0,0018795143	-0,0024080675
15,158203	7	-14,801338	-97,188499	0,0013726914	0,00075828074
15,167969	7	-14,80127	-98,952499	-0,0020027107	-0,0025852034
15,177734	7	-14,801903	-100,69929	0,0013608106	0,00081099523
15,1875	7	-14,802392	-100,10825	-0,0019573141	-0,0025387616
15,197266	7	-14,801929	-100,34334	0,0015358494	0,00094282062
15,207031	7	-14,802183	-102,4867	-0,0021619804	-0,0027633999
15,216797	7	-14,802162	-103,24862	0,0017390428	0,0011475304
15,226563	7	-14,802453	-103,35183	-0,0021506976	-0,0027652991
15,236328	7	-14,802448	-104,51071	0,0016514824	0,0010220555
15,246094	7	-14,802739	-105,67853	-0,0022261324	-0,0028026369
15,255859	7	-14,803222	-107,81664	0,0016654424	0,0011593906
15,265625	7	-14,803861	-107,09508	-0,0021055276	-0,0026883529
15,275391	7	-14,80355	-107,03668	0,0015741803	0,00099127355
15,285156	7	-14,803898	-109,527	-0,0021948209	-0,0027644692
15,294922	7	-14,803486	-110,44253	0,0016843209	0,0010663352
15,304688	7	-14,803886	-110,10764	-0,0022370429	-0,0027665673
15,314453	7	-14,803193	-110,717	0,0016091687	0,00097882375
15,324219	7	-14,804095	-111,58878	-0,0019678916	-0,0025289296
15,333984	7	-14,804594	-113,33384	0,0013305228	0,00077902887
15,34375	7	-14,804144	-113,29025	-0,0017713119	-0,0023071605
15,353516	7	-14,804649	-113,76266	0,00088633271	0,00030215713
15,363281	7	-14,805211	-116,0108	-0,0010548473	-0,0016136956
15,373047	7	-14,804861	-116,26705	0,00022355787	-0,00029716597
15,382813	7	-14,804856	-116,51862	-0,00072171795	-0,0010921882
15,392578	7	-14,804837	-117,0606	-4,0141676e-05	-0,00050325366
15,402344	7	-14,805189	-118,02155	-0,00042237967	-0,00080479978
15,412109	7	-14,805534	-119,17636	-0,00018604114	-0,00063063914
15,421875	7	-14,806239	-119,24587	-0,00062227505	-0,00097089156
15,431641	7	-14,805052	-119,67653	-5,0247254e-05	-0,00048992893
15,441406	7	-14,806072	-121,14169	-0,0005169845	-0,0009127974
15,451172	7	-14,805932	-121,57996	-0,00011068478	-0,00059696916
15,460938	7	-14,805794	-121,90148	-0,00041895095	-0,00083205046
15,470703	7	-14,8064	-122,29996	-0,00035192148	-0,00080697355
15,480469	7	-14,80626	-123,31194	-1,635839e-05	-0,00049624534
15,490234	7	-14,806726	-124,48222	-0,001013666	-0,0014495377
15,5	7	-14,806433	-124,46277	0,00061710842	3,9330334e-05
15,509766	7	-14,807068	-124,86985	-0,0014673979	-0,001986413
15,519531	7	-14,80701	-126,65442	0,0011927318	0,00057334115
15,529297	7	-14,806572	-126,36311	-0,0019685323	-0,0024228664
15,539063	7	-14,806289	-126,6739	0,0013698803	0,0008324649
15,548828	7	-14,806478	-127,47103	-0,0019239347	-0,0024879663
15,558594	7	-14,80684	-128,2473	0,0013409825	0,00082247093
15,568359	7	-14,806954	-128,92099	-0,0019617011	-0,0024700952
15,578125	7	-14,8075	-128,65126	0,0012587261	0,00067975011
15,587891	7	-14,807131	-129,36607	-0,0019139182	-0,0024230403
15,597656	7	-14,807524	-130,8243	0,0014608448	0,00089100312
15,607422	7	-14,806804	-130,74734	-0,0021174878	-0,0026594999
15,617188	7	-14,806766	-130,7075	0,0016551935	0,00098981732
15,626953	7	-14,808045	-131,48859	-0,0021602861	-0,0027099038
15,636719	7	-14,807993	-131,9753	0,0016563433	0,0010487002
15,646484	7	-14,807701	-132,50084	-0,002322346	-0,0028555254
15,65625	7	-14,807794	-131,9724	0,00176711	0,0011751399
15,666016	7	-14,808448	-132,98459	-0,0020778254	-0,0026316009
15,675781	7	-14,808616	-134,65756	0,0015469025	0,001059804
15,685547	7	-14,808673	-134,05389	-0,0021334209	-0,0027214608
15,695313	7	-14,808917	-133,74081	0,0016512298	0,0010564501
15,705078	7	-14,808691	-134,87102	-0,002135887	-0,0026647607
15,714844	7	-14,807902	-135,66396	0,0015334173	0,0010080959
15,724609	7	-14,809214	-135,63121	-0,0021074296	-0,0026569259
15,734375	7	-14,808977	-135,08377	0,0015610269	0,00095266412
15,744141	7	-14,80995	-135,75291	-0,001980918	-0,0025446904
15,753906	7	-14,809791	-137,72064	0,001216081	0,00068810163
15,763672	7	-14,808922	-136,86565	-0,0015025352	-0,0020232727
15,773438	7	-14,808719	-135,83734	0,00063574628	0,00012675853
15,783203	7	-14,80955	-137,19002	-0,00091701932	-0,0014726602
15,792969	7	-14,808973	-137,96657	0,00013630597	-0,00031965741
15,802734	7	-14,809958	-138,73346	-0,00045586319	-0,00092353439
15,8125	7	-14,80924	-137,51881	-0,00017423597	-0,00063338666
15,822266	7	-14,808896	-137,64499	-0,00053757674	-0,00092323066
15,832031	7	-14,808783	-139,04672	-9,8141027e-05	-0,0005718465
15,841797	7	-14,808647	-138,47112	-0,00050221739	-0,00085540814
15,851563	7	-14,808578	-137,60536	-8,1953112e-05	-0,0005603286
15,861328	7	-14,810355	-138,61002	-0,0004999307	-0,00090723042
15,871094	7	-14,809807	-139,51454	-0,00017980034	-0,00060488557
15,880859	7	-14,809338	-139,46616	-0,00035165204	-0,00080151774
15,890625	7	-14,809498	-138,49368	-0,00054735417	-0,00096714124
15,900391	7	-14,809563	-138,24776	0,000150298	-0,00033579679
15,910156	7	-14,810078	-140,6409	-0,0011702046	-0,0016443988
15,919922	7	-14,809052	-139,81691	0,00083658448	0,00031803612
15,929688	7	-14,810135	-138,50615	-0,0016327752	-0,0021817049
15,939453	7	-14,809951	-139,1606	0,0012206815	0,00069403474
15,949219	7	-14,809675	-140,03232	-0,0019584675	-0,0024670374
15,958984	7	-14,810495	-140,13597	0,0013330922	0,00079222576
15,96875	7	-14,809711	-138,78409	-0,001903301	-0,0024871952
15,978516	7	-14,809686	-138,6469	0,0012811704	0,00069975766
15,988281	7	-14,810207	-139,83003	-0,0018350678	-0,0024088891
15,998047	7	-14,809746	-139,42905	0,0014074	0,00084499753
16,007813	7	-14,809546	-138,51089	-0,0020213295	-0,0025389579
16,017578	7	-14,810392	-138,95776	0,0014459972	0,00083377049
16,027344	7	-14,809897	-139,4742	-0,0020996553	-0,0026446267
16,037109	7	-14,810078	-139,36255	0,0016488559	0,0011078959
16,046875	8	-14,809238	-138,15695	-0,0022779054	-0,002870027
16,056641	8	-14,809449	-137,8143	0,0016736916	0,0011328202
16,066406	8	-14,809147	-139,38066	-0,0021105155	-0,0026753696
16,076172	8	-14,809582	-138,90428	0,0016192895	0,0010336097
16,085938	8	-14,809905	-137,35362	-0,0021994745	-0,0027456766
16,095703	8	-14,809604	-137,66629	0,0016243021	0,0010063908
16,105469	8	-14,809844	-137,83502	-0,0020736253	-0,0026382948
16,115234	8	-14,809905	-138,2814	0,0015874488	0,0010998888
16,125	8	-14,809473	-137,02142	-0,0022379942	-0,0027849581
16,134766	8	-14,809796	-136,52393	0,0016760577	0,0010703444
16,144531	8	-14,809525	-137,38957	-0,0020775639	-0,0026211147
16,154297	8	-14,80944	-136,87917	0,0014622171	0,00086964876
16,164063	8	-14,809796	-135,43741	-0,001788661	-0,002385139
16,173828	8	-14,808983	-135,42926	0,0010459183	0,00051930628
16,183594	8	-14,809507	-135,5665	-0,0013461916	-0,001816134
16,193359	8	-14,808748	-135,71291	0,00037447637	-3,1647432e-05
16,203125	8	-14,809243	-135,04935	-0,00071437791	-0,0011753752
16,212891	8	-14,809704	-134,00819	2,7727729e-05	-0,00046974223
16,222656	8	-14,809174	-135,02336	-0,0005205514	-0,00092264568
16,232422	8	-14,809097	-134,66136	-0,00023409491	-0,00064618548
16,242188	8	-14,808859	-133,131	-0,00052337325	-0,00089630205
16,251953	8	-14,809168	-133,14961	-3,8694052e-05	-0,00046956251
16,261719	8	-14,809391	-132,41826	-0,00058110355	-0,00095861615
16,271484	8	-14,80924	-131,95099	-0,00010058546	-0,00056958885
16,28125	8	-14,80852	-130,75836	-0,00051485433	-0,00090199418
16,291016	8	-14,808735	-130,37263	-0,00023387503	-0,0006762764
16,300781	8	-14,808869	-131,22411	-0,00019377963	-0,00064421212
16,310547	8	-14,809511	-130,19794	-0,00079947646	-0,0012380678
16,320313	8	-14,808721	-129,38658	0,00033542849	-0,00013914767
16,330078	8	-14,808567	-129,58304	-0,0012556987	-0,0016878303
16,339844	8	-14,8088	-128,87019	0,00097053504	0,00039935709
16,349609	8	-14,80795	-128,35393	-0,0018430126	-0,0023443936
16,359375	8	-14,808798	-126,96293	0,0012928048	0,00073336752
16,369141	8	-14,808882	-126,72527	-0,0019530487	-0,0025309122
16,378906	8	-14,806722	-127,19935	0,0013278311	0,00079488207
16,388672	8	-14,807921	-125,40847	-0,0019788737	-0,0024902616
16,398438	8	-14,807796	-124,16006	0,0013281754	0,000800087
16,408203	8	-14,808085	-124,73949	-0,0018557232	-0,0024460275
16,417969	8	-14,806782	-124,25367	0,0012893989	0,00071476272
16,427734	8	-14,808005	-123,42738	-0,0019684876	-0,0025903292
16,4375	8	-14,807245	-122,5789	0,0015516246	0,00096936198
16,447266	8	-14,807168	-121,96602	-0,0021880653	-0,0027081419
16,457031	8	-14,807552	-122,31997	0,0016217331	0,0010039257
16,466797	8	-14,806602	-120,4566	-0,002163945	-0,0027150635
16,476563	8	-14,806952	-119,42312	0,0017759639	0,0011791957
16,486328	8	-14,806294	-119,90777	-0,0022476341	-0,0027949517
16,496094	8	-14,806228	-118,78983	0,0015661046	0,00099552504
16,505859	8	-14,807494	-118,29984	-0,0020926148	-0,0026386557
16,515625	8	-14,806345	-116,5004	0,0016946993	0,0010851547
16,525391	8	-14,806244	-116,61351	-0,0022363719	-0,002737592
16,535156	8	-14,806252	-116,74465	0,0016108626	0,0010020753
16,544922	8	-14,805393	-114,77854	-0,0020663147	-0,0026059779
16,554688	8	-14,805968	-113,43626	0,0014882146	0,00089466519
16,564453	8	-14,806008	-114,32485	-0,0020429764	-0,0025821696
16,574219	8	-14,806364	-113,5364	0,0014600118	0,00089201017
16,583984	8	-14,806205	-112,57097	-0,0016640198	-0,0022087358
16,59375	8	-14,806453	-110,72053	0,00082552899	0,0002873785
16,603516	8	-14,804859	-110,59318	-0,0011671659	-0,0016557472
16,613281	8	-14,805349	-110,8852	0,00033708202	-0,00020388674
16,623047	8	-14,805717	-109,26576	-0,00068238028	-0,0011969007
16,632813	8	-14,804825	-107,48824	-0,00018683524	-0,00063487794
16,642578	8	-14,805168	-107,28177	-0,00044438051	-0,00084538391
16,652344	8	-14,804549	-106,96387	-8,0602622e-05	-0,00055493583
16,662109	8	-14,804814	-105,71871	-0,00054977054	-0,00093782408
16,671875	8	-14,804508	-103,99231	-7,7666118e-05	-0,00053320546
16,681641	8	-14,804851	-103,82563	-0,0005466523	-0,00093579147
16,691406	8	-14,804581	-104,04211	-0,00010910211	-0,00056480727
16,701172	8	-14,804249	-102,27688	-0,00044554879	-0,00082819432
16,710938	8	-14,803836	-100,58608	-0,00041615678	-0,00084723823
16,720703	8	-14,80396	-100,52048	-4,0634914e-05	-0,00052728399
16,730469	8	-14,804037	-100,90968	-0,00079009292	-0,0012660916
16,740234	8	-14,804201	-99,696083	0,00054560631	-1,7866259e-05
16,75	8	-14,802955	-97,279411	-0,0015128281	-0,0020643021
16,759766	8	-14,803926	-96,94548	0,0010666699	0,00048330784
16,769531	8	-14,803746	-97,66951	-0,0018618649	-0,0024045431
16,779297	8	-14,8029	-95,536934	0,0013156804	0,00076892797
16,789063	8	-14,802858	-93,716492	-0,0019012705	-0,002482489
16,798828	8	-14,802636	-93,328743	0,0013803719	0,00083496835
16,808594	8	-14,802636	-93,275772	-0,0018882141	-0,0024515511
16,818359	8	-14,803022	-92,148018	0,0012742823	0,00074129913
16,828125	8	-14,802114	-89,898766	-0,0020047987	-0,0025390161
16,837891	8	-14,802109	-88,996872	0,0014630029	0,00091197935
16,847656	8	-14,802122	-90,006332	-0,0020093783	-0,002532687
16,857422	8	-14,800413	-88,863152	0,0015030977	0,00096108299
16,867188	8	-14,801688	-87,362785	-0,0022325346	-0,0027865609
16,876953	8	-14,801531	-86,290749	0,0018213118	0,0012010761
16,886719	8	-14,800471	-86,191727	-0,0021973825	-0,0027919011
16,896484	8	-14,800761	-85,381256	0,0015153077	0,00093585189
16,90625	8	-14,799603	-82,507713	-0,0021535242	-0,0027369494
16,916016	8	-14,800782	-81,809669	0,0017113071	0,0011035155
16,925781	8	-14,800398	-82,483406	-0,0021151239	-0,002674706
16,935547	8	-14,80023	-81,287582	0,0014926894	0,00090937916
16,945313	8	-14,800615	-79,41468	-0,0021346472	-0,0026873248
16,955078	8	-14,799738	-78,48658	0,0017006644	0,0011004589
16,964844	8	-14,79951	-78,224838	-0,0021894253	-0,0027624809
16,974609	8	-14,798837	-77,90979	0,001617474	0,0010095898
16,984375	8	-14,798732	-75,81012	-0,0019189803	-0,0025050228
16,994141	8	-14,79934	-74,769096	0,0012334803	0,00064235425
17,003906	8	-14,800178	-75,154152	-0,0015470235	-0,0020618655
17,013672	8	-14,79801	-73,928551	0,00068235048	0,00020336396
17,023438	8	-14,798851	-71,767929	-0,0010088331	-0,0014433002
17,033203	8	-14,7983	-71,417053	1,2645178e-05	-0,00040807921
17,042969	8	-14,798242	-71,389565	-0,00056751259	-0,00097074674
17,052734	8	-14,798835	-70,859879	-8,6789369e-05	-0,00055247336
17,0625	8	-14,798357	-69,085213	-0,00043576554	-0,00084962358
17,072266	8	-14,797056	-67,860497	-0,00015935861	-0,00061033573
17,082031	8	-14,796583	-67,357307	-0,0005813755	-0,00099044584
17,091797	8	-14,79816	-66,317108	-8,7592125e-05	-0,00056916045
17,101563	8	-14,796941	-64,634918	-0,00055809203	-0,00099644624
17,111328	8	-14,797205	-64,188393	-0,0001321271	-0,00056546542
17,121094	8	-14,796668	-63,390099	-0,0003427967	-0,00071851886
17,130859	8	-14,796853	-63,170269	-0,00052775873	-0,0010005343
17,140625	8	-14,795963	-61,583797	0,00017191735	-0,00030251962
17,150391	8	-14,796371	-60,81596	-0,0011284966	-0,0015999842
17,160156	8	-14,795939	-60,991142	0,00074747542	0,00020247302
17,169922	8	-14,795208	-59,476139	-0,0016393386	-0,0021459057
17,179688	8	-14,796392	-57,979805	0,0012519491	0,00062953675
17,189453	8	-14,795428	-57,623295	-0,0019169493	-0,0024694575
17,199219	8	-14,795427	-56,631268	0,0013514836	0,0007897719
17,208984	8	-14,794863	-55,594536	-0,0019609579	-0,002468189
17,21875	8	-14,794585	-54,121056	0,0013504273	0,00076018699
17,228516	8	-14,794365	-53,563267	-0,0018871181	-0,0025150813
17,238281	8	-14,794223	-54,118374	0,0013031029	0,00069453439
17,248047	8	-14,794827	-52,537827	-0,0019095283	-0,0024635831
17,257813	8	-14,794193	-51,395203	0,0015237461	0,00092086266
17,267578	8	-14,793807	-50,845966	-0,0021303785	-0,0027166433
17,277344	8	-14,793472	-50,224419	0,0016388575	0,0010689425
17,287109	8	-14,79477	-49,499107	-0,0021798175	-0,0027138554
17,296875	8	-14,794426	-47,892128	0,0016455974	0,0011132422
17,306641	8	-14,793335	-47,03326	-0,0022733943	-0,0028476201
17,316406	8	-14,793232	-47,631954	0,0016825796	0,0011449426
17,326172	8	-14,79366	-45,540501	-0,0021474462	-0,0026618692
17,335938	8	-14,793015	-44,353176	0,0015560507	0,00099053897
17,345703	8	-14,792206	-44,716278	-0,0022162753	-0,0027625179
17,355469	8	-14,793701	-44,450798	0,0016851187	0,0010779276
17,365234	8	-14,791756	-43,329075	-0,0020918311	-0,0026519811
17,375	8	-14,793213	-41,505341	0,0015047881	0,00093152834
17,384766	8	-14,79285	-41,144638	-0,0020523868	-0,0025780736
17,394531	8	-14,791961	-41,56921	0,0014934783	0,00091804535
17,404297	8	-14,792249	-40,011742	-0,0018775511	-0,002389784
17,414063	8	-14,791786	-38,692429	0,0010412437	0,00053868239
17,423828	8	-14,792843	-38,826988	-0,0012654404	-0,0018069718
17,433594	8	-14,791143	-38,293396	0,00042799133	-1,2706951e-05
17,443359	8	-14,791814	-37,227776	-0,00090173318	-0,00130765
17,453125	8	-14,791239	-35,827271	-2,8661307e-05	-0,00050080474
17,462891	8	-14,790744	-35,744961	-0,00042783393	-0,00086960907
17,472656	8	-14,790819	-36,809185	-0,00010822456	-0,00060465041
17,482422	8	-14,791597	-34,872574	-0,000569764	-0,00094421412
17,492188	8	-14,789947	-33,305382	-0,00013811565	-0,00061369024
17,501953	8	-14,790578	-33,905582	-0,0005970099	-0,00093233411
17,511719	8	-14,791115	-33,774487	-7,6159049e-05	-0,00049470912
17,521484	8	-14,790455	-33,110363	-0,00046582939	-0,00090963149
17,53125	8	-14,79018	-30,852388	-0,00023554298	-0,00074286025
17,541016	8	-14,789842	-30,861162	-0,00017908656	-0,00062592677
17,550781	8	-14,790487	-32,089836	-0,00066742953	-0,0010927797
17,560547	8	-14,789436	-30,045322	0,00028299328	-0,00014610676
17,570313	8	-14,788961	-28,673708	-0,0013436095	-0,0018702121
17,580078	8	-14,789941	-29,072351	0,001049527	0,00051117333
17,589844	8	-14,78944	-28,956402	-0,0017917667	-0,0023068497
17,599609	8	-14,789174	-28,521101	0,001241099	0,0007286098
17,609375	8	-14,78965	-26,975534	-0,0019430345	-0,0024497651
17,619141	8	-14,789698	-26,912615	0,0013693149	0,00080022891
17,628906	8	-14,789155	-27,999413	-0,0019293098	-0,0024832867
17,638672	8	-14,788808	-26,717373	0,0012003018	0,00072698703
17,648438	8	-14,789197	-25,067924	-0,0019293443	-0,0024684505
17,658203	8	-14,787971	-25,489925	0,0014835399	0,00086866278
17,667969	8	-14,789348	-26,102421	-0,0020220247	-0,0025994922
17,677734	8	-14,788193	-25,179461	0,0015047479	0,00092270575
17,6875	8	-14,788036	-23,728386	-0,0021213042	-0,0027224552
17,697266	8	-14,788279	-23,319572	0,0016930928	0,0011246498
17,707031	8	-14,787963	-24,901182	-0,002300564	-0,0028634309
17,716797	8	-14,787984	-23,817625	0,0017599952	0,0012300839
17,726563	8	-14,788643	-22,128782	-0,0020793085	-0,0026438138
17,736328	8	-14,787063	-22,527985	0,0016071276	0,0010835817
17,746094	8	-14,787267	-23,181326	-0,0022246062	-0,0027857793
17,755859	8	-14,787382	-22,774414	0,0015651354	0,00096948462
17,765625	8	-14,788194	-21,102949	-0,0020545765	-0,0026088953
17,775391	8	-14,786572	-20,895079	0,001558888	0,001042982
17,785156	8	-14,786996	-21,840055	-0,0021577934	-0,0027536976
17,794922	8	-14,787084	-21,467396	0,0016373933	0,0010631374
17,804688	8	-14,786871	-20,342432	-0,0020911905	-0,0026262316
17,814453	8	-14,786567	-20,96381	0,0013371466	0,00082761422
17,824219	8	-14,786941	-20,794607	-0,0016647939	-0,0021971462
17,833984	8	-14,787151	-20,934139	0,00094772037	0,00039192627
17,84375	8	-14,787314	-19,358341	-0,0011952735	-0,0017209467
17,853516	8	-14,786688	-19,229092	0,00018905324	-0,00026061418
17,863281	8	-14,786932	-20,646303	-0,00054350402	-0,0010031704
17,873047	8	-14,786276	-19,985641	-6,1048049e-05	-0,00053240114
17,882813	8	-14,787737	-19,046087	-0,00052630983	-0,00094204937
17,892578	8	-14,786264	-19,428749	-0,00012380879	-0,00061442697
17,902344	8	-14,785549	-19,92803	-0,00043771573	-0,00085714768
17,912109	8	-14,787112	-19,884333	-8,7074004e-05	-0,00057274022
17,921875	8	-14,786222	-19,310452	-0,00060702511	-0,00097881909
17,931641	8	-14,785502	-18,891804	-8,4339117e-05	-0,00056241767
17,941406	8	-14,785902	-19,984692	-0,00043258705	-0,00080233905
17,951172	8	-14,786749	-19,500275	-0,00033447309	-0,00080576038
17,960938	8	-14,787359	-18,529482	-0,00011293858	-0,00057036115
17,970703	8	-14,785679	-19,629076	-0,00087932008	-0,0013775751
17,980469	8	-14,785732	-19,698366	0,00062401086	9,5752548e-05
17,990234	8	-14,786911	-19,047932	-0,0014969448	-0,0019880389
18	8	-14,786346	-18,866714	0,0011660049	0,00057105022
18,009766	8	-14,786039	-18,892866	-0,001889706	-0,002433612
18,019531	8	-14,786614	-20,369143	0,0013465509	0,00077870133
18,029297	8	-14,786207	-19,474068	-0,0019592582	-0,0025029141
18,039063	8	-14,785952	-18,832628	0,001294435	0,00067631726
18,048828	9	-14,786868	-19,98514	-0,001829661	-0,0024719138
18,058594	9	-14,785944	-20,045488	0,0014092691	0,00081126124
18,068359	9	-14,78699	-20,289459	-0,0019623057	-0,0024985163
18,078125	9	-14,787234	-20,075497	0,0013811829	0,000764595
18,087891	9	-14,786111	-20,290241	-0,0020718772	-0,002624572
18,097656	9	-14,786415	-21,154583	0,0016272282	0,0011031624
18,107422	9	-14,786776	-20,525549	-0,0022333472	-0,0028218471
18,117188	9	-14,785978	-20,018667	0,0016287977	0,0010642509
18,126953	9	-14,785604	-21,192524	-0,0021238907	-0,0026896389
18,136719	9	-14,786879	-21,452587	0,0017210095	0,0011354885
18,146484	9	-14,785957	-21,45365	-0,0022325439	-0,0027801557
18,15625	9	-14,786633	-21,529869	0,0016102304	0,0009870535
18,166016	9	-14,787028	-22,137836	-0,0020584513	-0,0026253774
18,175781	9	-14,787398	-23,201555	0,001664792	0,0010961434
18,185547	9	-14,786355	-22,435169	-0,0021786618	-0,0027621207
18,195313	9	-14,786218	-22,612474	0,0015930687	0,0010561303
18,205078	9	-14,786668	-24,098419	-0,0020320886	-0,0026040901
18,214844	9	-14,787233	-24,698507	0,0014717433	0,00089683448
18,224609	9	-14,786427	-23,811199	-0,0019618864	-0,0025009904
18,234375	9	-14,787258	-23,862944	0,0012433268	0,00068174204
18,244141	9	-14,786423	-24,808533	-0,0015427069	-0,0020664104
18,253906	9	-14,786345	-25,978535	0,00070570549	0,00019073574
18,263672	9	-14,787659	-25,297981	-0,00095421862	-0,0013590428
18,273438	9	-14,788088	-25,523119	9,2988266e-05	-0,00035235134
18,283203	9	-14,787973	-27,127136	-0,00062147999	-0,001102303
18,292969	9	-14,787245	-27,628933	-0,00018779443	-0,000648188
18,302734	9	-14,787044	-27,392618	-0,00050556927	-0,00082602387
18,3125	9	-14,787465	-27,154013	-7,8851517e-05	-0,00050890958
18,322266	9	-14,787875	-28,034895	-0,00055703812	-0,00091554539
18,332031	9	-14,78835	-29,937643	-4,8846996e-05	-0,00053159194
18,341797	9	-14,787182	-29,245018	-0,00052744476	-0,00091726746
18,351563	9	-14,78775	-28,98613	-0,00019356747	-0,00064499979
18,361328	9	-14,788258	-30,904524	-0,0003352917	-0,0007694785
18,371094	9	-14,788586	-32,242947	-0,00050936616	-0,0009218395
18,380859	9	-14,788203	-31,768251	0,00017181723	-0,00033903372
18,390625	9	-14,788326	-31,355471	-0,0010337051	-0,0015070778
18,400391	9	-14,788911	-32,305141	0,0007808652	0,0002775676
18,410156	9	-14,788177	-34,254547	-0,0016825864	-0,0021994391
18,419922	9	-14,787671	-34,162346	0,0012042483	0,00063740398
18,429688	9	-14,789093	-33,691284	-0,0019196878	-0,0025226059
18,439453	9	-14,788081	-35,476685	0,0013784186	0,00081686873
18,449219	9	-14,789489	-36,61869	-0,0018967515	-0,0024653776
18,458984	9	-14,789216	-36,871323	0,0013080516	0,00073069893
18,46875	9	-14,78896	-36,545433	-0,0018461597	-0,0023734767
18,478516	9	-14,790988	-37,686268	0,0013025783	0,00068242004
18,488281	9	-14,789583	-39,431492	-0,0019753792	-0,0025684552
18,498047	9	-14,790588	-39,209816	0,0015157672	0,0009077086
18,507813	9	-14,790042	-38,787033	-0,0021132783	-0,0026594729
18,517578	9	-14,79006	-40,444862	0,0016071794	0,0010084118
18,527344	9	-14,789995	-41,910912	-0,0022155701	-0,0027855765
18,537109	9	-14,791838	-42,330902	0,0017697534	0,0011996544
18,546875	9	-14,790398	-42,002724	-0,0022418296	-0,0027936818
18,556641	9	-14,790699	-43,26593	0,0015799537	0,00098628283
18,566406	9	-14,791368	-45,433601	-0,0021390473	-0,002663719
18,576172	9	-14,79038	-45,008698	0,001667812	0,0011073082
18,585938	9	-14,791222	-44,777916	-0,0021282379	-0,0027030555
18,595703	9	-14,791383	-46,522858	0,001492222	0,0009474543
18,605469	9	-14,7908	-47,953987	-0,0020921002	-0,0026825967
18,615234	9	-14,790908	-48,449131	0,0016223961	0,0010195397
18,625	9	-14,792508	-48,104244	-0,0021277131	-0,0026799897
18,634766	9	-14,7911	-49,042961	0,0015548822	0,00096292741
18,644531	9	-14,792015	-51,723438	-0,0018329644	-0,002353749
18,654297	9	-14,792681	-51,875988	0,0011106221	0,00054440234
18,664063	9	-14,792092	-51,485226	-0,0014131891	-0,0019033393
18,673828	9	-14,792357	-53,112991	0,00053369236	3,6822021e-05
18,683594	9	-14,792076	-54,150558	-0,00078928389	-0,0012740238
18,693359	9	-14,791481	-54,918343	-0,00010193246	-0,00061202503
18,703125	9	-14,793004	-55,125767	-0,00053321401	-0,0009172624
18,712891	9	-14,792785	-55,934006	-0,00011411932	-0,00054955919
18,722656	9	-14,79277	-58,124306	-0,00043752568	-0,0007943915
18,732422	9	-14,793319	-58,243553	-7,2644834e-05	-0,000533671
18,742188	9	-14,794154	-58,225616	-0,00062584342	-0,0010454601
18,751953	9	-14,793136	-60,016438	-5,4638949e-05	-0,00055082014
18,761719	9	-14,792994	-61,018021	-0,00048460791	-0,00093091745
18,771484	9	-14,794232	-61,908459	-0,00026154483	-0,00067373109
18,78125	9	-14,794922	-61,828438	-0,00030880154	-0,00071136543
18,791016	9	-14,795019	-63,168144	-0,00063853292	-0,0010907601
18,800781	9	-14,794794	-64,596474	0,00034411409	-0,00016203499
18,810547	9	-14,794967	-65,208076	-0,0012804064	-0,0018574893
18,820313	9	-14,794896	-65,528763	0,00081386464	0,00029011915
18,830078	9	-14,796202	-67,36116	-0,0017834957	-0,0022565881
18,839844	9	-14,796612	-68,038643	0,0013870333	0,00076512463
18,849609	9	-14,794758	-68,820457	-0,001958471	-0,0025286644
18,859375	9	-14,797065	-69,419701	0,0014092498	0,00078306138
18,869141	9	-14,795518	-70,659058	-0,0018844926	-0,0024300511
18,878906	9	-14,796495	-71,840065	0,0013017203	0,00077011192
18,888672	9	-14,796199	-71,773788	-0,0019460507	-0,0024799868
18,898438	9	-14,797293	-72,975143	0,0013106408	0,00075311324
18,908203	9	-14,796718	-74,582397	-0,0018987422	-0,0024975762
18,917969	9	-14,79689	-75,395775	0,0015394266	0,00092514453
18,927734	9	-14,796211	-75,63858	-0,00217654	-0,0027505248
18,9375	9	-14,797117	-76,768234	0,0017294257	0,0011406887
18,947266	9	-14,79772	-77,77037	-0,0021732918	-0,0027249891
18,957031	9	-14,797585	-80,008286	0,0015469869	0,0010009855
18,966797	9	-14,798395	-79,334152	-0,0022564128	-0,002755397
18,976563	9	-14,798544	-80,02198	0,0016732177	0,0011740371
18,986328	9	-14,798075	-81,960098	-0,0021145241	-0,0026270538
18,996094	9	-14,798986	-82,869026	0,0015033786	0,00095844473
19,005859	9	-14,798681	-82,640648	-0,0022243659	-0,0028111157
19,015625	9	-14,798582	-84,030479	0,0016969909	0,001104824
19,025391	9	-14,797754	-85,457748	-0,0021521526	-0,0027459976
19,035156	9	-14,798738	-86,877197	0,0015602169	0,0010242942
19,044922	9	-14,799532	-86,606575	-0,0019881369	-0,0024888364
19,054688	9	-14,799738	-87,483932	0,0013057963	0,00076733425
19,064453	9	-14,799836	-89,687592	-0,0018318197	-0,0023371435
19,074219	9	-14,800519	-90,158272	0,00088138692	0,0004124828
19,083984	9	-14,79983	-90,428886	-0,0010871025	-0,001582941
19,09375	9	-14,800344	-91,225784	0,00027367074	-0,00022449167
19,103516	9	-14,800692	-92,606285	-0,00074156781	-0,0011753979
19,113281	9	-14,801014	-94,294113	-2,2035238e-05	-0,00049019919
19,123047	9	-14,801535	-93,579086	-0,00041700545	-0,00084235554
19,132813	9	-14,800983	-94,26841	-0,00023302062	-0,00063493033
19,142578	9	-14,801743	-96,878319	-0,00057254289	-0,001020143
19,152344	9	-14,801452	-97,704941	-2,4516048e-05	-0,00052519946
19,162109	9	-14,800909	-97,777306	-0,00055520504	-0,00093519804
19,171875	9	-14,801963	-97,985733	-0,00012089709	-0,00058820791
19,181641	9	-14,801328	-99,489723	-0,00044733216	-0,00082660059
19,191406	9	-14,802822	-101,4122	-0,00034699036	-0,00080008281
19,201172	9	-14,803624	-100,80636	-4,8210277e-05	-0,0005111238
19,210938	9	-14,802839	-101,08932	-0,00092054356	-0,0013113529
19,220703	9	-14,802985	-103,39927	0,00050514517	-2,9832081e-05
19,230469	9	-14,801929	-104,31016	-0,0014762519	-0,0019726462
19,240234	9	-14,802941	-104,23416	0,0011244195	0,00057346199
19,25	9	-14,803031	-104,54977	-0,0018473766	-0,0024148021
19,259766	9	-14,80323	-106,74091	0,001365819	0,00080338109
19,269531	9	-14,803185	-108,31648	-0,0019267505	-0,0024912241
19,279297	9	-14,80351	-107,37978	0,0013203868	0,00076798699
19,289063	9	-14,803619	-107,56089	-0,0019315538	-0,0025175582
19,298828	9	-14,803311	-109,98566	0,0012474564	0,00066348875
19,308594	9	-14,804191	-110,75204	-0,0018768667	-0,0024030569
19,318359	9	-14,804314	-110,84441	0,0014125766	0,0008877553
19,328125	9	-14,803915	-110,71673	-0,0020730391	-0,0026526991
19,337891	9	-14,804933	-112,35181	0,0015718916	0,00096945075
19,347656	9	-14,805174	-114,48802	-0,0021019571	-0,0026992147
19,357422	9	-14,806275	-113,98204	0,001689128	0,0011039097
19,367188	9	-14,80479	-113,2579	-0,002328113	-0,002927389
19,376953	9	-14,804654	-115,35767	0,001724761	0,0011667963
19,386719	9	-14,805046	-116,68694	-0,0020835786	-0,002617056
19,396484	9	-14,804743	-117,053	0,001578653	0,0010512099
19,40625	9	-14,805486	-117,10597	-0,0021653885	-0,0027955978
19,416016	9	-14,805815	-117,74004	0,0016124542	0,0010701418
19,425781	9	-14,805165	-120,07367	-0,0020608471	-0,0026693509
19,435547	9	-14,806623	-119,44737	0,001498157	0,00097146252
19,445313	9	-14,805931	-119,41898	-0,0020865437	-0,0026331723
19,455078	9	-14,806665	-121,35834	0,0016144234	0,0010186733
19,464844	9	-14,80647	-122,06197	-0,002029808	-0,0025831596
19,474609	9	-14,806377	-122,17411	0,0012380632	0,0007086976
19,484375	9	-14,805423	-122,29599	-0,0015553291	-0,0020781534
19,494141	9	-14,806311	-123,04181	0,00071941828	0,00023185174
[truncated: 82,550 more rows]
