# Supplementary material for: Medial open wedge osteotomy yields comparable stability to lateral open wedge procedure on the distal femur
Source: PLoS One. 2024 Sep 25;19(9):e0310869. doi: 10.1371/journal.pone.0310869 (PMC11423964; doi:10.1371/journal.pone.0310869)
Supplement: S1 File — This file contains all raw data in csv format as it was stored on the testing machine. (ZIP) [file pone.0310869.s001.zip › Specimens/L2_Torsion/specimen.dat]

MTS793|MPT|DEU|1|2|,|.|:|49|1|1|A
Datenerfassung						Zeit:	10,018555	Sec	18.06.2021 15:17:09
Zeit	Torsional Z�hler	Torsional Winkel	Torsional Drehmoment	Axial Kraft	Aux Input 1	Aux Input 2	Aux Input 3
Sec	segments	deg	N-m	N	V	V	V
0,0234375	0	0,013209581	-0,019334815	-0,87814403	0,001701133	0,0011863848	0,00022191067
0,033203125	0	0,017607212	-0,001609046	-1,3162382	-0,0020006329	-0,0024510201	-0,0038475355
0,04296875	0	0,014528036	-0,0071673654	0,110697	0,0017271448	0,0012343964	0,00026456831
0,052734375	0	0,011665821	0,0028657727	-0,14461577	-0,0021243491	-0,0026338266	-0,0040505826
0,0625	0	0,035431385	-0,01392765	-1,0662899	0,0017014983	0,0011722408	0,00013557197
0,072265625	0	0,013526678	-0,012214389	-1,2742728	-0,0019624485	-0,0023791459	-0,0038293197
0,08203125	0	0,030825138	-0,0003118068	-0,84126365	0,0016151356	0,0011314793	7,1616305e-05
0,091796875	0	0,0089538097	-0,0068119727	-0,57907772	-0,002006337	-0,0024839104	-0,0038906147
0,1015625	0	0,012959242	-0,007440336	-1,1099875	0,001558732	0,0010726581	6,0548555e-05
0,11132813	0	0,032352209	0,0082556158	-1,3411045	-0,001755439	-0,0021942705	-0,0035744845
0,12109375	0	0,011924505	0,010941457	-0,06923452	0,0011824503	0,0006933125	-0,00035049175
0,13085938	0	0,034279823	0,0086545944	0,089071691	-0,0012935096	-0,0016798446	-0,0030024007
0,140625	0	0,0081944466	-0,020091143	-1,1904538	0,00056911015	0,00018502935	-0,00088290247
0,15039063	0	0,040262938	-0,0208335	-1,0035932	-0,00076283584	-0,0011705923	-0,0024546292
0,16015625	0	0,0027954578	0,016520731	-0,42663887	6,2768304e-05	-0,00034560784	-0,0014814627
0,16992188	0	0,037626028	0,005022157	-0,22066757	-0,00039792838	-0,00073660386	-0,0020359273
0,1796875	0	0,021854639	-0,0030071475	-1,4419668	-9,6649455e-06	-0,00038094237	-0,0016036103
0,18945313	0	0,025459528	-0,014629774	-1,2678467	-0,00052028499	-0,00080043986	-0,0021656095
0,19921875	0	0,037684441	-0,010848418	-0,66177917	-3,2865137e-05	-0,00044628396	-0,0016217957
0,20898438	0	0,018041134	0,0027774833	-0,68608671	-0,00060959003	-0,00089029869	-0,0022166851
0,21875	0	0,0042140484	-0,014247	-1,7187371	6,9485177e-05	-0,00041369945	-0,0015347854
0,22851563	0	0,027470589	-0,012135599	-0,42194501	-0,00051098649	-0,00086987886	-0,0021464787
0,23828125	0	0,018950701	0,0063490123	-0,3250502	-0,0001333269	-0,00051957584	-0,0017171556
0,24804688	0	0,03054142	-0,0076180324	-0,43390319	-0,00020567895	-0,00061465905	-0,0018575501
0,2578125	0	0,016739368	-0,010764599	-0,99638474	-0,00053281162	-0,00097585854	-0,0022382967
0,26757813	0	0,041422844	-0,012319442	-1,2840517	0,00028860595	-0,00015439342	-0,0012832328
0,27734375	0	-0,00083446503	-0,0068549998	-1,0441058	-0,0012579013	-0,0016706146	-0,0030052417
0,28710938	0	0,044952631	0,0057969242	-0,37103891	0,0007866557	0,00031233969	-0,00070652796
0,296875	0	0,01527071	-0,0072475523	-0,96973032	-0,0015743185	-0,0020103853	-0,0034189718
0,30664063	0	0,035731792	-0,023144949	-0,66747892	0,0013297873	0,00075327716	-0,00024470291
0,31640625	0	0,011298656	-0,0026964583	-0,11924654	-0,0018351029	-0,0023046117	-0,0036851019
0,32617188	0	0,029331446	0,0026109628	-0,90166926	0,0013380394	0,00078037445	-0,00025890442
0,3359375	0	0,014177561	-0,0036768615	-1,0222569	-0,001756161	-0,0022110143	-0,00363642
0,34570313	0	0,040521622	-0,013442896	-1,242645	0,0012131169	0,00068099139	-0,00022970162
0,35546875	0	-0,0022363663	-0,015615486	-0,13807788	-0,0017945378	-0,0023136169	-0,0036415397
0,36523438	0	0,025826693	0,0067513436	-0,30169263	0,001375644	0,00083632628	-0,00021377178
0,375	0	0,01824975	-0,010483526	-1,7221458	-0,0018264637	-0,0022961777	-0,0036864949
0,38476563	0	0,025943518	-0,020508282	-1,4053099	0,0014689517	0,00099994009	-7,8081939e-05
0,39453125	0	0,013501644	0,00067586079	-0,54985285	-0,0021265026	-0,0026255462	-0,0040042778
0,40429688	0	0,022814274	0,0063593499	-0,95330179	0,0017492932	0,0013101671	0,00024378307
0,4140625	0	0,022972822	0,014628097	-1,0257214	-0,0021891079	-0,0027512312	-0,0041410569
0,42382813	0	0,02327323	0,00065853819	-0,98805875	0,0016925019	0,001200196	0,00014238518
0,43359375	0	0,030875206	-0,020990521	-0,94497573	-0,0021247945	-0,0026133871	-0,0039964542
0,44335938	0	0,027428865	0,0055544078	-1,5093014	0,0017093507	0,001277691	0,00026435615
0,453125	0	0,040154457	0,0080890954	-2,8566644	-0,002137416	-0,0026201191	-0,0040430552
0,46289063	0	0,040404797	0,0014796853	-2,030041	0,0015015084	0,0010051209	7,3058618e-06
0,47265625	0	0,048357248	0,02225535	-1,9282289	-0,0021026353	-0,0025967718	-0,0039548166
0,48242188	0	0,050443411	0,021795183	-2,8739312	0,0017198962	0,0012414799	0,00022246742
0,4921875	0	0,065522194	0,025711488	-4,6412272	-0,0021308658	-0,0026509869	-0,0040622735
0,50195313	0	0,070428848	0,070425034	-5,597044	0,0016369695	0,0011196553	6,4383566e-05
0,51171875	0	0,075677633	0,084546022	-6,3903627	-0,0019574743	-0,0024344635	-0,0038325361
0,52148438	0	0,07599473	0,11576246	-8,0898781	0,0014043426	0,00083560677	-0,00015013669
0,53125	0	0,097932816	0,16213366	-11,802893	-0,0017649693	-0,0022775717	-0,0036519435
0,54101563	0	0,074951649	0,20579919	-13,143439	0,0010261777	0,00062418816	-0,00042845414
0,55078125	0	0,11498928	0,20382944	-13,654009	-0,0012255205	-0,001681427	-0,0030182861
0,56054688	0	0,090889931	0,20928076	-16,114656	0,0004406285	-4,266185e-06	-0,001141512
0,5703125	0	0,11139274	0,27367249	-17,23107	-0,00074083055	-0,0011912057	-0,0024959014
0,58007813	0	0,098274946	0,31228289	-17,984324	0,00013880526	-0,00029512172	-0,0014589744
0,58984375	0	0,1243186	0,28524595	-18,329546	-0,00052277558	-0,00089741009	-0,0021933797
0,59960938	0	0,11460543	0,29062432	-18,573738	-0,00022036111	-0,00055193144	-0,0017735412
0,609375	0	0,1133287	0,35972726	-22,13398	-0,00051852327	-0,00091427984	-0,0022434469
0,61914063	0	0,12804866	0,39050505	-22,289381	5,1665338e-05	-0,00032949974	-0,001517885
0,62890625	0	0,12570381	0,40636781	-22,764132	-0,00056762109	-0,00086245721	-0,0022383819
0,63867188	0	0,130018	0,41151232	-24,560318	-4,4779445e-05	-0,00045243811	-0,0017183234
0,6484375	0	0,14269352	0,45737532	-25,888403	-0,00051993399	-0,00081775431	-0,0021462576
0,65820313	0	0,13255477	0,48882812	-27,518906	-0,00019342777	-0,0005864157	-0,0017712297
0,66796875	0	0,15632033	0,4898183	-28,288197	-0,00022673732	-0,00060610328	-0,0018057919
0,67773438	0	0,12683034	0,53832215	-29,600355	-0,00069744501	-0,0010943094	-0,0023871965
0,6875	0	0,16493201	0,57161784	-31,638891	0,00030427633	-0,00011170443	-0,0012612391
0,69726563	0	0,14264345	0,60077345	-32,193661	-0,0010543889	-0,0015046299	-0,0028356721
0,70703125	0	0,17174959	0,62849325	-32,714008	0,00089392078	0,00042679842	-0,00065512117
0,71679688	0	0,14548063	0,63759488	-34,574512	-0,0016334861	-0,0021567151	-0,0034780472
0,7265625	0	0,17449498	0,67445236	-36,095047	0,0012587925	0,00074864097	-0,00026377814
0,73632813	0	0,16060948	0,7241531	-38,016567	-0,0017837209	-0,0022981293	-0,0037301239
0,74609375	0	0,17819166	0,74745679	-37,99662	0,0013013439	0,00077124446	-0,00023627465
0,75585938	0	0,16351342	0,76704526	-38,648228	-0,0018279868	-0,0022969851	-0,0037123084
0,765625	0	0,18159628	0,79294008	-41,936115	0,0013409317	0,00080032245	-0,00027180993
0,77539063	0	0,17514586	0,84282553	-42,637569	-0,0017005409	-0,0021926085	-0,0035428954
0,78515625	0	0,19512296	0,88508707	-42,875389	0,001284859	0,00078591862	-0,00027504424
0,79492188	0	0,17899275	0,88941127	-44,914371	-0,0019606252	-0,0025124275	-0,0038374902
0,8046875	0	0,19992948	0,91303706	-45,383984	0,0015064324	0,0010332309	1,9317667e-07
0,81445313	0	0,18408298	0,96648008	-46,789627	-0,0021141651	-0,0025335243	-0,0039857151
0,82421875	0	0,2080071	0,9844467	-47,004314	0,0016760443	0,0012072851	0,00014754354
0,83398438	0	0,19867778	1,0080602	-47,972927	-0,0022962051	-0,0027231365	-0,0041483417
0,84375	0	0,21315575	1,0387299	-50,417931	0,0018806574	0,0013903575	0,00034050661
0,85351563	0	0,21192074	1,0949771	-51,011982	-0,002185164	-0,0027115056	-0,004047723
0,86328125	0	0,21457434	1,1464404	-51,010754	0,0015609433	0,0010680434	3,8244762e-05
0,87304688	0	0,2130723	1,15203	-52,724014	-0,0021134021	-0,0025816846	-0,003940491
0,8828125	0	0,22599816	1,1867216	-53,43536	0,0017100993	0,0011971692	0,00014431316
0,89257813	0	0,2229023	1,2392594	-54,905376	-0,0020292839	-0,0025317096	-0,00392495
0,90234375	0	0,23445129	1,2604191	-54,869949	0,00153251	0,001030574	1,6805643e-05
0,91210938	0	0,22382855	1,3015625	-56,348907	-0,0020529937	-0,0025284556	-0,0039435672
0,921875	0	0,23710489	1,337324	-58,22422	0,0015597166	0,0010901095	6,3084226e-05
0,93164063	0	0,23651242	1,3777812	-58,298653	-0,0020945016	-0,002535294	-0,0039726519
0,94140625	0	0,23906589	1,413053	-57,93359	0,0014794401	0,00097973284	-4,889298e-06
0,95117188	0	0,25015593	1,432059	-60,527512	-0,0017224458	-0,0022145538	-0,003585597
0,9609375	0	0,24065137	1,4696715	-61,301216	0,0010094548	0,00046733284	-0,00056568976
0,97070313	0	0,26117086	1,5350425	-62,433723	-0,0012281374	-0,0017133664	-0,0030921476
0,98046875	0	0,24618387	1,569479	-62,564983	0,00046374204	7,2613184e-05	-0,0010366949
0,99023438	0	0,26913166	1,6034944	-62,779175	-0,00078066613	-0,0011317113	-0,0024522066
1	0	0,2570653	1,6115701	-64,853966	-0,00010161195	-0,00044292872	-0,0016720836
1,0097656	0	0,26571035	1,6387588	-64,613136	-0,00045504814	-0,00082413387	-0,0021126936
1,0195313	0	0,26656151	1,7103838	-63,726826	-9,2400296e-06	-0,00041812353	-0,0016096503
1,0292969	0	0,27292013	1,7385983	-65,814644	-0,00050914951	-0,00079563149	-0,0021426093
1,0390625	0	0,27891159	1,7576649	-66,485031	-7,7484729e-05	-0,0004705973	-0,0016490021
1,0488281	0	0,27948737	1,7854507	-67,165253	-0,00056609744	-0,00091655325	-0,0022387111
1,0585938	0	0,28118134	1,8291892	-67,627876	-4,4523404e-05	-0,00040452098	-0,0016410806
1,0683594	0	0,29131174	1,8878441	-68,62812	-0,00054069702	-0,00091832178	-0,0021600872
1,078125	0	0,280931	1,9119713	-70,528847	-0,00019771804	-0,00058464269	-0,0018327194
1,0878906	0	0,30215979	1,9378353	-69,719269	-0,00015464291	-0,0005268316	-0,0017747122
1,0976563	0	0,28063893	1,9855139	-70,749413	-0,00062095444	-0,0010607466	-0,0023614042
1,1074219	0	0,31480193	2,0117075	-72,17746	0,0003586887	-5,3237163e-05	-0,0012333862
1,1171875	0	0,28784037	2,0422926	-71,680634	-0,0012764477	-0,0017402819	-0,0030177727
1,1269531	0	0,31612039	2,0952675	-71,956291	0,000828819	0,00039065024	-0,00064817042
1,1367188	0	0,29483318	2,1281788	-72,361916	-0,0016494093	-0,0021399753	-0,0034738733
1,1464844	0	0,31708837	2,1666541	-74,146538	0,0012472114	0,00068329787	-0,00032434799
1,15625	0	0,30717492	2,2064815	-75,719368	-0,0017983126	-0,0022990145	-0,0036083062
1,1660156	0	0,32046795	2,2401767	-74,445663	0,0012828535	0,00076321	-0,00017437014
1,1757813	0	0,3172636	2,2921491	-75,448143	-0,0017829572	-0,0022590202	-0,0037088611
1,1855469	0	0,32994747	2,3148568	-77,425201	0,0012684347	0,00076173572	-0,00026638649
1,1953125	0	0,32035947	2,3537056	-77,483658	-0,0018206416	-0,0023126309	-0,0037189519
1,2050781	0	0,33700705	2,3901229	-77,531708	0,0013431651	0,00077774591	-0,00017362108
1,2148438	0	0,32196164	2,4082859	-77,357758	-0,0018699237	-0,0023486223	-0,0036913699
1,2246094	0	0,34674525	2,4637887	-78,047142	0,0016082004	0,0010340582	4,2958927e-05
1,234375	0	0,32990575	2,5027862	-79,211891	-0,0021923389	-0,0026718879	-0,0040437481
1,2441406	0	0,34935713	2,5296061	-78,258812	0,0017716228	0,0012723525	0,00018335115
1,2539063	0	0,34276485	2,5701003	-78,005676	-0,0021064328	-0,0025915862	-0,0039937161
1,2636719	0	0,35232782	2,6209509	-81,114304	0,0016422891	0,0011774702	0,00014353405
1,2734375	0	0,34819722	2,6637897	-81,144646	-0,0022150364	-0,0027092153	-0,0040767016
1,2832031	0	0,35739303	2,6870558	-80,298187	0,001727504	0,0012434706	0,00027747004
1,2929688	0	0,35822749	2,6917031	-80,737511	-0,0020817015	-0,0026021104	-0,0039628223
1,3027344	0	0,36848307	2,7462325	-81,82621	0,001546371	0,0010186248	3,3481265e-05
1,3125	0	0,35897851	2,8005092	-83,507614	-0,0021698377	-0,0027199301	-0,0040576155
1,3222656	0	0,37213802	2,8207073	-82,673279	0,0017001525	0,0011854367	0,00017713923
1,3320313	0	0,36688089	2,8595603	-82,475975	-0,0020648255	-0,0025547785	-0,0039365119
1,3417969	0	0,37711143	2,8953779	-85,416672	0,0014840967	0,00098488294	-6,8860754e-05
1,3515625	0	0,37585974	2,9452994	-84,22567	-0,0019164906	-0,0024313289	-0,0038419242
1,3613281	0	0,38146734	2,9870529	-83,517891	0,0013992422	0,00092403713	-8,4483909e-05
1,3710938	0	0,38953662	2,9921923	-83,554771	-0,0017165996	-0,0022270808	-0,0035767986
1,3808594	0	0,37760377	3,0311284	-84,952042	0,0010099167	0,00050353387	-0,00055713952
1,390625	0	0,4014945	3,0768232	-86,52169	-0,0011778792	-0,0016177871	-0,0029627362
1,4003906	0	0,38586497	3,1125774	-86,060181	0,00043878623	1,7578859e-05	-0,0011314278
1,4101563	0	0,405792	3,1439617	-86,082031	-0,0007283116	-0,0011348828	-0,002485547
1,4199219	0	0,39389253	3,1697409	-87,37262	4,3809705e-05	-0,00039427672	-0,0015621994
1,4296875	0	0,40708542	3,2246921	-87,82592	-0,00047376382	-0,00086259027	-0,0021040007
1,4394531	0	0,40956378	3,2644017	-88,327881	-0,00012486016	-0,00048914721	-0,0017274945
1,4492188	0	0,40686846	3,2664928	-87,991875	-0,00057148223	-0,00090189523	-0,0022149542
1,4589844	0	0,41111588	3,293169	-88,917908	-6,9396847e-05	-0,00045688706	-0,0016857086
1,46875	0	0,41220903	3,3468328	-91,433823	-0,00047660797	-0,00081103249	-0,0021620521
1,4785156	0	0,41479588	3,3750808	-90,106354	-1,3582758e-05	-0,00043731183	-0,0016048085
1,4882813	0	0,42504311	3,4100635	-89,618027	-0,00045618913	-0,00076882378	-0,0020719902
1,4980469	0	0,41305184	3,4228292	-90,726723	-0,00026941526	-0,00068308949	-0,0018760749
1,5078125	0	0,43827772	3,4625649	-90,141609	-0,0001798934	-0,00057862431	-0,0017081456
1,5175781	0	0,41520476	3,5025189	-90,439453	-0,00072310673	-0,0010701104	-0,0023832719
1,5273438	0	0,44534564	3,5142217	-90,564003	0,00036329991	-8,7113003e-05	-0,0012247148
1,5371094	0	0,41623116	3,5582254	-91,045959	-0,0012401138	-0,0017452135	-0,0030461508
1,546875	0	0,44680595	3,5935352	-92,919876	0,0010598784	0,00053628808	-0,00046764064
1,5566406	0	0,42828918	3,614881	-92,770401	-0,001659676	-0,0021533531	-0,0035268378
1,5664063	0	0,44776559	3,6512885	-91,83107	0,0012692465	0,0007032202	-0,00028601638
1,5761719	0	0,43988824	3,6692243	-94,105911	-0,0017692113	-0,0022970587	-0,0036715025
1,5859375	0	0,45016885	3,7068193	-94,332008	0,001314386	0,00073726045	-0,00028312299
1,5957031	0	0,44406891	3,743365	-94,95282	-0,0018077543	-0,002327458	-0,0036684312
1,6054688	0	0,45285583	3,7640402	-94,79541	0,0011718967	0,00069249951	-0,0003591628
1,6152344	0	0,44521213	3,7904069	-94,151405	-0,0017523436	-0,0022606435	-0,0036295068
1,625	0	0,46302795	3,8211691	-95,042068	0,0014207837	0,00091529381	-0,00013482531
1,6347656	0	0,44886708	3,8622286	-95,33213	-0,0019933395	-0,0024760645	-0,0038657368
1,6445313	0	0,46908617	3,8961329	-95,280113	0,001499832	0,00099951006	-3,1755262e-05
1,6542969	0	0,45333147	3,8922527	-96,44944	-0,0021124121	-0,0026257928	-0,0040346519
1,6640625	0	0,47088027	3,9162953	-97,321945	0,0017557362	0,0012169871	0,00021811873
1,6738281	0	0,45990705	3,9799106	-96,942245	-0,0022779203	-0,0027678476	-0,0041809971
1,6835938	0	0,47047973	3,9874694	-96,635071	0,0017966434	0,0013333231	0,00025222305
1,6933594	0	0,46975374	3,9918196	-95,71463	-0,0020156468	-0,0025968722	-0,0039746282
1,703125	0	0,47826529	4,0080352	-97,411636	0,0016733493	0,0011388373	0,0001309481
1,7128906	0	0,47232389	4,0443101	-97,279861	-0,0021836376	-0,002630318	-0,0040951297
1,7226563	0	0,48047662	4,0929694	-97,256119	0,0015851092	0,0010583873	7,2821495e-05
1,7324219	0	0,47497749	4,0999999	-98,824654	-0,0019779333	-0,0024961412	-0,0038538266
1,7421875	0	0,48639297	4,1191745	-99,557007	0,0015384237	0,0010596697	2,6627822e-06
1,7519531	0	0,47997594	4,1521425	-99,447876	-0,0021213496	-0,0026074878	-0,0039887619
1,7617188	0	0,48943877	4,1633968	-99,848808	0,0016759651	0,0011419961	0,00013202727
1,7714844	0	0,4861176	4,1914935	-99,31131	-0,0020368963	-0,0025410915	-0,0039385706
1,78125	0	0,48655987	4,2114954	-99,703804	0,0013569259	0,00089083571	-0,00015381214
1,7910156	0	0,4955554	4,2278137	-99,306107	-0,0016484977	-0,0020881202	-0,0035182205
1,8007813	0	0,48524976	4,2598667	-99,426079	0,00096390344	0,00051585992	-0,00055856619
1,8105469	0	0,50449252	4,2750883	-100,26505	-0,0011509614	-0,0016815873	-0,0030248123
1,8203125	0	0,48752785	4,2829556	-98,705406	0,00031710806	-9,1604961e-05	-0,0012317378
1,8300781	0	0,5075717	4,3152933	-99,902	-0,00059621682	-0,0010400682	-0,0023200088
1,8398438	0	0,49679875	4,3300853	-101,42745	-5,9594604e-05	-0,00046988207	-0,0016246084
1,8496094	0	0,50444245	4,3553252	-101,3556	-0,00056135235	-0,00089012145	-0,0022243562
1,859375	0	0,50275683	4,3713508	-102,49509	-9,2397677e-05	-0,00049451704	-0,0017331982
1,8691406	0	0,50198913	4,3739166	-100,98573	-0,00046810729	-0,00079780188	-0,0021104917
1,8789063	0	0,50781369	4,412847	-100,8857	-5,4920383e-06	-0,00039452119	-0,0015368358
1,8886719	0	0,50994992	4,4193707	-102,16316	-0,000618272	-0,00096609263	-0,0022611637
1,8984375	0	0,50810575	4,4224019	-100,24929	-8,2232509e-05	-0,00047244845	-0,0016522566
1,9082031	0	0,51651716	4,4340148	-100,17771	-0,00046741241	-0,00081279792	-0,0020687606
1,9179688	0	0,50334096	4,44662	-100,61324	-0,00026810259	-0,00067693344	-0,0018949832
1,9277344	0	0,52456975	4,4736705	-101,64583	-0,00016151767	-0,00055869779	-0,0017990371
1,9375	0	0,49753308	4,4772844	-102,46463	-0,00083515287	-0,0012116118	-0,0024968639
1,9472656	0	0,5278492	4,4839191	-101,5823	0,00051327923	3,8052822e-05	-0,0010613312
1,9570313	0	0,5025816	4,5144873	-101,39548	-0,0012635924	-0,0017483872	-0,0030589534
1,9667969	0	0,52873373	4,5201001	-102,67742	0,00092205009	0,00044347474	-0,00060563965
1,9765625	0	0,50858974	4,5148273	-101,83537	-0,0016776372	-0,0021407916	-0,0035915482
1,9863281	0	0,52461982	4,5342226	-100,8386	0,0013008718	0,00079308165	-0,00025972107
1,9960938	0	0,51470637	4,5453634	-100,87067	-0,0018414379	-0,0023290664	-0,0037166066
2,0058594	0	0,52458644	4,5667367	-100,62016	0,001223464	0,00076839328	-0,00027677583
2,015625	0	0,51460624	4,5746355	-101,17711	-0,0017762505	-0,0022729198	-0,0036802567
2,0253906	0	0,52749872	4,5654316	-100,41888	0,0013533414	0,00079068827	-0,00017701444
2,0351563	0	0,5177021	4,5902095	-100,34875	-0,0018130812	-0,0022716715	-0,0036797787
2,0449219	0	0,53160429	4,5966458	-102,24961	0,0012927435	0,00075880112	-0,00027243927
2,0546875	0	0,51254511	4,6073256	-101,54536	-0,0019186876	-0,0024190943	-0,0038052897
2,0644531	0	0,53284764	4,6097155	-100,68403	0,0015978999	0,0011453254	6,624432e-05
2,0742188	0	0,51735997	4,6021271	-101,83381	-0,0021492718	-0,002676775	-0,004009665
2,0839844	0	0,53046107	4,6333327	-102,6359	0,0017156802	0,0012106349	0,00018376544
2,09375	0	0,52255869	4,6443624	-102,74191	-0,002122855	-0,0026581427	-0,003994049
2,1035156	1	0,53223014	4,6242466	-101,96759	0,0017825742	0,0012985247	0,00021268941
2,1132813	1	0,5244863	4,6277223	-101,72664	-0,0022743298	-0,0027723841	-0,00417811
2,1230469	1	0,52782416	4,6524711	-103,88084	0,001614617	0,0011120582	0,00011860007
2,1328125	1	0,52486181	4,6574354	-103,12775	-0,0020014253	-0,0025528728	-0,0038667708
2,1425781	1	0,534091	4,6453524	-102,32465	0,0016493378	0,0011218834	0,00016877508
2,1523438	1	0,52574635	4,6181679	-101,78156	-0,0021616363	-0,0026770006	-0,0040802918
2,1621094	1	0,53493381	4,6332364	-101,79844	0,0016297835	0,0010961122	7,1743198e-05
2,171875	1	0,52584648	4,6612301	-101,98005	-0,0019649307	-0,0025068664	-0,0039552748
2,1816406	1	0,53211331	4,6486397	-100,27203	0,0014828997	0,00098114333	-2,3696557e-05
2,1914063	1	0,52816629	4,6455946	-100,47594	-0,0018667611	-0,0024264185	-0,0038131669
2,2011719	1	0,52664757	4,639986	-102,60372	0,0014245156	0,00091017934	-0,00013925142
2,2109375	1	0,53671956	4,6444926	-102,05888	-0,0016097394	-0,0021380275	-0,0034620084
2,2207031	1	0,52102327	4,6611576	-100,43666	0,0009162135	0,00045394761	-0,00063858664
2,2304688	1	0,54150939	4,6394877	-101,51586	-0,0011220584	-0,0014619003	-0,0028770005
2,2402344	1	0,52120686	4,6462569	-101,74104	0,00030816416	-9,6483564e-05	-0,0012139798
2,25	1	0,54014087	4,6558561	-102,66289	-0,00071986584	-0,001174254	-0,002486852
2,2597656	1	0,52553773	4,6414289	-101,38605	-4,2328538e-05	-0,00048690257	-0,0017128206
2,2695313	1	0,53145409	4,631537	-101,30871	-0,00036430627	-0,00073585846	-0,002017204
2,2792969	1	0,53534269	4,6294518	-102,31985	-2,5988338e-05	-0,00045459281	-0,0016231301
2,2890625	1	0,53036928	4,6469269	-102,90417	-0,00057597581	-0,00093011855	-0,0022883452
2,2988281	1	0,53331494	4,6541328	-101,41611	-2,0921143e-05	-0,00044551009	-0,0016593684
2,3085938	1	0,5305028	4,6207371	-102,04179	-0,00052511261	-0,00091085356	-0,0022225704
2,3183594	1	0,52636385	4,6175747	-101,29882	-4,1299791e-05	-0,00053441082	-0,0016823724
2,328125	1	0,53522587	4,6446753	-102,44055	-0,00039142891	-0,00080595346	-0,0020922001
2,3378906	1	0,51962972	4,626122	-101,74747	-0,00027231791	-0,00067173899	-0,001904128
2,3476563	1	0,54136753	4,6158772	-101,48825	-3,7406935e-05	-0,00041491759	-0,001680276
2,3574219	1	0,51531553	4,6056433	-103,93895	-0,00072137068	-0,0011156827	-0,0024502371
2,3671875	1	0,54419637	4,6111412	-104,26825	0,00054532767	5,0104936e-05	-0,001082402
2,3769531	1	0,51423907	4,6207757	-103,31668	-0,0013792815	-0,00185846	-0,0032154568
2,3867188	1	0,5368948	4,5929155	-103,3924	0,0010615593	0,00054128579	-0,00048304748
2,3964844	1	0,51713467	4,5900664	-103,13512	-0,0017470438	-0,0021853673	-0,0035672691
2,40625	1	0,53223848	4,6062856	-103,65676	0,0013423256	0,0007829775	-0,00023538989
2,4160156	1	0,52134871	4,5872827	-102,8065	-0,0017825093	-0,0022638547	-0,0037037076
2,4257813	1	0,5280745	4,5729103	-102,95743	0,0012585931	0,00077078631	-0,00027223804
2,4355469	1	0,5206728	4,5317845	-103,94572	-0,0017399873	-0,0022507729	-0,0036481032
2,4453125	1	0,52632213	4,5098529	-102,98956	0,0011767236	0,0006882826	-0,00037616608
2,4550781	1	0,51120162	4,5068316	-102,05425	-0,0018185283	-0,0023375666	-0,0037189408
2,4648438	1	0,52585483	4,4776387	-102,70776	0,0013903748	0,00094992784	-0,00012145683
2,4746094	1	0,5073297	4,4525337	-103,11619	-0,001971361	-0,0024826028	-0,0038707
2,484375	1	0,52300096	4,435061	-102,87556	0,0015782296	0,0010413673	5,6978752e-06
2,4941406	1	0,50403357	4,412766	-101,91589	-0,0021154229	-0,0026709414	-0,004017699
2,5039063	1	0,51796913	4,381887	-100,93432	0,0017820731	0,0012637331	0,00028785091
2,5136719	1	0,50455928	4,3379312	-102,79091	-0,0022651386	-0,0027615665	-0,0041457317
2,5234375	1	0,50701261	4,3055453	-102,44199	0,0016584668	0,0011367036	0,00013126213
2,5332031	1	0,49921036	4,3005681	-101,75832	-0,0020442498	-0,002583988	-0,0039434959
2,5429688	1	0,50435066	4,2405515	-102,31303	0,0016950386	0,0011553897	0,00018974773
2,5527344	1	0,49490452	4,1821909	-101,51881	-0,002103983	-0,002597379	-0,0040394417
2,5625	1	0,49855113	4,1476393	-101,71065	0,0015372924	0,0010467884	6,1792889e-05
2,5722656	1	0,48653483	4,1243591	-101,30754	-0,002071525	-0,0025531761	-0,0039227586
2,5820313	1	0,49255967	4,0939226	-100,62659	0,0017050519	0,001148019	0,00016111844
2,5917969	1	0,48222899	4,0313501	-101,73574	-0,0021014502	-0,0026442332	-0,0040137582
2,6015625	1	0,48569202	3,9716082	-100,88962	0,0015361148	0,0010372483	5,9199447e-05
2,6113281	1	0,47897458	3,9409432	-100,5483	-0,0019335179	-0,0024154144	-0,0037968496
2,6210938	1	0,47371745	3,8992996	-101,16354	0,0013241228	0,0008175387	-0,00020993495
2,6308594	1	0,47766447	3,8620582	-100,61122	-0,0016119319	-0,0020626565	-0,003467134
2,640625	1	0,45921445	3,8179243	-100,13558	0,00088983157	0,00038169991	-0,00070325664
2,6503906	1	0,4762876	3,7529962	-99,0019	-0,00105815	-0,0014893897	-0,0028664521
2,6601563	1	0,45192122	3,7174671	-99,39344	0,00025332891	-0,00015355836	-0,0013396755
2,6699219	1	0,46543956	3,6721194	-99,338631	-0,00062160025	-0,00095348107	-0,0022941004
2,6796875	1	0,4526639	3,615818	-96,651169	4,7881549e-05	-0,00041371488	-0,0015881014
2,6894531	1	0,45553446	3,572962	-96,419601	-0,00048158751	-0,00078756711	-0,0021227305
2,6992188	1	0,448066	3,5030122	-96,76902	-0,00013067314	-0,0005300084	-0,0017449247
2,7089844	1	0,43858647	3,44768	-96,590874	-0,0005756747	-0,0008957634	-0,0022229874
2,71875	1	0,4363668	3,3978293	-96,152664	-7,1559043e-07	-0,00040387167	-0,0016272418
2,7285156	1	0,43471456	3,3251677	-96,664291	-0,00048951834	-0,00087138743	-0,0021829032
2,7382813	1	0,42482615	3,2950213	-96,207039	-4,3993932e-05	-0,0004234958	-0,001671867
2,7480469	1	0,43060899	3,2363806	-97,203987	-0,00043721331	-0,00083420065	-0,0020595971
2,7578125	1	0,41137457	3,1592503	-94,761887	-0,00032719452	-0,00078260421	-0,0019848407
2,7675781	1	0,42833924	3,0978405	-95,060173	2,4522451e-05	-0,00044663801	-0,0015818549
2,7773438	1	0,39368391	3,0445814	-96,585449	-0,00093466981	-0,0013090078	-0,0026528568
2,7871094	1	0,41695714	2,9951935	-97,035172	0,00047539288	2,2208842e-05	-0,0010756489
2,796875	1	0,38410425	2,922215	-95,948425	-0,0013293939	-0,0018000742	-0,0031676686
2,8066406	1	0,40385604	2,83283	-94,076187	0,0011093668	0,00066499435	-0,00042930231
2,8164063	1	0,38107514	2,7903035	-92,918648	-0,0017284208	-0,0022575269	-0,0036087465
2,8261719	1	0,38841009	2,7328377	-94,37587	0,0013223242	0,00077449117	-0,0002571416
2,8359375	1	0,37537575	2,6582327	-92,497032	-0,0018331188	-0,0023164225	-0,0036784643
2,8457031	1	0,37715316	2,6035635	-91,147499	0,0013087706	0,00076139794	-0,0002703332
2,8554688	1	0,36184907	2,5359187	-91,58783	-0,0018144811	-0,0023001507	-0,0036775803
2,8652344	1	0,36664724	2,4746029	-91,483383	0,0012590096	0,00075190113	-0,00025521338
2,875	1	0,34984946	2,4173646	-91,055969	-0,0016834585	-0,0022256477	-0,0035884832
2,8847656	1	0,36234975	2,3284171	-88,378952	0,0014108968	0,00085774268	-0,00020157247
2,8945313	1	0,33615589	2,2764106	-89,030846	-0,0020308823	-0,0025628419	-0,0038904864
2,9042969	1	0,34827232	2,2078509	-89,05442	0,0017070967	0,0011093271	6,5815912e-05
2,9140625	1	0,32716036	2,1335738	-86,913246	-0,0021127369	-0,0026267082	-0,0040192846
2,9238281	1	0,33266783	2,0580697	-85,638237	0,0016995358	0,0011879841	0,00017072867
2,9335938	1	0,31602025	1,984508	-85,836563	-0,002190918	-0,0026839511	-0,0041073002
2,9433594	1	0,31951666	1,9427313	-85,900261	0,0018130457	0,0013110032	0,00031137688
2,953125	1	0,30931115	1,8775779	-83,925262	-0,002104098	-0,0026553166	-0,003985628
2,9628906	1	0,30583143	1,7753718	-82,09359	0,0015524913	0,0010284134	-3,0430238e-05
2,9726563	1	0,28933406	1,7042971	-80,604462	-0,0021533985	-0,0026190626	-0,0040042335
2,9824219	1	0,29518366	1,6630852	-79,982742	0,0016774605	0,001181846	0,00015131729
2,9921875	1	0,27927876	1,591948	-77,299477	-0,0021094261	-0,0025782387	-0,0040496225
3,0019531	1	0,28173208	1,5017464	-74,781609	0,0015287094	0,0010377625	2,0824227e-05
3,0117188	1	0,26832223	1,4061632	-74,844475	-0,0020048628	-0,0024519509	-0,0038937069
3,0214844	1	0,26588559	1,3570768	-73,269791	0,001565375	0,0010327297	-3,007066e-05
3,03125	1	0,25641441	1,3153746	-70,21302	-0,0019803212	-0,0024907938	-0,0038235304
3,0410156	1	0,2448988	1,2261307	-67,610779	0,0013171008	0,00085010292	-0,00019985579
3,0507813	1	0,25000572	1,1394775	-65,379181	-0,0014822017	-0,0019770444	-0,0033419563
3,0605469	1	0,21913886	1,0599791	-64,515846	0,00078603858	0,00026350078	-0,00078104582
3,0703125	1	0,23743868	0,99467933	-61,228237	-0,0010315177	-0,0014901252	-0,0028504631
3,0800781	1	0,21296382	0,94088596	-58,591125	0,00027293645	-0,00011677788	-0,001248234
3,0898438	1	0,22285223	0,84889036	-57,446995	-0,0006152725	-0,00099532714	-0,0022788318
3,0996094	1	0,2001965	0,7925542	-55,419357	-0,00010261982	-0,00053450349	-0,0017496336
3,109375	1	0,18904805	0,73700845	-51,632915	-0,00057940738	-0,00087499048	-0,0021884865
3,1191406	1	0,18304825	0,65414047	-47,900566	2,1382584e-05	-0,0004213085	-0,0016617103
3,1289063	1	0,17826676	0,58405101	-44,052601	-0,00048533571	-0,00081930106	-0,0021673637
3,1386719	1	0,16996384	0,51496935	-40,671844	-6,989103e-05	-0,00050334522	-0,0017046289
3,1484375	1	0,16475677	0,43749008	-35,586544	-0,00059542089	-0,0009275995	-0,0022301422
3,1582031	1	0,13664365	0,37958539	-30,806623	-8,336101e-05	-0,00049855513	-0,0017039515
3,1679688	1	0,14863491	0,31474102	-27,481747	-0,00037727834	-0,00075037347	-0,0020285619
3,1777344	1	0,11506438	0,25439245	-23,187195	-0,00046283455	-0,00078855519	-0,0020737778
3,1875	1	0,1345408	0,21205209	-17,593838	1,6005433e-05	-0,00038356258	-0,0016371919
3,1972656	1	0,077313185	0,12558326	-12,115762	-0,00081335334	-0,0012735928	-0,0025590179
3,2070313	1	0,11500597	0,045350008	-7,4479914	0,00067742512	0,0001714316	-0,00089742098
3,2167969	1	0,048373938	-0,0064515509	-3,0701234	-0,0014439871	-0,0019427247	-0,0033211843
3,2265625	1	0,081176758	-0,021404866	-0,34153461	0,0011056289	0,00060746551	-0,00045195717
3,2363281	1	0,044335127	0,0079186633	0,54722655	-0,0017661905	-0,0022326158	-0,0036791302
3,2460938	1	0,044243336	-0,018770155	-0,70380044	0,001272127	0,00079572352	-0,00027131324
3,2558594	1	-0,00030040741	-0,029826164	-0,56231391	-0,0018143478	-0,0023128251	-0,0037061642
3,265625	1	-0,023682117	0,0025067478	-0,047665089	0,0012463505	0,00074779795	-0,00025630195
3,2753906	1	-0,054290295	-0,026601925	0,021737069	-0,0017053399	-0,0021655359	-0,0035706493
3,2851563	1	-0,098266602	-0,0056661665	-1,0603107	0,0013521389	0,00078869559	-0,00019416228
3,2949219	1	-0,13384819	-0,02635913	-1,1369214	-0,0018674778	-0,0024011764	-0,0038036841
3,3046875	1	-0,16873717	-0,030886754	-0,13969839	0,0014278146	0,00086762843	-0,00020204629
3,3144531	1	-0,24005055	-0,012582913	0,2094917	-0,0019469362	-0,0024468519	-0,0038432791
3,3242188	1	-0,25648117	-0,024779979	-0,74280429	0,0016353767	0,00113952	7,2391922e-05
3,3339844	1	-0,32494068	-0,011130888	-1,1363626	-0,0022401658	-0,0027345039	-0,0041349283
3,34375	1	-0,35981297	-0,0043999404	0,050682575	0,0017980348	0,0012852532	0,00032478047
3,3535156	1	-0,42329907	0,0022170134	0,082422048	-0,002133375	-0,0026204113	-0,0040369281
3,3632813	1	-0,46244383	-0,041662809	-1,1079758	0,0016568955	0,0010486076	6,0146194e-05
3,3730469	1	-0,54340363	-0,00091390684	-1,5545077	-0,0021653792	-0,0026841185	-0,0040732324
3,3828125	1	-0,5964005	-0,065581128	-0,97559762	0,0016477437	0,0011793377	9,5570358e-05
3,3925781	1	-0,66494346	0,0069323927	-2,1692924	-0,0020145585	-0,0025148958	-0,0039569661
3,4023438	1	-0,71496964	-0,32255492	-19,082968	0,0015746673	0,0010872538	4,6747737e-05
3,4121094	1	-0,78312874	-0,75743318	-33,421051	-0,0021548416	-0,0026857108	-0,0040585869
3,421875	1	-0,82248211	-1,190424	-43,543709	0,0016879711	0,0011449734	0,00014937636
3,4316406	1	-0,85574389	-1,4357597	-49,171539	-0,0020676553	-0,0026302321	-0,0040213522
3,4414063	1	-0,85926533	-1,4928528	-51,444099	0,0014912318	0,0010392554	-2,3508765e-05
3,4511719	1	-0,86048365	-1,4927515	-53,472855	-0,0018297433	-0,0023289456	-0,0036503198
3,4609375	1	-0,86521506	-1,4772028	-53,21944	0,0012185869	0,00076482148	-0,00026703399
3,4707031	1	-0,85734606	-1,4942625	-53,2813	-0,0015318156	-0,0020136053	-0,0033569306
3,4804688	1	-0,88724494	-1,6610476	-55,352467	0,00074767479	0,00029566116	-0,00079439918
3,4902344	1	-0,88022709	-1,8465532	-58,106483	-0,00084984681	-0,0013311916	-0,0026631257
3,5	1	-0,9134388	-1,9625448	-59,157684	9,1407564e-05	-0,00031612173	-0,0015101896
3,5097656	1	-0,91076851	-2,0569217	-61,380173	-0,00065475935	-0,00099618267	-0,0022917048
3,5195313	1	-0,92767477	-2,1301396	-62,863544	1,3229874e-05	-0,0003598223	-0,0016130208
3,5292969	1	-0,92711568	-2,1990857	-63,482857	-0,0004399188	-0,00078497152	-0,0020972244
3,5390625	1	-0,93011975	-2,2660327	-63,489677	-4,7099311e-05	-0,00049702893	-0,0016686652
3,5488281	1	-0,94047546	-2,3265979	-64,592003	-0,00058872037	-0,00089403416	-0,0022291082
3,5585938	1	-0,95018029	-2,4214506	-67,779701	-3,8210419e-06	-0,00042404543	-0,0015871542
3,5683594	1	-0,9575069	-2,5116189	-67,407379	-0,0005814801	-0,00090432307	-0,0022972364
3,578125	1	-0,96827149	-2,6031857	-67,570824	-0,00011652126	-0,00052518048	-0,0017663083
3,5878906	1	-0,9634316	-2,6863651	-68,261162	-0,00031184469	-0,00066236913	-0,0019690858
3,5976563	1	-0,98960876	-2,7015955	-68,719315	-0,00039627287	-0,00084160024	-0,002042111
3,6074219	1	-0,96766233	-2,7670052	-70,566345	9,108946e-05	-0,00032193784	-0,0014949453
3,6171875	1	-1,0008657	-2,8674901	-70,340546	-0,0010124651	-0,0014115083	-0,0027418931
3,6269531	1	-0,98028779	-2,9465294	-71,109894	0,00067951577	0,00021282074	-0,00091466802
3,6367188	1	-1,0161448	-2,992943	-73,407425	-0,001453478	-0,0019968832	-0,0033585043
3,6464844	1	-0,99798679	-3,0317039	-72,758163	0,0011625767	0,00063505239	-0,0003791145
3,65625	1	-1,0186648	-3,1090014	-72,583763	-0,0017357233	-0,0022533159	-0,0036685257
3,6660156	1	-1,0134411	-3,2022784	-73,336792	0,0013686473	0,00081933755	-0,00019628511
3,6757813	1	-1,0263252	-3,2350218	-74,494499	-0,0017797768	-0,0023053479	-0,0036863801
3,6855469	1	-1,022253	-3,2737353	-75,965408	0,0012661505	0,00073736929	-0,00023893437
3,6953125	1	-1,0368311	-3,3397222	-75,941162	-0,0017882417	-0,0023073182	-0,003636803
3,7050781	1	-1,0314572	-3,3971531	-75,182434	0,0012796095	0,00065187621	-0,00033713272
3,7148438	1	-1,0507083	-3,4545281	-76,993866	-0,0018082267	-0,0022448967	-0,0036677439
3,7246094	1	-1,0362053	-3,484231	-76,993706	0,0014759401	0,00097109453	-6,3787447e-05
3,734375	1	-1,0602796	-3,5248985	-75,626671	-0,0020729494	-0,0025684112	-0,0039439509
3,7441406	1	-1,0465777	-3,6052754	-76,135117	0,0016728167	0,0011330559	0,00010987344
3,7539063	1	-1,0654116	-3,6550815	-77,303055	-0,0021670356	-0,0026299716	-0,004012628
3,7636719	1	-1,0579515	-3,683934	-78,786423	0,0017320014	0,0012178455	0,00024251909
3,7734375	1	-1,0715032	-3,72328	-77,479294	-0,0023133322	-0,0028086731	-0,0042009316
3,7832031	1	-1,069442	-3,7631576	-76,473297	0,001743787	0,0012562999	0,00021487263
3,7929688	1	-1,0771024	-3,8107502	-78,908577	-0,0020344292	-0,0025611413	-0,0039549093
3,8027344	1	-1,0709441	-3,8371804	-79,456642	0,0016053383	0,0011002572	0,00011122007
3,8125	1	-1,0867155	-3,8873985	-78,994347	-0,0021454103	-0,0026501254	-0,0040407274
3,8222656	1	-1,0826182	-3,9572146	-80,576462	0,0015622961	0,0010699491	9,297808e-05
3,8320313	1	-1,0924816	-3,9878628	-81,189636	-0,0020263093	-0,0025366405	-0,0039725816
3,8417969	1	-1,0897028	-3,998013	-81,408844	0,0015360491	0,0010340881	1,7529601e-05
3,8515625	1	-1,0966372	-4,0338116	-79,304092	-0,0020117867	-0,0025360142	-0,0039192066
3,8613281	1	-1,1014855	-4,0794573	-79,28817	0,0015685866	0,0010726756	8,2732222e-05
3,8710938	1	-1,0972881	-4,1262474	-81,267967	-0,0018543988	-0,002390838	-0,0037694152
3,8808594	1	-1,1162305	-4,1458526	-81,24472	0,0012038647	0,0007219321	-0,00037460029
3,890625	1	-1,1017442	-4,1682348	-80,474319	-0,001376302	-0,0018808962	-0,0032648174
3,9003906	1	-1,1225224	-4,2180672	-80,069023	0,00066291977	0,00026425137	-0,00085677358
3,9101563	1	-1,1036134	-4,2389359	-80,675644	-0,00091062672	-0,0013520124	-0,0027001621
3,9199219	1	-1,1250675	-4,2664866	-81,054283	9,802985e-05	-0,00029200251	-0,0014261188
3,9296875	1	-1,1115825	-4,2990346	-80,242752	-0,00045363224	-0,00091508351	-0,0021467723
3,9394531	1	-1,1280465	-4,3193507	-79,723808	-0,00010358119	-0,00044965665	-0,001683728
3,9492188	1	-1,1238658	-4,3519583	-81,205276	-0,00058408646	-0,00085607986	-0,0021563242
3,9589844	1	-1,1227143	-4,3740096	-81,668686	-7,5306452e-05	-0,00046478104	-0,0017135546
3,96875	1	-1,1284721	-4,3883805	-80,175415	-0,00059000985	-0,00091522204	-0,0022164944
3,9785156	1	-1,1422491	-4,4219069	-82,047546	6,0572347e-06	-0,0004232474	-0,0016360042
3,9882813	1	-1,1269033	-4,4245462	-82,161812	-0,00056119199	-0,00092085626	-0,002198607
3,9980469	1	-1,1457121	-4,4408312	-83,234024	-0,00014700134	-0,00057238765	-0,0017696626
4,0078125	1	-1,1252677	-4,4740067	-82,714127	-0,00033669246	-0,00069732458	-0,0019662243
4,0175781	1	-1,1522627	-4,4890666	-82,635727	-0,00042150117	-0,00079728197	-0,0021022717
4,0273438	1	-1,132369	-4,5218983	-83,779579	0,00012557837	-0,0002830934	-0,0014754997
4,0371094	1	-1,1693692	-4,5359073	-82,484406	-0,0011095906	-0,0015437128	-0,0028248858
4,046875	1	-1,1269617	-4,513257	-82,33918	0,00077364588	0,00026269045	-0,000771616
4,0566406	1	-1,1538482	-4,5353351	-82,504974	-0,0014823648	-0,0019146977	-0,0032887415
4,0664063	1	-1,1528635	-4,5582919	-82,3256	0,0011900174	0,00067481468	-0,00032253627
4,0761719	1	-1,1559594	-4,5955386	-82,431602	-0,0017649943	-0,0023017726	-0,0036194141
4,0859375	1	-1,1461794	-4,596714	-81,105141	0,0012669524	0,00077298755	-0,00026217429
4,0957031	2	-1,1521041	-4,5790062	-81,740707	-0,0017895444	-0,0022600233	-0,0036538101
4,1054688	2	-1,1578453	-4,6078148	-83,825851	0,0012267195	0,00070971402	-0,00025203757
4,1152344	2	-1,159147	-4,6282663	-83,404121	-0,0018117413	-0,0023059056	-0,0036675434
4,125	2	-1,159631	-4,6198716	-83,015709	0,0013864688	0,00087745488	-0,00015505248
4,1347656	2	-1,1583042	-4,6269488	-83,07695	-0,0018592549	-0,002313205	-0,003720874
4,1445313	2	-1,1510777	-4,6339645	-83,15239	0,0013923536	0,00089170289	-9,3183553e-05
4,1542969	2	-1,1616004	-4,6340861	-83,662735	-0,0020355145	-0,0025257969	-0,0039619175
4,1640625	2	-1,1475062	-4,6363487	-83,486771	0,0016500212	0,0012017522	0,00018078346
4,1738281	2	-1,1642873	-4,6252956	-83,604904	-0,0022803105	-0,0027573882	-0,0041984278
4,1835938	2	-1,1726904	-4,6230803	-84,552505	0,0017035984	0,0012053465	0,0001639012
4,1933594	2	-1,1557591	-4,637321	-84,000916	-0,0020873421	-0,0025999746	-0,0039811484
4,203125	2	-1,1572444	-4,6195798	-83,010902	0,0017333973	0,0012014408	0,00022249915
4,2128906	2	-1,159631	-4,6315117	-84,14257	-0,0022051604	-0,002739307	-0,0040492327
4,2226563	2	-1,1603403	-4,6242523	-83,658264	0,0015943889	0,0010129086	6,3063999e-05
4,2324219	2	-1,1592054	-4,6332116	-81,424652	-0,0020375398	-0,0025179642	-0,0038523616
4,2421875	2	-1,1553335	-4,6290007	-80,590263	0,0016991155	0,0011691839	0,00014581768
4,2519531	2	-1,1607575	-4,5916824	-81,868843	-0,0022299783	-0,0027068041	-0,0040819314
4,2617188	2	-1,1600316	-4,6127319	-83,204582	0,0017027995	0,0011253256	0,00011382195
4,2714844	2	-1,1546659	-4,632143	-81,719368	-0,0020064977	-0,0024853765	-0,0039018427
4,28125	2	-1,1586297	-4,6298747	-81,861855	0,0014108461	0,00086653692	-8,9762761e-05
4,2910156	2	-1,1750102	-4,6105061	-82,77018	-0,0018258928	-0,002333805	-0,0036902789
4,3007813	2	-1,1751938	-4,5963593	-83,040184	0,0012661883	0,00074001722	-0,00025692111
4,3105469	2	-1,1421323	-4,6055527	-83,529411	-0,0013333687	-0,0018027376	-0,0031625181
4,3203125	2	-1,1775136	-4,6107717	-82,16053	0,00057809026	0,00012109624	-0,001018857
4,3300781	2	-1,1533642	-4,5998487	-81,954674	-0,00084465288	-0,0012441095	-0,0025633075
4,3398438	2	-1,1598897	-4,605516	-83,708168	0,0001188703	-0,00027911286	-0,0013965134
4,3496094	2	-1,1487579	-4,6079898	-83,049797	-0,00054238597	-0,00092462869	-0,0022692769
4,359375	2	-1,1537898	-4,5909338	-83,071083	-0,00018031387	-0,00058133708	-0,001740672
4,3691406	2	-1,1522043	-4,5892596	-85,628021	-0,00045181141	-0,00084616547	-0,0021074554
4,3789063	2	-1,1469221	-4,5848751	-85,825607	1,7423299e-05	-0,00037353413	-0,0015417003
4,3886719	2	-1,166023	-4,5750127	-85,112366	-0,00063837046	-0,00094795204	-0,0022988732
4,3984375	2	-1,148324	-4,586195	-84,258911	-2,8262148e-05	-0,00047020236	-0,0016146322
4,4082031	2	-1,151762	-4,5570703	-85,210938	-0,00050620985	-0,0008225115	-0,0022075025
4,4179688	2	-1,1576867	-4,5309591	-86,682625	-0,00017129423	-0,00056509441	-0,0017678732
4,4277344	2	-1,1373007	-4,497519	-84,760933	-0,00039054561	-0,00066525477	-0,0019615598
4,4375	2	-1,1602318	-4,4896593	-83,093163	-0,00059453869	-0,00098931277	-0,0022900535
4,4472656	2	-1,1306751	-4,4801316	-83,423462	0,00024564884	-0,00017701939	-0,0013437096
4,4570313	2	-1,1597812	-4,4328017	-84,666	-0,0010188316	-0,0014199906	-0,0027611007
4,4667969	2	-1,122247	-4,4115825	-85,163155	0,00072390027	0,00027600816	-0,0007986211
4,4765625	2	-1,1565685	-4,414691	-84,009186	-0,001625397	-0,0020825237	-0,0034757049
4,4863281	2	-1,1370087	-4,3890047	-83,97834	0,0012658379	0,00069481548	-0,00029959169
4,4960938	2	-1,1379015	-4,3414106	-85,319344	-0,0017994604	-0,002305255	-0,0036963781
4,5058594	2	-1,1262941	-4,300478	-84,473488	0,0012636349	0,00075019704	-0,00022785287
4,515625	2	-1,143626	-4,2803097	-84,076019	-0,0018174597	-0,0022519613	-0,0037181017
4,5253906	2	-1,1226976	-4,2670979	-85,35923	0,0012566124	0,00076333451	-0,00023223089
4,5351563	2	-1,1245501	-4,1958156	-85,105537	-0,0017583572	-0,0022204907	-0,0036198662
4,5449219	2	-1,1111569	-4,1387792	-84,656609	0,0012425844	0,00071178144	-0,00031194993
4,5546875	2	-1,1355066	-4,1220746	-82,811081	-0,0019277901	-0,0023842771	-0,003766784
4,5644531	2	-1,1051238	-4,0807176	-82,350632	0,0015643808	0,00099716894	-2,0104562e-05
4,5742188	2	-1,1182499	-4,037559	-83,920792	-0,0020755741	-0,0025719379	-0,0039623403
4,5839844	2	-1,1018527	-3,9839692	-84,443207	0,0016228807	0,0010847369	7,5534263e-05
4,59375	2	-1,1102223	-3,9316385	-83,518402	-0,0021689921	-0,0026770541	-0,0040931744
4,6035156	2	-1,0941422	-3,911792	-84,904938	0,0018287676	0,0013326926	0,00031518756
4,6132813	2	-1,0987568	-3,8579459	-84,923431	-0,0022114154	-0,0027378092	-0,0041192831
4,6230469	2	-1,0923898	-3,8036439	-84,25444	0,0015553924	0,0010986297	6,1374521e-05
4,6328125	2	-1,0947096	-3,7601516	-83,212967	-0,0020330288	-0,0025409847	-0,0039494429
4,6425781	2	-1,0831523	-3,7069614	-84,902977	0,0016819132	0,0011861065	0,00013785342
4,6523438	2	-1,0886014	-3,6622026	-86,118912	-0,0020931717	-0,0025896661	-0,0039607827
4,6621094	2	-1,073097	-3,6053269	-85,852203	0,0015336396	0,0010150736	-1,3959652e-06
4,671875	2	-1,0832107	-3,5568914	-84,323677	-0,0020394092	-0,0024874406	-0,0039598383
4,6816406	2	-1,0668385	-3,5194955	-84,822121	0,0015305758	0,0010554024	1,4542093e-05
4,6914063	2	-1,0711861	-3,4660273	-84,519646	-0,0020715406	-0,0026055241	-0,0039422172
4,7011719	2	-1,0645354	-3,3950069	-83,868431	0,0015233476	0,001038078	3,0125957e-05
4,7109375	2	-1,0552728	-3,3477635	-83,845016	-0,0018294798	-0,0022703747	-0,0036478683
4,7207031	2	-1,061573	-3,2937124	-83,757278	0,0010528521	0,00058321765	-0,00046654232
4,7304688	2	-1,0422719	-3,2583961	-85,279213	-0,0013344166	-0,0017474411	-0,0031292299
4,7402344	2	-1,0557985	-3,1978486	-84,480705	0,0005827304	0,00013308665	-0,00095113012
4,75	2	-1,030122	-3,1300778	-83,37513	-0,00085371424	-0,0012541011	-0,0025469747
4,7597656	2	-1,0440576	-3,0928543	-84,298309	-4,5425768e-05	-0,00044573739	-0,0016272354
4,7695313	2	-1,0287535	-3,0245538	-84,30423	-0,00044909032	-0,00079193141	-0,0021523614
4,7792969	2	-1,0280776	-2,9604042	-83,540466	-4,0450323e-05	-0,00046118526	-0,0016174173
4,7890625	2	-1,020776	-2,9123371	-82,261673	-0,00050734566	-0,00085198961	-0,0021575908
4,7988281	2	-1,0128236	-2,8495071	-82,088448	-6,1718893e-05	-0,00048130954	-0,0016701551
4,8085938	2	-1,0134995	-2,786272	-82,676079	-0,00061470701	-0,00092393893	-0,0022228365
4,8183594	2	-1,008693	-2,7122705	-81,657951	-1,0055446e-05	-0,00042965781	-0,0016380106
4,828125	2	-1,0002899	-2,6521904	-80,267281	-0,00058417174	-0,00096441002	-0,0022525392
4,8378906	2	-1,0030353	-2,5992248	-80,240074	-0,00013753852	-0,00052257034	-0,0017590849
4,8476563	2	-0,98204851	-2,5399508	-79,71302	-0,00022792839	-0,0006025848	-0,0018849039
4,8574219	2	-0,99959731	-2,4733212	-79,074875	-0,00056502008	-0,00096788019	-0,0022302177
4,8671875	2	-0,96506715	-2,4060702	-78,329781	0,00029913368	-0,00013628574	-0,0012647895
4,8769531	2	-0,98906636	-2,3277178	-77,513542	-0,001218203	-0,0016581398	-0,0030222086
4,8867188	2	-0,95749855	-2,2787058	-77,997459	0,00083657959	0,00037456371	-0,00073829672
4,8964844	2	-0,97568989	-2,227953	-76,271523	-0,0015995417	-0,0020533684	-0,0034096702
4,90625	2	-0,95035553	-2,1267226	-74,967743	0,0011930168	0,00069847697	-0,00030920876
4,9160156	2	-0,9578824	-2,0622807	-75,30481	-0,0018107122	-0,0022627667	-0,0036266651
4,9257813	2	-0,94083428	-2,0065472	-74,590164	0,0012752067	0,00082047423	-0,00018212173
4,9355469	2	-0,9435463	-1,9474247	-73,791931	-0,0018157039	-0,0022876032	-0,00368527
4,9453125	2	-0,92822552	-1,8729912	-72,308334	0,0012685391	0,00076133647	-0,00026988529
4,9550781	2	-0,93369961	-1,7930636	-70,215874	-0,0018268725	-0,0023345021	-0,0037501433
4,9648438	2	-0,91448188	-1,7516353	-70,876701	0,0013481819	0,00086532964	-0,00016553779
4,9746094	2	-0,92323542	-1,6780356	-68,139175	-0,0018148127	-0,0023912813	-0,0037105288
4,984375	2	-0,89752555	-1,5771087	-66,202393	0,0015456027	0,00099926873	3,0813462e-05
4,9941406	2	-0,90965867	-1,5170361	-64,849495	-0,002123981	-0,0025728624	-0,0039964169
5,0039063	2	-0,88408232	-1,4611348	-62,556042	0,0017384776	0,0012333143	0,00021454507
5,0136719	2	-0,89107513	-1,3820879	-60,045162	-0,0021775656	-0,0026798546	-0,004122843
5,0234375	2	-0,87551236	-1,3177072	-58,583244	0,0017312444	0,0011543866	0,00013313627
5,0332031	2	-0,87648869	-1,2310675	-55,724289	-0,0021939166	-0,0027162279	-0,0041025318
5,0429688	2	-0,86107612	-1,1571945	-55,246128	0,0017975365	0,0012501539	0,00023963912
5,0527344	2	-0,85594416	-1,0894324	-51,646942	-0,0020602921	-0,0025846749	-0,003922984
5,0625	2	-0,843786	-0,9982655	-49,572701	0,0015555571	0,0010314308	4,5033812e-06
5,0722656	2	-0,84839225	-0,94435495	-49,046539	-0,0021711679	-0,0026576163	-0,0040432224
5,0820313	2	-0,82760572	-0,88247305	-45,903214	0,0017451746	0,001251179	0,00020712301
5,0917969	2	-0,82993388	-0,80694538	-43,492859	-0,0021222478	-0,0025968521	-0,0039740116
5,1015625	2	-0,8126688	-0,73287576	-40,772652	0,0015276291	0,001013158	5,7886791e-06
5,1113281	2	-0,81196785	-0,64050883	-38,3671	-0,0019317926	-0,0024123024	-0,0038338229
5,1210938	2	-0,79995155	-0,59366912	-37,716946	0,0013795843	0,00095627242	-8,9456662e-05
5,1308594	2	-0,78952074	-0,55798596	-34,444817	-0,0017604324	-0,0022767906	-0,0036791891
5,140625	2	-0,79109788	-0,50736487	-30,845516	0,001057243	0,00060528051	-0,00046356954
5,1503906	2	-0,76224208	-0,44016448	-29,367563	-0,0012440176	-0,0016807136	-0,0030626692
5,1601563	2	-0,77191353	-0,34408984	-25,593695	0,00048752045	5,3267286e-07	-0,0010628629
5,1699219	2	-0,74287415	-0,28088427	-21,483377	-0,000863667	-0,0011505006	-0,0025347623
5,1796875	2	-0,74530244	-0,24602409	-17,765667	2,4662004e-05	-0,0003649047	-0,0014921183
5,1894531	2	-0,72220445	-0,19356301	-14,205873	-0,00051720114	-0,00089103694	-0,0021406128
5,1992188	2	-0,71239114	-0,12320462	-10,441616	-0,00011828204	-0,00054702454	-0,0017357722
5,2089844	2	-0,7050395	-0,078718364	-4,6790576	-0,00062953209	-0,00093462074	-0,0022080946
5,21875	2	-0,69120407	-0,028010365	-0,15193596	-2,3815155e-05	-0,00044529748	-0,0016505531
5,2285156	2	-0,6780529	-0,027053989	-0,66563487	-0,00049768615	-0,00086404325	-0,0021858525
5,2382813	2	-0,66228986	0,011475664	-0,96341598	-2,0404404e-05	-0,00043311142	-0,0016511555
5,2480469	2	-0,63778996	-0,017619878	-0,31331554	-0,00047463219	-0,0008679576	-0,0021529247
5,2578125	2	-0,62832713	-0,027024094	0,27190894	-0,00024849709	-0,00061430898	-0,0018244917
5,2675781	2	-0,57645679	-0,017434638	-0,72916973	-0,00020498439	-0,00060588209	-0,0017913275
5,2773438	2	-0,57204247	-0,0044343062	-1,3660825	-0,00067770574	-0,0010060869	-0,0023401501
5,2871094	2	-0,50436735	-0,0052934512	-0,49235299	0,00031253076	-0,00013054596	-0,0013117085
5,296875	2	-0,50763845	-0,019210484	0,016093254	-0,0012087657	-0,0016891034	-0,0030005481
5,3066406	2	-0,42203903	-0,0052984804	-0,97079206	0,0010048331	0,00050411688	-0,00056086946
5,3164063	2	-0,40257931	-0,0090013258	-0,87635589	-0,0015642651	-0,0020788938	-0,003394492
5,3261719	2	-0,34310699	-0,0014634803	-0,34444034	0,0012485328	0,00071091123	-0,00030648895
5,3359375	2	-0,30861855	-0,032410305	0,13908371	-0,0018438933	-0,0023065433	-0,0036613464
5,3457031	2	-0,25236726	-0,024156366	-0,80298632	0,001288712	0,00078452623	-0,00027031644
5,3554688	2	-0,20505309	0,0063367188	-1,4045835	-0,0017870311	-0,002278876	-0,0036888812
5,3652344	2	-0,10842204	-0,0034625642	-0,77940524	0,0011575577	0,00069424987	-0,00034676443
5,375	2	-0,069310665	-0,0071824528	-0,38148835	-0,0017254482	-0,0022307876	-0,003577787
5,3847656	2	0,025150776	-0,018278137	-1,3500452	0,0014035449	0,00083048351	-0,00013149103
5,3945313	2	0,093234777	0,14424109	-18,673986	-0,0020061724	-0,0024941869	-0,0038847199
5,4042969	2	0,16638398	0,73953617	-40,649437	0,0015551852	0,0010336343	-1,1912562e-05
5,4140625	2	0,20924211	1,40361	-55,591072	-0,0020550848	-0,0025988244	-0,0039877398
5,4238281	2	0,25212526	1,6303735	-62,255917	0,0017239044	0,0012017516	0,00021045729
5,4335938	2	0,2466011	1,5100323	-66,498604	-0,0022455077	-0,0027575714	-0,0041758413
5,4433594	2	0,25697351	1,5237496	-66,221619	0,0018141717	0,0013443286	0,00032406423
5,453125	2	0,25013089	1,699819	-65,715073	-0,002093201	-0,0026089235	-0,0039645839
5,4628906	2	0,25457859	1,7187604	-66,936089	0,0016006634	0,0010858688	0,00010661672
5,4726563	2	0,25878429	1,6868061	-67,816299	-0,0021601529	-0,0026134078	-0,0040544476
5,4824219	2	0,27872801	1,7654761	-69,151428	0,0015818434	0,0010843971	7,2151815e-05
5,4921875	2	0,28791547	2,0179987	-72,201492	-0,0019915996	-0,0024893184	-0,003892723
5,5019531	2	0,30760884	2,2601938	-74,836205	0,0015771093	0,0010214607	4,6229979e-05
5,5117188	2	0,30688286	2,3133202	-77,492485	-0,0020843726	-0,0026206577	-0,0039490014
5,5214844	2	0,31919956	2,2546606	-77,365524	0,0016950663	0,0011024557	0,00012405821
5,53125	2	0,31841516	2,2997499	-77,509644	-0,0020753623	-0,0025909834	-0,0039798827
5,5410156	2	0,3256166	2,4377344	-80,596642	0,0014112144	0,00087253348	-8,2617262e-05
5,5507813	2	0,3391099	2,5664887	-82,0438	-0,0016605472	-0,0021312479	-0,0035248096
5,5605469	2	0,33532143	2,6277409	-82,157913	0,0010063744	0,00052788126	-0,00056903512
5,5703125	2	0,35912037	2,6259415	-82,252625	-0,0012963841	-0,0017714046	-0,0030529771
5,5800781	2	0,34573555	2,7119393	-83,09819	0,00042076266	-1,8477076e-05	-0,0011493949
5,5898438	2	0,37303925	2,8445857	-85,539162	-0,00064526574	-0,0010365397	-0,0023356476
5,5996094	2	0,36370158	2,9357357	-85,861198	-4,1801104e-05	-0,00043337757	-0,001644771
5,609375	2	0,3752172	2,9493203	-86,366516	-0,00060300803	-0,00095765077	-0,0022742143
5,6191406	2	0,37879705	2,9591613	-88,620186	-7,1055838e-05	-0,00051617727	-0,0017083163
5,6289063	2	0,38363695	3,0631506	-88,330956	-0,00046280617	-0,00079364819	-0,0021008109
5,6386719	2	0,39398432	3,1866601	-89,342033	-5,832524e-05	-0,00047974885	-0,0016043304
5,6484375	2	0,39782286	3,2168796	-90,246162	-0,00065349462	-0,00098657853	-0,0022572097
5,6582031	2	0,40002584	3,2316575	-91,265518	-4,207468e-05	-0,00043351669	-0,0016551205
5,6679688	2	0,41157484	3,2893245	-93,039574	-0,00046102848	-0,00081935374	-0,0021285065
5,6777344	2	0,40231228	3,3801224	-93,068916	-0,00024611561	-0,00068830221	-0,0018905816
5,6875	2	0,42631149	3,4583623	-92,983185	-0,00020661566	-0,00054958888	-0,0018019922
5,6972656	2	0,40635109	3,4779429	-95,400871	-0,00068362232	-0,0010777578	-0,0024612139
5,7070313	2	0,4404974	3,4987586	-95,303802	0,00041444408	2,5392364e-06	-0,0011282709
5,7167969	2	0,41666508	3,5750105	-93,941689	-0,0013194619	-0,0017279247	-0,0030439051
5,7265625	2	0,44652224	3,657618	-94,358269	0,00092978054	0,00044015871	-0,0006166916
5,7363281	2	0,43060899	3,7177253	-95,312294	-0,0017125463	-0,0021754762	-0,0035259314
5,7460938	2	0,44829965	3,7193213	-96,56192	0,0012998107	0,00081294629	-0,00024611145
5,7558594	2	0,44154048	3,7401335	-96,463638	-0,0018756518	-0,002338209	-0,0037001411
5,765625	2	0,45314789	3,845927	-96,893745	0,001251967	0,00075242325	-0,00024917375
5,7753906	2	0,44987679	3,9052615	-99,602776	-0,0017672851	-0,0022421596	-0,0036239151
5,7851563	2	0,4648304	3,9251158	-97,911301	0,0013238377	0,00074596767	-0,00023988068
5,7949219	2	0,45608521	3,9401407	-97,512383	-0,001873845	-0,0023456877	-0,0036661529
5,8046875	2	0,4733336	3,985055	-98,062675	0,0012198309	0,00075436133	-0,00028322218
5,8144531	2	0,45802951	4,0512328	-98,857506	-0,0019183896	-0,0024136379	-0,0037645355
5,8242188	2	0,48251271	4,0889206	-100,44515	0,0015778148	0,0011291343	7,4162162e-05
5,8339844	2	0,46901941	4,1004553	-99,312141	-0,0022165081	-0,0027006431	-0,0040527177
5,84375	2	0,48535824	4,14533	-99,822495	0,0017057774	0,0011973541	0,00017706603
5,8535156	2	0,4801178	4,1917777	-102,22598	-0,0021131076	-0,0026522516	-0,0040370882
5,8632813	2	0,491817	4,2371626	-100,97774	0,0017327581	0,0012042619	0,00020781408
5,8730469	2	0,48613429	4,2731781	-102,32655	-0,0022527575	-0,0027653789	-0,0041426602
5,8828125	2	0,49210906	4,2737308	-102,85774	0,0016819987	0,0011785344	0,00016235754
5,8925781	2	0,49276829	4,3144827	-103,41183	-0,0020216354	-0,0025211647	-0,0038964145
5,9023438	2	0,50495982	4,3664308	-103,88396	0,0016616464	0,0010814321	0,00014408237
5,9121094	2	0,49778342	4,3915958	-103,18604	-0,0021593259	-0,0026812193	-0,004107622
5,921875	2	0,50781369	4,4312844	-102,67647	0,0016090974	0,0010643743	9,6689691e-05
5,9316406	2	0,5012548	4,44699	-104,45857	-0,002012539	-0,0024928583	-0,003918306
5,9414063	2	0,50954103	4,4714437	-104,02797	0,0015332357	0,0010138452	-3,0350129e-05
5,9511719	2	0,50989151	4,4934692	-102,74821	-0,0019140911	-0,002398062	-0,0037839063
5,9609375	2	0,50915718	4,5053625	-103,842	0,0014598267	0,00090449885	-8,9615714e-05
5,9707031	2	0,52101493	4,5472889	-104,46813	-0,0016926861	-0,0021680284	-0,0034937307
5,9804688	2	0,5057025	4,5729833	-105,88981	0,00099129335	0,00049314811	-0,00059655769
5,9902344	2	0,53002715	4,5763497	-104,91355	-0,0010866413	-0,001501695	-0,0028652677
6	2	0,51071763	4,6005068	-104,54837	0,00034800454	-7,0603564e-05	-0,0012012662
6,0097656	2	0,53048611	4,6271029	-107,18359	-0,00074982614	-0,0012030166	-0,0024239921
6,0195313	2	0,51751018	4,643302	-105,90172	-3,5365738e-05	-0,00045000008	-0,0016218995
6,0292969	2	0,5273819	4,6553321	-104,74668	-0,00046508372	-0,00079976307	-0,0020943345
6,0390625	2	0,53039432	4,6544166	-105,51441	-0,00011787939	-0,00050299149	-0,0016592762
6,0488281	2	0,52852511	4,6870756	-105,96117	-0,0006069098	-0,00093157857	-0,00219187
6,0585938	2	0,52918434	4,7029805	-107,10374	-2,9466028e-05	-0,00044976157	-0,0016862969
6,0683594	2	0,53157091	4,6939836	-105,37003	-0,00054913684	-0,00086356391	-0,002162463
6,078125	2	0,52796602	4,7095613	-105,3693	-0,00012404671	-0,00052645599	-0,0017329262
6,0878906	2	0,53765416	4,7215304	-107,34669	-0,00039636454	-0,00083632272	-0,0020423571
6,0976563	3	0,5244112	4,7170134	-106,34898	-0,00029284239	-0,00071454456	-0,001873592
6,1074219	3	0,54573178	4,7363172	-106,46548	-0,0001075866	-0,00050072675	-0,0016853189
6,1171875	3	0,52165747	4,7334805	-106,4153	-0,00072103093	-0,0011048808	-0,0024202764
6,1269531	3	0,55083036	4,7607002	-107,21767	0,00045944616	-1,072367e-05	-0,0011349746
6,1367188	3	0,51800251	4,767736	-108,16164	-0,0014082255	-0,0018264425	-0,0031427101
6,1464844	3	0,54513097	4,7620878	-106,07684	0,0010415325	0,00050681841	-0,00046480185
6,15625	3	0,52604675	4,7592411	-106,38082	-0,0017600278	-0,0022325246	-0,0036502529
6,1660156	3	0,54078341	4,7536407	-106,86122	0,0013243433	0,00077166688	-0,00022565269
6,1757813	3	0,53202987	4,7667737	-106,53169	-0,001800257	-0,0022829608	-0,0036492264
6,1855469	3	0,53863883	4,7815633	-105,66747	0,0012774061	0,00072200166	-0,00028295827
6,1953125	3	0,53162932	4,7557635	-106,62451	-0,0017403961	-0,0022736173	-0,0036221866
6,2050781	3	0,5398488	4,7482815	-106,44966	0,0011470211	0,00067216862	-0,000359728
6,2148438	3	0,52592993	4,7807407	-108,24451	-0,001861661	-0,0023310985	-0,0036673327
6,2246094	3	0,5439043	4,7656698	-106,54031	0,0014139484	0,00093589356	-7,0243477e-05
6,234375	3	0,52682281	4,7416043	-105,48898	-0,0019487487	-0,0024396405	-0,0038369745
6,2441406	3	0,54548144	4,7182312	-107,13039	0,0016125531	0,0010123802	3,2393218e-05
6,2539063	3	0,52767396	4,7534189	-106,51952	-0,0021157607	-0,0026735952	-0,0040542753
6,2636719	3	0,54329515	4,775115	-105,23748	0,0018486335	0,0013113507	0,0002696226
6,2734375	3	0,53213835	4,7455716	-106,35703	-0,0023537662	-0,0028063296	-0,0041938573
6,2832031	3	0,53664446	4,7368178	-107,49567	0,0016647776	0,001149717	0,00013792138
6,2929688	3	0,53255558	4,7487869	-109,05493	-0,0020394651	-0,0025678738	-0,00387907
6,3027344	3	0,54078341	4,7403145	-107,53758	0,0016497639	0,0011678879	0,00015714431
6,3125	3	0,53358197	4,7510977	-106,70582	-0,0021164694	-0,0026157075	-0,0039965739
6,3222656	3	0,54047465	4,7403884	-108,12885	0,0015413486	0,0010278348	2,8200011e-05
6,3320313	3	0,53177118	4,7375331	-106,87988	-0,0019564759	-0,0024286124	-0,0038572059
6,3417969	3	0,53913951	4,7421713	-106,28483	0,0016326202	0,0011566629	0,00013989942
6,3515625	3	0,53114533	4,7293258	-106,64709	-0,0020823618	-0,0026508446	-0,0040201121
6,3613281	3	0,5389142	4,7211618	-106,24582	0,0016553868	0,0011118745	8,800409e-05
6,3710938	3	0,5358851	4,7326269	-106,91917	-0,0019743186	-0,0024666907	-0,0038018366
6,3808594	3	0,53354859	4,7420778	-106,12266	0,0013121042	0,00075749098	-0,00024497532
6,390625	3	0,53991556	4,7423315	-106,16312	-0,0016012948	-0,0021050426	-0,0034645975
6,4003906	3	0,52533746	4,7026496	-107,79658	0,00085868128	0,00039393763	-0,00067370693
6,4101563	3	0,54424644	4,6709929	-106,50935	-0,0010946251	-0,0015188123	-0,0028306474
6,4199219	3	0,51993012	4,6740704	-106,52667	0,00022685737	-0,00016501428	-0,0013499501
6,4296875	3	0,53552628	4,6383243	-107,42331	-0,0005849665	-0,00096235611	-0,0022564959
6,4394531	3	0,52685618	4,6106081	-107,23354	-9,8202872e-06	-0,00044705375	-0,0016268333
6,4492188	3	0,53095341	4,5981398	-107,9797	-0,00047908461	-0,00085647905	-0,002170936
6,4589844	3	0,52582145	4,5866385	-107,75484	-0,00013946476	-0,00052132731	-0,0017234141
6,46875	3	0,51954627	4,5602489	-106,06946	-0,00061265129	-0,00092143472	-0,0022211943
6,4785156	3	0,52185774	4,5113339	-107,4099	-9,3044946e-07	-0,0003716255	-0,0015550003
6,4882813	3	0,520823	4,4859815	-105,85919	-0,0004976386	-0,00087633973	-0,0021915056
6,4980469	3	0,51468968	4,4762368	-105,73106	-8,9537716e-05	-0,00050070218	-0,0016710795
6,5078125	3	0,52073121	4,435648	-106,12032	-0,00045322345	-0,00074766937	-0,0020689168
6,5175781	3	0,503124	4,4080248	-105,85197	-0,00032688476	-0,00071510323	-0,0019961991
6,5273438	3	0,52326798	4,3664856	-105,2563	-5,4301199e-06	-0,00040654093	-0,0016226977
6,5371094	3	0,49015641	4,3041558	-104,27233	-0,00092753523	-0,0013374158	-0,0026357826
6,546875	3	0,5148983	4,2653289	-105,24312	0,00049553608	8,4356725e-06	-0,0010857758
6,5566406	3	0,48366427	4,2370167	-106,77702	-0,0013267505	-0,0017618071	-0,0031339675
6,5664063	3	0,50838113	4,1973252	-104,72858	0,0010612556	0,00058448146	-0,00040692292
6,5761719	3	0,48507452	4,1719317	-104,21925	-0,0018156443	-0,0023011663	-0,0036835806
6,5859375	3	0,49657345	4,1153712	-104,44142	0,0013036223	0,00075638504	-0,00021207743
6,5957031	3	0,483464	4,0539484	-103,58027	-0,0017880286	-0,002310981	-0,0037058559
6,6054688	3	0,4855001	4,0065427	-102,9643	0,0012849726	0,00076312508	-0,00028155118
6,6152344	3	0,47268271	3,9615571	-101,5705	-0,0017667514	-0,0023210563	-0,0036680854
6,625	3	0,48090219	3,9483242	-101,47031	0,0012947433	0,00077149348	-0,00022847169
6,6347656	3	0,46603203	3,8925979	-102,33287	-0,0017475999	-0,0022320678	-0,0036062561
6,6445313	3	0,47837377	3,8302255	-100,79172	0,0013586367	0,00083278731	-0,00017922997
6,6542969	3	0,45442462	3,7833114	-101,09603	-0,0020099247	-0,0025395958	-0,0038821653
6,6640625	3	0,46977043	3,7349539	-102,72704	0,0016672445	0,0011569923	0,00017866034
6,6738281	3	0,44960976	3,6942229	-102,43194	-0,0021498345	-0,0026713023	-0,0040472983
6,6835938	3	0,45555115	3,6391125	-101,92232	0,0017019674	0,0011693927	0,00015552367
6,6933594	3	0,4440105	3,5624712	-101,28228	-0,0021387432	-0,0026816411	-0,0040363255
6,703125	3	0,45089483	3,5246203	-101,34503	0,0018249498	0,0012338922	0,00026218063
6,7128906	3	0,44066429	3,4833868	-102,4411	-0,0021751744	-0,0026714664	-0,0040370575
6,7226563	3	0,43935418	3,4267476	-100,16766	0,0015091292	0,0010190979	2,7072747e-05
6,7324219	3	0,42606115	3,3686588	-99,566666	-0,0020759625	-0,0026044352	-0,004012832
6,7421875	3	0,4334712	3,2978103	-101,36409	0,0017211366	0,0011620972	0,00016627797
6,7519531	3	0,42015314	3,2528801	-100,34351	-0,0021025992	-0,0026032017	-0,0040153451
6,7617188	3	0,42350769	3,2156823	-99,961075	0,001587305	0,0010644131	4,0787636e-05
6,7714844	3	0,41146636	3,1422992	-97,797363	-0,0020115685	-0,0024304024	-0,0038783327
6,78125	3	0,41176677	3,0960491	-97,723267	0,0014660466	0,00098474592	-5,8260775e-05
6,7910156	3	0,40342212	3,0312541	-99,105675	-0,0019586748	-0,0024306329	-0,0038702115
6,8007813	3	0,39440989	2,9577823	-96,900612	0,0013534473	0,00083590596	-0,00019925035
6,8105469	3	0,40425658	2,8945167	-96,442688	-0,001508376	-0,0020020157	-0,0033382582
6,8203125	3	0,37867188	2,8196719	-97,348427	0,00072649552	0,00028284179	-0,0008066328
6,8300781	3	0,39385915	2,7823646	-97,504272	-0,0010301903	-0,0014338216	-0,0027654911
6,8398438	3	0,3719461	2,7351673	-96,733757	0,00029945833	-0,00015580648	-0,0012352429
6,8496094	3	0,38253546	2,6496148	-95,348343	-0,00061989919	-0,00099656591	-0,0022603178
6,859375	3	0,36642194	2,5750768	-95,078949	-0,00018218721	-0,00055856566	-0,0018078922
6,8691406	3	0,36052227	2,519079	-95,448196	-0,00052215788	-0,00086762896	-0,0021865098
6,8789063	3	0,35933733	2,4540756	-92,709602	1,0989024e-05	-0,0004429213	-0,0015682599
6,8886719	3	0,35194397	2,3911846	-91,549767	-0,0005015434	-0,00081284507	-0,0021725493
6,8984375	3	0,34924865	2,2968161	-91,938019	-3,9977604e-05	-0,00046660716	-0,001669126
6,9082031	3	0,34356594	2,241415	-91,605202	-0,00053512951	-0,00085142092	-0,0021580311
6,9179688	3	0,33235908	2,1833355	-90,192856	-0,00010539894	-0,00051554106	-0,0016917104
6,9277344	3	0,33721566	2,0955315	-89,083313	-0,00044876331	-0,00076743902	-0,0020194086
6,9375	3	0,31248212	2,0430088	-88,618286	-0,00043612235	-0,00084113923	-0,0020755124
6,9472656	3	0,32880425	1,9779285	-89,11293	8,1582039e-05	-0,00032984841	-0,0015394599
6,9570313	3	0,29560924	1,8991719	-86,511909	-0,00082379743	-0,0012689186	-0,0025764985
6,9667969	3	0,32004237	1,8366742	-84,014725	0,00063353917	0,00014480218	-0,00089259614
6,9765625	3	0,28523684	1,747056	-83,360657	-0,0015548324	-0,0019979742	-0,0033320643
6,9863281	3	0,2990222	1,6856074	-81,322403	0,0010905538	0,00055289362	-0,00043571601
6,9960938	3	0,27426362	1,6200272	-80,027344	-0,0017191704	-0,0022157435	-0,0036155479
7,0058594	3	0,28098106	1,5401356	-78,509933	0,0013314288	0,0007653177	-0,00019316067
7,015625	3	0,26606083	1,4641441	-75,819061	-0,0018234375	-0,0023174097	-0,0037308405
7,0253906	3	0,26589394	1,3869591	-75,326042	0,0013298123	0,00079012587	-0,00022632528
7,0351563	3	0,25134087	1,3195915	-71,975853	-0,0017057256	-0,0021863542	-0,0035795337
7,0449219	3	0,25595546	1,271991	-69,742409	0,0012596365	0,00070124812	-0,0002869193
7,0546875	3	0,23432612	1,1838164	-69,018539	-0,0018909179	-0,0023703629	-0,0037389398
7,0644531	3	0,24237871	1,1036544	-66,876572	0,0014047856	0,00090749579	-0,00011714044
7,0742188	3	0,21488309	1,0612193	-64,557922	-0,0019749827	-0,0024920343	-0,0037771333
7,0839844	3	0,22394538	0,9753406	-60,885529	0,0015765511	0,0010966335	0,00010651107
7,09375	3	0,20341754	0,8918314	-58,426727	-0,0022353157	-0,002725235	-0,0041349642
7,1035156	3	0,20988464	0,80749464	-57,170837	0,0018435176	0,0013316738	0,00033535087
7,1132813	3	0,19307852	0,75118226	-53,239109	-0,0021983855	-0,002695357	-0,0040600183
7,1230469	3	0,17549634	0,70255131	-49,941559	0,0016006232	0,0010957471	6,9236485e-05
7,1328125	3	0,17386079	0,61404788	-47,435146	-0,0021456785	-0,0026198174	-0,0040040677
7,1425781	3	0,17453671	0,55003613	-43,393112	0,0017392846	0,0011840684	0,00020322776
7,1523438	3	0,15799761	0,4877125	-39,182549	-0,0020202324	-0,002553531	-0,0039442279
7,1621094	3	0,14816761	0,40874267	-34,227947	0,0015281582	0,00098377664	-2,7199712e-05
7,171875	3	0,13832092	0,34949714	-29,799175	-0,0021048975	-0,0026171317	-0,0039820448
7,1816406	3	0,1299262	0,27789	-26,079174	0,0016809012	0,0011397377	0,0001793859
7,1914063	3	0,111835	0,22369148	-21,106192	-0,0021044631	-0,0026126045	-0,0039920984
7,2011719	3	0,095688105	0,18069232	-15,121401	0,0015598808	0,0010303324	3,5754492e-05
7,2109375	3	0,10268927	0,096647814	-10,651723	-0,001844374	-0,0022623644	-0,0036572309
7,2207031	3	0,063152313	0,023675524	-4,843399	0,0012081641	0,00068178866	-0,00026692048
7,2304688	3	0,083646774	0,00062417239	-0,46430156	-0,0014427849	-0,0019844577	-0,0033270107
7,2402344	3	0,038994551	0,022173766	0,067725778	0,00074988726	0,00027561147	-0,00076062273
7,25	3	0,049250126	-0,0078574754	0,0041350722	-0,00085652573	-0,0013384171	-0,0025904835
7,2597656	3	5,8412552e-05	-0,017058011	-0,8688122	7,5801436e-05	-0,00033548131	-0,0014956199
7,2695313	3	-0,0051736832	-0,019431487	-0,08393079	-0,00060600362	-0,00092353893	-0,0022512891
7,2792969	3	-0,048232079	0,017843675	0,51174313	-1,2512974e-05	-0,00040219238	-0,0016082757
7,2890625	3	-0,084815025	0,0056421384	-0,35908073	-0,00042754196	-0,00083660579	-0,0021071013
7,2988281	3	-0,098875761	-0,028379168	-1,0278449	-4,692316e-05	-0,00050153455	-0,0016823718
7,3085938	3	-0,16608357	-0,014305953	-0,3304705	-0,00058852736	-0,00090763147	-0,0022327963
7,3183594	3	-0,20461082	-0,024211127	0,12880191	1,8165156e-06	-0,00040947634	-0,0016245542
7,328125	3	-0,24513245	-0,0051070936	-0,63378364	-0,00058037305	-0,00087591982	-0,0022187058
7,3378906	3	-0,3015089	-0,015815813	-1,1394359	-0,00010812029	-0,00054137752	-0,0017686194
7,3476563	3	-0,33538818	-0,019000936	-0,20256266	-0,00023654495	-0,00059516839	-0,0018901052
7,3574219	3	-0,40447354	-0,00053783879	0,20910054	-0,00045466376	-0,00089121331	-0,0020856149
7,3671875	3	-0,44130683	-0,021744054	-1,1718459	0,00016122249	-0,00030454088	-0,0014056643
7,3769531	3	-0,52223325	-0,053294655	-1,3630092	-0,0010397115	-0,0014451558	-0,0027783534
7,3867188	3	-0,55488586	-0,00099465251	-0,88222325	0,00065280579	0,00020728061	-0,00086471054
7,3964844	3	-0,65415382	-0,046421494	-0,71855259	-0,0015530342	-0,0019515841	-0,003385385
7,40625	3	-0,69283128	-0,15992643	-13,86445	0,0011847354	0,00068991916	-0,00035928161
7,4160156	3	-0,76968551	-0,58295089	-28,438568	-0,0017468215	-0,0022826218	-0,0036416317
7,4257813	3	-0,81258535	-1,0975832	-38,905331	0,0013210592	0,00081237202	-0,00018160914
7,4355469	3	-0,85586905	-1,410326	-46,106838	-0,0017994833	-0,0023023132	-0,0037178525
7,4453125	3	-0,86050034	-1,470606	-52,476971	0,0012659181	0,00077529158	-0,00023814981
7,4550781	3	-0,87456107	-1,4797587	-53,324608	-0,0017979527	-0,0022917907	-0,0036616926
7,4648438	3	-0,86529851	-1,5397462	-53,929726	0,0012035667	0,00072149042	-0,0002948395
7,4746094	3	-0,88170409	-1,5745434	-54,432415	-0,0018152883	-0,0023048939	-0,0036282388
7,484375	3	-0,86948752	-1,6062492	-56,06102	0,0014648983	0,00093928963	-7,3353003e-05
7,4941406	3	-0,90249062	-1,7239676	-59,36198	-0,0020834948	-0,0025762313	-0,003961544
7,5039063	3	-0,89856029	-1,9396305	-59,480835	0,0016828098	0,0011332887	0,00018878134
7,5136719	3	-0,92567205	-2,1100509	-60,379375	-0,0021696421	-0,0026633465	-0,0040336642
7,5234375	3	-0,92238426	-2,1633468	-63,51152	0,0017780949	0,0012231198	0,00022897766
7,5332031	3	-0,93751311	-2,1532843	-64,164864	-0,0023202798	-0,002775029	-0,0041526174
7,5429688	3	-0,93661189	-2,2187908	-64,195602	0,0018124921	0,0012465533	0,00025096879
7,5527344	3	-0,94521523	-2,3610501	-64,534172	-0,0020583402	-0,0025029988	-0,0039141895
7,5625	3	-0,94602466	-2,4374561	-66,384895	0,0015802491	0,0010815687	3,0979572e-05
7,5722656	3	-0,96542597	-2,4826133	-68,576767	-0,0021250723	-0,0026712895	-0,0040188874
7,5820313	3	-0,96243024	-2,5601397	-67,099541	0,0016489661	0,0011524106	0,00014238576
7,5917969	3	-0,97826838	-2,6622853	-67,327408	-0,0019857984	-0,0025102701	-0,0039072637
7,6015625	3	-0,97723365	-2,7521813	-69,124329	0,0015042832	0,0010098263	1,9947765e-06
7,6113281	3	-0,98976731	-2,7934978	-70,112274	-0,001949905	-0,0024533328	-0,0038011528
7,6210938	3	-0,98983407	-2,8181584	-69,570358	0,0015417034	0,0010373605	-1,3415702e-05
7,6308594	3	-0,99364758	-2,8912241	-70,473091	-0,0018349772	-0,0023510964	-0,0037087982
7,640625	3	-1,0109627	-2,9706953	-71,284119	0,0011432378	0,00063926395	-0,00040887709
7,6503906	3	-1,0002816	-3,0558286	-73,040466	-0,0014083046	-0,0018416669	-0,0031543053
7,6601563	3	-1,0231042	-3,1065619	-72,943008	0,00063850952	0,00016893362	-0,00087811513
7,6699219	3	-1,0100532	-3,1393526	-72,421822	-0,00090533815	-0,0013561172	-0,0026502653
7,6796875	3	-1,032542	-3,203799	-75,160416	8,6217769e-05	-0,00033167642	-0,0014189716
7,6894531	3	-1,022737	-3,2605736	-74,697449	-0,00043717067	-0,00087198976	-0,0021282057
7,6992188	3	-1,0306978	-3,31372	-73,177429	-8,3885679e-05	-0,0004993442	-0,0017569877
7,7089844	3	-1,0366058	-3,3767684	-73,609146	-0,00053529377	-0,00090726855	-0,0021977681
7,71875	3	-1,0414457	-3,4097168	-73,787125	-7,9407764e-05	-0,00049457024	-0,0016959222
7,7285156	3	-1,0490227	-3,4486783	-76,107399	-0,00048895087	-0,00083040982	-0,0021444845
7,7382813	3	-1,0514009	-3,5166495	-75,688477	2,8572322e-05	-0,00042247222	-0,0015999296
7,7480469	3	-1,052928	-3,587508	-76,250954	-0,00057030719	-0,00090865971	-0,0022135605
7,7578125	3	-1,0655367	-3,6415045	-78,413544	-0,00014296951	-0,00054100732	-0,0017626082
7,7675781	3	-1,0538292	-3,6613564	-78,21154	-0,00026564498	-0,00068056775	-0,0019310681
7,7773438	3	-1,0783041	-3,6990011	-77,214256	-0,00043445776	-0,00086355634	-0,0020746873
7,7871094	3	-1,0578096	-3,7583303	-76,846687	0,00021512649	-0,00023326495	-0,0014141039
7,796875	3	-1,0931158	-3,7866843	-77,943207	-0,0011136708	-0,0015934592	-0,0028491335
7,8066406	3	-1,0674393	-3,8294666	-79,576111	0,00088076224	0,00037215045	-0,00066839793
7,8164063	3	-1,1000168	-3,8806226	-78,909752	-0,0015428396	-0,0020117927	-0,003318791
7,8261719	3	-1,0779536	-3,9131505	-77,945549	0,001176001	0,00060200307	-0,00038491964
7,8359375	3	-1,0966456	-3,970644	-79,178253	-0,0018186703	-0,0022998427	-0,003626616
7,8457031	3	-1,0885179	-3,9940922	-79,80661	0,0012881024	0,00080284831	-0,00020245083
7,8554688	3	-1,1013937	-4,0121908	-79,504532	-0,001796469	-0,0022985861	-0,0036990372
7,8652344	3	-1,1014104	-4,0551968	-79,174278	0,0011980077	0,00068740326	-0,00030916743
7,875	3	-1,1123586	-4,0951004	-79,709503	-0,0017614273	-0,0023105273	-0,0036916607
7,8847656	3	-1,0994077	-4,1208572	-81,346985	0,0013752743	0,00089415355	-0,00013995705
7,8945313	3	-1,1182082	-4,1378493	-81,523285	-0,0019184077	-0,0024190811	-0,003765712
7,9042969	3	-1,1022949	-4,1755714	-81,079887	0,001462233	0,00091138267	-0,0001062121
7,9140625	3	-1,1264443	-4,2352252	-81,812126	-0,0020431466	-0,0025887419	-0,0039323675
7,9238281	3	-1,1123419	-4,2535067	-81,24015	0,0017166748	0,001161918	0,00018748462
7,9335938	3	-1,1279464	-4,2484798	-80,93499	-0,0022885944	-0,0028218983	-0,0041690087
7,9433594	3	-1,1237824	-4,2903824	-81,496521	0,0017462117	0,0012623738	0,00025991054
7,953125	3	-1,1274624	-4,3269053	-80,78009	-0,0021101024	-0,0026099582	-0,0039856476
7,9628906	3	-1,1363578	-4,3651185	-81,906837	0,0017345232	0,0011395329	0,00020468848
7,9726563	3	-1,1312175	-4,3780346	-80,241577	-0,0021749437	-0,0027000906	-0,0041160025
7,9824219	3	-1,1327446	-4,3791461	-80,268845	0,001566203	0,0010792828	1,8685314e-05
7,9921875	3	-1,1431336	-4,4150681	-82,25486	-0,0019760588	-0,0025125416	-0,0038540375
8,0019531	3	-1,1280715	-4,4374604	-81,717239	0,001653846	0,0010698161	8,7074368e-05
8,0117188	3	-1,1454451	-4,4553447	-82,346886	-0,0022228628	-0,0027073862	-0,0041043335
8,0214844	3	-1,1371505	-4,4869652	-82,334816	0,0016931888	0,0010866434	0,00012645622
8,03125	3	-1,1398458	-4,4877529	-82,501114	-0,0020412563	-0,0025427938	-0,0039693988
8,0410156	3	-1,1458623	-4,4944491	-83,345619	0,0013804977	0,00087292347	-0,00010784956
8,0507813	3	-1,1523461	-4,4970164	-82,886574	-0,0017732154	-0,0022722457	-0,003600396
8,0605469	3	-1,1523378	-4,5175109	-81,511887	0,0011673576	0,00066604908	-0,00035871612
8,0703125	3	-1,1329031	-4,550643	-82,921387	-0,0013979004	-0,0017752184	-0,0031510489
8,0800781	3	-1,1590719	-4,5590672	-82,543808	0,0004480363	4,8109941e-05	-0,0010896662
8,0898438	3	-1,1372757	-4,5475297	-81,867165	-0,00071012205	-0,0011113072	-0,0024352805
8,0996094	4	-1,1602151	-4,5527973	-83,180725	9,1730035e-05	-0,00034297584	-0,0014940968
8,109375	4	-1,1548996	-4,5557966	-83,84362	-0,00062681234	-0,00093007053	-0,0022363551
8,1191406	4	-1,1516118	-4,5756412	-84,340164	-0,00018173057	-0,00054265617	-0,0017779763
8,1289063	4	-1,1555171	-4,5949745	-83,961922	-0,00046046445	-0,00084809086	-0,0020424551
8,1386719	4	-1,155467	-4,5828114	-82,695076	2,0614971e-05	-0,00042648287	-0,0015395199
8,1484375	4	-1,1516786	-4,5956988	-83,648209	-0,00059365114	-0,00096911943	-0,0022848619
8,1582031	4	-1,1552334	-4,6015077	-82,815498	-2,5919362e-05	-0,0004662537	-0,0016057573
8,1679688	4	-1,1469305	-4,6032062	-81,757416	-0,00052616594	-0,00085546798	-0,0021310865
8,1777344	4	-1,1729825	-4,5981822	-81,902596	-0,00020482825	-0,00061398593	-0,0018105441
8,1875	4	-1,1517453	-4,5901065	-82,371025	-0,00027996046	-0,00064447348	-0,0018458209
8,1972656	4	-1,1798918	-4,6026592	-82,512016	-0,00067013141	-0,0010945303	-0,0023128325
8,2070313	4	-1,1383355	-4,6209912	-82,704185	0,00035077421	-0,00011315002	-0,0011818501
8,2167969	4	-1,1673748	-4,5923333	-82,024796	-0,0011053813	-0,0015436299	-0,0028734552
8,2265625	4	-1,1522043	-4,5959783	-84,021317	0,00079874502	0,00037907646	-0,00070247543
8,2363281	4	-1,1648965	-4,6027274	-83,353607	-0,0016820587	-0,002144645	-0,0035082262
8,2460938	4	-1,1490583	-4,5949345	-83,254143	0,0012463912	0,00075875863	-0,00028237724
8,2558594	4	-1,1593223	-4,5935636	-83,01783	-0,0018396777	-0,0023303544	-0,0036800886
8,265625	4	-1,153481	-4,5793157	-83,550201	0,0012982207	0,00078000332	-0,00023096341
8,2753906	4	-1,1621261	-4,576261	-83,262024	-0,0017939062	-0,0023001241	-0,003663484
8,2851563	4	-1,165297	-4,593029	-80,596581	0,001354392	0,00078291388	-0,00022520326
8,2949219	4	-1,1598814	-4,5820537	-81,435608	-0,0017785156	-0,0022758045	-0,0036125381
8,3046875	4	-1,1479902	-4,5859842	-83,176308	0,0013074944	0,00076529809	-0,00025579031
8,3144531	4	-1,1657226	-4,5799627	-83,201515	-0,0019331019	-0,0023881474	-0,0037875243
8,3242188	4	-1,160115	-4,5807772	-82,726028	0,0015571016	0,0010762367	5,5927449e-05
8,3339844	4	-1,1640704	-4,5853624	-83,828308	-0,0020872459	-0,0026150867	-0,0039789202
8,34375	4	-1,1568522	-4,5500703	-85,095703	0,001671085	0,0011175817	0,00014639205
8,3535156	4	-1,1637783	-4,5455117	-84,338326	-0,002138074	-0,0026534523	-0,004085945
8,3632813	4	-1,1531222	-4,573082	-82,534698	0,001903008	0,0014179264	0,00036952866
8,3730469	4	-1,1646795	-4,5753036	-82,569405	-0,0022173072	-0,0027429997	-0,0040922337
8,3828125	4	-1,1558092	-4,5543108	-84,298477	0,0016442429	0,0011164993	9,6607037e-05
8,3925781	4	-1,1649966	-4,5346546	-83,863899	-0,0020329398	-0,0025134939	-0,003916733
8,4023438	4	-1,1458874	-4,5351057	-82,970451	0,001726371	0,0011743244	0,00019549487
8,4121094	4	-1,1596477	-4,5377183	-84,071442	-0,0021207035	-0,0026487811	-0,0039870003
8,421875	4	-1,1429667	-4,4957027	-84,828323	0,0015511723	0,0010026079	-3,973546e-06
8,4316406	4	-1,152463	-4,4662056	-84,826485	-0,0020195027	-0,0025583731	-0,0039044807
8,4414063	4	-1,1459208	-4,4571095	-84,57267	0,0015603564	0,0010188961	-3,4540426e-06
8,4511719	4	-1,1475646	-4,4276237	-82,719551	-0,0019473272	-0,0024897368	-0,0038758835
8,4609375	4	-1,1404467	-4,4081807	-84,755455	0,001531582	0,0010064729	-2,6118141e-05
8,4707031	4	-1,1348724	-4,3870974	-82,862488	-0,0017900893	-0,0022501694	-0,0036126676
8,4804688	4	-1,1491668	-4,349494	-80,903191	0,0010243464	0,00047532405	-0,00054293498
8,4902344	4	-1,1259019	-4,3363323	-82,575043	-0,0012126429	-0,0016913039	-0,0030304259
8,5	4	-1,1506522	-4,2904305	-84,23774	0,00051746872	-3,1344825e-07	-0,0010617458
8,5097656	4	-1,118809	-4,2552028	-84,775688	-0,00076976814	-0,0011911021	-0,0025153381
8,5195313	4	-1,1312008	-4,2291126	-83,193794	-4,5393026e-05	-0,0004596803	-0,0016658627
8,5292969	4	-1,1204362	-4,1978254	-82,887413	-0,00044784002	-0,0008245483	-0,0021057965
8,5390625	4	-1,1297154	-4,1550713	-84,230247	-4,5572961e-05	-0,00046940069	-0,0016570571
8,5488281	4	-1,1168563	-4,0916743	-83,906425	-0,00050830562	-0,00087229407	-0,002197647
8,5585938	4	-1,1105478	-4,0495977	-82,725647	-5,8369042e-05	-0,00047787165	-0,0017067025
8,5683594	4	-1,1099136	-4,0426884	-81,692993	-0,00057567778	-0,00091826299	-0,002219965
8,578125	4	-1,1139107	-3,9945533	-82,363037	-7,8857993e-05	-0,00052055315	-0,0017268361
8,5878906	4	-1,1006176	-3,9336224	-83,060974	-0,00051264552	-0,00086523546	-0,002182221
8,5976563	4	-1,1142528	-3,9044905	-82,74559	-0,00019417173	-0,00059488637	-0,0017819918
8,6074219	4	-1,0867238	-3,8528841	-83,345619	-0,00014589976	-0,00053885626	-0,0018290022
8,6171875	4	-1,1074018	-3,8098063	-84,620789	-0,00065909344	-0,0010925287	-0,0023324152
8,6269531	4	-1,0790634	-3,7535193	-84,180908	0,00040703468	-4,965681e-05	-0,0011428029
8,6367188	4	-1,102562	-3,7135904	-81,62767	-0,0012811589	-0,0017655193	-0,0031422225
8,6464844	4	-1,0720372	-3,6881032	-81,60302	0,0009017397	0,00041506463	-0,00058018602
8,65625	4	-1,09254	-3,6324503	-81,939087	-0,0016611312	-0,0021757684	-0,0035453292
8,6660156	4	-1,070894	-3,5733845	-82,750732	0,001284857	0,00071837765	-0,0002403606
8,6757813	4	-1,0783875	-3,5212185	-82,228706	-0,0018183726	-0,0023447946	-0,0037299783
8,6855469	4	-1,0651278	-3,4561968	-81,478523	0,001343067	0,00078775815	-0,00022876266
8,6953125	4	-1,0675061	-3,417592	-83,175522	-0,0017470431	-0,002260142	-0,0036242285
8,7050781	4	-1,0547471	-3,3631001	-83,582489	0,0012466554	0,00072391413	-0,00029730343
8,7148438	4	-1,0655451	-3,2907009	-83,182564	-0,0018662567	-0,0023745615	-0,0037499466
8,7246094	4	-1,0458517	-3,256994	-83,408592	0,001472007	0,00084635249	-0,00013914389
8,734375	4	-1,0584104	-3,2114272	-83,27063	-0,0018780389	-0,0024663885	-0,003793322
8,7441406	4	-1,0334349	-3,1512518	-83,692909	0,0015202899	0,0010182071	-1,1461016e-05
8,7539063	4	-1,0505414	-3,0878112	-81,991043	-0,0021500643	-0,0026473925	-0,0040715756
8,7636719	4	-1,0274351	-3,0260451	-81,236794	0,0017878494	0,0012934017	0,00028889516
8,7734375	4	-1,0348785	-2,9860885	-82,722008	-0,0022466925	-0,0027572024	-0,0041237269
8,7832031	4	-1,0225451	-2,917181	-82,167793	0,001678638	0,001106092	0,00011382675
8,7929688	4	-1,0268927	-2,8213439	-81,344246	-0,0020955906	-0,0026525697	-0,0039956723
8,8027344	4	-1,0115969	-2,7766693	-80,957619	0,0017097791	0,0011524766	0,00016794766
8,8125	4	-1,0123312	-2,7330797	-81,361298	-0,0020838487	-0,0026262244	-0,003968298
8,8222656	4	-1,0004485	-2,6894858	-80,99411	0,0015714952	0,0010095795	3,9780862e-05
8,8320313	4	-1,0063648	-2,6150053	-80,057571	-0,0020918462	-0,002606462	-0,0040170318
8,8417969	4	-0,99014282	-2,5207722	-78,867836	0,0016976455	0,0012043014	0,00015809834
8,8515625	4	-0,99538326	-2,4707463	-79,990852	-0,0020816892	-0,0026040522	-0,0040158792
8,8613281	4	-0,97969532	-2,4211986	-79,225075	0,0016032333	0,0010298198	4,6410569e-05
8,8710938	4	-0,98035455	-2,3456891	-78,347328	-0,001873499	-0,0024173716	-0,0037846381
8,8808594	4	-0,97280264	-2,2887042	-77,124176	0,0013962148	0,00079906592	-0,00015968435
8,890625	4	-0,96217155	-2,2182033	-76,338348	-0,0016771333	-0,0022314105	-0,0035377098
8,9003906	4	-0,9681797	-2,1417947	-75,91758	0,00096502062	0,00043099764	-0,00061925256
8,9101563	4	-0,94402194	-2,0806572	-75,044022	-0,0011256809	-0,0015476313	-0,0028537486
8,9199219	4	-0,95885873	-2,0120268	-73,599701	0,00035524019	-8,9060777e-05	-0,001299708
8,9296875	4	-0,93563557	-1,9470177	-73,668098	-0,0006838392	-0,0010641793	-0,0023895039
8,9394531	4	-0,94002485	-1,8765689	-71,00679	8,3984196e-06	-0,00034391182	-0,001562139
8,9492188	4	-0,92526317	-1,7928659	-69,54023	-0,00047610747	-0,00079602015	-0,0021388815
8,9589844	4	-0,92008114	-1,7342385	-69,978996	-0,00015233782	-0,00057007739	-0,0017426079
8,96875	4	-0,91918826	-1,6529723	-67,937561	-0,00055411609	-0,00094180822	-0,0021985371
8,9785156	4	-0,90901613	-1,5959842	-66,368866	8,2374027e-06	-0,00040263927	-0,0015858082
8,9882813	4	-0,90244889	-1,549809	-63,998909	-0,00050095044	-0,00089058257	-0,0021515978
8,9980469	4	-0,89800954	-1,4468155	-62,497818	2,5964255e-06	-0,00047649679	-0,0016393163
9,0078125	4	-0,88331461	-1,3721936	-61,964504	-0,00046398837	-0,00085078308	-0,002149052
9,0175781	4	-0,88898897	-1,3119789	-58,496239	-0,00032714204	-0,00071495189	-0,0019424463
9,0273438	4	-0,85992455	-1,250856	-56,282021	-8,0940517e-05	-0,00053164444	-0,0016406055
9,0371094	4	-0,88137031	-1,1766962	-55,809505	-0,00082617364	-0,001253948	-0,0025092766
9,046875	4	-0,84534645	-1,0947442	-52,961056	0,00045009467	5,6330464e-07	-0,0011122155
9,0566406	4	-0,86876154	-1,0435945	-50,591492	-0,001347182	-0,001774194	-0,0031718824
9,0664063	4	-0,83200336	-0,98692608	-47,725159	0,0010868155	0,0005925385	-0,00047541072
9,0761719	4	-0,84570527	-0,88666368	-46,162327	-0,001752292	-0,0022622724	-0,0036428994
9,0859375	4	-0,82108021	-0,80482292	-44,475552	0,0012834604	0,0007108865	-0,00020200147
9,0957031	4	-0,82487702	-0,74536896	-41,616428	-0,0018131885	-0,0023448779	-0,0037019046
9,1054688	4	-0,80825448	-0,68023276	-38,510765	0,0012980115	0,00077095861	-0,00026366979
9,1152344	4	-0,81067443	-0,63230938	-37,786236	-0,0018247868	-0,0023137007	-0,0036685925
9,125	4	-0,79214931	-0,57569385	-35,961102	0,0012048368	0,00069048954	-0,00034014031
9,1347656	4	-0,79517841	-0,50110191	-33,353603	-0,0017558153	-0,0022347728	-0,0035939091
9,1445313	4	-0,76686502	-0,46082851	-29,524416	0,0014097908	0,0009247475	-0,00013316196
9,1542969	4	-0,77751279	-0,38925809	-26,595835	-0,0020289205	-0,002513668	-0,0039396794
9,1640625	4	-0,74728012	-0,31604078	-24,388321	0,0016163919	0,0010630764	9,8747623e-05
9,1738281	4	-0,75353861	-0,24522641	-19,292459	-0,0021384005	-0,0026233846	-0,0040315203
9,1835938	4	-0,7280457	-0,18050471	-14,34451	0,0017424866	0,0011816345	0,0001913157
9,1933594	4	-0,72879672	-0,14969884	-11,118762	-0,0022304496	-0,0027662006	-0,0041981773
9,203125	4	-0,70811868	-0,072037145	-6,7179837	0,0018148996	0,0013048205	0,00026047323
9,2128906	4	-0,69782138	-0,0011715107	-1,8822961	-0,0020947815	-0,0026306976	-0,0040233643
9,2226563	4	-0,67791104	-0,022135209	-0,018551946	0,0016365388	0,0010652777	5,7475045e-05
9,2324219	4	-0,67410588	-0,027866196	0,022072345	-0,0021637429	-0,0026702071	-0,0040622717
9,2421875	4	-0,64736128	-0,021022093	-0,86199492	0,0017405227	0,0011650865	0,00015796038
9,2519531	4	-0,62749267	0,0099850819	-0,39674342	-0,0020298739	-0,0025951827	-0,0039735851
9,2617188	4	-0,6003809	-0,014954712	0,14388934	0,0015851744	0,001073619	7,7838558e-05
9,2714844	4	-0,56928039	-0,016679429	-0,055711716	-0,0020315552	-0,002553555	-0,0039069932
9,28125	4	-0,53224683	-0,018569268	-0,70799142	0,0015835952	0,0010453721	4,670801e-05
9,2910156	4	-0,49128294	-0,011831056	-0,70268285	-0,0020292951	-0,0025130531	-0,0039061292
9,3007813	4	-0,4663825	-0,014818367	0,045318156	0,0013815793	0,00088489079	-0,0001470853
9,3105469	4	-0,40047646	-0,009275414	-0,49022958	-0,001507825	-0,001986776	-0,0034110928
9,3203125	4	-0,37575126	0,011135917	-0,83964318	0,00079550286	0,00035745784	-0,0007281318
9,3300781	4	-0,31301618	-0,018005446	-0,58874488	-0,0011458397	-0,0015969301	-0,0029031145
9,3398438	4	-0,2849865	-0,0054166652	-0,017490238	0,00030370749	-0,00013843295	-0,0012311923
9,3496094	4	-0,20108104	-0,021576695	-0,46111643	-0,00057645526	-0,00098075031	-0,0022462923
9,359375	4	-0,15398383	-0,011774339	-1,0213628	-0,0001567656	-0,0005149591	-0,0017798578
9,3691406	4	-0,094110966	0,030530803	-1,0470674	-0,00061300822	-0,00092808856	-0,002248151
9,3789063	4	0,0099384785	-0,011477619	0,0058114529	2,3211323e-05	-0,00044435626	-0,0015795993
9,3886719	4	0,047739744	0,0094349496	-10,217708	-0,00047487149	-0,00080466212	-0,0021116978
9,3984375	4	0,13363123	0,68027776	-29,493067	-3,87623e-05	-0,0004716996	-0,001696241
9,4082031	4	0,19922853	1,0751576	-48,843529	-0,00055347441	-0,00091778842	-0,0022591215
9,4179688	4	0,2315557	1,3295908	-60,087795	-5,2336909e-05	-0,0004614616	-0,0016410593
9,4277344	4	0,25638103	1,5837604	-65,335762	-0,00043700077	-0,00082377286	-0,002025228
9,4375	4	0,24044275	1,7332156	-66,436691	-0,00036492106	-0,00080861675	-0,0020087592
9,4472656	4	0,26250601	1,6794107	-67,785789	-3,8777653e-05	-0,00044283326	-0,0016869062
9,4570313	4	0,23580313	1,507815	-66,688324	-0,00083632482	-0,0012951572	-0,002552836
9,4667969	4	0,27139306	1,5498866	-67,696106	0,00070214708	0,00019157764	-0,00085474312
9,4765625	4	0,2549541	1,8180231	-70,936714	-0,0013878588	-0,0018877315	-0,0032251093
9,4863281	4	0,2936399	2,0489709	-71,901306	0,0010795272	0,00057308155	-0,00044559885
9,4960938	4	0,28530359	2,1096127	-73,85334	-0,0017825678	-0,002252725	-0,0036865431
9,5058594	4	0,30898571	2,0965111	-77,01075	0,0013829552	0,00079537014	-0,00023270113
9,515625	4	0,30538917	2,2069292	-78,425667	-0,001850468	-0,0023349	-0,0037746441
9,5253906	4	0,31540275	2,3710709	-80,298347	0,0012926531	0,00074702979	-0,00026406226
9,5351563	4	0,31552792	2,4254341	-79,211609	-0,0017561972	-0,0022465831	-0,0036769931
9,5449219	4	0,33312678	2,4233186	-80,783218	0,0013683783	0,00073293928	-0,00022768152
9,5546875	4	0,32804489	2,4608538	-82,678757	-0,0018603432	-0,0023712998	-0,0037974662
9,5644531	4	0,35042524	2,6098814	-82,577896	0,0013303836	0,00082387711	-0,00015703736
9,5742188	4	0,33842564	2,7625778	-83,298843	-0,0019648813	-0,0024679687	-0,0038743229
9,5839844	4	0,36493659	2,7838075	-84,839836	0,0016507816	0,0011654107	9,8745877e-05
9,59375	4	0,35229445	2,7845366	-85,554756	-0,0022291697	-0,002805396	-0,0041817687
9,6035156	4	0,37063599	2,8723462	-86,031021	0,0018229686	0,0012958009	0,00030769029
9,6132813	4	0,37105322	2,9948483	-87,400116	-0,0021081658	-0,0026502162	-0,004030115
9,6230469	4	0,38279414	3,0743611	-88,749321	0,0016419579	0,0011130922	0,00012174765
9,6328125	4	0,3809166	3,0752244	-90,060081	-0,0021903024	-0,0027119196	-0,0041080243
9,6425781	4	0,39005399	3,0928321	-90,196815	0,001734341	0,0011610772	0,00014402853
9,6523438	4	0,39124727	3,2167199	-90,270134	-0,001965146	-0,0025267273	-0,0039200415
9,6621094	4	0,40756106	3,3154027	-92,289558	0,0016426244	0,0011085668	0,00012843688
9,671875	4	0,4014194	3,3484538	-92,18853	-0,0021885626	-0,0027180973	-0,0041066837
9,6816406	4	0,41371107	3,354919	-92,562302	0,0016699797	0,0011376451	0,00010510055
9,6914063	4	0,41195869	3,4064829	-92,967934	-0,0020496522	-0,0026051479	-0,0039857486
9,7011719	4	0,42111278	3,5115366	-93,147591	0,0015215431	0,00096396165	2,6492708e-05
9,7109375	4	0,42434216	3,56811	-94,415436	-0,0018343905	-0,0023716316	-0,0037182921
9,7207031	4	0,42553544	3,5855494	-93,3088	0,0013284022	0,00071473356	-0,00022852262
9,7304688	4	0,44224143	3,6197369	-94,522003	-0,0015367183	-0,002052838	-0,003369191
9,7402344	4	0,42766333	3,6696289	-95,959381	0,00075444579	0,00022242915	-0,00085493526
9,75	4	0,45603514	3,7480962	-96,729454	-0,00093451445	-0,0013598821	-0,0025802439
9,7597656	4	0,4390204	3,8140109	-97,854805	0,00013870718	-0,00030164068	-0,0014819703
9,7695313	4	0,45631051	3,8229415	-98,84639	-0,00065459165	-0,00099493715	-0,0023481897
9,7792969	4	0,45046091	3,8515854	-99,346725	-3,9079823e-05	-0,0004610201	-0,0016469248
9,7890625	4	0,45737028	3,9206853	-100,26936	-0,00046468517	-0,00088887784	-0,0021415513
9,7988281	4	0,4677844	3,9762948	-98,641586	-6,7838118e-05	-0,00049630296	-0,001638731
9,8085938	4	0,46698332	4,0199533	-98,938141	-0,00061557291	-0,00099669839	-0,002294302
9,8183594	4	0,46926141	4,0353632	-100,9104	-3,7820791e-05	-0,0004188632	-0,0016133783
9,828125	4	0,47414303	4,0875392	-101,73149	-0,00053484668	-0,00086318515	-0,0022111142
9,8378906	4	0,47214031	4,1344671	-101,14912	-0,00012156255	-0,00055768032	-0,0017793778
9,8476563	4	0,48594236	4,1461735	-100,81479	-0,00029742508	-0,00073645002	-0,0019739342
9,8574219	4	0,47069669	4,1974087	-102,0856	-0,00046495529	-0,00090596732	-0,0021001357
9,8671875	4	0,49890161	4,2324014	-102,94603	0,00011455493	-0,00035385296	-0,001492855
9,8769531	4	0,47460198	4,252965	-101,76637	-0,00095966458	-0,0014181263	-0,0027052583
9,8867188	4	0,5077219	4,28444	-102,0447	0,00066279637	0,00019839637	-0,00086554524
9,8964844	4	0,48071027	4,3285747	-104,47802	-0,0015611736	-0,002016112	-0,0033366221
9,90625	4	0,50621986	4,3551135	-104,46523	0,0011620549	0,00064302428	-0,00041872793
9,9160156	4	0,49109936	4,3714962	-103,43928	-0,0017961087	-0,0022985339	-0,0037021441
9,9257813	4	0,5057776	4,3938432	-103,62597	0,001356845	0,00081397675	-0,00016910191
9,9355469	4	0,49886823	4,4547806	-104,6399	-0,0017844805	-0,0022637143	-0,0036893236
9,9453125	4	0,5103004	4,4799285	-106,78931	0,0012788391	0,00077316852	-0,00022585467
9,9550781	4	0,50508499	4,4752502	-105,58644	-0,0017452274	-0,0022901527	-0,0036751858
9,9648438	4	0,51562428	4,4936905	-104,77116	0,0012165818	0,00068543124	-0,00031705893
9,9746094	4	0,50302386	4,5228848	-105,72604	-0,0018309219	-0,002358712	-0,003703482
9,984375	4	0,52290916	4,5600533	-105,10354	0,0015146508	0,00099298207	-4,2497413e-06
9,9941406	4	0,50626159	4,5826163	-104,65337	-0,0020648558	-0,0026108373	-0,0039710971
10,003906	4	0,52510381	4,5755892	-104,95411	0,0016847909	0,0011577944	0,0001259859
10,013672	4	0,51440597	4,6114626	-106,17111	-0,00213561	-0,0026644461	-0,0040477118
10,023438	4	0,52699804	4,639502	-107,77087	0,0018950149	0,0013254563	0,00032193383
10,033203	4	0,51787734	4,641531	-106,62574	-0,0023342073	-0,0028447283	-0,004229249
10,042969	4	0,52373528	4,6570907	-106,24945	0,0017122215	0,0011925603	0,00016661514
10,052734	4	0,52255034	4,6678843	-107,111	-0,002016711	-0,0025167381	-0,0039344551
10,0625	4	0,53202987	4,7051592	-107,48891	0,001714498	0,0012143033	0,0001420937
10,072266	4	0,524261	4,7104325	-106,36574	-0,0021057455	-0,0026049116	-0,0040702331
10,082031	4	0,53351521	4,6914911	-105,2006	0,0015846618	0,0010714151	7,2299372e-05
10,091797	4	0,52615523	4,7140007	-107,05613	-0,0020277803	-0,002571004	-0,0039799279
10,101563	5	0,53201318	4,7430782	-109,11299	0,0015652021	0,0010223575	6,1116516e-05
10,111328	5	0,52887559	4,7408051	-107,81235	-0,002019661	-0,0025712277	-0,0039803088
10,121094	5	0,5335319	4,7418938	-106,3274	0,001593032	0,0010220289	-1,1595694e-06
10,130859	5	0,53714514	4,7212076	-107,49473	-0,0018515373	-0,0023467143	-0,0036769551
10,140625	5	0,52678108	4,7323389	-107,69466	0,0011593096	0,00065062341	-0,00041641638
10,150391	5	0,54301143	4,7657924	-107,12357	-0,0013930827	-0,001863371	-0,0032303242
10,160156	5	0,52442789	4,7609639	-106,22565	0,00063232891	0,00021147796	-0,00088556809
10,169922	5	0,54463029	4,7560034	-106,53661	-0,00089108717	-0,0013582334	-0,0026221129
10,179688	5	0,52658916	4,7504158	-107,45594	6,5621061e-05	-0,00033761971	-0,001506516
10,189453	5	0,538764	4,7511663	-106,4927	-0,00046734072	-0,00084344938	-0,0021439525
10,199219	5	0,53715348	4,7550693	-106,87586	-3,9669685e-05	-0,00045625362	-0,0016134165
10,208984	5	0,5369699	4,743279	-108,50111	-0,00048252288	-0,00085270777	-0,0021362829
10,21875	5	0,53616881	4,7569504	-108,89858	-0,00013126963	-0,00051685754	-0,0017096212
10,228516	5	0,53354859	4,7702832	-108,9249	-0,00060367683	-0,00094201951	-0,0022736343
10,238281	5	0,53370714	4,7530975	-107,29954	9,865762e-06	-0,00042574015	-0,0015585077
10,248047	5	0,53889751	4,7481217	-107,36916	-0,00050955632	-0,00086620712	-0,0022043446
10,257813	5	0,52908421	4,7488608	-107,92762	-0,00015502999	-0,00054034346	-0,0017500864
10,267578	5	0,5447638	4,7443476	-106,52572	-0,00025022827	-0,00064486259	-0,0018926009
10,277344	5	0,52415252	4,7455964	-105,5204	-0,00047938712	-0,00090240297	-0,0021385716
10,287109	5	0,54901123	4,7272992	-106,91162	0,00022081425	-0,00027658112	-0,0013951333
10,296875	5	0,51736832	4,7243514	-106,78293	-0,0011500475	-0,001650913	-0,0029600973
10,306641	5	0,54583192	4,7593274	-106,49772	0,00077213324	0,00036651356	-0,00074062805
10,316406	5	0,52215815	4,7451181	-107,07059	-0,0015141212	-0,0019564372	-0,0033567692
10,326172	5	0,5436039	4,7243309	-106,74259	0,0012083928	0,00068436225	-0,00033596691
10,335938	5	0,52806616	4,7152643	-107,4493	-0,0017910562	-0,0023239213	-0,0036712654
10,345703	5	0,53877234	4,7246132	-106,73895	0,0013330551	0,00081952778	-0,00023500776
10,355469	5	0,53010225	4,7391925	-106,08903	-0,0017449805	-0,0022499398	-0,00362786
10,365234	5	0,53679466	4,7071929	-108,0377	0,0012265907	0,00074051524	-0,00028765673
10,375	5	0,52496195	4,7011695	-106,911	-0,0018776351	-0,0023379656	-0,0037075297
10,384766	5	0,53752065	4,7152629	-107,12513	0,00137875	0,00084705459	-0,00024009991
10,394531	5	0,52305937	4,6969342	-107,24455	-0,0017997042	-0,0022550162	-0,0036833778
10,404297	5	0,54128408	4,6872115	-106,83574	0,0015151773	0,00090577867	-4,050351e-05
10,414063	5	0,5183363	4,6747656	-107,7136	-0,0021063231	-0,0026218113	-0,0040088128
10,423828	5	0,53451657	4,6384101	-105,84243	0,0017291023	0,0012318819	0,00019307299
10,433594	5	0,51994681	4,6123772	-105,11086	-0,002238615	-0,0027746616	-0,0040978636
10,443359	5	0,52676439	4,5915565	-105,41589	0,001642668	0,0011736278	8,3559935e-05
10,453125	5	0,51843643	4,5848503	-105,08576	-0,0020646821	-0,002622043	-0,0039800182
10,462891	5	0,52452803	4,572185	-104,94137	0,0018122217	0,0012509788	0,00022799628
10,472656	5	0,51965475	4,53936	-105,30252	-0,0021513789	-0,0026533485	-0,0040528798
10,482422	5	0,51959634	4,5136108	-104,01417	0,0015349664	0,0010436858	-1,7675557e-05
10,492188	5	0,50928235	4,4702625	-105,28788	-0,0020835125	-0,002585446	-0,0039122864
10,501953	5	0,51859498	4,4229622	-104,1703	0,0017037244	0,0012401044	0,00018414321
10,511719	5	0,50651193	4,4329281	-105,66814	-0,0021602458	-0,0026923607	-0,0040855333
10,521484	5	0,5120945	4,3944259	-105,59292	0,0016537663	0,001095944	0,00013507444
10,53125	5	0,50349951	4,3288856	-104,57336	-0,0019319477	-0,0024937256	-0,0038676355
10,541016	5	0,50158858	4,2785645	-104,39671	0,0013745141	0,00085165864	-0,00017903389
10,550781	5	0,50176382	4,2554321	-103,4057	-0,0018047655	-0,0022870977	-0,0036442662
10,560547	5	0,48766971	4,2327757	-102,17417	0,0011163754	0,00066164974	-0,00040626983
10,570313	5	0,50323248	4,1663013	-102,70134	-0,0012631484	-0,0017442731	-0,0030208011
10,580078	5	0,47981739	4,1122341	-101,49664	0,00045198103	-9,8917371e-06	-0,0011330224
10,589844	5	0,49513817	4,0891929	-101,20567	-0,00073437928	-0,0011451526	-0,0024604455
10,599609	5	0,47834873	4,0409017	-102,13528	0,0001367092	-0,0003275575	-0,0014677617
10,609375	5	0,48545003	3,9983597	-100,69125	-0,00050010311	-0,00094766193	-0,0021974198
10,619141	5	0,47735572	3,9649584	-99,457588	-0,00016333957	-0,00056936289	-0,0018116866
10,628906	5	0,46962023	3,9116054	-100,55573	-0,00053252047	-0,00090682483	-0,0021899764
10,638672	5	0,47159791	3,8582842	-100,70695	8,66747e-05	-0,00035504374	-0,0015687409
10,648438	5	0,46621561	3,8151677	-101,30659	-0,00060198433	-0,00097720639	-0,0022980787
10,658203	5	0,46236038	3,7463439	-99,280624	-1,7103812e-05	-0,00046352128	-0,0016124758
10,667969	5	0,46310306	3,703063	-99,341141	-0,0004471697	-0,0008447601	-0,0020704253
10,677734	5	0,44708967	3,6531498	-101,12274	-0,00015200407	-0,00064544624	-0,0017863836
10,6875	5	0,46220183	3,6146228	-100,77634	-0,00023782181	-0,00064483972	-0,001854862
10,697266	5	0,43061733	3,5656133	-99,699944	-0,00071944541	-0,0011620133	-0,0023977074
10,707031	5	0,45383215	3,4922447	-99,147575	0,00038861122	-0,00010412921	-0,001212753
10,716797	5	0,42098761	3,4536998	-99,131203	-0,0010984073	-0,0015505124	-0,0029131165
10,726563	5	0,44748187	3,4012313	-99,509842	0,00091585302	0,000343722	-0,00066420552
10,736328	5	0,41957736	3,3387504	-97,064735	-0,0017090838	-0,0021558572	-0,0035280071
10,746094	5	0,4321444	3,2887506	-96,557228	0,001315003	0,00077558297	-0,0002252472
10,755859	5	0,41485429	3,2368913	-98,475128	-0,0017986754	-0,0023379377	-0,0036955331
10,765625	5	0,42006969	3,1801212	-97,438011	0,0012804718	0,00074657792	-0,00024178349
10,775391	5	0,40380597	3,1117337	-96,828354	-0,0017875989	-0,002308276	-0,0037116718
10,785156	5	0,40937185	3,0224884	-96,417427	0,0013456716	0,0007434148	-0,00025265545
10,794922	5	0,39479375	2,977093	-98,167175	-0,001692523	-0,0022226484	-0,0036197051
10,804688	5	0,4032135	2,9399617	-98,179741	0,0013274966	0,00077499187	-0,0002300612
10,814453	5	0,38004875	2,869864	-95,93116	-0,0019600526	-0,0024759339	-0,0038796314
10,824219	5	0,39304137	2,8002381	-96,43206	0,0016400982	0,0010513362	1,0013173e-06
10,833984	5	0,3709197	2,7267697	-97,741768	-0,0020848336	-0,0026349947	-0,003999331
10,84375	5	0,38046598	2,6722276	-96,675697	0,0017437122	0,001152698	0,00020972475
10,853516	5	0,36197424	2,6145461	-95,322639	-0,0022697581	-0,0027709922	-0,0041362946
10,863281	5	0,36814928	2,5231414	-94,309486	0,0019129661	0,0013951778	0,00033551164
10,873047	5	0,35730124	2,4828687	-93,143623	-0,0021656016	-0,0027037899	-0,0040598097
10,882813	5	0,35584927	2,4251056	-92,904182	0,0015368265	0,0010346932	1,2340752e-05
10,892578	5	0,340904	2,3468142	-91,169563	-0,0021375488	-0,002641516	-0,0039871619
10,902344	5	0,34500122	2,2817762	-90,185928	0,0016918128	0,001154998	0,00013761724
10,912109	5	0,3324008	2,218236	-92,544037	-0,0020458815	-0,0025458124	-0,0039527249
10,921875	5	0,33492923	2,1639369	-90,006828	0,0015564465	0,00095013826	-1,5816622e-05
10,931641	5	0,32227874	2,087672	-87,565186	-0,0020340742	-0,0025849815	-0,0039719706
10,941406	5	0,32081008	1,987703	-85,732948	0,0015862314	0,001051966	7,0557362e-05
10,951172	5	0,31172276	1,9205488	-85,429253	-0,0019982809	-0,0025291487	-0,0039440831
10,960938	5	0,29857993	1,8853091	-85,511391	0,0014738697	0,00096031983	-8,1211474e-05
10,970703	5	0,3043294	1,8138433	-82,392654	-0,0017197347	-0,0021737847	-0,0035070598
10,980469	5	0,2850616	1,7323371	-81,197456	0,00096271094	0,00041511311	-0,00057859556
10,990234	5	0,29499173	1,634234	-80,567413	-0,0011516764	-0,0016380654	-0,0029908826
11	5	0,26582718	1,5678817	-78,51133	0,00042322805	1,1141674e-06	-0,001109055
11,009766	5	0,2822578	1,5199757	-76,534935	-0,00064904289	-0,0011125756	-0,0024023291
11,019531	5	0,26172996	1,4189045	-74,87281	-5,2842588e-05	-0,00047305002	-0,0016895697
11,029297	5	0,25978565	1,3594548	-73,704033	-0,00046718822	-0,00082979968	-0,0021684801
11,039063	5	0,25096536	1,3082801	-72,43708	-1,8193678e-05	-0,00047693771	-0,0016317766
11,048828	5	0,24395585	1,2280966	-69,569351	-0,00041879975	-0,0008594559	-0,0021102948
11,058594	5	0,24035096	1,1536064	-66,28862	-2,7738351e-05	-0,00047694499	-0,0015924389
11,068359	5	0,23149729	1,0609305	-64,958244	-0,0005261589	-0,00094702863	-0,0022626529
11,078125	5	0,2168107	0,98868179	-62,565937	-4,5455017e-05	-0,00047914305	-0,0016317304
11,087891	5	0,21989822	0,92270535	-58,975853	-0,00049310166	-0,00090417673	-0,0022097502
11,097656	5	0,19818544	0,85819596	-57,203136	-0,00023737819	-0,00063669938	-0,001880323
11,107422	5	0,21139503	0,79990149	-55,162086	-0,00011073462	-0,00054718705	-0,0017140205
11,117188	5	0,17629743	0,72191179	-52,335094	-0,00075817696	-0,001210626	-0,0025024426
11,126953	5	0,19171	0,65344226	-47,761818	0,00052967586	6,1603932e-05	-0,00098442985
11,136719	5	0,15979171	0,59358263	-44,052322	-0,0013065996	-0,0018229283	-0,0031406719
11,146484	5	0,17992735	0,51161212	-41,796192	0,0009521193	0,00045078713	-0,00055142096
11,15625	5	0,14724135	0,43317759	-37,100372	-0,0016898513	-0,0022000375	-0,0035837719
11,166016	5	0,13824582	0,40234643	-32,385662	0,0013378367	0,00073864032	-0,00022665045
11,175781	5	0,13111949	0,32930207	-27,888659	-0,0017879657	-0,0023360406	-0,0037046382
11,185547	5	0,1297009	0,2448706	-23,526157	0,0013435357	0,00077671109	-0,00022254266
11,195313	5	0,10292292	0,16714045	-18,330273	-0,0017547038	-0,0022608088	-0,0036266819
11,205078	5	0,10222197	0,13616206	-12,841578	0,0012925001	0,00078540295	-0,00018303566
11,214844	5	0,070495605	0,085088611	-7,6930785	-0,0018875375	-0,0023915442	-0,0037707351
11,224609	5	0,08493185	-0,0012486242	-3,2767096	0,001418545	0,00082299387	-0,00016828584
11,234375	5	0,045737028	-0,035075191	-0,57131052	-0,0018868009	-0,0023956844	-0,0038440817
11,244141	5	0,066606998	-0,0024860725	0,30644238	0,0016217148	0,0010830183	7,9683887e-05
11,253906	5	0,010681152	-0,015189406	0,28928742	-0,0021995343	-0,0027372949	-0,004131719
11,263672	5	0,014044046	-0,015811902	-0,9200536	0,0017839745	0,001261057	0,00023716311
11,273438	5	-0,032352209	-0,0066462904	-0,71525574	-0,0021507239	-0,0026706802	-0,0040537836
11,283203	5	-0,058579445	-0,01670178	-0,18082559	0,0017095874	0,001143396	0,0001332751
11,292969	5	-0,088887215	-0,0091454946	0,073648989	-0,0021803288	-0,0027601721	-0,0041249124
11,302734	5	-0,14788389	-0,019551907	-1,0262802	0,0017013274	0,0011663693	0,00017699182
11,3125	5	-0,17562151	-0,020662509	-0,55063516	-0,0019664487	-0,0025804623	-0,0039319182
11,322266	5	-0,21752	-0,0092237256	-0,14511868	0,0016283845	0,0010782584	4,4689805e-05
11,332031	5	-0,27952075	-0,011017174	0,03118068	-0,0021837875	-0,0027709946	-0,0041253241
11,341797	5	-0,31513572	-0,0023173168	-0,67010522	0,001773649	0,0011903233	0,00020653977
11,351563	5	-0,37189603	-0,010292698	-0,56868422	-0,002082726	-0,002616067	-0,0040115579
11,361328	5	-0,42609453	-0,022830069	-0,21692365	0,0015507337	0,00092764338	-5,6238277e-05
11,371094	5	-0,48805356	0,012863427	-0,52090734	-0,0019111594	-0,0024022609	-0,0037669514
11,380859	5	-0,54191828	-0,013401825	-1,2439303	0,001388077	0,00082596048	-0,00017896375
11,390625	5	-0,60429454	-0,051938742	-1,2173877	-0,001618614	-0,0021319927	-0,0034462856
11,400391	5	-0,68381071	0,0046100467	-5,1982889	0,00084682845	0,00031374767	-0,00069798029
11,410156	5	-0,72379827	-0,43869749	-19,521452	-0,0009552713	-0,0013845094	-0,0027419203
11,419922	5	-0,80342293	-0,75759161	-33,534317	0,00026716996	-0,00019527397	-0,0013125926
11,429688	5	-0,83378077	-1,2284522	-44,560207	-0,00071285781	-0,0011007783	-0,0024229258
11,439453	5	-0,86849451	-1,5499541	-49,366894	1,1704833e-06	-0,00046040514	-0,0016379956
11,449219	5	-0,87002993	-1,6031662	-51,837711	-0,00039298547	-0,00077204255	-0,002046125
11,458984	5	-0,86725116	-1,519304	-53,718723	-2,7073111e-05	-0,00044752	-0,0016446782
11,46875	5	-0,873034	-1,4788315	-52,588005	-0,00056130684	-0,00095978274	-0,0022776502
11,478516	5	-0,87527037	-1,5508969	-51,378609	-6,2287581e-05	-0,00047804235	-0,0016796533
11,488281	5	-0,88782907	-1,7437526	-53,653343	-0,00056350144	-0,00090220681	-0,0021983117
11,498047	5	-0,90471864	-1,8853419	-56,919212	-4,8196162e-05	-0,00047896203	-0,0016597004
11,507813	5	-0,91015935	-1,9742383	-59,053188	-0,00042972411	-0,00076830504	-0,0020637761
11,517578	5	-0,93591094	-2,0994694	-59,962181	-0,00032747159	-0,00080265501	-0,0020253863
11,527344	5	-0,91760278	-2,2030318	-60,656033	4,7225622e-05	-0,00042345564	-0,0015699418
11,537109	5	-0,95224142	-2,2715108	-63,693188	-0,00087793416	-0,0012327763	-0,0025682882
11,546875	5	-0,92810035	-2,2881384	-64,044159	0,00050216651	7,4725249e-05	-0,0010397746
11,556641	5	-0,96486688	-2,3301637	-62,991901	-0,0014495262	-0,0019360494	-0,0033099244
11,566406	5	-0,94867826	-2,4523177	-64,236671	0,0011841943	0,00062513305	-0,00036652049
11,576172	5	-0,975281	-2,5681961	-65,139961	-0,0017320034	-0,0022729789	-0,0036579212
11,585938	5	-0,96765399	-2,6509266	-65,019318	0,001276899	0,00073427556	-0,00024727918
11,595703	5	-0,98472714	-2,6893919	-65,503792	-0,0018236488	-0,0023119419	-0,0037122436
11,605469	5	-0,98087192	-2,7365108	-66,398087	0,001334338	0,00076818594	-0,00023585446
11,615234	5	-0,99659324	-2,820446	-69,390533	-0,001754861	-0,0023068164	-0,0036460462
11,625	5	-0,99217892	-2,9008167	-68,707687	0,0012424451	0,00065616245	-0,00034183939
11,634766	5	-1,0118973	-2,9534667	-67,66124	-0,0017768693	-0,0023350501	-0,0036601448
11,644531	5	-0,99846244	-3,0150061	-69,723633	0,0014649449	0,00096669002	-4,6686182e-06
11,654297	5	-1,0243809	-3,0566092	-70,347305	-0,0020553849	-0,0025610593	-0,0039093001
11,664063	5	-1,0113549	-3,1218586	-71,114807	0,0016225093	0,0010665146	5,6099452e-05
11,673828	5	-1,0324585	-3,2106929	-70,289299	-0,0021500399	-0,0026681912	-0,0040436322
11,683594	5	-1,0213017	-3,2498825	-70,720627	0,0017986599	0,0012822525	0,000306317
11,693359	5	-1,03966	-3,2829881	-73,208496	-0,0022520886	-0,002832897	-0,0041920319
11,703125	5	-1,0364473	-3,3388565	-72,867905	0,0017453498	0,001213586	0,00022755579
11,712891	5	-1,0471952	-3,3967059	-73,072029	-0,0020310886	-0,0026116692	-0,0039102663
11,722656	5	-1,0409367	-3,4649851	-74,558319	0,0016533911	0,0011440043	0,00017068327
11,732422	5	-1,0564911	-3,4888062	-75,7938	-0,002179319	-0,002732503	-0,0040340433
11,742188	5	-1,0525191	-3,5372796	-75,998444	0,0015708846	0,0010515096	8,3401319e-05
11,751953	5	-1,0702765	-3,6016874	-75,305763	-0,0020111864	-0,0025775691	-0,0039265435
11,761719	5	-1,0615146	-3,6499188	-74,496628	0,0016010554	0,0010162323	8,5246356e-05
11,771484	5	-1,0718787	-3,6898656	-76,539185	-0,0019861944	-0,0025883089	-0,0039441567
11,78125	5	-1,0693169	-3,703932	-77,04232	0,0016254872	0,0011522417	8,519979e-05
11,791016	5	-1,0756588	-3,7459266	-76,93615	-0,0019583218	-0,0024731611	-0,0038331312
11,800781	5	-1,0848129	-3,828501	-78,029152	0,0012782067	0,00071718881	-0,00028164417
11,810547	5	-1,0793555	-3,8780632	-77,880455	-0,0014416752	-0,0019245329	-0,0032424175
11,820313	5	-1,0992157	-3,8855429	-78,404549	0,00082504773	0,00025121431	-0,00073009648
11,830078	5	-1,0800564	-3,9186273	-78,05809	-0,0010303193	-0,0014701951	-0,0027527581
11,839844	5	-1,1016273	-3,9685085	-77,768028	0,00013738056	-0,00025803063	-0,0014455152
11,849609	5	-1,0947847	-4,0281687	-79,938484	-0,00042823586	-0,00085740455	-0,0021358985
11,859375	5	-1,0989738	-4,0483956	-79,799629	-3,0746232e-05	-0,00045156426	-0,0016272145
11,869141	5	-1,1021531	-4,0653701	-78,292397	-0,00056727376	-0,00091213151	-0,0021894099
11,878906	5	-1,1049902	-4,1218309	-78,958359	-7,8518715e-05	-0,00050931424	-0,0017373519
11,888672	5	-1,1155963	-4,1549697	-79,240051	-0,00051813555	-0,00086212967	-0,0021767467
11,898438	5	-1,1106396	-4,1770616	-79,48922	3,5374251e-06	-0,00044852393	-0,0016006235
11,908203	5	-1,1120415	-4,2058954	-78,447182	-0,0005643667	-0,00093773927	-0,0022357502
11,917969	5	-1,1232817	-4,2254615	-78,176895	-0,00013162557	-0,00052680506	-0,0016647537
11,927734	5	-1,1161304	-4,269793	-79,914467	-0,00033125325	-0,00067716814	-0,0020232475
11,9375	5	-1,1341131	-4,2949629	-79,774483	-0,00040323997	-0,0008276616	-0,0020827174
11,947266	5	-1,1165059	-4,3146324	-79,876411	7,8514713e-05	-0,00040584448	-0,0015358478
11,957031	5	-1,1445272	-4,3427348	-80,471695	-0,0010325914	-0,0014848163	-0,0028078894
11,966797	5	-1,115855	-4,3685904	-80,220963	0,00072974642	0,00030433512	-0,00078316766
11,976563	5	-1,1571443	-4,390502	-80,428886	-0,001582531	-0,001957613	-0,0033395002
11,986328	5	-1,1262274	-4,4058204	-80,357254	0,0012097032	0,0006901077	-0,00033641327
11,996094	5	-1,1426413	-4,4116797	-80,138039	-0,0017911916	-0,0023030741	-0,0036683385
12,005859	5	-1,143626	-4,4586158	-81,965912	0,0012971804	0,00080172269	-0,00019091814
12,015625	5	-1,146121	-4,4790297	-82,336502	-0,0018325225	-0,0023186225	-0,0036597431
12,025391	5	-1,1374676	-4,4733839	-81,70842	0,0012556354	0,00069078285	-0,00029076828
12,035156	5	-1,1607409	-4,500092	-81,744507	-0,0017927353	-0,0023112083	-0,0036300016
12,044922	5	-1,1465466	-4,5182743	-82,076553	0,0013887133	0,00086180645	-0,00015273443
12,054688	5	-1,1521959	-4,5377522	-81,879738	-0,0018622158	-0,0023663391	-0,0037347793
12,064453	5	-1,1352062	-4,5443501	-81,698685	0,0014117804	0,00087283581	-0,00012273202
12,074219	5	-1,1756778	-4,5478444	-81,561279	-0,0020524813	-0,0026174416	-0,0039425823
12,083984	5	-1,1488163	-4,5807085	-83,357307	0,0017158616	0,0011958479	0,00022149696
12,09375	5	-1,1680007	-4,588439	-82,719994	-0,0022330792	-0,0027391408	-0,0040948908
12,103516	6	-1,1489916	-4,5773802	-82,248932	0,0017253363	0,0011671365	0,0001934122
12,113281	6	-1,1719811	-4,5879812	-83,690956	-0,0020254829	-0,0025511717	-0,0039435504
12,123047	6	-1,1475396	-4,5881557	-82,8759	0,0018305932	0,0012907147	0,00032647623
12,132813	6	-1,1670828	-4,5925159	-82,993805	-0,0022223284	-0,0026488071	-0,0040883888
12,142578	6	-1,1542988	-4,6038623	-82,264977	0,0015811571	0,0010904721	8,9535533e-05
12,152344	6	-1,1644042	-4,6054482	-81,443489	-0,0020324616	-0,0025469046	-0,0039257053
12,162109	6	-1,1523628	-4,6153054	-82,328506	0,0017606338	0,001195281	0,00020562591
12,171875	6	-1,1689436	-4,6160307	-80,511978	-0,0021619124	-0,0026524856	-0,0040307422
12,181641	6	-1,164571	-4,5980377	-81,856438	0,0016349189	0,0010579845	9,6663789e-05
12,191406	6	-1,1632693	-4,5985098	-83,113106	-0,0020141115	-0,0025129158	-0,0038423727
12,201172	6	-1,1576033	-4,5973601	-82,69809	0,0014805222	0,0009382639	-1,7812054e-05
12,210938	6	-1,1521459	-4,6040273	-82,997604	-0,0017771518	-0,0023303858	-0,0036780951
12,220703	6	-1,1907899	-4,6170626	-82,309174	0,0012040918	0,00064089161	-0,0003582066
12,230469	6	-1,1512613	-4,5930839	-82,679924	-0,0013469821	-0,001855596	-0,0031438216
12,240234	6	-1,1742759	-4,6035309	-83,278458	0,00059726299	0,00010696669	-0,00096488401
12,25	6	-1,143918	-4,6042495	-81,513565	-0,00078116823	-0,0012001302	-0,0025050773
12,259766	6	-1,1850989	-4,6013098	-80,261024	0,0001243993	-0,0003200311	-0,001420476
12,269531	6	-1,146313	-4,592948	-81,104301	-0,0005835956	-0,00097343046	-0,0022699661
12,279297	6	-1,1555004	-4,5704107	-81,480202	-0,0001619746	-0,00058782299	-0,0017131416
12,289063	6	-1,1651218	-4,5909748	-81,227959	-0,00047864579	-0,00084434182	-0,0021388941
12,298828	6	-1,1605823	-4,6117859	-81,894768	-2,8050999e-06	-0,00043633176	-0,0015808729
12,308594	6	-1,1543489	-4,589623	-82,251953	-0,00057969743	-0,00091394875	-0,0022296603
12,318359	6	-1,1569691	-4,575274	-83,122887	-1,379587e-05	-0,00044423592	-0,0015842605
12,328125	6	-1,1490917	-4,5778284	-82,146896	-0,00048749181	-0,00085444411	-0,0021334752
12,337891	6	-1,1707795	-4,583806	-81,012657	-0,00020036714	-0,00062610634	-0,001803237
12,347656	6	-1,1523211	-4,5924578	-81,780663	-0,00027393588	-0,000685042	-0,0019209792
12,357422	6	-1,1893129	-4,5833268	-83,266159	-0,00059965183	-0,00093520473	-0,0022343344
12,367188	6	-1,138469	-4,5704985	-83,193016	0,00022486129	-0,00021726701	-0,0013570141
12,376953	6	-1,1669326	-4,578299	-82,971291	-0,0010290993	-0,001510483	-0,0027811814
12,386719	6	-1,1451948	-4,5560327	-83,290024	0,0008723354	0,00035451574	-0,00069734035
12,396484	6	-1,1691773	-4,551034	-83,150047	-0,0016024814	-0,0021274025	-0,003494025
12,40625	6	-1,1573696	-4,5447688	-81,965569	0,0012149905	0,00069804589	-0,00024337009
12,416016	6	-1,1549246	-4,5266809	-81,453384	-0,0019143356	-0,0023891851	-0,0037578719
12,425781	6	-1,1434257	-4,5107231	-82,246078	0,0013744887	0,00083526829	-0,00010773998
12,435547	6	-1,1554253	-4,4678364	-82,356842	-0,0017644357	-0,0022943339	-0,0036672042
12,445313	6	-1,1444855	-4,4537678	-81,868782	0,0012626057	0,00070947211	-0,00027831557
12,455078	6	-1,1538899	-4,4516945	-80,939514	-0,0017218569	-0,0022506027	-0,003572
12,464844	6	-1,1346972	-4,4190516	-80,545456	0,0012513566	0,00070320471	-0,00017228907
12,474609	6	-1,1491835	-4,378469	-81,431358	-0,0019196492	-0,0024892939	-0,0038030155
12,484375	6	-1,1327446	-4,3455925	-81,15258	0,0016031384	0,0009978466	7,2032053e-05
12,494141	6	-1,1614335	-4,3360372	-80,28717	-0,0020961938	-0,002625843	-0,0039962749
12,503906	6	-1,1267364	-4,3337212	-81,857552	0,0016798627	0,0011213393	0,00014546291
12,513672	6	-1,1439347	-4,2781248	-82,723907	-0,0021810397	-0,0027284287	-0,0041359472
12,523438	6	-1,1255682	-4,221508	-82,013573	0,0018802104	0,0013256399	0,00034339324
12,533203	6	-1,1300743	-4,1905169	-81,465332	-0,0022031213	-0,0027333873	-0,0040734713
12,542969	6	-1,1211038	-4,1451054	-81,472931	0,0015993636	0,0010547352	0,00011687858
12,552734	6	-1,1309588	-4,1135745	-82,31884	-0,0020839763	-0,0026093561	-0,0039977697
12,5625	6	-1,1107147	-4,0834527	-81,690865	0,0017015247	0,0011734115	0,00020738495
12,572266	6	-1,12203	-4,0252285	-80,654083	-0,0021151425	-0,002567427	-0,0039742691
12,582031	6	-1,1045063	-3,9774475	-81,86644	0,001534199	0,001014779	2,0153166e-05
12,591797	6	-1,1104059	-3,9328403	-82,107277	-0,0020559786	-0,0025600684	-0,0039201025
12,601563	6	-1,1009514	-3,8904884	-81,922707	0,0016108771	0,0010826648	6,4477135e-05
12,611328	6	-1,1026955	-3,848397	-80,424187	-0,0020579835	-0,002587639	-0,0039563435
12,621094	6	-1,0967958	-3,8031857	-80,693031	0,001531425	0,00092736707	-3,4056648e-05
12,630859	6	-1,09249	-3,7562928	-82,662666	-0,001717935	-0,0021875834	-0,0035205185
12,640625	6	-1,0943007	-3,6792929	-82,613663	0,0010489165	0,00055646338	-0,00050723716
12,650391	6	-1,0765517	-3,6206625	-81,06485	-0,0013341397	-0,0017822976	-0,0030728227
12,660156	6	-1,0912967	-3,6107635	-81,830009	0,00053164561	1,9283907e-05	-0,00099251105
12,669922	6	-1,0656869	-3,5789196	-81,315079	-0,00074353442	-0,0012018513	-0,0024062099
12,679688	6	-1,0786796	-3,5021756	-80,88604	-2,7000351e-05	-0,00045973808	-0,0016453668
12,689453	6	-1,0678899	-3,4531476	-80,255104	-0,00054206274	-0,00087169406	-0,0021868509
12,699219	6	-1,0653615	-3,401406	-79,411041	-5,4691991e-05	-0,00043609281	-0,0015986426
12,708984	6	-1,0597873	-3,3599515	-81,592857	-0,00041021849	-0,00077695237	-0,002075593
12,71875	6	-1,0534871	-3,2893622	-81,400963	-4,7141511e-05	-0,00046911955	-0,0016396097
12,728516	6	-1,0511422	-3,2283759	-80,128868	-0,00060952379	-0,00095076161	-0,0022887192
12,738281	6	-1,0509253	-3,2038271	-80,591827	-5,1255483e-05	-0,00046438508	-0,0016067027
12,748047	6	-1,0395849	-3,1446931	-80,230797	-0,00046904842	-0,00086541288	-0,0020969464
12,757813	6	-1,0480964	-3,0789084	-80,842339	-0,00025673368	-0,00064738083	-0,0018772313
12,767578	6	-1,0241973	-3,0282004	-80,148651	-0,00015227299	-0,0005560373	-0,0018257231
12,777344	6	-1,0443997	-2,9591129	-80,163292	-0,00067035598	-0,0010725299	-0,0023055514
12,787109	6	-1,0085762	-2,9033325	-80,483421	0,00045067325	-1,9060899e-05	-0,0011007511
12,796875	6	-1,0344779	-2,8430796	-79,462341	-0,0013234911	-0,0017745306	-0,0030698576
12,806641	6	-1,0017169	-2,7657602	-78,6436	0,00087959896	0,00038448721	-0,00066670449
12,816406	6	-1,0218024	-2,7126441	-78,48848	-0,0016360228	-0,0021687637	-0,0035336101
12,826172	6	-0,99802017	-2,6674342	-77,583733	0,0012846215	0,00072264107	-0,00019517553
12,835938	6	-1,007458	-2,6042466	-77,505226	-0,0018560498	-0,0023838845	-0,0037536914
12,845703	6	-0,99180341	-2,5298748	-77,855423	0,0013184273	0,00077522465	-0,00023218076
12,855469	6	-0,99448204	-2,4483924	-76,613838	-0,001711751	-0,0022897986	-0,003573912
12,865234	6	-0,97689986	-2,4007368	-77,251534	0,001260326	0,0007262677	-0,00023182591
12,875	6	-0,98558664	-2,3403468	-75,581184	-0,0018554719	-0,0023377666	-0,0036610768
12,884766	6	-0,96619368	-2,2485988	-74,147209	0,0012757501	0,00076949073	-0,00024274326
12,894531	6	-0,9777844	-2,1989059	-74,800659	-0,0018684503	-0,0023757389	-0,0037393214
12,904297	6	-0,95103145	-2,1458991	-74,274277	0,0015821278	0,0010326137	5,9294616e-05
12,914063	6	-0,96688628	-2,0757341	-73,262589	-0,0022352147	-0,0026926138	-0,004111792
12,923828	6	-0,94265342	-2,0003045	-72,613876	0,0017990217	0,0012547337	0,00029138586
12,933594	6	-0,94710112	-1,9108055	-70,828423	-0,0021671276	-0,0026685265	-0,0040657818
12,943359	6	-0,93289018	-1,8558394	-71,110054	0,0016456	0,0011059962	9,7542579e-05
12,953125	6	-0,93686223	-1,7960598	-68,209084	-0,0021833056	-0,0027060925	-0,0040967148
12,962891	6	-0,9224844	-1,724259	-66,929276	0,0017524308	0,0012270974	0,00026337139
12,972656	6	-0,91895461	-1,6655381	-67,415085	-0,0020941554	-0,0025511608	-0,003970779
12,982422	6	-0,90343356	-1,5864906	-66,023918	0,0015560304	0,0010216829	6,6130233e-05
12,992188	6	-0,90931654	-1,5088793	-64,182297	-0,002134108	-0,0026722187	-0,0040556095
13,001953	6	-0,89007378	-1,4426565	-61,580391	0,0017329016	0,0012332752	0,00021453954
13,011719	6	-0,89418769	-1,3715503	-59,625393	-0,0021609003	-0,0026515315	-0,0040125959
13,021484	6	-0,87761521	-1,30079	-58,776531	0,0015191776	0,001056514	4,3573746e-05
13,03125	6	-0,87481976	-1,2330199	-55,303463	-0,0019076358	-0,0024485588	-0,0037300994
13,041016	6	-0,86701751	-1,1556461	-52,687916	0,0013591142	0,00085465633	-0,00014903468
13,050781	6	-0,85283995	-1,0826434	-51,952934	-0,0017308043	-0,0022217962	-0,0036070475
13,060547	6	-0,85942388	-0,99898207	-49,185959	0,00095378753	0,00042956512	-0,00055350724
13,070313	6	-0,8312273	-0,92446327	-46,995209	-0,0010659476	-0,0015822661	-0,0028620947
13,080078	6	-0,84404469	-0,8750084	-45,357609	0,00031802891	-0,00012338147	-0,001292069
13,089844	6	-0,81967831	-0,78707093	-43,308121	-0,00074655947	-0,0011590542	-0,0024339273
13,099609	6	-0,82387567	-0,71845412	-42,78101	4,375288e-05	-0,00037192731	-0,0015426698
13,109375	6	-0,80810428	-0,66677243	-38,420296	-0,0004702649	-0,00081495254	-0,002052818
13,119141	6	-0,79825759	-0,60521674	-35,720711	-0,00011543176	-0,00047491587	-0,0016906194
13,128906	6	-0,7937932	-0,54410326	-34,605747	-0,00055966777	-0,00096489239	-0,0022530151
13,138672	6	-0,78289509	-0,47951961	-31,879843	-1,1442899e-06	-0,00040440893	-0,0015702361
13,148438	6	-0,77535987	-0,43047512	-28,446392	-0,0006040812	-0,00088870164	-0,00220457
13,158203	6	-0,76601386	-0,39125788	-24,883411	-0,00012860139	-0,00051252882	-0,0017004715
13,167969	6	-0,74958324	-0,2957451	-22,390131	-0,00040671104	-0,00077505235	-0,0020171197
13,177734	6	-0,75166941	-0,2205568	-19,535143	-0,0002895011	-0,00070981844	-0,0019081344
13,1875	6	-0,71749806	-0,19423887	-13,407301	-3,6258134e-05	-0,00051851547	-0,0016298089
13,197266	6	-0,73098302	-0,1309759	-8,9744482	-0,00083776435	-0,0012395409	-0,0025201663
13,207031	6	-0,69236398	-0,06091604	-5,1981211	0,00047696827	3,3746473e-05	-0,0010954058
13,216797	6	-0,70994616	-0,016711559	-0,85489821	-0,0012975904	-0,0017707772	-0,0031277274
13,226563	6	-0,66801429	-0,038031209	0,065267086	0,001056761	0,00055283838	-0,00048564878
13,236328	6	-0,67322969	-0,015068706	-0,11114404	-0,0017684998	-0,0022565608	-0,0035925347
13,246094	6	-0,63905001	-0,031170342	-0,052470714	0,0013522002	0,00082209066	-0,00022488362
13,255859	6	-0,62681675	0,0061718747	-1,0717101	-0,0018233828	-0,0023231627	-0,0037450646
13,265625	6	-0,59299588	-0,019454118	0,0311248	0,0012702571	0,00076213706	-0,00022748114
13,275391	6	-0,55394292	-0,017803162	0,26017427	-0,0017983544	-0,0023192274	-0,0036976109
13,285156	6	-0,52953482	-0,013842713	-0,062976032	0,0011489271	0,00073676097	-0,00030755729
13,294922	6	-0,49536347	-0,020537619	-0,65406787	-0,0017322637	-0,0022340033	-0,0036009867
13,304688	6	-0,431602	0,0047779642	0,062808394	0,001427472	0,0009214796	-0,00011016469
13,314453	6	-0,41736603	-0,044056959	0,31024218	-0,0019860405	-0,0025152285	-0,0038349556
13,324219	6	-0,34501791	-0,016445853	-0,15243888	0,0015600339	0,0010888284	4,5198321e-05
13,333984	6	-0,31592011	0,0091013499	-1,0123104	-0,0021242355	-0,0026334417	-0,0040113949
13,34375	6	-0,24948001	-0,0071550719	0,0048056245	0,0017606212	0,0012606388	0,00021003092
13,353516	6	-0,19012451	0,0044776127	0,16612932	-0,0023902482	-0,0028291917	-0,0041919397
13,363281	6	-0,13178706	-0,043937936	-0,49257651	0,0017886092	0,0013140616	0,00029371929
13,373047	6	-0,059756041	0,0063811429	-1,2222492	-0,0020390032	-0,0025188765	-0,0039379704
13,382813	6	0,0085365772	0,0094754621	-0,89479613	0,0015944911	0,0010622171	0,00012300363
13,392578	6	0,067783594	0,097827703	-15,919357	-0,002174641	-0,0026502528	-0,0040486297
13,402344	6	0,16185284	0,71936649	-36,746712	0,001599597	0,0011313253	2,8036302e-05
13,412109	6	0,20380139	1,3715384	-53,341873	-0,0020297198	-0,002519656	-0,0038940758
13,421875	6	0,24417281	1,5250527	-60,086903	0,0015354175	0,0010564595	-9,2847768e-06
13,431641	6	0,24761081	1,4421296	-62,607563	-0,0020795923	-0,0025514138	-0,003948648
13,441406	6	0,2537775	1,5388018	-65,372139	0,0016712399	0,0011069117	8,8906163e-05
13,451172	6	0,25199175	1,7267779	-65,858574	-0,0019598757	-0,0024600744	-0,0038687612
13,460938	6	0,24733543	1,7155794	-67,077019	0,0013230211	0,00081932859	-0,00023036875
13,470703	6	0,26457548	1,6224289	-66,800919	-0,0015148432	-0,0020171094	-0,0033642314
13,480469	6	0,26229739	1,7043908	-68,484337	0,00080848287	0,00035388488	-0,00069094403
13,490234	6	0,29552579	2,0024657	-72,624672	-0,0010446046	-0,0015267092	-0,0027776984
13,5	6	0,28570414	2,2385812	-73,791534	0,00024333029	-0,00021328837	-0,0013323267
13,509766	6	0,31355858	2,2598441	-74,510139	-0,00056023162	-0,00093438721	-0,002217303
13,519531	6	0,31057119	2,1690795	-76,471901	-6,7852161e-05	-0,00047948357	-0,0016837915
13,529297	6	0,31716347	2,2453244	-76,733589	-0,00054717477	-0,0009053736	-0,0021967604
13,539063	6	0,32096028	2,4668665	-77,504608	-0,00013557619	-0,00056349643	-0,0016893039
13,548828	6	0,32597542	2,5486681	-79,164116	-0,00055340689	-0,00087606895	-0,0021526113
13,558594	6	0,33642292	2,5173237	-80,732483	1,2827659e-05	-0,00041381703	-0,0016086129
13,568359	6	0,34597754	2,5367012	-83,50885	-0,00054502592	-0,0009173922	-0,002190161
13,578125	6	0,34719586	2,6953442	-82,971069	-7,8284647e-05	-0,00049082283	-0,0016380103
13,587891	6	0,36379337	2,8550034	-82,49575	-0,00038020348	-0,00078190613	-0,0020764391
13,597656	6	0,35278678	2,8697789	-85,232941	-0,00035716419	-0,00079926755	-0,0020204941
13,607422	6	0,37978172	2,8535476	-85,222275	9,3225608e-05	-0,00037094636	-0,0015618296
13,617188	6	0,355407	2,914397	-85,870918	-0,00097371632	-0,0014639248	-0,0027171124
13,626953	6	0,39212346	3,035197	-87,199623	0,00069435715	0,00013821518	-0,0008885407
13,636719	6	0,37157059	3,1480324	-87,961197	-0,0014722541	-0,0018609117	-0,0032740738
13,646484	6	0,40129423	3,1554956	-89,769287	0,0011361031	0,0005603045	-0,00043410773
13,65625	6	0,38799286	3,1509442	-89,96241	-0,0017579533	-0,0022196213	-0,0036476073
13,666016	6	0,40519118	3,2441695	-90,023148	0,001266672	0,00078052824	-0,00028609487
13,675781	6	0,40122747	3,3603354	-91,296135	-0,0018349797	-0,0023185348	-0,0037092539
13,685547	6	0,41102409	3,4109559	-91,00528	0,0012718078	0,0008040783	-0,00029721844
13,695313	6	0,40812016	3,4204097	-92,032913	-0,0018142231	-0,0023574149	-0,0036636645
13,705078	6	0,42353272	3,4426234	-92,645348	0,0013121614	0,00085141795	-0,00015470432
13,714844	6	0,41652322	3,5387933	-92,326103	-0,0017910332	-0,0022966354	-0,0037063274
13,724609	6	0,43665886	3,611712	-93,766678	0,001444397	0,00085558585	-0,00010533513
13,734375	6	0,42247295	3,6373763	-93,10791	-0,0020552459	-0,0025191971	-0,0039587007
13,744141	6	0,44492006	3,6818702	-94,022598	0,0016585261	0,0011322193	0,00017078281
13,753906	6	0,43383837	3,7246644	-95,192108	-0,0022574386	-0,0027230298	-0,0041031134
13,763672	6	0,44897556	3,7947733	-95,156281	0,0017402701	0,0011862777	0,00024929532
13,773438	6	0,44505358	3,8403163	-96,79612	-0,002168047	-0,0026512227	-0,0040153256
13,783203	6	0,45681953	3,8587637	-96,879318	0,001838102	0,0012983226	0,00022435088
13,792969	6	0,45605183	3,904037	-97,812225	-0,0022138737	-0,0027159429	-0,0041907793
13,802734	6	0,46154261	3,9520509	-98,093239	0,0015551336	0,0010611351	6,2520921e-05
13,8125	6	0,45969009	4,005116	-96,66156	-0,0020302632	-0,0025032877	-0,0038944625
13,822266	6	0,4737258	4,051435	-97,735336	0,001716811	0,0011900602	0,00017634251
13,832031	6	0,46664953	4,0590391	-99,582314	-0,0021554271	-0,0026940466	-0,0040830611
13,841797	6	0,47876596	4,0813193	-98,770668	0,0016531309	0,0010676455	7,632807e-05
13,851563	6	0,47454357	4,1482339	-98,928589	-0,0019418021	-0,0025241822	-0,0038789876
13,861328	6	0,48215389	4,1924891	-99,763809	0,0014424063	0,00091796479	-6,5532586e-05
13,871094	6	0,48524141	4,2332726	-99,580528	-0,0019020828	-0,0024035634	-0,0038031624
13,880859	6	0,48251271	4,2550488	-101,34078	0,0012933299	0,00080328272	-0,00023257504
13,890625	6	0,49911022	4,2750926	-99,866356	-0,0014435881	-0,0019572028	-0,0032837905
13,900391	6	0,48187852	4,3234816	-99,1772	0,00065411848	0,00018817613	-0,00092481502
13,910156	6	0,50512671	4,3528705	-101,33759	-0,00091004756	-0,0013250055	-0,0026708141
13,919922	6	0,49112439	4,3838172	-101,22327	0,00022441789	-0,00017524748	-0,0013444758
13,929688	6	0,50837278	4,4015112	-101,06005	-0,00061352656	-0,0009786291	-0,0022923639
13,939453	6	0,49971938	4,4151282	-101,65601	-0,00016730592	-0,00056959817	-0,0017873778
13,949219	6	0,50221443	4,4684973	-102,64512	-0,00047883586	-0,00088639394	-0,0021365443
13,958984	6	0,51000834	4,5003028	-103,80076	2,9529474e-05	-0,00039136517	-0,0015274575
13,96875	6	0,51070929	4,4990683	-102,12192	-0,00054323953	-0,00089169131	-0,0022351462
13,978516	6	0,51243663	4,5122519	-102,71469	-4,9836599e-05	-0,00047831156	-0,0016837361
13,988281	6	0,51601648	4,54357	-104,51032	-0,00052664027	-0,00091079203	-0,0022631753
13,998047	6	0,51083446	4,5724378	-104,5937	-5,9616723e-05	-0,00052785745	-0,0017214249
14,007813	6	0,52526236	4,5781951	-104,67355	-0,00031936157	-0,00070484442	-0,0019551103
14,017578	6	0,50532699	4,5674357	-104,98574	-0,00050010893	-0,0009377813	-0,0022014701
14,027344	6	0,53149581	4,6162724	-105,12008	0,00016649356	-0,00024985784	-0,001411608
14,037109	6	0,5075717	4,6558909	-105,14253	-0,00091515243	-0,0013783837	-0,0027020024
14,046875	6	0,53828835	4,6420612	-103,73035	0,0007998207	0,00024985848	-0,00074379961
14,056641	6	0,51118493	4,6472073	-103,66358	-0,0016175297	-0,0021470829	-0,0034852505
14,066406	6	0,53192973	4,649992	-106,48079	0,0011974598	0,0007134598	-0,00032200885
14,076172	6	0,51856995	4,6698422	-106,52309	-0,0017579927	-0,0022296044	-0,003632758
14,085938	6	0,53029418	4,7023559	-105,51341	0,0012547032	0,00076113682	-0,00029419913
14,095703	7	0,52260041	4,7032113	-105,66506	-0,0018184702	-0,0022937942	-0,0036790872
14,105469	7	0,53071141	4,7161098	-105,33929	0,0013129981	0,00080050027	-0,00018589868
14,115234	7	0,52530408	4,7149119	-106,53236	-0,0017449814	-0,0022083404	-0,0036049993
14,125	7	0,53735375	4,7115068	-104,83324	0,0011968984	0,0007546416	-0,00029149587
14,134766	7	0,51972985	4,7154336	-103,59087	-0,0019245279	-0,0024377622	-0,0038306157
14,144531	7	0,53766251	4,7209201	-107,34753	0,0015295098	0,00097251398	4,6866335e-05
14,154297	7	0,52235007	4,7372479	-106,3492	-0,0020110453	-0,0024956944	-0,0038971866
14,164063	7	0,5388391	4,7446084	-105,27408	0,0016322609	0,0011408431	0,00014672805
14,173828	7	0,52427769	4,7181444	-105,11124	-0,0022514726	-0,0027775133	-0,0041144355
14,183594	7	0,5357933	4,7162199	-105,15656	0,0018249884	0,0013609666	0,00028457661
14,193359	7	0,52963495	4,7457309	-106,89848	-0,0022687633	-0,0027645626	-0,004141571
14,203125	7	0,53188801	4,7406845	-105,26385	0,0016148934	0,0010801463	0,00010302123
14,212891	7	0,52756548	4,7358308	-105,51855	-0,0020776861	-0,0026145447	-0,0039900313
14,222656	7	0,53633571	4,7202005	-107,59285	0,0017308152	0,0012095186	0,00021416774
14,232422	7	0,52923441	4,7322617	-107,30462	-0,0020914061	-0,0025895271	-0,0039802133
14,242188	7	0,53871393	4,7437949	-105,95933	0,0015411577	0,0010311893	2,1100932e-05
14,251953	7	0,52804947	4,7188578	-105,99336	-0,0020884988	-0,0025556921	-0,0039440966
14,261719	7	0,53430796	4,7103643	-106,18224	0,0015958432	0,0011426146	0,00010705648
14,271484	7	0,52880049	4,7165308	-107,37051	-0,0020615889	-0,0025527254	-0,0039709089
14,28125	7	0,53278923	4,7285633	-106,79802	0,0015997608	0,0010874218	1,9612271e-05
14,291016	7	0,53540111	4,7360702	-105,56091	-0,0018134362	-0,0023129061	-0,003689864
14,300781	7	0,5262053	4,7083259	-107,25947	0,0011195249	0,00059838477	-0,00047338181
14,310547	7	0,54059148	4,7112031	-106,50845	-0,0014315873	-0,0018498144	-0,0031547162
14,320313	7	0,5224669	4,7282882	-105,75631	0,00067721325	0,00014612138	-0,00090563693
14,330078	7	0,54301977	4,7061915	-105,8108	-0,00085041043	-0,0012820477	-0,0025306006
14,339844	7	0,52436113	4,6919532	-105,15444	4,9165537e-05	-0,00038917307	-0,0015867394
14,349609	7	0,53426623	4,7079859	-105,87344	-0,0005000027	-0,00086886284	-0,0020992113
14,359375	7	0,53085327	4,7170248	-105,43747	-1,311324e-05	-0,00043062988	-0,0016012489
14,369141	7	0,53303957	4,7194695	-104,78803	-0,0005410848	-0,00082521106	-0,0021355783
14,378906	7	0,53490877	4,6868439	-106,34254	-6,3822372e-05	-0,00052878063	-0,0016700148
14,388672	7	0,53093672	4,6740675	-105,49575	-0,00059650035	-0,00095012668	-0,0021946123
14,398438	7	0,52860022	4,6909018	-105,46055	-7,2491093e-06	-0,0004256182	-0,0015505415
14,408203	7	0,53247213	4,6696744	-106,15491	-0,00054256292	-0,00088271365	-0,0022382564
14,417969	7	0,52061439	4,6405659	-106,15015	-0,00014972822	-0,00056319055	-0,0017362293
14,427734	7	0,53678632	4,6130953	-106,54159	-0,00023713961	-0,0006199177	-0,0018630633
14,4375	7	0,51128507	4,5873103	-105,15611	-0,00053163979	-0,0009339815	-0,0022149424
14,447266	7	0,53956509	4,5760617	-104,65421	0,00027958202	-0,00018228187	-0,0012528432
14,457031	7	0,50611138	4,533215	-105,74525	-0,001151016	-0,0016261841	-0,0029374294
14,466797	7	0,5309701	4,5178304	-104,67717	0,00083709543	0,00034728902	-0,00072823302
14,476563	7	0,50517678	4,5122542	-104,02948	-0,0016159964	-0,0020834256	-0,0034120209
14,486328	7	0,52305937	4,4687257	-104,65208	0,0012285393	0,00067823759	-0,00030819938
14,496094	7	0,50683737	4,4419541	-103,98209	-0,0018032352	-0,0023387095	-0,0037022238
14,505859	7	0,51362157	4,4146814	-104,4882	0,0013518869	0,00085808348	-0,00018033046
14,515625	7	0,50521016	4,3715601	-102,84327	-0,0017193264	-0,0022634317	-0,00365545
14,525391	7	0,50908208	4,3268051	-103,31914	0,0012330628	0,00075482985	-0,0002620552
14,535156	7	0,49479604	4,2888479	-103,02789	-0,0018774689	-0,0023536615	-0,0037432229
14,544922	7	0,50379157	4,2523623	-101,56095	0,0013706207	0,00086608983	-0,00015230238
14,554688	7	0,48520803	4,2302065	-101,25803	-0,0017988309	-0,0023361747	-0,0037021881
14,564453	7	0,50150514	4,1758637	-102,60126	0,0015474267	0,00102288	-1,2279488e-05
14,574219	7	0,47754765	4,1420312	-102,05939	-0,002187297	-0,0026616177	-0,0040500462
14,583984	7	0,49330235	4,0845838	-101,86963	0,001771268	0,0012746758	0,00029754132
14,59375	7	0,47749758	4,0173426	-101,04037	-0,0021516774	-0,0026587604	-0,0040718066
14,603516	7	0,48238754	4,0100532	-101,12252	0,001638882	0,0011821938	0,00017561186
14,613281	7	0,47050476	3,9766674	-103,65051	-0,0021862697	-0,0026994173	-0,0041124695
14,623047	7	0,47374249	3,9173229	-101,85928	0,0017270802	0,0012492476	0,00025741808
14,632813	7	0,46836019	3,8571606	-101,24036	-0,0021082524	-0,0025872758	-0,0039890492
14,642578	7	0,47115564	3,8166914	-101,64969	0,0015318596	0,0011151287	5,8263176e-05
14,652344	7	0,45496702	3,7874861	-101,10028	-0,002187449	-0,0026718397	-0,0040660887
14,662109	7	0,4612422	3,7242754	-101,35207	0,0016698345	0,0012095778	0,00019133098
14,671875	7	0,44974327	3,652348	-99,121483	-0,0021127209	-0,0025883671	-0,0039499854
14,681641	7	0,45401573	3,6180041	-99,24649	0,0015401152	0,0010217656	5,0834933e-06
14,691406	7	0,44346809	3,5702558	-100,32545	-0,0019311036	-0,0024331813	-0,0038121704
14,701172	7	0,44212461	3,5125492	-98,494453	0,0014588477	0,00088091992	-5,1715833e-05
14,710938	7	0,44213295	3,4753754	-98,041336	-0,0017429148	-0,002264681	-0,0036056973
14,720703	7	0,42379141	3,4147043	-99,715256	0,0010475829	0,00058926817	-0,00052981282
14,730469	7	0,43967128	3,3522933	-100,26427	-0,0012090844	-0,0016529239	-0,0030475673
14,740234	7	0,4153049	3,3037872	-99,124771	0,00040557934	-4,2967004e-05	-0,0011516567
14,75	7	0,42950749	3,2406256	-96,489952	-0,00076789455	-0,0011573809	-0,0024689196
14,759766	7	0,4106319	3,2049572	-97,884148	7,8972589e-05	-0,00036014855	-0,0015226853
14,769531	7	0,41633129	3,140311	-99,13858	-0,00047465015	-0,00086899265	-0,002101626
14,779297	7	0,41001439	3,074816	-97,14492	-9,1266338e-05	-0,00050592498	-0,0017227733
14,789063	7	0,40022612	3,015538	-96,935257	-0,00058345404	-0,00092969206	-0,0022100508
14,798828	7	0,39726377	2,930294	-95,529495	-2,8424474e-05	-0,0004341139	-0,0016203467
14,808594	7	0,38968682	2,8835862	-96,269341	-0,00055903738	-0,00089366746	-0,0021639117
14,818359	7	0,38596511	2,8254404	-95,621483	-1,9717336e-05	-0,00045356195	-0,0016505973
14,828125	7	0,38647413	2,7489605	-93,66481	-0,00050920906	-0,00082689861	-0,0020706579
14,837891	7	0,36786556	2,6873357	-93,003922	-0,00027525186	-0,00069635222	-0,0018779489
14,847656	7	0,38446307	2,6400723	-94,035339	-9,5486685e-05	-0,00055656023	-0,0017352364
14,857422	7	0,35200238	2,5734608	-92,026756	-0,00071597309	-0,0010562193	-0,0023745589
14,867188	7	0,37358165	2,4871898	-90,661285	0,00038163169	-5,4739794e-05	-0,00115583
14,876953	7	0,3367734	2,4054282	-90,925041	-0,0013083187	-0,001773308	-0,003076704
14,886719	7	0,35848618	2,3667004	-90,633568	0,0010413026	0,00053928001	-0,00044533465
14,896484	7	0,33366919	2,3118706	-91,024559	-0,0017197946	-0,0022068701	-0,0035217835
14,90625	7	0,3441	2,2257862	-88,744682	0,0013125336	0,00078422733	-0,00021960652
14,916016	7	0,32652617	2,1594508	-87,96981	-0,0018586947	-0,002330923	-0,0037143284
14,925781	7	0,32931328	2,0896115	-89,151039	0,0013102997	0,00077133696	-0,00024728739
14,935547	7	0,31357527	2,0243123	-86,982536	-0,0017717674	-0,002266394	-0,0036536355
14,945313	7	0,31560302	1,9620906	-85,126945	0,0011840254	0,00070114213	-0,00032568316
14,955078	7	0,29758692	1,8685668	-84,729195	-0,0017598971	-0,0022283611	-0,0036264707
14,964844	7	0,30877709	1,8003476	-84,370613	0,0014210494	0,00088812009	-0,00011154945
14,974609	7	0,2852869	1,7455101	-83,132996	-0,0019991798	-0,0024834764	-0,0038758162
14,984375	7	0,29557586	1,6634468	-79,599022	0,0015639201	0,0010980594	6,8576555e-05
14,994141	7	0,27094245	1,5940144	-77,725662	-0,0021138436	-0,0026655793	-0,0040626535
15,003906	7	0,28032184	1,5212928	-76,926086	0,0017171354	0,0012133784	0,00023385619
15,013672	7	0,26083708	1,4570984	-74,911133	-0,0022707069	-0,0028039247	-0,0042016641
15,023438	7	0,26310682	1,3936638	-72,808624	0,0017798359	0,0012479909	0,00027750013
15,033203	7	0,25195837	1,3133358	-70,521698	-0,0020803937	-0,0025466559	-0,0039565335
15,042969	7	0,25235057	1,2480078	-69,094437	0,0016784675	0,0011329168	9,4074712e-05
15,052734	7	0,23346663	1,1835759	-67,131889	-0,0021366247	-0,0026772425	-0,0040880349
15,0625	7	0,23481011	1,098188	-63,968956	0,0017439049	0,0011630733	0,0001633721
15,072266	7	0,21664381	1,0255859	-62,418243	-0,0020410093	-0,0025205908	-0,0039386661
15,082031	7	0,22299409	0,94343656	-60,665981	0,0016264756	0,0010701227	6,1215906e-05
15,091797	7	0,20668864	0,87509251	-57,451744	-0,0020897437	-0,0026093638	-0,0040064426
15,101563	7	0,20654678	0,81721151	-53,195023	0,0017067218	0,0011427023	0,00014531914
15,111328	7	0,19496441	0,73632896	-50,495045	-0,0020050665	-0,0025642454	-0,0038800745
15,121094	7	0,17403603	0,67589909	-48,538315	0,0013469255	0,00083740766	-0,00017195525
15,130859	7	0,18196344	0,61323959	-46,134441	-0,0016015974	-0,0021108778	-0,0034398932
15,140625	7	0,1588738	0,53541923	-41,830166	0,00091838639	0,00043472054	-0,00065956335
15,150391	7	0,167377	0,46654651	-37,336796	-0,0012127004	-0,0016387948	-0,0029421339
15,160156	7	0,13121128	0,38399035	-34,793449	0,00032914759	-0,00014239915	-0,0012543227
15,169922	7	0,1375699	0,33786669	-28,977581	-0,00048503818	-0,0009386848	-0,0021936379
15,179688	7	0,12668014	0,30417648	-23,459774	-1,3086901e-05	-0,00043889755	-0,001606078
15,189453	7	0,11867762	0,2135044	-19,169357	-0,00062106014	-0,00092623744	-0,0022084247
15,199219	7	0,095487833	0,13767751	-13,712068	-8,9750611e-05	-0,00055095501	-0,0017400638
15,208984	7	0,082228184	0,095773302	-8,8509541	-0,00045115087	-0,00080084207	-0,0020940343
15,21875	7	0,068901777	0,041469187	-3,3281744	-1,0396034e-05	-0,0004007871	-0,00155899
15,228516	7	0,075076818	-0,0096235424	-0,55175275	-0,0005716983	-0,00094972755	-0,0022558679
15,238281	7	0,038961172	-0,012615882	-0,6038323	-5,5972268e-05	-0,00051076768	-0,0016440284
15,248047	7	0,0441432	-0,031208899	-0,43815002	-0,00036355987	-0,0007963946	-0,0020653505
15,257813	7	0,0025117397	0,0031295232	0,37634745	-0,00029193747	-0,00075599441	-0,001935838
15,267578	7	0,0092291832	-0,012636278	-0,31767413	-2,5351037e-05	-0,00046321715	-0,0016770524
15,277344	7	-0,081510544	-0,029532798	-0,86965036	-0,00087311422	-0,0013340586	-0,0026208926
15,287109	7	-0,075176954	-0,021231361	-0,17607585	0,00061728206	0,00017101374	-0,00087930955
15,296875	7	-0,12931705	-0,031107198	0,88864934	-0,0013748613	-0,0017574637	-0,0031200594
15,306641	7	-0,15266538	0,0036916696	-0,1337193	0,0011016752	0,00062014174	-0,00043574075
15,316406	7	-0,21857977	-0,017421506	-1,121778	-0,0018016007	-0,0023096595	-0,0037067693
15,326172	7	-0,25555491	-0,032755081	-0,41915104	0,0013581106	0,00079440966	-0,00014450685
15,335938	7	-0,30858517	-0,01445543	0,70665032	-0,0018857616	-0,0023929346	-0,0037155154
15,345703	7	-0,34641147	-0,024716835	0,48737973	0,0012415986	0,00073819153	-0,00028066046
15,355469	7	-0,40514112	-0,0090971589	-0,23843721	-0,0017330666	-0,002286928	-0,003622069
15,365234	7	-0,45044422	-0,017548352	-1,1067464	0,0013609782	0,00083352922	-0,00015738471
15,375	7	-0,53243876	-0,065209255	-0,088736415	-0,0017897558	-0,0023217462	-0,0037437314
15,384766	7	-0,57562232	0,0058167614	-0,6556325	0,0013556699	0,00084960647	-0,0001686997
15,394531	7	-0,66233993	-0,054851174	-1,6059167	-0,0019656313	-0,0024848303	-0,003883573
15,404297	7	-0,70304513	-0,21366058	-14,064386	0,0017017183	0,0011970866	0,00018592393
15,414063	7	-0,78331232	-0,61595923	-27,870163	-0,0021915771	-0,0027024618	-0,0041145221
15,423828	7	-0,82279921	-1,162223	-39,662998	0,0017486211	0,0012382711	0,00023261608
15,433594	7	-0,86373806	-1,4401577	-47,003757	-0,0021203882	-0,0026351118	-0,0040137302
15,443359	7	-0,86473942	-1,4824095	-51,081329	0,0017980481	0,0012164476	0,00027580775
15,453125	7	-0,87579608	-1,5066274	-51,387436	-0,00222526	-0,0027491762	-0,0041314401
15,462891	7	-0,87046385	-1,5247344	-51,891747	0,0015831193	0,0010804766	5,8616351e-05
15,472656	7	-0,88059425	-1,5422527	-52,802582	-0,0019536226	-0,0024953699	-0,0038969747
15,482422	7	-0,87618828	-1,6254472	-53,096897	0,0017334287	0,0012185236	0,00021860578
15,492188	7	-0,9035337	-1,7665895	-55,432209	-0,0021275037	-0,0026990168	-0,0040616984
15,501953	7	-0,90854049	-1,9503433	-58,089775	0,0017018204	0,0011141604	0,00012053286
15,511719	7	-0,92764139	-2,0863752	-58,850292	-0,0020016609	-0,0025235843	-0,0039379569
15,521484	7	-0,92894316	-2,1703329	-60,871841	0,0015347397	0,0009562847	-4,8830407e-05
15,53125	7	-0,9351933	-2,1891632	-60,670395	-0,0018485608	-0,0024105269	-0,0037279129
15,541016	7	-0,94661713	-2,2276466	-61,815979	0,0013139389	0,00079148443	-0,00018620653
15,550781	7	-0,93900681	-2,338243	-62,723236	-0,0015130618	-0,0019824579	-0,0033248889
15,560547	7	-0,96620202	-2,4483566	-64,021309	0,00068541791	0,00022574743	-0,00086047477
15,570313	7	-0,95358491	-2,5062106	-63,518845	-0,0008816137	-0,0012789374	-0,0025852793
15,580078	7	-0,97868562	-2,5772378	-66,253693	0,00022023072	-0,00022397318	-0,00130767
15,589844	7	-0,97081661	-2,6657128	-66,994431	-0,00061463955	-0,0010598124	-0,0023631104
15,599609	7	-0,98608732	-2,746798	-67,762154	-0,00010359363	-0,00054925983	-0,001704081
15,609375	7	-0,99122763	-2,8162174	-67,964432	-0,00048618185	-0,0008219335	-0,0020466356
15,619141	7	-0,98915815	-2,8466074	-68,076363	2,8069626e-05	-0,00043620646	-0,0016073441
15,628906	7	-0,99988937	-2,9005101	-69,64138	-0,00058421597	-0,00091743295	-0,0022552176
15,638672	7	-1,0037696	-2,9731486	-69,046097	4,1964449e-05	-0,00050299405	-0,0015940942
15,648438	7	-1,0088849	-3,0526867	-68,042114	-0,00054719398	-0,00087340409	-0,0021479044
15,658203	7	-1,02126	-3,1341069	-70,179939	-0,00011559088	-0,00058963429	-0,0017041393
15,667969	7	-1,0131323	-3,163995	-70,682632	-0,00035098215	-0,00077187386	-0,0019693924
15,677734	7	-1,0436654	-3,2117839	-70,983658	-0,00045474863	-0,00091745926	-0,0020996197
15,6875	7	-1,0183978	-3,2931135	-69,849304	0,00017948056	-0,00028823371	-0,0014182712
15,697266	7	-1,0515678	-3,3535981	-71,13945	-0,00092173123	-0,001431484	-0,0027119406
15,707031	7	-1,0254824	-3,3777945	-74,179787	0,00077332108	0,00024245397	-0,00081642187
15,716797	7	-1,0580182	-3,4120581	-73,976952	-0,0015590276	-0,0020942125	-0,0033737412
15,726563	7	-1,041888	-3,4881587	-73,502525	0,0012344304	0,00065560255	-0,00031362381
15,736328	7	-1,0644686	-3,5741425	-74,40448	-0,0018707808	-0,002350183	-0,0037208861
15,746094	7	-1,0560405	-3,5885515	-75,009033	0,0013148247	0,0007537569	-0,00020703592
15,755859	7	-1,0683823	-3,6114595	-75,70356	-0,0017658271	-0,0023462139	-0,0036611238
15,765625	7	-1,0631168	-3,6812277	-73,440895	0,0013211218	0,00076111162	-0,00024022469
15,775391	7	-1,0759258	-3,7448828	-73,701683	-0,0017155053	-0,0022121668	-0,0035871221
15,785156	7	-1,0665298	-3,7930367	-75,845497	0,001207361	0,00067463412	-0,00026487914
15,794922	7	-1,0899782	-3,8097374	-76,40155	-0,0019461233	-0,0024097073	-0,0037405544
15,804688	7	-1,0761011	-3,8274202	-75,250938	0,0015371719	0,00097345322	-1,2853707e-05
15,814453	7	-1,0973799	-3,8880899	-75,530273	-0,002074535	-0,0025789791	-0,0039764149
15,824219	7	-1,0827184	-3,9398344	-76,553535	0,0016537106	0,0011056277	0,00012454468
15,833984	7	-1,1068428	-3,9806385	-77,269188	-0,0022041479	-0,0027206815	-0,004105601
15,84375	7	-1,0902703	-4,0177245	-77,601059	0,0018683069	0,0013339691	0,00037994271
15,853516	7	-1,1023617	-4,0391603	-76,420547	-0,0022214854	-0,0027964229	-0,0040920922
15,863281	7	-1,1006343	-4,0671983	-77,495392	0,0016040499	0,0010464974	5,569942e-05
15,873047	7	-1,1129761	-4,0813761	-77,364182	-0,0020228082	-0,002595589	-0,0040071532
15,882813	7	-1,108954	-4,117784	-76,47744	0,0016891501	0,0011336009	0,00018190236
15,892578	7	-1,1154211	-4,1855869	-77,470306	-0,0020527442	-0,0025782923	-0,0039766016
15,902344	7	-1,1137271	-4,2181988	-78,549103	0,0015535288	0,0010724838	6,7361179e-05
15,912109	7	-1,1223805	-4,2356868	-79,502296	-0,0020650483	-0,0025695562	-0,003961605
15,921875	7	-1,1247921	-4,264854	-77,770706	0,0016747859	0,001102488	8,6109576e-05
15,931641	7	-1,1267698	-4,2843094	-77,523056	-0,002036002	-0,0026268093	-0,0039650798
15,941406	7	-1,1249173	-4,3199058	-79,720619	0,0015361952	0,0010294191	-4,0676532e-05
15,951172	7	-1,1235154	-4,3333516	-80,39463	-0,0017514275	-0,0022463696	-0,0036312069
15,960938	7	-1,1489832	-4,3572888	-79,877914	0,0011632666	0,00060278742	-0,00041115272
15,970703	7	-1,1253262	-4,4003959	-78,977806	-0,0013367096	-0,0018295646	-0,0031683114
15,980469	7	-1,1584127	-4,4138241	-79,611931	0,00058572518	1,6055274e-05	-0,00099468289
15,990234	7	-1,1245584	-4,4289026	-80,512093	-0,00082921842	-0,0011845195	-0,0024110479
16	7	-1,1473477	-4,4559045	-79,625732	4,1665116e-05	-0,00040301864	-0,0015858345
16,009766	7	-1,1393869	-4,4775152	-79,746262	-0,00045941706	-0,00089515379	-0,0021748506
16,019531	7	-1,1449194	-4,5054598	-81,064293	-2,6690468e-05	-0,00046953166	-0,0016096624
16,029297	7	-1,1413062	-4,5071588	-81,225555	-0,00045857736	-0,00084622484	-0,0020816759
16,039063	7	-1,1378181	-4,5034895	-80,051704	-5,2424584e-05	-0,00044371613	-0,0016300135
16,048828	7	-1,1461461	-4,5266786	-80,821831	-0,00063190941	-0,0010037759	-0,0022658745
16,058594	7	-1,1624432	-4,5428109	-80,575958	1,395616e-05	-0,0004426112	-0,0015594938
16,068359	7	-1,1476147	-4,557653	-80,079025	-0,0005096891	-0,00087613967	-0,0021981362
16,078125	7	-1,1648548	-4,5640965	-80,146584	-0,0001463839	-0,00060272042	-0,0017571272
16,087891	7	-1,1557174	-4,5640936	-79,287827	-0,0002312391	-0,0006140754	-0,0018599714
16,097656	8	-1,1754775	-4,5981989	-81,188622	-0,00055846735	-0,001013527	-0,0022676589
16,107422	8	-1,1359072	-4,6179223	-81,391472	0,00041557258	-0,0001045852	-0,0011438818
16,117188	8	-1,1711633	-4,5928297	-80,929062	-0,001233008	-0,0016833562	-0,0029936754
16,126953	8	-1,1540735	-4,6127276	-80,788193	0,00084678817	0,00029705878	-0,00065494224
16,136719	8	-1,168952	-4,6280661	-81,021324	-0,0016654865	-0,0021020086	-0,0034683077
16,146484	8	-1,1665738	-4,6361918	-81,320221	0,0013504653	0,00077375822	-0,00022470893
16,15625	8	-1,1594892	-4,6090364	-80,064941	-0,0018264542	-0,0023376523	-0,0037369351
16,166016	8	-1,1543322	-4,5997143	-79,460327	0,0013303406	0,0007830282	-0,00022762055
16,175781	8	-1,1606991	-4,6341763	-80,319977	-0,0017935762	-0,0022882198	-0,0036620966
16,185547	8	-1,1471474	-4,6455069	-79,876297	0,0013314779	0,00077428389	-0,00022276377
16,195313	8	-1,1649048	-4,629323	-79,594162	-0,001837634	-0,0023595546	-0,003733394
16,205078	8	-1,1534226	-4,6369758	-80,915482	0,0013156617	0,00077841658	-0,00020932232
16,214844	8	-1,1714554	-4,6234102	-81,02433	-0,001865162	-0,0023731194	-0,0037412052
16,224609	8	-1,1480987	-4,6138372	-80,919952	0,0015623013	0,0010115762	-3,1352029e-05
16,234375	8	-1,1704791	-4,6159458	-80,078629	-0,002144628	-0,0027038858	-0,004072702
16,244141	8	-1,1580455	-4,6097603	-80,139206	0,0017776822	0,0012431123	0,00026766566
16,253906	8	-1,1825955	-4,6159296	-81,07753	-0,0021568194	-0,002683165	-0,0040469398
16,263672	8	-1,1550081	-4,6215057	-80,868492	0,0016773078	0,0011727043	8,999712e-05
16,273438	8	-1,1744094	-4,609302	-80,789032	-0,002201505	-0,0027243074	-0,0041227397
16,283203	8	-1,1537147	-4,6045141	-81,178558	0,0018116344	0,0012782706	0,00027457596
16,292969	8	-1,1694193	-4,5846033	-81,618835	-0,0020126642	-0,0025123379	-0,0038663305
16,302734	8	-1,1579454	-4,5980587	-81,467911	0,0015837494	0,0010380241	2,8784125e-05
16,3125	8	-1,167208	-4,6116533	-80,081879	-0,0021420512	-0,0027418088	-0,0040382217
16,322266	8	-1,1526716	-4,5783591	-81,308594	0,0017266693	0,001166013	0,00023615132
16,332031	8	-1,1746681	-4,5869627	-82,170975	-0,0020411965	-0,0025845682	-0,0040070214
16,341797	8	-1,151787	-4,6042314	-82,027649	0,0015631061	0,0010308423	-4,0153827e-06
16,351563	8	-1,1639369	-4,6046267	-80,799873	-0,0018523003	-0,002400541	-0,0037786723
16,361328	8	-1,1663318	-4,5898123	-81,211922	0,0014727823	0,00085494446	-4,8787988e-05
16,371094	8	-1,1572361	-4,5685968	-81,075516	-0,0017646073	-0,0022133077	-0,0035794782
16,380859	8	-1,1635613	-4,5682335	-80,88575	0,00099748466	0,00043105928	-0,00057645014
16,390625	8	-1,1469221	-4,583312	-80,084953	-0,001100708	-0,0016002596	-0,0028203132
16,400391	8	-1,1748517	-4,5626979	-80,081596	0,00038319398	-0,00012882956	-0,0012074715
16,410156	8	-1,1488748	-4,5480185	-81,279312	-0,00074194017	-0,00117136	-0,0024666218
16,419922	8	-1,1688685	-4,5229006	-80,745605	7,7417644e-06	-0,00040059022	-0,0015499921
16,429688	8	-1,1487997	-4,4963746	-79,535652	-0,00042025495	-0,00081240811	-0,0020278369
16,439453	8	-1,1508274	-4,4885354	-80,384911	-0,00010945914	-0,00054347067	-0,0017224497
16,449219	8	-1,1449778	-4,453876	-80,375359	-0,00058374071	-0,0010112305	-0,0023097335
16,458984	8	-1,1591053	-4,4266405	-80,081764	5,0982926e-05	-0,00043003849	-0,0015564644
16,46875	8	-1,1458623	-4,41396	-79,062019	-0,00048278313	-0,00086117524	-0,0022224812
16,478516	8	-1,1405551	-4,3763971	-79,961456	-6,1012688e-05	-0,00048666814	-0,0016971309
16,488281	8	-1,1296988	-4,3529487	-82,923233	-0,00040336745	-0,00080871396	-0,0020633275
16,498047	8	-1,1731994	-4,3211756	-81,639351	-0,00025885011	-0,00073849049	-0,0018575109
16,507813	8	-1,1180246	-4,2941699	-80,646263	6,0025923e-06	-0,00045884837	-0,0015867187
16,517578	8	-1,1430335	-4,2740636	-80,666428	-0,00085212936	-0,0012429112	-0,0025399292
16,527344	8	-1,1132014	-4,2161713	-80,550369	0,00047457099	-6,649112e-05	-0,0011563434
16,537109	8	-1,147573	-4,1716175	-80,756729	-0,0013432613	-0,0018608246	-0,0031412274
16,546875	8	-1,1087286	-4,1467814	-78,927742	0,0011745745	0,00060057407	-0,00036898849
16,556641	8	-1,1248755	-4,0978527	-79,212723	-0,0017121941	-0,0022541285	-0,0036134087
16,566406	8	-1,1130762	-4,0461307	-81,068146	0,0013168412	0,0007606814	-0,00020225118
16,576172	8	-1,1207283	-4,0084906	-80,654633	-0,001807724	-0,00230511	-0,003635563
16,585938	8	-1,1032295	-3,9758704	-79,100517	0,001313515	0,00074433588	-0,00021313484
16,595703	8	-1,1098301	-3,9527926	-79,08934	-0,0018165128	-0,0023565465	-0,0036808087
16,605469	8	-1,1011016	-3,8810823	-81,080498	0,0012751259	0,00064632267	-0,00036050921
16,615234	8	-1,112684	-3,819103	-80,748734	-0,0017697606	-0,0023146723	-0,0036861498
16,625	8	-1,0847878	-3,7870696	-79,573708	0,0014588556	0,00093403005	-0,00010104392
16,634766	8	-1,1010516	-3,7416754	-78,505066	-0,0020069359	-0,0025495912	-0,0039487192
16,644531	8	-1,0797226	-3,7002532	-81,934555	0,0015536319	0,0010659099	9,1219044e-05
16,654297	8	-1,0989821	-3,6462972	-80,740417	-0,0020729632	-0,0026561138	-0,0040848982
16,664063	8	-1,0719037	-3,5830903	-79,701172	0,0017851843	0,001260219	0,000289861
16,673828	8	-1,0889018	-3,5479488	-80,447884	-0,0023249215	-0,0028298635	-0,004187318
16,683594	8	-1,0710692	-3,4834228	-80,609825	0,0017536553	0,0011857295	0,0002501501
16,693359	8	-1,0715449	-3,430218	-82,048714	-0,0020279423	-0,0025681381	-0,0039273878
16,703125	8	-1,057142	-3,3873205	-80,142006	0,0016665132	0,0010987535	0,00011569115
16,712891	8	-1,0633922	-3,3402259	-80,143959	-0,0021459924	-0,0027053761	-0,0040625809
16,722656	8	-1,0508668	-3,2874842	-81,443939	0,0016175064	0,00104738	4,9003356e-05
16,732422	8	-1,057626	-3,2121348	-80,810875	-0,0019756935	-0,0025379579	-0,0039814394
16,742188	8	-1,0425723	-3,1577709	-79,577728	0,0016440965	0,0010230939	4,5763372e-05
16,751953	8	-1,0468531	-3,1268351	-79,556717	-0,0020233763	-0,0026099139	-0,0039863889
16,761719	8	-1,0354543	-3,0601826	-79,452621	0,0016327	0,0010566127	5,2620089e-05
16,771484	8	-1,0329592	-2,9809315	-80,537636	-0,0019203041	-0,0024941764	-0,0038359186
16,78125	8	-1,0331094	-2,934629	-79,34008	0,0012756928	0,00072840264	-0,00027261797
16,791016	8	-1,0163367	-2,8794425	-79,269783	-0,0014616275	-0,0019845469	-0,0033131514
16,800781	8	-1,0278022	-2,8306048	-79,34919	0,00078919006	0,00021993619	-0,00074955513
16,810547	8	-1,003077	-2,7490778	-78,604759	-0,00099909597	-0,0015298289	-0,0027904678
16,820313	8	-1,0175383	-2,6762731	-76,690506	0,00018605249	-0,00027806469	-0,0013820323
16,830078	8	-0,99769473	-2,6337874	-76,572311	-0,00050675764	-0,00093501847	-0,0021835044
16,839844	8	-0,99729419	-2,5731783	-75,720772	-4,0386949e-05	-0,00047371257	-0,0016049749
16,849609	8	-0,99141121	-2,5121741	-76,307167	-0,00049473374	-0,00086641044	-0,0021405434
16,859375	8	-0,98608732	-2,4457858	-76,259224	-5,7394136e-05	-0,00050397677	-0,0016578346
16,869141	8	-0,98465204	-2,3680341	-74,652695	-0,00061182521	-0,00094052259	-0,0022456725
16,878906	8	-0,97564816	-2,3155322	-75,573639	7,1222166e-06	-0,00044637505	-0,0015786455
16,888672	8	-0,96812963	-2,2444594	-75,474846	-0,0005155073	-0,00092040852	-0,0022206309
16,898438	8	-0,96762061	-2,1610155	-73,995888	-1,9647414e-05	-0,00045546811	-0,0016196333
16,908203	8	-0,94902873	-2,1015501	-73,199944	-0,00039657962	-0,000783358	-0,0020750966
16,917969	8	-0,96150398	-2,0504832	-72,319618	-0,00042188063	-0,0008564131	-0,0020733776
16,927734	8	-0,93188882	-1,9853878	-72,011055	0,00012216915	-0,00033514327	-0,0014399837
16,9375	8	-0,95807433	-1,9050416	-70,321991	-0,0010497785	-0,001510198	-0,0028419523
16,947266	8	-0,92048168	-1,8186704	-68,422928	0,00074783619	0,00022390625	-0,00077897962
16,957031	8	-0,94218612	-1,7616829	-68,536194	-0,0015075915	-0,0020072754	-0,0033285546
16,966797	8	-0,91126084	-1,7039632	-66,757111	0,0012020812	0,00063235167	-0,00039325003
16,976563	8	-0,92222571	-1,6193007	-64,929291	-0,0017689493	-0,0023437177	-0,0036859624
16,986328	8	-0,90185642	-1,5630814	-63,316509	0,0013511743	0,00078252336	-0,00017038772
16,996094	8	-0,90488553	-1,4942287	-61,757473	-0,0017972542	-0,0023179662	-0,0036854658
17,005859	8	-0,8905828	-1,4333844	-61,233936	0,0012669093	0,00070749817	-0,00029147277
17,015625	8	-0,89604855	-1,3566389	-58,511497	-0,001762226	-0,0023419089	-0,0036592497
17,025391	8	-0,87289214	-1,2696141	-56,519173	0,0013430805	0,00080744381	-0,00019784369
17,035156	8	-0,88016868	-1,2270522	-55,724064	-0,0018151379	-0,0023697272	-0,0037108432
17,044922	8	-0,85316539	-1,1549882	-52,980556	0,0014400169	0,00090051955	-7,7871591e-05
17,054688	8	-0,86662531	-1,0557834	-50,414967	-0,0020672972	-0,0026263807	-0,0039695022
17,064453	8	-0,83909631	-0,98772502	-47,760921	0,0017542822	0,0011871891	0,00017789782
17,074219	8	-0,84710717	-0,9162246	-46,362934	-0,0022252696	-0,0027822074	-0,0041137859
17,083984	8	-0,82889915	-0,83693147	-43,921341	0,001744837	0,0011467678	0,00020386804
17,09375	8	-0,83055973	-0,7683562	-41,49165	-0,0021876357	-0,0026791624	-0,0040360014
17,103516	8	-0,81200123	-0,71138579	-38,995464	0,0017788274	0,001229229	0,00027077907
17,113281	8	-0,81083298	-0,65615606	-38,155708	-0,0021191433	-0,0026370245	-0,0040543
17,123047	8	-0,79861641	-0,59113163	-35,347099	0,0015506351	0,0010010098	4,3395921e-05
17,132813	8	-0,79977632	-0,50782752	-32,661091	-0,0020579896	-0,002620487	-0,0039580134
17,142578	8	-0,77699542	-0,45732054	-30,326061	0,0017907204	0,0012185174	0,00021755339
17,152344	8	-0,77741265	-0,40506077	-27,057957	-0,0021477474	-0,0026920331	-0,0040516751
17,162109	8	-0,75726867	-0,34841755	-24,516563	0,001634517	0,0010540243	0,00010947559
17,171875	8	-0,75453162	-0,28047204	-19,89551	-0,0019509965	-0,0025049921	-0,0038626927
17,181641	8	-0,73845983	-0,1925182	-15,737917	0,0014798348	0,00093464163	-0,00010040305
17,191406	8	-0,72757006	-0,14373246	-12,880527	-0,0018295427	-0,0023013302	-0,0037442939
17,201172	8	-0,72379827	-0,098113254	-8,1655388	0,0011771523	0,00059694471	-0,00036387914
17,210938	8	-0,69453359	-0,046261121	-3,2939203	-0,0013289446	-0,0017842653	-0,0031225032
17,220703	8	-0,70151806	-0,026110746	0,0030733645	0,00052958389	3,750938e-05	-0,0010452576
17,230469	8	-0,66692114	-0,027879886	-1,0648929	-0,00080792024	-0,0012594801	-0,0024957978
17,240234	8	-0,66513538	-0,0015947968	-0,84746629	0,00014225589	-0,00032491778	-0,0014272205
17,25	8	-0,63506961	-0,038497802	0,3096275	-0,00046301415	-0,00089676224	-0,0021554008
17,259766	8	-0,61951518	0,004104618	0,36550686	-0,0001375562	-0,00059929513	-0,0017439773
17,269531	8	-0,59176087	-0,021515228	-0,94553459	-0,00061437319	-0,00094870367	-0,0022209438
17,279297	8	-0,54801822	-0,017476827	-0,31571835	5,4453121e-05	-0,00040749015	-0,0015929437
17,289063	8	-0,5232513	-0,0057958066	0,23894012	-0,00045843	-0,00090546801	-0,0021600695
17,298828	8	-0,47822356	-0,03256565	0,18244609	-1,1975571e-05	-0,00044620218	-0,0016121247
17,308594	8	-0,42506814	-0,002407562	-0,77437609	-0,00050325418	-0,00089688471	-0,0022002184
17,318359	8	-0,40585041	-0,00014668331	-0,99336731	-0,0002100374	-0,00064471096	-0,0017999448
17,328125	8	-0,33239245	-0,0071475282	0,10477379	-0,00022799599	-0,0006432425	-0,0018493072
17,337891	8	-0,31393409	-0,022595935	0,42367727	-0,00067802874	-0,0010763903	-0,0023538391
17,347656	8	-0,23660421	-0,033745263	-1,1346303	0,00033083648	-0,00017290942	-0,0012600713
17,357422	8	-0,20271659	0,0005970709	-0,79823661	-0,001130144	-0,0016294196	-0,0029168972
17,367188	8	-0,11344552	0,02025906	-0,3275089	0,0009760774	0,00045549747	-0,00059226574
17,376953	8	-0,068100691	-0,0034726225	-0,18915161	-0,0016632441	-0,0022601199	-0,0035883856
17,386719	8	0,033011436	0,0054225326	-1,2642145	0,0012657804	0,00073218369	-0,00029108115
17,396484	8	0,078072548	0,18331501	-19,182713	-0,0017919836	-0,0022964587	-0,0036703341
17,40625	8	0,16778588	0,71671641	-40,050858	0,0013813608	0,00073117227	-0,00024432593
17,416016	8	0,21504164	1,4231215	-54,037514	-0,0017929055	-0,0023551399	-0,0037215564
17,425781	8	0,24716854	1,697289	-62,364544	0,0013127894	0,00070981955	-0,00028205954
17,435547	8	0,24519086	1,5329694	-63,635632	-0,0016710679	-0,0022515561	-0,0035636805
17,445313	8	0,26013613	1,4855182	-63,825905	0,0013949354	0,00083260867	-0,0001785472
17,455078	8	0,24272084	1,6230824	-65,541344	-0,0020345766	-0,0025894286	-0,0038844852
17,464844	8	0,26013613	1,7248261	-66,591591	0,0015804929	0,00097217743	8,6668224e-05
17,474609	8	0,25217533	1,7269311	-68,598946	-0,0020802107	-0,0026117265	-0,0040377923
17,484375	8	0,27888656	1,7365172	-68,530327	0,0017703233	0,0011372482	0,00017391409
17,494141	8	0,27946234	1,95806	-71,112457	-0,0022411935	-0,0028215968	-0,0041489433
17,503906	8	0,30114174	2,2242172	-75,50061	0,0019191728	0,0013602673	0,00036422332
17,513672	8	0,30558944	2,3217371	-75,871933	-0,0020930669	-0,0026814854	-0,0040080398
17,523438	8	0,31643748	2,2547541	-75,591866	0,0016385223	0,0010421021	6,3977568e-05
17,533203	8	0,31082988	2,2156281	-75,954063	-0,0021439833	-0,002709301	-0,0040062717
17,542969	8	0,32398939	2,389981	-77,874977	0,0017309842	0,0011596238	0,00016582104
17,552734	8	0,32531619	2,5741649	-81,050095	-0,0019840314	-0,0025733185	-0,0039580236
17,5625	8	0,3427732	2,6235757	-79,854279	0,0016036276	0,0010271403	8,8030865e-05
17,572266	8	0,34308195	2,5979359	-80,874298	-0,0020049328	-0,0025155838	-0,0039436752
17,582031	8	0,35444736	2,6635065	-83,227219	0,0015968272	0,0010786551	0,00013690231
17,591797	8	0,35628319	2,8262339	-84,117813	-0,0020623293	-0,00256844	-0,0039564562
17,601563	8	0,35847783	2,9326174	-83,686096	0,0015034208	0,00093211414	-8,3768464e-05
17,611328	8	0,37523389	2,9170871	-84,344017	-0,001574122	-0,0021114196	-0,0034846528
17,621094	8	0,36552072	2,9240434	-85,37957	0,00093453284	0,0004153373	-0,00061894534
17,630859	8	0,3908217	3,0234644	-87,147934	-0,001145903	-0,0016792144	-0,0030184907
17,640625	8	0,37680268	3,1326153	-86,689445	0,00048105008	-7,7665172e-05	-0,0011741611
17,650391	8	0,40202022	3,1960826	-87,457954	-0,00061543792	-0,0010390173	-0,0022874449
17,660156	8	0,39327502	3,2012045	-89,38797	-6,9063099e-05	-0,00051826471	-0,0017513669
17,669922	8	0,40202856	3,2664297	-90,657768	-0,00047641396	-0,00094322127	-0,0021833766
17,679688	8	0,40621758	3,3679237	-89,592323	4,1600288e-06	-0,0004643068	-0,0016300839
17,689453	8	0,41042328	3,4080038	-90,24929	-0,00043599133	-0,00082010706	-0,002096633
17,699219	8	0,41883469	3,4343929	-90,721138	-5,5395503e-05	-0,00047149442	-0,0016765333
17,708984	8	0,42430878	3,4630764	-92,76107	-0,00052225258	-0,00096401502	-0,0022529375
17,71875	8	0,42279005	3,5221636	-92,09935	-8,7024819e-06	-0,00048093105	-0,0016147888
17,728516	8	0,43710947	3,6135483	-90,901291	-0,00048088125	-0,00090331293	-0,002107623
17,738281	8	0,42523503	3,6676311	-94,462204	-0,00027178219	-0,00072106498	-0,0019399945
17,748047	8	0,45033574	3,6967309	-95,191879	-4,3454493e-05	-0,00050446496	-0,0016526731
17,757813	8	0,42641997	3,7313235	-95,385223	-0,00074976607	-0,0012521294	-0,0024471881
17,767578	8	0,46244383	3,7707798	-95,446793	0,00056614703	0,00012975564	-0,00096465828
17,777344	8	0,43781877	3,8406889	-95,275581	-0,0014130492	-0,0018803289	-0,0032087734
17,787109	8	0,46672463	3,8973713	-97,488243	0,0011190568	0,00053312257	-0,00046993251
17,796875	8	0,45007706	3,9232602	-98,140625	-0,0017187481	-0,0022935085	-0,0036099285
17,806641	8	0,46655774	3,96293	-97,677895	0,0013434691	0,00077127601	-0,00020330881
17,816406	8	0,46033263	3,9940543	-98,704178	-0,0018135358	-0,0023362231	-0,0037222784
17,826172	8	0,47156453	4,0224185	-97,544006	0,0012514881	0,00076079054	-0,00030723726
17,835938	8	0,4669416	4,0806241	-97,809883	-0,0017044803	-0,0023071747	-0,0035829498
17,845703	8	0,48226237	4,1188707	-98,193436	0,0013132342	0,00077837455	-0,00023933557
17,855469	8	0,47093034	4,164463	-98,878456	-0,0018657221	-0,0024102952	-0,0037829389
17,865234	8	0,48883796	4,1902652	-101,58632	0,0013876969	0,00086606841	-0,0001855458
17,875	8	0,47167301	4,2120342	-100,18274	-0,0019091708	-0,0024951431	-0,0038605109
17,884766	8	0,49578071	4,2584715	-100,07428	0,001709984	0,0011499191	0,00017930513
17,894531	8	0,48212051	4,2732782	-101,00892	-0,0021906842	-0,0027350206	-0,0041421438
17,904297	8	0,49662352	4,3062901	-100,20856	0,0018059839	0,0012950241	0,00024174406
17,914063	8	0,49270988	4,3577728	-100,61436	-0,0021534655	-0,0026411763	-0,0040100506
17,923828	8	0,50186396	4,3725982	-101,14365	0,0016870407	0,0011242455	0,00016836646
17,933594	8	0,49785018	4,389925	-101,83604	-0,0021742692	-0,0027196596	-0,0040844018
17,943359	8	0,50422549	4,41888	-102,17249	0,0017256611	0,0011601981	0,00011874559
17,953125	8	0,50037861	4,45294	-102,19255	-0,0020285326	-0,0025187377	-0,0038779394
17,962891	8	0,51459789	4,4909749	-102,88803	0,0016234808	0,0010774714	0,00010157026
17,972656	8	0,5053854	4,5049772	-104,67237	-0,0021066654	-0,0027222917	-0,0040887319
17,982422	8	0,51524878	4,5180817	-103,37831	0,0016691886	0,0011522424	0,00019694948
17,992188	8	0,50902367	4,5550752	-103,14027	-0,0019911698	-0,0025765235	-0,0039306749
18,001953	8	0,51580787	4,5715356	-102,71973	0,0015075395	0,00093873503	-7,7961158e-06
18,011719	8	0,51683426	4,5853438	-101,70501	-0,0018147458	-0,0023753638	-0,0037201864
18,021484	8	0,51511526	4,5889139	-103,35255	0,0012814616	0,0008052371	-0,00027574651
18,03125	8	0,52881718	4,5939879	-102,8606	-0,0014293438	-0,0020534908	-0,0033536484
18,041016	8	0,50982475	4,655591	-104,13134	0,00076314958	0,0002361177	-0,00084755948
18,050781	8	0,53509235	4,6716294	-106,70621	-0,00086748175	-0,0013395265	-0,0026051914
18,060547	8	0,51788568	4,663002	-105,58376	0,00015472207	-0,00030337367	-0,0014148266
18,070313	8	0,53139567	4,6592855	-105,07202	-0,00056518195	-0,0010068852	-0,0023553954
18,080078	8	0,5212152	4,6736326	-104,88762	-5,2388496e-05	-0,00049874041	-0,0016981498
18,089844	8	0,52496195	4,6974721	-105,06917	-0,00046153701	-0,00081016985	-0,0021195812
18,099609	9	0,53195477	4,7008729	-106,02711	-2,3691246e-06	-0,00044753819	-0,0015813101
18,109375	9	0,52850008	4,6888585	-104,02177	-0,00052759459	-0,00094606704	-0,0022451922
18,119141	9	0,53007722	4,6981959	-104,37979	-3,050307e-05	-0,00046818037	-0,001618383
18,128906	9	0,53199649	4,701004	-105,82465	-0,0005888528	-0,00087938795	-0,0022083044
18,138672	9	0,52490354	4,7123218	-104,66728	-9,2301489e-05	-0,00054342486	-0,001668002
18,148438	9	0,53914785	4,7245636	-103,93291	-0,00027470576	-0,00072421215	-0,0019273496
18,158203	9	0,51746845	4,7228618	-106,11512	-0,00050536054	-0,00097014912	-0,00213803
18,167969	9	0,5443716	4,7322307	-106,74527	0,00020600433	-0,00032720389	-0,0014207956
18,177734	9	0,51717639	4,7414045	-107,95433	-0,00090107461	-0,0014297941	-0,0026816661
18,1875	9	0,5464828	4,7185068	-106,4875	0,00076198322	0,00025013171	-0,00082100305
18,197266	9	0,5186367	4,7194381	-105,5599	-0,0016023756	-0,0021014058	-0,0034778318
18,207031	9	0,54032445	4,7188458	-107,30199	0,001245012	0,00060670811	-0,00029364345
18,216797	9	0,52367687	4,726562	-105,65484	-0,0017611843	-0,0022854335	-0,0037161557
18,226563	9	0,53535104	4,7371187	-104,95663	0,0014252622	0,00081277097	-0,00020725827
18,236328	9	0,52778244	4,7179289	-105,08576	-0,0017363573	-0,0022731454	-0,0036029692
18,246094	9	0,53581834	4,7259493	-104,74719	0,0012951526	0,0006905215	-0,0002172948
18,255859	9	0,52734017	4,7131114	-105,17919	-0,0017080279	-0,0022347129	-0,0036160257
18,265625	9	0,53908944	4,6925535	-103,13574	0,0012121173	0,00069014583	-0,00029255659
18,275391	9	0,52124858	4,706357	-103,05153	-0,0018631072	-0,0024143783	-0,0037609914
18,285156	9	0,53931475	4,7277308	-105,09566	0,001570226	0,0010083915	2,8947397e-05
18,294922	9	0,52305937	4,7284269	-104,10742	-0,002052214	-0,0026067356	-0,0040404527
18,304688	9	0,53788781	4,701973	-103,88598	0,0016892644	0,0011441358	0,00014900965
18,314453	9	0,52521229	4,6684399	-103,39368	-0,0021766764	-0,0026964638	-0,0040575862
18,324219	9	0,53575158	4,6883216	-103,64771	0,001831079	0,0012482385	0,0002825156
18,333984	9	0,5294013	4,7128701	-105,07257	-0,0022891199	-0,0028212729	-0,0042019319
18,34375	9	0,53114533	4,7041912	-103,31841	0,0017045169	0,0010671262	9,7818483e-05
18,353516	9	0,52598834	4,6983581	-103,88581	-0,0019834603	-0,0025639238	-0,0039592902
18,363281	9	0,53565145	4,682909	-105,16562	0,0017444354	0,0011916659	0,0002217196
18,373047	9	0,52639723	4,6856685	-104,25807	-0,0020991352	-0,002677216	-0,0040946249
18,382813	9	0,53500056	4,6950941	-104,26741	0,0016393531	0,001029134	9,5490759e-05
18,392578	9	0,52549601	4,6715016	-104,12374	-0,0020109222	-0,0025600777	-0,003890496
18,402344	9	0,53058624	4,6670814	-103,97092	0,0016192493	0,0010455938	5,1913448e-05
18,412109	9	0,52531242	4,6621623	-104,73736	-0,0020333703	-0,0025993378	-0,0039268765
18,421875	9	0,52466154	4,6331553	-103,24292	0,001575644	0,0010339218	7,7893565e-05
18,431641	9	0,53020239	4,5930724	-102,25402	-0,0017532744	-0,0022955567	-0,0036067539
18,441406	9	0,51499844	4,5635924	-103,87391	0,0010788917	0,00053496181	-0,0005057737
18,451172	9	0,53061128	4,5715551	-105,16539	-0,0012860862	-0,0018119143	-0,0030829902
18,460938	9	0,50971627	4,560956	-104,1908	0,00060230901	8,739371e-05	-0,00092755165
18,470703	9	0,52855015	4,5055871	-104,35732	-0,00077955681	-0,0012621813	-0,0024915976
18,480469	9	0,50737143	4,4714684	-104,3462	-9,9321187e-06	-0,00047307432	-0,0016731899
18,490234	9	0,51528215	4,4695106	-105,21518	-0,00040652091	-0,00082791405	-0,0020397848
18,5	9	0,51403046	4,4320621	-103,06433	-1,892884e-05	-0,00044571483	-0,0015744899
18,509766	9	0,51063418	4,3858695	-101,33028	-0,00045030264	-0,00086502859	-0,0021282216
18,519531	9	0,50971627	4,3323498	-103,30757	-5,6413555e-05	-0,00049710518	-0,0016881304
18,529297	9	0,5045259	4,3232036	-103,69637	-0,00054240093	-0,00092009152	-0,0022077337
18,539063	9	0,49891829	4,2955132	-102,65641	3,7708523e-05	-0,00044166562	-0,001571173
18,548828	9	0,50205588	4,2258735	-102,09337	-0,00046971056	-0,00090099336	-0,0021575266
18,558594	9	0,48594236	4,1907773	-102,49665	-0,00023907167	-0,00065643061	-0,0018126285
18,568359	9	0,50255656	4,1504006	-103,95471	-0,00018814055	-0,00058999506	-0,0018222971
18,578125	9	0,47420979	4,0848961	-101,98865	-0,00055482722	-0,0010156118	-0,0022465428
18,587891	9	0,50077915	4,055542	-102,19105	0,00041802763	-0,00012539298	-0,0011554348
18,597656	9	0,46659112	4,0207415	-104,03898	-0,0012559831	-0,0017868958	-0,0030773948
18,607422	9	0,48873782	3,9958212	-103,6367	0,000962144	0,00043381591	-0,00060003623
18,617188	9	0,46135068	3,9442284	-103,75813	-0,0016267602	-0,0021358496	-0,0034935754
18,626953	9	0,47648787	3,8761606	-101,99039	0,0013214459	0,00071767054	-0,0002097214
18,636719	9	0,46080828	3,8239217	-100,89347	-0,0018202942	-0,0023736639	-0,0036752303
18,646484	9	0,46536446	3,7826493	-101,84968	0,0014189259	0,00084037054	-0,00019652296
18,65625	9	0,45709491	3,7470138	-100,71555	-0,001667775	-0,0022312165	-0,0035809106
18,666016	9	0,46134233	3,7074647	-99,60556	0,0012604382	0,00067579042	-0,00030130765
18,675781	9	0,44379354	3,6327541	-99,539124	-0,0018269186	-0,0023879195	-0,0037152711
18,685547	9	0,45444131	3,5644968	-98,993568	0,0013713536	0,00083572674	-0,00013859717
18,695313	9	0,43181896	3,5438371	-99,769966	-0,0018275507	-0,0024311689	-0,0038127215
18,705078	9	0,44932604	3,487709	-99,475983	0,0016141321	0,00098171202	1,0031072e-05
18,714844	9	0,42465091	3,4357228	-100,11323	-0,002180658	-0,0027413052	-0,0040801256
18,724609	9	0,4381609	3,3718834	-99,847466	0,0018553524	0,0012810356	0,00035358383
18,734375	9	0,42313218	3,3197877	-98,57029	-0,0022176229	-0,0028022146	-0,0041219527
18,744141	9	0,42329907	3,2911584	-97,298248	0,0016507234	0,0010640556	0,00012772616
18,753906	9	0,41211724	3,2119551	-98,234673	-0,002144116	-0,0026916973	-0,0040379893
18,763672	9	0,41565537	3,1438136	-97,31356	0,0017395795	0,0012031507	0,00023178007
18,773438	9	0,40738583	3,0917675	-97,439575	-0,0020513746	-0,0026087335	-0,0039721932
18,783203	9	0,40875435	3,0323157	-98,383713	0,0015694428	0,0010222406	-2,2030581e-05
18,792969	9	0,39191484	2,9829988	-96,727997	-0,0021310167	-0,0026442748	-0,0040694508
18,802734	9	0,39843202	2,9114025	-96,184181	0,0017525924	0,0011689158	0,0002009482
18,8125	9	0,38417101	2,8411789	-95,51442	-0,0021057383	-0,0026692278	-0,0039933412
18,822266	9	0,38675785	2,7951326	-94,835373	0,0016610672	0,0010708012	7,429051e-05
18,832031	9	0,37832975	2,7292149	-96,181	-0,0018794484	-0,0024589403	-0,0037589211
18,841797	9	0,37197113	2,6592412	-93,803268	0,0013593114	0,00078845897	-0,00023280263
18,851563	9	0,37429929	2,613894	-92,686752	-0,0016205576	-0,0021811842	-0,0035217416
18,861328	9	0,35476446	2,5468495	-92,3284	0,0010137521	0,00039787125	-0,00058372843
18,871094	9	0,36950111	2,4767661	-91,781395	-0,0010300012	-0,0015229225	-0,0027951822
18,880859	9	0,34187198	2,3929877	-92,113983	0,00028647628	-0,00020060856	-0,0013430436
18,890625	9	0,35261989	2,3151562	-89,950783	-0,00057033257	-0,0010471914	-0,0022888754
18,900391	9	0,3368485	2,286351	-88,937744	9,2621485e-05	-0,00036035824	-0,0015214139
18,910156	9	0,33951879	2,210453	-89,557396	-0,0003923256	-0,00084574928	-0,0020528673
18,919922	9	0,33409476	2,1279213	-88,05497	-2,7746355e-05	-0,0005356723	-0,0016749059
18,929688	9	0,3219533	2,0614986	-86,590538	-0,00059785775	-0,00096657255	-0,0022262891
18,939453	9	0,31766415	1,994978	-86,538506	2,7214337e-05	-0,00041208841	-0,0015969835
18,949219	9	0,31143069	1,9285349	-85,332024	-0,00059141498	-0,00091315975	-0,0022336859
18,958984	9	0,30314445	1,8461254	-84,365372	-1,0294607e-05	-0,00048284899	-0,0017120036
18,96875	9	0,30571461	1,7628808	-81,551109	-0,00039183084	-0,00076435419	-0,002013253
18,978516	9	0,28150678	1,7150847	-79,574768	-0,00033383752	-0,00079378777	-0,0019796079
18,988281	9	0,29982328	1,6356052	-79,140976	3,9885126e-05	-0,00045863577	-0,0015779225
18,998047	9	0,26430845	1,557459	-77,399055	-0,0008887265	-0,00135878	-0,0026199846
19,007813	9	0,28536201	1,4829719	-75,344818	0,00057926273	7,2519179e-05	-0,00094007741
19,017578	9	0,24928808	1,3971643	-73,531807	-0,001394458	-0,0019161913	-0,003221774
19,027344	9	0,26795506	1,3410037	-72,259827	0,0011539144	0,00058967294	-0,00040869039
19,037109	9	0,24285436	1,276273	-69,86171	-0,0017328949	-0,0022643444	-0,0036321022
19,046875	9	0,24974704	1,1899327	-65,959099	0,001364585	0,00079814059	-0,00015577512
19,056641	9	0,23279905	1,1374762	-63,99432	-0,0017746089	-0,002382372	-0,0037068501
19,066406	9	0,22997022	1,0588691	-63,117519	0,0013729082	0,00075724098	-0,00015318088
19,076172	9	0,21732807	0,9893778	-60,768631	-0,0017293519	-0,0023121049	-0,0036342097
19,085938	9	0,21983981	0,91583693	-59,172997	0,0013295221	0,00068215921	-0,00028558215
19,095703	9	0,19836068	0,83040577	-55,869072	-0,0017182169	-0,0022902805	-0,003639682
19,105469	9	0,20017147	0,78474396	-52,417519	0,0014584559	0,00089061575	-8,6815708e-05
19,115234	9	0,18121243	0,72101468	-50,391109	-0,0020564487	-0,0026471259	-0,0039589074
19,125	9	0,18725395	0,6236133	-45,837833	0,0016475202	0,0010786994	0,00013114557
19,134766	9	0,16171098	0,54859084	-42,486805	-0,0021364677	-0,0026931912	-0,0041051777
19,144531	9	0,16559958	0,51449126	-40,763206	0,0017516349	0,0012038306	0,00021659966
19,154297	9	0,15188932	0,46377796	-36,726707	-0,0022774125	-0,0028474908	-0,0042024292
19,164063	9	0,1364851	0,37678862	-32,033176	0,0018406509	0,0012634479	0,00029817666
19,173828	9	0,12368441	0,2803579	-26,490446	-0,0020810773	-0,0026247157	-0,0039682169
19,183594	9	0,12447715	0,23498079	-21,574013	0,0015989876	0,0010376113	9,4698553e-05
19,193359	9	0,1105082	0,1810385	-17,38485	-0,0021228741	-0,0026720597	-0,0040321797
19,203125	9	0,099726915	0,10415828	-11,630617	0,0017164297	0,0011337695	0,00014203928
19,212891	9	0,082845688	0,059911609	-5,7780371	-0,0019795431	-0,0025546968	-0,0039360365
19,222656	9	0,078448057	0,0062950887	-2,0802765	0,0015620845	0,0010301643	5,9095983e-05
19,232422	9	0,061717033	-0,008203648	-1,4049187	-0,0020258862	-0,0025758313	-0,0038930278
19,242188	9	0,041664839	-0,014644302	-0,36327168	0,001629191	0,0010843405	7,4675409e-05
19,251953	9	0,019509792	-0,013890769	0,26358292	-0,0019626564	-0,0025122447	-0,0038023919
19,261719	9	-0,012717247	-0,006524194	-0,43015927	0,0012621027	0,00071771315	-0,00030129901
19,271484	9	-0,031960011	0,010302477	-0,94776976	-0,0014228052	-0,0018920898	-0,0032654575
19,28125	9	-0,06908536	-0,0124502	-0,20613894	0,00075682387	0,00020644955	-0,0008594839
19,291016	9	-0,097273588	-0,015740655	0,61595809	-0,00089761132	-0,0014003541	-0,0027225302
19,300781	9	-0,15758872	-0,020430051	-0,56700778	0,00017283412	-0,00036243073	-0,0014355136
19,310547	9	-0,1763308	0,0039406121	-0,97185373	-0,00047062844	-0,00091319816	-0,0020967345
19,320313	9	-0,22709131	0,023756828	-0,36153942	-7,6655924e-05	-0,00049595779	-0,0016937614
19,330078	9	-0,27992964	-0,024643913	-0,064261258	-0,00053505483	-0,00087614782	-0,0021609997
19,339844	9	-0,3247571	-0,029155053	-0,55924058	-0,0001082271	-0,00055099576	-0,0017145973
19,349609	9	-0,37757874	-0,016316492	-0,81008303	-0,00053933635	-0,00090257893	-0,0021905466
19,359375	9	-0,43058395	-0,029627793	0,17501414	6,5572385e-05	-0,00042646876	-0,0015218859
19,369141	9	-0,48872113	-0,017265044	-0,53666532	-0,00053040555	-0,00091570371	-0,0021385197
19,378906	9	-0,56679368	-0,0095525756	-1,3764203	-0,00012113065	-0,00055805501	-0,0017155143
19,388672	9	-0,60787439	-0,078360178	-1,8227286	-0,00026326923	-0,00073614286	-0,0019244156
19,398438	9	-0,69203019	-0,017819926	-6,6169538	-0,00041220215	-0,00087096647	-0,0021398575
19,408203	9	-0,730474	-0,509031	-19,507763	0,00016352664	-0,00028928524	-0,0014367801
19,417969	9	-0,82188964	-0,92035645	-33,631046	-0,0011145255	-0,0015856607	-0,0028775407
19,427734	9	-0,83338857	-1,3008926	-45,221207	0,00095874973	0,00037591951	-0,00063109375
19,4375	9	-0,8800602	-1,5117667	-49,051735	-0,0015139073	-0,002051468	-0,0033606503
19,447266	9	-0,86142659	-1,5715549	-50,026047	0,0012153313	0,00066076539	-0,00030813593
19,457031	9	-0,87896705	-1,5774699	-51,610451	-0,0017934623	-0,0023542859	-0,0036701187
19,466797	9	-0,86781025	-1,5119429	-52,234791	0,0013457169	0,00078593224	-0,00021491171
19,476563	9	-0,88313937	-1,5427583	-52,206741	-0,0017802431	-0,0023611458	-0,0036849473
19,486328	9	-0,88775396	-1,7330643	-53,864346	0,001280267	0,00068416644	-0,00029212673
19,496094	9	-0,91398954	-1,9321338	-56,320129	-0,0017923095	-0,0023586922	-0,0036390859
19,505859	9	-0,91202855	-2,0610342	-59,475025	0,0014654484	0,00084580627	-0,00014214929
[truncated: 123,856 more rows]
