# Supplementary material for: Medial open wedge osteotomy yields comparable stability to lateral open wedge procedure on the distal femur
Source: PLoS One. 2024 Sep 25;19(9):e0310869. doi: 10.1371/journal.pone.0310869 (PMC11423964; doi:10.1371/journal.pone.0310869)
Supplement: S1 File — This file contains all raw data in csv format as it was stored on the testing machine. (ZIP) [file pone.0310869.s001.zip › Specimens/L2_Torsion/specimen.log]

(06/18/2021 14:57:59) Information [Stmgr] "Manueller Sollwert aktiviert: Axial Weg"
(06/18/2021 14:58:08) Information [Stmgr] "Manueller Sollwert deaktiviert: Axial Weg"
(06/18/2021 14:58:14) Information [Stmgr] "HSM-J28 -- Hochdruck."
(06/18/2021 15:04:45) Information [Stmgr] "Manueller Sollwert aktiviert: Torsional Winkel"
(06/18/2021 15:04:54) Information [Stmgr] "Manueller Sollwert deaktiviert: Torsional Winkel"
(06/18/2021 15:12:11) Information [Stmgr] "Manueller Sollwert aktiviert: Axial Weg"
(06/18/2021 15:13:33) Information [Stmgr] "Manueller Sollwert deaktiviert: Axial Weg"
(06/18/2021 15:13:35) Information [Stmgr] "Manueller Sollwert aktiviert: Torsional Winkel"
(06/18/2021 15:14:05) Information [Stmgr] "Manueller Sollwert deaktiviert: Torsional Winkel"
(06/18/2021 15:14:05) Information [Stmgr] "Manueller Sollwert aktiviert: Axial Weg"
(06/18/2021 15:16:44) Information [Stmgr] "Manueller Sollwert deaktiviert: Axial Weg"
(06/18/2021 15:16:59) Information [MPT Runtime] "Prozedur beginnt: Zyklische_Torsion_axial_load.000"
(06/18/2021 15:16:59) Information [Stmgr] "Test wird ausgeführt"
(06/18/2021 15:16:59) Information [MPT Runtime] "Läuft"
(06/18/2021 15:37:27) Information [MPT Runtime] "Übergang nach Stopp"
(06/18/2021 15:37:27) Information [Stmgr] "Test angehalten."
(06/18/2021 15:37:28) Information [MPT Runtime] "Angehalten
 Laufzeit:  00:20:29 
 Kanalzähler:
    Axial -          1  Zyklen
    Torsional -        300  Zyklen"
