# Supplementary material for: Medial open wedge osteotomy yields comparable stability to lateral open wedge procedure on the distal femur
Source: PLoS One. 2024 Sep 25;19(9):e0310869. doi: 10.1371/journal.pone.0310869 (PMC11423964; doi:10.1371/journal.pone.0310869)
Supplement: S1 File — This file contains all raw data in csv format as it was stored on the testing machine. (ZIP) [file pone.0310869.s001.zip › Specimens/L2_Zerstoerung/specimen.dat]

MTS793|MPT|DEU|1|2|,|.|:|49|1|1|A
Datenerfassung						Zeit:	10,014648	Sec	18.06.2021 16:00:57
Axial Z�hler	Axial Weg	Axial Kraft	Aux Input 1	Aux Input 2	Aux Input 3
segments	mm	N	V	V	V
0	-14,828868	-85,725021	-0,0020353296	-0,0027731063	-0,0040099118
0	-14,829391	-84,441864	0,0019461387	0,0012432417	0,00038798194
0	-14,829038	-85,685181	-0,0021840318	-0,0029479675	-0,0041699107
0	-14,829795	-87,485497	0,0019245489	0,0011697784	0,00029839639
0	-14,829437	-89,89653	-0,0019243425	-0,0025971318	-0,0039071417
0	-14,82923	-91,651024	0,0017819264	0,0010847258	0,00022098677
0	-14,830114	-95,046867	-0,0021353872	-0,0028674356	-0,0040471563
0	-14,831296	-99,990852	0,0017746746	0,0010086447	0,00016104583
0	-14,831606	-101,83247	-0,0018560179	-0,0025968794	-0,0038194861
0	-14,831501	-103,1796	0,0017981052	0,00099422142	0,00022013955
0	-14,831731	-107,34994	-0,0020512729	-0,0027943382	-0,0040395148
0	-14,833702	-110,32607	0,0017858123	0,0010203703	0,00012618351
0	-14,834168	-112,90797	-0,0019828654	-0,0026789892	-0,0038812407
0	-14,834288	-114,64024	0,0015346914	0,00076126721	-0,00012004086
0	-14,834084	-117,79055	-0,0016427792	-0,002309422	-0,003457373
0	-14,835339	-122,1697	0,0010431668	0,00035916886	-0,00056792673
0	-14,836205	-124,0126	-0,001103156	-0,0018249988	-0,0029277094
0	-14,835842	-124,60812	0,00033874341	-0,00026968206	-0,0012019826
0	-14,836153	-127,63706	-0,00052698795	-0,0010791671	-0,0022725891
0	-14,835885	-130,3378	6,8444933e-06	-0,00055248936	-0,0016452951
0	-14,836739	-134,62169	-0,00048858358	-0,00098502985	-0,0021548697
0	-14,837577	-135,83539	-0,00010340606	-0,00066279795	-0,0016988011
0	-14,836836	-138,06487	-0,00052937778	-0,00097010238	-0,0020963987
0	-14,837956	-141,58302	2,5848349e-05	-0,00054304342	-0,0016434185
0	-14,839233	-143,98131	-0,00044871448	-0,0010026079	-0,0021743858
0	-14,838572	-145,37544	-2,5374902e-06	-0,00059693656	-0,0016098296
0	-14,839829	-148,41495	-0,00036477519	-0,00094732997	-0,0020452316
0	-14,840223	-150,99614	-0,00031255034	-0,00088579825	-0,0020020863
0	-14,84046	-154,35548	1,9306899e-05	-0,00053106854	-0,001554722
0	-14,841095	-155,22145	-0,00086126884	-0,0015085344	-0,0026329467
0	-14,841127	-156,62134	0,00065351941	-1,8057181e-05	-0,00091395085
0	-14,841331	-161,21155	-0,0014015902	-0,0020373198	-0,0032000255
0	-14,841845	-163,42006	0,0011556409	0,00044032393	-0,00040931918
0	-14,842479	-166,07607	-0,0017114741	-0,0024710526	-0,0036154473
0	-14,842545	-168,67094	0,0014060478	0,00067998312	-0,00017231818
0	-14,844072	-170,4198	-0,0018461792	-0,0025492327	-0,0037719733
0	-14,843895	-173,33469	0,0013839791	0,00066540035	-0,00017993385
0	-14,844975	-175,79951	-0,0017654381	-0,0025186548	-0,0036892754
0	-14,845657	-179,02768	0,0014769436	0,00077247882	-8,9398673e-05
0	-14,845832	-183,00975	-0,0018070373	-0,002573492	-0,0037528945
0	-14,847009	-184,798	0,0014944178	0,00077436503	-8,7991648e-05
0	-14,84726	-186,72543	-0,0020107594	-0,002772131	-0,0039706752
0	-14,846347	-188,20926	0,001831756	0,0010324979	0,00024061454
0	-14,846934	-191,37225	-0,0022413747	-0,0029435221	-0,0041210051
0	-14,847292	-194,22307	0,0018158085	0,0010416962	0,00026632909
0	-14,847581	-195,56857	-0,002066626	-0,0028266832	-0,004035057
0	-14,848653	-199,35876	0,0018113783	0,0011002659	0,00023758977
0	-14,849852	-202,3231	-0,0021720959	-0,0028942164	-0,0041062636
0	-14,848867	-203,55402	0,0017069052	0,00091055932	0,00010387092
0	-14,850905	-207,19572	-0,0019916471	-0,00270193	-0,003868086
0	-14,85055	-210,22209	0,0017785094	0,0010878544	0,00027988316
0	-14,851371	-212,92659	-0,0021757409	-0,0028630076	-0,0040556188
0	-14,850914	-214,45959	0,0017078379	0,00095094019	0,0001426883
0	-14,852056	-216,60704	-0,0019607563	-0,002711914	-0,003912698
0	-14,85273	-219,99568	0,0015125233	0,00085612189	5,01248e-06
0	-14,853528	-223,96117	-0,0018906656	-0,0025817566	-0,0037596768
0	-14,853266	-224,62718	0,0014009322	0,00059787219	-0,00021730739
0	-14,853193	-226,98897	-0,001387773	-0,0020804605	-0,0032944682
0	-14,854058	-230,61789	0,00072433369	8,5296851e-05	-0,00091596571
0	-14,854172	-233,15918	-0,00087055104	-0,0014660778	-0,0026137154
0	-14,855268	-235,50035	0,00025015601	-0,00037239792	-0,0013954045
0	-14,855759	-236,89058	-0,00050040765	-0,0011046543	-0,0022001921
0	-14,856419	-241,05203	-0,00015115329	-0,00072503241	-0,0018040765
0	-14,855872	-244,17697	-0,00044444707	-0,00098497374	-0,0021014914
0	-14,857404	-245,10416	-1,1376251e-05	-0,00055708195	-0,0015751935
0	-14,857128	-247,56075	-0,00039586637	-0,00098261191	-0,0021363655
0	-14,8582	-251,11887	-7,4438503e-05	-0,0006238902	-0,0017380775
0	-14,858222	-253,00276	-0,00047221521	-0,00094662391	-0,0021365893
0	-14,858262	-255,14061	-8,8534434e-05	-0,00068754161	-0,0017934149
0	-14,858307	-256,12018	-0,00018889274	-0,00078253751	-0,0018752251
0	-14,8593	-260,87415	-0,00053295674	-0,0011390318	-0,0022842784
0	-14,860344	-262,60071	0,00031281495	-0,00028313822	-0,0013499783
0	-14,859454	-262,84296	-0,0010265881	-0,0016530656	-0,0028361096
0	-14,860785	-265,50739	0,00092280866	0,00023663386	-0,00064353418
0	-14,861326	-269,95731	-0,0016177781	-0,0023258908	-0,0035258208
0	-14,86167	-272,52686	0,001299693	0,00063133269	-0,00023017834
0	-14,862178	-275,13361	-0,001771686	-0,0024990658	-0,003695294
0	-14,862795	-276,64728	0,0014169544	0,00068891054	-0,00021813561
0	-14,863213	-279,09363	-0,0017831927	-0,0025190576	-0,0037338827
0	-14,863888	-282,05502	0,0014125865	0,00068812782	-0,00011228178
0	-14,863584	-283,41455	-0,0017350566	-0,0024503516	-0,0036187533
0	-14,8645	-285,46252	0,0013803618	0,00067467068	-0,00015326506
0	-14,865047	-288,03738	-0,001950004	-0,0026704299	-0,0039136787
0	-14,865158	-290,85132	0,0016626565	0,00095367769	0,00016414611
0	-14,866774	-293,7326	-0,002055997	-0,0027713974	-0,0039478
0	-14,866185	-293,52371	0,001788737	0,0010898579	0,00024331595
0	-14,866957	-297,41702	-0,0021009687	-0,002837138	-0,0040408392
0	-14,867154	-301,8797	0,0018983015	0,0011913362	0,00035279553
0	-14,867905	-303,13278	-0,0022004938	-0,0029647129	-0,0041572372
0	-14,867872	-305,7829	0,0017088895	0,00091523642	8,8249144e-05
0	-14,86928	-308,87054	-0,0020361785	-0,0027152663	-0,0039282325
0	-14,869766	-311,50906	0,0018011213	0,0010442352	0,00017588311
0	-14,870228	-313,26208	-0,0020879214	-0,0027918213	-0,0040013809
0	-14,869536	-313,80441	0,0016192817	0,00089199899	7,3826013e-05
0	-14,87049	-316,7851	-0,0019546847	-0,0026810716	-0,0039143329
0	-14,871176	-321,4982	0,0016194438	0,00085532968	7,8266967e-05
0	-14,871388	-323,18179	-0,0020012406	-0,0027420577	-0,0039366586
0	-14,872193	-325,61368	0,0016416713	0,00087531551	7,1292525e-05
0	-14,871943	-328,09631	-0,0016915776	-0,0023843208	-0,0035927659
0	-14,872492	-331,56036	0,0010773595	0,00037287426	-0,00046293973
0	-14,873834	-334,1517	-0,0011905436	-0,0018677057	-0,003055834
0	-14,87329	-335,66977	0,00056251639	-9,0791946e-05	-0,0010366513
0	-14,874368	-338,70969	-0,00068956974	-0,0013499788	-0,0024314448
0	-14,875463	-341,86209	-7,1021423e-05	-0,00064620574	-0,0016852232
0	-14,87477	-344,2612	-0,00038614875	-0,00090913498	-0,0020897246
0	-14,874625	-346,81622	-3,212328e-05	-0,00056826172	-0,0016355234
0	-14,875984	-349,73145	-0,00043827249	-0,00091237295	-0,0020962954
0	-14,876019	-350,77094	-8,7539447e-05	-0,00067107484	-0,0017339818
0	-14,878425	-353,88586	-0,00044423735	-0,0010213966	-0,0021245624
0	-14,876977	-354,72952	1,0853182e-05	-0,00059016584	-0,0016406483
0	-14,878766	-358,14755	-0,00042091234	-0,0010056117	-0,0020821432
0	-14,878172	-360,73264	-0,00029312738	-0,00082941097	-0,0018901385
0	-14,879624	-363,80692	-3,722671e-06	-0,00058455172	-0,0016641644
0	-14,879373	-365,73428	-0,00064265763	-0,0012199964	-0,002344077
0	-14,880095	-369,23514	0,00055576104	-0,00016006714	-0,0010258895
0	-14,88076	-371,54956	-0,0013716563	-0,002086367	-0,0032256432
0	-14,881574	-374,40842	0,0011198951	0,00040853006	-0,00048312673
0	-14,882316	-375,35434	-0,0017171213	-0,0024162093	-0,0036224704
0	-14,881364	-377,92627	0,0013714767	0,00065942906	-0,00012608238
0	-14,88242	-381,34619	-0,0018238419	-0,002536946	-0,0037751179
0	-14,882819	-383,01385	0,0014108826	0,00070320151	-0,00017310704
0	-14,883429	-386,30182	-0,0016815918	-0,0024163076	-0,0036163353
0	-14,8837	-387,92764	0,001296852	0,00060482189	-0,00024214351
0	-14,883932	-389,40802	-0,0018863041	-0,0025791836	-0,0037949875
0	-14,883105	-392,6413	0,0015976285	0,00079394155	-3,8250946e-05
0	-14,884518	-396,74655	-0,0019312317	-0,002709188	-0,0038642536
0	-14,884454	-399,297	0,0016967177	0,0009354201	0,00012611381
0	-14,8859	-401,9743	-0,002176234	-0,0029415709	-0,004134506
0	-14,886565	-403,10855	0,0019204615	0,0011617655	0,00037168118
0	-14,885986	-405,8609	-0,0022226721	-0,0029412939	-0,0041149687
0	-14,88706	-409,35919	0,0016499938	0,00092923566	0,00013102843
0	-14,888002	-410,67661	-0,0019945847	-0,0027510186	-0,0039846082
0	-14,886896	-411,6062	0,0018149066	0,0010383328	0,00024185829
0	-14,889221	-416,29996	-0,0020450009	-0,0027620827	-0,0039812918
0	-14,88913	-417,88	0,0016016401	0,00088843977	2,7699425e-05
0	-14,889815	-421,55798	-0,002070873	-0,0027976162	-0,0040034908
0	-14,890319	-422,0419	0,0017858965	0,0010177179	0,00018284183
0	-14,890825	-424,91971	-0,0020689485	-0,0028238911	-0,0040303622
0	-14,89117	-428,67218	0,0016940549	0,00099109765	0,00016411002
0	-14,890917	-430,91232	-0,0019085163	-0,0025436785	-0,0038482384
0	-14,89107	-432,39175	0,0013637182	0,00059602491	-0,0002293173
0	-14,892292	-435,90826	-0,0015570999	-0,0022389949	-0,0034533248
0	-14,892962	-438,63608	0,00087278651	0,00020771273	-0,00070349115
0	-14,893818	-441,80923	-0,000972851	-0,0015863258	-0,0027456034
0	-14,893516	-443,28375	0,00018061575	-0,00042988569	-0,0014645549
0	-14,894361	-446,51382	-0,00042721891	-0,00098478969	-0,0021444459
0	-14,8943	-450,74176	1,8684004e-05	-0,00056462508	-0,0015519309
0	-14,895005	-452,41119	-0,0003680354	-0,00096196542	-0,0021028665
0	-14,894637	-453,18079	-8,761046e-05	-0,00070157705	-0,0017154372
0	-14,895786	-456,78882	-0,00045909136	-0,0010047184	-0,002167684
0	-14,896364	-460,7417	5,0096642e-05	-0,00055225712	-0,0016418124
0	-14,896846	-462,3298	-0,00044502394	-0,0011047894	-0,0021508103
0	-14,896909	-462,44873	-3,6353231e-05	-0,00069280376	-0,0016994964
0	-14,897798	-465,03928	-0,00022382723	-0,00081102364	-0,0019057387
0	-14,8984	-469,94971	-0,00038768782	-0,00097624946	-0,0020968453
0	-14,899139	-471,40271	0,00018337843	-0,00046857327	-0,0014387144
0	-14,898494	-473,1962	-0,00095800473	-0,0016148185	-0,0027895218
0	-14,899795	-476,79584	0,00074744719	9,7743614e-05	-0,00080614164
0	-14,899276	-480,40421	-0,0014571619	-0,0021601655	-0,003336041
0	-14,900915	-483,83353	0,001286093	0,00056694646	-0,00028620765
0	-14,901159	-485,09015	-0,0017855505	-0,0025118969	-0,0037139393
0	-14,901196	-487,49896	0,0014984923	0,00072049384	-8,8563393e-05
0	-14,901693	-490,7869	-0,0017918295	-0,0025913641	-0,0037870961
0	-14,901166	-492,69095	0,0013611999	0,00061455386	-0,00024615816
0	-14,903045	-495,34882	-0,0017972402	-0,0025060133	-0,003761244
0	-14,903009	-497,534	0,0014113698	0,00067354756	-0,00017081584
0	-14,904409	-499,84561	-0,0017462224	-0,0024895323	-0,0037224693
0	-14,904374	-502,95108	0,0015437697	0,00081144203	1,7302955e-06
0	-14,904345	-503,17578	-0,0020769034	-0,0028382698	-0,0040284949
0	-14,904282	-505,40631	0,0018652559	0,0010966932	0,00029548706
0	-14,906531	-508,93384	-0,0021633527	-0,0029015096	-0,0040976563
0	-14,905493	-511,35355	0,0017553834	0,0010514364	0,00019631865
0	-14,905771	-513,7558	-0,0021140692	-0,0028556096	-0,0040149516
0	-14,906695	-516,78156	0,0018801372	0,0011494162	0,00032780162
0	-14,907911	-519,64404	-0,0021149055	-0,00279991	-0,0040057036
0	-14,908436	-523,12555	0,0016427228	0,00087339483	1,8029896e-05
0	-14,908026	-523,92786	-0,0020986591	-0,0028393094	-0,004037627
0	-14,908749	-526,79993	0,0018143199	0,0010757952	0,0002202289
0	-14,90932	-530,69342	-0,0021134224	-0,0028085194	-0,0039869775
0	-14,909317	-532,51031	0,0016417064	0,00089826953	9,7870725e-05
0	-14,909447	-534,29974	-0,0019229988	-0,0026924291	-0,0039185849
0	-14,910566	-537,56439	0,0015223685	0,0007600892	-2,2527674e-05
0	-14,911324	-539,32196	-0,0018244571	-0,0025302193	-0,0037147878
0	-14,9123	-543,44647	0,0012235291	0,00052377983	-0,00030938128
0	-14,912603	-544,43188	-0,0012949456	-0,0019618757	-0,0031522666
0	-14,912222	-545,47858	0,00060074904	-7,5283533e-05	-0,0010316913
0	-14,911551	-549,70062	-0,00078415935	-0,0013539369	-0,0024115718
0	-14,913334	-552,67657	0,00010149182	-0,00047770154	-0,0014633625
0	-14,914163	-554,71478	-0,00042686559	-0,0010204434	-0,0021241689
0	-14,914605	-556,0083	-0,00018603729	-0,00074597017	-0,0017784697
0	-14,913707	-558,38013	-0,00042657054	-0,0009013791	-0,0020725259
0	-14,915164	-562,0824	-6,4889173e-06	-0,00059397204	-0,0016760887
0	-14,915606	-564,44635	-0,00045709388	-0,00097415264	-0,0021271538
0	-14,915945	-566,46033	2,3529064e-05	-0,00056758756	-0,0016378474
0	-14,916145	-570,9082	-0,00043689812	-0,00090587232	-0,0020894015
0	-14,916722	-571,36725	-0,00022060107	-0,00079112372	-0,0018660451
0	-14,916197	-573,70374	-0,00014405057	-0,00072826981	-0,001768175
0	-14,918438	-577,37256	-0,00062080577	-0,0012114587	-0,0023177383
0	-14,918613	-579,23962	0,00041277875	-0,00026964786	-0,001157746
0	-14,919029	-582,01752	-0,0011581713	-0,0017849548	-0,0029519338
0	-14,919311	-584,82874	0,0010399006	0,00035480136	-0,00049814995
0	-14,920001	-588,30042	-0,0016148153	-0,0023532358	-0,0035369513
0	-14,920495	-591,05951	0,0013785933	0,0005887344	-0,00022105647
0	-14,921265	-592,42566	-0,00184135	-0,0025696964	-0,0038019998
0	-14,922222	-596,23273	0,0014040263	0,00064951956	-0,00015037644
0	-14,92134	-598,42828	-0,0018023435	-0,0025102661	-0,0037467023
0	-14,922211	-600,28217	0,0013710882	0,00060229358	-0,0001436867
0	-14,922484	-603,37927	-0,0017168755	-0,0024721983	-0,0035489749
0	-14,923814	-605,02087	0,0015149544	0,00069425738	-0,00011321776
0	-14,92449	-608,43073	-0,0019666529	-0,0027403617	-0,003869572
0	-14,924148	-611,84552	0,0016615267	0,000961477	0,00010167925
0	-14,924405	-613,03876	-0,0020998924	-0,0028145756	-0,0040748804
0	-14,924238	-615,2594	0,0017830719	0,0010619061	0,00024037385
0	-14,926068	-619,26807	-0,0022529401	-0,0029860367	-0,0041426965
0	-14,926213	-621,30756	0,0019515231	0,0012203257	0,0003974635
0	-14,926867	-622,40973	-0,0020966821	-0,0028588451	-0,0040463544
0	-14,927134	-623,97424	0,0016232633	0,00085751008	7,7560035e-05
0	-14,926884	-627,40991	-0,0021360184	-0,0027698257	-0,0039974195
0	-14,927594	-632,19629	0,0017788006	0,0010392473	0,0002092994
0	-14,927485	-632,47607	-0,0020083813	-0,0026960715	-0,003966799
0	-14,928911	-635,57312	0,0016460281	0,00090656773	7,4201162e-05
0	-14,929046	-639,15173	-0,0019777222	-0,0026960978	-0,0039411429
0	-14,928192	-641,3053	0,0016899272	0,00094836316	0,00014644807
0	-14,930421	-644,50299	-0,0020692486	-0,0027368593	-0,0039753057
0	-14,930005	-646,00299	0,0015262719	0,0007893666	-6,7653309e-05
0	-14,930781	-649,81744	-0,001618952	-0,0022847834	-0,0034690362
0	-14,931506	-652,81702	0,0010244958	0,0003278518	-0,00058765203
0	-14,932034	-652,80609	-0,0011635225	-0,001801911	-0,0029947709
0	-14,931454	-654,00806	0,00042098138	-0,00022260916	-0,001134111
0	-14,932765	-659,26428	-0,00056396297	-0,0011992694	-0,0022893455
0	-14,933665	-662,06982	-8,3283958e-05	-0,00066683092	-0,0017017158
0	-14,934528	-663,58887	-0,00047379438	-0,0010450777	-0,002141272
0	-14,933367	-665,0954	-6,8246372e-05	-0,00062800839	-0,0016820191
0	-14,934015	-668,06262	-0,0003482186	-0,00091826823	-0,0020465336
0	-14,934689	-672,4303	-1,3803001e-05	-0,00059672835	-0,0016636016
0	-14,936336	-673,25378	-0,00054550904	-0,0010590627	-0,002223545
0	-14,935763	-674,16498	-5,9312079e-05	-0,00063956121	-0,0016980962
0	-14,937576	-678,71576	-0,00039489334	-0,00095846917	-0,0020163099
0	-14,93776	-680,41895	-0,00023607179	-0,00085174269	-0,0019969891
0	-14,937653	-681,00049	-3,4937693e-06	-0,00060063059	-0,0016658922
0	-14,937737	-683,13483	-0,0007829633	-0,0014176493	-0,0025209773
0	-14,93791	-685,82025	0,00069102168	4,0433733e-05	-0,00090128352
0	-14,938715	-690,73138	-0,0013872545	-0,0021246197	-0,0032833044
0	-14,939575	-692,60583	0,0010601168	0,00038340906	-0,00048889697
0	-14,939024	-694,64252	-0,0016879532	-0,0024313247	-0,0036106247
0	-14,938852	-698,32709	0,0014175177	0,00066985475	-0,00017342616
0	-14,939533	-701,27203	-0,0018140158	-0,0025563373	-0,0037020931
0	-14,940928	-704,48145	0,0014064893	0,00066540763	-0,00015989302
0	-14,942228	-706,09454	-0,0017207973	-0,002455201	-0,0036141614
0	-14,941049	-707,88501	0,0014355774	0,00066232157	-0,00016335071
0	-14,941684	-712,58258	-0,0019012836	-0,00263798	-0,0038301628
0	-14,944211	-714,21429	0,0014785341	0,00073044369	-9,5916766e-05
0	-14,943211	-714,59155	-0,0019438865	-0,0026788712	-0,0038924913
0	-14,942898	-718,37885	0,0018181924	0,0010613197	0,00023552006
0	-14,943978	-722,29498	-0,0021667026	-0,0029565864	-0,0041352701
0	-14,945862	-724,82318	0,0019112213	0,0011832867	0,00028434291
0	-14,944021	-725,97614	-0,0021129139	-0,0028595354	-0,0040641306
0	-14,944877	-729,48065	0,0017037907	0,00097732735	9,5967625e-05
0	-14,946016	-733,91461	-0,0021235447	-0,0029041097	-0,0040263548
0	-14,946775	-734,87726	0,0017921381	0,0010442436	0,00018288054
0	-14,947092	-737,61932	-0,0020005549	-0,002690122	-0,003925811
0	-14,947079	-739,84894	0,001632686	0,00090329233	5,372618e-05
0	-14,947189	-742,0658	-0,0020751175	-0,0028649603	-0,0040224115
0	-14,948999	-746,29376	0,0017310142	0,0010405157	0,00020968284
0	-14,949034	-748,35474	-0,0021179954	-0,0027976097	-0,0040512909
0	-14,947321	-750,37634	0,0016043598	0,00085355976	7,5595963e-05
0	-14,950611	-754,65717	-0,0018060857	-0,0025055001	-0,003762298
0	-14,949854	-755,03101	0,0013212265	0,00059367291	-0,00026739837
0	-14,950482	-758,01483	-0,001507114	-0,0022393796	-0,0033976568
0	-14,950798	-760,29578	0,00080727285	0,00014512705	-0,00083176733
0	-14,951126	-761,53778	-0,00085978862	-0,0014950428	-0,0026207359
0	-14,95244	-766,1026	0,00013857221	-0,0004882137	-0,0015435643
0	-14,952988	-768,2627	-0,00057214295	-0,0010551397	-0,00226299
0	-14,952228	-769,91681	-1,3784593e-05	-0,00059830258	-0,0016468955
0	-14,952752	-772,95172	-0,00032697187	-0,00088673347	-0,0020205996
0	-14,953421	-774,54852	-0,00014251047	-0,00066235254	-0,0017220809
0	-14,954528	-778,50793	-0,00052527792	-0,0011087426	-0,0022264128
0	-14,954723	-781,44238	3,6045894e-05	-0,00057578873	-0,0016140083
0	-14,955166	-782,80438	-0,00044808304	-0,0010208681	-0,0021422419
0	-14,955616	-785,11029	-8,7566732e-05	-0,00069231947	-0,0017473244
0	-14,955789	-788,48669	-0,00026762683	-0,00082017924	-0,0019078214
0	-14,956389	-792,02155	-0,00039310165	-0,0010097689	-0,0020833828
0	-14,95777	-794,80951	0,00029514893	-0,00044232889	-0,0012744745
0	-14,958074	-795,24817	-0,0010605427	-0,0017478087	-0,0029033162
0	-14,957333	-799,01172	0,00079399324	0,00013194702	-0,00080396479
0	-14,957961	-802,26636	-0,0016034757	-0,0022559182	-0,0035454936
0	-14,958789	-805,43646	0,0012649046	0,00048025599	-0,00035602401
0	-14,958026	-807,71838	-0,0018920657	-0,0026393156	-0,0038219364
0	-14,961374	-812,62146	0,001371823	0,00063376623	-0,00018454346
0	-14,960715	-813,0976	-0,0017299061	-0,0024716388	-0,003624971
0	-14,960223	-815,96552	0,0014557875	0,00066466449	-0,00012714816
0	-14,96159	-817,88007	-0,0017854341	-0,0024612565	-0,0036955259
0	-14,961669	-820,94318	0,0014585704	0,0007270893	-0,00011032134
0	-14,962511	-824,33099	-0,0017094751	-0,0024183027	-0,0036219351
0	-14,962729	-825,08215	0,0019178026	0,0011413876	0,00032765145
0	-14,962491	-826,49005	-0,0020213816	-0,0027451795	-0,0039563426
0	-14,964245	-830,67065	0,0017101177	0,00090057799	9,1909969e-05
0	-14,963963	-832,17255	-0,0025634076	-0,0032412133	-0,004457891
0	-14,964254	-836,21075	0,0013019906	0,0006033291	-0,00023144479
0	-14,965062	-839,67218	-0,0023145548	-0,0030406101	-0,004241738
0	-14,965444	-840,97144	0,0019192266	0,0012019309	0,00040264562
0	-14,965688	-845,60229	-0,0018890193	-0,0025701723	-0,0037462658
0	-14,966969	-847,5625	0,0017317729	0,0010131197	0,00014309022
0	-14,967425	-846,22546	-0,001883554	-0,0025659555	-0,0038258634
0	-14,967328	-849,34985	0,0021140273	0,001349599	0,00057111296
0	-14,967665	-853,76477	-0,0018573861	-0,0025639213	-0,0037302517
0	-14,967746	-856,84827	0,0014648105	0,00072425057	-8,6683431e-05
0	-14,968922	-859,32544	-0,0023853381	-0,0031566028	-0,0043372768
0	-14,968967	-862,48889	0,0010613784	0,00031434285	-0,00051918591
0	-14,970112	-865,77258	-0,0020080011	-0,0027581688	-0,0039561666
0	-14,970292	-866,39331	0,0013098265	0,00061122398	-0,00025583795
0	-14,969606	-869,5517	-0,00088847138	-0,0015816956	-0,002725082
0	-14,97137	-872,17847	0,00072784151	4,3410328e-05	-0,00084198033
0	-14,971381	-874,21533	-0,00086049206	-0,0015121262	-0,0026847324
0	-14,972247	-877,34076	7,4611817e-05	-0,00055492634	-0,0015694471
0	-14,972269	-878,04938	-0,00028656743	-0,00086865842	-0,0019939933
0	-14,972623	-880,07416	-9,0649701e-06	-0,00061985309	-0,0016540019
0	-14,974313	-884,66864	-0,00044750451	-0,0010423798	-0,0021394123
0	-14,973012	-885,80438	-0,00010661868	-0,00066919572	-0,0017530072
0	-14,974199	-888,46887	-0,00044535456	-0,0010601135	-0,0021438166
0	-14,975391	-891,33795	-8,1901817e-06	-0,00060155668	-0,0016618074
0	-14,973861	-893,27686	-0,000354402	-0,00090202986	-0,0020107343
0	-14,97661	-898,14716	-0,00020472726	-0,00087214855	-0,0018781233
0	-14,975625	-899,47626	-0,00017256614	-0,00079969701	-0,0018046366
0	-14,976838	-902,23126	-0,00061425561	-0,0012299932	-0,0023467401
0	-14,977302	-905,42719	0,00044555665	-0,00021831242	-0,0011944504
0	-14,977449	-907,26324	-0,0012275734	-0,0019061245	-0,00305856
0	-14,978478	-908,80896	0,0010539216	0,00031147088	-0,00050690252
0	-14,978163	-910,50201	-0,0016691792	-0,0023905584	-0,0035645599
0	-14,979156	-913,86249	0,0014477507	0,00067224429	-0,0001564472
0	-14,979111	-916,41132	-0,001802178	-0,0025377886	-0,0037354752
0	-14,980039	-918,15808	0,0013387704	0,00061525154	-0,00019989362
0	-14,980165	-921,08398	-0,0017935113	-0,0025144955	-0,0037203047
0	-14,981437	-923,47101	0,0013071996	0,00056082872	-0,00025742425
0	-14,981036	-924,97473	-0,0016810311	-0,0024556615	-0,0036151295
0	-14,981982	-926,42786	0,0015177294	0,00071024458	-6,0974417e-05
0	-14,983093	-927,99805	-0,0020133159	-0,0027626867	-0,0039142547
0	-14,98234	-930,41962	0,001629906	0,00088596425	9,2083137e-05
0	-14,984521	-935,41553	-0,0020931184	-0,0028368991	-0,0040478553
0	-14,984284	-935,80688	0,0018018006	0,0010538052	0,00022815897
0	-14,983861	-936,87402	-0,0022488395	-0,0029911299	-0,0042601526
0	-14,983623	-939,28967	0,0018596404	0,0011133573	0,00033160608
0	-14,984946	-942,19531	-0,001930044	-0,0027317288	-0,0039385105
0	-14,985579	-944,54694	0,0016763008	0,00094868254	0,00015877325
0	-14,98603	-946,53021	-0,0021115725	-0,002896419	-0,0040437686
0	-14,986856	-947,6684	0,0017072104	0,00099074794	0,00015296369
0	-14,987201	-949,76459	-0,0019871518	-0,0026860742	-0,0039098696
0	-14,987348	-950,69147	0,0016491273	0,00088270952	0,0001192437
0	-14,987803	-951,59723	-0,0020550925	-0,002802744	-0,0039885766
0	-14,987436	-952,95679	0,0017152996	0,00099298544	0,00010264972
0	-14,989525	-954,00415	-0,0019954559	-0,0027510356	-0,0038931763
0	-14,989837	-956,61163	0,0014659653	0,00072054204	-0,00015947946
0	-14,989443	-957,20642	-0,0015914242	-0,002344525	-0,0035053745
0	-14,990623	-959,60461	0,00098297314	0,00025243912	-0,00059834728
0	-14,991691	-960,54785	-0,0010820057	-0,0017889636	-0,002913676
0	-14,990629	-962,71625	0,0003224847	-0,00027894508	-0,0012451991
0	-14,990955	-964,51007	-0,00047885539	-0,0011234951	-0,0022324563
0	-14,992298	-965,18719	-3,3227843e-06	-0,000620379	-0,0016856273
0	-14,992383	-965,38672	-0,00046048968	-0,00098697911	-0,0021327119
0	-14,993906	-966,99036	-8,0663594e-05	-0,00066190131	-0,0017724024
0	-14,993996	-968,13586	-0,00042103144	-0,0010100906	-0,0020670919
0	-14,993612	-968,5166	1,6775593e-05	-0,00058940757	-0,0015816616
0	-14,994918	-970,33685	-0,00047859998	-0,001033076	-0,0021802753
0	-14,996205	-971,3252	-7,4473064e-05	-0,00072099722	-0,0017068207
0	-14,995774	-972,35248	-0,00036221516	-0,0009829218	-0,002013535
0	-14,996783	-975,56219	-0,00027543725	-0,00087293983	-0,0020051836
0	-14,99732	-974,8634	4,2933752e-05	-0,00056765694	-0,0015726974
0	-14,996481	-975,99451	-0,00082668092	-0,0014536026	-0,0026410304
0	-14,997398	-978,39587	0,00074080727	4,9622031e-07	-0,00081696949
0	-14,996947	-978,73047	-0,001347922	-0,0020601028	-0,0032082836
0	-14,998576	-981,29791	0,0011444967	0,00046239901	-0,00039584987
0	-14,999517	-981,5705	-0,0018248226	-0,0025414987	-0,0036493267
0	-14,99921	-983,10675	0,0014489273	0,00067316316	-0,00014350298
0	-15,000108	-984,6283	-0,0018544846	-0,0025683267	-0,0036794541
0	-15,000134	-984,1131	0,0013365627	0,00059571053	-0,00022502689
0	-15,001087	-985,2746	-0,0016919636	-0,0025021217	-0,0036939217
0	-15,00233	-987,46509	0,0014582988	0,00073099887	-0,00014427926
0	-15,000957	-987,66241	-0,001851449	-0,0025433223	-0,0037141265
0	-15,002704	-989,15485	0,0014668382	0,00075846055	-8,4631974e-05
0	-15,002722	-989,68024	-0,0019633113	-0,0027290098	-0,0038855383
0	-15,003674	-990,55701	0,001765623	0,0010100168	0,00018901315
0	-15,003077	-991,66632	-0,0022473957	-0,0030253232	-0,0041263602
0	-15,003411	-992,70306	0,0018154392	0,0010957541	0,00027736247
0	-15,005654	-993,69281	-0,0020639414	-0,0028614441	-0,0040124138
0	-15,006083	-997,41528	0,001744188	0,00095806806	0,00016012891
0	-15,005805	-996,89893	-0,0021436452	-0,0029120673	-0,0040672431
0	-15,007032	-997,81073	0,001721981	0,00093901943	0,00013273624
0	-15,006441	-998,15759	-0,0019920708	-0,0026758215	-0,0039546764
0	-15,00698	-1001,0005	0,0017409825	0,00098352134	0,00018165905
0	-15,007838	-1003,3712	-0,0021481581	-0,0029031152	-0,0040930323
0	-15,008335	-1003,2098	0,0017799584	0,0010128401	0,00016155602
0	-15,009756	-1003,7139	-0,0020461823	-0,0028101553	-0,003955049
0	-15,009583	-1005,3491	0,001579761	0,00075826549	-2,1707165e-05
0	-15,010658	-1006,446	-0,0017914637	-0,0025700177	-0,0037001194
0	-15,010775	-1007,5322	0,0013722462	0,00056886993	-0,00022951404
0	-15,011438	-1007,1858	-0,0014785471	-0,0021679874	-0,003303939
0	-15,010267	-1008,3286	0,00068347319	6,1578758e-05	-0,0009003561
0	-15,012667	-1010,9379	-0,00077736424	-0,001389752	-0,0026058722
0	-15,012032	-1010,4069	0,00027242975	-0,00039188948	-0,0013452088
0	-15,013051	-1011,2214	-0,00051868078	-0,001174045	-0,0022688543
0	-15,013422	-1012,0596	-0,00011738048	-0,00069064158	-0,0017846753
0	-15,014069	-1013,6935	-0,00034250639	-0,00089812209	-0,0020224119
0	-15,013581	-1014,9688	3,1495292e-05	-0,00059572677	-0,0016164257
0	-15,013294	-1015,448	-0,00054555881	-0,0011300142	-0,002238764
0	-15,014929	-1017,1828	-2,0700827e-05	-0,00063564035	-0,0016953014
0	-15,014884	-1019,0147	-0,0004024487	-0,00096223404	-0,0020955522
0	-15,016641	-1020,1006	-0,00010971591	-0,00071376166	-0,0017636423
0	-15,016397	-1019,9274	-0,00027623915	-0,00084388274	-0,0019256554
0	-15,017477	-1022,4242	-0,00045097925	-0,0011488587	-0,0022164828
0	-15,017052	-1023,5364	0,00032886048	-0,00030767726	-0,001308911
0	-15,017694	-1025,3821	-0,0010239929	-0,0016853199	-0,0027956017
0	-15,017876	-1025,3737	0,0008330663	0,0001248972	-0,00077255152
0	-15,019687	-1026,1393	-0,0016040147	-0,0022910491	-0,0035260986
0	-15,020089	-1027,9382	0,001383502	0,0006241845	-0,00022247994
0	-15,019592	-1028,1235	-0,0018193128	-0,002592552	-0,0037821794
0	-15,019285	-1028,9948	0,0014242342	0,00064956729	-0,00014163546
0	-15,021658	-1030,7709	-0,001791634	-0,0025899464	-0,0037392175
0	-15,021628	-1031,219	0,0014130985	0,0006896797	-0,00010377851
0	-15,0212	-1033,3496	-0,0017275321	-0,0025296907	-0,0037006515
0	-15,021995	-1034,5352	0,0013078756	0,00055764487	-0,00021214553
0	-15,022548	-1035,3263	-0,0018270962	-0,0026323865	-0,0037870575
0	-15,0229	-1037,6104	0,001681109	0,00090027682	0,00010428579
0	-15,024194	-1038,7837	-0,0020723962	-0,0028141777	-0,0039700782
0	-15,024868	-1038,953	0,0017315858	0,0010379257	0,00017969673
0	-15,025127	-1040,4352	-0,0021033026	-0,0028637466	-0,0040243124
0	-15,025547	-1040,1531	0,0018561386	0,0010734986	0,0002832787
0	-15,02624	-1042,0641	-0,0022381078	-0,0029943166	-0,0041805608
0	-15,026407	-1043,4349	0,0017798641	0,001029124	0,0001870971
0	-15,02587	-1043,5591	-0,0019171416	-0,0026842612	-0,0038913798
0	-15,027182	-1046,1001	0,0017534541	0,0010126146	0,00017124352
0	-15,02773	-1046,1238	-0,0021123011	-0,0028793616	-0,0040931106
0	-15,027364	-1048,1144	0,0017433626	0,00091597455	0,00013767676
0	-15,028262	-1050,5336	-0,001963736	-0,0027499455	-0,003874328
0	-15,02911	-1050,4272	0,0016219968	0,00083055493	2,3688917e-05
0	-15,029912	-1051,347	-0,001927871	-0,0026089144	-0,0039263633
0	-15,030083	-1052,2988	0,0015814863	0,00085583102	2,4868496e-05
0	-15,029933	-1053,1249	-0,0017378653	-0,0025166436	-0,0036514194
0	-15,030904	-1054,4979	0,0011494858	0,00040139246	-0,00044220695
0	-15,0315	-1055,4994	-0,0012014008	-0,001902977	-0,0030497047
0	-15,033025	-1058,1251	0,00056039239	-0,00013723969	-0,0010776594
0	-15,033473	-1058,2012	-0,00071616983	-0,0014134789	-0,0025625778
0	-15,032578	-1058,1422	2,6749985e-05	-0,00054493209	-0,0015901696
0	-15,034095	-1059,0402	-0,00032684853	-0,00088665355	-0,0020155783
0	-15,0348	-1061,236	-7,4178606e-05	-0,00066748762	-0,001743714
0	-15,034379	-1061,4769	-0,00049673108	-0,0011122855	-0,0022121484
0	-15,035118	-1062,8184	-6,076225e-05	-0,00059517345	-0,0016406915
0	-15,035129	-1062,8341	-0,0004611811	-0,0010063904	-0,0021377169
0	-15,035886	-1064,5066	-2,3834509e-05	-0,00067010027	-0,0016981979
0	-15,036343	-1067,1993	-0,00036486721	-0,001004584	-0,0021198329
0	-15,036635	-1065,8914	-0,0001737805	-0,00080923538	-0,0018319224
0	-15,037759	-1067,3645	-2,785564e-05	-0,00062889652	-0,0016982657
0	-15,037621	-1067,7805	-0,00061283621	-0,0012520404	-0,0023423319
0	-15,0383	-1069,5986	0,00047415684	-0,000191859	-0,0011724086
0	-15,038572	-1070,2576	-0,0012534658	-0,0019648185	-0,0030958408
0	-15,040005	-1070,3551	0,0011194267	0,00040627448	-0,0004190045
0	-15,039388	-1070,8099	-0,0016883315	-0,0023601148	-0,003535897
0	-15,040843	-1073,1947	0,0013781314	0,00056771422	-0,00015233971
0	-15,040822	-1072,9735	-0,0017748023	-0,0025331448	-0,0036981392
0	-15,041115	-1074,3539	0,0015009706	0,00070500898	-0,00015195335
0	-15,041958	-1075,03	-0,0018324309	-0,0025750417	-0,0037030021
0	-15,042437	-1076,5396	0,0013208243	0,00055634661	-0,00027323869
0	-15,042409	-1079,3536	-0,0017684707	-0,0025432347	-0,0037112515
0	-15,042809	-1079,5494	0,001564767	0,00077476457	-3,1047894e-05
0	-15,044568	-1080,4587	-0,0019276347	-0,0027076749	-0,0038946914
0	-15,044454	-1082,9587	0,001644182	0,00086435518	8,3671694e-05
0	-15,04543	-1083,2538	-0,0021113176	-0,0028732615	-0,0040682578
0	-15,04498	-1083,3698	0,0018833037	0,0011469062	0,00031068799
0	-15,045828	-1085,7994	-0,0022548484	-0,0030056322	-0,0042345682
0	-15,045942	-1087,0505	0,0017816382	0,0010163152	0,00016897953
0	-15,047606	-1087,8298	-0,0019162945	-0,0027082281	-0,0039063296
0	-15,046241	-1087,7994	0,0017837859	0,0009597817	0,00018945364
0	-15,047167	-1089,4268	-0,0020494699	-0,0028284257	-0,0040476951
0	-15,04825	-1092,3823	0,0016328892	0,00085872773	4,5038105e-05
0	-15,048244	-1093,0444	-0,0019866487	-0,0027224587	-0,0038608743
0	-15,048734	-1092,3514	0,0017880137	0,00090625632	0,00013183548
0	-15,049061	-1093,5995	-0,002078732	-0,002889958	-0,0040490404
0	-15,050295	-1095,5333	0,0018116737	0,00095469586	0,00015169651
0	-15,049973	-1096,8243	-0,0019098155	-0,002680301	-0,003880268
0	-15,050719	-1096,0356	0,0014669977	0,00068588852	-0,00013185803
0	-15,051428	-1097,4445	-0,0014981036	-0,0022386927	-0,0034613125
0	-15,051807	-1100,6953	0,00091816834	0,00019661195	-0,00067065435
0	-15,053052	-1102,0133	-0,0010394113	-0,0017159164	-0,0028777262
0	-15,053015	-1102,2294	0,00030528798	-0,00035836318	-0,0013206734
0	-15,053712	-1103,4148	-0,00045874977	-0,0010663051	-0,0021873887
0	-15,054253	-1103,4063	3,9595034e-06	-0,000598785	-0,0016134697
0	-15,053365	-1104,2271	-0,00043525608	-0,0010027654	-0,0021380626
0	-15,054554	-1104,9286	-0,0001069971	-0,00067918852	-0,0017514598
0	-15,054895	-1104,3268	-0,00047243043	-0,0010517897	-0,0021458494
0	-15,055923	-1108,2986	5,6247663e-05	-0,00058956619	-0,0016393895
0	-15,056109	-1109,2708	-0,00043377664	-0,0010702012	-0,0021457016
0	-15,057391	-1110,4667	-6,1636092e-06	-0,00060990057	-0,0016595141
0	-15,057272	-1109,4976	-0,00030954054	-0,00091325422	-0,0020477141
0	-15,057519	-1110,7251	-0,00031657633	-0,00092898915	-0,0020561381
0	-15,057995	-1113,9648	0,00013643912	-0,00052314048	-0,0015340757
0	-15,058833	-1115,1323	-0,00095501851	-0,0016136904	-0,0027207425
0	-15,058741	-1115,9822	0,0006968067	2,402332e-05	-0,00089345488
0	-15,059749	-1117,9985	-0,0014269543	-0,0020833989	-0,0032214639
0	-15,060946	-1118,6002	0,0012014674	0,00043308066	-0,00036145322
0	-15,060043	-1118,9122	-0,0017126168	-0,0025086342	-0,0036537342
0	-15,061516	-1120,0555	0,0014302543	0,00065023277	-0,00013619589
0	-15,060886	-1119,4	-0,0018028192	-0,0025352663	-0,0037313525
0	-15,062245	-1121,8081	0,0014245107	0,00064811087	-0,00016276863
0	-15,062395	-1122,7236	-0,0017084547	-0,002475858	-0,0036348759
0	-15,062654	-1124,5492	0,001446723	0,00069734489	-0,00010732299
0	-15,063056	-1126,7124	-0,0018428896	-0,0025740999	-0,0037396159
0	-15,064186	-1127,089	0,0015421833	0,00075020484	-0,00011600976
0	-15,065546	-1127,2163	-0,0020418211	-0,0027910075	-0,0039692251
0	-15,065148	-1128,2058	0,0018272431	0,001005078	0,00022721484
0	-15,065853	-1128,3071	-0,0021988032	-0,0029345648	-0,0041222651
0	-15,065601	-1129,536	0,0018049411	0,001027031	0,00021420557
0	-15,067162	-1130,678	-0,0021091744	-0,0028654074	-0,0040763621
0	-15,067207	-1131,0156	0,0018617254	0,0011086324	0,00028270931
0	-15,067594	-1133,0206	-0,0021172971	-0,0029089232	-0,0040297867
0	-15,067683	-1133,3296	0,0016533489	0,00087256444	6,4854175e-05
0	-15,069124	-1135,7017	-0,0020157821	-0,0027466472	-0,0039718826
0	-15,069239	-1137,1418	0,001850722	0,0010483483	0,00025429699
0	-15,069607	-1137,5092	-0,0021603366	-0,0028571514	-0,0041204193
0	-15,070402	-1138,316	0,0016989226	0,00093659555	0,00010055061
0	-15,070537	-1139,1277	-0,0019720728	-0,002737158	-0,0038760153
0	-15,070668	-1142,3142	0,0015469214	0,00076798705	-5,6563294e-07
0	-15,071487	-1144,4286	-0,0017761535	-0,002552588	-0,0037649826
0	-15,071222	-1144,301	0,0013026143	0,00053857482	-0,00027153664
0	-15,071486	-1145,5026	-0,0013490998	-0,0020626015	-0,0031940562
0	-15,072465	-1148,8214	0,00070694031	2,8212526e-06	-0,00089936744
0	-15,072794	-1148,4133	-0,00086471881	-0,0014269457	-0,0025745365
0	-15,073684	-1148,2247	0,00021292988	-0,00044793473	-0,0013903278
0	-15,073816	-1150,2738	-0,00046915159	-0,0010841644	-0,0021561235
0	-15,075068	-1151,1029	-0,00016066188	-0,00072874478	-0,0018432483
0	-15,074701	-1151,3345	-0,00043678092	-0,0009777816	-0,0020579628
0	-15,075684	-1151,8624	4,7948561e-06	-0,00057492068	-0,0016470338
0	-15,075451	-1153,1719	-0,00037762307	-0,00098498957	-0,0020911766
0	-15,076545	-1156,5531	-3,9538863e-05	-0,00065145793	-0,0016833578
0	-15,077148	-1157,6937	-0,0004544211	-0,0010537343	-0,0021271629
0	-15,076928	-1158,5856	-0,00014125108	-0,00073122501	-0,0017769608
0	-15,077527	-1159,7327	-0,00022085937	-0,0007842225	-0,0018506891
0	-15,077765	-1161,0063	-0,00056123844	-0,0012245292	-0,0023116015
0	-15,078889	-1164,7155	0,00031017596	-0,00030139316	-0,0012708098
0	-15,080489	-1163,4402	-0,0010120774	-0,0017208748	-0,0028255407
0	-15,080297	-1164,2212	0,00099738128	0,00023073546	-0,00057730882
0	-15,080336	-1166,8229	-0,0016555628	-0,0023187143	-0,0035196783
0	-15,080968	-1167,0962	0,0013613713	0,0005850867	-0,00023493281
0	-15,081495	-1166,7742	-0,0017503619	-0,0025651017	-0,0036737812
0	-15,082005	-1167,3701	0,001394759	0,00062021712	-0,00017452505
0	-15,082166	-1168,2494	-0,0017747465	-0,0025134012	-0,0037006438
0	-15,083573	-1171,5034	0,0013751134	0,0006411043	-0,00020669206
0	-15,083673	-1171,5117	-0,001738767	-0,0024406863	-0,0036276663
0	-15,084367	-1172,3619	0,0014231466	0,00062571536	-0,00016166538
0	-15,084806	-1174,4208	-0,0019736383	-0,0027029882	-0,0038913714
0	-15,084468	-1175,6526	0,001676678	0,00089549634	0,00012209224
0	-15,085286	-1175,5907	-0,002037016	-0,0028507083	-0,0040454385
0	-15,08694	-1176,1729	0,0017993832	0,0010020287	0,00021474167
0	-15,086005	-1176,4312	-0,0021654363	-0,0029495666	-0,004159274
0	-15,086778	-1180,4042	0,0019566107	0,0011265456	0,00034579769
0	-15,086839	-1180,4235	-0,0021481067	-0,0029485414	-0,0041113198
0	-15,088961	-1182,1862	0,0016578204	0,00092253712	0,00013395744
0	-15,088856	-1183,4183	-0,0020013943	-0,0027818973	-0,003919079
0	-15,088551	-1184,0417	0,0018017828	0,0010027215	0,00026483519
0	-15,089333	-1186,1218	-0,0019927511	-0,00278302	-0,0039601931
0	-15,089743	-1185,2958	0,0016776855	0,00090526114	0,00010460957
0	-15,090164	-1185,9756	-0,0019217714	-0,0027402523	-0,0038644099
0	-15,090585	-1188,886	0,0016337871	0,00087283953	9,796735e-05
0	-15,090773	-1189,0673	-0,0020147129	-0,0028271028	-0,0039421767
0	-15,091519	-1190,8237	0,0016185736	0,00082319678	3,5083431e-05
0	-15,093771	-1193,2028	-0,0016895438	-0,0023950124	-0,0035983834
0	-15,092979	-1192,7838	0,0010661795	0,00034240488	-0,00049529102
0	-15,093493	-1193,5432	-0,0011906496	-0,0019068294	-0,0030864612
0	-15,094006	-1193,027	0,00050970877	-0,00012970464	-0,0010239157
0	-15,093488	-1195,0347	-0,00067934988	-0,0012960271	-0,0023434407
0	-15,094834	-1198,1062	-7,3440824e-05	-0,00066175079	-0,0016443152
0	-15,094584	-1196,3652	-0,00037668928	-0,00096045365	-0,0020529786
0	-15,094874	-1197,9257	5,603215e-06	-0,00058062986	-0,001551036
0	-15,096903	-1200,1837	-0,00041547371	-0,00090926001	-0,0020575379
0	-15,096262	-1199,1777	-8,3208361e-05	-0,00065655709	-0,0017031402
0	-15,096535	-1201,6095	-0,0004622305	-0,0010438777	-0,0021233049
0	-15,097191	-1202,454	-2,177534e-05	-0,00062047766	-0,0016424336
0	-15,097878	-1203,8944	-0,00044672602	-0,00098254182	-0,0020602036
0	-15,098392	-1206,1295	-0,00023671135	-0,00085944659	-0,0018871503
0	-15,099208	-1207,2313	-3,1654272e-05	-0,0006053329	-0,0016711014
0	-15,099575	-1208,7482	-0,00067083287	-0,0012696481	-0,0023751399
0	-15,099606	-1209,7633	0,00055858935	-0,00015525453	-0,0010477718
0	-15,100453	-1210,3569	-0,0013427361	-0,0020870331	-0,0031848834
0	-15,10134	-1211,5826	0,0011427458	0,00036354142	-0,00041391642
0	-15,100792	-1212,8328	-0,0016777348	-0,0024339356	-0,0035719224
0	-15,101506	-1213,5234	0,001359965	0,00062451209	-0,00018951891
0	-15,102707	-1215,8865	-0,0017860336	-0,0025726904	-0,0036959974
0	-15,102741	-1214,6863	0,0013845413	0,00060667528	-0,00014093792
0	-15,102858	-1215,8395	-0,001714712	-0,002453204	-0,0035612546
0	-15,103923	-1216,9366	0,0013179462	0,00060187047	-0,00023961074
0	-15,104644	-1217,5488	-0,0018748314	-0,0025993441	-0,0037392559
0	-15,103724	-1218,4836	0,0015214686	0,00075379224	-1,1504671e-05
0	-15,105483	-1221,0253	-0,0019265043	-0,0027093084	-0,0038369885
0	-15,105478	-1221,6409	0,0016909976	0,00091462687	0,00014085694
0	-15,106015	-1222,7714	-0,0021719991	-0,0029334077	-0,0040996722
0	-15,107231	-1224,3351	0,0019478407	0,0012285321	0,00041430094
0	-15,106416	-1224,8833	-0,0021680405	-0,0029164113	-0,0040964996
0	-15,107574	-1226,1898	0,0016850065	0,00090436259	0,0001247858
0	-15,108826	-1226,6522	-0,002080115	-0,0028099306	-0,0040023108
0	-15,10862	-1227,0132	0,0018330686	0,00099246413	0,00023752429
0	-15,109311	-1228,8715	-0,0021006635	-0,0028239661	-0,003984144
0	-15,109949	-1229,2711	0,0016062642	0,00085138943	8,2138358e-05
0	-15,109163	-1229,571	-0,002038992	-0,0028207127	-0,0039742906
0	-15,110466	-1231,9927	0,0017327863	0,00098392472	0,00022950779
0	-15,111435	-1233,8702	-0,0020732987	-0,0028401525	-0,0039412072
0	-15,111506	-1236,7937	0,0016584927	0,00092995324	0,00012248442
0	-15,112436	-1236,1101	-0,0018847663	-0,0026386024	-0,0038151839
0	-15,112875	-1236,827	0,0013528649	0,00059767958	-0,000172652
0	-15,113629	-1238,6573	-0,0015063648	-0,0022221005	-0,0033293597
0	-15,11408	-1238,546	0,00096883974	0,00022404034	-0,00059116265
0	-15,11405	-1239,632	-0,0010078343	-0,0016869354	-0,0027920185
0	-15,114136	-1239,6097	0,00021809639	-0,00041249004	-0,0014059386
0	-15,115362	-1240,4844	-0,00049284723	-0,0010358087	-0,0021624628
0	-15,115394	-1244,428	4,5348716e-05	-0,0005679864	-0,0015692405
0	-15,117031	-1244,1901	-0,00035395438	-0,00099368335	-0,0020338979
0	-15,117002	-1244,8575	-9,6839649e-05	-0,00073067582	-0,0017582481
0	-15,117132	-1246,5652	-0,00044016837	-0,0010094184	-0,0021466124
0	-15,117275	-1248,053	2,4858018e-05	-0,00061501795	-0,0016065509
0	-15,118053	-1249,4661	-0,00050763797	-0,0010779699	-0,0021465996
0	-15,118453	-1249,0889	-5,1639436e-05	-0,00065868342	-0,0016987099
0	-15,118458	-1250,589	-0,00024676492	-0,00081500283	-0,0018793754
0	-15,119555	-1254,1863	-0,00038532255	-0,0010039767	-0,0020270159
0	-15,119408	-1253,9366	0,00013736193	-0,00052367989	-0,0014442486
0	-15,120952	-1255,1532	-0,00098938937	-0,0015932475	-0,0026916247
0	-15,120517	-1254,4424	0,00067014829	2,7443966e-05	-0,00083025725
0	-15,121138	-1257,12	-0,0014350208	-0,0021577755	-0,003282584
0	-15,122231	-1259,2977	0,0012661661	0,00049896544	-0,00027799324
0	-15,122655	-1258,1375	-0,0017562149	-0,0025259249	-0,0036093891
0	-15,122351	-1258,9354	0,0014767302	0,00065650977	-8,7087974e-05
0	-15,123248	-1261,1627	-0,0018173486	-0,0025731022	-0,0037465955
0	-15,123216	-1262,1655	0,0014021714	0,00054447656	-0,00019362582
0	-15,124331	-1262,7876	-0,0017921925	-0,0024747192	-0,0037255492
0	-15,125063	-1264,2626	0,0013927174	0,00067023851	-0,00012147379
0	-15,125579	-1265,3647	-0,0017130824	-0,0025346966	-0,0036664198
0	-15,126019	-1267,1041	0,0015647016	0,00079117907	-2,534347e-05
0	-15,126194	-1266,1276	-0,0020938641	-0,0028623242	-0,0039797327
0	-15,126999	-1266,3296	0,0018851961	0,0010835555	0,00028481032
0	-15,127328	-1268,6233	-0,0021577738	-0,0029099304	-0,0040747332
0	-15,127741	-1270,2899	0,00175682	0,0010171602	0,00020592437
0	-15,127654	-1271,2299	-0,0021432242	-0,0029221498	-0,0040433984
0	-15,12786	-1272,4425	0,0018936961	0,0011208289	0,00037612912
0	-15,128737	-1273,2367	-0,0020480352	-0,0028560557	-0,0040193019
0	-15,129592	-1275,1564	0,0016682346	0,00084559002	5,5736091e-05
0	-15,130117	-1275,4331	-0,0020437599	-0,002818597	-0,004009726
0	-15,130681	-1275,973	0,0018476414	0,00099911506	0,00027330295
0	-15,130777	-1278,3649	-0,0020396144	-0,0028060086	-0,0039863866
0	-15,132044	-1279,2445	0,0016484868	0,00084900722	0,00012711425
0	-15,131074	-1279,146	-0,0019110804	-0,0027218668	-0,003839049
0	-15,132912	-1281,2128	0,0016000548	0,0007465228	-4,822723e-06
0	-15,133402	-1282,3561	-0,0018586996	-0,0026211317	-0,0037387921
0	-15,133238	-1284,1139	0,0013006234	0,00056242943	-0,00024454412
0	-15,133712	-1285,8036	-0,0013614245	-0,002093748	-0,0032123032
0	-15,135346	-1285,5516	0,00065723376	2,9108778e-05	-0,00090118608
0	-15,134454	-1287,1342	-0,00082553364	-0,0014856976	-0,0025372631
0	-15,135755	-1287,7581	0,00017445636	-0,00045666326	-0,0014061251
0	-15,135494	-1289,2572	-0,00045763739	-0,0010899612	-0,0021751344
0	-15,136687	-1291,5396	-0,00011738062	-0,00074904179	-0,0017384675
0	-15,135607	-1292,1577	-0,0004093296	-0,0010510742	-0,002123931
0	-15,136568	-1293,9468	3,797104e-06	-0,00063095009	-0,0015626218
0	-15,137331	-1295,266	-0,00043060383	-0,0010082696	-0,0021096242
0	-15,139067	-1295,6274	3,776222e-07	-0,00060658174	-0,0016230071
0	-15,138571	-1295,5365	-0,00043259701	-0,00097106141	-0,0020707482
0	-15,138833	-1296,5911	-0,00016526654	-0,00079867255	-0,0018330561
0	-15,138899	-1297,7017	-0,0002075173	-0,00083180552	-0,0018028247
0	-15,139161	-1301,2416	-0,00053149019	-0,001113945	-0,00217973
0	-15,14123	-1301,6002	0,00031537274	-0,00034238445	-0,0013077814
0	-15,140514	-1301,6333	-0,0010685483	-0,001738112	-0,002842454
0	-15,142255	-1303,6294	0,0010090237	0,00024000467	-0,00061789883
0	-15,141662	-1303,8433	-0,0015361774	-0,0023295567	-0,0034704816
0	-15,143022	-1306,2368	0,0013566389	0,0005514652	-0,00024640153
0	-15,142843	-1306,6996	-0,0018636499	-0,0026191168	-0,0037372052
0	-15,144136	-1308,9574	0,0014547671	0,00060261681	-0,00011586671
0	-15,143876	-1311,3649	-0,0018273954	-0,0025862055	-0,0036751614
0	-15,145365	-1311,3113	0,0013582954	0,00060403597	-0,0001774534
0	-15,145679	-1311,9504	-0,0017407201	-0,0024647438	-0,0035873828
0	-15,145181	-1311,7124	0,0014102844	0,00060814916	-0,00012293574
0	-15,146038	-1313,8727	-0,0019391049	-0,0026816127	-0,0038363289
0	-15,146669	-1316,035	0,0016284683	0,00087181485	8,986528e-05
0	-15,147331	-1315,6368	-0,0020583023	-0,0028342081	-0,0040046852
0	-15,146738	-1317,1736	0,0017957254	0,0010152337	0,00030278525
0	-15,147999	-1320,1033	-0,0022781177	-0,0030260966	-0,004133651
0	-15,148219	-1319,7981	0,0019553395	0,0012060277	0,00043340266
0	-15,14864	-1321,015	-0,0021456922	-0,0029144613	-0,0040434068
0	-15,149758	-1322,818	0,001662647	0,00090784207	9,1072798e-05
0	-15,148817	-1323,7749	-0,0021280763	-0,0028274264	-0,0040365271
0	-15,150682	-1325,1758	0,0017398053	0,00096931553	0,0002315615
0	-15,151456	-1325,5891	-0,0019967747	-0,0027753119	-0,0039253202
0	-15,151003	-1326,0631	0,0016080991	0,0008400802	9,0888134e-05
0	-15,152075	-1328,6866	-0,0020016686	-0,0027579679	-0,0039011547
0	-15,152104	-1328,8608	0,0017315538	0,00088526402	0,00015878737
0	-15,151376	-1329,817	-0,0020538848	-0,0028363962	-0,0039843335
0	-15,153681	-1331,2997	0,0015407456	0,00081732654	3,7614809e-05
0	-15,152671	-1332,4622	-0,0016679348	-0,0024129266	-0,0035087769
0	-15,154823	-1334,8093	0,0011094711	0,00040648083	-0,0003770084
0	-15,154262	-1333,7251	-0,0012138435	-0,0019270778	-0,0030531317
0	-15,15556	-1334,0046	0,00052698061	-0,00016261452	-0,0010163645
0	-15,155804	-1336,5059	-0,00064458512	-0,0012906779	-0,0023216091
0	-15,155922	-1336,7463	-3,0090887e-05	-0,00063581043	-0,0016524063
0	-15,156828	-1338,0725	-0,00047757931	-0,0010167134	-0,0020950795
0	-15,156966	-1339,4504	-4,6624773e-05	-0,00059842627	-0,0016233291
0	-15,158198	-1341,0267	-0,00029955467	-0,00091286073	-0,0019717938
0	-15,158473	-1343,3129	-1,989356e-05	-0,00063169631	-0,0016380578
0	-15,159312	-1343,0308	-0,00056669419	-0,0011246424	-0,0021888672
0	-15,16014	-1342,4719	-2,8369614e-05	-0,00063150178	-0,0016017238
0	-15,159848	-1344,1959	-0,00036248128	-0,00099762646	-0,0020313382
0	-15,160078	-1344,7334	-0,00022007043	-0,00082509872	-0,0018489953
0	-15,159718	-1344,9894	-7,1847899e-05	-0,00070588547	-0,001771591
0	-15,161199	-1347,9889	-0,00063152454	-0,0012770444	-0,0024080225
0	-15,161315	-1348,6959	0,00064048276	-9,056108e-05	-0,00097901118
0	-15,161707	-1352,4742	-0,0013137149	-0,0020202387	-0,0031646239
0	-15,162851	-1351,8199	0,0010160557	0,00023886358	-0,0005168232
0	-15,162868	-1352,1724	-0,0016773848	-0,0023986606	-0,0035347033
0	-15,16349	-1354,6407	0,0014449899	0,00072264334	-4,7594294e-05
0	-15,163719	-1355,8879	-0,0018349466	-0,0026002247	-0,0037091796
0	-15,164535	-1357,3258	0,0014175712	0,0006386796	-0,00014249861
0	-15,164319	-1357,9774	-0,0017404715	-0,0024639235	-0,0036137805
0	-15,165461	-1358,3417	0,0013834977	0,00063409435	-0,00015072634
0	-15,166653	-1360,8862	-0,0019199336	-0,0026711766	-0,0037856947
0	-15,165634	-1362,1069	0,0014862425	0,00068491645	-8,7031294e-05
0	-15,166972	-1362,9937	-0,0018896478	-0,0026489734	-0,0037608261
0	-15,168028	-1365,9183	0,0017550868	0,00094724557	0,00019867315
0	-15,168614	-1366,2802	-0,002162369	-0,0029509852	-0,0040803808
0	-15,168196	-1366,7314	0,0019041034	0,0011111739	0,00036616222
0	-15,168302	-1368,8411	-0,0021430184	-0,0029301331	-0,0040514581
0	-15,168989	-1370,3812	0,0017586416	0,00094927632	0,00019584018
0	-15,170467	-1372,8207	-0,0021513947	-0,0029028999	-0,0040884116
0	-15,170513	-1373,3364	0,001824001	0,0010559695	0,0003072421
0	-15,170792	-1373,0166	-0,0020167022	-0,002761092	-0,0039277645
0	-15,170967	-1373,915	0,0016440683	0,00084627524	4,0354716e-05
0	-15,171021	-1374,1587	-0,002104487	-0,0028671219	-0,0039904346
0	-15,172084	-1376,632	0,0018586703	0,0010457585	0,0002800012
0	-15,172834	-1378,7269	-0,0021222164	-0,0028909734	-0,0040184022
0	-15,172707	-1381,0071	0,0017137568	0,00085563865	9,3152266e-05
0	-15,173383	-1382,1392	-0,0018419304	-0,0026215101	-0,0037373553
0	-15,174748	-1384,3162	0,00145985	0,0006394817	-0,00018096907
0	-15,174908	-1384,0337	-0,0016030422	-0,0023770737	-0,0034701824
0	-15,174487	-1385,6158	0,00097776414	0,00023643341	-0,0006024348
0	-15,175033	-1387,1238	-0,00099030731	-0,001662047	-0,0027674674
0	-15,175657	-1389,2294	0,00030751704	-0,00035209217	-0,001306701
0	-15,176699	-1391,8157	-0,00057015097	-0,0011983253	-0,0022853683
0	-15,176768	-1391,488	3,0721858e-05	-0,00057220837	-0,0015617542
0	-15,176741	-1394,0585	-0,00032276096	-0,00093768467	-0,0019863718
0	-15,177858	-1395,4563	-0,00014906604	-0,00073332561	-0,0017543875
0	-15,177551	-1395,9697	-0,00050472154	-0,001162042	-0,0021461754
0	-15,179391	-1398,0953	5,195463e-05	-0,00058395544	-0,0015779423
0	-15,178635	-1398,4855	-0,00045537116	-0,0010511591	-0,0021107693
0	-15,179358	-1399,9994	-5,0823364e-05	-0,00064257911	-0,0017268164
0	-15,18054	-1402,5452	-0,00032074132	-0,00092678092	-0,0019828656
0	-15,180021	-1403,3818	-0,00031095865	-0,00097411859	-0,0019487233
0	-15,182156	-1405,1063	0,00011158358	-0,00050710468	-0,0014602204
0	-15,182225	-1404,9684	-0,00095766957	-0,001569232	-0,002661902
0	-15,181704	-1407,186	0,00072855357	-1,1815428e-06	-0,00089815649
0	-15,181911	-1410,9121	-0,0013640939	-0,0020922818	-0,0032225144
0	-15,183676	-1411,3694	0,0012671896	0,00047709054	-0,00032759854
0	-15,183297	-1411,8259	-0,0018221058	-0,0025325129	-0,00367142
0	-15,184532	-1413,5697	0,0014360225	0,00066535518	-7,6303331e-05
0	-15,18427	-1415,5557	-0,0017592006	-0,002536983	-0,0036253536
0	-15,185436	-1416,5626	0,0014055769	0,00056426553	-0,0001302181
0	-15,185362	-1417,5741	-0,0018423772	-0,0025979807	-0,0037464791
0	-15,185891	-1419,8621	0,0013676584	0,00063750742	-0,00018960869
0	-15,186821	-1421,6295	-0,0017438654	-0,0025086035	-0,0035856112
0	-15,187587	-1421,5055	0,0015803218	0,00078055187	1,7545462e-05
0	-15,187354	-1422,0907	-0,0020759532	-0,0028385185	-0,0039557451
0	-15,187529	-1425,0181	0,0017641495	0,00096981396	0,00017652936
0	-15,18951	-1426,8984	-0,0021523312	-0,0028853037	-0,0040560896
0	-15,188566	-1427,0906	0,0018082168	0,0010446265	0,00021973676
0	-15,189348	-1429,127	-0,0021737185	-0,0029573336	-0,0041112583
0	-15,190164	-1430,6948	0,0018909741	0,0011250934	0,00035721395
0	-15,190491	-1432,8486	-0,0020445732	-0,0028406898	-0,0039809481
0	-15,19059	-1433,1445	0,0016111728	0,00086237118	3,5667472e-05
0	-15,191219	-1434,6648	-0,0021399942	-0,0028487688	-0,0040262016
0	-15,191503	-1436,4664	0,0018000581	0,001036176	0,00024387504
0	-15,192659	-1438,8015	-0,0019761357	-0,0027016283	-0,0039587594
0	-15,193076	-1440,2068	0,0016619631	0,00081558106	6,4620908e-05
0	-15,193549	-1441,1292	-0,0019416483	-0,0026956182	-0,0038639186
0	-15,19333	-1441,863	0,0015868734	0,00081991777	4,9269511e-05
0	-15,194506	-1445,2822	-0,0018804866	-0,0026800563	-0,0038255826
0	-15,194941	-1445,9515	0,0013457083	0,00061079185	-0,00017851016
0	-15,195683	-1445,9983	-0,0013882503	-0,0021114622	-0,0032225782
0	-15,196371	-1447,6224	0,00074253679	3,3715405e-05	-0,00085758982
0	-15,195807	-1448,4796	-0,00089431356	-0,0015645067	-0,0026609472
0	-15,19587	-1448,5765	0,00029609568	-0,00038399332	-0,0012971808
0	-15,196996	-1450,5748	-0,00043525192	-0,0010951511	-0,002147794
0	-15,197759	-1451,61	-8,0409663e-05	-0,0007456278	-0,001798325
0	-15,198972	-1454,4012	-0,00044909245	-0,0010329863	-0,0021022027
0	-15,199076	-1455,7434	-1,5933692e-05	-0,00058587885	-0,0016652045
0	-15,199606	-1456,7097	-0,00042684021	-0,0010186665	-0,0020775062
0	-15,199544	-1458,7008	-3,7817372e-05	-0,0006008413	-0,001641426
0	-15,200477	-1460,2271	-0,00041082705	-0,00099040673	-0,002066215
0	-15,200685	-1462,6265	-0,00012638287	-0,00074689055	-0,0017300176
0	-15,201725	-1463,521	-0,00025741232	-0,00085431384	-0,0019539886
0	-15,201563	-1463,6998	-0,00041880921	-0,0010900064	-0,0021494392
0	-15,202263	-1466,351	0,00028843744	-0,00031678021	-0,0013068483
0	-15,202202	-1467,9779	-0,0010004359	-0,0017186322	-0,0027786612
0	-15,202631	-1468,9973	0,00092413637	0,000149599	-0,00063759775
0	-15,204032	-1471,0481	-0,0015091362	-0,0023583297	-0,0034485441
0	-15,203825	-1471,0502	0,0013551704	0,00057338888	-0,00022178072
0	-15,204646	-1473,6284	-0,0018018944	-0,0026037674	-0,0037212316
0	-15,205266	-1474,1921	0,0013987009	0,00061683165	-0,0001287998
0	-15,206042	-1474,3502	-0,0017531659	-0,0025705225	-0,0036926521
0	-15,205362	-1475,757	0,0013644312	0,00059796293	-0,00019953826
0	-15,20582	-1478,3094	-0,0017134121	-0,002441478	-0,0035834203
0	-15,206944	-1480,584	0,0015160291	0,00067908963	-0,00010248026
0	-15,207026	-1482,1979	-0,0019539648	-0,002731439	-0,003858991
0	-15,208472	-1483,5017	0,0016006902	0,00088849023	6,1893443e-05
0	-15,208425	-1484,2952	-0,0020521968	-0,0028218713	-0,0039995606
0	-15,208979	-1486,7965	0,0018159779	0,0010276817	0,00028380711
0	-15,208948	-1486,9423	-0,0022700017	-0,0030521294	-0,0041785501
0	-15,210115	-1488,4209	0,0019835939	0,0011832443	0,00041153259
0	-15,21031	-1489,5385	-0,0020672495	-0,0028222566	-0,0039874418
0	-15,211405	-1490,5592	0,001735548	0,00086739438	0,00014918296
0	-15,211703	-1492,6033	-0,0021182836	-0,0028934891	-0,0039927871
0	-15,211267	-1493,7102	0,0017424823	0,0010106334	0,00016803933
0	-15,211693	-1494,1322	-0,0019874438	-0,0027242221	-0,0039377925
0	-15,212666	-1496,8918	0,0016942322	0,00090628699	0,00014579397
0	-15,212983	-1498,2559	-0,0020766421	-0,0028268988	-0,0040240032
0	-15,213927	-1500,4095	0,0018260656	0,0010128747	0,00030459987
0	-15,214117	-1501,8368	-0,0020528173	-0,0027990774	-0,0039917622
0	-15,215167	-1503,6285	0,001637044	0,0008224459	3,4736586e-05
0	-15,215175	-1505,7982	-0,0017389383	-0,0024524075	-0,0036687008
0	-15,215631	-1506,213	0,0011802552	0,00042218925	-0,00040871135
0	-15,215651	-1507,7249	-0,0012178777	-0,002027699	-0,0030898389
0	-15,216798	-1510,5138	0,00062879029	-7,8320372e-05	-0,0010111533
0	-15,216684	-1511,6906	-0,00065747346	-0,0013067331	-0,0023765427
0	-15,216468	-1512,8325	2,1527085e-05	-0,0005746407	-0,0016210526
0	-15,217784	-1514,5571	-0,00043323066	-0,001014967	-0,0021805619
0	-15,218325	-1516,1418	-2,7546484e-05	-0,00065241603	-0,0016881826
0	-15,219522	-1518,4327	-0,00034582737	-0,00092231872	-0,0019903565
0	-15,218876	-1518,1339	-4,593312e-05	-0,00059047044	-0,0016279394
0	-15,219572	-1519,501	-0,00048653572	-0,0010867615	-0,0021809719
0	-15,219259	-1521,6183	-3,8414e-05	-0,0006349734	-0,001670321
0	-15,220807	-1523,8635	-0,00042800361	-0,0009694451	-0,0021021962
0	-15,221106	-1524,3597	-0,00014177407	-0,0006875773	-0,0017940714
0	-15,221778	-1525,3417	-6,0252423e-05	-0,00069660414	-0,0017463184
0	-15,221601	-1527,3837	-0,00061583362	-0,0012870354	-0,0024037617
0	-15,223047	-1532,437	0,00049501297	-0,00021527383	-0,0010843347
0	-15,223657	-1532,4408	-0,0011533349	-0,0018846319	-0,0030365465
0	-15,223281	-1531,818	0,00099612342	0,0002666901	-0,00055478164
0	-15,224317	-1533,7495	-0,0016843133	-0,0024790973	-0,0035932572
0	-15,225267	-1535,0093	0,0014447437	0,00061921653	-0,00012468321
0	-15,225193	-1536,4475	-0,0017358162	-0,0025428869	-0,0037538162
0	-15,225521	-1536,7509	0,001469353	0,00064829999	-0,00018223218
0	-15,225312	-1539,3481	-0,0017790176	-0,0025491551	-0,0037241466
0	-15,227715	-1542,3348	0,0014170974	0,00063847884	-0,0001286999
0	-15,227797	-1542,0089	-0,0017796352	-0,0026439081	-0,003758224
0	-15,226754	-1542,2311	0,0014296726	0,00063516531	-0,00016221165
0	-15,22766	-1544,599	-0,0019132135	-0,0026803932	-0,0038120428
0	-15,228406	-1545,975	0,0017238407	0,0009018156	0,00016902173
0	-15,227948	-1546,8235	-0,0021693332	-0,00295805	-0,0040951371
0	-15,229726	-1548,3345	0,0019208766	0,0011104903	0,00032317411
0	-15,230206	-1550,064	-0,0021128897	-0,0028843258	-0,004055243
0	-15,231546	-1554,0448	0,001738401	0,00099526136	0,00019304782
0	-15,230692	-1553,5254	-0,0021121611	-0,002918609	-0,0041453172
0	-15,231705	-1554,2117	0,0018247212	0,00098688668	0,00024984218
0	-15,232197	-1556,1115	-0,0019967749	-0,00274126	-0,0039133416
0	-15,232823	-1558,132	0,0016993312	0,00090953015	0,00012111232
0	-15,233093	-1559,1405	-0,0021185069	-0,0029019639	-0,0041001532
0	-15,233488	-1559,6205	0,0018444565	0,0010127984	0,00025503186
0	-15,233437	-1560,3007	-0,0020043307	-0,0027790065	-0,0039951322
0	-15,234608	-1563,6722	0,0016027539	0,00081475324	3,4190889e-05
0	-15,234653	-1565,1898	-0,0018676794	-0,0026415451	-0,0037928396
0	-15,235512	-1565,8812	0,0015134715	0,00072818203	-0,00010173906
0	-15,236202	-1566,4727	-0,0016428509	-0,0024138861	-0,0035836466
0	-15,236118	-1567,8763	0,0010139773	0,00027284614	-0,00053195842
0	-15,236296	-1569,9302	-0,00099437602	-0,0017001943	-0,0027905288
0	-15,236653	-1570,5243	0,00037348829	-0,0002670793	-0,001242124
0	-15,236716	-1571,7952	-0,00071235257	-0,0012987896	-0,0024622534
0	-15,238097	-1575,0872	1,0543517e-05	-0,00054114545	-0,0016080128
0	-15,239279	-1576,6282	-0,00030453847	-0,00094367843	-0,00203432
0	-15,239829	-1577,1616	-6,1787141e-05	-0,00068282156	-0,0017017159
0	-15,239202	-1578,0337	-0,00055209966	-0,0011158221	-0,0022006787
0	-15,24058	-1579,3035	-9,7518205e-06	-0,00063110667	-0,0016204406
0	-15,240648	-1581,326	-0,00040947716	-0,00098447374	-0,0021130876
0	-15,241366	-1581,4419	-1,8197024e-05	-0,00065954856	-0,0017457815
0	-15,24184	-1582,5686	-0,0003722086	-0,00087144854	-0,0020443106
0	-15,242235	-1584,4683	-0,00032600301	-0,00097560743	-0,0020012353
0	-15,242346	-1586,0216	9,0459507e-05	-0,00062104361	-0,001582145
0	-15,243109	-1587,787	-0,00080048421	-0,0014278817	-0,0025657977
0	-15,24338	-1588,8662	0,00057035621	-6,6449211e-05	-0,0010355974
0	-15,244319	-1589,8193	-0,0013418968	-0,0020249814	-0,0032195181
0	-15,245238	-1592,215	0,0012546254	0,00043993143	-0,00031857204
0	-15,244844	-1595,0635	-0,00168743	-0,0024913787	-0,0036532197
0	-15,246527	-1596,0527	0,0014325943	0,0006242941	-0,00018372913
0	-15,245834	-1597,6721	-0,0018217701	-0,0025619057	-0,003756972
0	-15,246773	-1599,3187	0,0015093129	0,00063160248	-0,00017493519
0	-15,247483	-1600,3561	-0,0017779011	-0,002562935	-0,003738143
0	-15,247747	-1602,3042	0,0013146258	0,00054217828	-0,00023549401
0	-15,247445	-1602,8503	-0,0017127696	-0,0025192508	-0,0036832106
0	-15,247837	-1604,0308	0,0015953312	0,00078340224	-6,3628977e-05
0	-15,249867	-1606,5934	-0,0020265486	-0,0028079599	-0,0039967201
0	-15,249578	-1606,9814	0,0017587935	0,00095367408	0,00020732543
0	-15,249329	-1607,5049	-0,0020806375	-0,0028909964	-0,0040342966
0	-15,2505	-1608,4377	0,0018609188	0,0010349804	0,00022939443
0	-15,250593	-1609,8506	-0,0022337341	-0,0030167017	-0,0042158309
0	-15,250203	-1612,3639	0,0019399683	0,0011395196	0,00032871589
0	-15,251053	-1613,5007	-0,0019965933	-0,002769073	-0,0039371946
0	-15,252231	-1615,163	0,0017055612	0,00087526225	5,3963959e-05
0	-15,251449	-1616,724	-0,0020952318	-0,0028525358	-0,004074174
0	-15,253617	-1620,1942	0,0018268214	0,00092968019	0,0001896207
0	-15,253947	-1620,9739	-0,002015867	-0,0027676392	-0,0039782231
0	-15,253109	-1621,4574	0,0016873585	0,00086528063	6,9132584e-05
0	-15,254189	-1623,4191	-0,0019525921	-0,0027024597	-0,0038715133
0	-15,255913	-1627,7264	0,0017644627	0,00086962979	9,9474055e-05
0	-15,255783	-1627,2977	-0,0019827955	-0,0027589118	-0,003842169
0	-15,256892	-1628,182	0,0013656396	0,0006209386	-0,00017672392
0	-15,256329	-1629,7843	-0,0014041663	-0,0022194094	-0,0033235534
0	-15,257483	-1632,9248	0,00084799336	0,00011810967	-0,00074859988
0	-15,257054	-1634,6161	-0,0010136686	-0,0017238775	-0,0027829774
0	-15,257647	-1634,9092	0,00028540817	-0,00035585021	-0,0013667216
0	-15,258746	-1635,6082	-0,00043765927	-0,0011004863	-0,0021091811
0	-15,259041	-1639,0358	-0,00011247517	-0,00075433939	-0,0017741492
0	-15,258874	-1640,5712	-0,00044701115	-0,0011460336	-0,0021998058
0	-15,259741	-1641,2079	-2,3260145e-05	-0,00060439389	-0,0016615957
0	-15,260765	-1642,6898	-0,00034776743	-0,0009471057	-0,0021232972
0	-15,261208	-1644,4891	6,7895598e-06	-0,0006411369	-0,0016194917
0	-15,261465	-1645,3247	-0,00047337567	-0,0010629835	-0,0021354335
0	-15,262413	-1646,533	-7,0552851e-05	-0,00071207015	-0,0017150985
0	-15,262183	-1647,0219	-0,00030256386	-0,00094729988	-0,0019408977
0	-15,262847	-1650,8419	-0,00039398024	-0,0010387073	-0,0021062184
0	-15,263414	-1652,6891	0,00016208061	-0,00043957523	-0,0015077468
0	-15,263745	-1653,2135	-0,00080207642	-0,0014821962	-0,0026481615
0	-15,264956	-1655,0258	0,00086354092	0,00012629105	-0,00072377396
0	-15,264717	-1656,4552	-0,0014646029	-0,0022881725	-0,0033790984
0	-15,265759	-1659,0884	0,0012810831	0,00047161305	-0,00034493837
0	-15,265533	-1658,0341	-0,0017775416	-0,0025554555	-0,0036598223
0	-15,266724	-1658,406	0,0014227767	0,00066243566	-0,00016019228
0	-15,266132	-1660,0732	-0,0018224288	-0,0025877045	-0,0037860738
0	-15,266999	-1662,5331	0,001397502	0,00061312347	-0,00014897902
0	-15,266169	-1663,7825	-0,0017023038	-0,0024810878	-0,0036315445
0	-15,268229	-1665,3235	0,0014447152	0,00064964581	-0,00011628545
0	-15,268144	-1666,2373	-0,0018749706	-0,0026835233	-0,0039004008
0	-15,268713	-1669,0948	0,0015395002	0,00079532689	-3,1321033e-05
0	-15,269434	-1669,6761	-0,0019709028	-0,002735045	-0,003924299
0	-15,270308	-1670,075	0,0018256442	0,00103844	0,0002146593
0	-15,270569	-1672,123	-0,0022249925	-0,0030187955	-0,0042217663
0	-15,271301	-1675,1423	0,0019085996	0,0011144696	0,00033421116
0	-15,271907	-1675,6345	-0,002061263	-0,0028018563	-0,0040091346
0	-15,271689	-1676,8484	0,0017145543	0,00090983376	5,3046024e-05
0	-15,272264	-1678,8171	-0,0021667609	-0,0029103803	-0,0040540919
0	-15,272549	-1681,451	0,0017410428	0,001010638	0,00017643768
0	-15,273487	-1681,261	-0,0019256931	-0,0027005915	-0,0038912676
0	-15,272779	-1682,765	0,0017373032	0,00091783097	0,00012674507
0	-15,274318	-1686,4351	-0,0020717052	-0,0028491693	-0,0040201917
0	-15,274985	-1687,4412	0,0017828967	0,0010063607	0,0001793469
0	-15,275429	-1688,1616	-0,0020643552	-0,0028464957	-0,0040278328
0	-15,276024	-1690,3983	0,0016325956	0,00078741793	-3,0074443e-06
0	-15,275827	-1690,2657	-0,0017306254	-0,0024630225	-0,0036978163
0	-15,276751	-1692,2394	0,0012314914	0,00048402755	-0,0003153272
0	-15,276925	-1694,5535	-0,0013994268	-0,0021149819	-0,0032987499
0	-15,278713	-1695,2651	0,00069120363	-1,7275524e-05	-0,00087704975
0	-15,277699	-1697,123	-0,00071663689	-0,0013306646	-0,0025151053
0	-15,27844	-1698,2744	6,8021691e-05	-0,00053242885	-0,0015596574
0	-15,278549	-1699,4772	-0,00050437573	-0,0010982123	-0,0022102813
0	-15,279148	-1702,1949	-2,3276443e-05	-0,00059479411	-0,001670661
0	-15,279738	-1703,7417	-0,00036235549	-0,00094937521	-0,0020427639
0	-15,280257	-1704,8297	-1,6231716e-05	-0,00064679934	-0,0016584438
0	-15,28145	-1705,983	-0,00047851837	-0,0010883326	-0,0021688777
0	-15,28137	-1706,9698	4,4098197e-05	-0,00057647773	-0,001617057
0	-15,282175	-1709,8114	-0,00050308771	-0,0010775737	-0,0021748221
0	-15,282872	-1710,5044	-0,00013465135	-0,00077057775	-0,0018243429
0	-15,282784	-1712,347	-0,00015360813	-0,0007852905	-0,0018040134
0	-15,282886	-1715,1149	-0,00049249537	-0,0011626466	-0,0022670226
0	-15,283635	-1715,936	0,0003840476	-0,00027845177	-0,0012055356
0	-15,284571	-1717,0079	-0,0010909336	-0,0018188087	-0,0029787738
0	-15,284313	-1718,8193	0,00095513678	0,00017329185	-0,00071128481
0	-15,285544	-1720,7374	-0,0016136748	-0,0023244778	-0,0034538326
0	-15,285503	-1721,9985	0,0013870582	0,00057521719	-0,00022145294
0	-15,285197	-1723,2056	-0,0018193892	-0,0025755505	-0,0037389405
0	-15,287172	-1724,9833	0,001468798	0,00068777427	-0,00013254481
0	-15,287511	-1726,6173	-0,0017764583	-0,0025119588	-0,0036798697
0	-15,287506	-1726,6638	0,0014503691	0,00061609584	-0,00017157407
0	-15,28752	-1727,092	-0,0018652239	-0,0026061034	-0,0037391689
0	-15,289261	-1729,1361	0,0014643233	0,00062558748	-0,00018091931
0	-15,288176	-1730,089	-0,0018313455	-0,0026172902	-0,0037487745
0	-15,289368	-1733,5452	0,0016946472	0,00083512801	0,00010527925
0	-15,289948	-1733,2079	-0,0021618314	-0,0028949326	-0,004074533
0	-15,290318	-1735,283	0,0018597085	0,0010521343	0,00027727458
0	-15,290746	-1738,1294	-0,0021369793	-0,0028822534	-0,0040659257
0	-15,291532	-1738,3586	0,001789155	0,00099781563	0,00018139333
0	-15,291781	-1740,4551	-0,0021724436	-0,0029586302	-0,0041614706
0	-15,292451	-1741,6631	0,00184733	0,0010614484	0,00025988504
0	-15,292223	-1741,9806	-0,0019557022	-0,0027185394	-0,0038759827
0	-15,293427	-1746,7	0,0016475691	0,00095238641	0,0001107205
0	-15,295231	-1745,0981	-0,0021312046	-0,0029239273	-0,0041320617
0	-15,294493	-1744,7012	0,0018011244	0,0010265341	0,0001705133
0	-15,294203	-1747,2931	-0,0020829975	-0,0027872017	-0,0039636679
0	-15,2954	-1749,2583	0,0017102809	0,00087076903	0,00010591473
0	-15,296431	-1749,9854	-0,0018938233	-0,0026655099	-0,0038669026
0	-15,295823	-1751,2697	0,0015729504	0,00081224542	-1,9746076e-05
0	-15,297064	-1753,4888	-0,0017125595	-0,002552124	-0,0036559473
0	-15,29731	-1755,7843	0,001155636	0,00041412539	-0,00041522033
0	-15,296769	-1755,8096	-0,0011892021	-0,00188073	-0,0029848807
0	-15,299127	-1757,1296	0,0004975684	-0,00014768491	-0,0011489021
0	-15,298975	-1757,8547	-0,00068911887	-0,001353679	-0,0024539449
0	-15,299055	-1759,8191	0,00010661053	-0,00055916811	-0,0015489366
0	-15,30063	-1763,0314	-0,00038020901	-0,00094721036	-0,0020585838
0	-15,299782	-1762,925	-8,0483951e-05	-0,00072305644	-0,0017118976
0	-15,300843	-1765,2938	-0,00046160806	-0,0010678372	-0,0021209964
0	-15,300897	-1767,073	1,7771963e-05	-0,0006862497	-0,001636122
0	-15,301761	-1768,447	-0,00049406884	-0,0010334889	-0,0021378545
0	-15,30296	-1768,7018	4,3069304e-06	-0,00058765768	-0,0016062746
0	-15,302107	-1770,1573	-0,00037900245	-0,00097867497	-0,0020469506
0	-15,303194	-1771,0358	-0,00017908373	-0,0008233597	-0,0018441096
0	-15,30438	-1772,5468	-9,810843e-05	-0,00069439382	-0,0017578802
0	-15,30337	-1773,2906	-0,00070381491	-0,001300869	-0,0023999193
0	-15,304629	-1775,5728	0,00051101157	-0,0001513325	-0,0011273649
0	-15,305929	-1777,4547	-0,0013031508	-0,0019943509	-0,0031510869
0	-15,305868	-1776,722	0,0010926846	0,00038673726	-0,0004177118
0	-15,306086	-1777,3354	-0,0016943678	-0,0024098409	-0,0035456321
0	-15,305387	-1779,5532	0,0013923547	0,00065098738	-0,00015408186
0	-15,306732	-1783,12	-0,0018389836	-0,0025809708	-0,0037165482
0	-15,307632	-1785,0425	0,0014594737	0,00064318563	-0,00014051773
0	-15,308052	-1785,4368	-0,0018305179	-0,0025332654	-0,0036724703
0	-15,307924	-1787,2625	0,0013681643	0,00062283583	-0,00021783519
0	-15,309837	-1790,7292	-0,0017316882	-0,0025025734	-0,0036610726
0	-15,309077	-1791,4719	0,0015009015	0,00074998313	-2,2705863e-05
0	-15,309896	-1792,5441	-0,0019649384	-0,0027276333	-0,003919939
0	-15,309806	-1794,6794	0,0016592832	0,00091716269	0,00015445527
0	-15,309877	-1797,0188	-0,0021181018	-0,0028931671	-0,0040396797
0	-15,310952	-1799,9602	0,0018453134	0,0010439182	0,00020263753
0	-15,312698	-1800,2272	-0,0022566034	-0,003012707	-0,0041755079
0	-15,3133	-1800,7123	0,0018674734	0,0011166835	0,00026534538
0	-15,312741	-1801,4135	-0,0020224568	-0,0028089692	-0,0039858865
0	-15,312772	-1804,1294	0,0016938131	0,00093985721	0,00015915786
0	-15,314007	-1804,4799	-0,0020680567	-0,002797822	-0,0039749048
0	-15,314693	-1805,967	0,0017150469	0,00093841291	0,00016495505
0	-15,314526	-1806,9454	-0,0019822442	-0,0027339559	-0,0039196336
0	-15,31486	-1808,5554	0,0016561676	0,00088713865	0,00015017395
0	-15,316049	-1812,1632	-0,002036666	-0,002803064	-0,0039447732
0	-15,315722	-1812,5472	0,001774204	0,00095979561	0,00022853179
0	-15,316259	-1814,6074	-0,0020071699	-0,0028053997	-0,0039504715
0	-15,317053	-1816,5687	0,0014599949	0,000710405	-0,00010044685
0	-15,31706	-1818,3467	-0,0016443237	-0,0023444358	-0,0034609418
0	-15,317832	-1819,4722	0,0010003445	0,00027618784	-0,00050087314
0	-15,318815	-1820,5044	-0,0011288157	-0,0019030916	-0,0029413246
0	-15,318453	-1821,7523	0,00037635444	-0,00031470991	-0,0012339954
0	-15,319671	-1823,8644	-0,00052349584	-0,0011429586	-0,0022182979
0	-15,319421	-1824,9873	-4,7469002e-05	-0,00064005697	-0,0016851583
0	-15,319928	-1827,5632	-0,00044234126	-0,0010199975	-0,0020857204
0	-15,321191	-1829,8962	-8,6615546e-05	-0,00065832515	-0,0017320708
0	-15,321733	-1830,7231	-0,00038290856	-0,00093689567	-0,0020255232
0	-15,321578	-1833,0245	3,4841287e-05	-0,00056940527	-0,0016034724
0	-15,32252	-1833,6486	-0,00049692352	-0,0010537774	-0,0021944258
0	-15,32202	-1834,109	-8,3654959e-05	-0,0006672733	-0,0016704848
0	-15,323133	-1837,5627	-0,00038524502	-0,00098166475	-0,0020026802
0	-15,323849	-1838,6855	-0,00021493375	-0,00082617102	-0,0019358676
0	-15,323994	-1840,1908	-9,3303242e-06	-0,00065911317	-0,0016720595
0	-15,325612	-1841,8722	-0,00080217031	-0,0015021476	-0,0025683008
0	-15,326082	-1843,5531	0,00070119975	-9,4463758e-07	-0,00084860664
0	-15,325844	-1845,0129	-0,0013783182	-0,002086597	-0,0032174867
0	-15,326227	-1846,5071	0,0011986943	0,00036917429	-0,00038376404
0	-15,32709	-1847,1814	-0,0017745962	-0,0025182229	-0,0036727984
0	-15,32749	-1848,8894	0,001437603	0,00067344849	-0,00017257596
0	-15,327743	-1849,8578	-0,0018174332	-0,0025924013	-0,0037313108
0	-15,327557	-1850,8798	0,001317966	0,00057529332	-0,00017203216
0	-15,328341	-1852,5913	-0,0017308684	-0,0025335471	-0,00365174
0	-15,329136	-1854,2354	0,0014640578	0,00069768989	-0,00010106196
0	-15,329827	-1855,9042	-0,001904689	-0,0026344738	-0,0037685612
0	-15,329274	-1856,8059	0,0014604947	0,00065197423	-4,9182199e-05
0	-15,331368	-1859,269	-0,0019532032	-0,0027440314	-0,003938857
0	-15,33179	-1860,9713	0,0018142826	0,00097088917	0,00022555665
0	-15,331771	-1862,2878	-0,0021520085	-0,0029652962	-0,0041461512
0	-15,332684	-1863,6777	0,0018755561	0,0010400434	0,00028129527
0	-15,333001	-1864,2449	-0,0020780056	-0,0028468305	-0,003977193
0	-15,333362	-1866,5378	0,0017365352	0,00093832525	0,00019216961
0	-15,333602	-1868,9845	-0,0021455816	-0,0029320908	-0,0041314424
0	-15,33369	-1869,3477	0,0017801229	0,00099629792	0,00026346452
0	-15,335083	-1870,7134	-0,0019716616	-0,0027206007	-0,0039333142
0	-15,335226	-1872,1826	0,0017358385	0,00096345955	0,00012057171
0	-15,334522	-1874,0413	-0,0021132799	-0,0029156711	-0,0040735705
0	-15,335767	-1876,0593	0,0018383628	0,0010237045	0,00025422667
0	-15,336868	-1876,8149	-0,0020729499	-0,0028360537	-0,0040210448
0	-15,336865	-1876,4252	0,0016298024	0,00090655644	9,3675699e-05
0	-15,336964	-1879,6644	-0,001800093	-0,0025303392	-0,0037361349
0	-15,337749	-1881,2079	0,0014054887	0,00066983566	-0,00014398123
0	-15,338892	-1882,0848	-0,0015313356	-0,0022996613	-0,0034404348
0	-15,338421	-1885,1292	0,00081936026	0,00015632606	-0,00074618577
0	-15,338382	-1886,4508	-0,00088266237	-0,0015139405	-0,0026042503
0	-15,339659	-1887,9924	0,00019538522	-0,0004258097	-0,0014177493
0	-15,339683	-1889,1788	-0,0006070761	-0,0012326333	-0,0023121985
0	-15,33972	-1890,8284	1,3503522e-05	-0,00063521042	-0,0016603045
0	-15,341182	-1894,3743	-0,00031995203	-0,00088663318	-0,0020002606
0	-15,341366	-1896,7177	-6,0216771e-05	-0,00068720733	-0,0017070371
0	-15,342346	-1896,691	-0,0005414146	-0,0011541443	-0,0022006561
0	-15,342214	-1897,1066	5,8795558e-06	-0,00064321852	-0,00159867
0	-15,342376	-1899,5476	-0,0004550138	-0,00096632703	-0,0021224308
0	-15,343528	-1901,6249	-9,6099538e-05	-0,00069123413	-0,0017661504
0	-15,343879	-1903,4015	-0,00026115857	-0,00088836125	-0,001995052
0	-15,344737	-1903,4263	-0,00038875232	-0,0010075166	-0,0020449162
0	-15,344895	-1905,7966	0,00020598527	-0,00046614194	-0,0014062329
0	-15,345174	-1907,9668	-0,00096224662	-0,0015885232	-0,0026842486
0	-15,345725	-1908,2411	0,0007688583	-4,6249261e-05	-0,00087983214
0	-15,34681	-1910,6879	-0,0014740358	-0,0022141447	-0,0033224435
0	-15,347425	-1911,3805	0,0013190999	0,00051319355	-0,00022033739
0	-15,347359	-1911,9888	-0,0018221893	-0,002572818	-0,003693447
0	-15,349298	-1914,9484	0,0014464785	0,00067810446	-0,00014589059
0	-15,348368	-1914,7028	-0,0017243571	-0,0025759316	-0,0036974628
0	-15,349063	-1916,6125	0,0014162752	0,00066955615	-0,00010874486
0	-15,348455	-1917,8286	-0,0017747142	-0,0025295771	-0,003700831
0	-15,349248	-1920,3083	0,0012913132	0,00055563007	-0,00026330963
0	-15,350141	-1922,5326	-0,0018163946	-0,0025455761	-0,0037346999
0	-15,350286	-1923,0458	0,0016298187	0,00086263358	5,9453087e-05
0	-15,351751	-1924,9075	-0,0020765003	-0,0028779011	-0,0040320219
0	-15,351402	-1926,9825	0,0018258505	0,00098831474	0,00017824532
0	-15,352048	-1929,0651	-0,0020750596	-0,002849123	-0,0039869635
0	-15,352671	-1931,1541	0,0018662784	0,0010370002	0,00023568376
0	-15,352869	-1932,4192	-0,002229474	-0,0029699435	-0,0042019091
0	-15,354106	-1933,1357	0,0017948622	0,0010819061	0,00031290483
0	-15,353277	-1934,6613	-0,0019240393	-0,0027047223	-0,0039019433
0	-15,354416	-1936,4614	0,0017310544	0,00091092789	0,00013235178
0	-15,355047	-1938,5962	-0,0021402368	-0,0028747797	-0,004121243
0	-15,356376	-1941,2063	0,0017630042	0,00097465579	0,00017860941
0	-15,357041	-1941,715	-0,0020238382	-0,0027559125	-0,0039287517
0	-15,35627	-1942,3259	0,0016596315	0,00091630808	0,0001085952
0	-15,356597	-1943,0114	-0,0019652559	-0,0027021854	-0,0038819702
0	-15,356337	-1945,1675	0,0016512938	0,00086637796	3,8730723e-05
0	-15,358469	-1948,5216	-0,0018854954	-0,0026409402	-0,0037956922
0	-15,358186	-1948,9606	0,0013363442	0,0005731578	-0,00025641604
0	-15,359314	-1949,7653	-0,0013693036	-0,0020466466	-0,0031995794
0	-15,359375	-1950,5037	0,00065624976	-1,561144e-05	-0,00085905014
0	-15,360059	-1952,4395	-0,00089220994	-0,0015433352	-0,0026789533
0	-15,360633	-1954,5664	0,00024490117	-0,00043281718	-0,0014181816
0	-15,360125	-1953,7168	-0,00033452315	-0,00096266984	-0,002054607
0	-15,361619	-1956,7428	-0,00013166376	-0,00069403846	-0,0017643514
0	-15,361444	-1960,891	-0,00045988403	-0,0010662349	-0,0021779749
0	-15,362803	-1961,6265	-2,6718481e-05	-0,00057658035	-0,0016643798
0	-15,36266	-1962,0791	-0,00044762943	-0,00099335099	-0,0021336605
0	-15,362728	-1964,667	1,6799459e-06	-0,00060667255	-0,0016401663
0	-15,364387	-1966,5055	-0,00035848795	-0,00090631004	-0,0020323417
0	-15,364875	-1966,9556	-4,4421613e-05	-0,00070624915	-0,0017135064
0	-15,365127	-1966,0753	-0,00025308511	-0,0008319295	-0,0018534098
0	-15,365192	-1967,8015	-0,000524281	-0,001092894	-0,0022375418
0	-15,365405	-1971,8584	0,00024410794	-0,00038577724	-0,0013918717
0	-15,365746	-1973,5291	-0,0010412174	-0,0017237494	-0,0028003107
0	-15,365787	-1973,5811	0,00095677457	0,00018177954	-0,00061679329
0	-15,367805	-1977,0657	-0,001590341	-0,0023457638	-0,0034733645
0	-15,367731	-1977,2618	0,0013381294	0,00054890825	-0,00024712936
0	-15,368526	-1978,8855	-0,0018104943	-0,0025264896	-0,0037558747
0	-15,368599	-1980,3085	0,0014069722	0,00066464988	-0,00011472635
0	-15,36845	-1981,2701	-0,0018065507	-0,0025734913	-0,0037037663
0	-15,370296	-1984,1608	0,001334673	0,00060642423	-0,00021058629
0	-15,370234	-1984,6906	-0,0017384629	-0,0024286602	-0,0036378633
0	-15,37071	-1985,2694	0,0014907577	0,00071181578	-7,32849e-05
0	-15,370189	-1986,9199	-0,0019295677	-0,0026880247	-0,0038467764
0	-15,371598	-1989,3785	0,0016243984	0,00079031626	3,6562633e-05
0	-15,372769	-1991,219	-0,002069155	-0,0028345373	-0,0039893296
0	-15,372087	-1991,0566	0,0018539112	0,001089684	0,00028496789
0	-15,372459	-1991,6743	-0,0022458222	-0,0030762544	-0,0042187111
0	-15,373129	-1995,652	0,0018909305	0,0011454233	0,00035489845
0	-15,374213	-1997,4391	-0,0020103047	-0,002762292	-0,0039355285
0	-15,373723	-1998,25	0,0017112271	0,00088166079	0,00011085118
0	-15,374829	-2000,5826	-0,0021447551	-0,00287934	-0,0040795282
0	-15,375013	-2000,375	0,0017737354	0,001020246	0,00013127843
0	-15,375437	-2001,204	-0,0019596932	-0,0027541514	-0,0039322237
0	-15,375977	-2002,4202	0,0017646967	0,00092909753	0,0001197146
0	-15,376243	-2003,3939	-0,0021346863	-0,0029189195	-0,0040503815
0	-15,377164	-2004,8396	0,0017848167	0,0010268746	0,00024563493
0	-15,377172	-2007,0208	-0,0020357929	-0,002830941	-0,0040008873
0	-15,378374	-2008,9919	0,0015822308	0,00074557628	-2,0188818e-05
0	-15,37802	-2010,2832	-0,0016954194	-0,0024893007	-0,0035894043
0	-15,380221	-2012,0952	0,0011871252	0,0004275284	-0,00040781446
0	-15,379961	-2013,5398	-0,0011970695	-0,0020212124	-0,003089034
0	-15,379757	-2014,7593	0,00056624704	-0,00014370729	-0,0010747038
0	-15,380971	-2015,3279	-0,00066546886	-0,0012711263	-0,0023357519
0	-15,381617	-2017,7164	3,8675207e-05	-0,00053037045	-0,0016130389
0	-15,381514	-2017,5021	-0,00049710588	-0,0010835214	-0,002198267
0	-15,381694	-2018,5582	-7,921517e-05	-0,00065256347	-0,001721881
0	-15,382424	-2020,3824	-0,00043404091	-0,00095100375	-0,0020799928
0	-15,382999	-2021,5311	8,9623791e-06	-0,00057279045	-0,0016476747
0	-15,382786	-2023,1538	-0,00055003742	-0,0010714825	-0,0021833756
0	-15,383607	-2026,365	3,0126103e-05	-0,00059728499	-0,0016177855
0	-15,384418	-2028,0471	-0,00044377931	-0,0010516418	-0,0021105984
0	-15,383927	-2029,7599	-0,00017658538	-0,00075550139	-0,0018562122
0	-15,384454	-2031,8866	-0,0001036375	-0,00071907329	-0,0017817954
0	-15,387011	-2033,847	-0,00057252275	-0,0012748551	-0,0023482214
0	-15,386719	-2034,8503	0,00043564491	-0,00020186621	-0,0011085904
0	-15,386293	-2035,9307	-0,0012094891	-0,0018478206	-0,0030353612
0	-15,387863	-2036,8733	0,0010126109	0,00023552209	-0,00061106018
0	-15,388113	-2039,567	-0,0016720199	-0,0023678499	-0,00354819
0	-15,388062	-2040,2043	0,0013956248	0,00061715109	-0,00020460393
0	-15,389472	-2042,1838	-0,0018390383	-0,0025075779	-0,0037034519
0	-15,388973	-2042,16	0,0014767197	0,00065153645	-0,00013757512
0	-15,38944	-2044,1014	-0,0018180344	-0,0025441106	-0,0037105184
0	-15,390433	-2046,8165	0,0014290393	0,00065624574	-9,4279676e-05
0	-15,391161	-2045,9702	-0,0018027369	-0,002536241	-0,0036902649
0	-15,39094	-2046,8674	0,0014845339	0,00064645795	-0,00014937345
0	-15,391014	-2050,125	-0,0018996992	-0,0026378143	-0,003781274
0	-15,392724	-2052,6943	0,0017093391	0,0008950106	0,00012212018
0	-15,392475	-2054,3569	-0,0021324437	-0,0029265257	-0,0040463065
0	-15,393353	-2055,689	0,0019114442	0,0010503088	0,00027537497
0	-15,39323	-2057,4346	-0,0021310973	-0,0029132869	-0,004014954
0	-15,394147	-2060,2617	0,0017807873	0,00099881913	0,00023983688
0	-15,394032	-2061,6958	-0,0022350717	-0,0029862823	-0,0041709482
0	-15,394849	-2062,8027	0,0017881503	0,0010512123	0,00025749824
0	-15,396246	-2063,7446	-0,0019043023	-0,0027323954	-0,0038630895
0	-15,396218	-2064,9263	0,0017418714	0,00097058929	0,00020802931
0	-15,395947	-2065,9473	-0,0021371171	-0,0029214586	-0,0041589481
0	-15,397363	-2068,1387	0,0017512562	0,00098661764	0,00020499843
0	-15,397628	-2070,0273	-0,0020114854	-0,0027893018	-0,0039766454
0	-15,398007	-2072,3884	0,0016148832	0,00083041075	8,0833779e-05
0	-15,39878	-2074,6575	-0,0018901561	-0,0026784826	-0,0038435017
0	-15,399493	-2075,2942	0,0015640496	0,00073909533	-3,6867787e-05
0	-15,399454	-2075,8276	-0,0016378505	-0,0024493225	-0,0035938872
0	-15,39894	-2077,48	0,0010288133	0,00029123068	-0,00052724435
0	-15,400514	-2080,3215	-0,0010353017	-0,0017970519	-0,0028650435
0	-15,400823	-2081,0532	0,00044274013	-0,00017973885	-0,0011390115
0	-15,4017	-2082,0947	-0,00069984811	-0,0012536237	-0,0023901914
0	-15,401578	-2084,8738	-5,8244041e-06	-0,00064221967	-0,0015850072
0	-15,401924	-2087,6057	-0,00034471304	-0,00097753759	-0,0019866622
0	-15,4016	-2088,7275	-4,9612281e-05	-0,00063170202	-0,0016435841
0	-15,402785	-2090,4397	-0,00046702707	-0,0010468439	-0,0021777134
0	-15,403893	-2090,8013	-2,6529015e-05	-0,00066727679	-0,0016638627
0	-15,404147	-2092,4202	-0,00051247259	-0,0010620556	-0,0021214357
0	-15,404871	-2092,2712	7,288545e-06	-0,00059664319	-0,0016139168
0	-15,405514	-2093,3245	-0,00036009378	-0,0009441732	-0,0020650574
0	-15,405787	-2096,4126	-0,00023971625	-0,00092165486	-0,0019259538
0	-15,406831	-2098,6926	5,6729914e-06	-0,00060825015	-0,0016048254
0	-15,406695	-2098,8484	-0,00066829828	-0,0012716942	-0,0024211439
0	-15,407486	-2100,0698	0,00056304259	-0,00016589416	-0,0010719079
0	-15,40833	-2101,5449	-0,0014111253	-0,002121693	-0,0032027068
0	-15,408609	-2103,2852	0,0011788644	0,00049807201	-0,00037049715
0	-15,408935	-2104,8977	-0,0017046905	-0,0023913397	-0,0035752566
0	-15,408193	-2105,6111	0,0013717847	0,0006193021	-0,00015748876
0	-15,409522	-2109,293	-0,0017981669	-0,0025627231	-0,0037333858
0	-15,410225	-2110,2473	0,0014714174	0,00065084227	-8,2065089e-05
0	-15,410951	-2111,28	-0,001797594	-0,0025138231	-0,0036661765
0	-15,410709	-2112,2034	0,0013667223	0,00053109881	-0,00025205998
0	-15,411064	-2114,1123	-0,0017837577	-0,0025532185	-0,0036641802
0	-15,412132	-2116,8203	0,001536513	0,00082125835	3,4227342e-05
0	-15,41273	-2118,126	-0,0019905814	-0,0027688951	-0,0038851057
0	-15,41236	-2118,0234	0,0017047079	0,00094527588	8,6069558e-05
0	-15,41394	-2120,0574	-0,0020651442	-0,0028582232	-0,0040313411
0	-15,413361	-2121,0261	0,0020005691	0,0012031468	0,00041392958
0	-15,414445	-2122,7097	-0,0022316945	-0,0030114127	-0,004176579
0	-15,414959	-2124,4004	0,0018284809	0,0010354149	0,00028924516
0	-15,415817	-2125,7363	-0,0019791704	-0,0027634811	-0,0039618779
0	-15,415494	-2127,2024	0,0017370923	0,0010135279	0,00018557803
0	-15,415588	-2129,3315	-0,0021211135	-0,002925917	-0,0041051824
0	-15,416702	-2130,5771	0,0017166527	0,00094073394	0,00013030723
0	-15,416868	-2132,9641	-0,0020142077	-0,0027057424	-0,0039059154
0	-15,417169	-2133,7292	0,0016479368	0,0008659758	0,00011548596
0	-15,418392	-2134,9812	-0,0021074887	-0,0028110901	-0,0039740326
0	-15,418215	-2136,2783	0,0017900248	0,0010227482	0,0002389303
0	-15,41897	-2137,3496	-0,0019460522	-0,00276292	-0,0038918245
0	-15,418814	-2138,0845	0,0014412478	0,0006687009	-0,00023535751
0	-15,420602	-2142,449	-0,0015148991	-0,0022320501	-0,0034122183
0	-15,420826	-2142,9175	0,00095103995	0,00027959482	-0,00062122376
0	-15,422301	-2145,3538	-0,0010476238	-0,0017689058	-0,002872535
0	-15,421176	-2144,9875	0,00035873585	-0,0003112563	-0,0012492859
0	-15,421842	-2146,9929	-0,00046010056	-0,0010747223	-0,0021697592
0	-15,42281	-2149,4624	-1,7515849e-05	-0,00059394079	-0,0016749731
0	-15,422754	-2150,6794	-0,00045047959	-0,0010556374	-0,0021131854
0	-15,42347	-2151,0457	-5,0778617e-05	-0,00066809717	-0,0017345001
0	-15,423973	-2153,8792	-0,0003838198	-0,00097581348	-0,0021020838
0	-15,424356	-2155,8564	2,4376204e-05	-0,00058388192	-0,0015825955
0	-15,424737	-2157,075	-0,0005057308	-0,0010507192	-0,0022418217
0	-15,425378	-2158,1702	-4,7772701e-05	-0,00063541171	-0,0016726207
0	-15,42563	-2158,5762	-0,00032726923	-0,00091200299	-0,0020338753
0	-15,42781	-2161,9702	-0,00027793786	-0,00090237893	-0,0019919567
0	-15,427364	-2161,4421	3,331108e-05	-0,00059288897	-0,001616979
0	-15,426731	-2162,4565	-0,00090351253	-0,0015310798	-0,0026391726
0	-15,427703	-2165,2556	0,00079607242	0,00010038144	-0,00077822892
0	-15,427415	-2166,0676	-0,0014340292	-0,0021501256	-0,003285666
0	-15,428739	-2170,8208	0,0011906457	0,00043098832	-0,0003963983
0	-15,429536	-2172,667	-0,0017830724	-0,002475892	-0,0036426692
0	-15,429113	-2172,0295	0,0014374884	0,00068620697	-8,3634732e-05
0	-15,430511	-2175,6147	-0,0018015361	-0,0025772385	-0,0037528726
0	-15,430487	-2176,592	0,0013613153	0,00054158166	-0,00018140556
0	-15,430967	-2176,385	-0,0017775173	-0,002520402	-0,0036807319
0	-15,43235	-2177,2664	0,0015628717	0,00070909609	-2,8040013e-05
0	-15,431791	-2179,4905	-0,0018665347	-0,0025821941	-0,0038153583
0	-15,432602	-2182,1489	0,0014897132	0,00076261454	-0,00010780939
0	-15,433981	-2182,6731	-0,0019809967	-0,0027305607	-0,0038975778
0	-15,432908	-2182,7598	0,0018432091	0,0010487855	0,00021536667
0	-15,433307	-2185,5427	-0,0021782545	-0,0029691816	-0,0041608652
0	-15,435404	-2186,6963	0,0018505407	0,001028222	0,00028020417
0	-15,435036	-2186,7449	-0,0020402961	-0,0028080901	-0,0040409253
0	-15,435516	-2189,7207	0,0017842085	0,001012385	0,00020686879
0	-15,435876	-2191,9465	-0,0021083739	-0,0029353262	-0,004062234
0	-15,435769	-2193,468	0,001720526	0,00095466431	0,0001743195
0	-15,435846	-2194,6389	-0,0019480607	-0,002706551	-0,0038605735
0	-15,437482	-2194,8342	0,0017423752	0,00098686281	0,00020279193
0	-15,437956	-2197,3206	-0,0021587494	-0,0028604097	-0,0040307273
0	-15,438272	-2199,3057	0,0017921343	0,00096613757	0,00015947568
0	-15,438978	-2200,3926	-0,002077986	-0,0027450898	-0,0039823623
0	-15,438419	-2200,7295	0,0015839109	0,00085083791	4,5445631e-07
0	-15,440498	-2203,1833	-0,0017687578	-0,0024975438	-0,003690287
0	-15,439065	-2205,5769	0,0013713584	0,00060590717	-0,00022957669
0	-15,440716	-2207,5364	-0,0014618991	-0,0022406871	-0,0033329572
0	-15,440739	-2207,9214	0,00075587933	8,0757163e-05	-0,00085833238
0	-15,442367	-2210,8931	-0,00073472073	-0,0014238189	-0,002564271
0	-15,441903	-2212,6062	0,00019451836	-0,00043951703	-0,0014224011
0	-15,442339	-2213,51	-0,00054777414	-0,0011249345	-0,0023270075
0	-15,443548	-2214,0964	-7,3046467e-05	-0,00065855612	-0,0016960113
0	-15,444395	-2214,5425	-0,00031566649	-0,00089483481	-0,0020104048
0	-15,443966	-2216,5669	-1,3807075e-05	-0,00062895997	-0,0016760104
0	-15,444894	-2219,0996	-0,0005267869	-0,0010783079	-0,0022401283
0	-15,445122	-2219,4993	-9,1837137e-07	-0,0005574699	-0,0016189503
0	-15,447229	-2222,1826	-0,00040183228	-0,0010267906	-0,0022095407
0	-15,445927	-2223,2639	-0,00013362216	-0,00072699261	-0,0017731315
0	-15,447037	-2225,9204	-0,00020266591	-0,00086212775	-0,0019347934
0	-15,447076	-2225,7791	-0,0003926378	-0,0010563745	-0,0021356207
0	-15,447076	-2226,2324	0,00029666655	-0,00037960461	-0,0013322905
0	-15,447958	-2228,2676	-0,00098729075	-0,0015943334	-0,0027858606
0	-15,44896	-2229,7607	0,00082103361	0,00010835633	-0,00073725375
0	-15,448813	-2229,324	-0,0015049005	-0,0022508877	-0,0033989279
0	-15,449323	-2231,2949	0,0013243379	0,00057554338	-0,00025582151
0	-15,449637	-2233,7009	-0,0018370139	-0,0025771991	-0,0037593576
0	-15,450947	-2235,3215	0,0014426785	0,00065946451	-0,00019292704
0	-15,450801	-2236,2451	-0,0017981272	-0,0025278861	-0,0037039754
0	-15,451604	-2236,592	0,0014315069	0,00065203576	-0,00017932478
0	-15,452539	-2238,843	-0,0017691297	-0,0025572244	-0,0036928533
0	-15,451837	-2240,3711	0,0013788998	0,00055015634	-0,00022450346
0	-15,452721	-2241,2449	-0,0018385755	-0,0026222831	-0,0037258361
0	-15,453039	-2240,4768	0,0016757422	0,00088656554	6,7567962e-05
0	-15,453742	-2241,3687	-0,0021568527	-0,0028801514	-0,0041028806
0	-15,454059	-2240,7578	0,0018193147	0,00099271932	0,00021981185
0	-15,454535	-2242,7046	-0,0021045313	-0,0028764864	-0,0040089111
0	-15,455097	-2244,2046	0,0018788369	0,0010709363	0,00030188099
0	-15,456141	-2244,4575	-0,0022426643	-0,0030553818	-0,0042116465
0	-15,456265	-2245,4543	0,0017689237	0,0010100525	0,00021833817
0	-15,456702	-2246,3259	-0,0019642445	-0,0027416628	-0,0039306507
0	-15,458003	-2248,6558	0,0017614871	0,0010487308	0,00014976358
0	-15,458252	-2248,6726	-0,0020998542	-0,002893053	-0,0040509021
0	-15,458861	-2248,8293	0,0017353352	0,00090088462	9,9690442e-05
0	-15,459587	-2250,1624	-0,002060777	-0,0027469047	-0,0039763972
0	-15,45874	-2251,3118	0,0016578905	0,00088988134	0,00010820768
0	-15,459257	-2253,2947	-0,0019344925	-0,0027715636	-0,0038880408
0	-15,459484	-2254,7424	0,001673113	0,00089294038	4,9780865e-05
0	-15,461312	-2256,321	-0,0017913828	-0,0026209627	-0,0037184858
0	-15,461582	-2258,0576	0,0012201525	0,00048536324	-0,00036774043
0	-15,461321	-2258,7839	-0,0012719169	-0,0019693819	-0,0031257092
0	-15,462515	-2259,5784	0,00060620659	-4,5857378e-05	-0,00095739035
0	-15,462955	-2261,207	-0,00075573573	-0,0014834283	-0,002548222
0	-15,463303	-2262,5376	0,00011685319	-0,00055630004	-0,0015059286
0	-15,463882	-2264,7163	-0,00041240215	-0,00099492131	-0,0020563018
0	-15,46368	-2265,2007	6,732007e-06	-0,00059257989	-0,0016218778
0	-15,464751	-2267,4465	-0,00044311373	-0,00099220476	-0,0021027962
0	-15,464872	-2269,3342	6,6606299e-06	-0,0006064428	-0,0016523291
0	-15,465975	-2269,3301	-0,00046499755	-0,00099610235	-0,0021722242
0	-15,465795	-2268,9014	-2,9989314e-06	-0,00062797521	-0,0016749294
0	-15,467761	-2271,6748	-0,00039810227	-0,00097361306	-0,0020967925
0	-15,46731	-2273,1521	-0,00011997574	-0,00078266358	-0,0017398084
0	-15,467462	-2274,8159	-0,00014501042	-0,00074324576	-0,0018362799
0	-15,468572	-2275,7195	-0,0005745606	-0,0011213673	-0,0023281621
0	-15,468966	-2277,3	0,00039149018	-0,00030305062	-0,0012414856
0	-15,470054	-2280,458	-0,0012103602	-0,0018765702	-0,0030199331
0	-15,469267	-2279,8101	0,001018616	0,00031904381	-0,00052624033
0	-15,470094	-2280,7983	-0,0016203972	-0,0023044099	-0,0035163632
0	-15,470365	-2282,7764	0,001409239	0,00063335121	-0,00017312152
0	-15,471056	-2284,6543	-0,0018264205	-0,0025469414	-0,0037268777
0	-15,471688	-2285,1538	0,0014182938	0,00066795631	-0,00017870174
0	-15,472415	-2286,99	-0,0017649259	-0,0024831921	-0,003764926
0	-15,472336	-2288,3503	0,0013075188	0,00056847936	-0,00019676532
0	-15,472373	-2291,7209	-0,0017629187	-0,0025458615	-0,0036526327
0	-15,473964	-2292,6089	0,0015667041	0,00071917835	-2,7891801e-05
0	-15,474047	-2291,8569	-0,0018950029	-0,002645263	-0,0038658916
0	-15,474646	-2294,1074	0,0016112574	0,00092145847	3,4369878e-05
0	-15,474692	-2295,6973	-0,0021059599	-0,002869199	-0,0040143104
0	-15,475323	-2297,0176	0,0018877543	0,0010495847	0,00028849643
0	-15,475616	-2298,188	-0,0022679451	-0,0030426695	-0,0041759396
0	-15,477039	-2300,7717	0,0018220609	0,0011130206	0,00028532936
0	-15,476709	-2302,3696	-0,0019648923	-0,0027507502	-0,0039107981
0	-15,476807	-2303,1978	0,001721921	0,0010006838	0,0002079532
0	-15,477798	-2303,3137	-0,002075261	-0,0028702777	-0,00405034
0	-15,477924	-2305,9919	0,0016670236	0,00090029562	9,5542418e-05
0	-15,478145	-2308,0266	-0,0019946988	-0,002759255	-0,0038598452
0	-15,478457	-2310,7615	0,0017399621	0,0010164313	0,00016320693
0	-15,479843	-2311,9121	-0,0021238774	-0,0028982395	-0,0041121924
0	-15,479478	-2311,4775	0,0017799817	0,00093998824	0,0001896725
0	-15,480669	-2314,7212	-0,0019832407	-0,0026940138	-0,0039417986
0	-15,480985	-2316,8679	0,0014865656	0,00073417282	-0,00014255427
0	-15,481384	-2317,3401	-0,0016226301	-0,0023881281	-0,0035504166
0	-15,482694	-2318,0557	0,0010940675	0,00037294292	-0,00046995154
0	-15,482611	-2319,0278	-0,0011353339	-0,0018645534	-0,0029261787
0	-15,483154	-2320,636	0,00040654151	-0,00028200942	-0,0011967772
0	-15,482971	-2322,7532	-0,00054642174	-0,0011850271	-0,0023200866
0	-15,484248	-2324,1873	4,9830123e-06	-0,00058256264	-0,0016148109
0	-15,484434	-2325,5083	-0,00043864929	-0,00098753721	-0,0021323292
0	-15,485366	-2328,4551	-9,6479562e-05	-0,00072384486	-0,0017916554
0	-15,485332	-2328,3171	-0,00044556492	-0,00099750573	-0,0021258919
0	-15,485928	-2330,6206	9,3824056e-05	-0,00055108889	-0,0015369623
0	-15,48566	-2332,7725	-0,00049461541	-0,0010622012	-0,0022171913
0	-15,485939	-2335,2097	-4,7645008e-05	-0,00063564349	-0,0016540253
0	-15,487319	-2337,2458	-0,00033474504	-0,00094805902	-0,0020413077
0	-15,488383	-2338,9651	-0,00022132495	-0,00085604598	-0,0018769591
0	-15,488009	-2338,772	1,0449221e-05	-0,00063892396	-0,0016705284
0	-15,489284	-2341,335	-0,00079468015	-0,0014783929	-0,0025484555
0	-15,489292	-2341,6008	0,00062256656	-7,3033589e-05	-0,00091235095
0	-15,490042	-2343,0837	-0,0012624623	-0,0019286596	-0,003058146
0	-15,489328	-2343,6978	0,0011303255	0,00043076137	-0,00047932588
0	-15,49004	-2345,4976	-0,001758258	-0,0025001001	-0,0037285856
0	-15,491947	-2348,3838	0,0014711793	0,00062031084	-0,00014614096
0	-15,491133	-2349,1511	-0,0018128071	-0,0025699018	-0,0037065542
0	-15,491875	-2351,3987	0,0014466019	0,00062192156	-0,00012372606
0	-15,49258	-2352,8611	-0,0017529754	-0,0025305254	-0,0036740163
0	-15,493141	-2353,842	0,0014617918	0,00071540335	-0,00010513009
0	-15,493971	-2356,3425	-0,001781777	-0,0025136445	-0,0037037674
0	-15,493688	-2357,0342	0,0014824931	0,00069010584	-0,00016108024
0	-15,494691	-2358,1538	-0,0019855823	-0,0027039042	-0,0038857535
0	-15,494934	-2361,1013	0,0017985537	0,00097215065	0,00021430569
0	-15,496116	-2362,8711	-0,0021915606	-0,0029184516	-0,0041580871
0	-15,496265	-2363,7759	0,0019202887	0,0010576461	0,00026643707
0	-15,496368	-2365,4727	-0,0020433466	-0,0028474352	-0,0040414371
0	-15,496746	-2365,8167	0,0018769472	0,0010573681	0,00032991369
0	-15,498352	-2368,4631	-0,0021826541	-0,0029829079	-0,0041220477
0	-15,497819	-2369,7581	0,0017606195	0,00088614045	0,0001028907
0	-15,49865	-2370,3831	-0,0019712197	-0,0027287328	-0,003878565
0	-15,498946	-2372,6055	0,0018135972	0,001033259	0,00020407599
0	-15,50052	-2375,3076	-0,0021516359	-0,0029439942	-0,0040899459
0	-15,499597	-2375,1187	0,0017822873	0,00096246292	0,00021079213
0	-15,500091	-2375,8354	-0,001989773	-0,0027486801	-0,0039769392
0	-15,501764	-2377,9512	0,0016189129	0,00077159738	2,1678134e-05
0	-15,501341	-2380,9851	-0,0018493929	-0,0026025062	-0,0038014071
0	-15,502516	-2382,3408	0,0015146709	0,00072290201	-7,1972754e-05
0	-15,502524	-2382,5693	-0,001552558	-0,0022685952	-0,0034206649
0	-15,501979	-2384,7188	0,0008491195	0,00013012126	-0,00072963117
0	-15,502763	-2387,4216	-0,00095313578	-0,001646461	-0,0027203124
0	-15,503098	-2390,0708	0,00034174373	-0,00032448123	-0,0012491598
0	-15,503997	-2391,5313	-0,00057397212	-0,0012272166	-0,0023131687
0	-15,504943	-2392,4463	-8,2062179e-05	-0,00069584127	-0,0017428359
0	-15,506308	-2394,3948	-0,00039005172	-0,00095989136	-0,0020160486
0	-15,505493	-2395,4573	2,5328918e-05	-0,00058409059	-0,0015629185
0	-15,506652	-2395,3318	-0,00053898385	-0,0011158065	-0,0022199308
0	-15,506272	-2397,0381	-1,7871789e-05	-0,00064412411	-0,001625347
0	-15,506968	-2400,4858	-0,00042357226	-0,0010428622	-0,0021124959
0	-15,506988	-2401,5569	-3,6797646e-05	-0,00062867836	-0,0017030449
0	-15,508718	-2402,6541	-0,00028873305	-0,00095374929	-0,0019696495
0	-15,509232	-2402,1826	-0,00037533071	-0,0010221353	-0,0020826194
0	-15,50914	-2404,8958	0,00021372194	-0,00044079396	-0,0014130169
0	-15,509154	-2406,0168	-0,00082537008	-0,0014484184	-0,0026098252
0	-15,509312	-2405,3933	0,00067922316	2,3539906e-05	-0,0009243582
0	-15,509965	-2408,303	-0,0014308866	-0,0021553969	-0,0033904545
0	-15,511756	-2410,6316	0,0012907258	0,00055868278	-0,00029712473
0	-15,511749	-2412,9673	-0,0016955035	-0,002524633	-0,0036816723
0	-15,511638	-2413,2891	0,0014056654	0,00064268237	-0,00010901713
0	-15,512003	-2413,2388	-0,0017726393	-0,0025395248	-0,0037306231
0	-15,511744	-2417,2319	0,0014286691	0,00071991823	-0,00011528478
0	-15,513532	-2421,8892	-0,0017376126	-0,0024932255	-0,003684595
0	-15,51467	-2422,3135	0,0013358288	0,00051064906	-0,00028356974
0	-15,515039	-2423,8528	-0,0017946735	-0,0025087574	-0,0037119058
0	-15,514649	-2425,0022	0,0016953035	0,00086000789	9,1659385e-05
0	-15,514601	-2427,9453	-0,0019834137	-0,00277343	-0,0039501339
0	-15,515651	-2430,4624	0,0017333236	0,00097393052	0,00012330922
0	-15,517083	-2430,6287	-0,002107393	-0,0028923654	-0,0041197888
0	-15,517044	-2431,3408	0,0019176338	0,0011698365	0,00038239005
0	-15,51706	-2432,7568	-0,0022429507	-0,002989626	-0,0041975337
0	-15,518337	-2433,2087	0,0017472117	0,00096431369	0,00014998041
0	-15,518144	-2435,0291	-0,001946873	-0,0026934068	-0,0038524985
0	-15,518177	-2436,3826	0,0018159749	0,00096456282	0,00019955092
0	-15,51959	-2438,7346	-0,0021178131	-0,0028598467	-0,0040593166
0	-15,5192	-2440,4846	0,0016678364	0,0008815914	9,2005721e-05
0	-15,520257	-2441,4705	-0,00201802	-0,0027474517	-0,0038836244
0	-15,520275	-2444,3689	0,0016987585	0,00089987385	0,00010713535
0	-15,520959	-2446,0552	-0,0019582091	-0,0027378204	-0,0039287657
0	-15,522039	-2446,4861	0,0017530222	0,00098817667	0,00011846721
0	-15,522679	-2448,2451	-0,0019014052	-0,002616849	-0,0037941949
0	-15,521243	-2448,7661	0,0012892876	0,00058486394	-0,00029675837
0	-15,523584	-2451,8281	-0,0013498015	-0,0020661417	-0,0032246916
0	-15,523476	-2453,365	0,00077180495	6,4012493e-05	-0,00083184842
0	-15,523684	-2454,957	-0,00087507215	-0,0015957854	-0,0027171825
0	-15,524967	-2457,22	0,00011931144	-0,00048338756	-0,001492994
0	-15,525526	-2458,2878	-0,00037536223	-0,00097811047	-0,0020250562
0	-15,525413	-2458,4932	-4,6788628e-05	-0,00063897984	-0,0016561466
0	-15,526354	-2460,5186	-0,0004934512	-0,0010300112	-0,0021662323
0	-15,526665	-2461,0171	-6,9845555e-05	-0,00063856819	-0,0017292888
0	-15,527208	-2463,7432	-0,00050266512	-0,00098980137	-0,0021783407
0	-15,527649	-2466,5874	4,3398613e-05	-0,00055656547	-0,0015799708
0	-15,527645	-2468,2747	-0,00045460285	-0,0011190022	-0,0021741453
0	-15,528546	-2469,7246	-7,5511125e-05	-0,00066799857	-0,00172886
0	-15,528607	-2471,1355	-0,00018696694	-0,00080424524	-0,0018742173
0	-15,529257	-2473,0676	-0,00048923731	-0,0010524229	-0,0022088769
0	-15,529932	-2475,0457	0,00022129738	-0,00040977626	-0,0013425215
0	-15,530287	-2475,2842	-0,0010665223	-0,0017782077	-0,0028942698
0	-15,530533	-2477,0315	0,00095375843	0,00023305525	-0,00062406278
0	-15,531778	-2478,385	-0,0015328729	-0,0022579671	-0,0034163627
0	-15,531694	-2480,7126	0,0012672233	0,00055415952	-0,00027647809
0	-15,531874	-2483,457	-0,001757067	-0,0024699247	-0,0036190567
0	-15,532033	-2484,9373	0,0014580942	0,00070226315	-0,00010123025
0	-15,533112	-2485,6094	-0,0017991407	-0,0025289096	-0,0037248502
0	-15,533808	-2489,4871	0,0013184771	0,00058368593	-0,00025001942
0	-15,534072	-2490,1318	-0,0018078194	-0,002537962	-0,0037217019
0	-15,535752	-2491,3721	0,0015267665	0,00077431137	-7,6355427e-05
0	-15,535543	-2491,3613	-0,0019185962	-0,0026378324	-0,0038520149
0	-15,536325	-2493,7346	0,0016153785	0,00082948554	-2,1222077e-05
0	-15,535537	-2494,5015	-0,0020592252	-0,0028600718	-0,004015144
0	-15,535953	-2496,8496	0,0018344842	0,0010810531	0,00026204705
0	-15,537241	-2498,1396	-0,0022787871	-0,002997777	-0,0041979323
0	-15,53817	-2500,5952	0,0017580694	0,0010148492	0,00021912136
0	-15,538104	-2501,1797	-0,0020133839	-0,0027936995	-0,0039809817
0	-15,538671	-2500,9631	0,0018112141	0,0010306855	0,00028404139
0	-15,538305	-2502,9429	-0,0021282041	-0,0029010857	-0,0040465859
0	-15,539289	-2505,3682	0,0016462402	0,00090623042	0,00013216275
0	-15,539511	-2507,2646	-0,0020091112	-0,0027344385	-0,0038987335
0	-15,540375	-2506,8188	0,0018043352	0,0010334274	0,00024376081
0	-15,540774	-2507,6885	-0,0021254595	-0,0028487549	-0,0040651429
0	-15,541267	-2511,5066	0,0017505763	0,00098258734	0,00017196151
0	-15,542397	-2513,2747	-0,0019972504	-0,0027305055	-0,0038873868
0	-15,542743	-2513,7278	0,0014898075	0,00075415138	-7,5028074e-05
0	-15,543392	-2515,0532	-0,0017098996	-0,0024571414	-0,0036279797
0	-15,544212	-2516,7173	0,0012322972	0,00044683885	-0,00038583836
0	-15,543568	-2518,6458	-0,0012632929	-0,0019751769	-0,0030866941
0	-15,543686	-2520,4832	0,00052421005	-8,912546e-05	-0,0010719765
0	-15,54442	-2520,9529	-0,00064239133	-0,0012158793	-0,00237229
0	-15,546133	-2523,1938	5,3696567e-05	-0,00047127076	-0,001547321
0	-15,545156	-2523,7815	-0,00047967874	-0,0010834213	-0,0021726703
0	-15,546802	-2524,991	-0,00010596887	-0,00071925577	-0,0017431342
0	-15,547131	-2526,7798	-0,00044275564	-0,00099431968	-0,0020860794
0	-15,5469	-2526,9622	1,0759977e-05	-0,00061164191	-0,0016130302
0	-15,54666	-2530,54	-0,0004646169	-0,0010302898	-0,0021645671
0	-15,548198	-2533,2378	2,3994362e-05	-0,00058163248	-0,0016061326
0	-15,548101	-2533,0518	-0,00046657867	-0,0010168784	-0,0021345885
0	-15,549402	-2535,2095	-0,0001976217	-0,00075676653	-0,0018440444
0	-15,549028	-2537,9126	-0,00013666635	-0,00076726137	-0,0017865519
0	-15,549292	-2539,324	-0,00060717139	-0,0012225617	-0,0022930191
0	-15,550953	-2540,5703	0,00044512111	-0,00019431696	-0,0011337883
0	-15,550513	-2540,5503	-0,0011817695	-0,0017841213	-0,002993617
0	-15,551273	-2543,0125	0,0010355122	0,00034916593	-0,00054002128
0	-15,551156	-2546,0266	-0,001682413	-0,0024142533	-0,0035919207
0	-15,552989	-2546,1196	0,0013490027	0,00062637695	-0,00022361266
0	-15,55296	-2548,8115	-0,0018262372	-0,0025521277	-0,0037405263
0	-15,553411	-2551,6809	0,0014058994	0,00066948787	-0,00018739331
0	-15,553679	-2551,0789	-0,0017625355	-0,0024882636	-0,00365825
0	-15,554321	-2553,1333	0,0013810757	0,00065333612	-0,00014536876
0	-15,554683	-2554,0681	-0,0017296481	-0,0024664151	-0,0036153225
0	-15,554772	-2556,1594	0,0014279188	0,00068930222	-0,00015715756
0	-15,555349	-2558,5623	-0,0019404819	-0,0026354205	-0,0038321659
0	-15,555324	-2558,5815	0,0017428013	0,00092067057	0,0001324647
0	-15,556531	-2560,76	-0,0020784819	-0,0028683629	-0,004047846
0	-15,55677	-2562,3484	0,0017996579	0,0010227583	0,00019024745
0	-15,557824	-2565,3538	-0,0020827474	-0,0028402447	-0,0040336973
0	-15,558852	-2566,7178	0,0019023293	0,0011202699	0,00028892502
0	-15,559241	-2566,895	-0,0021697769	-0,0029035173	-0,0041049956
0	-15,559341	-2568,5471	0,0016525924	0,00092944887	9,3198105e-05
0	-15,560282	-2571,5522	-0,0019597639	-0,0027793413	-0,0039639366
0	-15,559813	-2571,3242	0,0018183624	0,0010647207	0,00024771207
0	-15,560779	-2574,4382	-0,0020864357	-0,0028404323	-0,0040582325
0	-15,561764	-2575,6831	0,001704633	0,00092401152	0,00012706565
0	-15,561549	-2576,4651	-0,0020264236	-0,0027451569	-0,0039688516
0	-15,562669	-2579,3657	0,0016262771	0,00090025208	9,1480979e-05
0	-15,562121	-2578,5203	-0,0019813634	-0,0027383179	-0,0039330302
0	-15,564036	-2580,7268	0,0015480963	0,00080121116	-5,6471908e-05
0	-15,563522	-2582,2754	-0,0016332959	-0,0023645198	-0,0035630048
0	-15,564373	-2583,9287	0,0010313502	0,00030222902	-0,00056294631
0	-15,564412	-2585,4602	-0,001005643	-0,0017086356	-0,002827114
0	-15,566147	-2588,2153	0,00043555061	-0,00023734574	-0,0011050171
0	-15,565172	-2589,0708	-0,000659107	-0,0012797244	-0,0023706879
0	-15,566923	-2591,5051	-5,5641794e-05	-0,00066992699	-0,001710298
0	-15,566102	-2592,2554	-0,00038695021	-0,00096037216	-0,0020707122
0	-15,566923	-2593,4998	-1,1919183e-05	-0,0005940831	-0,0016237195
0	-15,567335	-2595,2141	-0,00039399471	-0,0009714677	-0,0021183577
0	-15,568956	-2598,2148	-8,0893224e-05	-0,00064125401	-0,0016868882
0	-15,568527	-2600,2212	-0,00055430975	-0,0010394163	-0,0021645685
0	-15,568537	-2601,1643	-2,7461501e-05	-0,00063070981	-0,0016946535
0	-15,569742	-2600,6956	-0,00032693308	-0,00088451809	-0,0019972168
0	-15,570023	-2603,1394	-0,00028617919	-0,00086844072	-0,0019290324
0	-15,570125	-2605,2559	7,1524119e-06	-0,00060937705	-0,0016828575
0	-15,570289	-2605,5212	-0,00067431026	-0,0013145363	-0,0024530212
0	-15,571247	-2608,4263	0,00059724378	-7,0456808e-05	-0,00097880641
0	-15,571579	-2609,9775	-0,0013839359	-0,0021159158	-0,0032748079
0	-15,572559	-2612,5654	0,0011840325	0,00038772769	-0,00042805608
0	-15,57239	-2612,6794	-0,0017189787	-0,0024480049	-0,0035835744
0	-15,573353	-2614,4102	0,0014393176	0,00066872058	-0,00010628944
0	-15,573685	-2617,3193	-0,0017982696	-0,002529586	-0,0037138651
0	-15,574672	-2618,8799	0,0014068406	0,00064174097	-0,0001461475
0	-15,575207	-2618,9492	-0,0017318	-0,0023983368	-0,0035804347
0	-15,574436	-2620,9734	0,0013040528	0,00057337887	-0,00024810899
0	-15,576476	-2623,7339	-0,0018550948	-0,0026242642	-0,0037831592
0	-15,576638	-2624,5134	0,0015906121	0,00079769391	1,5309706e-05
0	-15,576167	-2624,4626	-0,0020168535	-0,0026681027	-0,0038926715
0	-15,576942	-2625,5413	0,0016968367	0,00094866112	0,00014529396
0	-15,577726	-2628,2964	-0,0021920628	-0,0028908767	-0,0041332301
0	-15,578882	-2631,1758	0,0019216283	0,0011093471	0,00030606281
0	-15,577839	-2631,2605	-0,0022417495	-0,0029685369	-0,0041410471
0	-15,578588	-2633,0691	0,0017066444	0,00093107356	0,00016448081
0	-15,579684	-2635,6936	-0,0019981805	-0,0028069532	-0,0039438047
0	-15,580602	-2638,9673	0,0018256706	0,0010431891	0,00027561467
0	-15,581099	-2639,9497	-0,0020794643	-0,0028034477	-0,0040264088
0	-15,581487	-2638,9387	0,0016137336	0,00084794866	0,0001213939
0	-15,582032	-2640,0488	-0,0020512512	-0,0027671095	-0,003950478
0	-15,582366	-2643,3306	0,0017454098	0,00098533498	0,000189497
0	-15,583708	-2645,3564	-0,0020751585	-0,0028130393	-0,0040130033
0	-15,583524	-2644,7317	0,0017095525	0,00095343986	0,00017715742
0	-15,582829	-2644,9009	-0,0019050781	-0,0025614954	-0,003807643
0	-15,584242	-2647,7847	0,0013269264	0,00063236023	-0,00021299355
0	-15,584181	-2649,9153	-0,0015700243	-0,0022086604	-0,0033389975
0	-15,584252	-2650,9612	0,00088714936	0,00020070307	-0,00067380845
0	-15,585974	-2653,3269	-0,00092823757	-0,0016370183	-0,0027052949
0	-15,585649	-2655,8145	0,0001669387	-0,00047011781	-0,0014710707
0	-15,586344	-2656,0093	-0,00043526292	-0,0010875891	-0,0021505018
0	-15,587144	-2658,041	3,2956304e-05	-0,00052156887	-0,0015856443
0	-15,587147	-2658,5403	-0,00039266748	-0,00093511277	-0,0020862648
0	-15,587608	-2662,0847	-0,00011627119	-0,00071116665	-0,0017427332
0	-15,588756	-2664,0127	-0,00044675131	-0,0010624432	-0,00218388
0	-15,589277	-2662,6272	7,0205933e-05	-0,00052886782	-0,0015986655
0	-15,58897	-2664,5903	-0,00043479574	-0,0010408809	-0,0021463865
0	-15,590808	-2666,6348	-0,00012838471	-0,00068667432	-0,0017001111
0	-15,590711	-2667,3022	-0,00028294505	-0,00083497667	-0,001887379
0	-15,590535	-2669,2234	-0,00036294034	-0,00092940027	-0,002006944
0	-15,590967	-2671,1997	0,00017463273	-0,00051969476	-0,0014610571
0	-15,59234	-2673,5815	-0,001028441	-0,0016721193	-0,002799894
0	-15,592112	-2675,9214	0,00072736805	4,0041996e-05	-0,00085892668
0	-15,594095	-2676,3645	-0,0014164578	-0,0020981715	-0,0032263235
0	-15,594485	-2678,575	0,001259942	0,00052264665	-0,00029493496
0	-15,593682	-2679,6323	-0,0018022988	-0,0025521789	-0,0036816183
0	-15,593992	-2681,3059	0,0014270762	0,00072672928	-0,00013073848
0	-15,595834	-2683,7825	-0,0017903557	-0,0025270046	-0,003707129
0	-15,5949	-2683,4939	0,0013651513	0,00063029537	-0,00018449529
0	-15,595393	-2684,7314	-0,001791215	-0,0025413486	-0,0036792245
0	-15,595344	-2686,4263	0,0014159498	0,00064158457	-0,00013770143
0	-15,597256	-2688,3965	-0,0017612393	-0,0025516131	-0,003682893
0	-15,598209	-2690,9597	0,0015122026	0,00077613618	-2,3397151e-05
0	-15,596804	-2692,3247	-0,0020922278	-0,0028488368	-0,0040180194
0	-15,598885	-2694,9758	0,0018285289	0,0010675826	0,00031999144
0	-15,599097	-2696,0752	-0,0021972363	-0,0029533564	-0,0041306373
0	-15,599988	-2697,5842	0,0017705297	0,00099829142	0,00018366256
0	-15,599756	-2697,3193	-0,002061497	-0,0027947396	-0,0039913403
0	-15,600228	-2699,7996	0,0019457772	0,0011263762	0,00030513451
0	-15,600112	-2701,3206	-0,002122022	-0,002830792	-0,0040170788
0	-15,600742	-2703,0151	0,0016356974	0,00077470479	9,6746444e-05
0	-15,600957	-2704,8928	-0,0020436898	-0,0028198713	-0,0039965985
0	-15,602301	-2706,2935	0,00187387	0,0010870056	0,00032748858
0	-15,603102	-2708,4888	-0,0021386547	-0,0028478426	-0,0040434375
0	-15,602917	-2709,6428	0,001730671	0,00091187446	0,0001386481
0	-15,603489	-2710,6133	-0,0019850521	-0,0027164558	-0,00390445
0	-15,603286	-2712,1477	0,0014944207	0,00076029164	-1,0684962e-05
0	-15,604477	-2714,2483	-0,0017821003	-0,002547076	-0,0037325581
0	-15,604898	-2716,0867	0,0013366119	0,00061694795	-0,00018931336
0	-15,605113	-2717,0625	-0,0013259321	-0,0020321142	-0,0031808759
0	-15,605785	-2718,0083	0,00063571584	-3,2974494e-05	-0,00095284334
0	-15,606372	-2720,1548	-0,00080948847	-0,0014352144	-0,0025334726
0	-15,607211	-2721,6292	0,0001970664	-0,00043205713	-0,0013636074
0	-15,607579	-2722,4766	-0,00046872708	-0,0010944605	-0,0021670549
0	-15,607161	-2722,8328	-0,00013758945	-0,0007727	-0,0017882534
0	-15,608568	-2724,5042	-0,00043217806	-0,00096738018	-0,0021154219
0	-15,608722	-2727,0081	2,7138594e-05	-0,00057126745	-0,001592671
0	-15,609699	-2729,3765	-0,00047620822	-0,0010673732	-0,0021247601
0	-15,608803	-2729,5842	-2,8496506e-05	-0,00062908366	-0,0016496055
0	-15,610085	-2731,6057	-0,00036421226	-0,00094761635	-0,0020752717
0	-15,609755	-2734,0264	-0,00015066908	-0,00078620203	-0,0017735498
0	-15,611276	-2734,7107	-0,00023822278	-0,00083229668	-0,0018576429
0	-15,612134	-2734,7715	-0,00060018001	-0,0011514628	-0,0022294042
0	-15,612565	-2736,1313	0,00036989528	-0,00028946422	-0,0012490101
0	-15,61168	-2737,4585	-0,001031494	-0,0016943933	-0,0028342202
0	-15,612607	-2741,1941	0,00089504349	0,0002046545	-0,00067677163
0	-15,613988	-2742,2847	-0,0015875018	-0,0022471161	-0,0034876117
0	-15,61371	-2743,301	0,0013682963	0,00058062904	-0,00024758541
0	-15,614672	-2745,8337	-0,001882263	-0,0026118672	-0,0037600186
0	-15,61501	-2747,8936	0,0014883669	0,00069319946	-6,5030763e-05
0	-15,615842	-2749,7617	-0,0017980144	-0,0025332451	-0,0037435803
0	-15,615819	-2749,1069	0,0014237665	0,00069063582	-0,00010491567
0	-15,616287	-2750,8491	-0,0017074106	-0,0024582378	-0,0035705462
0	-15,617243	-2753,7576	0,0013773816	0,00060253643	-0,00016153455
0	-15,617508	-2752,8789	-0,00195127	-0,0026587355	-0,0038520892
0	-15,618083	-2755,3767	0,0016486486	0,00093030563	9,1317706e-05
0	-15,618846	-2756,7307	-0,002058489	-0,0028680055	-0,003968033
0	-15,618692	-2758,1409	0,0017845728	0,0010314315	0,00019917868
0	-15,618594	-2759,0564	-0,0022147	-0,0029689483	-0,0041321996
0	-15,6199	-2759,791	0,0019786954	0,0011537268	0,00047309842
0	-15,620701	-2760,6189	-0,0021698268	-0,0029692957	-0,0040556937
0	-15,621142	-2763,2996	0,0016304753	0,00087245723	7,3546908e-05
0	-15,619898	-2762,0674	-0,0020277225	-0,0028098878	-0,0039506089
0	-15,621996	-2765,7842	0,0017938822	0,0010104652	0,00021877167
0	-15,623121	-2768,2976	-0,0020139359	-0,0027737617	-0,0039667808
0	-15,622507	-2768,6321	0,0016319233	0,00087544555	7,9806123e-05
0	-15,624189	-2770,2734	-0,001994482	-0,0026941011	-0,0039246366
0	-15,62326	-2769,9851	0,0017196058	0,00095548393	0,00013719291
0	-15,624205	-2771,853	-0,0020213732	-0,0027844622	-0,0039398889
0	-15,624079	-2774,8655	0,0016518151	0,0008911654	0,00010261581
0	-15,625401	-2774,991	-0,0017151757	-0,0024888869	-0,0035942621
0	-15,626126	-2776,4387	0,0011222756	0,00040434994	-0,00046181987
0	-15,625895	-2776,7246	-0,0012565556	-0,0019608776	-0,0030711384
0	-15,625501	-2777,4902	0,00053486729	-0,00014392892	-0,0010420628
0	-15,627787	-2781,0256	-0,00070391898	-0,0013319154	-0,0024759248
0	-15,626643	-2780,4966	4,5016204e-05	-0,00065555621	-0,0016616244
0	-15,629257	-2782,3877	-0,00038136044	-0,00097957603	-0,0020698067
0	-15,628613	-2783,6367	-3,3459146e-05	-0,00062542455	-0,0016702531
0	-15,629215	-2783,7629	-0,00039987115	-0,00093594939	-0,0020902255
0	-15,629798	-2785,7644	2,8516661e-06	-0,00061267521	-0,0016191027
0	-15,630243	-2786,0007	-0,00051205535	-0,0010484789	-0,00216343
0	-15,630414	-2785,3394	-6,8511727e-05	-0,00065293949	-0,0017185123
0	-15,631075	-2786,5647	-0,00041413668	-0,0010064596	-0,0021257151
0	-15,632434	-2784,3796	-0,00015771329	-0,00078187743	-0,0018027888
0	-15,632677	-2780,9849	-9,3859635e-05	-0,00069974165	-0,0017508686
0	-15,635918	-2660,9475	-0,00061939016	-0,0012244778	-0,0023371039
0	-15,63712	-2698,4675	0,00054049876	-0,00014988196	-0,0010507879
0	-15,636754	-2680,1633	-0,0012762313	-0,0020095115	-0,0031096628
0	-15,636518	-2684,2578	0,0010386627	0,00029614742	-0,00055645272
0	-15,636034	-2676,1064	-0,001635746	-0,0023623931	-0,0035571279
0	-15,636694	-2671,9946	0,0014140921	0,00064629939	-0,00017196158
0	-15,637167	-2681,9319	-0,0018243945	-0,0025401688	-0,0037209329
0	-15,638238	-2679,8167	0,001476638	0,00065902632	-0,00019168372
0	-15,637967	-2679,6646	-0,0017603731	-0,0025284179	-0,0036681483
0	-15,63903	-2682,5657	0,001407081	0,0006414458	-0,00016142032
0	-15,639816	-2683,8408	-0,0018345165	-0,0026630624	-0,0037846896
0	-15,638958	-2686,4744	0,0014846718	0,00074519479	-6,8621885e-05
0	-15,640775	-2688,325	-0,0018817668	-0,0026493459	-0,0038540463
0	-15,640318	-2690,3867	0,001675022	0,00089719653	0,00011732896
0	-15,640826	-2692,2981	-0,0021074833	-0,0028909496	-0,0041039884
0	-15,640928	-2694,2163	0,0019375414	0,0011456588	0,00035167782
0	-15,642357	-2695,8269	-0,0022073253	-0,0029683786	-0,0041398173
0	-15,6425	-2697,6907	0,0017309336	0,00097480859	0,00017976061
0	-15,642984	-2701,4888	-0,0020774822	-0,0028746945	-0,0040437467
0	-15,643738	-2702,9504	0,0017856825	0,0010709229	0,00025667576
0	-15,643674	-2703,5947	-0,0020276001	-0,0027740353	-0,0039927149
0	-15,644364	-2705,6438	0,0016324386	0,00083962834	6,2059189e-05
0	-15,645578	-2706,5869	-0,0020115112	-0,0028300474	-0,0040102075
0	-15,645134	-2708,0129	0,0017895661	0,0010412071	0,00024365952
0	-15,646013	-2710,1848	-0,0021071476	-0,0029042086	-0,004095688
0	-15,645802	-2711,8103	0,0017047975	0,0009355736	0,00014699202
0	-15,646974	-2715,0767	-0,0018917331	-0,0026478996	-0,0038363168
0	-15,647143	-2717,3965	0,0014341581	0,00067789992	-0,00012230601
0	-15,6482	-2718,3789	-0,0016884005	-0,002399185	-0,0035295177
0	-15,647648	-2721,1521	0,0010350473	0,00030508114	-0,00054071372
0	-15,648704	-2724,1174	-0,0010685775	-0,0017042165	-0,0028630123
0	-15,649658	-2725,7251	0,00034623721	-0,00029423696	-0,001219667
0	-15,64898	-2726,4907	-0,00058760896	-0,00117419	-0,0022986208
0	-15,650118	-2728,7063	1,2661112e-05	-0,00053468451	-0,0016281136
0	-15,649742	-2732,2053	-0,00041814157	-0,00098522194	-0,0021012877
0	-15,650966	-2734,0813	-0,00012419056	-0,00070822716	-0,0018006819
0	-15,651207	-2734,1411	-0,00048156368	-0,0011076936	-0,0022004838
0	-15,652185	-2735,7786	1,8540668e-05	-0,00058480201	-0,0015920792
0	-15,652445	-2738,2666	-0,00043226668	-0,00098788051	-0,0021536611
0	-15,652518	-2741,1697	-3,1355958e-05	-0,00060697697	-0,0016630206
0	-15,65324	-2742,29	-0,00036813013	-0,00095790136	-0,0020160922
0	-15,653439	-2743,7832	-0,00026751557	-0,00086943549	-0,001957285
0	-15,654007	-2746,6938	4,3657783e-05	-0,00055100082	-0,0015605274
0	-15,654953	-2750,4668	-0,00086118106	-0,0014341018	-0,0025862455
0	-15,654956	-2750,3179	0,00053997198	-0,00010079631	-0,0010473928
0	-15,655506	-2752,4775	-0,0012694213	-0,0019628743	-0,0031464233
0	-15,656769	-2754,4375	0,0012073059	0,00046720792	-0,00036419724
0	-15,656985	-2756,2429	-0,0017704532	-0,0025337411	-0,0036781849
0	-15,656996	-2758,1838	0,0013815463	0,00060696393	-0,0001776321
0	-15,658013	-2759,5867	-0,0017906113	-0,0025085029	-0,0037493096
0	-15,658113	-2762,0139	0,0014008307	0,00066236715	-0,0002102289
0	-15,658545	-2764,9526	-0,0018257414	-0,0025118161	-0,0037423412
0	-15,658826	-2765,7742	0,0014219743	0,00071825227	-0,00014008227
0	-15,658837	-2767,3569	-0,001700656	-0,0024596918	-0,0036103127
0	-15,660529	-2770,0415	0,0014936434	0,00067551783	-7,1454124e-05
0	-15,660538	-2771,501	-0,0020013456	-0,0027180533	-0,0040180311
0	-15,661168	-2773,9795	0,001740805	0,00097496074	0,00018148588
0	-15,661128	-2773,957	-0,0021140976	-0,00283881	-0,0040352033
0	-15,661562	-2775,9128	0,0017867987	0,0010327443	0,00025947177
0	-15,661921	-2778,6909	-0,0021324379	-0,0028967387	-0,0041028131
0	-15,662506	-2780,781	0,0018598903	0,0011628484	0,00034286664
0	-15,663383	-2782,4185	-0,0021323601	-0,0028842732	-0,0040430832
0	-15,664416	-2783,3442	0,0016745202	0,00089749508	8,459574e-05
0	-15,664093	-2785,3284	-0,00206208	-0,0028282381	-0,0040471265
0	-15,664981	-2788,582	0,001835472	0,0010554028	0,00025345921
0	-15,665089	-2788,4338	-0,0020796689	-0,0027779066	-0,0039933566
0	-15,665197	-2789,0632	0,0016261382	0,00083800755	9,7316442e-05
0	-15,665449	-2791,0125	-0,0019336811	-0,002697648	-0,0038975435
0	-15,666929	-2792,2717	0,001684185	0,00093924114	8,8613524e-05
0	-15,667488	-2794,1975	-0,0020247132	-0,0028033347	-0,0039204154
0	-15,667714	-2796,9983	0,0015020942	0,00074128271	-5,5855271e-05
0	-15,667256	-2798,417	-0,0015185488	-0,0022496833	-0,0034044858
0	-15,669663	-2801,4055	0,00092416885	0,00021948239	-0,00071769679
0	-15,668726	-2800,1118	-0,0010421906	-0,0016826764	-0,0028259165
0	-15,668769	-2801,2192	0,00036747864	-0,0002655448	-0,0012206185
0	-15,669121	-2804,335	-0,00052661059	-0,0011880485	-0,0022631704
0	-15,669659	-2806,2996	-0,0001432273	-0,00075038872	-0,0018054498
0	-15,67169	-2810,126	-0,00042663136	-0,00099618523	-0,0020784701
0	-15,670925	-2809,7913	1,2295641e-05	-0,00057514029	-0,0016049895
0	-15,671833	-2811,6641	-0,00038870372	-0,00094251719	-0,0020653473
0	-15,671923	-2813,3679	-6,5656932e-05	-0,00064601714	-0,0017057089
0	-15,672183	-2814,3721	-0,00048036256	-0,0010403325	-0,0021065522
0	-15,672951	-2817,2405	-5,8151491e-05	-0,000634428	-0,0017115881
0	-15,673952	-2818,292	-0,00031726478	-0,00092316681	-0,0020521835
0	-15,674269	-2820,1287	-0,00035437354	-0,00098119769	-0,0020863309
0	-15,675284	-2823,0696	0,00012715886	-0,00049938593	-0,0015063756
0	-15,675205	-2822,7678	-0,00079990376	-0,0014152004	-0,0025290814
0	-15,675802	-2822,6025	0,00074552459	9,0657559e-05	-0,0008179748
0	-15,676503	-2826,0706	-0,001530781	-0,0023119824	-0,0034019134
0	-15,676972	-2827,1643	0,0012109939	0,00048724131	-0,00034124526
0	-15,677903	-2828,6316	-0,0017152419	-0,0024547833	-0,0036255305
0	-15,677855	-2829,6816	0,0014359049	0,00063616486	-0,00015435413
0	-15,678157	-2830,8958	-0,0018606628	-0,0025579878	-0,003704638
0	-15,679338	-2834,5337	0,0014088752	0,00066214718	-0,00020931089
0	-15,679062	-2836,4387	-0,001700837	-0,0024193784	-0,0036145579
0	-15,679463	-2836,4519	0,001363709	0,00062041706	-0,00022294938
0	-15,680427	-2838,501	-0,0019539178	-0,0026144658	-0,0038469729
0	-15,681163	-2840,2317	0,0015907728	0,00085243233	1,1227385e-05
0	-15,680803	-2842,3882	-0,0019921511	-0,0027551574	-0,0039191828
0	-15,682114	-2845,1755	0,0017548177	0,00098672905	0,00015729405
0	-15,682171	-2846,9668	-0,0021748731	-0,0029675569	-0,0041439375
0	-15,682999	-2850,1428	0,0019118288	0,0011642149	0,00034910766
0	-15,683466	-2851,949	-0,0021729907	-0,0029166208	-0,0040421267
0	-15,683574	-2851,6489	0,0016377128	0,00092847931	0,00010574404
0	-15,683082	-2854,5105	-0,0020558406	-0,0027565225	-0,0039768009
0	-15,684345	-2856,9517	0,0017557088	0,0010426022	0,00023602501
0	-15,685601	-2858,6563	-0,0020138421	-0,0027742211	-0,0039968151
0	-15,685699	-2859,1453	0,0016252806	0,00085799408	8,3790146e-05
0	-15,686311	-2858,6667	-0,0020530014	-0,0028069827	-0,0039781095
0	-15,686711	-2861,3362	0,0017845822	0,00094497792	0,00012167358
0	-15,687254	-2864,0032	-0,0020978327	-0,0028038884	-0,0040053017
0	-15,687604	-2865,0847	0,0016950762	0,0009081334	0,00013235134
0	-15,688318	-2866,6401	-0,0018512581	-0,0025835815	-0,0037604133
0	-15,687884	-2868,7471	0,0013183132	0,00054842338	-0,00029296445
0	-15,689574	-2870,5955	-0,0014486661	-0,002150456	-0,0033105307
0	-15,68861	-2870,6609	0,00082823768	0,00012918565	-0,00075483293
0	-15,69013	-2872,084	-0,00087460858	-0,001515137	-0,0026480209
0	-15,689763	-2874,4463	0,00011560027	-0,00048531278	-0,0015429505
0	-15,690372	-2877,6104	-0,00042458769	-0,0010540509	-0,0021390177
0	-15,691537	-2878,2463	4,7402064e-05	-0,00054343283	-0,0016226913
0	-15,691876	-2879,7451	-0,00041887374	-0,00095399533	-0,0021145148
0	-15,691993	-2881,0466	-0,00011306256	-0,00070149254	-0,0017370188
0	-15,693129	-2882,7742	-0,00051194301	-0,0010467463	-0,002182967
0	-15,692245	-2884,8765	5,9283702e-05	-0,00055948709	-0,0016357324
0	-15,692815	-2886,6042	-0,00044248789	-0,001043228	-0,0021856152
0	-15,694296	-2889,8057	-0,00011979413	-0,00068097288	-0,0017296223
0	-15,694957	-2892,6689	-0,00022022694	-0,00082628307	-0,00184993
0	-15,696077	-2892,8584	-0,00043030537	-0,001000714	-0,0020952385
0	-15,696356	-2893,6733	0,00019737403	-0,00042847678	-0,001366745
0	-15,695672	-2896,1672	-0,0010669127	-0,0016530089	-0,0027982688
0	-15,69692	-2898,3123	0,00080846786	0,00010069547	-0,00074237539
0	-15,697598	-2901,1287	-0,0014752678	-0,0022072953	-0,0033748276
0	-15,69735	-2900,9966	0,001292936	0,00052832451	-0,00034198849
0	-15,698245	-2901,636	-0,0018019094	-0,0025540495	-0,0037178234
0	-15,698693	-2903,9053	0,0014619257	0,00068445742	-0,00012438075
0	-15,699845	-2905,4995	-0,0017958307	-0,0024979967	-0,0036919955
0	-15,70078	-2906,9326	0,0013521099	0,00060739106	-0,00023498069
0	-15,700796	-2906,4749	-0,0017983904	-0,0025617196	-0,0037675977
0	-15,700205	-2907,9333	0,001434986	0,00065568724	-0,00013273828
0	-15,700974	-2910,8882	-0,0017868897	-0,0025092566	-0,0036660368
0	-15,701905	-2912,2051	0,001550755	0,00077992026	-9,8573219e-06
0	-15,702391	-2914,1904	-0,0020809607	-0,0028261631	-0,0040296526
0	-15,702534	-2916,3992	0,0018294425	0,0010929897	0,00026382919
0	-15,703689	-2917,686	-0,0021521032	-0,0028813269	-0,004053887
0	-15,70466	-2920,5007	0,001766958	0,0010362782	0,00014175275
0	-15,703663	-2921,0313	-0,0020985932	-0,002844105	-0,0040321182
0	-15,703805	-2923,2253	0,0018987951	0,0010574687	0,00026336266
0	-15,705342	-2925,749	-0,0020928134	-0,002796107	-0,0039852727
0	-15,705678	-2926,875	0,0016306749	0,00085585139	6,0823586e-05
0	-15,705894	-2927,8413	-0,0020948276	-0,0028338521	-0,004029775
0	-15,707223	-2928,9934	0,0018538	0,0010696957	0,00024084795
0	-15,707371	-2929,1873	-0,0021018244	-0,0028130461	-0,004001162
0	-15,708561	-2931,1394	0,0016979575	0,00088736619	0,00011405711
0	-15,707027	-2932,4192	-0,0019716141	-0,0026661891	-0,0038468135
0	-15,707381	-2933,9751	0,0015800511	0,00078975718	6,9930684e-06
0	-15,709541	-2937,2244	-0,0017868611	-0,0025815996	-0,0037164355
0	-15,708979	-2938,7842	0,0012672332	0,00053480588	-0,00028026217
0	-15,71046	-2941,4792	-0,0013090781	-0,0020703443	-0,003185699
0	-15,709594	-2943,6697	0,00062530977	-6,4671112e-05	-0,00099223107
0	-15,712008	-2944,3496	-0,00078399433	-0,0014015748	-0,0024866352
0	-15,711376	-2944,5374	0,00022812717	-0,00042697386	-0,0014279331
0	-15,712664	-2946,6345	-0,0004703156	-0,001090787	-0,0021420703
0	-15,7114	-2946,4053	-8,3183913e-05	-0,00068771624	-0,0016919039
0	-15,71269	-2948,6021	-0,00047804241	-0,00099359802	-0,0021327501
0	-15,712399	-2950,5056	3,2705793e-05	-0,00057623244	-0,0015973276
0	-15,71442	-2954,4463	-0,00045975408	-0,0010226852	-0,0021696566
0	-15,714491	-2954,4329	4,0099112e-05	-0,00059548893	-0,0016324334
0	-15,714908	-2954,2844	-0,00041139618	-0,00095655513	-0,0020478491
0	-15,714892	-2956,4087	-0,00018580489	-0,00080587401	-0,0018241124
0	-15,71606	-2958,5164	-0,00018022365	-0,00080064521	-0,001869572
0	-15,71624	-2959,2151	-0,0005917463	-0,0011406203	-0,0022638552
0	-15,716248	-2960,1975	0,00036158977	-0,00025213376	-0,0012517943
0	-15,717122	-2961,5208	-0,0010224048	-0,0016524806	-0,0028054242
0	-15,717962	-2963,5754	0,00096929888	0,00029313276	-0,0005470051
0	-15,71838	-2965,6484	-0,0016349503	-0,0023588468	-0,0035323736
0	-15,718905	-2965,9963	0,0013692909	0,00058542815	-0,0002158514
0	-15,719552	-2967,9844	-0,0018618953	-0,0025891596	-0,003794845
0	-15,719038	-2971,4148	0,0014023581	0,00066128571	-0,00020126594
0	-15,72001	-2972,2207	-0,0018108495	-0,002513451	-0,0037027139
0	-15,720895	-2972,1118	0,0013602553	0,00062226458	-0,00017918312
0	-15,722257	-2974,9622	-0,0017560304	-0,0024477411	-0,0035321936
0	-15,721479	-2976,6411	0,0014408638	0,00062984508	-0,00015247875
0	-15,721725	-2978,4778	-0,0019240491	-0,0026767333	-0,0039032258
0	-15,723422	-2978,4243	0,0016551766	0,00094800646	9,5393698e-05
0	-15,72251	-2979,5605	-0,002091971	-0,002829215	-0,0040162192
0	-15,723385	-2983,5654	0,0018188871	0,00099861727	0,00024251938
0	-15,722916	-2984,0042	-0,002192056	-0,0029686	-0,0041588512
0	-15,724593	-2986,25	0,00196017	0,0011715952	0,00042070687
0	-15,724681	-2986,6484	-0,0022290666	-0,0029129563	-0,0040567257
0	-15,724556	-2988,8308	0,0016263716	0,00088731124	0,00011712815
0	-15,726323	-2991,1523	-0,0020524436	-0,0027957794	-0,0039978167
0	-15,726384	-2990,6077	0,0017671286	0,0010480584	0,00024702959
0	-15,726841	-2992,239	-0,0020193583	-0,0027920874	-0,0040173833
0	-15,72773	-2996,5183	0,0016536039	0,00087627437	7,5288626e-05
0	-15,728413	-2998,4578	-0,0020214659	-0,0026704674	-0,003970589
0	-15,72856	-2999,3765	0,0017016444	0,00092975714	0,00013066448
0	-15,729296	-3000,6318	-0,0019987896	-0,0027884918	-0,0039490778
0	-15,729259	-3002,7495	0,0015843067	0,00080501096	1,9119034e-06
0	-15,730044	-3006,5645	-0,0017138104	-0,0024045862	-0,0036055555
0	-15,73067	-3005,8599	0,0011384613	0,00043074312	-0,0004809408
0	-15,731481	-3005,4661	-0,0012546792	-0,0019092276	-0,0030159003
0	-15,731946	-3007,761	0,00051995495	-0,00016633312	-0,0010920033
0	-15,732783	-3008,3027	-0,00064200605	-0,0012878326	-0,0023764793
0	-15,732805	-3010,1118	-2,0118896e-05	-0,00059131812	-0,0016781116
0	-15,732655	-3011,436	-0,00033159921	-0,00098923361	-0,0020798296
0	-15,73338	-3013,0667	-2,0590087e-05	-0,00057719951	-0,0016360579
0	-15,733883	-3015,7791	-0,00040101586	-0,0009144569	-0,0020439413
0	-15,733105	-3015,1882	-8,486968e-06	-0,00062337099	-0,0016481271
0	-15,734211	-3017,9636	-0,00052337348	-0,0011041574	-0,0022112087
0	-15,736076	-3020,6436	-1,9224026e-05	-0,00063069293	-0,0016350688
0	-15,735533	-3022,9688	-0,00036937103	-0,0009613813	-0,0021007436
0	-15,736823	-3025,6443	-0,00019210296	-0,00076944812	-0,0018301262
0	-15,735787	-3024,7131	-8,1469188e-05	-0,00067634654	-0,0017009324
0	-15,736482	-3025,521	-0,00065916416	-0,0012480632	-0,0023640017
0	-15,737446	-3029,5557	0,00060239155	-0,00014706107	-0,0010697511
0	-15,73849	-3031,9392	-0,0012572843	-0,0020014427	-0,0031028385
0	-15,738543	-3034,2073	0,0010220706	0,00025810179	-0,00052787218
0	-15,739134	-3034,6399	-0,001660886	-0,0023927677	-0,003579854
0	-15,739841	-3034,9993	0,0014205643	0,00062217354	-0,00011980446
0	-15,739839	-3037,4211	-0,0018097477	-0,0025335518	-0,0037386883
0	-15,740374	-3038,0552	0,0014570279	0,00070459698	-0,00017158032
0	-15,741327	-3039,6528	-0,0017403329	-0,0024759446	-0,0036290667
0	-15,740962	-3041,1653	0,001400888	0,00063955795	-0,00011848599
0	-15,741508	-3043,3245	-0,0018807556	-0,0025588355	-0,0037574114
0	-15,743288	-3046,1436	0,0015019266	0,00073547772	-7,8802113e-05
0	-15,741968	-3046,5083	-0,0018659881	-0,0026310678	-0,0038313267
0	-15,743732	-3048,4277	0,0017035652	0,00091868278	9,7569791e-05
0	-15,743995	-3050,5796	-0,0021410622	-0,0029387474	-0,004114707
0	-15,743649	-3051,927	0,0018988947	0,0011637079	0,00033535174
0	-15,744201	-3052,9224	-0,002125876	-0,0028926868	-0,0040868823
0	-15,745173	-3054,6975	0,001751522	0,00097214035	0,00014227706
0	-15,745219	-3056,9988	-0,0020972525	-0,0028432326	-0,0039782571
0	-15,747046	-3058,8694	0,001893083	0,001074514	0,00029148482
0	-15,746214	-3058,9033	-0,0019550733	-0,0027533812	-0,0039393138
0	-15,746337	-3059,3989	0,0016248111	0,00081946788	4,5850029e-05
0	-15,748304	-3062,8152	-0,0021006376	-0,0028059443	-0,004006431
0	-15,747099	-3063,5654	0,0018437947	0,001054839	0,00029684737
0	-15,748064	-3065,6982	-0,0020812901	-0,0028259633	-0,0040481952
0	-15,749858	-3067,7527	0,0017357197	0,00091653201	0,00016111
0	-15,74977	-3069,478	-0,0018583803	-0,0025824397	-0,0037861476
0	-15,750907	-3072,887	0,001486822	0,00071105803	-0,0001506439
0	-15,749208	-3073,5703	-0,0016615366	-0,0023744009	-0,0035354828
0	-15,750416	-3074,75	0,0010682327	0,00030666168	-0,00056960731
0	-15,75124	-3077,1636	-0,0010079073	-0,0016504648	-0,0028423879
0	-15,751942	-3080,4426	0,0003690939	-0,00023719505	-0,0012972683
0	-15,752409	-3082,8503	-0,00064379588	-0,0012118759	-0,0023165031
0	-15,752413	-3081,8816	5,9896556e-05	-0,00056301418	-0,0015737329
0	-15,753059	-3083,2866	-0,00035482662	-0,0009339166	-0,0020176661
0	-15,753366	-3086,5969	-9,2316186e-05	-0,00072690222	-0,0017365502
0	-15,753646	-3088,7156	-0,00054133462	-0,0011106447	-0,0022644198
0	-15,754943	-3089,3035	5,9822778e-05	-0,00050864881	-0,0015067543
0	-15,754683	-3090,686	-0,00048931345	-0,001034835	-0,0021651166
0	-15,756033	-3094,1125	-3,376932e-05	-0,00061700703	-0,0016787841
0	-15,756616	-3096,1306	-0,00037094665	-0,00091545051	-0,0020746342
0	-15,756555	-3098,9761	-0,00020287283	-0,00090739329	-0,0019542808
0	-15,757629	-3101,5872	9,5888317e-05	-0,00056247797	-0,0015360033
0	-15,758197	-3105,0984	-0,0009089394	-0,0014755072	-0,0025831254
0	-15,757875	-3106,4116	0,00057611626	-9,7004959e-05	-0,001032146
0	-15,759359	-3108,3716	-0,0012834728	-0,0019327456	-0,0031267905
0	-15,759037	-3110,126	0,0011979496	0,00042333544	-0,0003661369
0	-15,758244	-3112,4917	-0,0017566809	-0,002494805	-0,0037044229
0	-15,76075	-3114,937	0,0014079699	0,00066106883	-0,00012239609
0	-15,761836	-3115,6821	-0,001787706	-0,0025304339	-0,0037140362
0	-15,76075	-3115,7046	0,0014160307	0,0006414557	-0,00015997022
0	-15,761084	-3118,292	-0,0018360876	-0,0025845461	-0,0037330864
0	-15,760985	-3121,6365	0,0014138077	0,00066743203	-0,00018231476
0	-15,761749	-3122,6362	-0,0017468185	-0,00248058	-0,0036503719
0	-15,76337	-3125,0957	0,0015058414	0,00078738393	-1,625529e-05
0	-15,764279	-3128,0835	-0,0020295237	-0,0027706875	-0,0039807255
0	-15,764199	-3129,4722	0,0017528086	0,0010059965	0,00019014267
0	-15,764715	-3130,666	-0,0020589828	-0,0028462056	-0,0040101539
0	-15,765512	-3131,238	0,001799882	0,0010847509	0,00022528628
0	-15,766658	-3132,8384	-0,0021701143	-0,0029675411	-0,0041082981
0	-15,766272	-3136,1121	0,0019022818	0,0011170256	0,00031647092
0	-15,766136	-3135,8362	-0,0021001953	-0,002841474	-0,0039729979
0	-15,767367	-3137,551	0,0016262823	0,00085851946	2,6684429e-05
0	-15,768427	-3139,8125	-0,0020037387	-0,0027693082	-0,0039369683
0	-15,768544	-3140,0061	0,0017787651	0,0010848144	0,00024822768
0	-15,768641	-3141,2661	-0,0020621757	-0,0028293461	-0,0039821165
0	-15,770186	-3143,1804	0,0016153529	0,00089543528	8,9527239e-05
0	-15,769018	-3143,8464	-0,0019784335	-0,002705727	-0,0038720791
0	-15,769566	-3146,2471	0,0016011221	0,00086774229	0,00010143187
0	-15,770611	-3148,6873	-0,0019248283	-0,0026696629	-0,0038923121
0	-15,771633	-3149,7419	0,0014382072	0,00070744456	-0,00012819502
0	-15,771585	-3151,4932	-0,001554171	-0,0021802364	-0,003420596
0	-15,771503	-3152,4741	0,00084182451	0,0001461526	-0,00080485072
0	-15,773199	-3156,7283	-0,00095005363	-0,0016030881	-0,0027854999
0	-15,774	-3156,9929	0,00037692749	-0,00028391805	-0,0012257647
0	-15,773609	-3157,3027	-0,00051802356	-0,0011015022	-0,0022264305
0	-15,774162	-3159,052	-0,00016636674	-0,00070921931	-0,0017803021
0	-15,774521	-3160,7847	-0,00037664606	-0,0010022025	-0,002142533
0	-15,775302	-3164,0557	4,6468776e-05	-0,00055865879	-0,0015972435
0	-15,776138	-3165,0542	-0,00040797715	-0,0010029675	-0,0020983091
0	-15,775691	-3164,9407	-5,5019045e-05	-0,00060847099	-0,0016749131
0	-15,776901	-3169,9939	-0,00045502206	-0,0010005401	-0,0021474706
0	-15,777558	-3170,104	1,1847005e-05	-0,00065969466	-0,0016846985
0	-15,776968	-3170,3479	-0,00030178868	-0,00093490246	-0,0019779049
0	-15,778176	-3173,6201	-0,00039252336	-0,00099858246	-0,0020609128
0	-15,778589	-3175,4983	0,00017066515	-0,00046966117	-0,0015421467
0	-15,779299	-3176,9792	-0,00086190476	-0,0015056632	-0,0025989593
0	-15,778689	-3176,2297	0,00077074423	5,9829181e-05	-0,00086215895
0	-15,779802	-3177,5454	-0,0015260229	-0,0022092194	-0,0033957416
0	-15,780825	-3180,511	0,0012582865	0,0004902826	-0,00034797966
0	-15,780948	-3182,9905	-0,0017493367	-0,0024504135	-0,0036489347
0	-15,780428	-3181,9666	0,0014295434	0,00063259748	-0,00020194508
0	-15,781069	-3183,7507	-0,001769408	-0,0025307736	-0,0037011176
0	-15,782351	-3185,8015	0,0013949968	0,00067173236	-0,0001617118
0	-15,78334	-3189,8064	-0,001719772	-0,0024606516	-0,0035873805
0	-15,784176	-3190,8767	0,0014120231	0,000657205	-0,00019813575
0	-15,783998	-3189,8938	-0,0019194351	-0,0026739647	-0,0038925428
0	-15,784168	-3192,6279	0,001632847	0,00083982432	1,7936691e-06
0	-15,785989	-3195,8987	-0,0019792742	-0,0027082756	-0,0039401352
0	-15,785937	-3197,2629	0,0017418195	0,00097693037	0,00011076227
0	-15,784923	-3197,7146	-0,00218687	-0,0030065523	-0,0041462239
[truncated: 2,465 more rows]
