# Supplementary material for: Medial open wedge osteotomy yields comparable stability to lateral open wedge procedure on the distal femur
Source: PLoS One. 2024 Sep 25;19(9):e0310869. doi: 10.1371/journal.pone.0310869 (PMC11423964; doi:10.1371/journal.pone.0310869)
Supplement: S1 File — This file contains all raw data in csv format as it was stored on the testing machine. (ZIP) [file pone.0310869.s001.zip › Specimens/L3_Axial/specimen.dat]

MTS793|MPT|DEU|1|2|,|.|:|49|1|1|A
Datenerfassung						Zeit:	10,018555	Sec	13.07.2021 16:17:34
Laufzeit	Axial Z�hler	Axial Weg	Axial Kraft	Aux Input 1	Aux Input 2
Sec	segments	mm	N	V	V
0,010742188	0	-0,00025629997	0,52467918	-0,0022203347	-0,0022561161
0,020507813	0	-0,00098049641	-0,17180108	-0,0014320402	-0,0017023389
0,030273438	0	0,0007763505	-0,33415854	-0,0020915167	-0,0021839784
0,040039063	0	-0,00077486038	-0,24634413	-0,0013934806	-0,0016694345
0,049804688	0	0,00049173832	0,39805657	-0,0022585497	-0,0023495674
0,059570313	0	-2,30968e-05	0,033332035	-0,0013255292	-0,0015422307
0,069335938	0	-0,00028833747	-0,89113599	-0,0020677778	-0,0021958025
0,079101563	0	0,00044181943	-0,44178218	-0,0014636071	-0,0017096506
0,088867188	0	-0,00067651272	0,083595514	-0,001985193	-0,0020503819
0,098632813	0	-0,00072345138	0,40336514	-0,001918514	-0,0021548918
0,10839844	0	-0,00072494149	-0,30839816	-0,0012517083	-0,0014508079
0,11816406	0	-0,00059604645	-0,45323744	-0,002557697	-0,0027245451
0,12792969	0	6,0349703e-05	0,51012266	-0,00087697757	-0,0010983562
0,13769531	0	1,0430813e-05	-0,05370006	-0,0030759766	-0,0032592842
0,14746094	0	0,00026449561	-0,57762492	-0,00039744904	-0,00063459069
0,15722656	0	0,00057667494	-0,61841679	-0,0033921476	-0,0035994828
0,16699219	0	-1,937151e-05	0,089602545	-0,00031540621	-0,00050430384
0,17675781	0	0,00077039003	0,16009435	-0,0033191754	-0,0035020793
0,18652344	0	-0,00052079558	-0,44787303	-0,00033463191	-0,00051082915
0,19628906	0	-0,00061243773	-0,10619871	-0,0034355808	-0,003686083
0,20605469	0	0,00011697412	0,24014153	-0,00029798874	-0,00050416024
0,21582031	0	0,00026971102	-0,27151778	-0,0034587355	-0,0036964533
0,22558594	0	4,4703484e-05	-0,55541283	-6,6313223e-05	-0,00026869355
0,23535156	0	0,00038743019	-0,24595298	-0,0037361742	-0,0039436389
0,24511719	0	0,00073760748	0,24422072	0,00011657496	-0,00011466123
0,25488281	0	-0,0006005168	0,10309741	-0,0037183652	-0,0039499332
0,26464844	0	-0,00013262033	-0,59813261	8,2461047e-05	-0,00011665074
0,27441406	0	0,0004298985	-0,58743173	-0,0038264706	-0,0040880633
0,28417969	0	-7,674098e-05	0,28685665	8,8138913e-05	-7,0540322e-05
0,29394531	0	0,00095143914	-0,41551888	-0,0036303857	-0,0038091701
0,30371094	0	0,00014826655	-0,8265115	-3,4770346e-06	-0,00024704743
0,31347656	0	4,7683716e-05	-0,52453947	-0,0038225355	-0,0040570218
0,32324219	0	-0,00024065375	-0,045401976	8,2607294e-05	-0,00013196064
0,33300781	0	0,00036582351	0,2090726	-0,0036839012	-0,0039299433
0,34277344	0	-0,00056400895	-0,70366079	-0,00012462391	-0,00026210782
0,35253906	0	1,7136335e-05	-0,55870974	-0,0035719397	-0,003809945
0,36230469	0	0,00090673566	0,031571835	-0,00012139819	-0,00029234565
0,37207031	0	-0,00051707029	-0,3939774	-0,0034521548	-0,0036201505
0,38183594	0	-0,0001244247	-0,62048435	-0,000568385	-0,0007564195
0,39160156	0	-0,00019446015	-0,62584877	-0,0028597228	-0,0030202745
0,40136719	0	-0,00039637089	-0,026961789	-0,0010206632	-0,0012716253
0,41113281	0	-0,00055283308	0,24402514	-0,0025162525	-0,0026623649
0,42089844	0	-0,00025704503	-0,67278743	-0,0014678267	-0,0016519455
0,43066406	0	0,00027790666	-0,50953591	-0,0020527863	-0,002214517
0,44042969	0	-0,00074803829	0,59553421	-0,0015038982	-0,0017145047
0,45019531	0	0,0010170043	-0,12813136	-0,0022429263	-0,0023684527
0,45996094	0	-3,2782555e-05	-0,48712826	-0,001470537	-0,001686344
0,46972656	0	-0,00096932054	-0,4343223	-0,0022561692	-0,0023130372
0,47949219	0	9,3877316e-05	0,076610595	-0,0014718751	-0,0017146277
0,48925781	0	-0,00034943223	0,0073201954	-0,0021902928	-0,002334137
0,49902344	0	0,00018924475	-0,51367098	-0,0017073381	-0,0019078344
0,50878906	0	-0,00052601099	-0,53007156	-0,001722445	-0,001888133
0,51855469	0	-0,0001385808	-0,19976869	-0,0022397386	-0,0023556687
0,52832031	0	-0,0011824071	-0,026961789	-0,0012620245	-0,0014117612
0,53808594	0	-0,0018157065	-0,61397439	-0,0028694239	-0,0030543988
0,54785156	0	-0,00036284328	-0,78756362	-0,00062468066	-0,00088038325
0,55761719	0	-0,0010192394	-0,4068855	-0,003227975	-0,0034221939
0,56738281	0	-0,0003054738	0,11586584	-0,00043438195	-0,00064254552
0,57714844	0	-0,00085830688	-0,51165932	-0,0033873098	-0,003649832
0,58691406	0	-0,0015728176	-0,59843993	-0,00032728407	-0,00049504446
0,59667969	0	-0,0012464821	0,099129975	-0,0034066085	-0,0036361064
0,60644531	0	-0,0013314188	-0,17333776	-0,00039872975	-0,00063104788
0,61621094	0	-0,0010281801	-0,51302838	-0,0034722846	-0,0037029497
0,62597656	0	-0,0014163554	-0,68854541	-0,00018800623	-0,00039057896
0,63574219	0	-0,0022657216	-0,13271347	-0,0035621473	-0,0037606047
0,64550781	0	-0,00059828162	0,20809472	-7,6955912e-05	-0,00029197027
0,65527344	0	-0,0018313527	-0,83168036	-0,0037709291	-0,0040070438
0,66503906	0	-0,001527369	-0,81147999	0,00020007545	-3,7839272e-05
0,67480469	0	-0,00090673566	-0,092256814	-0,0038568149	-0,0040885368
0,68457031	0	-0,0017620623	0,1488626	7,6370052e-05	-0,00015367041
0,69433594	0	-0,0017926097	-0,63087791	-0,0037637611	-0,0039486019
0,70410156	0	-0,0017806888	-0,88021159	0,00012818986	-9,6844975e-05
0,71386719	0	-0,0027276576	-0,37461519	-0,0037405477	-0,0039837593
0,72363281	0	-0,0029042363	0,081919134	-8,0169702e-05	-0,00022901449
0,73339844	0	-0,0023066998	-0,48254615	-0,0037476236	-0,0039769113
0,74316406	0	-0,0021591783	-0,95170921	0,00015857717	-9,3814742e-05
0,75292969	0	-0,0021927059	-0,30132943	-0,0037381295	-0,0039930469
0,76269531	0	-0,0022798777	-0,27302653	1,6502891e-05	-0,0002709706
0,77246094	0	-0,0017486513	-0,42309052	-0,0034978637	-0,0038415852
0,78222656	0	-0,0030711293	-0,81472099	-0,00026065856	-0,00049183745
0,79199219	0	-0,0025838614	-0,50542879	-0,0032527391	-0,0034963819
0,80175781	0	-0,0021398067	0,0067055225	-0,00068437064	-0,00091892778
0,81152344	0	-0,0027053058	-0,47131443	-0,0026410979	-0,0028490277
0,82128906	0	-0,0036455691	-1,0619872	-0,0012140661	-0,0014326015
0,83105469	0	-0,003194809	-0,58726406	-0,0023674064	-0,0023710693
0,84082031	0	-0,0037267804	0,23720786	-0,0014171071	-0,0016525867
0,85058594	0	-0,0035330653	-0,48478132	-0,0021581827	-0,0022605218
0,86035156	0	-0,0028073788	-1,208866	-0,0015274193	-0,0017261909
0,87011719	0	-0,002925843	-0,47097915	-0,0022817047	-0,0023627561
0,87988281	0	-0,0030614436	0,26690775	-0,0014553149	-0,001684906
0,88964844	0	-0,0037886202	-0,23363158	-0,0022300668	-0,0023347107
0,89941406	0	-0,0037737191	-1,0023918	-0,0015094858	-0,0017340223
0,90917969	0	-0,0040665269	-0,4805904	-0,002062557	-0,0021917573
0,91894531	0	-0,0047273934	0,061690807	-0,0018965899	-0,0020828685
0,92871094	0	-0,0051088631	-0,20613894	-0,0015428297	-0,0017613892
0,93847656	0	-0,0044099987	-1,2016855	-0,0025406734	-0,0025700657
0,94824219	0	-0,0054009259	-1,303833	-0,0010346472	-0,0012294708
0,95800781	0	-0,005209446	-0,12776814	-0,0030346676	-0,0032622588
0,96777344	0	-0,0056155026	-0,4257448	-0,00049053167	-0,00071412756
0,97753906	0	-0,0056169927	-1,5055015	-0,0033564116	-0,003554727
0,98730469	0	-0,0051498413	-0,3676582	-0,00039972132	-0,00060685904
0,99707031	0	-0,0048190355	-0,18437393	-0,0034023805	-0,0036576125
1,0068359	0	-0,0059045851	-0,3237091	-0,00032491385	-0,00056606292
1,0166016	0	-0,0061370432	-1,1526514	-0,0034205746	-0,0036145346
1,0263672	0	-0,0056050718	-0,87602067	-0,00044266519	-0,00061643106
1,0361328	0	-0,0060729682	-0,25877729	-0,0034328739	-0,0036632735
1,0458984	0	-0,0056870282	-0,40308571	-5,767899e-05	-0,00032838358
1,0556641	0	-0,0059455633	-1,3724529	-0,0036662475	-0,0038873267
1,0654297	0	-0,0068433583	-0,80809927	-4,9150549e-06	-0,00017915506
1,0751953	0	-0,0069692731	-0,33988619	-0,0038073321	-0,0039604218
1,0849609	0	-0,0062301755	-0,37374908	0,00018852268	-4,8003731e-05
1,0947266	0	-0,0080853701	-1,1524279	-0,0038784407	-0,0041706352
1,1044922	0	-0,0070743263	-1,2943615	5,7815196e-05	-0,00016121601
1,1142578	0	-0,0070117414	-0,28576702	-0,0036612861	-0,0038523001
1,1240234	0	-0,0070653856	-0,55912882	9,1194961e-05	-8,7586886e-05
1,1337891	0	-0,007238239	-1,1748635	-0,0037612768	-0,0039768745
1,1435547	0	-0,0079058111	-1,2508035	3,3027027e-06	-0,00021303789
1,1533203	0	-0,0080630183	-0,60307795	-0,0037024796	-0,0038764428
1,1630859	0	-0,0079609454	-0,37229621	4,8234651e-05	-0,00023997338
1,1728516	0	-0,0087574124	-1,1214986	-0,0036733896	-0,0038625419
1,1826172	0	-0,0090353191	-1,437217	2,8752111e-05	-0,00022150375
1,1923828	0	-0,0082537532	-0,69762582	-0,0035482212	-0,0037106145
1,2021484	0	-0,00936836	-0,52015299	-0,00046600209	-0,0006218655
1,2119141	0	-0,010119379	-1,0434352	-0,0030230617	-0,0032304123
1,2216797	0	-0,0087380409	-0,95394439	-0,00092711765	-0,0010583235
1,2314453	0	-0,0095017254	-1,0099914	-0,0025351441	-0,0027691971
1,2412109	0	-0,010318309	-0,59659594	-0,0014205307	-0,0016289274
1,2509766	0	-0,0097222626	-1,0941457	-0,0021012211	-0,0022648936
1,2607422	0	-0,010065734	-1,6883668	-0,0014670176	-0,0016915934
1,2705078	0	-0,01116097	-0,709584	-0,0022480339	-0,0023307318
1,2802734	0	-0,010309368	-0,81572682	-0,0015331242	-0,0017408835
1,2900391	0	-0,010710955	-1,1521206	-0,0022145316	-0,0023180642
1,2998047	0	-0,011125952	-1,1156033	-0,0014586853	-0,0016569241
1,3095703	0	-0,011257827	-1,2755022	-0,0021758855	-0,0023606124
1,3193359	0	-0,012855232	-0,63112938	-0,001655628	-0,0017855401
1,3291016	0	-0,011779368	-1,6662664	-0,0018954375	-0,0019842647
1,3388672	0	-0,011897087	-1,256112	-0,0020481278	-0,0022424532
1,3486328	0	-0,012782961	-1,2946688	-0,0013900076	-0,0015841983
1,3583984	0	-0,012289733	-0,79647636	-0,0027477485	-0,0028803598
1,3681641	0	-0,013291836	-1,1705048	-0,00079155318	-0,001010176
1,3779297	0	-0,012836605	-1,7599761	-0,0032062363	-0,0034157706
1,3876953	0	-0,013189018	-1,1572614	-0,00048407644	-0,00062467082
1,3974609	0	-0,013493001	-0,63870102	-0,0034074804	-0,0036449484
1,4072266	0	-0,012811273	-1,3867859	-0,00031000818	-0,00054725638
1,4169922	0	-0,014331937	-1,6543641	-0,0033969609	-0,0036198166
1,4267578	0	-0,01366362	-1,1861231	-0,00034057346	-0,0005605765
1,4365234	0	-0,014389306	-0,71567482	-0,0034290056	-0,0036973997
1,4462891	0	-0,013540685	-1,3692956	-0,00029297036	-0,00049750885
1,4560547	0	-0,014710426	-1,5284959	-0,003493729	-0,0037296806
1,4658203	0	-0,014749914	-1,4106463	-8,6949876e-05	-0,00026940796
1,4755859	0	-0,014283508	-0,9316206	-0,0037993395	-0,0040162541
1,4853516	0	-0,01558736	-1,8377602	0,00013132638	-5,973563e-05
1,4951172	0	-0,015893579	-2,1650736	-0,0037944959	-0,0040118364
1,5048828	0	-0,016757101	-1,6949605	6,8135123e-05	-0,00014952652
1,5146484	0	-0,014939159	-1,190817	-0,0038752882	-0,0040771132
1,5244141	0	-0,01559034	-1,3480614	9,5954747e-05	-9,4762472e-05
1,5341797	0	-0,016345829	-2,1443982	-0,0036641983	-0,0039115762
1,5439453	0	-0,017488003	-1,6579125	6,480841e-06	-0,00019551166
1,5537109	0	-0,016704202	-1,0798126	-0,0038048597	-0,0040246528
1,5634766	0	-0,017470121	-1,5953276	5,7692814e-05	-0,00014885128
1,5732422	0	-0,018057227	-2,1424425	-0,0037428862	-0,0039168685
1,5830078	0	-0,017733127	-1,5252829	-8,7896769e-05	-0,00032622658
1,5927734	0	-0,018111616	-1,3003964	-0,0035663743	-0,0037683472
1,6025391	0	-0,017141551	-1,499243	-9,0418034e-05	-0,00033153043
1,6123047	0	-0,018104911	-2,1761098	-0,0033748529	-0,0035525404
1,6220703	0	-0,018428266	-1,7907656	-0,00063309621	-0,00077601196
1,6318359	0	-0,018784404	-1,1629332	-0,0028599382	-0,0029942093
1,6416016	0	-0,019687414	-1,9047036	-0,0010773132	-0,0013500501
1,6513672	0	-0,01982674	-2,3901277	-0,0024044777	-0,0025701735
1,6611328	0	-0,019088387	-1,6070343	-0,0014829501	-0,0016487266
1,6708984	0	-0,019870698	-1,4151447	-0,002124402	-0,0022296896
1,6806641	0	-0,020173937	-1,7839204	-0,0015196087	-0,0016770626
1,6904297	0	-0,019945204	-2,437206	-0,0023048995	-0,0023415314
1,7001953	0	-0,020524114	-2,0806956	-0,0014902249	-0,0017334251
1,7099609	0	-0,019966066	-1,3740454	-0,0022030869	-0,0022845916
1,7197266	0	-0,021229684	-2,1621957	-0,0014488314	-0,0017011479
1,7294922	0	-0,020974129	-2,5142357	-0,0021282092	-0,0022115735
1,7392578	0	-0,021639466	-2,3146625	-0,0018096485	-0,0020039799
1,7490234	0	-0,021914393	-1,8944498	-0,0016642358	-0,0018853924
1,7587891	0	-0,02252683	-1,9243174	-0,0022341171	-0,0023929265
1,7685547	0	-0,022497028	-2,6202388	-0,0012544052	-0,001385715
1,7783203	0	-0,021781027	-2,4745893	-0,0029477729	-0,003168412
1,7880859	0	-0,023177266	-1,5690644	-0,0006162643	-0,00083762466
1,7978516	0	-0,022891164	-2,3871939	-0,0033238945	-0,0034962115
1,8076172	0	-0,023195148	-2,9692333	-0,0003896789	-0,0006086838
1,8173828	0	-0,02296418	-2,636332	-0,0034420958	-0,0036560099
1,8271484	0	-0,024690479	-1,9214395	-0,00034014301	-0,0005728199
1,8369141	0	-0,023535639	-1,9519497	-0,0033364152	-0,003580445
1,8466797	0	-0,023587048	-2,5371742	-0,00041278967	-0,00068275962
1,8564453	0	-0,024481118	-2,4748406	-0,0034275546	-0,0036413767
1,8662109	0	-0,023667514	-1,6372372	-0,00019302912	-0,00037200129
1,8759766	0	-0,024365634	-2,1763053	-0,0035401732	-0,0038375333
1,8857422	0	-0,023894012	-2,8138328	-4,4066983e-05	-0,00024299466
1,8955078	0	-0,02451539	-2,77441	-0,0038151694	-0,0040086061
1,9052734	0	-0,024651736	-2,0352099	0,00017814775	6,6554494e-05
1,9150391	0	-0,02514869	-2,0184462	-0,0038914557	-0,0040925867
1,9248047	0	-0,024990737	-2,9632542	2,1270389e-05	-0,00017745225
1,9345703	0	-0,025212765	-2,9567723	-0,0036403027	-0,0039783316
1,9443359	0	-0,025973469	-2,1752994	9,6990261e-05	-9,7412594e-05
1,9541016	0	-0,025250018	-2,3538618	-0,0037467349	-0,0039394982
1,9638672	0	-0,026559085	-2,8962829	-4,2811298e-05	-0,00026679257
1,9736328	0	-0,026276708	-3,1491089	-0,0037000035	-0,0039371457
1,9833984	0	-0,027061999	-2,6219151	4,7014328e-05	-0,00015107539
1,9931641	0	-0,026747584	-2,2160356	-0,0037278791	-0,0039532827
2,0029297	0	-0,026475638	-3,4230297	1,6009581e-05	-0,00019769384
2,0126953	0	-0,027170777	-3,0885637	-0,0035002939	-0,0037287651
2,0224609	0	-0,027587265	-2,7086959	-0,00034218785	-0,00056017359
2,0322266	0	-0,026943535	-2,7064607	-0,0032177395	-0,0034156987
2,0419922	1	-0,026923418	-3,3603888	-0,00074640452	-0,00094976113
2,0517578	1	-0,027675182	-3,3838861	-0,002605903	-0,0028694551
2,0615234	1	-0,02739355	-2,7010963	-0,0013242622	-0,0015067381
2,0712891	1	-0,028058887	-2,3158641	-0,002248591	-0,0023167755
2,0810547	1	-0,028011203	-3,2109954	-0,0014069806	-0,001671192
2,0908203	1	-0,028694421	-3,904542	-0,0021783963	-0,0023059996
2,1005859	1	-0,028216839	-2,5304127	-0,0015145456	-0,0017721532
2,1103516	1	-0,028245151	-2,7493761	-0,0022869273	-0,002396469
2,1201172	1	-0,029309094	-3,2793636	-0,0014247081	-0,0016463691
2,1298828	1	-0,030404329	-4,2631197	-0,0022400692	-0,0023366546
2,1396484	1	-0,029823184	-3,4210458	-0,0015472387	-0,0017739786
2,1494141	1	-0,030464679	-2,8418844	-0,0019760334	-0,0020568429
2,1591797	1	-0,029724091	-3,8706512	-0,0019162903	-0,0021557342
2,1689453	1	-0,030202419	-4,1077194	-0,0015313165	-0,0017199828
2,1787109	1	-0,030364841	-3,6658812	-0,0025726093	-0,0026665588
2,1884766	1	-0,030951947	-3,4188666	-0,00095146988	-0,0011919248
2,1982422	1	-0,030502677	-3,9932225	-0,0030956042	-0,0032891796
2,2080078	1	-0,031748414	-4,7321711	-0,00050143874	-0,00073033158
2,2177734	1	-0,031685084	-4,1612239	-0,0033732143	-0,0035595256
2,2275391	1	-0,032418966	-3,7044938	-0,00034146564	-0,00051453646
2,2373047	1	-0,032418221	-4,9634557	-0,0034093566	-0,0035897621
2,2470703	1	-0,034289062	-5,678544	-0,00035471967	-0,00058255944
2,2568359	1	-0,033950806	-5,2018371	-0,0033724816	-0,0035836915
2,2666016	1	-0,034775585	-5,3614283	-0,00039108912	-0,00059005927
2,2763672	1	-0,034208596	-5,3823276	-0,003450921	-0,0036415344
2,2861328	1	-0,035175681	-6,7467895	-0,0001211655	-0,00036171082
2,2958984	1	-0,035472959	-6,94382	-0,0037359144	-0,0039838552
2,3056641	1	-0,035940111	-6,0396361	-1,7810089e-06	-0,00016961114
2,3154297	1	-0,036209822	-7,4904876	-0,0037884307	-0,0040118368
2,3251953	1	-0,036460161	-8,4121056	0,00011122131	-4,7730937e-05
2,3349609	1	-0,037437677	-8,3990297	-0,0038908981	-0,0041153077
2,3447266	1	-0,036737323	-8,1622696	0,00011513257	-9,2293034e-05
2,3544922	1	-0,036858022	-9,2601871	-0,0037047823	-0,0039356379
2,3642578	1	-0,03849864	-10,585533	-4,5794877e-07	-0,00016994643
2,3740234	1	-0,039424747	-11,040391	-0,0037564971	-0,0040337923
2,3837891	1	-0,039248914	-10,531163	5,9805898e-05	-0,00019540664
2,3935547	1	-0,040123612	-12,039347	-0,0036495088	-0,0038960972
2,4033203	1	-0,04010126	-13,214154	-3,4240074e-05	-0,00025144909
2,4130859	1	-0,040405989	-13,757413	-0,0036508921	-0,0039011957
2,4228516	1	-0,040837377	-13,537864	-1,7148705e-05	-0,00027332318
2,4326172	1	-0,041690469	-14,001829	-0,0034992089	-0,0037086965
2,4423828	1	-0,042700022	-16,213367	-0,00045883397	-0,00063285948
2,4521484	1	-0,043200701	-17,212042	-0,0029782066	-0,0031995939
2,4619141	1	-0,042800605	-16,555628	-0,00091883307	-0,0011773369
2,4716797	1	-0,043025613	-18,210886	-0,0025548283	-0,0027784589
2,4814453	1	-0,044509023	-19,156141	-0,0014566043	-0,0016305572
2,4912109	1	-0,045093149	-20,359951	-0,0020763848	-0,0022394992
2,5009766	1	-0,044501573	-20,76474	-0,001461247	-0,0016170725
2,5107422	1	-0,045064092	-20,590342	-0,0022596882	-0,0023193213
2,5205078	1	-0,045928359	-23,054731	-0,0015099213	-0,0017861588
2,5302734	1	-0,044722855	-24,12158	-0,0022618838	-0,0023642858
2,5400391	1	-0,04632622	-23,683989	-0,0014258933	-0,0016588274
2,5498047	1	-0,047327578	-25,422899	-0,0021777684	-0,0022803058
2,5595703	1	-0,046958774	-25,94241	-0,0017291578	-0,0018757888
2,5693359	1	-0,047376752	-27,197571	-0,0018456506	-0,0019656089
2,5791016	1	-0,048007071	-28,109467	-0,0020832387	-0,0021884912
2,5888672	1	-0,04851222	-27,654888	-0,0013668945	-0,0015439469
2,5986328	1	-0,048207492	-29,849718	-0,0028187789	-0,0030027581
2,6083984	1	-0,049267709	-30,888067	-0,00078856101	-0,0010423977
2,6181641	1	-0,04979074	-30,99301	-0,0032067993	-0,0033743782
2,6279297	1	-0,049760938	-32,203579	-0,00041910127	-0,00063143938
2,6376953	1	-0,049319863	-33,186382	-0,0034219171	-0,0036406622
2,6474609	1	-0,050143898	-34,904621	-0,00031944612	-0,00054849195
2,6572266	1	-0,050154328	-35,638592	-0,0033915462	-0,0035969869
2,6669922	1	-0,051409751	-35,352489	-0,00039846331	-0,000606413
2,6767578	1	-0,05171895	-37,435673	-0,0034200652	-0,0036471717
2,6865234	1	-0,051769614	-38,259617	-0,00029376897	-0,00048743578
2,6962891	1	-0,052310526	-38,78315	-0,0035041876	-0,0036474075
2,7060547	1	-0,051740557	-40,057087	-0,00010773554	-0,00033838462
2,7158203	1	-0,052759796	-40,720039	-0,0038144588	-0,0040333066
2,7255859	1	-0,052836537	-42,332157	0,00020219944	4,7203102e-05
2,7353516	1	-0,05293861	-43,39867	-0,0038143941	-0,0040382668
2,7451172	1	-0,054356456	-43,228237	2,5999179e-05	-0,00017074621
2,7548828	1	-0,054278225	-45,681515	-0,0037720855	-0,0040722787
2,7646484	1	-0,054448098	-46,228401	0,0001373257	-7,7207165e-05
2,7744141	1	-0,054845214	-46,486454	-0,0036734049	-0,0039299554
2,7841797	1	-0,054688007	-47,976143	-7,9837482e-05	-0,0003053626
2,7939453	1	-0,05549565	-48,422619	-0,0037417491	-0,0040255981
2,8037109	1	-0,056542456	-50,249481	9,750147e-05	-0,00013429484
2,8134766	1	-0,056151301	-50,863205	-0,0037634713	-0,0039924234
2,8232422	1	-0,055555999	-50,928974	-7,8730081e-05	-0,00022958759
2,8330078	1	-0,056669116	-53,220249	-0,0035561293	-0,0037611003
2,8427734	1	-0,056431442	-53,80883	-0,00021727654	-0,0004640471
2,8525391	1	-0,057255477	-54,115215	-0,00332365	-0,0035742181
2,8623047	1	-0,056859851	-56,196667	-0,00066613225	-0,00086697005
2,8720703	1	-0,058276951	-56,317307	-0,0028023606	-0,002938529
2,8818359	1	-0,057073683	-57,919704	-0,001146773	-0,0014216159
2,8916016	1	-0,058914721	-58,726437	-0,0023943712	-0,0024919799
2,9013672	1	-0,057972223	-58,46788	-0,001419178	-0,0016179709
2,9111328	1	-0,058541447	-61,165348	-0,0021304179	-0,0022749049
2,9208984	1	-0,059560686	-61,9305	-0,0015430888	-0,0017314949
2,9306641	1	-0,059707463	-62,324673	-0,0023330855	-0,0024004013
2,9404297	1	-0,0593476	-63,835823	-0,0013976027	-0,0016071694
2,9501953	1	-0,059794635	-64,287155	-0,0022713263	-0,0023111724
2,9599609	1	-0,060311705	-65,611496	-0,0015219704	-0,0017466883
2,9697266	1	-0,060565025	-66,482658	-0,0020838634	-0,002142577
2,9794922	1	-0,060495734	-66,485397	-0,0018097032	-0,0020212992
2,9892578	1	-0,060944259	-69,201019	-0,001631704	-0,0018774074
2,9990234	1	-0,061269104	-69,848549	-0,0023624478	-0,0024796068
3,0087891	1	-0,061196089	-69,990265	-0,0011201508	-0,0012938791
3,0185547	1	-0,061773509	-71,447205	-0,0029783603	-0,0031126905
3,0283203	1	-0,062686205	-72,190063	-0,00063437608	-0,00086220843
3,0380859	1	-0,061871111	-74,281403	-0,0032983879	-0,0034757494
3,0478516	1	-0,062439591	-74,565605	-0,00035453952	-0,00052375149
3,0576172	1	-0,062600523	-74,131645	-0,0034579374	-0,0036367176
3,0673828	1	-0,063042343	-76,627838	-0,00031744625	-0,00053218403
3,0771484	1	-0,062590837	-77,423721	-0,0033870102	-0,0036056896
3,0869141	1	-0,063367188	-77,925186	-0,0004289599	-0,00059606362
3,0966797	1	-0,063578784	-79,273331	-0,0034865795	-0,0037062888
3,1064453	1	-0,062824786	-79,604584	-0,00016325823	-0,0004168087
3,1162109	1	-0,064938515	-81,619423	-0,0036342277	-0,0038811113
3,1259766	1	-0,064460933	-81,860764	-1,7389393e-05	-0,00019427288
3,1357422	1	-0,064684451	-81,66581	-0,0037681705	-0,0040002847
3,1455078	1	-0,065279007	-84,670219	0,00022503227	-2,0529296e-05
3,1552734	1	-0,065737963	-85,43811	-0,0039482154	-0,0042177774
3,1650391	1	-0,066233426	-85,567917	7,0379319e-05	-0,00014942641
3,1748047	1	-0,066153705	-86,707687	-0,0036017522	-0,0038545411
3,1845703	1	-0,066780299	-87,290672	7,7137083e-05	-0,00014814512
3,1943359	1	-0,066696107	-89,512665	-0,0037754232	-0,0039305026
3,2041016	1	-0,066382438	-89,630676	-0,00011522134	-0,00023545961
3,2138672	1	-0,066602975	-88,781593	-0,0036375108	-0,0038550568
3,2236328	1	-0,066556036	-91,36322	5,9039739e-05	-0,00014398037
3,2333984	1	-0,067212433	-92,424423	-0,0037524607	-0,0039818469
3,2431641	1	-0,067573786	-92,658218	3,068868e-05	-0,00023351959
3,2529297	1	-0,067359954	-93,137505	-0,0034357314	-0,0036777314
3,2626953	1	-0,068395585	-93,637566	-0,00038220256	-0,00061599741
3,2724609	1	-0,069093704	-96,7173	-0,0032175928	-0,0033830469
3,2822266	1	-0,068599731	-96,702271	-0,00080766622	-0,00097482355
3,2919922	1	-0,068917871	-95,717903	-0,0026212491	-0,0028118906
3,3017578	1	-0,068179518	-98,072372	-0,0013577543	-0,0015287451
3,3115234	1	-0,069329888	-99,058929	-0,0022840304	-0,0023236591
3,3212891	1	-0,070586056	-99,432426	-0,0013951737	-0,0016528419
3,3310547	1	-0,069032609	-99,83844	-0,0021355441	-0,0022606968
3,3408203	1	-0,06974116	-100,38237	-0,0015876493	-0,0017534394
3,3505859	1	-0,070203096	-102,86101	-0,0022397488	-0,0023632324
3,3603516	1	-0,070106983	-102,69203	-0,0013722383	-0,0016221005
3,3701172	1	-0,070790201	-101,83428	-0,0022460739	-0,0023152919
3,3798828	1	-0,07102564	-104,04214	-0,0016051168	-0,001822829
3,3896484	1	-0,071681291	-105,10915	-0,0019954925	-0,0020743245
3,3994141	1	-0,071406364	-105,95896	-0,0019115332	-0,0020886422
3,4091797	1	-0,071579218	-106,17237	-0,0014737449	-0,0016137065
3,4189453	1	-0,071762502	-105,51628	-0,0026667034	-0,0028284658
3,4287109	1	-0,071948767	-108,17575	-0,00091101916	-0,0011579775
3,4384766	1	-0,072403252	-108,64106	-0,0030250803	-0,0032430459
3,4482422	1	-0,072577596	-108,33171	-0,00052621093	-0,00069996068
3,4580078	1	-0,073263049	-109,59592	-0,0034063815	-0,0036006931
3,4677734	1	-0,072199106	-110,38176	-0,00029009272	-0,00045729071
3,4775391	1	-0,073443353	-112,07893	-0,0034176714	-0,0035982649
3,4873047	1	-0,07243529	-111,477	-0,00034159166	-0,00056343037
3,4970703	1	-0,073376298	-111,11719	-0,0034329989	-0,0036693062
3,5068359	1	-0,073906034	-113,56521	-0,00038555823	-0,00058409071
3,5166016	1	-0,07359162	-114,17625	-0,0034422046	-0,0036064857
3,5263672	1	-0,074017793	-112,96149	-0,00010710894	-0,00032114045
3,5361328	1	-0,074399263	-114,74929	-0,0036852113	-0,0039453739
3,5458984	1	-0,07436499	-114,91877	0,00010294374	-0,0001520651
3,5556641	1	-0,075055659	-116,69736	-0,0037623302	-0,0039969264
3,5654297	1	-0,074930489	-116,52385	0,00011119992	-9,8989549e-05
3,5751953	1	-0,075039268	-115,70371	-0,0038775161	-0,0041255769
3,5849609	1	-0,075168908	-118,07366	0,00019156665	-2,9598195e-05
3,5947266	1	-0,075770169	-118,82809	-0,0036719455	-0,0038844042
3,6044922	1	-0,07635057	-117,96313	-5,6145218e-05	-0,00024369577
3,6142578	1	-0,075609237	-118,9841	-0,0037739361	-0,0040308242
3,6240234	1	-0,075951964	-118,9332	7,5349235e-05	-0,00015363988
3,6337891	1	-0,07635355	-121,02298	-0,0036716901	-0,0038685582
3,6435547	1	-0,07674545	-120,84271	-1,9666186e-05	-0,00027133484
3,6533203	1	-0,075866282	-119,51395	-0,0035776994	-0,003779307
3,6630859	1	-0,076630712	-121,85312	-0,00010131145	-0,00033560011
3,6728516	1	-0,076210499	-122,26187	-0,0034214519	-0,0036851005
3,6826172	1	-0,077366084	-122,10732	-0,00043772423	-0,00062900956
3,6923828	1	-0,076886266	-122,22807	-0,0029066864	-0,0030943891
3,7021484	1	-0,076868385	-122,05384	-0,00097673631	-0,001200709
3,7119141	1	-0,077433884	-124,04147	-0,0025260814	-0,0026732534
3,7216797	1	-0,077037513	-124,03465	-0,0014139765	-0,0016095486
3,7314453	1	-0,077328831	-122,77234	-0,0021205177	-0,0022589117
3,7412109	1	-0,078613311	-125,0136	-0,0015358453	-0,0017050772
3,7509766	1	-0,077883899	-125,32909	-0,0022317322	-0,0023017782
3,7607422	1	-0,078197569	-125,33385	-0,0015082301	-0,0017292673
3,7705078	1	-0,077739358	-125,6318	-0,0022683158	-0,0023222081
3,7802734	1	-0,079017878	-124,70755	-0,0014408788	-0,0017036804
3,7900391	1	-0,078313798	-126,41405	-0,0021424999	-0,0022304112
3,7998047	1	-0,079040229	-126,62147	-0,0017112666	-0,0018700105
3,8095703	1	-0,078822672	-124,95152	-0,0018299234	-0,0019341599
3,8193359	1	-0,079015642	-126,78878	-0,0021472822	-0,0022948212
3,8291016	1	-0,078185648	-126,9045	-0,0012674241	-0,0014332228
3,8388672	1	-0,079085678	-126,72221	-0,0028233614	-0,0030243883
3,8486328	1	-0,078835338	-127,46575	-0,00072202925	-0,00093504076
3,8583984	1	-0,078772753	-126,40393	-0,0032024793	-0,0033322992
3,8681641	1	-0,079774857	-128,13855	-0,00040125044	-0,00061560527
3,8779297	1	-0,079187006	-127,96643	-0,0034178591	-0,0036157966
3,8876953	1	-0,07930398	-126,77899	-0,00037466671	-0,00055339414
3,8974609	1	-0,079222023	-128,13133	-0,003389128	-0,0036361588
3,9072266	1	-0,079057366	-128,00018	-0,00030228301	-0,00058317377
3,9169922	1	-0,079079717	-128,22783	-0,0034887837	-0,0036579068
3,9267578	1	-0,080119818	-128,72426	-0,00024726323	-0,00042286876
3,9365234	1	-0,079709291	-127,31387	-0,0035123285	-0,0037841171
3,9462891	1	-0,079400092	-129,17729	-9,2650589e-05	-0,00029976814
3,9560547	1	-0,079515576	-128,6243	-0,003823661	-0,0039729108
3,9658203	1	-0,080429763	-127,34846	0,00019216968	-4,8360434e-05
3,9755859	1	-0,080446154	-129,05557	-0,0038892762	-0,0040723956
3,9853516	1	-0,080475211	-128,11133	4,8358343e-05	-0,00010161102
3,9951172	1	-0,080686808	-128,45789	-0,0037796895	-0,0039669527
4,0048828	1	-0,080513954	-128,64822	0,00023139204	-2,2304448e-07
4,0146484	1	-0,0801377	-127,41547	-0,0037140199	-0,0039282036
4,0244141	1	-0,079151243	-128,77478	-7,128474e-05	-0,00026736103
4,0341797	1	-0,079870969	-128,27684	-0,0037452604	-0,0039297519
4,0439453	2	-0,079865009	-127,03872	0,00011859636	-8,7145418e-05
4,0537109	2	-0,080265105	-128,30785	-0,0037840728	-0,0040211384
4,0634766	2	-0,080234557	-127,88284	-9,1649417e-06	-0,00020567527
4,0732422	2	-0,080510229	-127,57572	-0,0035067187	-0,0037664662
4,0830078	2	-0,080525875	-127,81651	-0,00021627377	-0,00050473085
4,0927734	2	-0,080282241	-126,12762	-0,0033487075	-0,0035130826
4,1025391	2	-0,081498921	-127,85049	-0,00067130965	-0,00084244565
4,1123047	2	-0,080022216	-127,02453	-0,0027338732	-0,0029153454
4,1220703	2	-0,080342591	-126,031	-0,0012222922	-0,0014025867
4,1318359	2	-0,080975145	-127,72951	-0,0023507974	-0,0024905093
4,1416016	2	-0,08026436	-126,35408	-0,001400371	-0,0016014848
4,1513672	2	-0,079686195	-126,40079	-0,002121099	-0,0022527177
4,1611328	2	-0,079412758	-126,43433	-0,0016030812	-0,0017602631
4,1708984	2	-0,080379844	-124,76639	-0,0023524086	-0,002397079
4,1806641	2	-0,080393255	-126,74038	-0,0014176356	-0,0015769259
4,1904297	2	-0,080341101	-125,38899	-0,002236984	-0,0023022941
4,2001953	2	-0,079888105	-123,71462	-0,0015738838	-0,0017798214
4,2099609	2	-0,080261379	-125,25549	-0,0021348204	-0,0021515144
4,2197266	2	-0,080002099	-124,1929	-0,0018297728	-0,0020121727
4,2294922	2	-0,079723448	-124,4001	-0,0015741588	-0,0018052553
4,2392578	2	-0,079520792	-123,33655	-0,0024854606	-0,0025821186
4,2490234	2	-0,079568475	-121,82697	-0,0011341668	-0,0012859965
4,2587891	2	-0,079683214	-124,08052	-0,0029005904	-0,0030868289
4,2685547	2	-0,07904917	-122,8894	-0,00050186634	-0,00074493606
4,2783203	2	-0,078800321	-121,00856	-0,0033814898	-0,0035766256
4,2880859	2	-0,079336017	-121,90224	-0,00035205623	-0,00054178463
4,2978516	2	-0,079712272	-121,33624	-0,0033821014	-0,0036021308
4,3076172	2	-0,079350173	-121,53014	-0,00034838798	-0,00056116813
4,3173828	2	-0,079194456	-120,10013	-0,0033901411	-0,0036195354
4,3271484	2	-0,078807771	-118,84686	-0,00041353458	-0,00059625827
4,3369141	2	-0,078989565	-120,38394	-0,0033996608	-0,0035952185
4,3466797	2	-0,079131126	-119,33721	-0,00012617864	-0,00035694652
4,3564453	2	-0,078496337	-117,32751	-0,0036589885	-0,0039009491
4,3662109	2	-0,079466403	-117,74152	1,6513368e-05	-0,00018567554
4,3759766	2	-0,078782439	-116,62678	-0,0037716425	-0,0039667524
4,3857422	2	-0,078697503	-116,78263	0,00013788696	-2,2800414e-05
4,3955078	2	-0,078701973	-115,44258	-0,0039165351	-0,0041174102
4,4052734	2	-0,078575313	-113,86182	0,00013850498	-7,0643873e-05
4,4150391	2	-0,078490376	-115,86766	-0,0036391388	-0,003869998
4,4248047	2	-0,077703595	-114,70749	3,706853e-05	-0,00017472767
4,4345703	2	-0,078506768	-112,51568	-0,0038130037	-0,0039840154
4,4443359	2	-0,078608841	-112,95757	-3,1485542e-05	-0,00025319486
4,4541016	2	-0,077693909	-111,72906	-0,0036095937	-0,0038336539
4,4638672	2	-0,077659637	-112,33893	1,0066142e-05	-0,0002169045
4,4736328	2	-0,078126788	-110,92815	-0,0037531937	-0,0038888501
4,4833984	2	-0,076562166	-108,72175	2,7439964e-05	-0,00019838019
4,4931641	2	-0,078043342	-110,04419	-0,0035344213	-0,0037455647
4,5029297	2	-0,076853484	-109,0844	-0,0003464958	-0,00056223507
4,5126953	2	-0,076401979	-107,59863	-0,0030717279	-0,0032636111
4,5224609	2	-0,076659024	-107,10695	-0,00085711334	-0,0010181019
4,5322266	2	-0,076526403	-105,80161	-0,0026171268	-0,002787489
4,5419922	2	-0,076109916	-107,58818	-0,0012958082	-0,0015536875
4,5517578	2	-0,07751435	-105,52243	-0,0021685974	-0,0022884212
4,5615234	2	-0,076962262	-103,31319	-0,0014623958	-0,0017180635
4,5712891	2	-0,076271594	-104,10958	-0,0022523312	-0,002299547
4,5810547	2	-0,076598674	-103,83018	-0,0015933797	-0,0017419637
4,5908203	2	-0,076381117	-102,08004	-0,0022683621	-0,0023957717
4,6005859	2	-0,075513124	-101,09942	-0,0014142536	-0,0016340554
4,6103516	2	-0,075425208	-100,0262	-0,0021695704	-0,0022453335
4,6201172	2	-0,076485425	-100,79532	-0,0015983921	-0,0017822469
4,6298828	2	-0,075417012	-98,982201	-0,0020117569	-0,0020641033
4,6396484	2	-0,07501021	-96,921143	-0,0020133455	-0,0021801055
4,6494141	2	-0,074284524	-97,479042	-0,0014692721	-0,0015953053
4,6591797	2	-0,075089186	-97,155342	-0,0027235108	-0,0028056893
4,6689453	2	-0,074435025	-95,794563	-0,00087949983	-0,0011008146
4,6787109	2	-0,075134635	-94,542198	-0,0030921947	-0,0032834485
4,6884766	2	-0,074646622	-93,268372	-0,00043307242	-0,00061853294
4,6982422	2	-0,074417889	-94,453911	-0,0034362406	-0,0036186313
4,7080078	2	-0,073903799	-92,981987	-0,00036417652	-0,00055953633
4,7177734	2	-0,074135512	-90,340294	-0,0034332974	-0,0036405756
4,7275391	2	-0,073744357	-90,723122	-0,00033728909	-0,00054569263
4,7373047	2	-0,074008107	-90,332191	-0,0035031436	-0,0036918735
4,7470703	2	-0,073184073	-89,35659	-0,00034786281	-0,00054492091
4,7568359	2	-0,072944164	-88,54467	-0,0034542088	-0,0036424154
4,7666016	2	-0,072907656	-86,364365	-0,00014987803	-0,00033314977
4,7763672	2	-0,072519481	-87,065369	-0,0037803689	-0,0039454564
4,7861328	2	-0,072970986	-85,9655	0,00011949494	-4,8335569e-05
4,7958984	2	-0,072734058	-83,62326	-0,0037856419	-0,0040051299
4,8056641	2	-0,072363764	-83,772797	7,7243167e-05	-0,00013765618
4,8154297	2	-0,07327795	-82,907112	-0,0039042395	-0,004073245
4,8251953	2	-0,072477013	-82,200516	0,00015210579	-5,0381623e-05
4,8349609	2	-0,072389841	-80,822029	-0,0037099984	-0,0039162878
4,8447266	2	-0,07179603	-78,912682	-7,6078577e-05	-0,00022301692
4,8544922	2	-0,071582943	-79,719696	-0,0038007712	-0,0039770287
4,8642578	2	-0,071945041	-78,963478	0,0001532989	-0,00011585893
4,8740234	2	-0,072315335	-76,986519	-0,0037437156	-0,0039029235
4,8837891	2	-0,071392953	-76,598	-5,490976e-05	-0,00024690886
4,8935547	2	-0,071316957	-75,666428	-0,0035241605	-0,0037476595
4,9033203	2	-0,071237236	-75,19883	-0,00013373414	-0,00035373791
4,9130859	2	-0,071211159	-73,95546	-0,0034390299	-0,0036575473
4,9228516	2	-0,070893764	-72,161957	-0,00046592468	-0,00074190507
4,9326172	2	-0,069773942	-72,64241	-0,0028936963	-0,0030575881
4,9423828	2	-0,071088225	-71,876076	-0,0010584284	-0,0012708755
4,9521484	2	-0,070554763	-69,666214	-0,0025629876	-0,0026430911
4,9619141	2	-0,069715828	-69,377319	-0,0013896892	-0,0015489411
4,9716797	2	-0,069754571	-68,135292	-0,0020839914	-0,0022174492
4,9814453	2	-0,06929487	-67,852654	-0,0016059261	-0,0017593501
4,9912109	2	-0,068501383	-67,272514	-0,0022638699	-0,0023500798
5,0009766	2	-0,069200993	-65,041862	-0,0014745867	-0,0016731049
5,0107422	2	-0,068874657	-65,454536	-0,0022227564	-0,0022772967
5,0205078	2	-0,068812072	-64,521736	-0,0014966052	-0,0017276444
5,0302734	2	-0,069189072	-62,57373	-0,0021605238	-0,002231807
5,0400391	2	-0,067549944	-62,757179	-0,0016728429	-0,0019055395
5,0498047	2	-0,067973137	-61,292915	-0,0017386548	-0,0019528304
5,0595703	2	-0,068476051	-61,19228	-0,002278676	-0,0023275772
5,0693359	2	-0,067713112	-60,424274	-0,0013418881	-0,0014579669
5,0791016	2	-0,067358464	-57,737537	-0,0028440724	-0,0030420909
5,0888672	2	-0,067792833	-58,329185	-0,0006152608	-0,00083530159
5,0986328	2	-0,067017972	-57,270161	-0,0033253636	-0,0034772165
5,1083984	2	-0,066712499	-55,791931	-0,00035496996	-0,00054685649
5,1181641	2	-0,06692484	-55,35294	-0,0033364191	-0,0036348971
5,1279297	2	-0,065528601	-54,233849	-0,00033164048	-0,00052323216
5,1376953	2	-0,067143887	-54,103367	-0,0034263395	-0,0035963559
5,1474609	2	-0,065751374	-53,226395	-0,00043654698	-0,0006121294
5,1572266	2	-0,065723807	-51,254639	-0,0034097228	-0,0036528872
5,1669922	2	-0,065932423	-51,630371	-0,00018238818	-0,00036864716
5,1767578	2	-0,065419823	-50,03669	-0,0036032782	-0,0038017964
5,1865234	2	-0,065336376	-49,048969	-8,5805805e-05	-0,00027712612
5,1962891	2	-0,065536797	-49,32803	-0,0037553825	-0,0039860355
5,2060547	2	-0,065229088	-47,495296	0,00018975232	-3,2419994e-05
5,2158203	2	-0,064639002	-47,483177	-0,0039586038	-0,0041538146
5,2255859	2	-0,065477192	-46,434597	4,3606124e-05	-0,00017303598
5,2353516	2	-0,064396113	-44,491394	-0,0036692389	-0,0039052798
5,2451172	2	-0,063031912	-45,410389	0,00010126765	-8,4590487e-05
5,2548828	2	-0,064409524	-44,11974	-0,0037908219	-0,003981451
5,2646484	2	-0,063797832	-42,66922	-6,1893661e-06	-0,00025615061
5,2744141	2	-0,064057857	-42,745834	-0,0037136255	-0,0038973833
5,2841797	2	-0,0637725	-40,765636	0,00010901567	-0,00013197149
5,2939453	2	-0,062825531	-41,292862	-0,0038401487	-0,0039911736
5,3037109	2	-0,061934441	-39,861679	1,1864176e-05	-0,0001524001
5,3134766	2	-0,062344968	-38,415352	-0,0035718195	-0,0037947968
5,3232422	2	-0,062312931	-39,159885	-0,00031913849	-0,00048709195
5,3330078	2	-0,062957406	-37,866726	-0,0032234015	-0,0034950972
5,3427734	2	-0,062544644	-36,55608	-0,00070463703	-0,00084820559
5,3525391	2	-0,061190128	-36,880234	-0,0027296047	-0,0029167694
5,3623047	2	-0,061286986	-35,560028	-0,0012456867	-0,0014357932
5,3720703	2	-0,060740858	-36,175205	-0,0022916957	-0,0023497392
5,3818359	2	-0,061353296	-34,537048	-0,0014527607	-0,0016721837
5,3916016	2	-0,060355663	-32,477779	-0,0021801146	-0,0022226907
5,4013672	2	-0,060246885	-33,814304	-0,0015925717	-0,0017638578
5,4111328	2	-0,060592592	-32,705433	-0,0022576619	-0,0023862752
5,4208984	2	-0,060775876	-31,319008	-0,0014058133	-0,0016530165
5,4306641	2	-0,060375035	-31,550295	-0,0022120492	-0,0022973402
5,4404297	2	-0,060012937	-29,738909	-0,0015549497	-0,0017543919
5,4501953	2	-0,059052557	-30,816597	-0,0021267508	-0,0021714489
5,4599609	2	-0,061098486	-29,72505	-0,0018555841	-0,0020929822
5,4697266	2	-0,059937686	-27,225958	-0,0016241272	-0,0017692005
5,4794922	2	-0,05979985	-28,237431	-0,0024820168	-0,002582364
5,4892578	2	-0,059024245	-27,138786	-0,0010340683	-0,0012728554
5,4990234	2	-0,058559328	-26,292717	-0,0029725756	-0,0031477262
5,5087891	2	-0,058194995	-25,840206	-0,00044620232	-0,00069018931
5,5185547	2	-0,057541579	-25,037779	-0,003337207	-0,0035890124
5,5283203	2	-0,058209896	-26,203478	-0,00037441554	-0,0005821457
5,5380859	2	-0,058289617	-24,856283	-0,0034057447	-0,0036332251
5,5478516	2	-0,057481229	-22,701128	-0,00030820258	-0,00049408764
5,5576172	2	-0,057835877	-23,590281	-0,0034252659	-0,003648032
5,5673828	2	-0,056972355	-23,265341	-0,0003706789	-0,00059339259
5,5771484	2	-0,057424605	-22,465149	-0,0034115731	-0,0035368463
5,5869141	2	-0,058212876	-21,804375	-0,00018331746	-0,0003727008
5,5966797	2	-0,056424737	-20,895609	-0,0036783118	-0,0039454293
5,6064453	2	-0,056923181	-22,54528	1,9819563e-05	-0,00017493956
5,6162109	2	-0,057449192	-21,232115	-0,0037491187	-0,0039951014
5,6259766	2	-0,056427717	-19,298689	0,00014127043	-0,0001022155
5,6357422	2	-0,055418909	-19,932697	-0,0039742063	-0,004134458
5,6455078	2	-0,055552274	-19,910849	0,00017940649	-6,0050097e-05
5,6552734	2	-0,055848062	-19,068243	-0,0037423433	-0,0038673165
5,6650391	2	-0,055353343	-18,26235	5,3060648e-06	-0,00018756134
5,6748047	2	-0,055487454	-17,196453	-0,0038055137	-0,0040024291
5,6845703	2	-0,055669993	-18,790689	4,1969179e-05	-0,00013241774
5,6943359	2	-0,055202842	-18,19021	-0,0037005895	-0,0039219698
5,7041016	2	-0,055384636	-16,039639	-1,3808167e-05	-0,00027729233
5,7138672	2	-0,055620819	-16,439846	-0,0036302018	-0,0038586238
5,7236328	2	-0,054970384	-16,775904	-3,9559818e-05	-0,00021045172
5,7333984	2	-0,05530268	-16,482313	-0,0036286437	-0,0038185096
5,7431641	2	-0,053783506	-15,927768	-0,00033916076	-0,00055744988
5,7529297	2	-0,054003298	-14,654556	-0,0030885034	-0,0032282011
5,7626953	2	-0,054252893	-16,204538	-0,00086471566	-0,0010956839
5,7724609	2	-0,054290891	-15,864679	-0,0026247522	-0,0028811968
5,7822266	2	-0,054758042	-13,692873	-0,0012983151	-0,0015064094
5,7919922	2	-0,053690374	-14,732396	-0,0021222753	-0,0022348058
5,8017578	2	-0,054457784	-14,534081	-0,0014980192	-0,0017125403
5,8115234	2	-0,053267181	-15,046159	-0,0022935206	-0,0023726597
5,8212891	2	-0,052876025	-14,034128	-0,0014780804	-0,0017097385
5,8310547	2	-0,053974241	-12,153676	-0,0022430364	-0,0022753729
5,8408203	2	-0,052648783	-13,837488	-0,0014148372	-0,0016974099
5,8505859	2	-0,053263456	-14,009653	-0,0022788097	-0,0023451983
5,8603516	2	-0,053388625	-12,159934	-0,0015836661	-0,0017680525
5,8701172	2	-0,053407252	-12,888992	-0,0019406303	-0,0020865661
5,8798828	2	-0,052800775	-12,2328	-0,0019918736	-0,0021720068
5,8896484	2	-0,052797049	-13,729418	-0,0015207358	-0,0016789462
5,8994141	2	-0,053228438	-12,892066	-0,0026376308	-0,0028144973
5,9091797	2	-0,052949041	-11,608294	-0,00085566367	-0,00106696
5,9189453	2	-0,052244961	-13,112062	-0,0031451317	-0,0033275255
5,9287109	2	-0,052860379	-13,42074	-0,00046377027	-0,00067730196
5,9384766	2	-0,052877516	-11,607008	-0,0033729668	-0,0035916639
5,9482422	2	-0,051940233	-12,323996	-0,00035815945	-0,00048670534
5,9580078	2	-0,052051991	-11,61634	-0,0034290664	-0,0036664798
5,9677734	2	-0,05210489	-13,066465	-0,00040908504	-0,00060449523
5,9775391	2	-0,052001327	-12,832722	-0,0034443215	-0,0037078557
5,9873047	2	-0,051786751	-11,039218	-0,00018983672	-0,00046954304
5,9970703	2	-0,052107871	-12,366744	-0,0034543953	-0,0036845468
6,0068359	2	-0,052472204	-13,216836	-0,00015730096	-0,00032378896
6,0166016	2	-0,05165264	-12,691011	-0,0037592531	-0,0039584674
6,0263672	2	-0,051321089	-12,942357	0,00013552388	-7,7687691e-05
6,0361328	2	-0,052651763	-11,925241	-0,0039229258	-0,0041390937
6,0458984	3	-0,052960217	-13,074623	1,3525278e-05	-0,00012745282
6,0556641	3	-0,052709132	-13,13095	-0,0038124979	-0,0040003066
6,0654297	3	-0,052402914	-11,641094	0,00014050092	2,2712447e-05
6,0751953	3	-0,052172691	-13,220133	-0,0037437272	-0,0039351047
6,0849609	3	-0,052579492	-13,341559	-3,3721153e-05	-0,00028177383
6,0947266	3	-0,052084774	-12,71666	-0,0037352752	-0,0039695255
6,1044922	3	-0,051210821	-13,35905	0,00015472935	-2,1624437e-05
6,1142578	3	-0,053199381	-12,668213	-0,0037594615	-0,0039992384
6,1240234	3	-0,052599609	-14,225962	6,0470484e-06	-0,00020946174
6,1337891	3	-0,05255267	-14,440036	-0,0035603163	-0,0038172654
6,1435547	3	-0,05242303	-13,004215	-0,0001685381	-0,00034497597
6,1533203	3	-0,051184744	-14,73357	-0,0034190854	-0,0036380175
6,1630859	3	-0,052853674	-14,525699	-0,00049867271	-0,00074430305
6,1728516	3	-0,052373856	-14,70658	-0,0029098277	-0,0030761103
6,1826172	3	-0,053554028	-15,149591	-0,0010602835	-0,0012628949
6,1923828	3	-0,052432716	-14,231382	-0,0025018365	-0,0025756778
6,2021484	3	-0,053084642	-16,151005	-0,0014271674	-0,0015995112
6,2119141	3	-0,053437799	-15,779799	-0,0021615026	-0,0023492691
6,2216797	3	-0,052984059	-15,287614	-0,0015886262	-0,0017324224
6,2314453	3	-0,05313158	-16,912529	-0,002205807	-0,0023284114
6,2412109	3	-0,053116679	-16,474604	-0,0014383929	-0,0016835043
6,2509766	3	-0,052335858	-17,287703	-0,0022497103	-0,0022787044
6,2607422	3	-0,054077059	-17,460035	-0,0015095298	-0,0017110584
6,2705078	3	-0,052683055	-17,2563	-0,0021262015	-0,0022705123
6,2802734	3	-0,051765889	-18,503246	-0,0017418467	-0,0019332974
6,2900391	3	-0,053101778	-19,10043	-0,0016779504	-0,001877938
6,2998047	3	-0,053523481	-18,464634	-0,0022611255	-0,0023284433
6,3095703	3	-0,053355098	-20,272108	-0,0013206846	-0,0014604131
6,3193359	3	-0,053322315	-20,318878	-0,002804325	-0,0029815799
6,3291016	3	-0,053866208	-20,763512	-0,00065559533	-0,00086713221
6,3388672	3	-0,054011494	-21,063303	-0,0032502501	-0,0034760146
6,3486328	3	-0,053533167	-20,865044	-0,00042136802	-0,00064657343
6,3583984	3	-0,053825974	-22,843676	-0,0033930026	-0,0036363709
6,3681641	3	-0,053905696	-22,321651	-0,00033577657	-0,00052352092
6,3779297	3	-0,054647028	-22,453749	-0,0034402439	-0,0036237182
6,3876953	3	-0,05524084	-23,890463	-0,00046426663	-0,00059650093
6,3974609	3	-0,055041164	-24,47513	-0,0033520795	-0,0035930909
6,4072266	3	-0,054170936	-24,823984	-0,00016113438	-0,00040721879
6,4169922	3	-0,055161119	-25,813831	-0,0036105036	-0,0038159692
6,4267578	3	-0,05492419	-25,968729	-6,3434127e-05	-0,00021952091
6,4365234	3	-0,054913014	-27,757874	-0,0037362983	-0,003984387
6,4462891	3	-0,055772066	-27,139122	0,00015970145	-9,6697004e-05
6,4560547	3	-0,054744631	-26,806416	-0,004004973	-0,0041733664
6,4658203	3	-0,055205822	-28,931396	0,00019761792	-3,5758785e-05
6,4755859	3	-0,055978447	-29,294947	-0,0036620782	-0,0038806433
6,4853516	3	-0,055658817	-29,929346	6,6562498e-05	-0,00018067981
6,4951172	3	-0,055076182	-30,273115	-0,0038075682	-0,0040346202
6,5048828	3	-0,056248903	-30,834759	-1,3078243e-05	-0,00018328161
6,5146484	3	-0,056488812	-33,007965	-0,0036321913	-0,0038843544
6,5244141	3	-0,05684346	-32,933472	5,4201373e-05	-0,00013506538
6,5341797	3	-0,057012588	-32,611496	-0,0037484479	-0,0039593112
6,5439453	3	-0,057166815	-34,452892	5,6729914e-05	-0,00011002423
6,5537109	3	-0,056663901	-35,100086	-0,0036557422	-0,0038699878
6,5634766	3	-0,055627525	-35,789749	-0,00026244219	-0,00043244538
6,5732422	3	-0,057441741	-36,377491	-0,003218085	-0,0034477655
6,5830078	3	-0,057691336	-36,392689	-0,00060887646	-0,00080973207
6,5927734	3	-0,05813092	-38,488052	-0,0027919235	-0,0030162954
6,6025391	3	-0,05826056	-38,944809	-0,0012316678	-0,0014107701
6,6123047	3	-0,058103353	-38,12299	-0,0021988696	-0,002307409
6,6220703	3	-0,059185177	-39,897606	-0,0014631253	-0,0016943619
6,6318359	3	-0,059019029	-41,101643	-0,0023119387	-0,0023475932
6,6416016	3	-0,058899075	-41,851372	-0,0015352498	-0,0017261348
6,6513672	3	-0,058484823	-42,667606	-0,0021927822	-0,0023233905
6,6611328	3	-0,059071928	-42,543045	-0,0013883442	-0,0016458919
6,6708984	3	-0,059896708	-45,361324	-0,0022886875	-0,002417797
6,6806641	3	-0,059223175	-45,534046	-0,0014796843	-0,0017373599
6,6904297	3	-0,058674067	-44,763245	-0,0020989645	-0,0021266174
6,7001953	3	-0,060118735	-46,639175	-0,0018384738	-0,0020825784
6,7099609	3	-0,059657544	-47,762959	-0,001716456	-0,001808644
6,7197266	3	-0,059649348	-48,53376	-0,002438779	-0,0026142402
6,7294922	3	-0,060483068	-49,170227	-0,001066184	-0,0012844636
6,7392578	3	-0,060100853	-48,734875	-0,0029392946	-0,0031024558
6,7490234	3	-0,060961396	-51,847801	-0,00053689466	-0,00078221329
6,7587891	3	-0,061742961	-52,114346	-0,0033229061	-0,0035746954
6,7685547	3	-0,061456114	-51,849304	-0,00031664284	-0,00057897624
6,7783203	3	-0,061362237	-53,651413	-0,0034585879	-0,0036898064
6,7880859	3	-0,062479824	-54,586559	-0,000408091	-0,00060493551
6,7978516	3	-0,061901659	-56,60162	-0,0034172698	-0,0036083413
6,8076172	3	-0,061119348	-56,382633	-0,00035517354	-0,00052496593
6,8173828	3	-0,061463565	-55,87838	-0,003397797	-0,0036066757
6,8271484	3	-0,06383881	-59,043495	-0,00026025853	-0,00043548548
6,8369141	3	-0,062958896	-59,813343	-0,0036641418	-0,0039077508
6,8466797	3	-0,062902272	-59,207947	1,2286764e-05	-0,00018707517
6,8564453	3	-0,063346326	-60,608284	-0,0037963658	-0,0040430659
6,8662109	3	-0,062455237	-61,458206	7,9989404e-05	-0,0001651668
6,8759766	3	-0,063794106	-63,664883	-0,0038413624	-0,0040251147
6,8857422	3	-0,064514577	-63,915058	0,00027502218	-1,2125201e-05
6,8955078	3	-0,063631684	-63,09531	-0,0038073268	-0,0040034619
6,9052734	3	-0,064709038	-66,078262	-6,6135253e-05	-0,0002394133
6,9150391	3	-0,064834207	-67,233788	-0,0037758679	-0,0039740009
6,9248047	3	-0,06461665	-67,045868	0,00021862303	-9,6795229e-05
6,9345703	3	-0,064742565	-68,119476	-0,0036889049	-0,0039105765
6,9443359	3	-0,065910071	-68,899834	9,0626418e-06	-0,00027582271
6,9541016	3	-0,065735728	-71,284538	-0,0036446708	-0,0038716402
6,9638672	3	-0,06473735	-71,359306	-7,8529556e-05	-0,00034277324
6,9736328	3	-0,066173822	-70,436958	-0,0034976571	-0,0037457515
6,9833984	3	-0,066446513	-73,073288	-0,00038481856	-0,00053845986
6,9931641	3	-0,066688657	-74,862045	-0,003038232	-0,0032436976
7,0029297	3	-0,067028403	-75,106575	-0,00078884914	-0,0010887346
7,0126953	3	-0,066933781	-76,005783	-0,0026997244	-0,0027822689
7,0224609	3	-0,067870319	-76,243385	-0,0013305077	-0,0015284552
7,0322266	3	-0,067246705	-78,97583	-0,0021790466	-0,0023560442
7,0419922	3	-0,067729503	-79,070885	-0,0015638612	-0,0017229723
7,0517578	3	-0,06782487	-78,387421	-0,0022688732	-0,0023504144
7,0615234	3	-0,067924708	-80,964905	-0,0014926681	-0,0017279037
7,0712891	3	-0,068403035	-81,906311	-0,0021711946	-0,0023131273
7,0810547	3	-0,06769225	-82,734558	-0,0014102485	-0,0016400915
7,0908203	3	-0,068926811	-82,696114	-0,0022665921	-0,0023511779
7,1005859	3	-0,069520622	-83,198853	-0,001619122	-0,0018236737
7,1103516	3	-0,068694353	-86,273003	-0,001879817	-0,0020560462
7,1201172	3	-0,069530308	-87,200989	-0,0020180596	-0,0021363921
7,1298828	3	-0,069731474	-86,199799	-0,0015364282	-0,0016152337
7,1396484	3	-0,070665032	-87,913284	-0,0025808252	-0,0028124948
7,1494141	3	-0,069697946	-88,762428	-0,0007972481	-0,00099505368
7,1591797	3	-0,07000491	-89,935394	-0,0030798751	-0,0032950705
7,1689453	3	-0,071645528	-90,60186	-0,00049457798	-0,00074200775
7,1787109	3	-0,07096082	-90,383148	-0,0033730019	-0,0036025883
7,1884766	3	-0,069781393	-93,458138	-0,00024437686	-0,00053712097
7,1982422	3	-0,071655214	-93,730766	-0,0034452027	-0,003669959
7,2080078	3	-0,071147829	-92,880623	-0,00041953128	-0,00056842819
7,2177734	3	-0,071390718	-94,918655	-0,003399539	-0,0036185931
7,2275391	3	-0,072282553	-95,277573	-0,0002010091	-0,00045927832
7,2373047	3	-0,071854144	-97,088562	-0,0034660476	-0,0036952365
7,2470703	3	-0,072045624	-97,649315	-0,00016787904	-0,00033864265
7,2568359	3	-0,072391331	-97,042801	-0,0036647844	-0,0038665528
7,2666016	3	-0,072389096	-99,618774	0,00015198442	-4,6506484e-05
7,2763672	3	-0,072169304	-100,67009	-0,0039278003	-0,0041180253
7,2861328	3	-0,072527677	-100,08241	0,00011009644	-0,00014647833
7,2958984	3	-0,07372424	-102,00036	-0,0036910349	-0,0039097997
7,3056641	3	-0,073104352	-102,2911	9,7222655e-05	-5,9596041e-05
7,3154297	3	-0,07366389	-103,6312	-0,0038506738	-0,0040122331
7,3251953	3	-0,073733181	-104,02051	-1,4647667e-05	-0,00022923581
7,3349609	3	-0,074054301	-103,60941	-0,0036235147	-0,0038930986
7,3447266	3	-0,073990226	-105,75786	9,7296725e-05	-0,00012119372
7,3544922	3	-0,074613094	-106,38985	-0,0038050106	-0,0040620551
7,3642578	3	-0,075082481	-106,29234	7,7732984e-05	-0,00014888079
7,3740234	3	-0,075095892	-107,68055	-0,0036710999	-0,0038999212
7,3837891	3	-0,074816495	-108,53327	-0,00019624684	-0,00045283377
7,3935547	3	-0,074545294	-108,8662	-0,0033581231	-0,0035622029
7,4033203	3	-0,075097382	-109,86694	-0,00041944673	-0,00065146579
7,4130859	3	-0,075476617	-109,53714	-0,0028941021	-0,0031292809
7,4228516	3	-0,075424463	-111,7931	-0,00110893	-0,0012606658
7,4326172	3	-0,075580925	-111,95805	-0,0023664595	-0,0024687517
7,4423828	3	-0,076136738	-112,13727	-0,0013513759	-0,0015993131
7,4521484	3	-0,076732785	-113,18768	-0,0022696313	-0,0023655267
7,4619141	3	-0,07512942	-113,21199	-0,0016239078	-0,0018336632
7,4716797	3	-0,076248497	-114,28208	-0,0021940612	-0,0023250983
7,4814453	3	-0,076811016	-115,4465	-0,0014061367	-0,0016443189
7,4912109	3	-0,07647723	-114,49207	-0,002319261	-0,0024004225
7,5009766	3	-0,076904148	-117,05465	-0,0014366144	-0,0017043115
7,5107422	3	-0,077200681	-116,9426	-0,0021486713	-0,0021925056
7,5205078	3	-0,077582896	-116,88578	-0,0017722184	-0,0019337032
7,5302734	3	-0,078321993	-118,76863	-0,0018189633	-0,0019702252
7,5400391	3	-0,077134371	-118,0802	-0,002272866	-0,0023773753
7,5498047	3	-0,077613443	-119,19521	-0,0011748013	-0,0014349975
7,5595703	3	-0,077305734	-119,90986	-0,002752478	-0,0029519673
7,5693359	3	-0,07840544	-119,10654	-0,00065719214	-0,00088255119
7,5791016	3	-0,079013407	-121,52605	-0,0032139823	-0,0034908077
7,5888672	3	-0,079551339	-121,49633	-0,0003834888	-0,00057271408
7,5986328	3	-0,078523904	-121,18547	-0,0034468519	-0,0036301722
7,6083984	3	-0,07892549	-123,04134	-0,00034680983	-0,00055924337
7,6181641	3	-0,078359246	-122,82558	-0,0034027023	-0,0036774043
7,6279297	3	-0,079093874	-123,85092	-0,00036831785	-0,00061882695
7,6376953	3	-0,079289824	-123,73335	-0,0033307602	-0,0035876629
7,6474609	3	-0,078809261	-122,77988	-0,00021650587	-0,00048547855
7,6572266	3	-0,078707933	-124,97365	-0,0035342299	-0,0038427459
7,6669922	3	-0,079156458	-125,04852	-1,3324316e-05	-0,00023593754
7,6767578	3	-0,078999996	-124,78259	-0,0037278151	-0,0039788731
7,6865234	3	-0,079964101	-125,88817	0,00014171295	-0,0001513802
7,6962891	3	-0,080203265	-126,50272	-0,0038443906	-0,004122213
7,7060547	3	-0,080592185	-127,32801	0,0002014538	1,0229705e-05
7,7158203	3	-0,079829991	-126,80235	-0,0037384727	-0,003965267
7,7255859	3	-0,080936402	-125,89242	2,5022309e-05	-0,00021942674
7,7353516	3	-0,080535561	-128,40749	-0,0037751875	-0,0040411828
7,7451172	3	-0,080537796	-128,40067	2,5053014e-05	-0,00015570446
7,7548828	3	-0,080439448	-127,42116	-0,003626954	-0,0038332306
7,7646484	3	-0,081318617	-128,62955	-2,8760987e-05	-0,00024666873
7,7744141	3	-0,081138313	-128,33932	-0,0037174074	-0,0039087548
7,7841797	3	-0,081380457	-129,75227	5,8767473e-05	-0,00015843123
7,7939453	3	-0,080809742	-129,28485	-0,0036662871	-0,0038853346
7,8037109	3	-0,08039549	-127,86585	-0,00025918882	-0,00046714186
7,8134766	3	-0,080822408	-130,41669	-0,0032198608	-0,0034534885
7,8232422	3	-0,080379844	-130,4191	-0,00069955888	-0,00089214236
7,8330078	3	-0,081322342	-129,60794	-0,0027627028	-0,0029960668
7,8427734	3	-0,082858652	-130,31186	-0,0012293682	-0,0014585333
7,8525391	3	-0,081910938	-129,90277	-0,0021859691	-0,0024066018
7,8623047	3	-0,081903487	-131,34607	-0,0014430693	-0,0016837
7,8720703	3	-0,081313401	-130,92038	-0,0022566658	-0,0022976475
7,8818359	3	-0,080887228	-129,25003	-0,0015850115	-0,0017889157
7,8916016	3	-0,08174181	-131,6523	-0,0021460562	-0,0023097526
7,9013672	3	-0,082063675	-131,67245	-0,0014184498	-0,0016221484
7,9111328	3	-0,08283332	-130,84857	-0,0022913902	-0,0023992646
7,9208984	3	-0,082001835	-131,19447	-0,0015092966	-0,0017183783
7,9306641	3	-0,082369149	-130,39981	-0,0020683855	-0,0021913387
7,9404297	3	-0,081893802	-132,2346	-0,0017815646	-0,0019776525
7,9501953	3	-0,082156062	-132,00601	-0,0016471467	-0,0017754503
7,9599609	3	-0,082501769	-129,6779	-0,0025035725	-0,0026807666
7,9697266	3	-0,081705302	-132,32155	-0,00091889978	-0,0012048084
7,9794922	3	-0,082477927	-131,61412	-0,0029400811	-0,0030896703
7,9892578	3	-0,082116574	-131,37405	-0,00059120427	-0,00078816107
7,9990234	3	-0,082386285	-131,20772	-0,0033627846	-0,003598544
8,0087891	3	-0,081910938	-130,05045	-0,00029977222	-0,00055567862
8,0185547	3	-0,081436336	-132,073	-0,0034028678	-0,0036625923
8,0283203	3	-0,082188845	-131,25974	-0,00036499128	-0,0005765119
8,0380859	3	-0,081963092	-129,49776	-0,0034170926	-0,0036216027
8,0478516	4	-0,082612038	-131,64212	-0,00024454072	-0,00051583961
8,0576172	4	-0,082148612	-131,65726	-0,0034031523	-0,0036328852
8,0673828	4	-0,082594156	-130,85942	-0,00023635483	-0,00041968317
8,0771484	4	-0,082239509	-130,99023	-0,0036571717	-0,003882458
8,0869141	4	-0,081793219	-129,64415	0,00013412442	-0,0001115711
8,0966797	4	-0,082613528	-131,30209	-0,0038326986	-0,0040265708
8,1064453	4	-0,082452595	-131,02693	6,0203165e-05	-0,00013916503
8,1162109	4	-0,08302629	-128,8425	-0,0038167201	-0,0039979713
8,1259766	4	-0,081781298	-130,14433	0,00019895087	-1,0999065e-06
8,1357422	4	-0,083594769	-129,54256	-0,0038149208	-0,0040444224
8,1455078	4	-0,082298368	-130,18512	-5,4561096e-05	-0,00029492343
8,1552734	4	-0,082946569	-129,4502	-0,0037162446	-0,0039723818
8,1650391	4	-0,082161278	-127,69805	0,00013432145	-9,2203059e-05
8,1748047	4	-0,082667172	-129,73775	-0,0036962207	-0,0039272467
8,1845703	4	-0,081753731	-129,6105	1,7499406e-05	-0,00020295224
8,1943359	4	-0,082816184	-127,09466	-0,003612879	-0,0038374853
8,2041016	4	-0,082586706	-128,17632	-0,0001419273	-0,00036155171
8,2138672	4	-0,081852823	-127,21883	-0,0035240932	-0,003732709
8,2236328	4	-0,081969053	-128,24437	-0,00037689737	-0,00056348724
8,2333984	4	-0,081335008	-127,60741	-0,0030324592	-0,0032392081
8,2431641	4	-0,081770122	-125,22979	-0,00087288412	-0,0011610056
8,2529297	4	-0,081859529	-126,97385	-0,0025479763	-0,0026802588
8,2626953	4	-0,082256645	-126,82069	-0,0012772899	-0,001473875
8,2724609	4	-0,082109123	-124,65418	-0,0022023418	-0,0023816801
8,2822266	4	-0,082168728	-124,90514	-0,0015639658	-0,0018232644
8,2919922	4	-0,082080066	-123,81767	-0,0021887796	-0,0022927513
8,3017578	4	-0,081294775	-124,65049	-0,0014408894	-0,0016772734
8,3115234	4	-0,081197917	-123,99346	-0,0022858004	-0,0023229388
8,3212891	4	-0,081466883	-121,7512	-0,0014182981	-0,0016987777
8,3310547	4	-0,081116706	-123,43724	-0,0021448904	-0,0022908784
8,3408203	4	-0,081183016	-123,07693	-0,0015991363	-0,0017964493
8,3505859	4	-0,080814958	-121,64843	-0,0019054947	-0,0020748139
8,3603516	4	-0,08077547	-121,39905	-0,0020339491	-0,0021981529
8,3701172	4	-0,081256777	-120,13763	-0,0014389856	-0,0015484815
8,3798828	4	-0,081124157	-120,50101	-0,0026052035	-0,0028358712
8,3896484	4	-0,081001222	-119,56435	-0,00074281485	-0,00096078619
8,3994141	4	-0,080319494	-117,56332	-0,0031049598	-0,0033613888
8,4091797	4	-0,081060082	-118,55691	-0,00040680432	-0,00069332391
8,4189453	4	-0,080459565	-118,20844	-0,0034110609	-0,0036765623
8,4287109	4	-0,079830736	-116,71172	-0,0003473321	-0,00056618801
8,4384766	4	-0,080160797	-116,60516	-0,0034235346	-0,0036709483
8,4482422	4	-0,080115348	-115,23701	-0,00034595665	-0,00055633183
8,4580078	4	-0,081016868	-115,93829	-0,0033326056	-0,0035885614
8,4677734	4	-0,080022961	-115,26299	-0,00019774816	-0,00044164012
8,4775391	4	-0,080482662	-113,29893	-0,003531738	-0,0038156772
8,4873047	4	-0,079809874	-113,96597	-0,00010476826	-0,00031056604
8,4970703	4	-0,079064071	-112,98612	-0,0036652035	-0,0039775642
8,5068359	4	-0,078679621	-111,7574	0,00012131044	-0,00010521046
8,5166016	4	-0,079920888	-111,25538	-0,0038945894	-0,0040955739
8,5263672	4	-0,079526752	-109,72836	0,00016892911	-6,8757363e-05
8,5361328	4	-0,078351051	-109,9145	-0,0037054573	-0,0039313235
8,5458984	4	-0,078631938	-109,4165	8,4503117e-05	-0,00017692531
8,5556641	4	-0,07949993	-107,13729	-0,0037434632	-0,0040387656
8,5654297	4	-0,07885024	-108,14686	-6,7186193e-07	-0,00023107487
8,5751953	4	-0,078620762	-106,63264	-0,0036382789	-0,0038627628
8,5849609	4	-0,077903271	-105,57166	0,00011201744	-0,00016944003
8,5947266	4	-0,079096109	-105,90576	-0,0038144281	-0,0040284642
8,6044922	4	-0,07732138	-103,90874	8,0722384e-05	-0,00013477045
8,6142578	4	-0,077269226	-104,13143	-0,0036686056	-0,0038779483
8,6240234	4	-0,077317655	-103,05788	-0,00022902823	-0,00041174181
8,6337891	4	-0,078298897	-101,17401	-0,003352839	-0,0035639117
8,6435547	4	-0,077645481	-102,09441	-0,00054591231	-0,00069099519
8,6533203	4	-0,077290088	-100,39886	-0,0028528713	-0,0031073608
8,6630859	4	-0,077077746	-99,145424	-0,0011686853	-0,0013212499
8,6728516	4	-0,076653808	-98,727562	-0,0022968189	-0,0023825413
8,6826172	4	-0,076577067	-96,967529	-0,0013598624	-0,0016408369
8,6923828	4	-0,076653808	-97,551186	-0,0022254195	-0,0023223287
8,7021484	4	-0,076803565	-96,328377	-0,0016814872	-0,0017707661
8,7119141	4	-0,077342242	-94,410103	-0,0021768312	-0,0023038406
8,7216797	4	-0,076682121	-95,405197	-0,0013791963	-0,0015867263
8,7314453	4	-0,076523423	-94,019615	-0,0023030348	-0,0023672949
8,7412109	4	-0,075320154	-92,489525	-0,0015639517	-0,0017158573
8,7509766	4	-0,076124072	-92,136703	-0,0021009322	-0,0021804217
8,7607422	4	-0,075032562	-90,303352	-0,0017211509	-0,0019623786
8,7705078	4	-0,075856596	-90,852707	-0,0017420682	-0,0018825623
8,7802734	4	-0,074767321	-89,583405	-0,0023451177	-0,0024921913
8,7900391	4	-0,075886399	-87,514252	-0,0010842878	-0,0012824325
8,7998047	4	-0,075360388	-88,218498	-0,0028472096	-0,0029850036
8,8095703	4	-0,07513836	-86,685898	-0,0006600084	-0,00080821657
8,8193359	4	-0,07546097	-85,677834	-0,0033343232	-0,003574884
8,8291016	4	-0,075896084	-85,233925	-0,00028981129	-0,00056334387
8,8388672	4	-0,073710829	-83,51329	-0,0034481063	-0,0036435528
8,8486328	4	-0,074801594	-83,896339	-0,00035581572	-0,00053319422
8,8583984	4	-0,074805319	-82,230301	-0,0034589898	-0,0036000165
8,8681641	4	-0,072608143	-80,09761	-0,0002747387	-0,00048409298
8,8779297	4	-0,073902309	-80,600967	-0,0034089345	-0,0035615147
8,8876953	4	-0,072530657	-79,30043	-0,00029678937	-0,00044944335
8,8974609	4	-0,073592365	-78,41877	-0,0036567482	-0,0038789278
8,9072266	4	-0,074455142	-77,465912	1,6306876e-06	-0,00018777989
8,9169922	4	-0,072559714	-76,048981	-0,0036827116	-0,0039471081
8,9267578	4	-0,072793663	-76,718246	5,1790412e-05	-0,00018206034
8,9365234	4	-0,07211715	-75,546455	-0,0038727934	-0,0040554251
8,9462891	4	-0,072021037	-73,081955	0,00018040359	-2,2218774e-05
8,9560547	4	-0,07237643	-73,270767	-0,0037803275	-0,0039872718
8,9658203	4	-0,07193014	-72,318535	-4,9103546e-05	-0,00021617171
8,9755859	4	-0,071790814	-71,335442	-0,0037164867	-0,0039440026
8,9853516	4	-0,071133673	-70,43277	0,00012634962	-0,00015208969
8,9951172	4	-0,071229041	-68,892624	-0,003670977	-0,0038894801
9,0048828	4	-0,07044673	-69,574799	-1,0767544e-05	-0,00021865561
9,0146484	4	-0,071579963	-67,984421	-0,0036187847	-0,0038650201
9,0244141	4	-0,071260333	-65,979965	-1,880835e-06	-0,00022539929
9,0341797	4	-0,070848316	-66,009583	-0,003643973	-0,0038299386
9,0439453	4	-0,070296228	-65,10199	-0,00028133916	-0,0004519569
9,0537109	4	-0,070909411	-64,780907	-0,0031984334	-0,0033256407
9,0634766	4	-0,070559978	-63,211815	-0,00076722499	-0,0010572681
9,0732422	4	-0,068885833	-61,481232	-0,0026919811	-0,00283524
9,0830078	4	-0,070435554	-62,483543	-0,0012340774	-0,0013959722
9,0927734	4	-0,069521368	-61,314209	-0,0022127631	-0,0023510261
9,1025391	4	-0,069635361	-58,832325	-0,0016030285	-0,0017833005
9,1123047	4	-0,069054961	-58,826962	-0,0021795148	-0,0022691234
9,1220703	4	-0,06864965	-57,980335	-0,0015085867	-0,0017302663
9,1318359	4	-0,068618357	-58,562988	-0,0022332345	-0,0022658492
9,1416016	4	-0,068259984	-56,636887	-0,0014207127	-0,0016825175
9,1513672	4	-0,067962706	-54,502407	-0,0021419881	-0,0022090364
9,1611328	4	-0,06839782	-55,497223	-0,001623273	-0,0017908238
9,1708984	4	-0,067398697	-54,400257	-0,0019897947	-0,0021767409
9,1806641	4	-0,067687035	-52,446938	-0,0019631567	-0,0020799304
9,1904297	4	-0,068057328	-52,259743	-0,0015454738	-0,0016349379
9,2001953	4	-0,067853928	-50,934113	-0,0025521996	-0,0027892387
9,2099609	4	-0,06768778	-51,913342	-0,00089261855	-0,0010695946
9,2197266	4	-0,06710887	-50,103859	-0,0030655395	-0,003243241
9,2294922	4	-0,067085028	-47,983185	-0,0004280619	-0,00065697276
9,2392578	4	-0,066427141	-48,77829	-0,0034333591	-0,0036359951
9,2490234	4	-0,065845251	-48,140369	-0,00031533913	-0,00052181433
9,2587891	4	-0,066486001	-46,574802	-0,0034254598	-0,0036610751
9,2685547	4	-0,06666854	-45,643009	-0,00039943276	-0,0005409313
9,2783203	4	-0,065361708	-44,512741	-0,0033841452	-0,0036172452
9,2880859	4	-0,065981597	-45,529461	-0,00031196614	-0,00044981611
9,2978516	4	-0,065653026	-43,852745	-0,0034602738	-0,0037177259
9,3076172	4	-0,066143274	-42,040974	-0,00019258296	-0,00038373214
9,3173828	4	-0,065050274	-42,689621	-0,0036295687	-0,0039001906
9,3271484	4	-0,065369904	-42,965443	8,5458887e-05	-9,5294927e-05
9,3369141	4	-0,065217912	-40,731102	-0,0038732965	-0,0040534739
9,3466797	4	-0,064992905	-39,768806	0,00010513177	-0,00011126112
9,3564453	4	-0,064431131	-38,677597	-0,0036859852	-0,0039332039
9,3662109	4	-0,064125657	-39,601559	0,00012885517	-8,3771192e-05
9,3759766	4	-0,063654035	-38,364784	-0,0037917241	-0,0040054107
9,3857422	4	-0,063530356	-36,374474	-4,7784852e-05	-0,00028729119
9,3955078	4	-0,06301403	-37,18187	-0,0036931834	-0,0038681878
9,4052734	4	-0,063309819	-36,491871	9,1442635e-05	-0,00010309844
9,4150391	4	-0,063381344	-35,829811	-0,0038218666	-0,0040004132
9,4248047	4	-0,061820447	-34,592979	3,1212403e-05	-0,00017609849
9,4345703	4	-0,063352287	-32,964317	-0,0036259731	-0,0038171732
9,4443359	4	-0,062128156	-34,175335	-0,0002293846	-0,00037969617
9,4541016	4	-0,062695891	-33,302673	-0,0034453864	-0,0036167703
9,4638672	4	-0,06198734	-31,47117	-0,00046805784	-0,00063604652
9,4736328	4	-0,062077492	-31,31163	-0,0029566188	-0,0031012273
9,4833984	4	-0,061254948	-31,143381	-0,0010900176	-0,0012398453
9,4931641	4	-0,061613321	-30,816542	-0,0024637356	-0,0025200343
9,5029297	4	-0,061431527	-30,070944	-0,0013105554	-0,0015134664
9,5126953	4	-0,060597807	-28,4662	-0,0021934363	-0,002305144
9,5224609	4	-0,060592592	-29,344065	-0,0016557097	-0,0018578463
9,5322266	4	-0,060904026	-28,877138	-0,0022716555	-0,0023546373
9,5419922	4	-0,060624629	-26,577982	-0,0014183584	-0,0016304447
9,5517578	4	-0,060521066	-27,178293	-0,0022346803	-0,0022978012
9,5615234	4	-0,060602278	-26,463652	-0,0015586624	-0,0017793939
9,5712891	4	-0,060188025	-26,314342	-0,0021264942	-0,0022172905
9,5810547	4	-0,060775131	-26,023659	-0,0017202127	-0,0019226394
9,5908203	4	-0,059279799	-24,361807	-0,0018129016	-0,0019649598
9,6005859	4	-0,059140474	-25,246935	-0,0022317911	-0,0023598552
9,6103516	4	-0,06044507	-25,311195	-0,0012786179	-0,00148472
9,6201172	4	-0,0598602	-23,224606	-0,0027039857	-0,0028872441
9,6298828	4	-0,05973205	-23,19281	-0,00069509901	-0,00092143426
9,6396484	4	-0,059969723	-22,617811	-0,0032824201	-0,0035013931
9,6494141	4	-0,0585787	-22,606188	-0,00036244033	-0,00053168309
9,6591797	4	-0,058634579	-22,223862	-0,003441876	-0,0036619639
9,6689453	4	-0,058393925	-20,834421	-0,00033649718	-0,00050307304
9,6787109	4	-0,058827549	-22,328077	-0,0034488153	-0,003665179
9,6884766	4	-0,057844818	-21,400255	-0,00040516548	-0,00063259649
9,6982422	4	-0,059077889	-20,123133	-0,0033572835	-0,0035345573
9,7080078	4	-0,058932602	-20,277529	-0,00024377179	-0,00041482673
9,7177734	4	-0,0572972	-19,349874	-0,0036603922	-0,0038490866
9,7275391	4	-0,057096779	-19,851168	-6,1432802e-05	-0,0002354615
9,7373047	4	-0,057151914	-19,874973	-0,0037110113	-0,0039523942
9,7470703	4	-0,057782233	-18,26956	0,00011279932	-7,7894547e-05
9,7568359	4	-0,05690679	-19,428442	-0,0039082002	-0,004130119
9,7666016	4	-0,057782978	-18,550074	0,0002264051	-2,2140084e-05
9,7763672	4	-0,057078898	-17,683664	-0,0037623271	-0,0039203386
9,7861328	4	-0,057203323	-18,117065	-2,0814623e-05	-0,0001967273
9,7958984	4	-0,056448579	-17,011492	-0,003790545	-0,0039865999
9,8056641	4	-0,056689233	-17,880415	5,9600716e-05	-0,00019605222
9,8154297	4	-0,056197494	-17,517925	-0,003634447	-0,0038928958
9,8251953	4	-0,056040287	-16,090767	-6,2465406e-05	-0,00023418425
9,8349609	4	-0,056613982	-17,233835	-0,0038081249	-0,003928809
9,8447266	4	-0,055204332	-16,662916	4,2044121e-05	-0,00018942586
9,8544922	4	-0,055579841	-16,309647	-0,0036734624	-0,0038652718
9,8642578	4	-0,05627498	-16,835136	-0,00022565189	-0,00049608637
9,8740234	4	-0,056830794	-15,684748	-0,0032658223	-0,003437411
9,8837891	4	-0,056526065	-16,130497	-0,00071100821	-0,00083661079
9,8935547	4	-0,055816025	-16,196604	-0,002727346	-0,0029646759
9,9033203	4	-0,056251884	-14,899531	-0,0012105268	-0,0013517143
9,9130859	4	-0,056294352	-16,721981	-0,0022377442	-0,0023369936
9,9228516	4	-0,055839121	-15,928829	-0,0014775558	-0,0017343235
9,9326172	4	-0,055096298	-15,252242	-0,0022057109	-0,0022804041
9,9423828	4	-0,056160986	-15,593665	-0,0015937806	-0,001759112
9,9521484	4	-0,055667013	-15,084045	-0,0021917117	-0,0022946103
9,9619141	4	-0,05550608	-16,155588	-0,0013827627	-0,001645254
9,9716797	4	-0,054805726	-15,544268	-0,0021793032	-0,0023394963
9,9814453	4	-0,055643916	-14,310061	-0,0015806431	-0,001732591
9,9912109	4	-0,055191666	-16,231136	-0,0021597585	-0,0021594849
10,000977	4	-0,055609643	-15,667705	-0,0018216498	-0,0019913698
10,010742	4	-0,055640936	-15,121093	-0,0015942587	-0,00174562
10,020508	4	-0,055794418	-15,795053	-0,0024465574	-0,0026303595
10,030273	4	-0,05659163	-15,313598	-0,0010562047	-0,0012753636
10,040039	4	-0,054860115	-16,704994	-0,0029371195	-0,0030842738
10,049805	5	-0,056248158	-16,12653	-0,00053472555	-0,0007589577
10,05957	5	-0,056035072	-14,899588	-0,003405056	-0,0036405886
10,069336	5	-0,055675209	-16,967737	-0,00033746328	-0,00053241506
10,079102	5	-0,055418909	-16,775011	-0,0034300904	-0,0036936004
10,088867	5	-0,05537048	-16,123848	-0,00031467411	-0,0005631664
10,098633	5	-0,056131184	-16,539032	-0,003430451	-0,0036513838
10,108398	5	-0,054998696	-15,969956	-0,00034012119	-0,00048986543
10,118164	5	-0,05601272	-17,437237	-0,0033657036	-0,0035466533
10,12793	5	-0,055031478	-17,221094	-0,00019773346	-0,000449093
10,137695	5	-0,055341423	-15,959786	-0,0036846432	-0,0038440037
10,147461	5	-0,055407733	-18,113489	8,1558246e-05	-0,0001390172
10,157227	5	-0,055170804	-17,888462	-0,003820386	-0,0039665601
10,166992	5	-0,054889917	-17,504515	5,4289267e-05	-0,00010901023
10,176758	5	-0,055087358	-17,940765	-0,0038180342	-0,0040293089
10,186523	5	-0,055631995	-17,313686	0,00021653454	-4,4934004e-05
10,196289	5	-0,055893511	-19,600103	-0,0037857939	-0,0040292852
10,206055	5	-0,055409223	-19,246944	-7,5263088e-05	-0,00027285001
10,21582	5	-0,056426972	-17,851414	-0,0036967124	-0,0038843474
10,225586	5	-0,056438148	-20,338493	0,00011435826	-9,8644559e-05
10,235352	5	-0,056754053	-20,520994	-0,0037214418	-0,0039845174
10,245117	5	-0,056221336	-20,448072	-4,5639754e-05	-0,00024649315
10,254883	5	-0,056798756	-20,783125	-0,0035773027	-0,0037967474
10,264648	5	-0,056046993	-20,120451	-0,00014513382	-0,00033308339
10,274414	5	-0,056603551	-22,556177	-0,003576373	-0,00377787
10,28418	5	-0,057003647	-22,410219	-0,00035593039	-0,0005604375
10,293945	5	-0,056111068	-20,787371	-0,00299962	-0,0032130347
10,303711	5	-0,057134032	-22,955881	-0,00091057649	-0,0010439809
10,313477	5	-0,056006759	-23,738976	-0,0026180488	-0,002740694
10,323242	5	-0,05729422	-23,708241	-0,0012919781	-0,0014636142
10,333008	5	-0,056417286	-24,072798	-0,0021161463	-0,0023085957
10,342773	5	-0,056837499	-23,496513	-0,0016925253	-0,0018259811
10,352539	5	-0,056842715	-25,784718	-0,0021766338	-0,002296275
10,362305	5	-0,057489425	-25,870493	-0,0015011688	-0,0016880976
10,37207	5	-0,057294965	-24,65411	-0,002261474	-0,0022729775
10,381836	5	-0,056792051	-27,165161	-0,0015177049	-0,0017428199
10,391602	5	-0,0578098	-27,675787	-0,0021479507	-0,0022293152
10,401367	5	-0,057186931	-28,201946	-0,0016105992	-0,0017913757
10,411133	5	-0,057364255	-28,559128	-0,0019349697	-0,002094839
10,420898	5	-0,057834387	-28,133327	-0,0021311964	-0,0021923606
10,430664	5	-0,058273226	-30,75798	-0,0014331826	-0,0015599413
10,44043	5	-0,059061497	-31,03084	-0,0025486641	-0,0027766125
10,450195	5	-0,058850646	-29,989807	-0,00076573645	-0,0010129879
10,459961	5	-0,057546049	-31,524927	-0,0031916501	-0,0033366354
10,469727	5	-0,05877614	-31,852766	-0,000403663	-0,00067923794
10,479492	5	-0,058511645	-33,398003	-0,0034645386	-0,0036054906
10,489258	5	-0,057986379	-33,504337	-0,00037451318	-0,00058133708
10,499023	5	-0,059255958	-32,644077	-0,0034588017	-0,0036873666
10,508789	5	-0,059889257	-35,660667	-0,00038583254	-0,00056849385
10,518555	5	-0,059264898	-36,362961	-0,0033866048	-0,0035859889
10,52832	5	-0,059517473	-35,531921	-0,00026755792	-0,00042335998
10,538086	5	-0,059272349	-36,944553	-0,0035463052	-0,0037344543
10,547852	5	-0,060359389	-37,878239	-0,00021242668	-0,00032185009
10,557617	5	-0,06005466	-39,777241	-0,0036808758	-0,0038861835
10,567383	5	-0,060402602	-39,773106	6,3192711e-05	-9,1824513e-05
10,577148	5	-0,05986467	-38,705475	-0,0039331722	-0,0040985434
10,586914	5	-0,060351938	-41,188641	0,00014820762	-3,6933179e-05
10,59668	5	-0,061058998	-42,346687	-0,0037019288	-0,0039037294
10,606445	5	-0,061440468	-41,763081	7,229828e-06	-0,00017759272
10,616211	5	-0,060104579	-42,940407	-0,003807605	-0,0039984286
10,625977	5	-0,060754269	-43,58799	-3,0506635e-05	-0,00026571739
10,635742	5	-0,062350929	-45,62653	-0,0036423015	-0,0038487022
10,645508	5	-0,061827153	-46,007851	7,1004179e-05	-0,00017173516
10,655273	5	-0,061412901	-45,713253	-0,0038359503	-0,0040311874
10,665039	5	-0,061937422	-47,770111	8,3142513e-05	-0,00014436501
10,674805	5	-0,062262267	-48,739456	-0,0036678633	-0,0038667489
10,68457	5	-0,062268227	-48,787563	-0,0002381712	-0,00035831679
10,694336	5	-0,062222779	-49,37072	-0,0033293513	-0,003540765
10,704102	5	-0,062909722	-49,38084	-0,00050337374	-0,00069343555
10,713867	5	-0,063172728	-51,86937	-0,0028498776	-0,0030846987
10,723633	5	-0,063801557	-53,037861	-0,0010839242	-0,00123862
10,733398	5	-0,063937902	-51,859138	-0,0023622836	-0,0025415698
10,743164	5	-0,064112246	-54,435627	-0,0013941806	-0,0016699486
10,75293	5	-0,063562393	-55,24884	-0,0021006789	-0,0022481482
10,762695	5	-0,064855814	-55,816071	-0,0016100215	-0,0017876792
10,772461	5	-0,063405186	-56,485058	-0,0022458911	-0,0023741473
10,782227	5	-0,064498186	-56,943493	-0,001437438	-0,0016603868
10,791992	5	-0,064450502	-59,158722	-0,0022356166	-0,0023153559
10,801758	5	-0,064878911	-60,460152	-0,0015075541	-0,0017033124
10,811523	5	-0,065437704	-59,049137	-0,0021906672	-0,0022136357
10,821289	5	-0,064662844	-61,579243	-0,0017280906	-0,0019452828
10,831055	5	-0,066053122	-62,172966	-0,0017041789	-0,0019158988
10,84082	5	-0,06557852	-63,242435	-0,0023480614	-0,0024641848
10,850586	5	-0,065555423	-64,182213	-0,0011650004	-0,0013912063
10,860352	5	-0,065308064	-63,686512	-0,0028028868	-0,0029324321
10,870117	5	-0,06595552	-66,101509	-0,00062629976	-0,00084831199
10,879883	5	-0,065945834	-66,979874	-0,0033300789	-0,0035506533
10,889648	5	-0,066462904	-66,930641	-0,00037578066	-0,00057622918
10,899414	5	-0,066576898	-69,037125	-0,0034683431	-0,00364316
10,90918	5	-0,066474825	-69,659683	-0,0003189448	-0,00054197561
10,918945	5	-0,067274272	-70,699532	-0,0034588289	-0,0036177635
10,928711	5	-0,067745149	-71,714584	-0,00035546123	-0,00056467549
10,938477	5	-0,067657232	-71,567734	-0,0033169873	-0,0036009257
10,948242	5	-0,068087131	-74,081352	-0,0002992175	-0,0004628734
10,958008	5	-0,068489462	-74,639534	-0,0036261887	-0,0037853979
10,967773	5	-0,068208575	-74,243912	-4,6596688e-05	-0,00021665194
10,977539	5	-0,068106502	-76,237404	-0,003786575	-0,0039615664
10,987305	5	-0,068352371	-77,151703	9,0447866e-05	-0,00015991981
10,99707	5	-0,069520622	-77,943962	-0,0039264876	-0,0041511646
11,006836	5	-0,068965554	-79,125198	0,00026714901	5,8375736e-06
11,016602	5	-0,069711357	-79,099823	-0,003724335	-0,0039215996
11,026367	5	-0,070054829	-81,626411	-8,7545632e-05	-0,00027038998
11,036133	5	-0,070592761	-81,82383	-0,0037738541	-0,0039605498
11,045898	5	-0,070077181	-82,317581	7,7582226e-05	-0,00015894952
11,055664	5	-0,070703775	-83,967255	-0,0037061099	-0,0038627479
11,06543	5	-0,070023537	-84,23246	-9,6707954e-05	-0,00029036569
11,075195	5	-0,07109195	-85,37178	-0,003694609	-0,0038829127
11,084961	5	-0,070137531	-86,339668	1,9676081e-05	-0,0002232987
11,094727	5	-0,071330369	-86,356987	-0,0036755234	-0,0038628769
11,104492	5	-0,07147938	-88,753593	-0,00027733258	-0,0004987116
11,114258	5	-0,071369112	-89,10508	-0,0031921135	-0,0032898292
11,124023	5	-0,072670728	-89,04216	-0,00078563171	-0,00097350666
11,133789	5	-0,072336942	-91,560974	-0,0027644662	-0,0028908791
11,143555	5	-0,07205531	-92,187889	-0,0012738939	-0,0014265894
11,15332	5	-0,07301122	-93,082573	-0,0022035104	-0,0023291609
11,163086	5	-0,073766708	-93,986588	-0,0016424987	-0,0017614362
11,172852	5	-0,072587281	-93,67495	-0,0022777119	-0,0022804332
11,182617	5	-0,073058158	-96,332458	-0,0015295486	-0,0017426491
11,192383	5	-0,073745847	-96,741776	-0,0022133824	-0,0022975751
11,202148	5	-0,073388964	-96,815643	-0,0014706217	-0,001691931
11,211914	5	-0,073113292	-98,719406	-0,0022312247	-0,0023607381
11,22168	5	-0,073695928	-98,99958	-0,0015629955	-0,0017259995
11,231445	5	-0,074567646	-100,15137	-0,0019931116	-0,0021847256
11,241211	5	-0,074938685	-100,34386	-0,0019756632	-0,0021285308
11,250977	5	-0,074686855	-100,76676	-0,0016515576	-0,0017465599
11,260742	5	-0,074852258	-102,94036	-0,0025158273	-0,0027076676
11,270508	5	-0,075232238	-103,3988	-0,0008856869	-0,0011000381
11,280273	5	-0,075098127	-102,90661	-0,003041419	-0,0032374409
11,290039	5	-0,076295435	-104,69357	-0,0005443308	-0,00071370427
11,299805	5	-0,075189024	-105,47924	-0,0033719235	-0,0035723655
11,30957	5	-0,07500574	-106,70685	-0,00031256117	-0,00054049568
11,319336	5	-0,075574964	-107,27945	-0,003424257	-0,0036573964
11,329102	5	-0,076758862	-107,39115	-0,00038487924	-0,00052527059
11,338867	5	-0,07693246	-110,23183	-0,0034246473	-0,0036499486
11,348633	5	-0,076295435	-109,9497	-0,00029249481	-0,00046059693
11,358398	5	-0,076232851	-109,53703	-0,0034553725	-0,0036904211
11,368164	5	-0,076685846	-111,06834	-0,00028225608	-0,00041429501
11,37793	5	-0,076571852	-111,57517	-0,0036520385	-0,0038753157
11,387695	5	-0,07744804	-113,37511	3,4843251e-05	-9,3889525e-05
11,397461	5	-0,076819211	-113,26111	-0,0038586168	-0,0041060504
11,407227	5	-0,077066571	-112,35497	9,2234841e-05	-0,00014347701
11,416992	5	-0,077918917	-115,31792	-0,0037906547	-0,0039725532
11,426758	5	-0,078472495	-115,31328	0,0001507363	-2,9232669e-05
11,436523	5	-0,078231096	-115,62962	-0,0037884498	-0,0040069865
11,446289	5	-0,079099089	-116,63136	-7,2851835e-05	-0,00026241623
11,456055	5	-0,07930547	-116,97653	-0,0036701239	-0,0039037247
11,46582	5	-0,078336149	-118,56462	0,0001630155	-7,718605e-05
11,475586	5	-0,078824908	-117,95274	-0,0037858607	-0,0040018507
11,485352	5	-0,079293549	-117,45938	9,1340917e-06	-0,00023304007
11,495117	5	-0,079805404	-120,1868	-0,003587675	-0,00377628
11,504883	5	-0,078609586	-121,09182	-0,00015473925	-0,00032661643
11,514648	5	-0,080437213	-120,31582	-0,0034965763	-0,003629039
11,524414	5	-0,079551339	-120,76743	-0,0003955001	-0,00061521854
11,53418	5	-0,079736859	-121,32216	-0,0029269853	-0,0031139005
11,543945	5	-0,080158561	-123,78219	-0,00098439166	-0,0011880425
11,553711	5	-0,079924613	-123,9159	-0,0025592598	-0,0026436723
11,563477	5	-0,081021339	-122,21478	-0,0014039996	-0,0015754496
11,573242	5	-0,08053109	-124,7394	-0,0022050894	-0,0023182463
11,583008	5	-0,081894547	-125,12218	-0,0016357489	-0,0018514189
11,592773	5	-0,080709904	-125,60396	-0,0022931742	-0,0023310655
11,602539	5	-0,080771744	-125,85224	-0,0014837944	-0,001672328
11,612305	5	-0,081022829	-126,13567	-0,0021668773	-0,0022499897
11,62207	5	-0,082608312	-128,75656	-0,0015016081	-0,0016816068
11,631836	5	-0,081606209	-128,00409	-0,0022203058	-0,0022750923
11,641602	5	-0,082014501	-126,77765	-0,001680151	-0,0018559911
11,651367	5	-0,081861019	-128,59726	-0,0017670908	-0,0019639032
11,661133	5	-0,082264096	-129,06487	-0,0022350703	-0,0023389449
11,670898	5	-0,083164126	-129,30196	-0,001403333	-0,0015381208
11,680664	5	-0,082223117	-129,40784	-0,0027217453	-0,0029109006
11,69043	5	-0,082901865	-128,49628	-0,00066262367	-0,00086999114
11,700195	5	-0,081562996	-130,91179	-0,0032852371	-0,0034979854
11,709961	5	-0,082589686	-131,17296	-0,00041223917	-0,0006660677
11,719727	5	-0,082029402	-129,35431	-0,0034234531	-0,0035914052
11,729492	5	-0,082306564	-130,63489	-0,00034258468	-0,00058321049
11,739258	5	-0,082840025	-131,23085	-0,0034700462	-0,0036197088
11,749023	5	-0,083183497	-132,15167	-0,00036832338	-0,00059072208
11,758789	5	-0,083819777	-131,97337	-0,0033031066	-0,0035920516
11,768555	5	-0,083392859	-130,8089	-0,00021507309	-0,00039305244
11,77832	5	-0,08366704	-133,0975	-0,0036080258	-0,0037889958
11,788086	5	-0,08380264	-133,55722	-0,0001153638	-0,00030730307
11,797852	5	-0,083913654	-132,08127	-0,003692341	-0,0038371794
11,807617	5	-0,084459037	-133,99435	9,942436e-05	-7,9392812e-05
11,817383	5	-0,083999336	-133,78654	-0,0039091283	-0,0040545021
11,827148	5	-0,083327293	-134,33763	0,00020018982	-7,2666357e-05
11,836914	5	-0,083847344	-134,15273	-0,003659772	-0,003871114
11,84668	5	-0,084102154	-132,33742	-1,6614067e-05	-0,00014852872
11,856445	5	-0,083697587	-134,88452	-0,0037864707	-0,0039983732
11,866211	5	-0,085031986	-135,65604	-3,2658572e-05	-0,00023256823
11,875977	5	-0,083849579	-134,34752	-0,0036038763	-0,0037930999
11,885742	5	-0,085446239	-135,22751	-4,596659e-06	-0,0002106953
11,895508	5	-0,083262473	-134,39876	-0,003707276	-0,0039787861
11,905273	5	-0,084332377	-135,18314	5,7093275e-05	-0,00013551567
11,915039	5	-0,084016472	-134,65547	-0,0037170425	-0,0038534782
11,924805	5	-0,085273385	-132,98473	-0,00026210822	-0,00045675333
11,93457	5	-0,085546821	-134,50694	-0,0032468189	-0,0034624008
11,944336	5	-0,084801763	-134,10544	-0,00061243062	-0,00081606436
11,954102	5	-0,084688514	-132,60605	-0,0028082693	-0,0029759402
11,963867	5	-0,085812807	-132,88701	-0,0012565705	-0,0014084127
11,973633	5	-0,085832179	-132,40469	-0,0022096534	-0,0023444102
11,983398	5	-0,085903704	-133,4939	-0,0014906622	-0,0017100526
11,993164	5	-0,086434186	-133,76123	-0,0022430653	-0,0022396685
12,00293	5	-0,086051971	-132,68875	-0,0015721229	-0,0017585536
12,012695	5	-0,087065995	-135,22589	-0,0021752131	-0,0022334063
12,022461	5	-0,086423755	-135,12302	-0,0014769101	-0,001677745
12,032227	5	-0,087016821	-134,13423	-0,002249286	-0,0023488507
12,041992	6	-0,086058676	-134,7522	-0,0015440441	-0,0017265176
12,051758	6	-0,086404383	-133,51961	-0,0021421481	-0,0021724848
12,061523	6	-0,086452067	-133,71217	-0,0018255064	-0,002041969
12,071289	6	-0,085759163	-134,43452	-0,0016750697	-0,0018122308
12,081055	6	-0,086688995	-132,84969	-0,0024261307	-0,0025759581
12,09082	6	-0,086128712	-134,74304	-0,0010482701	-0,0012801316
12,100586	6	-0,08706823	-134,4577	-0,0029613292	-0,0030753927
12,110352	6	-0,087255985	-133,48787	-0,00058485207	-0,0007736496
12,120117	6	-0,085995346	-134,2975	-0,0033546225	-0,0035642912
12,129883	6	-0,086543709	-132,964	-0,00029476025	-0,0005440744
12,139648	6	-0,086338073	-134,44809	-0,0034576871	-0,0036491968
12,149414	6	-0,087530166	-133,77638	-0,00041560852	-0,00050005899
12,15918	6	-0,086372346	-131,43106	-0,0034457201	-0,003652059
12,168945	6	-0,085303187	-133,07179	-0,00031477917	-0,00054345746
12,178711	6	-0,085645169	-132,47137	-0,0034190516	-0,0035858999
12,188477	6	-0,086718053	-131,40375	-0,00028498849	-0,00045356483
12,198242	6	-0,086060911	-131,07355	-0,0036713248	-0,003883854
12,208008	6	-0,085895509	-128,21626	2,5257323e-05	-0,00020193335
12,217773	6	-0,08585304	-128,28773	-0,003826404	-0,0040248139
12,227539	6	-0,086275488	-126,78442	5,3848053e-05	-0,00015006185
12,237305	6	-0,08630082	-124,93123	-0,0037938345	-0,0040327385
12,24707	6	-0,087310374	-126,0454	0,000189282	-5,2750238e-05
12,256836	6	-0,087132305	-126,04094	-0,0037719803	-0,0039258474
12,266602	6	-0,086420029	-126,82857	-4,014626e-05	-0,00024474983
12,276367	6	-0,087254494	-128,06009	-0,0037340075	-0,0039422908
12,286133	6	-0,087617338	-127,52527	0,0001254784	-0,00011041231
12,295898	6	-0,087513775	-129,07883	-0,0037133212	-0,0039288304
12,305664	6	-0,087004155	-128,49348	-5,7122234e-05	-0,00028286304
12,31543	6	-0,088069588	-126,5928	-0,0036133816	-0,0038292692
12,325195	6	-0,086449087	-128,00096	-8,3436607e-05	-0,00024738489
12,334961	6	-0,087212771	-126,43556	-0,0036196362	-0,0037653223
12,344727	6	-0,086716563	-125,18102	-0,00038822138	-0,00054901803
12,354492	6	-0,086481124	-124,88178	-0,0030861744	-0,0033029898
12,364258	6	-0,086823106	-123,37086	-0,00082590297	-0,0010595088
12,374023	6	-0,085936487	-124,04873	-0,0027038038	-0,0028235822
12,383789	6	-0,08597821	-123,44272	-0,0013098698	-0,0014859798
12,393555	6	-0,086156279	-121,58618	-0,0021356144	-0,0022879827
12,40332	6	-0,085656345	-122,25595	-0,0016421494	-0,0018038343
12,413086	6	-0,086075813	-120,7001	-0,0022620317	-0,0022645581
12,422852	6	-0,086856633	-120,33348	-0,0015240707	-0,0017394541
12,432617	6	-0,085637718	-120,20082	-0,002172861	-0,0022273313
12,442383	6	-0,087141991	-118,25359	-0,0014473288	-0,0016901534
12,452148	6	-0,085601956	-118,98226	-0,0022466742	-0,0023363398
12,461914	6	-0,08630529	-117,34612	-0,0015992211	-0,0018203823
12,47168	6	-0,085687637	-115,77758	-0,0018977799	-0,002076511
12,481445	6	-0,085192919	-117,04778	-0,0020384977	-0,0021812429
12,491211	6	-0,08597672	-116,54022	-0,0015693104	-0,0017074393
12,500977	6	-0,085710734	-116,16237	-0,0026640338	-0,002822605
12,510742	6	-0,084930658	-114,95576	-0,0007868628	-0,0010014852
12,520508	6	-0,085196644	-113,56001	-0,0031294518	-0,0032695895
12,530273	6	-0,085236132	-114,58025	-0,00047369336	-0,00069559622
12,540039	6	-0,085547566	-113,69848	-0,0033891173	-0,0036022221
12,549805	6	-0,085222721	-111,71073	-0,00023937406	-0,00050049264
12,55957	6	-0,084418803	-112,33379	-0,0034341472	-0,0036418426
12,569336	6	-0,083851069	-111,79696	-0,00043303153	-0,00061448041
12,579102	6	-0,084891915	-111,29628	-0,0034158069	-0,0036565443
12,588867	6	-0,084073097	-109,83676	-0,00024060544	-0,00046992156
12,598633	6	-0,083930045	-108,25951	-0,0035047503	-0,003727936
12,608398	6	-0,084327906	-109,38052	-0,00021379252	-0,00043628566
12,618164	6	-0,083742291	-107,58154	-0,0037619171	-0,0039462727
12,62793	6	-0,083778799	-105,1396	7,439754e-05	-0,00013508419
12,637695	6	-0,083646923	-105,32378	-0,0039146645	-0,004134981
12,647461	6	-0,082176179	-104,16406	3,842375e-05	-0,00014869522
12,657227	6	-0,082921237	-104,00414	-0,0037245653	-0,003952676
12,666992	6	-0,083118677	-102,62799	0,00010206757	-7,251896e-05
12,676758	6	-0,083560497	-100,84684	-0,0038421375	-0,0039903792
12,686523	6	-0,082812458	-102,45409	-2,9397634e-05	-0,0002568886
12,696289	6	-0,083206594	-100,57069	-0,0036920123	-0,0038774547
12,706055	6	-0,082731992	-98,206146	9,9427707e-05	-0,00011517415
12,71582	6	-0,082287937	-97,989784	-0,0038081496	-0,0040562921
12,725586	6	-0,083100051	-97,589188	3,2280223e-05	-0,00012922534
12,735352	6	-0,082280487	-97,815994	-0,0036265471	-0,0038819665
12,745117	6	-0,083106756	-96,259087	-0,00021579646	-0,00046587994
12,754883	6	-0,081683695	-93,644157	-0,0033531843	-0,003553743
12,764648	6	-0,081935525	-95,166145	-0,00047288719	-0,00074522226
12,774414	6	-0,082057714	-93,868683	-0,002886845	-0,0030860817
12,78418	6	-0,082155317	-92,212585	-0,0010910239	-0,0013008211
12,793945	6	-0,080852211	-92,01075	-0,002416213	-0,0024919368
12,803711	6	-0,081577897	-91,129646	-0,0014187404	-0,0016066347
12,813477	6	-0,081380457	-91,538284	-0,0022020992	-0,0023312815
12,823242	6	-0,081160665	-89,832016	-0,0016621327	-0,0018040194
12,833008	6	-0,08129552	-87,786163	-0,0022131451	-0,0022637646
12,842773	6	-0,080692768	-89,173981	-0,0014924065	-0,0016392348
12,852539	6	-0,080245733	-88,642059	-0,0022479489	-0,002305998
12,862305	6	-0,080070645	-85,96209	-0,0015104237	-0,0016909562
12,87207	6	-0,079467893	-84,623947	-0,0021006626	-0,0021512513
12,881836	6	-0,079257041	-83,266693	-0,0017757784	-0,0020008043
12,891602	6	-0,079076737	-83,494293	-0,0017718347	-0,0019296093
12,901367	6	-0,079523772	-81,890831	-0,0022479757	-0,0023772586
12,911133	6	-0,077911466	-78,581543	-0,0012108978	-0,0013773909
12,920898	6	-0,078989565	-79,527802	-0,0028771814	-0,0029917017
12,930664	6	-0,078246742	-79,564011	-0,00062026945	-0,00076241902
12,94043	6	-0,078391284	-78,696266	-0,0032967667	-0,0034559898
12,950195	6	-0,078334659	-77,735031	-0,00038353712	-0,0005939671
12,959961	6	-0,078007579	-75,601219	-0,0034707617	-0,0036454722
12,969727	6	-0,078502297	-76,148445	-0,00030627663	-0,00051485817
12,979492	6	-0,078175962	-75,101044	-0,0034141182	-0,0036436482
12,989258	6	-0,07763803	-72,553055	-0,00044743123	-0,00061502878
12,999023	6	-0,077601522	-73,004059	-0,0033879143	-0,003577871
13,008789	6	-0,077925622	-72,460739	-0,00029386516	-0,00044062571
13,018555	6	-0,077580661	-71,744537	-0,0036719069	-0,0038978793
13,02832	6	-0,077137351	-70,487976	-8,0766331e-05	-0,0002883639
13,038086	6	-0,076410919	-68,921623	-0,0037667819	-0,004018852
13,047852	6	-0,076858699	-70,474121	7,6557626e-05	-0,00015006604
13,057617	6	-0,077211857	-69,174591	-0,0039081145	-0,004069462
13,067383	6	-0,076426566	-67,437408	0,00016893609	-4,1423809e-05
13,077148	6	-0,075503439	-68,090752	-0,0037145403	-0,0039162803
13,086914	6	-0,075159967	-67,1241	-1,5022233e-05	-0,00023968509
13,09668	6	-0,074487925	-66,350777	-0,0037522363	-0,0040055593
13,106445	6	-0,074604899	-64,00592	-5,1394454e-06	-0,0001683375
13,116211	6	-0,075052679	-61,601257	-0,0036969529	-0,0039009636
13,125977	6	-0,074794143	-61,988392	3,1973905e-05	-0,00017049133
13,135742	6	-0,074233115	-60,604149	-0,0037462914	-0,0039635836
13,145508	6	-0,074270368	-58,155685	0,00012232398	-0,00010477015
13,155273	6	-0,073895603	-58,244759	-0,0037068818	-0,0039099334
13,165039	6	-0,073651969	-57,08392	-0,00023960412	-0,00048706218
13,174805	6	-0,073441118	-56,252995	-0,003199578	-0,0034004031
13,18457	6	-0,073666871	-55,700012	-0,00067323376	-0,00089894654
13,194336	6	-0,072962791	-53,626606	-0,0027615831	-0,0029468127
13,204102	6	-0,073674321	-54,393604	-0,001258314	-0,0014426291
13,213867	6	-0,074212998	-54,204681	-0,0021682368	-0,0023301949
13,223633	6	-0,073415041	-52,407711	-0,001479743	-0,0016959669
13,233398	6	-0,07340014	-52,929401	-0,0022924368	-0,0023162307
13,243164	6	-0,072545558	-51,856457	-0,0016245408	-0,0017627925
13,25293	6	-0,073044002	-51,445694	-0,0022107346	-0,0022337036
13,262695	6	-0,072881579	-50,559944	-0,0014297417	-0,0016831411
13,272461	6	-0,0726372	-49,137367	-0,0023079813	-0,0023764165
13,282227	6	-0,072072446	-50,564415	-0,0016205624	-0,0017622936
13,291992	6	-0,071852654	-50,068825	-0,0019328112	-0,0020721604
13,301758	6	-0,070730597	-50,591858	-0,0019080328	-0,0020690102
13,311523	6	-0,070793927	-51,083706	-0,001644149	-0,0017277567
13,321289	6	-0,071441382	-49,630844	-0,0025681602	-0,0027083305
13,331055	6	-0,070547312	-49,908726	-0,00095326483	-0,0011436715
13,34082	6	-0,06935671	-49,013489	-0,0029803219	-0,0031471592
13,350586	6	-0,06962195	-46,289421	-0,00054183038	-0,00071580848
13,360352	6	-0,068971515	-45,986221	-0,0034315547	-0,0036162962
13,370117	6	-0,067537278	-43,643871	-0,00027235816	-0,00049631333
13,379883	6	-0,068610162	-41,63065	-0,0034855655	-0,0036174278
13,389648	6	-0,067875534	-40,235004	-0,00036103374	-0,00054392056
13,399414	6	-0,067290664	-39,648666	-0,0034858519	-0,0036747074
13,40918	6	-0,066878647	-39,418274	-0,00030953204	-0,00047052998
13,418945	6	-0,067135692	-39,062992	-0,0034323591	-0,0036525025
13,428711	6	-0,067270547	-36,93729	-0,00029582618	-0,0004178817
13,438477	6	-0,0673756	-37,808949	-0,0037035162	-0,003947454
13,448242	6	-0,066889822	-37,023342	0,00010745192	-0,00012467512
13,458008	6	-0,065945834	-35,902515	-0,0038581314	-0,0040648673
13,467773	6	-0,066507608	-36,136703	0,00011024807	-0,00014310483
13,477539	6	-0,066328049	-34,649364	-0,0037964447	-0,0039702603
13,487305	6	-0,066783279	-34,432827	0,0001306113	-5,3224121e-05
13,49707	6	-0,066013634	-34,015743	-0,0037997435	-0,0039993194
13,506836	6	-0,066101551	-32,204025	-0,00013343742	-0,00032792866
13,516602	6	-0,065446645	-33,297085	-0,0037411465	-0,0039371117
13,526367	6	-0,065084547	-32,315334	9,6879521e-05	-0,00011017206
13,536133	6	-0,065973401	-30,936739	-0,0038233565	-0,0039225798
13,545898	6	-0,065663457	-31,537443	-5,0139497e-05	-0,00024191775
13,555664	6	-0,065479428	-30,10408	-0,0036311462	-0,0038527118
13,56543	6	-0,064130127	-30,128891	-0,00011653261	-0,00037889887
13,575195	6	-0,065173954	-28,989008	-0,0034780693	-0,0036751349
13,584961	6	-0,064951926	-27,631308	-0,00035788442	-0,00061788328
13,594727	6	-0,064250827	-29,010744	-0,0029835058	-0,0032095979
13,604492	6	-0,064109266	-28,330301	-0,00096565939	-0,0011981789
13,614258	6	-0,064960867	-26,565241	-0,0025221561	-0,0026151813
13,624023	6	-0,063593686	-26,806473	-0,0014099992	-0,0015348151
13,633789	6	-0,063901395	-25,888151	-0,0021652456	-0,0023271046
13,643555	6	-0,063999742	-26,395647	-0,0016402751	-0,0018075038
13,65332	6	-0,06370768	-25,506271	-0,0022659153	-0,0022361679
13,663086	6	-0,064083934	-23,686337	-0,0015049572	-0,0017152848
13,672852	6	-0,064219534	-25,113272	-0,0022173487	-0,0022696296
13,682617	6	-0,064002723	-25,024479	-0,001452088	-0,0017295177
13,692383	6	-0,063702464	-24,113422	-0,0021769479	-0,0021997036
13,702148	6	-0,062416494	-24,085817	-0,0017161507	-0,0019489563
13,711914	6	-0,0639759	-22,37401	-0,0018771313	-0,0020563407
13,72168	6	-0,062967837	-23,455891	-0,0021719555	-0,002286769
13,731445	6	-0,062229484	-22,755722	-0,0013604362	-0,0015124958
13,741211	6	-0,062428415	-21,326328	-0,0027528161	-0,0029429002
13,750977	6	-0,063030422	-22,922409	-0,00073906197	-0,0009171787
13,760742	6	-0,062734634	-21,946533	-0,0032041776	-0,0034064075
13,770508	6	-0,062385947	-21,228483	-0,00043796026	-0,00059735135
13,780273	6	-0,062230974	-21,483461	-0,0034287125	-0,0037059993
13,790039	6	-0,063237548	-20,519485	-0,00021727799	-0,0005040979
13,799805	6	-0,062190741	-22,076899	-0,0034501327	-0,0036581457
13,80957	6	-0,061641634	-21,082525	-0,00039706822	-0,00060114812
13,819336	6	-0,062283874	-19,444479	-0,0033811904	-0,0036021492
13,829102	6	-0,062127411	-20,687851	-0,00024710112	-0,00046499513
13,838867	6	-0,062201917	-20,496574	-0,0035684425	-0,0037805268
13,848633	6	-0,062218308	-19,807583	-0,00013878191	-0,00027341041
13,858398	6	-0,060441345	-19,137142	-0,003773211	-0,0040163146
13,868164	6	-0,061266124	-18,783705	0,00016425038	-0,00012113297
13,87793	6	-0,061732531	-20,136154	-0,0039280425	-0,0041376124
13,887695	6	-0,062194467	-19,370718	0,00010964417	-3,9230927e-05
13,897461	6	-0,061979145	-17,967421	-0,0036643955	-0,0039230697
13,907227	6	-0,061652064	-19,581606	-1,9485014e-06	-0,00015042911
13,916992	6	-0,061985105	-19,669729	-0,0037951288	-0,003975092
13,926758	6	-0,061308593	-19,395025	-8,5539214e-05	-0,00026720206
13,936523	6	-0,061199814	-18,950003	-0,0036295827	-0,0038872724
13,946289	6	-0,060889125	-18,029446	1,3943936e-05	-9,2628325e-05
13,956055	6	-0,061588734	-20,334133	-0,0038024436	-0,0040214737
13,96582	6	-0,061355531	-19,994499	6,4374763e-05	-0,0001207764
13,975586	6	-0,061560422	-18,261066	-0,0036563682	-0,0038314783
13,985352	6	-0,061176717	-19,586412	-0,00026099762	-0,00047667464
13,995117	6	-0,060768425	-20,091673	-0,0032923864	-0,0035126903
14,004883	6	-0,062328577	-20,67198	-0,00059924659	-0,00077073165
14,014648	6	-0,060202926	-19,818535	-0,0028455704	-0,0029839179
14,024414	6	-0,060693175	-18,513807	-0,0012623393	-0,0014154583
14,03418	6	-0,060267746	-20,130453	-0,0022542647	-0,0023435079
14,043945	7	-0,061813742	-19,921019	-0,0013916187	-0,0016303168
14,053711	7	-0,060995668	-18,670271	-0,0022265112	-0,0023009535
14,063477	7	-0,061354786	-19,473593	-0,0016430082	-0,001810725
14,073242	7	-0,061018765	-18,964809	-0,0021991953	-0,0023067307
14,083008	7	-0,060677528	-19,774391	-0,001380545	-0,0016434047
14,092773	7	-0,061114132	-19,310984	-0,0023288259	-0,0023521385
14,102539	7	-0,060069561	-18,214184	-0,0015943228	-0,0017767807
14,112305	7	-0,060420483	-19,868938	-0,0020395734	-0,0021348714
14,12207	7	-0,0611417	-19,916492	-0,0018290199	-0,0019859921
14,131836	7	-0,060877204	-18,693796	-0,0017042659	-0,0018430435
14,141602	7	-0,061266869	-19,818535	-0,0024787453	-0,0025744254
14,151367	7	-0,060509145	-20,185606	-0,0010838247	-0,0012730547
14,161133	7	-0,060949475	-21,333649	-0,002928081	-0,0030529152
14,170898	7	-0,061187893	-21,137119	-0,00061684841	-0,00079458195
14,180664	7	-0,060848892	-20,221313	-0,0034176405	-0,0036183614
14,19043	7	-0,060536712	-22,21101	-0,00031765143	-0,00047946174
14,200195	7	-0,061202049	-23,175375	-0,00347783	-0,0037239154
14,209961	7	-0,061688572	-22,131996	-0,00030315699	-0,00053454249
14,219727	7	-0,061270595	-23,211473	-0,0034951624	-0,0036583187
14,229492	7	-0,061534345	-22,853958	-0,00035085017	-0,00054778246
14,239258	7	-0,060688704	-25,573271	-0,0033875618	-0,0036123169
14,249023	7	-0,061802566	-25,465033	-0,00019269064	-0,00046044012
14,258789	7	-0,060071051	-24,556042	-0,0037018175	-0,0038685517
14,268555	7	-0,060967356	-26,151846	-3,5269477e-06	-0,00013782037
14,27832	7	-0,061743706	-26,252707	-0,0037952135	-0,0039875498
14,288086	7	-0,061061233	-25,463133	6,9793459e-05	-0,00010837016
14,297852	7	-0,061706454	-25,711628	-0,0038761185	-0,0040834388
14,307617	7	-0,06088987	-25,175018	0,00022341585	1,7882485e-05
14,317383	7	-0,061865896	-26,925495	-0,0037770041	-0,0039824541
14,327148	7	-0,06152913	-27,211094	-3,3686665e-05	-0,00030323525
14,336914	7	-0,062160939	-25,700228	-0,003770282	-0,0039900076
14,34668	7	-0,060969591	-27,702051	8,9171517e-05	-0,00012359647
14,356445	7	-0,062984228	-28,88401	-0,0037138974	-0,003895863
14,366211	7	-0,061912835	-29,321489	-6,0876919e-05	-0,00029206343
14,375977	7	-0,062401593	-30,019312	-0,0036101143	-0,003870623
14,385742	7	-0,062256306	-29,4228	-8,6165819e-05	-0,00028216236
14,395508	7	-0,062448531	-31,31605	-0,0035614797	-0,0038297477
14,405273	7	-0,06153807	-32,045662	-0,00037955033	-0,00055058021
14,415039	7	-0,063480437	-30,697351	-0,0031586131	-0,0032695443
14,424805	7	-0,06339401	-32,980972	-0,00083660951	-0,0010655364
14,43457	7	-0,062954426	-32,944313	-0,002642869	-0,0027775876
14,444336	7	-0,063914806	-33,46891	-0,0013646628	-0,001489163
14,454102	7	-0,063191354	-34,516312	-0,0021290507	-0,0023350138
14,463867	7	-0,063344091	-34,323082	-0,0016510342	-0,0018036485
14,473633	7	-0,063601136	-36,230305	-0,0022520989	-0,0022599776
14,483398	7	-0,063195825	-37,060894	-0,0015667441	-0,0017559819
14,493164	7	-0,06320551	-35,908825	-0,0022222016	-0,0022841042
14,50293	7	-0,063739717	-38,227036	-0,0014243949	-0,0016463465
14,512695	7	-0,062635541	-38,124443	-0,0022167428	-0,0022352098
14,522461	7	-0,064023584	-38,995041	-0,0016620846	-0,0018507285
14,532227	7	-0,063857436	-39,878777	-0,0019619332	-0,0020696067
14,541992	7	-0,064308941	-38,952797	-0,0020139616	-0,0020980069
14,551758	7	-0,063859671	-41,599976	-0,001541734	-0,0016103813
14,561523	7	-0,065333396	-41,895351	-0,0026714425	-0,0028148161
14,571289	7	-0,065340847	-41,563541	-0,00085352524	-0,0010018636
14,581055	7	-0,064697862	-43,301331	-0,0031045044	-0,0033019087
14,59082	7	-0,065482408	-43,971436	-0,00048411574	-0,00071267906
14,600586	7	-0,065775216	-44,252121	-0,0034756532	-0,0036804355
14,610352	7	-0,064758956	-44,982464	-0,0002746153	-0,0005367088
14,620117	7	-0,06481111	-44,448978	-0,0034755995	-0,00365273
14,629883	7	-0,066825747	-46,330326	-0,00038470796	-0,00056731224
14,639648	7	-0,065934658	-46,936729	-0,0034649575	-0,003636759
14,649414	7	-0,066892058	-46,989365	-0,000266196	-0,00045367924
14,65918	7	-0,066430122	-49,199173	-0,0035261714	-0,0037040242
14,668945	7	-0,066826493	-50,356045	-0,00022956519	-0,00037824968
14,678711	7	-0,06762892	-51,296719	-0,0037774951	-0,0039529549
14,688477	7	-0,067512691	-52,058914	3,9174192e-05	-9,4392744e-05
14,698242	7	-0,067795068	-52,049973	-0,0038638064	-0,0041508414
14,708008	7	-0,06820932	-54,352985	2,3367029e-05	-0,0001469538
14,717773	7	-0,068171322	-54,627464	-0,0037566205	-0,0039437613
14,727539	7	-0,068542361	-54,289394	9,9036261e-05	-0,00010806062
14,737305	7	-0,068414956	-56,42683	-0,003824753	-0,0039877337
14,74707	7	-0,068025291	-57,237923	-0,00011581345	-0,0002696912
14,756836	7	-0,06788373	-58,409096	-0,0037162523	-0,0038816268
14,766602	7	-0,068863481	-59,344627	0,00013492012	-0,00011183276
14,776367	7	-0,069443136	-58,792934	-0,0038780419	-0,004054212
14,786133	7	-0,070177764	-60,663155	1,7947459e-05	-0,00013759847
14,795898	7	-0,069350004	-61,276882	-0,003650595	-0,0038290457
14,805664	7	-0,069633126	-61,139645	-0,00020907057	-0,00044484742
14,81543	7	-0,070475787	-62,971035	-0,0034186523	-0,0036516879
14,825195	7	-0,0707075	-63,414494	-0,00048287286	-0,00070171477
14,834961	7	-0,071207434	-65,191399	-0,0028747669	-0,0030732155
14,844727	7	-0,071284175	-65,859657	-0,0011369324	-0,0013028044
14,854492	7	-0,071459264	-66,572571	-0,0024177358	-0,0025289757
14,864258	7	-0,070849061	-68,986557	-0,0013794537	-0,001557362
14,874023	7	-0,072290003	-69,382126	-0,0021307329	-0,0023163075
14,883789	7	-0,072339922	-68,845345	-0,0016696083	-0,0018481864
14,893555	7	-0,072076917	-70,998886	-0,0022373477	-0,0022913436
14,90332	7	-0,071912259	-71,701118	-0,0014057294	-0,0016667799
14,913086	7	-0,07193312	-72,986343	-0,0022687151	-0,0023469902
14,922852	7	-0,071195513	-73,617332	-0,0015541362	-0,0017216613
14,932617	7	-0,072381645	-73,784973	-0,0021284951	-0,0021718165
14,942383	7	-0,073183328	-76,766808	-0,0017815478	-0,0019227562
14,952148	7	-0,072794408	-77,149635	-0,0017914253	-0,0018892889
14,961914	7	-0,073339045	-77,138123	-0,0023397058	-0,0024002977
14,97168	7	-0,073072314	-78,341599	-0,0012610797	-0,0014099033
14,981445	7	-0,072868168	-79,000023	-0,0027986539	-0,0029261725
14,991211	7	-0,072848797	-80,48642	-0,00064977998	-0,00090307172
15,000977	7	-0,074489415	-81,07058	-0,003311452	-0,0035552573
15,010742	7	-0,074400008	-80,991791	-0,00035736142	-0,00057185133
15,020508	7	-0,075089931	-83,975243	-0,0034387275	-0,0036471987
15,030273	7	-0,075063109	-84,88781	-0,00033149656	-0,00051451894
15,040039	7	-0,074246526	-83,95121	-0,0034355237	-0,00364238
15,049805	7	-0,075060129	-85,750191	-0,00037990932	-0,00052175851
15,05957	7	-0,075190514	-86,723831	-0,0033935907	-0,0035945987
15,069336	7	-0,075726956	-88,586182	-0,0002794154	-0,0003910485
15,079102	7	-0,074838847	-89,079376	-0,0036139525	-0,0038472237
15,088867	7	-0,076324493	-88,04583	-9,6987496e-05	-0,00028790667
15,098633	7	-0,076460093	-90,878304	-0,003717877	-0,0039118035
15,108398	7	-0,075768679	-91,773766	9,2972477e-05	-0,00012519195
15,118164	7	-0,076531619	-91,933083	-0,0039023261	-0,0041784053
15,12793	7	-0,076577812	-92,915665	0,00015296158	-3,4294499e-05
15,137695	7	-0,07667914	-94,035706	-0,0037046387	-0,0038902634
15,147461	7	-0,07699728	-95,98584	-6,4654887e-05	-0,00022630769
15,157227	7	-0,077264756	-96,422318	-0,0038256394	-0,0039973683
15,166992	7	-0,07828176	-95,342056	-1,9097934e-06	-0,0002731522
15,176758	7	-0,077774376	-97,999954	-0,0036352698	-0,0038498731
15,186523	7	-0,078535825	-99,551834	-5,9312733e-05	-0,00020053879
15,196289	7	-0,078460574	-99,536972	-0,0037058278	-0,0039203595
15,206055	7	-0,078588724	-99,881187	2,6853377e-05	-0,00014638156
15,21582	7	-0,077893585	-100,49463	-0,003635799	-0,0037714019
15,225586	7	-0,079178065	-102,96584	-0,00032143464	-0,00043656194
15,235352	7	-0,079091638	-103,1664	-0,0032296646	-0,0033878791
15,245117	7	-0,078618526	-102,35167	-0,00076795957	-0,00097732525
15,254883	7	-0,078126788	-104,81768	-0,0026940682	-0,0029090839
15,264648	7	-0,080236048	-105,87816	-0,0012608876	-0,0013939599
15,274414	7	-0,0790447	-106,05049	-0,0022263806	-0,0023359123
15,28418	7	-0,080539286	-106,60096	-0,0015218415	-0,0017041432
15,293945	7	-0,080300868	-106,68623	-0,0022135638	-0,0022584654
15,303711	7	-0,081160665	-109,48758	-0,0016377569	-0,0017642641
15,313477	7	-0,080250949	-109,82581	-0,0022425216	-0,002310978
15,323242	7	-0,079998374	-108,76797	-0,0013907459	-0,0016204261
15,333008	7	-0,081195682	-111,10947	-0,0022464271	-0,0023291593
15,342773	7	-0,081590563	-111,57719	-0,0015781894	-0,0017262872
15,352539	7	-0,080980361	-112,64404	-0,0020565335	-0,002136226
15,362305	7	-0,081609935	-112,82106	-0,0018413506	-0,0020661661
15,37207	7	-0,081865489	-112,36933	-0,001585518	-0,0017219298
15,381836	7	-0,080934167	-114,86351	-0,0026358822	-0,0028005079
15,391602	7	-0,081712008	-115,92225	-0,00094562664	-0,0011773193
15,401367	7	-0,082728267	-114,73738	-0,0029781302	-0,0031088861
15,411133	7	-0,082182139	-116,52072	-0,00052041328	-0,00073378335
15,420898	7	-0,082039833	-117,21418	-0,0034016413	-0,0036285014
15,430664	7	-0,082076341	-118,95549	-0,00030850963	-0,00052186759
15,44043	7	-0,083646178	-119,25702	-0,0034528121	-0,0036328258
15,450195	7	-0,082931668	-118,2878	-0,00033970136	-0,0005301846
15,459961	7	-0,083027035	-121,19525	-0,0034529443	-0,0036681485
15,469727	7	-0,083260983	-121,81216	-0,00024049732	-0,00047144358
15,479492	7	-0,084166229	-120,08655	-0,0033857981	-0,0035667235
15,489258	7	-0,083275884	-121,83893	-0,00019484345	-0,00039144975
15,499023	7	-0,083601475	-121,65061	-0,0036806911	-0,0039259796
15,508789	7	-0,084027648	-123,52218	4,3424952e-05	-8,2424362e-05
15,518555	7	-0,083840638	-123,46474	-0,0037739393	-0,0039630104
15,52832	7	-0,083614141	-122,36123	5,1278766e-05	-0,0001774297
15,538086	7	-0,08476451	-124,84245	-0,0038132609	-0,0039861328
15,547852	7	-0,084147602	-125,45895	0,00019685336	-5,5179407e-06
15,557617	7	-0,084583461	-124,99365	-0,0037616277	-0,0039525568
15,567383	7	-0,084150583	-125,45461	-0,00015276062	-0,00029276541
15,577148	7	-0,084784627	-125,12173	-0,0037970832	-0,0039311703
15,586914	7	-0,084831566	-126,91003	0,00013834971	-7,5014599e-05
15,59668	7	-0,084552914	-126,85153	-0,0037933222	-0,0039644344
15,606445	7	-0,0845626	-125,93499	-1,39451e-05	-0,00026646958
15,616211	7	-0,085391849	-128,27841	-0,0036244139	-0,0038039344
15,625977	7	-0,085894018	-128,24147	-0,00012772682	-0,00034314659
15,635742	7	-0,085410476	-128,52551	-0,0035612343	-0,0037281297
15,645508	7	-0,086530298	-129,64041	-0,0004435303	-0,00057256687
15,655273	7	-0,085725635	-129,76419	-0,0029866435	-0,0031574746
15,665039	7	-0,086645037	-131,0802	-0,00097064115	-0,0012216559
15,674805	7	-0,08681342	-131,83559	-0,0025166874	-0,0027181918
15,68457	7	-0,086591393	-130,60667	-0,001324395	-0,0015161926
15,694336	7	-0,087246299	-132,76675	-0,0021278809	-0,0023044567
15,704102	7	-0,086565316	-132,70226	-0,0016059997	-0,0018204743
15,713867	7	-0,08675456	-132,51501	-0,0022154076	-0,0023237502
15,723633	7	-0,087731332	-132,98759	-0,0014130354	-0,0016775107
15,733398	7	-0,087357312	-132,11855	-0,0022792809	-0,0023124779
15,743164	7	-0,08693859	-133,73351	-0,0014667216	-0,001710411
15,75293	7	-0,088640302	-134,04559	-0,0022158262	-0,0022504432
15,762695	7	-0,086866319	-132,83157	-0,0016650516	-0,0018929323
15,772461	7	-0,088240206	-134,52588	-0,0018376998	-0,0020221972
15,782227	7	-0,088003278	-133,6373	-0,0021811863	-0,0023235667
15,791992	7	-0,088195503	-133,67294	-0,0013885928	-0,00151384
15,801758	7	-0,087914616	-134,17149	-0,0027680181	-0,0029538991
15,811523	7	-0,088705122	-133,18333	-0,00073616754	-0,00090943172
15,821289	7	-0,088487566	-134,86385	-0,0031948606	-0,0034226805
15,831055	7	-0,088968128	-134,54985	-0,00039610662	-0,00060411909
15,84082	7	-0,088820606	-134,16138	-0,0034055419	-0,0036286132
15,850586	7	-0,087931007	-136,1351	-0,00035225108	-0,00057924702
15,860352	7	-0,088585913	-136,55504	-0,0034422991	-0,0036349602
15,870117	7	-0,089151412	-136,155	-0,00044383094	-0,00057290518
15,879883	7	-0,088929385	-136,8708	-0,0034015486	-0,0036195226
15,889648	7	-0,089745224	-135,34424	-0,00019314015	-0,00044127792
15,899414	7	-0,090073049	-136,98636	-0,0035716353	-0,0037734148
15,90918	7	-0,088664889	-136,24545	-0,00011889584	-0,00029991526
15,918945	7	-0,089933723	-135,40721	-0,0037422855	-0,0039575873
15,928711	7	-0,089301169	-136,97351	0,00012102624	-7,4720811e-05
15,938477	7	-0,08983463	-136,40253	-0,0039397059	-0,0041402546
15,948242	7	-0,089798868	-136,01686	9,8998426e-05	-0,00011930286
15,958008	7	-0,089562684	-136,62878	-0,0037179652	-0,0039133946
15,967773	7	-0,089481473	-135,71281	5,455513e-05	-0,00010571992
15,977539	7	-0,090789795	-137,37122	-0,0037873508	-0,0040056738
15,987305	7	-0,090315938	-136,60254	-6,2142208e-05	-0,00032472599
15,99707	7	-0,091216713	-135,00583	-0,0037084369	-0,0038979058
16,006836	7	-0,089145452	-136,13873	4,5208581e-05	-0,00018392125
16,016602	7	-0,089574605	-135,59776	-0,0038135252	-0,0040095011
16,026367	7	-0,089187175	-135,52698	-2,7282949e-05	-0,00017551542
16,036133	7	-0,089482963	-136,00954	-0,0036088801	-0,0038117589
16,045898	8	-0,089582056	-135,2859	-0,00029990799	-0,00048327976
16,055664	8	-0,090076029	-137,21654	-0,0033000759	-0,0035186189
16,06543	8	-0,089728087	-136,14169	-0,00062644004	-0,00084363529
16,075195	8	-0,090449303	-134,16307	-0,0027105091	-0,002944578
16,084961	8	-0,090028346	-136,12779	-0,0012699419	-0,0014111161
16,094727	8	-0,088759512	-135,65996	-0,0023313439	-0,0024072574
16,104492	8	-0,091166794	-135,85989	-0,0014192516	-0,0016927585
16,114258	8	-0,090935081	-134,85948	-0,0021319359	-0,0022057334
16,124023	8	-0,089678168	-133,37376	-0,0015944445	-0,0018272854
16,133789	8	-0,090306997	-135,57658	-0,0022808404	-0,0023846056
16,143555	8	-0,089960545	-134,6687	-0,0014132941	-0,0016330829
16,15332	8	-0,089811534	-133,12024	-0,0022459633	-0,0022867864
16,163086	8	-0,090813637	-134,19872	-0,0015516808	-0,0017410585
16,172852	8	-0,090079755	-133,80113	-0,0021586942	-0,00219423
16,182617	8	-0,090127438	-133,87288	-0,0018258332	-0,0020282785
16,192383	8	-0,089111924	-133,26604	-0,0016240479	-0,0017716758
16,202148	8	-0,089578331	-131,2879	-0,0025270195	-0,0026495073
16,211914	8	-0,089449435	-133,55281	-0,0010769311	-0,0012924034
16,22168	8	-0,089670718	-132,89729	-0,0030259136	-0,0031845868
16,231445	8	-0,090168417	-130,90674	-0,00052458793	-0,000734184
16,241211	8	-0,090257078	-131,55769	-0,0034358648	-0,0035936988
16,250977	8	-0,089804828	-130,85237	-0,00040370418	-0,00057060312
16,260742	8	-0,089065731	-131,38255	-0,0033975409	-0,0036123747
16,270508	8	-0,089097768	-130,35986	-0,00036253085	-0,00055357744
16,280273	8	-0,089338422	-128,48851	-0,0034481972	-0,0036715276
16,290039	8	-0,089515001	-130,86702	-0,00037651494	-0,00057195534
16,299805	8	-0,088667125	-129,71735	-0,0034354192	-0,0036365411
16,30957	8	-0,089639425	-127,99527	-0,00021656218	-0,00041461279
16,319336	8	-0,089655071	-128,10474	-0,0037075833	-0,0039488529
16,329102	8	-0,08944571	-127,48492	8,984789e-06	-0,0001890745
16,338867	8	-0,0890553	-128,02902	-0,0037584479	-0,0039677359
16,348633	8	-0,089678913	-126,53848	8,8400702e-05	-0,00011369034
16,358398	8	-0,088874996	-124,56533	-0,0039013037	-0,0041115629
16,368164	8	-0,088532269	-126,25736	0,00013350334	-3,1642794e-05
16,37793	8	-0,089109689	-125,73528	-0,0036833878	-0,0038827497
16,387695	8	-0,088822097	-123,9586	-8,4040948e-05	-0,00026155193
16,397461	8	-0,089719892	-123,61829	-0,0037996117	-0,0040007224
16,407227	8	-0,087893754	-122,7487	3,1691743e-05	-0,00017056105
16,416992	8	-0,087948143	-123,64612	-0,0037099789	-0,0039000246
16,426758	8	-0,087635219	-121,97986	-7,088267e-05	-0,00027599381
16,436523	8	-0,088638812	-119,61303	-0,0036383134	-0,0038943915
16,446289	8	-0,087255239	-121,24688	-6,6829234e-05	-0,00024978735
16,456055	8	-0,087735057	-120,91239	-0,0035729734	-0,003751507
16,46582	8	-0,088466704	-119,17873	-0,00039323015	-0,00060686702
16,475586	8	-0,087335706	-118,4931	-0,0030886678	-0,0032087392
16,485352	8	-0,087237358	-117,39769	-0,00090099202	-0,0011162106
16,495117	8	-0,087583065	-117,98549	-0,0025822872	-0,0027658506
16,504883	8	-0,087398291	-116,78111	-0,0014030562	-0,0015224502
16,514648	8	-0,086537749	-114,23889	-0,0021163386	-0,0022737659
16,524414	8	-0,087478012	-115,13564	-0,0016041738	-0,0017695691
16,53418	8	-0,086787343	-114,79505	-0,0022781393	-0,0023222431
16,543945	8	-0,086914003	-113,58604	-0,0014884959	-0,0017182271
16,553711	8	-0,085852295	-112,91426	-0,0022497033	-0,0022750436
16,563477	8	-0,086901337	-111,18882	-0,0014814259	-0,0017223672
16,573242	8	-0,086414069	-112,14749	-0,0021819437	-0,0022592549
16,583008	8	-0,086257607	-110,52285	-0,0016149032	-0,0017979037
16,592773	8	-0,086051971	-108,23336	-0,0019009145	-0,0020658628
16,602539	8	-0,085518509	-109,03686	-0,0020792079	-0,0022196758
16,612305	8	-0,084941834	-108,56568	-0,0014275381	-0,0015790289
16,62207	8	-0,085127354	-107,56482	-0,0026921025	-0,0029047674
16,631836	8	-0,084545463	-106,34012	-0,00083099923	-0,00097636681
16,641602	8	-0,085765123	-104,03604	-0,0032449157	-0,0033796162
16,651367	8	-0,084436685	-105,61469	-0,00042527972	-0,0006160824
16,661133	8	-0,085625052	-105,44331	-0,003418837	-0,0036222478
16,670898	8	-0,08444041	-102,65365	-0,00038728089	-0,00054381066
16,680664	8	-0,085847825	-102,11558	-0,0034440665	-0,0036355399
16,69043	8	-0,084762275	-101,82819	-0,000435236	-0,00059574272
16,700195	8	-0,084491074	-101,48716	-0,0034958362	-0,0036589233
16,709961	8	-0,08418411	-100,00407	-0,0002299888	-0,00043643467
16,719727	8	-0,084778666	-97,952515	-0,0035036819	-0,0037427726
16,729492	8	-0,083972514	-98,720352	-0,00014244448	-0,00034818152
16,739258	8	-0,083653629	-98,132561	-0,0037749398	-0,0039705061
16,749023	8	-0,083293021	-95,262146	0,0001136394	-6,8318077e-05
16,758789	8	-0,084804744	-95,425095	-0,0038850047	-0,0040549734
16,768555	8	-0,083887577	-93,995636	5,5792625e-05	-0,00013914926
16,77832	8	-0,08386001	-94,069908	-0,0037793133	-0,0039413045
16,788086	8	-0,083195418	-93,106598	0,00014097648	-5,9230661e-05
16,797852	8	-0,08245483	-90,650589	-0,0037232982	-0,0039491737
16,807617	8	-0,083020329	-91,465477	-6,0336024e-05	-0,00028751278
16,817383	8	-0,083208829	-91,173393	-0,0037433831	-0,0039312532
16,827148	8	-0,082773715	-89,746185	9,9227327e-05	-5,8459682e-05
16,836914	8	-0,081847608	-89,047585	-0,0037928664	-0,0040168604
16,84668	8	-0,08258	-87,55867	1,9399449e-05	-0,00024033384
16,856445	8	-0,083046407	-87,724297	-0,0035675401	-0,0037567383
16,866211	8	-0,081796199	-86,7967	-0,00017199156	-0,00040336809
16,875977	8	-0,080922991	-84,146965	-0,0034018077	-0,0036081178
16,885742	8	-0,081716478	-84,835556	-0,00060045568	-0,00087411137
16,895508	8	-0,081343204	-84,055595	-0,0028496913	-0,0029015935
16,905273	8	-0,081133842	-82,045898	-0,0011382441	-0,0013617484
16,915039	8	-0,081165135	-81,046997	-0,0024689257	-0,0025320391
16,924805	8	-0,080385804	-79,391853	-0,0014542984	-0,0015978058
16,93457	8	-0,080261379	-79,658112	-0,0021440082	-0,0022225555
16,944336	8	-0,079653412	-78,964043	-0,0015680424	-0,0017691727
16,954102	8	-0,080183148	-76,253273	-0,0023665037	-0,0023813266
16,963867	8	-0,079442561	-77,098053	-0,0014279303	-0,0016991093
16,973633	8	-0,079707801	-76,249138	-0,0022453007	-0,0022647076
16,983398	8	-0,079377741	-74,855453	-0,0015153354	-0,0017244321
16,993164	8	-0,079573691	-74,101135	-0,0021221421	-0,0022026408
17,00293	8	-0,078766048	-72,385475	-0,0017924949	-0,0019993878
17,012695	8	-0,078320503	-73,316422	-0,0016717891	-0,0018559261
17,022461	8	-0,07885322	-72,440514	-0,0023857288	-0,0024330111
17,032227	8	-0,078880042	-69,856377	-0,0012654624	-0,0013406757
17,041992	8	-0,07776916	-70,380638	-0,0029197228	-0,0031198885
17,051758	8	-0,077880919	-68,768677	-0,00055038847	-0,00075988
17,061523	8	-0,0775069	-67,946869	-0,0033105223	-0,0035759795
17,071289	8	-0,077889115	-67,702393	-0,00036792931	-0,00053521106
17,081055	8	-0,076915324	-65,814674	-0,0033993381	-0,003611095
17,09082	8	-0,077163428	-66,078033	-0,00037145743	-0,00058643735
17,100586	8	-0,077809393	-64,781128	-0,0033791391	-0,0036165521
17,110352	8	-0,076710433	-62,374851	-0,00047211463	-0,00064393156
17,120117	8	-0,075560063	-62,681293	-0,0033950214	-0,0036046591
17,129883	8	-0,076001137	-61,411827	-0,00017191895	-0,00032028253
17,139648	8	-0,076179206	-60,162872	-0,0036175069	-0,0038637752
17,149414	8	-0,074911863	-60,950661	-2,766581e-05	-0,00026130633
17,15918	8	-0,075180829	-59,222473	-0,0037361227	-0,0039962996
17,168945	8	-0,075277686	-60,08654	0,00017444836	-3,7468235e-05
17,178711	8	-0,074926019	-59,273773	-0,0039563715	-0,0041443305
17,188477	8	-0,075261295	-58,477551	5,3133554e-05	-0,00011795488
17,198242	8	-0,075237453	-59,706947	-0,0036541875	-0,0038289707
17,208008	8	-0,074734539	-57,903893	-2,5996851e-05	-0,00014275566
17,217773	8	-0,074228644	-57,895451	-0,0037645034	-0,0039995653
17,227539	8	-0,073324144	-57,502396	-3,0699157e-05	-0,0002065812
17,237305	8	-0,073164701	-56,171127	-0,0037009907	-0,0038637032
17,24707	8	-0,072547793	-56,037575	3,7068821e-05	-0,00017434059
17,256836	8	-0,072351843	-52,568138	-0,0037265881	-0,0039483276
17,266602	8	-0,072346628	-50,206066	5,4154079e-05	-0,00016790675
17,276367	8	-0,070245564	-50,139347	-0,0035852552	-0,0038087915
17,286133	8	-0,071673095	-48,717327	-0,00036261408	-0,0005510191
17,295898	8	-0,070501864	-47,538773	-0,003100785	-0,0032922393
17,305664	8	-0,071632862	-46,449123	-0,00090664515	-0,0010392722
17,31543	8	-0,07193014	-44,912949	-0,0026039765	-0,0027852904
17,325195	8	-0,070133805	-46,535179	-0,0014435144	-0,0015777779
17,334961	8	-0,069838017	-45,60434	-0,0021763274	-0,002243093
17,344727	8	-0,071100146	-43,541721	-0,001491187	-0,0017359789
17,354492	8	-0,069758296	-43,908573	-0,0022198227	-0,0022376599
17,364258	8	-0,06980449	-42,708286	-0,0015331503	-0,00174392
17,374023	8	-0,069652498	-42,034046	-0,0022843133	-0,0023757545
17,383789	8	-0,069903582	-41,184505	-0,0014882199	-0,0016514625
17,393555	8	-0,069791079	-39,669842	-0,0022372694	-0,0023241648
17,40332	8	-0,06935671	-41,120975	-0,0015852085	-0,0017498832
17,413086	8	-0,068806857	-39,617374	-0,0019675589	-0,002036657
17,422852	8	-0,069388002	-37,997818	-0,0020455816	-0,0021843174
17,432617	8	-0,068815053	-38,503529	-0,0014566247	-0,0015495548
17,442383	8	-0,067836791	-38,043587	-0,0026361058	-0,0027959947
17,452148	8	-0,068037212	-38,604504	-0,0008959691	-0,0011276247
17,461914	8	-0,068381429	-37,720322	-0,0031608192	-0,0033025208
17,47168	8	-0,0675641	-37,451492	-0,00036735088	-0,0006043067
17,481445	8	-0,067666918	-38,369865	-0,003478772	-0,0035990283
17,491211	8	-0,067002326	-36,338711	-0,00036816549	-0,00050420681
17,500977	8	-0,066822022	-34,211769	-0,0034713447	-0,0036192844
17,510742	8	-0,066752732	-33,17923	-0,00029363626	-0,00056634791
17,520508	8	-0,066387653	-31,940273	-0,0034310075	-0,0036456203
17,530273	8	-0,066241622	-31,452061	-0,00040807718	-0,00052260293
17,540039	8	-0,066319853	-30,295076	-0,0034566682	-0,0036540183
17,549805	8	-0,066073239	-28,841208	-0,00011068798	-0,0002449461
17,55957	8	-0,066252053	-29,722424	-0,0037771126	-0,0039395499
17,569336	8	-0,066551566	-29,0355	8,8567176e-05	-0,00011526499
17,579102	8	-0,06666705	-27,210312	-0,0037641453	-0,0040108552
17,588867	8	-0,065856427	-27,248646	7,002498e-05	-0,00017893419
17,598633	8	-0,066339225	-27,409969	-0,0038895775	-0,0040768674
17,608398	8	-0,06538853	-28,83724	8,3224877e-05	-9,2126393e-05
17,618164	8	-0,066481531	-27,692997	-0,0036607825	-0,0038754069
17,62793	8	-0,06576851	-25,949059	-6,0303428e-05	-0,00025438721
17,637695	8	-0,065866113	-27,243393	-0,0037909211	-0,0039967927
17,647461	8	-0,065822154	-27,365265	5,8916194e-05	-0,000125473
17,657227	8	-0,064724684	-26,987129	-0,0037327406	-0,0039354111
17,666992	8	-0,065698475	-26,861513	-0,00011428041	-0,0003070544
17,676758	8	-0,065088272	-26,389332	-0,0035744146	-0,0037978021
17,686523	8	-0,065163523	-27,551064	-0,00016911814	-0,00035135556
17,696289	8	-0,064272434	-26,359549	-0,0033653139	-0,0035370046
17,706055	8	-0,06320402	-25,255596	-0,00066098047	-0,00080597989
17,71582	8	-0,064565986	-25,829756	-0,0028124317	-0,0029802034
17,725586	8	-0,063773245	-24,736198	-0,0010799835	-0,0013410565
17,735352	8	-0,063453615	-23,040707	-0,0024783914	-0,00260813
17,745117	8	-0,062700361	-22,10294	-0,0015523336	-0,0016774922
17,754883	8	-0,063747168	-21,29727	-0,0020985303	-0,0021726887
17,764648	8	-0,063056499	-22,934145	-0,001514027	-0,00171301
17,774414	8	-0,062590092	-21,983692	-0,0023099396	-0,0023568526
17,78418	8	-0,063648075	-19,378262	-0,0015228189	-0,0017268353
17,793945	8	-0,062544644	-21,299561	-0,0021552444	-0,0023002208
17,803711	8	-0,063242018	-21,377178	-0,0015213659	-0,0017403604
17,813477	8	-0,063163042	-21,526209	-0,0021499717	-0,0022335625
17,823242	8	-0,063162297	-21,173834	-0,0018245807	-0,0019906317
17,833008	8	-0,062911958	-20,385319	-0,0016196031	-0,0018057823
17,842773	8	-0,062546879	-22,054268	-0,0022868419	-0,0024314832
17,852539	8	-0,063113868	-21,40344	-0,0012242392	-0,0013866343
17,862305	8	-0,061669201	-19,762545	-0,002961131	-0,0031360241
17,87207	8	-0,062233955	-20,759655	-0,00063336192	-0,0007924285
17,881836	8	-0,061970204	-20,718695	-0,0033517107	-0,0034747471
17,891602	8	-0,061135739	-21,451275	-0,00037556907	-0,0005451066
17,901367	8	-0,062850863	-20,828051	-0,0034280629	-0,0036425828
17,911133	8	-0,062223524	-19,578701	-0,00037766746	-0,00049437315
17,920898	8	-0,061999261	-21,087723	-0,0034297707	-0,0036427195
17,930664	8	-0,062269717	-20,526806	-0,0004425917	-0,00062017108
17,94043	8	-0,062141567	-18,619532	-0,0035201577	-0,0036421944
17,950195	8	-0,062435865	-19,629105	-0,00015518817	-0,0004659041
17,959961	8	-0,061425567	-19,259127	-0,0036107523	-0,0037584386
17,969727	8	-0,062006712	-20,019588	-3,655412e-05	-0,00023964705
17,979492	8	-0,061894953	-19,873129	-0,0038292746	-0,0040273196
17,989258	8	-0,062428415	-18,331808	0,00021474407	2,2765817e-05
17,999023	8	-0,061517954	-20,151855	-0,0038697249	-0,0040550777
18,008789	8	-0,061446428	-20,619343	-2,7444476e-05	-0,00020481418
18,018555	8	-0,061659515	-19,235491	-0,0037012422	-0,0038992648
18,02832	8	-0,061404705	-19,619549	0,00010446936	-0,00013736864
18,038086	8	-0,061082095	-19,7013	-0,003707994	-0,0039039252
18,047852	9	-0,061931461	-20,730318	-4,6823552e-05	-0,00029383943
18,057617	9	-0,061313063	-20,804918	-0,0037501056	-0,0039315219
18,067383	9	-0,061585009	-19,547184	7,2244584e-05	-8,9426234e-05
18,077148	9	-0,061477721	-21,236418	-0,0037785661	-0,0039576301
18,086914	9	-0,062049925	-21,64456	-6,9369562e-05	-0,00025712987
18,09668	9	-0,06166622	-20,807936	-0,0034816528	-0,0036534085
18,106445	9	-0,061938912	-21,429817	-0,00041308274	-0,00061933184
18,116211	9	-0,061485916	-21,4135	-0,0031314604	-0,003319656
18,125977	9	-0,061804801	-23,301495	-0,00085813052	-0,0010772593
18,135742	9	-0,061832368	-22,743595	-0,0026199552	-0,0027707336
18,145508	9	-0,062462687	-21,376005	-0,0013309129	-0,0015264049
18,155273	9	-0,061269104	-23,73361	-0,0023378194	-0,0023477508
18,165039	9	-0,062133372	-23,683151	-0,0015513937	-0,0016883748
18,174805	9	-0,060850382	-22,985945	-0,0020727783	-0,002249297
18,18457	9	-0,061481446	-23,874481	-0,0014712926	-0,0016950591
18,194336	9	-0,061309338	-22,888212	-0,0023702367	-0,002383346
18,204102	9	-0,062453002	-24,197241	-0,0015094391	-0,0016921698
18,213867	9	-0,062075257	-24,426123	-0,0022135745	-0,0022710518
18,223633	9	-0,062598288	-22,499348	-0,0015900949	-0,0017797044
18,233398	9	-0,061357766	-24,34264	-0,0019628757	-0,0020017796
18,243164	9	-0,062460452	-24,63282	-0,0020407205	-0,002203661
18,25293	9	-0,061887503	-24,612705	-0,0013713195	-0,001527753
18,262695	9	-0,061860681	-25,394625	-0,0025951092	-0,0026994904
18,272461	9	-0,061705709	-24,754023	-0,00095722411	-0,0011215806
18,282227	9	-0,061728805	-26,399837	-0,0031408311	-0,003301884
18,291992	9	-0,062719733	-26,715109	-0,0004740998	-0,00062330818
18,301758	9	-0,062812865	-26,120218	-0,0033521287	-0,0036197298
18,311523	9	-0,062767416	-27,544359	-0,00033889679	-0,00048006812
18,321289	9	-0,062385201	-27,694841	-0,003454288	-0,003663722
18,331055	9	-0,063491613	-28,559464	-0,00029344359	-0,00053744979
18,34082	9	-0,063306838	-29,148655	-0,0034712211	-0,0036455705
18,350586	9	-0,06255284	-29,316349	-0,00041971987	-0,0005870639
18,360352	9	-0,06314069	-31,414673	-0,0034962066	-0,0037197182
18,370117	9	-0,063619018	-31,673119	-0,00010364951	-0,00030187654
18,379883	9	-0,063573569	-31,360977	-0,0037172413	-0,0039588022
18,389648	9	-0,063819438	-33,192253	2,6565831e-05	-0,00013404344
18,399414	9	-0,062615424	-33,002094	-0,0038137231	-0,0039820629
18,40918	9	-0,062640011	-33,484058	0,00015205442	-1,6077684e-06
18,418945	9	-0,063934922	-33,773453	-0,00395119	-0,0041595595
18,428711	9	-0,06345883	-32,6334	1,35148e-05	-0,00014390863
18,438477	9	-0,063997507	-34,175842	-0,0036201298	-0,0038458768
18,448242	9	-0,064564496	-34,143993	4,8991205e-05	-0,00019559715
18,458008	9	-0,064526498	-33,805191	-0,0037891022	-0,0039785239
18,467773	9	-0,064461678	-34,416458	-3,437337e-05	-0,00023495695
18,477539	9	-0,064118207	-34,158298	-0,0036249852	-0,0038091324
18,487305	9	-0,064949691	-34,982964	-8,2821207e-05	-0,00027753029
18,49707	9	-0,065113604	-36,354916	-0,0036542953	-0,0038770449
18,506836	9	-0,0654459	-36,708683	-9,3398412e-05	-0,00029062852
18,516602	9	-0,065446645	-39,191013	-0,0034017782	-0,0035697664
18,526367	9	-0,066728145	-40,621193	-0,00063083728	-0,00084688852
18,536133	9	-0,065096468	-41,135841	-0,0029184585	-0,0029787186
18,545898	9	-0,066677481	-43,221706	-0,0011009887	-0,001239766
18,555664	9	-0,06595999	-43,352066	-0,0024406672	-0,0026033726
18,56543	9	-0,066497922	-44,189983	-0,001578538	-0,0017484815
18,575195	9	-0,066480786	-45,486832	-0,0020734686	-0,002243174
18,584961	9	-0,066208839	-45,833057	-0,0014348329	-0,0016879335
18,594727	9	-0,066579878	-48,038952	-0,0022391174	-0,0022989465
18,604492	9	-0,066459179	-48,40675	-0,0015181547	-0,0017711386
18,614258	9	-0,066801906	-47,38818	-0,0022850526	-0,002339452
18,624023	9	-0,067149848	-48,817238	-0,0015292435	-0,0017099106
18,633789	9	-0,06718114	-48,902958	-0,0021308889	-0,0022909902
18,643555	9	-0,066390634	-49,54216	-0,0018319672	-0,0019545651
18,65332	9	-0,067023188	-49,781212	-0,0016856288	-0,0018082614
18,663086	9	-0,067581981	-50,309048	-0,0022392329	-0,0024119667
18,672852	9	-0,067239255	-52,459732	-0,0011291263	-0,0012972299
18,682617	9	-0,067083538	-52,768917	-0,0029936631	-0,0031369645
18,692383	9	-0,068243593	-52,356915	-0,0006925459	-0,00088948052
18,702148	9	-0,067998469	-53,880581	-0,0032996191	-0,0035055554
18,711914	9	-0,069080293	-53,94154	-0,00043933571	-0,00064208254
18,72168	9	-0,068148226	-55,569641	-0,0034130281	-0,0036299913
18,731445	9	-0,069337338	-55,934982	-0,00033438555	-0,00049834826
18,741211	9	-0,069332868	-56,400291	-0,0034128169	-0,0036561813
18,750977	9	-0,069541484	-59,109039	-0,00034417477	-0,00056823541
18,760742	9	-0,069977343	-60,564644	-0,0035472973	-0,0037424741
18,770508	9	-0,070450455	-60,260265	-0,00026756636	-0,00044860004
18,780273	9	-0,070042163	-62,024826	-0,0035726943	-0,0037974794
18,790039	9	-0,07013604	-63,881195	-7,8793091e-05	-0,00022963331
18,799805	9	-0,070687383	-65,657715	-0,0038598904	-0,0040353807
18,80957	9	-0,071039796	-66,768257	0,00016160106	-5,0481285e-05
18,819336	9	-0,070549548	-65,841331	-0,0037735752	-0,0039970842
18,829102	9	-0,070288032	-68,527725	-1,565495e-06	-0,00013777755
18,838867	9	-0,07077679	-69,631409	-0,0038429264	-0,0040860316
18,848633	9	-0,07070303	-68,870888	8,9064852e-05	-0,0001791367
18,858398	9	-0,070258975	-69,829216	-0,0036390168	-0,0038229525
18,868164	9	-0,070521235	-69,231979	-4,9267255e-05	-0,00021183889
18,87793	9	-0,071531534	-71,005646	-0,003811813	-0,0040484094
18,887695	9	-0,071299076	-71,310295	0,00010322576	-0,00014630114
18,897461	9	-0,071787834	-70,63192	-0,0037530125	-0,0039596157
18,907227	9	-0,072275102	-73,025406	-6,3152111e-05	-0,00027622902
18,916992	9	-0,071967393	-73,419128	-0,0035138221	-0,0037180774
18,926758	9	-0,07256791	-73,475731	-0,00031642994	-0,00049939606
18,936523	9	-0,073163956	-73,969879	-0,0032133651	-0,0033939059
18,946289	9	-0,073229522	-75,114845	-0,00087234366	-0,001063485
18,956055	9	-0,074473768	-78,031242	-0,0025683006	-0,002715959
18,96582	9	-0,074928254	-77,089066	-0,0013027596	-0,0015119935
18,975586	9	-0,07411018	-77,414108	-0,0023041076	-0,0024024555
18,985352	9	-0,075680763	-78,375183	-0,0015755476	-0,0017447333
18,995117	9	-0,074965507	-80,279213	-0,0020834354	-0,0022079507
19,004883	9	-0,075659901	-81,239838	-0,0014346732	-0,0016687926
19,014648	9	-0,07577166	-82,979645	-0,0023065517	-0,0023982262
19,024414	9	-0,076128542	-84,083984	-0,0015188151	-0,0017673728
19,03418	9	-0,076016039	-86,70076	-0,0022327113	-0,0022939187
19,043945	9	-0,076107681	-87,635002	-0,0015776489	-0,0018049339
19,053711	9	-0,076051056	-86,552505	-0,0020121497	-0,0020925275
19,063477	9	-0,076551735	-88,623734	-0,0020835062	-0,0022103873
19,073242	9	-0,076910853	-89,317482	-0,00143732	-0,0016328538
19,083008	9	-0,077079982	-90,427353	-0,0025490811	-0,0026180688
19,092773	9	-0,076226145	-90,842537	-0,00091669004	-0,001095082
19,102539	9	-0,077887625	-90,036026	-0,0032334535	-0,0033999884
19,112305	9	-0,077334046	-92,874535	-0,00044329485	-0,00069695513
19,12207	9	-0,077743083	-93,623703	-0,0033883157	-0,0035345538
19,131836	9	-0,07815659	-93,071953	-0,00038633545	-0,00057178253
19,141602	9	-0,078069419	-95,115967	-0,0034871907	-0,0036445386
19,151367	9	-0,078677386	-96,097931	-0,00035911144	-0,0005161204
19,161133	9	-0,079982728	-97,413391	-0,003313865	-0,0035901295
19,170898	9	-0,078850985	-97,81237	-0,00042393469	-0,00058340258
19,180664	9	-0,078560412	-96,768372	-0,0035208487	-0,0037284079
19,19043	9	-0,078750402	-98,841721	-0,00018540828	-0,00028189318
19,200195	9	-0,080350041	-99,022827	-0,0036460268	-0,003799116
19,209961	9	-0,079170614	-98,366692	-1,4595571e-06	-0,00017204051
19,219727	9	-0,080985576	-99,522614	-0,0038541805	-0,0040585389
19,229492	9	-0,080868602	-100,40623	0,0001488204	-2,7193892e-06
19,239258	9	-0,081239641	-102,74243	-0,0038810892	-0,0040749749
19,249023	9	-0,082030892	-103,50011	-7,3679839e-05	-0,00027008925
19,258789	9	-0,080742687	-104,16736	-0,0037264933	-0,0039564422
19,268555	9	-0,081700832	-107,71978	9,7305747e-05	-0,00011440492
19,27832	9	-0,082039088	-108,85167	-0,0037249709	-0,0038975747
19,288086	9	-0,082668662	-108,01851	-8,9768728e-05	-0,00026319703
19,297852	9	-0,08238256	-109,37274	-0,0037517953	-0,0039522657
19,307617	9	-0,082452595	-109,24467	-1,0074291e-05	-0,00021586678
19,317383	9	-0,082173944	-111,16195	-0,0037267876	-0,0039443756
19,327148	9	-0,083123893	-111,48482	-7,9091697e-05	-0,00032401853
19,336914	9	-0,082492828	-110,49402	-0,0034067859	-0,0035546739
19,34668	9	-0,082536042	-112,77619	-0,00060436345	-0,00080014218
19,356445	9	-0,081941485	-113,18192	-0,0029353776	-0,0031144845
19,366211	9	-0,083763152	-113,31358	-0,0010738863	-0,0012197149
19,375977	9	-0,083560497	-114,19877	-0,0023730842	-0,0025088321
19,385742	9	-0,083576143	-114,80835	-0,0016085564	-0,0017568893
19,395508	9	-0,084239244	-116,83538	-0,0022195338	-0,0022414292
19,405273	9	-0,0837937	-117,1165	-0,0014921547	-0,0016735109
19,415039	9	-0,084592402	-115,76719	-0,0021759151	-0,0023104723
19,424805	9	-0,084299594	-116,8684	-0,0015055228	-0,0017211653
19,43457	9	-0,085667521	-116,65349	-0,002273323	-0,0023377228
19,444336	9	-0,084907562	-116,64544	-0,0015760168	-0,0017208634
19,454102	9	-0,085667521	-116,74927	-0,002170657	-0,0022866321
19,463867	9	-0,084579736	-116,84884	-0,0017810164	-0,0019376512
19,473633	9	-0,086180121	-119,6655	-0,0017676551	-0,0018847883
19,483398	9	-0,086326897	-120,78415	-0,0022667455	-0,0024842238
19,493164	9	-0,087019056	-121,06433	-0,0011714791	-0,0013354437
[truncated: 84,347 more rows]
