# Supplementary material for: Medial open wedge osteotomy yields comparable stability to lateral open wedge procedure on the distal femur
Source: PLoS One. 2024 Sep 25;19(9):e0310869. doi: 10.1371/journal.pone.0310869 (PMC11423964; doi:10.1371/journal.pone.0310869)
Supplement: S1 File — This file contains all raw data in csv format as it was stored on the testing machine. (ZIP) [file pone.0310869.s001.zip › Specimens/L3_Torsion/specimen.dat]

MTS793|MPT|DEU|1|2|,|.|:|49|1|1|A
Datenerfassung						Zeit:	10,019531	Sec	13.07.2021 13:43:12
Zeit	Torsional Z�hler	Torsional Winkel	Torsional Drehmoment	Axial Kraft	Aux Input 1	Aux Input 2	Aux Input 3
Sec	segments	deg	N-m	N	V	V	V
0,0234375	0	-0,0023719668	0,0028523616	2,0416081	0,00054611795	4,4822318e-05	4,4223416e-05
0,033203125	0	-0,0040283799	0,0020548236	0,68502498	-0,0031511516	-0,0037111982	-0,0041058301
0,04296875	0	-0,0033795834	0,0017859042	1,0194629	0,00072666514	0,00019423239	0,00017874794
0,052734375	0	0,0033482909	-0,018843357	2,1934044	-0,0031636793	-0,0036429015	-0,0040590037
0,0625	0	0,0048837066	-0,012000091	0,65373254	0,00037414298	-0,00010331063	-0,00013902085
0,072265625	0	-0,004645884	0,0025736634	0,074654818	-0,0030802831	-0,0036101183	-0,0039276988
0,08203125	0	0,0069949031	-0,01685489	1,5528872	0,00065502245	0,00015562939	0,00016742975
0,091796875	0	-0,0055992603	-0,021449989	2,0909774	-0,0030759247	-0,0035818561	-0,0039852569
0,1015625	0	0,0059935451	-0,0051987357	2,1660514	0,00052640855	-4,9631461e-05	-6,4460619e-06
0,11132813	0	-0,0046187639	-0,012026355	0,83355236	-0,0028614777	-0,003427404	-0,0037950776
0,12109375	0	-0,0010514259	-0,022929395	1,0734144	0,00029007977	-0,00018134258	-0,0002337453
0,13085938	0	0,01020968	-0,0017198268	2,1761098	-0,0026998436	-0,0031706197	-0,0035367645
0,140625	0	-0,015608668	-0,024653552	0,412222	-0,00016901686	-0,00070435682	-0,00072716217
0,15039063	0	0,013272166	-0,018488802	-0,37545338	-0,0021424587	-0,0026631004	-0,002897012
0,16015625	0	-0,01241684	-0,020587351	0,58681703	-0,00056279986	-0,001055922	-0,0011949916
0,16992188	0	0,012589991	-0,00088862143	0,80399215	-0,0019016755	-0,0022685642	-0,0026058934
0,1796875	0	-0,0024783611	-0,029037287	1,1345744	-0,000943547	-0,0014174012	-0,001607363
0,18945313	0	0,0098529458	-0,01689624	0,22703782	-0,0015497911	-0,0019765233	-0,0023124071
0,19921875	0	0,001693964	-0,010198401	1,4149771	-0,0011035696	-0,0016042051	-0,0017926926
0,20898438	0	0,00092625618	0,0059508719	2,6175845	-0,0017252879	-0,0021480729	-0,0024350188
0,21875	0	0,0025638938	-0,030273898	1,3781525	-0,00097357086	-0,0015264746	-0,0016595977
0,22851563	0	0,0092959404	-0,0020678155	0,51361507	-0,0016663832	-0,0020599267	-0,0023556792
0,23828125	0	-0,009264648	-0,0041655265	0,7655192	-0,0010005075	-0,0015161101	-0,0017562433
0,24804688	0	0,014922321	-0,0090924092	0,74691141	-0,0016453626	-0,0019828372	-0,0022720664
0,2578125	0	0,0018066168	-0,019608065	0,53605068	-0,0012918116	-0,0018322928	-0,0020281097
0,26757813	0	0,017653108	-0,0049675349	-0,18032268	-0,0012228931	-0,0016896268	-0,0019154943
0,27734375	0	-0,015224814	-0,0032187905	0,26704744	-0,0018373131	-0,0022274083	-0,0025529496
0,28710938	0	0,01642853	-0,0027059577	1,4454033	-0,0007848643	-0,00128205	-0,0014258691
0,296875	0	-0,016497374	-0,013375701	0,44063663	-0,0022611874	-0,0027999948	-0,0031177956
0,30664063	0	0,012809038	-0,0039238483	0,67225659	-9,8044402e-05	-0,0006800234	-0,00066123653
0,31640625	0	-0,0029832125	0,0055907294	1,3659428	-0,0027891453	-0,0033170022	-0,0037042978
0,32617188	0	0,0099655986	0,0024905428	1,3749115	0,00018120889	-0,00040700129	-0,00039985136
0,3359375	0	0,00098258257	0,02827174	1,2130569	-0,0030049246	-0,00351696	-0,0038473303
0,34570313	0	0,013670623	0,034125663	0,66270119	0,00026197071	-0,00032841592	-0,00029988727
0,35546875	0	-0,0046521425	0,057850637	0,9856559	-0,0030077477	-0,0035829851	-0,003900459
0,36523438	0	0,021180809	0,075959459	1,6255584	0,00021652013	-0,00027894654	-0,0003185228
0,375	0	0,01022011	0,10443711	0,52115881	-0,0029092249	-0,0034475557	-0,0038523758
0,38476563	0	0,027324557	0,10980726	-0,44245273	0,00026398557	-0,00025421288	-0,00022555592
0,39453125	0	0,016950071	0,13949764	0,089490786	-0,0030955079	-0,0036555058	-0,004019049
0,40429688	0	0,027706325	0,13654637	-0,56074929	0,00038841012	-0,00013497758	-0,00015905454
0,4140625	0	0,020275414	0,1706543	-1,319088	-0,0031671843	-0,0037594265	-0,0040946226
0,42382813	0	0,024333	0,15928563	-2,3007207	0,00052510889	1,2550308e-05	4,8614529e-05
0,43359375	0	0,03192246	0,19068564	-2,8862245	-0,0033862852	-0,0039106682	-0,0042649112
0,44335938	0	0,029308498	0,19979315	-2,4766848	0,00074388797	0,00018144485	0,00021966123
0,453125	0	0,033850074	0,2122826	-4,7199893	-0,0032840827	-0,003742534	-0,0041539506
0,46289063	0	0,025605559	0,2106593	-4,6808739	0,00042420055	-0,00011101463	-8,3313062e-05
0,47265625	0	0,022586882	0,24475841	-4,7526231	-0,0032348265	-0,0037857052	-0,0041731847
0,48242188	0	0,046031177	0,25212178	-5,9432445	0,0005276273	-2,5540494e-05	-2,7032511e-05
0,4921875	0	0,034496784	0,27290332	-7,1998873	-0,0030916673	-0,0036562248	-0,0039855582
0,50195313	0	0,047971308	0,279576	-8,19454	0,00036806348	-0,00014210818	-0,00020763917
0,51171875	0	0,045342743	0,29828176	-8,9912672	-0,0031331591	-0,0036890057	-0,0040344554
0,52148438	0	0,044095218	0,321275	-9,5981169	0,00049481809	-4,4800188e-05	-4,4134576e-05
0,53125	0	0,053403676	0,32881367	-12,034289	-0,0032034162	-0,0037193876	-0,0041318899
0,54101563	0	0,051565766	0,35062256	-13,240725	0,00031441086	-0,00020008517	-0,000177408
0,55078125	0	0,061654449	0,3675822	-13,1079	-0,002834368	-0,003339401	-0,0037062517
0,56054688	0	0,062401295	0,37897992	-14,764471	-5,6463759e-05	-0,00060215307	-0,00062810379
0,5703125	0	0,069521368	0,39488935	-16,303473	-0,0024835321	-0,0029804355	-0,0033436085
0,58007813	0	0,065486729	0,41385758	-17,139204	-0,00051705661	-0,00096199376	-0,0011214849
0,58984375	0	0,091334283	0,41601259	-18,480028	-0,0019381577	-0,0023576429	-0,0026460325
0,59960938	0	0,075201988	0,46119019	-19,560791	-0,0010167407	-0,0014592197	-0,0016520972
0,609375	0	0,093451738	0,45203996	-21,972378	-0,0017640546	-0,0021451234	-0,0024591992
0,61914063	0	0,087247491	0,48614648	-22,32369	-0,00099553517	-0,0015404826	-0,0017018754
0,62890625	0	0,090103447	0,4750846	-21,415203	-0,0015309444	-0,0019691889	-0,0023151662
0,63867188	0	0,1087746	0,4860487	-21,640734	-0,0010730471	-0,0015847979	-0,0017518267
0,6484375	0	0,11270285	0,48073149	-22,533854	-0,0018013731	-0,0021781421	-0,0024624728
0,65820313	0	0,10835528	0,49154806	-22,164379	-0,00098112761	-0,0015102187	-0,0016657891
0,66796875	0	0,12384713	0,47372338	-21,299589	-0,0016040091	-0,0020423045	-0,0023604452
0,67773438	0	0,12916893	0,48575196	-21,522324	-0,0011571207	-0,0016752485	-0,0018640185
0,6875	0	0,1439181	0,48132575	-22,336374	-0,0014398933	-0,0018294549	-0,0021075562
0,69726563	0	0,13762832	0,48917374	-22,257137	-0,0015711737	-0,0020010427	-0,0022816588
0,70703125	0	0,18332779	0,47945437	-20,828415	-0,00084629701	-0,001296876	-0,0014794746
0,71679688	0	0,1635927	0,47538692	-21,309145	-0,0021805549	-0,0026762958	-0,0030019549
0,7265625	0	0,20049274	0,4903363	-22,504963	-0,00042070678	-0,00093504845	-0,0010244433
0,73632813	0	0,19076914	0,49335939	-21,643583	-0,0026306449	-0,0031373082	-0,0035326381
0,74609375	0	0,2320835	0,47644776	-21,189842	0,00011012904	-0,00043792685	-0,00046143832
0,75585938	0	0,23180813	0,47433022	-21,412745	-0,0030027041	-0,0035124023	-0,0039030174
0,765625	0	0,26143998	0,48484644	-22,37767	0,00021632906	-0,00029564204	-0,00031500158
0,77539063	0	0,27384222	0,47902855	-21,933262	-0,0029797398	-0,0034904156	-0,0038531171
0,78515625	0	0,29913694	0,48556477	-20,940006	0,00030694675	-0,0002842278	-0,00030032432
0,79492188	0	0,31081945	0,47693643	-21,640676	-0,0030213753	-0,0035940572	-0,0039526233
0,8046875	0	0,3414005	0,49975699	-22,621248	0,00023316868	-0,0003206947	-0,00036668358
0,81445313	0	0,36503464	0,48195356	-21,627321	-0,0029595685	-0,0034735394	-0,0038653959
0,82421875	0	0,39635211	0,48858002	-21,534674	0,00037826321	-0,00012688911	-0,00013088495
0,83398438	0	0,40682673	0,48557231	-22,149849	-0,0032441665	-0,0037589921	-0,0041348175
0,84375	0	0,45410544	0,4939464	-22,223499	0,00050168252	-8,3241048e-06	4,5014749e-05
0,85351563	0	0,48193693	0,48388895	-21,981989	-0,0032387176	-0,0037413039	-0,0040950277
0,86328125	0	0,53381145	0,50746387	-21,52523	0,00060237566	4,0430205e-05	5,6060599e-05
0,87304688	0	0,56155533	0,48113158	-22,011492	-0,0034417522	-0,0039608376	-0,0043004211
0,8828125	0	0,60376257	0,50291699	-22,410807	0,00067904755	0,00020408182	0,00017048143
0,89257813	0	0,64641416	0,50939816	-21,556244	-0,0031067922	-0,0036241612	-0,0039531114
0,90234375	0	0,67450017	0,51095855	-21,045618	0,00036100842	-0,00015229885	-0,00012338336
0,91210938	0	0,7059449	0,49537775	-21,778811	-0,0032663224	-0,0037918005	-0,0041586901
0,921875	0	0,75079113	0,50554276	-21,309704	0,00050229824	-4,2203748e-05	2,8367867e-05
0,93164063	0	0,79380989	0,53296107	-17,287228	-0,0031810319	-0,0037117661	-0,004059718
0,94140625	0	0,83637387	0,70459872	-7,6813159	0,00035240912	-0,00016210965	-0,00010151671
0,95117188	0	0,86754322	0,79295623	2,2072904	-0,0030921837	-0,0035575835	-0,0039760154
0,9609375	0	0,90543419	1,0559826	10,801591	0,00038139173	-0,00019012479	-0,00018028026
0,97070313	0	0,93962222	1,2528355	19,485718	-0,0030197098	-0,0035596648	-0,0038723864
0,98046875	0	0,96053809	1,4320621	26,222057	0,00011591663	-0,00044056459	-0,00042863836
0,99023438	0	0,99974334	1,6875188	30,147303	-0,0026092131	-0,0030395796	-0,0033750546
1	0	0,99928856	1,8242053	31,507797	-0,00038684928	-0,00090243894	-0,00094992737
1,0097656	0	1,027143	1,9291718	33,17979	-0,0021830753	-0,0026282424	-0,0029418161
1,0195313	0	1,0167956	1,9737085	34,48505	-0,0007259486	-0,0012106309	-0,0013153955
1,0292969	0	1,0334036	1,9816915	32,267479	-0,0016622592	-0,0021524013	-0,0024204357
1,0390625	0	1,0245206	1,9617565	32,667351	-0,0011501091	-0,0015996175	-0,0018135328
1,0488281	0	1,0235693	1,9611011	32,80431	-0,001675433	-0,0020933694	-0,0024128994
1,0585938	0	1,0238761	1,9431554	32,308296	-0,00096712681	-0,0015001748	-0,0016286268
1,0683594	0	1,0229311	1,9575649	31,871964	-0,0016879116	-0,0020521043	-0,0023396825
1,078125	0	1,0257766	1,9315982	31,881407	-0,00099452026	-0,0015577927	-0,0016846097
1,0878906	0	1,0271325	1,9557391	31,66239	-0,001686195	-0,0020695908	-0,0023132975
1,0976563	0	1,0205152	1,9552499	32,227554	-0,0011222534	-0,0016240157	-0,0017388395
1,1074219	0	1,0355773	1,9609035	30,751274	-0,0015103073	-0,0019958057	-0,0022379698
1,1171875	0	1,0235423	2,0640006	31,122089	-0,0014745431	-0,0019320844	-0,0021795968
1,1269531	0	1,0553207	2,1879866	33,160404	-0,0011361919	-0,0015512402	-0,0017297991
1,1367188	0	1,0371858	2,2937069	33,735653	-0,0019620799	-0,0024172917	-0,0026710662
1,1464844	0	1,0825326	2,430594	33,831009	-0,00048229937	-0,0010154217	-0,0010807352
1,15625	0	1,0638177	2,5393546	33,847691	-0,0025384042	-0,0030856167	-0,0034354515
1,1660156	0	1,096848	2,6072712	34,186287	-3,9192091e-05	-0,00061288563	-0,00059184391
1,1757813	0	1,079608	2,6744413	34,007759	-0,002922093	-0,0034051558	-0,003776548
1,1855469	0	1,0968313	2,6982021	33,109219	0,00015350961	-0,00036585002	-0,00033883916
1,1953125	0	1,0866299	2,6993909	33,622078	-0,0030191652	-0,0035463003	-0,00394066
1,2050781	0	1,0952375	2,6779907	35,12632	0,00025587768	-0,00033248807	-0,00027351096
1,2148438	0	1,0880506	2,6856368	34,291454	-0,0029584772	-0,0034988243	-0,0038756824
1,2246094	0	1,0986942	2,6788216	33,737495	0,00028779497	-0,00028327559	-0,00028859614
1,234375	0	1,0852385	2,6696334	32,698978	-0,0030608985	-0,0035846403	-0,0039949366
1,2441406	0	1,0985023	2,667058	32,915733	0,00025094079	-0,00025357323	-0,00021837594
1,2539063	0	1,0835841	2,691366	33,371456	-0,0030814649	-0,0036051054	-0,003995691
1,2636719	0	1,104694	2,7038243	31,882357	0,00052014436	-8,9298643e-05	-3,0127485e-05
1,2734375	0	1,0929677	2,7998602	32,512589	-0,0033329076	-0,0038811541	-0,004280746
1,2832031	0	1,1153188	2,8896186	32,311932	0,00063715433	0,00011141761	0,00014507888
1,2929688	0	1,1140984	2,9773235	31,045675	-0,0032808715	-0,003805351	-0,0041456362
1,3027344	0	1,1295903	3,0683522	30,295439	0,00057575147	6,2335821e-05	-6,9201633e-06
1,3125	0	1,1274958	3,165889	30,170465	-0,0033249673	-0,0039000083	-0,0042036683
1,3222656	0	1,1369336	3,2100823	30,552904	0,00054719206	6,316086e-06	2,1489031e-05
1,3320313	0	1,1406553	3,2581089	31,424343	-0,0031463641	-0,0036696398	-0,0040423186
1,3417969	0	1,1495882	3,2790434	29,488373	0,00036316909	-0,00015132781	-0,00016486629
1,3515625	0	1,1397061	3,2936287	29,648439	-0,0032472597	-0,0037686354	-0,0041527562
1,3613281	0	1,1483178	3,25809	30,826935	0,0005377669	-3,9308743e-05	1,373628e-05
1,3710938	0	1,1410747	3,2461295	29,617483	-0,0031911344	-0,0037486877	-0,0040642726
1,3808594	0	1,1475313	3,2686527	29,229708	0,00039200488	-0,00012110692	-0,00016416372
1,390625	0	1,1450821	3,2510798	29,871035	-0,0029294679	-0,0034822263	-0,0038701273
1,4003906	0	1,1443603	3,2376525	29,837648	0,00021667336	-0,00032418175	-0,00031031284
1,4101563	0	1,1558654	3,2791312	30,307314	-0,0027741552	-0,0032888814	-0,0035870548
1,4199219	0	1,1434591	3,3294456	28,440161	-0,00017968327	-0,00072375475	-0,00077873573
1,4296875	0	1,1690438	3,3787658	28,832266	-0,0022128199	-0,0026940538	-0,0030015148
1,4394531	0	1,1554837	3,4763949	29,57197	-0,00070283632	-0,0012720324	-0,0013519358
1,4492188	0	1,1784086	3,555382	27,377893	-0,0018599298	-0,0022973164	-0,00256047
1,4589844	0	1,1836594	3,6113317	25,918997	-0,0010014784	-0,0014854227	-0,0016090833
1,46875	0	1,1862483	3,652601	26,192245	-0,0016554978	-0,0021233785	-0,0023475604
1,4785156	0	1,1908233	3,7147343	26,331135	-0,0011152276	-0,0016158032	-0,0017774265
1,4882813	0	1,1894715	3,7359633	26,520817	-0,0016686128	-0,0020594294	-0,0023519143
1,4980469	0	1,1921396	3,7425225	25,585648	-0,00099385739	-0,0015454913	-0,0016966386
1,5078125	0	1,1924922	3,7721281	26,080906	-0,0016800859	-0,0020739902	-0,0024045922
1,5175781	0	1,1903205	3,7930028	27,690819	-0,00099859084	-0,0015470377	-0,0017835747
1,5273438	0	1,197862	3,7436547	26,883892	-0,0015283793	-0,0019486886	-0,0022395586
1,5371094	0	1,1858207	3,7689619	25,704754	-0,0012993874	-0,0017824925	-0,0019652615
1,546875	0	1,2059	3,7922206	25,624819	-0,0012365639	-0,0017659068	-0,0019390301
1,5566406	0	1,1807034	3,7939439	25,803997	-0,0018702823	-0,0022497205	-0,0025643148
1,5664063	0	1,2122065	3,806725	25,336147	-0,00075733726	-0,0011951923	-0,0013152725
1,5761719	0	1,1824661	3,871886	22,90383	-0,002372971	-0,0028713224	-0,0031878969
1,5859375	0	1,2190616	3,9319384	22,311062	-0,00015469806	-0,00061330333	-0,00064256066
1,5957031	0	1,2009537	3,9863582	23,122095	-0,002850733	-0,0033014561	-0,003690568
1,6054688	0	1,2232673	4,0337362	21,529617	0,00018045117	-0,00035252937	-0,00035765587
1,6152344	0	1,2148434	4,1079535	20,69693	-0,0029898928	-0,0034681803	-0,0039525134
1,625	0	1,2304332	4,1462927	21,866709	0,00024466732	-0,00036775574	-0,00026016889
1,6347656	0	1,2220156	4,1631484	21,883389	-0,0030487315	-0,003545867	-0,0038694984
1,6445313	0	1,231226	4,1905508	21,324261	0,00014352205	-0,0003457873	-0,00028231385
1,6542969	0	1,2227437	4,1961026	20,422787	-0,0029615171	-0,0034836854	-0,0038674062
1,6640625	0	1,2392807	4,2024407	20,834421	0,00028884475	-0,00021803174	-0,00021249332
1,6738281	0	1,2234571	4,2007041	22,668997	-0,0031193784	-0,003708493	-0,0040456299
1,6835938	0	1,2393036	4,2037835	21,283581	0,00043705106	-8,5281026e-05	-7,6396609e-05
1,6933594	0	1,2226081	4,2105942	20,461987	-0,0032474708	-0,0037690911	-0,0041171
1,703125	0	1,2386444	4,2289071	21,325405	0,00060717703	3,0982766e-05	7,9702804e-05
1,7128906	0	1,2305417	4,2328219	21,057436	-0,0034205068	-0,004010784	-0,004304735
1,7226563	0	1,2386382	4,268805	21,118065	0,00070811878	0,00022146627	0,00024389556
1,7324219	0	1,245777	4,2926464	20,506941	-0,0033006191	-0,0038124919	-0,0041926256
1,7421875	0	1,2480655	4,3545036	20,054989	0,00051372452	-7,3858544e-05	-2,7090355e-05
1,7519531	0	1,2528241	4,3932638	19,851923	-0,0032862446	-0,0038282129	-0,0041681915
1,7617188	0	1,2542238	4,4407949	18,69223	0,00050981354	-2,6971793e-05	-2,2869353e-05
1,7714844	0	1,2513032	4,476943	19,113171	-0,0031329105	-0,0036802541	-0,0040462939
1,78125	0	1,2629941	4,526742	20,66441	0,0004542958	-0,00013061888	-6,5551867e-05
1,7910156	0	1,2688541	4,5295734	19,936441	-0,0032132664	-0,0037113258	-0,0041237287
1,8007813	0	1,2645128	4,5504551	18,445663	0,00048600137	-3,951518e-06	5,2006144e-05
1,8105469	0	1,27258	4,5373912	18,70796	-0,0031954704	-0,003711689	-0,0041152216
1,8203125	0	1,2604616	4,5379863	18,147602	0,00034663462	-0,0002344245	-0,00018785846
1,8300781	0	1,2718854	4,5500374	18,837992	-0,0028644311	-0,0033485736	-0,0037019372
1,8398438	0	1,2574929	4,5412149	17,726858	-3,0809606e-05	-0,00053521333	-0,00058516476
1,8496094	0	1,2877214	4,5469184	17,190668	-0,0024484338	-0,0029660971	-0,0033051262
1,859375	0	1,2566605	4,5597801	18,384922	-0,00049166323	-0,0010375875	-0,001148997
1,8691406	0	1,3055497	4,5597854	17,385437	-0,001900441	-0,002359326	-0,0026341812
1,8789063	0	1,2613795	4,5531139	17,6341	-0,00097110844	-0,0014454272	-0,0015938903
1,8886719	0	1,2859085	4,5843768	17,532175	-0,0018006421	-0,002125002	-0,0024540408
1,8984375	0	1,2678423	4,6133204	18,734671	-0,0010417781	-0,0015668789	-0,0017400859
1,9082031	0	1,2747183	4,6373057	18,720171	-0,0014668632	-0,0019020692	-0,0021697055
1,9179688	0	1,2879926	4,6485863	16,831615	-0,0010068868	-0,0015159737	-0,0016863327
1,9277344	0	1,28023	4,7197137	16,968046	-0,0017902135	-0,002124721	-0,0024799765
1,9375	0	1,2882888	4,7305746	17,564474	-0,0010211418	-0,0015487543	-0,0017358663
1,9472656	0	1,2992787	4,7384796	15,977361	-0,0016816842	-0,0020608481	-0,002332435
1,9570313	0	1,2791014	4,7674198	14,877292	-0,0011258499	-0,0016774415	-0,0017989147
1,9667969	0	1,2951273	4,785943	15,706373	-0,0014091181	-0,0018462667	-0,0020718169
1,9765625	0	1,2737212	4,7575488	16,144384	-0,001582424	-0,0020961764	-0,0023291616
1,9863281	0	1,3182503	4,7732911	16,434313	-0,00082971499	-0,001384106	-0,0014871537
1,9960938	0	1,2707108	4,7831869	14,052065	-0,0022322596	-0,0026184339	-0,0029240632
2,0058594	0	1,3129389	4,7857347	13,827011	-0,00034201454	-0,00086549	-0,00095832557
2,015625	0	1,2846944	4,7665367	15,492439	-0,002709077	-0,0032716205	-0,0035298332
2,0253906	0	1,2985466	4,7717175	15,074238	0,00012487581	-0,00038865785	-0,00039856904
2,0351563	0	1,299844	4,7761993	14,733039	-0,002913157	-0,003476335	-0,0037734439
2,0449219	0	1,2908485	4,766161	15,34964	0,00026620051	-0,00029725299	-0,00024948269
2,0546875	0	1,2901475	4,7714462	15,878817	-0,0029847431	-0,0035441874	-0,0038395128
2,0644531	0	1,2952316	4,7832956	15,909746	0,00023085406	-0,00031370381	-0,00024967967
2,0742188	1	1,2945452	4,7838407	13,846122	-0,0030220691	-0,0035719725	-0,0039669196
2,0839844	1	1,3025498	4,8075633	14,184583	0,00017179816	-0,0003313206	-0,00032158359
2,09375	1	1,3092861	4,827704	15,465199	-0,0029640838	-0,0035162456	-0,0039205798
2,1035156	1	1,3193622	4,8108244	14,704206	0,00041115913	-0,0001162473	-0,00014894846
2,1132813	1	1,2960452	4,8323965	14,155414	-0,0032245186	-0,0037657479	-0,0042060963
2,1230469	1	1,3130412	4,8438168	14,754469	0,00052419811	-2,169385e-05	1,643406e-05
2,1328125	1	1,2985486	4,8546648	15,108995	-0,0032874015	-0,0038019696	-0,0041653933
2,1425781	1	1,3274586	4,8484111	15,665973	0,00058604433	6,5158492e-05	7,7172663e-05
2,1523438	1	1,2912991	4,8542619	13,736654	-0,0034322382	-0,0038998176	-0,0042909035
2,1621094	1	1,3079967	4,846571	13,20784	0,0006246909	0,00012577619	0,00017769395
2,171875	1	1,3212731	4,864224	13,992163	-0,0032287429	-0,00371905	-0,0041094865
2,1816406	1	1,3085558	4,8403182	13,330997	0,00049320137	-5,0752056e-05	-4,1222229e-05
2,1914063	1	1,3062173	4,8513746	13,471451	-0,0032707751	-0,0038461045	-0,0042086164
2,2011719	1	1,3013899	4,8551731	14,262367	0,00051021168	-4,6876914e-05	3,3144242e-05
2,2109375	1	1,3033175	4,8477345	15,061666	-0,0031773248	-0,0037120744	-0,0040908344
2,2207031	1	1,3205451	4,8171697	14,430061	0,0003587731	-0,00013400945	-0,00012124619
2,2304688	1	1,3102561	4,8347816	12,763962	-0,0030481939	-0,0035952341	-0,0039637657
2,2402344	1	1,3248906	4,8489785	13,186773	0,00038891711	-0,00010635621	-0,00010445954
2,25	1	1,3110864	4,8438649	15,351819	-0,0030717026	-0,00356704	-0,0039112261
2,2597656	1	1,3010561	4,8083315	13,672141	0,00010834818	-0,00042772744	-0,00042756437
2,2695313	1	1,3302062	4,833221	13,718326	-0,002518924	-0,0029978175	-0,0032881624
2,2792969	1	1,2936544	4,8287978	14,45652	-0,00037726233	-0,00092204555	-0,00095818978
2,2890625	1	1,3303584	4,8039556	13,690581	-0,0021723944	-0,0026378047	-0,0029657898
2,2988281	1	1,2879759	4,8055725	13,543703	-0,00085451442	-0,0013427829	-0,001399479
2,3085938	1	1,3107401	4,8039727	12,190836	-0,0016221072	-0,0020716626	-0,0023669132
2,3183594	1	1,3095822	4,8092651	12,510242	-0,0011181444	-0,0016138705	-0,0017825338
2,328125	1	1,2945452	4,8035755	13,47226	-0,0017817199	-0,0021241826	-0,0024166668
2,3378906	1	1,3233489	4,8094716	12,658629	-0,0010114388	-0,0015849165	-0,0017176754
2,3476563	1	1,2957615	4,8051181	12,87466	-0,0015638922	-0,001995791	-0,0022450353
2,3574219	1	1,3192558	4,8053155	14,105738	-0,0010661862	-0,0015598767	-0,0017323316
2,3671875	1	1,3087437	4,7928929	13,868977	-0,001661562	-0,0020493562	-0,0023697023
2,3769531	1	1,297881	4,8093848	14,224928	-0,0011354469	-0,0016544616	-0,0018436053
2,3867188	1	1,3132936	4,7853236	13,913289	-0,0015070579	-0,0019230697	-0,0021923529
2,3964844	1	1,2953212	4,803421	14,155107	-0,0014884538	-0,001883211	-0,0021359918
2,40625	1	1,3278196	4,8020625	15,215809	-0,0011456349	-0,0016035753	-0,0017842916
2,4160156	1	1,2859962	4,7822385	13,433425	-0,0019240882	-0,0024311573	-0,0027678609
2,4257813	1	1,324127	4,7554903	13,017515	-0,00045911103	-0,00099938014	-0,00095205143
2,4355469	1	1,2710927	4,7460685	14,684089	-0,0026302789	-0,0030943644	-0,0034123107
2,4453125	1	1,3013754	4,7010846	14,773859	4,6774221e-06	-0,00054714421	-0,00051240856
2,4550781	1	1,2707818	4,6616397	14,243731	-0,0028884015	-0,0033838984	-0,0037685991
2,4648438	1	1,286063	4,6177363	14,237864	0,00020991356	-0,00026996067	-0,00025906711
2,4746094	1	1,2817299	4,5946765	14,421148	-0,0030653642	-0,0035764801	-0,0039525479
2,484375	1	1,2746515	4,5450568	15,477575	0,00018151855	-0,00032087072	-0,00029309368
2,4941406	1	1,2708986	4,4978108	14,722254	-0,0029447353	-0,0034452099	-0,0038157993
2,5039063	1	1,286864	4,4836259	14,398461	0,00028855677	-0,00025354011	-0,00023607783
2,5136719	1	1,2670267	4,4472265	16,109375	-0,0030899397	-0,0036761486	-0,0039597857
2,5234375	1	1,281538	4,3933816	14,995393	0,00023153902	-0,00025639564	-0,00022421787
2,5332031	1	1,2636721	4,3753262	15,437146	-0,0030839355	-0,0036197831	-0,0040351888
2,5429688	1	1,2796897	4,3622479	15,489758	0,00047277485	-1,8877827e-05	-1,1747834e-05
2,5527344	1	1,2579165	4,3153839	16,490864	-0,0033580132	-0,003872032	-0,0042593605
2,5625	1	1,2855663	4,3083115	16,709017	0,00067567499	0,00011688621	0,0001215611
2,5722656	1	1,2466636	4,2787728	15,781587	-0,0032596425	-0,0038191569	-0,0041576079
2,5820313	1	1,2641499	4,2540231	17,112717	0,00047548863	8,7270928e-06	1,4692341e-06
2,5917969	1	1,2453327	4,2018847	18,343153	-0,0033254251	-0,0038725836	-0,0042918404
2,6015625	1	1,2678319	4,1530352	17,342047	0,00058536156	3,311734e-06	0,0001061384
2,6113281	1	1,2387592	4,0869575	16,501732	-0,0031330113	-0,0036701078	-0,0040495778
2,6210938	1	1,2495885	4,0327744	16,892719	0,00041235122	-8,8202927e-05	-7,7713121e-05
2,6308594	1	1,2250843	3,9614656	18,46916	-0,0033019092	-0,003857621	-0,004168598
2,640625	1	1,2266636	3,9001369	19,541065	0,00059396902	-2,4142173e-05	6,8567169e-06
2,6503906	1	1,2144762	3,8291245	18,259642	-0,0032733215	-0,0037161128	-0,0041041849
2,6601563	1	1,2149811	3,7855177	18,847101	0,00035734309	-0,00020279935	-0,00013271427
2,6699219	1	1,2089875	3,7113659	20,576735	-0,0029725297	-0,0035272047	-0,0038487369
2,6796875	1	1,2026205	3,6470091	18,849253	0,00015073922	-0,00036919682	-0,0003292429
2,6894531	1	1,2081009	3,6039524	18,254473	-0,0027622555	-0,00331171	-0,0036314672
2,6992188	1	1,1876295	3,5500824	20,143391	-0,00021105152	-0,00075932068	-0,00074590987
2,7089844	1	1,2046442	3,4782043	21,537132	-0,002171475	-0,0026540037	-0,0029684305
2,71875	1	1,1791992	3,436862	21,324678	-0,0007539108	-0,0013037977	-0,0014214021
2,7285156	1	1,1917454	3,377203	19,183969	-0,0019128488	-0,0023337968	-0,0026651151
2,7382813	1	1,1752794	3,3223014	20,118273	-0,0009605583	-0,0014111015	-0,0015472167
2,7480469	1	1,1788028	3,2615695	21,546297	-0,0016097889	-0,0020340262	-0,0022914363
2,7578125	1	1,1747807	3,1840866	21,03894	-0,0011258725	-0,0016315455	-0,0017692263
2,7675781	1	1,1653888	3,1278234	20,268839	-0,0017319447	-0,0021734063	-0,0024364982
2,7773438	1	1,1599169	3,0447967	21,435907	-0,00097025884	-0,001564445	-0,0016607426
2,7871094	1	1,1558217	2,9762366	23,496988	-0,001699885	-0,0020538131	-0,0023271304
2,796875	1	1,1463338	2,9050593	24,835159	-0,0011277058	-0,0016294679	-0,0018122653
2,8066406	1	1,1499784	2,8459935	24,594851	-0,001573125	-0,0019359961	-0,0022157559
2,8164063	1	1,13026	2,7704134	26,172632	-0,001296968	-0,0018066155	-0,0019807226
2,8261719	1	1,1459416	2,7369165	28,027967	-0,0012057443	-0,0017031385	-0,001914199
2,8359375	1	1,1127319	2,6435058	26,415764	-0,0018635534	-0,0022354629	-0,0025592521
2,8457031	1	1,1368543	2,5831881	24,887295	-0,00077494216	-0,0012556138	-0,0013723809
2,8554688	1	1,0977199	2,5229349	26,926558	-0,0023595339	-0,0029024363	-0,0031663186
2,8652344	1	1,1242435	2,4689958	27,570204	-0,00013225203	-0,00065113889	-0,00069059309
2,875	1	1,0942945	2,3823702	27,474146	-0,0029193761	-0,0034266857	-0,0037006855
2,8847656	1	1,1100993	2,3296614	27,160606	0,00018149149	-0,00032732086	-0,00028079463
2,8945313	1	1,0898051	2,2875631	27,999691	-0,0030138649	-0,0035401876	-0,0038926487
2,9042969	1	1,0936123	2,2031615	29,564062	0,00019297731	-0,00027834045	-0,00034703664
2,9140625	1	1,0794973	2,1089203	27,673971	-0,0029961132	-0,0035234671	-0,0038554331
2,9238281	1	1,0803089	2,0544889	27,453192	0,00024160996	-0,00026615756	-0,00020654341
2,9335938	1	1,061427	1,9859163	27,84446	-0,0029359064	-0,0034224007	-0,00381282
2,9433594	1	1,0721312	1,8925018	27,599483	0,00030409457	-0,00020820646	-0,00023945344
2,953125	1	1,0499761	1,8411878	27,707582	-0,0031359552	-0,0036964738	-0,0040391786
2,9628906	1	1,0596182	1,7746651	26,212727	0,00043630498	-0,00014072101	-0,00010272575
2,9726563	1	1,0375299	1,7050954	25,713919	-0,0032544557	-0,0037695584	-0,0041181152
2,9824219	1	1,0470492	1,6448616	27,052593	0,00055952161	1,6035765e-05	3,3035176e-05
2,9921875	1	1,0267737	1,5920305	25,283871	-0,0034588915	-0,0040225764	-0,0042906487
3,0019531	1	1,0310504	1,5200889	23,64085	0,00073441991	0,00019598797	0,00017004633
3,0117188	1	1,0212872	1,4635692	22,918749	-0,0032348421	-0,0037335055	-0,0041034282
3,0214844	1	1,0188172	1,3932391	21,961452	0,00044835528	-6,2500723e-05	-6,3387779e-05
3,03125	1	1,0038052	1,336908	19,768551	-0,003272535	-0,0038235204	-0,0041917064
3,0410156	1	1,0016334	1,2492673	18,752888	0,00043035645	-7,4791526e-05	-2,1786254e-05
3,0507813	1	0,98876595	1,194218	17,798218	-0,0031146519	-0,0036958535	-0,0040866882
3,0605469	1	0,98935008	1,1344397	17,331318	0,00039555714	-0,00016548733	-0,00010750242
3,0703125	1	0,9731552	1,0661831	14,131721	-0,0032230378	-0,0037214435	-0,0040712482
3,0800781	1	0,97124845	0,9955759	12,485096	0,00043842898	-0,00010833776	-6,9494054e-05
3,0898438	1	0,95734417	0,96482384	11,437078	-0,0031308662	-0,0037118678	-0,0040611471
3,0996094	1	0,9475413	0,90591246	8,7103062	0,000311857	-0,00023574369	-0,00025496871
3,109375	1	0,94322085	0,86319941	5,70436	-0,0028249701	-0,0032948593	-0,0036355129
3,1191406	1	0,92443705	0,79700834	2,5968533	-0,00011507873	-0,00066666352	-0,00063032261
3,1289063	1	0,9289974	0,73754406	-0,34675932	-0,0024131413	-0,0029092669	-0,0031670884
3,1386719	1	0,89783847	0,68637031	-4,234705	-0,00056332781	-0,0010926392	-0,0011575858
3,1484375	1	0,90356499	0,63841128	-8,8532171	-0,0019237183	-0,0023503737	-0,0026305295
3,1582031	1	0,87587953	0,58425891	-12,457799	-0,001000439	-0,0015100293	-0,0017099479
3,1679688	1	0,86864054	0,52510834	-16,184896	-0,0017428299	-0,0020964688	-0,0024215302
3,1777344	1	0,84776849	0,49250889	-20,656641	-0,0010692147	-0,0015623308	-0,0017047015
3,1875	1	0,83495736	0,47278571	-22,398624	-0,0016802661	-0,002052201	-0,0023482421
3,1972656	1	0,82133055	0,48104244	-21,509529	-0,0010593962	-0,0015993845	-0,0017119783
3,2070313	1	0,80256552	0,47539446	-20,920225	-0,0016975162	-0,0020517616	-0,0024057238
3,2167969	1	0,76909304	0,48786002	-20,923634	-0,0010963129	-0,0016291538	-0,0017655301
3,2265625	1	0,75228065	0,48030177	-22,050943	-0,0016698472	-0,0020685205	-0,0023022126
3,2363281	1	0,70193738	0,48575503	-21,68784	-0,0012686729	-0,0017459781	-0,0019331431
3,2460938	1	0,69555789	0,49101162	-20,860489	-0,0013400872	-0,0017858768	-0,0020000411
3,2558594	1	0,63765645	0,48767227	-21,008961	-0,0016599672	-0,0021969795	-0,002397144
3,265625	1	0,62321186	0,47033876	-22,652205	-0,00081885932	-0,001375185	-0,0014296917
3,2753906	1	0,53752691	0,5061996	-21,461081	-0,0023005244	-0,0027264713	-0,0029653776
3,2851563	1	0,51415563	0,4738276	-20,855684	-0,00029606832	-0,00089439802	-0,00087110163
3,2949219	1	0,4260841	0,48767197	-21,396597	-0,0028184701	-0,0033158229	-0,0036672403
3,3046875	1	0,38810134	0,48897117	-22,016018	0,00013612444	-0,00042190647	-0,00037727907
3,3144531	1	0,31405091	0,49962318	-21,858997	-0,0030880959	-0,0036117889	-0,003923316
3,3242188	1	0,26783615	0,4786064	-20,855684	0,00027458271	-0,00026067087	-0,00023439752
3,3339844	1	0,19682944	0,474195	-21,853689	-0,0029837214	-0,0035898243	-0,0038848999
3,34375	1	0,12914598	0,48876861	-22,263788	0,00024323293	-0,00027810191	-0,00027934444
3,3535156	1	0,053061545	0,35262638	-13,399785	-0,0029758229	-0,0035547786	-0,0039175362
3,3632813	1	-0,00097215176	-0,3459259	-5,5394044	0,00013649798	-0,00037661556	-0,00033478878
3,3730469	1	-0,091897547	-0,95506692	-0,2976414	-0,0030621062	-0,0035945128	-0,0039260737
3,3828125	1	-0,14315665	-1,574885	1,8321444	0,00045405934	-8,6866377e-05	-6,6361681e-05
3,3925781	1	-0,20317137	-2,0574782	3,964752	-0,0032838103	-0,0037846528	-0,004186193
3,4023438	1	-0,21161199	-2,2726581	6,4618883	0,00052462087	6,7635032e-05	3,8781509e-05
3,4121094	1	-0,22970527	-2,3436763	6,1376486	-0,0033037974	-0,0038970588	-0,0042053759
3,421875	1	-0,21966249	-2,3253322	5,3484364	0,00061541959	1,4697043e-05	0,00013722012
3,4316406	1	-0,22527009	-2,3067069	5,9797893	-0,0034245665	-0,0039923303	-0,0043300549
3,4414063	1	-0,21181643	-2,1504979	6,0520692	0,00065773714	8,0125741e-05	0,00010926487
3,4511719	1	-0,19446999	-1,9954593	5,4834971	-0,0032022221	-0,0037234635	-0,0040394398
3,4609375	1	-0,18350512	-1,8367835	4,0445476	0,00042677697	-0,00014244854	-0,00011656164
3,4707031	1	-0,18281668	-1,7478476	4,3513255	-0,0033514723	-0,0038175094	-0,0042184158
3,4804688	1	-0,16458571	-1,7344203	6,2605553	0,00052256498	-6,492214e-05	1,8637002e-05
3,4902344	1	-0,1851511	-1,7709013	5,2044077	-0,0031682835	-0,0036899694	-0,0040143193
3,5	1	-0,17618686	-1,742018	4,9887409	0,00033541961	-0,00013832026	-0,00012797856
3,5097656	1	-0,18789649	-1,7480431	5,8963056	-0,0030365558	-0,0036082999	-0,0039726146
3,5195313	1	-0,19249022	-1,8913943	6,6325164	0,00028719296	-0,00024278548	-0,0001250425
3,5292969	1	-0,20520747	-2,105921	7,2762184	-0,0029811889	-0,0034988045	-0,0037992892
3,5390625	1	-0,24071187	-2,4437492	6,1276183	-1,6641425e-05	-0,0005498096	-0,00051507988
3,5488281	1	-0,24983674	-2,7888794	6,3583441	-0,0024920851	-0,0029901089	-0,0033066515
3,5585938	1	-0,2874732	-3,0452266	7,4926391	-0,00047059293	-0,00096208398	-0,0010206662
3,5683594	1	-0,28245389	-3,2083716	5,2959099	-0,0020848392	-0,0025392568	-0,0028235991
3,578125	1	-0,30494273	-3,2387242	4,6498051	-0,00095708866	-0,0014068685	-0,0015440637
3,5878906	1	-0,28974921	-3,2333171	4,806407	-0,0016147553	-0,0020931256	-0,0023415596
3,5976563	1	-0,2934438	-3,235863	4,4754333	-0,0010998921	-0,0015671643	-0,001762146
3,6074219	1	-0,29534012	-3,2076392	3,5605485	-0,0017300951	-0,0020998672	-0,0024211744
3,6171875	1	-0,29335827	-3,2008455	3,0832272	-0,0011511315	-0,0016436179	-0,0017653243
3,6269531	1	-0,29385269	-3,1808147	2,9201992	-0,0016871869	-0,0020412568	-0,0023463187
3,6367188	1	-0,29247999	-3,1616921	4,5728588	-0,00099681213	-0,0015442425	-0,0017048396
3,6464844	1	-0,28849125	-3,1518135	3,7261193	-0,0016510796	-0,0020927209	-0,0023214915
3,65625	1	-0,29784977	-3,1596642	3,4006779	-0,0012021736	-0,0017261737	-0,0018868279
3,6660156	1	-0,28293788	-3,1457465	4,4979529	-0,0013547954	-0,0018878776	-0,0021011613
3,6757813	1	-0,30444413	-3,1570656	3,8832519	-0,0014832389	-0,0019776474	-0,0021952868
3,6855469	1	-0,28173625	-3,1405673	4,9313807	-0,001083408	-0,0015477749	-0,0016653766
3,6953125	1	-0,31452239	-3,1682367	4,6836677	-0,002073589	-0,002633793	-0,0028801092
3,7050781	1	-0,28738976	-3,2231445	4,6804547	-0,00038851926	-0,00091547513	-0,00087734632
3,7148438	1	-0,3260234	-3,362386	5,3939781	-0,002569909	-0,0031409997	-0,0034010019
3,7246094	1	-0,31106144	-3,5126302	2,6981068	5,3042022e-05	-0,00049549725	-0,0005228821
3,734375	1	-0,34187824	-3,6530082	2,6844721	-0,0030104632	-0,0035012881	-0,0038590666
3,7441406	1	-0,33719897	-3,746865	3,765095	0,00019378625	-0,0002763537	-0,00024848719
3,7539063	1	-0,35395503	-3,8352919	3,5092793	-0,0030151568	-0,0035806841	-0,003950825
3,7636719	1	-0,35050452	-3,8638966	3,3429544	0,00012859207	-0,00033763293	-0,00036781514
3,7734375	1	-0,35803348	-3,8782227	3,6360695	-0,0029304195	-0,0034937994	-0,0038460088
3,7832031	1	-0,34670353	-3,8613327	2,7511921	0,00021633139	-0,00027706596	-0,00021285705
3,7929688	1	-0,35934567	-3,8523402	2,943501	-0,0030452332	-0,0035774612	-0,0039543691
3,8027344	1	-0,3454873	-3,8646343	1,791548	0,00028105671	-0,00028517481	-0,00020830812
3,8125	1	-0,36264807	-3,8510194	1,3754144	-0,0031213136	-0,003699973	-0,0040284456
3,8222656	1	-0,34500331	-3,842639	2,9170978	0,00053600728	9,0913181e-06	4,9914961e-05
3,8320313	1	-0,36194295	-3,8423581	2,1314342	-0,0034013547	-0,0039721546	-0,004244341
3,8417969	1	-0,34859151	-3,8389072	1,6655121	0,00061544648	7,7827135e-05	9,2788032e-05
3,8515625	1	-0,3566733	-3,8338556	2,2216234	-0,0032575671	-0,0038319526	-0,0041321516
3,8613281	1	-0,35319149	-3,8968086	3,333427	0,00055053271	2,8323684e-05	4,9425289e-05
3,8710938	1	-0,3662926	-3,957376	4,4380503	-0,0033271529	-0,0038708199	-0,0041969977
3,8808594	1	-0,36994755	-4,0711718	3,0067284	0,00050133374	3,2268235e-06	2,6247435e-05
3,890625	1	-0,38011134	-4,1371474	2,5072508	-0,0031270343	-0,0036259829	-0,0040466315
3,9003906	1	-0,37711561	-4,2290998	3,0044093	0,00046437926	-0,00012503094	-4,9011433e-05
3,9101563	1	-0,39162487	-4,2811766	1,2083352	-0,0032811793	-0,0038135294	-0,0041649761
3,9199219	1	-0,38611948	-4,3070898	0,53803438	0,00057217386	-2,4052342e-05	5,670292e-05
3,9296875	1	-0,39485425	-4,3037691	0,76532364	-0,0032275403	-0,0037251634	-0,0040663248
3,9394531	1	-0,39100736	-4,3285055	1,4683976	0,00035916135	-0,00015880659	-5,3091862e-05
3,9492188	1	-0,39071739	-4,3017988	2,381103	-0,0029072603	-0,0034249371	-0,0037514635
3,9589844	1	-0,39577633	-4,3090272	0,28082168	0,00011743003	-0,00042713314	-0,0003398335
3,96875	1	-0,38429409	-4,3009348	0,82391316	-0,0026540938	-0,0031783341	-0,0034257998
3,9785156	1	-0,40155709	-4,3104753	2,7394295	-0,00041082705	-0,00088472571	-0,0009680129
3,9882813	1	-0,38009673	-4,3036346	1,7145462	-0,0020707881	-0,0024885226	-0,0027795148
3,9980469	1	-0,39887011	-4,2934818	0,79418534	-0,00081590249	-0,0013594906	-0,0014188641
4,0078125	1	-0,38606316	-4,2978411	1,3557729	-0,0018752452	-0,0022893194	-0,0025567727
4,0175781	1	-0,39629787	-4,3061881	2,1827035	-0,0010990063	-0,0015535669	-0,0016787669
4,0273438	1	-0,39280772	-4,3204455	2,2307596	-0,0015558153	-0,0019816998	-0,0022371388
4,0371094	1	-0,39196908	-4,3556652	1,1373125	-0,0010876467	-0,001570355	-0,0017343429
4,046875	1	-0,39757252	-4,401948	1,4262087	-0,0018297294	-0,0021942558	-0,0024799281
4,0566406	1	-0,40163845	-4,4297266	3,0772202	-0,00098586525	-0,0015744398	-0,0016766513
4,0664063	1	-0,40350765	-4,4858832	1,1814293	-0,0016788108	-0,0020242818	-0,0023278883
4,0761719	2	-0,41241765	-4,4970984	0,2150517	-0,0011701382	-0,0016639887	-0,0018069706
4,0859375	2	-0,403032	-4,5197811	0,61942267	-0,0015752708	-0,0019489599	-0,0022164728
4,0957031	2	-0,42040765	-4,5114131	0,78949147	-0,0014425919	-0,0019307573	-0,0021664933
4,1054688	2	-0,39657325	-4,5182405	1,0599755	-0,00096785696	-0,0015525855	-0,001618108
4,1152344	2	-0,42337	-4,5044065	-0,79812479	-0,0020318835	-0,0024313941	-0,0027274897
4,125	2	-0,39448082	-4,5133562	-1,0666251	-0,00059417356	-0,0010996765	-0,0011266569
4,1347656	2	-0,42692065	-4,4872556	0,84531492	-0,0025422487	-0,0030640247	-0,0033430639
4,1445313	2	-0,39994448	-4,5203962	-1,3015698	-1,9817526e-05	-0,00046371639	-0,00053381734
4,1542969	2	-0,42052865	-4,4949808	-1,3407693	-0,0029530954	-0,0034846745	-0,0038086839
4,1640625	2	-0,40439427	-4,4885354	-0,53993428	0,00020123523	-0,00031490167	-0,00029365809
4,1738281	2	-0,41643351	-4,4837556	-0,771191	-0,0030039151	-0,0035995671	-0,0039353804
4,1835938	2	-0,40638864	-4,4994016	0,26461667	0,00023779809	-0,0002711475	-0,0002372895
4,1933594	2	-0,41434735	-4,4823623	-1,3133883	-0,0030008187	-0,003539226	-0,0038826147
4,203125	2	-0,40796995	-4,473877	-0,59779733	0,0001398701	-0,00041860907	-0,00033122377
4,2128906	2	-0,41980684	-4,4830618	1,0346621	-0,0029978869	-0,0034747587	-0,0038512493
4,2226563	2	-0,40267736	-4,5015783	-1,0358076	0,00035656471	-0,00021941256	-0,00019500192
4,2324219	2	-0,41932076	-4,4745073	-1,1202972	-0,0032068705	-0,0037137864	-0,0040040123
4,2421875	2	-0,40322185	-4,4671469	-0,43706036	0,00042662854	-0,00010802184	-1,8933933e-05
4,2519531	2	-0,41884929	-4,4825416	0,038892031	-0,0033376827	-0,0038381733	-0,0041387998
4,2617188	2	-0,40461332	-4,469346	0,28559938	0,00065057492	6,1686937e-05	9,8156379e-05
4,2714844	2	-0,41699678	-4,472127	-0,7333886	-0,0035185099	-0,0040807333	-0,0043546096
4,28125	2	-0,41036904	-4,469769	-0,3118068	0,00068096025	7,7140343e-05	0,00020671061
4,2910156	2	-0,41212767	-4,4749651	0,57170165	-0,0031891153	-0,0037241434	-0,0040421942
4,3007813	2	-0,40593803	-4,4617877	-0,53272581	0,00047224559	-3,4980276e-05	-1,186032e-05
4,3105469	2	-0,41348368	-4,4638743	-0,35983509	-0,0033021786	-0,0038529383	-0,0041846051
4,3203125	2	-0,40643871	-4,4527135	-0,059427693	0,00047435693	-8,0744838e-05	-1,4115649e-05
4,3300781	2	-0,41511923	-4,4630923	-0,080969185	-0,0031422556	-0,0036291587	-0,0040034782
4,3398438	2	-0,40667236	-4,430716	-0,19904226	0,00038774204	-0,00013323326	-9,8299133e-05
4,3496094	2	-0,4127264	-4,4627905	-0,51406211	-0,0032017664	-0,0037098653	-0,0040569748
4,359375	2	-0,40745467	-4,4418926	-0,1906883	0,00049566687	-6,3864034e-05	-6,1264873e-05
4,3691406	2	-0,40684551	-4,4293666	1,4626701	-0,0030856305	-0,0035854499	-0,0039343922
4,3789063	2	-0,41323751	-4,4383779	-0,03724359	0,00017070226	-0,00039268981	-0,00039614365
4,3886719	2	-0,40195972	-4,4522099	0,16023405	-0,0026776432	-0,0031446894	-0,0034607744
4,3984375	2	-0,41538835	-4,4202533	1,1290144	-0,00030363735	-0,00077326957	-0,00078067248
4,4082031	2	-0,39691329	-4,4292965	0,86951071	-0,0022406208	-0,002826758	-0,0030451629
4,4179688	2	-0,41520685	-4,4320688	1,4150888	-0,00074681686	-0,001249955	-0,001318816
4,4277344	2	-0,3960371	-4,4165931	0,7013697	-0,0017312448	-0,0021619434	-0,0024418947
4,4375	2	-0,40418565	-4,387866	0,67102724	-0,0010686617	-0,0015844117	-0,0017402191
4,4472656	2	-0,40035129	-4,3648472	0,54622066	-0,0018086066	-0,002195409	-0,0024461525
4,4570313	2	-0,39872408	-4,3443093	-0,80999917	-0,0010644274	-0,0015878502	-0,0017184706
4,4667969	2	-0,39834857	-4,2900553	-0,070938841	-0,0016628122	-0,0020473127	-0,0022798351
4,4765625	2	-0,39275557	-4,2710972	1,2734625	-0,0010230927	-0,0015483424	-0,001717449
4,4863281	2	-0,38869172	-4,2415648	0,54999256	-0,0017538335	-0,0020937673	-0,0023412586
4,4960938	2	-0,39060891	-4,2011023	0,010309741	-0,0010261682	-0,0015669857	-0,0017298491
4,5058594	2	-0,37837148	-4,1586833	0,017993152	-0,0015585846	-0,0019875495	-0,0022165396
4,515625	2	-0,39313942	-4,1436911	-0,17959625	-0,0013350373	-0,0018727627	-0,0020826079
4,5253906	2	-0,37095934	-4,0892391	0,95939267	-0,0012912593	-0,0017078893	-0,0018914316
4,5351563	2	-0,3967464	-4,0651064	-0,97364187	-0,0018305024	-0,0024213188	-0,0026205671
4,5449219	2	-0,36203265	-4,0081034	-0,72866678	-0,00056481798	-0,0011306872	-0,0011334425
4,5546875	2	-0,38938224	-3,9793491	0,89627689	-0,0024440172	-0,0029614272	-0,0033191526
4,5644531	2	-0,35710514	-3,9293075	-0,86509621	-0,00012720106	-0,0006777115	-0,00067438796
4,5742188	2	-0,37833601	-3,8918264	-0,29470772	-0,0028705243	-0,003408063	-0,0037528127
4,5839844	2	-0,35876572	-3,8336756	0,13620593	0,00020806474	-0,00036384416	-0,00029076205
4,59375	2	-0,3679949	-3,8116584	1,0641105	-0,003061871	-0,0036037925	-0,0039287931
4,6035156	2	-0,35621017	-3,7452397	1,9930489	0,00023587709	-0,00027027453	-0,0002622605
4,6132813	2	-0,36151111	-3,7085495	-0,10343269	-0,0029797405	-0,0035725115	-0,0038137198
4,6230469	2	-0,34582734	-3,6441362	-0,86559916	0,00028915645	-0,00029539352	-0,00019594489
4,6328125	2	-0,35454541	-3,60431	1,0771304	-0,0030169636	-0,0035444822	-0,0038723703
4,6425781	2	-0,33778101	-3,5572982	0,66108072	0,00020945954	-0,00033923658	-0,00030530311
4,6523438	2	-0,35057962	-3,4882653	0,78091395	-0,0030803375	-0,0035929764	-0,0039280155
4,6621094	2	-0,32818466	-3,4413815	1,0968838	0,0004499736	-9,1466354e-05	-2,0633452e-05
4,671875	2	-0,34249783	-3,4055634	1,2981613	-0,0033167298	-0,0038809269	-0,0042429753
4,6816406	2	-0,32461733	-3,3412888	2,3685303	0,00059174403	6,6887624e-05	8,7889566e-05
4,6914063	2	-0,33090293	-3,2860563	0,039646402	-0,003318079	-0,0038428856	-0,0041965204
4,7011719	2	-0,31678796	-3,2485116	0,7942971	0,00065264729	7,2500588e-05	0,00010362295
4,7109375	2	-0,32168627	-3,1817539	2,6503856	-0,0034565481	-0,0040309471	-0,0043295836
4,7207031	2	-0,31549662	-3,1382513	1,4077965	0,00053390831	-6,7916972e-06	9,3048948e-05
4,7304688	2	-0,31351894	-3,0768027	0,9322632	-0,0031256762	-0,003687086	-0,0039584348
4,7402344	2	-0,29967725	-3,0258708	0,39020553	0,00048607093	-2,8214909e-05	-9,7265001e-06
4,75	2	-0,30690789	-2,9491768	2,558548	-0,0033418371	-0,0038684686	-0,0041711386
4,7597656	2	-0,29300153	-2,8953402	3,2147672	0,00049180945	-0,00010287379	-5,3032127e-05
4,7695313	2	-0,29604733	-2,8311157	1,1456665	-0,0031578057	-0,0036525689	-0,0040018326
4,7792969	2	-0,28612763	-2,7760186	1,4810823	0,00029724528	-0,00021027046	-0,00011659897
4,7890625	2	-0,28409153	-2,6803598	4,0264425	-0,0030180116	-0,0035703531	-0,0038910026
4,7988281	2	-0,27886569	-2,654067	2,9821694	0,00016109771	-0,00034185153	-0,00032071257
4,8085938	2	-0,2654162	-2,5682194	1,5423261	-0,002815241	-0,0033149212	-0,0036473847
4,8183594	2	-0,27621835	-2,4980614	1,4037173	-0,00022753258	-0,00074733957	-0,0007624359
4,828125	2	-0,25213569	-2,4265616	2,1939073	-0,0022750071	-0,0028224292	-0,0030604606
4,8378906	2	-0,26569366	-2,3778052	3,185626	-0,00066305912	-0,0012046165	-0,0012535325
4,8476563	2	-0,24408519	-2,3047926	1,9727926	-0,0019283997	-0,002376724	-0,0026397812
4,8574219	2	-0,25270104	-2,2309031	1,1383183	-0,00098192587	-0,0015198754	-0,0016693454
4,8671875	2	-0,24096429	-2,1764081	3,1267853	-0,0015729479	-0,002071968	-0,002261858
4,8769531	2	-0,23277193	-2,1302061	1,1769868	-0,0010422311	-0,0015739243	-0,0016499446
4,8867188	2	-0,23047924	-2,0459199	0,49059278	-0,0016964658	-0,0021150832	-0,0024007338
4,8964844	2	-0,22538692	-1,9688219	0,46446919	-0,0011076089	-0,0015603856	-0,0017561365
4,90625	2	-0,2208662	-1,9205756	1,8223096	-0,0017252562	-0,0021410929	-0,0024131322
4,9160156	2	-0,21720499	-1,8323284	2,3638363	-0,0010862546	-0,0016370525	-0,001777799
4,9257813	2	-0,20297527	-1,7708727	1,5943218	-0,0015373173	-0,001996839	-0,0022353481
4,9355469	2	-0,21180183	-1,6978135	0,78130513	-0,0012718018	-0,0017743246	-0,0019570896
4,9453125	2	-0,18588752	-1,6249564	3,2836106	-0,0012452073	-0,0017473849	-0,0019239099
4,9550781	2	-0,20410389	-1,5384464	2,7533433	-0,0016197024	-0,0021075653	-0,0023685996
4,9648438	2	-0,16566217	-1,4809836	2,4250801	-0,00075888209	-0,0012887591	-0,0013323174
4,9746094	2	-0,19758046	-1,3919849	2,7342048	-0,0024190838	-0,0029658207	-0,0032418156
4,984375	2	-0,14918774	-1,3305967	2,9430258	-0,00017604514	-0,00070895755	-0,00066862913
4,9941406	2	-0,18084317	-1,2411699	3,2645557	-0,002837057	-0,0033494665	-0,0036691739
5,0039063	2	-0,14459193	-1,1975476	1,6655959	0,00015060839	-0,00036189647	-0,00031477591
5,0136719	2	-0,16343415	-1,0957243	2,1347032	-0,0030425712	-0,0035713569	-0,0038961773
5,0234375	2	-0,13907403	-1,0344094	4,1015444	0,00019629166	-0,00031578843	-0,00031065231
5,0332031	2	-0,13856083	-0,97446394	2,8499868	-0,0030218777	-0,003529828	-0,0038658914
5,0429688	2	-0,1354295	-0,90227968	3,1686387	0,00010738324	-0,00043915428	-0,00034724397
5,0527344	2	-0,13993144	-0,81441307	3,9608684	-0,0030400392	-0,0035734531	-0,0038969875
5,0625	2	-0,11503726	-0,76804441	4,2411871	0,00034333949	-0,00019667536	-0,00019609834
5,0722656	2	-0,1262337	-0,70623344	4,6124773	-0,0030980993	-0,0036868593	-0,0039804531
5,0820313	2	-0,096785426	-0,65675592	3,6196969	0,00039472507	-0,00016803229	-0,00011399359
5,0917969	2	-0,10148764	-0,59609663	3,5748258	-0,003254334	-0,0038082907	-0,0041573751
5,1015625	2	-0,070806444	-0,52433705	3,8422923	0,00061631622	3,8373008e-05	9,684205e-05
5,1113281	2	-0,081114173	-0,46684799	1,9581244	-0,0034674446	-0,0040068552	-0,0043169693
5,1210938	2	-0,066926181	-0,38294247	0,46203846	0,00054961652	4,8533293e-05	0,00017298844
5,1308594	2	-0,054715872	-0,30887046	0,68737197	-0,0032638079	-0,0038191706	-0,0041557164
5,140625	2	-0,04588306	-0,23793457	-0,44505113	0,00060476759	5,6389599e-05	8,6334258e-05
5,1503906	2	-0,033076108	-0,16856399	-2,1252036	-0,003246689	-0,0038899598	-0,0041655428
5,1601563	2	-0,031494796	-0,092149943	-4,2207913	0,00040732499	-0,00016876725	-6,276372e-05
5,1699219	2	-0,016119778	-0,021319231	-5,6455469	-0,0031522671	-0,0036388852	-0,0039630909
5,1796875	2	0,001424849	0,065222941	-6,6092424	0,00049382402	-7,7962228e-05	-7,4509444e-06
5,1894531	2	-0,0048565865	0,11216272	-9,6562042	-0,003244122	-0,0038909675	-0,0041481308
5,1992188	2	0,015153885	0,19507343	-11,395812	0,00050807546	-8,4489366e-05	-1,9506915e-05
5,2089844	2	0,018860996	0,24858825	-12,734011	-0,003075528	-0,0036858965	-0,0039562751
5,21875	2	0,032364726	0,31392574	-14,386419	0,00018821054	-0,00030706107	-0,00028677823
5,2285156	2	0,046794713	0,37114453	-17,080753	-0,0028281179	-0,0033643115	-0,0037203841
5,2382813	2	0,04570365	0,43929163	-19,836054	-0,00012892546	-0,00059146568	-0,00058058376
5,2480469	2	0,068250895	0,47308829	-21,770931	-0,0023264829	-0,0028566329	-0,0031279891
5,2578125	2	0,063463151	0,49520117	-21,55356	-0,00070916465	-0,0011684198	-0,0012468831
5,2675781	2	0,096174181	0,49941084	-22,543465	-0,0018751256	-0,00230113	-0,0025546835
5,2773438	2	0,09670198	0,47690904	-22,872705	-0,00090080791	-0,001489169	-0,0015773694
5,2871094	2	0,10766476	0,49505615	-21,722429	-0,0017085981	-0,0021623729	-0,0024048889
5,296875	2	0,13239205	0,46351784	-21,177269	-0,0011397128	-0,0016253223	-0,0017695983
5,3066406	2	0,14396608	0,49164611	-22,328329	-0,0016301667	-0,0020961878	-0,0023845641
5,3164063	2	0,17458469	0,47249907	-22,155605	-0,00091866596	-0,0015308312	-0,0015750019
5,3261719	2	0,20036757	0,46860847	-21,69421	-0,0016882849	-0,0021082107	-0,0023669836
5,3359375	2	0,23875505	0,49403358	-21,441467	-0,0010862121	-0,0016085213	-0,0017651351
5,3457031	2	0,27493954	0,4673509	-22,408684	-0,0016419286	-0,0020715741	-0,0022536737
5,3554688	2	0,29744506	0,47842589	-22,296757	-0,0011832417	-0,0017440653	-0,001887734
5,3652344	2	0,36364734	0,48342097	-21,166262	-0,0013566567	-0,0017600058	-0,0020111683
5,375	2	0,37381738	0,46463263	-21,299702	-0,0017950359	-0,0022708334	-0,0025103611
5,3847656	2	0,45968175	0,48610401	-22,412315	-0,00070913759	-0,0012840953	-0,0013578357
5,3945313	2	0,47234476	0,46757889	-22,304523	-0,0022203233	-0,0027034816	-0,0029335886
5,4042969	2	0,57615846	0,49672723	-21,390953	-0,00026502094	-0,00077037071	-0,00079466339
5,4140625	2	0,60602397	0,4740243	-21,491758	-0,0028112473	-0,0034181613	-0,0037220516
5,4238281	2	0,68323076	0,4908233	-22,02507	0,00018065184	-0,00039221867	-0,00035495075
5,4335938	2	0,74177474	0,49197134	-22,191256	-0,0029791703	-0,0035182512	-0,0038849714
5,4433594	2	0,81525564	0,51335746	-21,052099	0,0002111416	-0,00033393261	-0,00027795677
5,453125	2	0,86425751	0,61258215	-8,5269938	-0,0030149813	-0,0035877801	-0,0039129015
5,4628906	2	0,93166143	1,0044736	4,4734774	0,00028015682	-0,00028868427	-0,00026015006
5,4726563	2	0,98109305	1,603892	13,374165	-0,0029349895	-0,0035162654	-0,0038221371
5,4824219	2	1,0455074	2,1190302	18,78418	0,00014042511	-0,00035630152	-0,00034697243
5,4921875	2	1,0725274	2,5819328	20,059347	-0,0031221553	-0,0036506366	-0,004027274
5,5019531	2	1,1207137	2,9493957	18,407385	0,00045168883	-9,7812532e-05	-6,875649e-05
5,5117188	2	1,1205552	3,1239481	17,385296	-0,0031957335	-0,003753982	-0,0040754662
5,5214844	2	1,1380455	3,1426163	18,601482	0,00053481478	-3,6799956e-05	4,0578016e-05
5,53125	2	1,1227622	3,1082907	18,292637	-0,0033361474	-0,003873585	-0,0042024921
5,5410156	2	1,133579	3,099159	16,981651	0,00065271772	0,00013256326	0,0001943847
5,5507813	2	1,1167938	2,9621077	16,160141	-0,0034634729	-0,0039740102	-0,0042487578
5,5605469	2	1,1104622	2,8176618	16,43261	0,00051011884	-7,2692383e-05	2,1413143e-05
5,5703125	2	1,098327	2,7202215	17,586462	-0,0031569237	-0,0037204756	-0,0040298137
5,5800781	2	1,1046376	2,6837077	17,062845	0,00053376064	2,091474e-06	6,4497654e-05
5,5898438	2	1,0975947	2,6892385	16,327583	-0,003297115	-0,0037777997	-0,0041209436
5,5996094	2	1,1062648	2,6791692	18,076441	0,00042115222	-0,00019524015	-0,00013173325
5,609375	2	1,0996268	2,6890163	17,645163	-0,0031229651	-0,0036771817	-0,0039871219
5,6191406	2	1,1117015	2,7591672	16,631763	0,00034170356	-0,00021935166	-0,0001345588
5,6289063	2	1,1200356	2,9148393	16,391901	-0,0031663876	-0,0036862867	-0,0040062563
5,6386719	2	1,13956	3,1813922	15,608612	0,00037562146	-0,00016969662	-0,00013372744
5,6484375	2	1,1677837	3,4554915	16,350943	-0,0029182544	-0,0034371924	-0,0037772651
5,6582031	2	1,1762702	3,6643367	13,450132	-8,4173953e-05	-0,00062671123	-0,0006000672
5,6679688	2	1,2050488	3,8502083	12,071254	-0,0024843058	-0,0029532043	-0,0032495086
5,6777344	2	1,1951187	3,9372816	13,842434	-0,00052281725	-0,00097631133	-0,00098156359
5,6875	2	1,2168024	3,9418654	12,649075	-0,0020427429	-0,002550967	-0,0027741462
5,6972656	2	1,2135959	3,9238958	12,384765	-0,0010250134	-0,0015165091	-0,0016055735
5,7070313	2	1,2081113	3,9377718	12,024594	-0,001659568	-0,0020485455	-0,0023083766
5,7167969	2	1,206459	3,9182174	12,418209	-0,00097458687	-0,0015277555	-0,0016804264
5,7265625	2	1,2068075	3,904599	13,111504	-0,0017799862	-0,0021280507	-0,0024092717
5,7363281	2	1,2045628	3,8888595	11,739917	-0,0010987215	-0,0015949433	-0,0017805486
5,7460938	2	1,202389	3,8919635	11,619748	-0,0016641708	-0,0020776149	-0,002358529
5,7558594	2	1,2009871	3,8894858	12,903632	-0,0010788265	-0,0015454052	-0,0016965953
5,765625	2	1,2081864	3,8745952	12,594731	-0,0016622216	-0,0020789928	-0,0023586657
5,7753906	2	1,1994078	3,8763194	12,291363	-0,0012423137	-0,001713369	-0,0018280561
5,7851563	2	1,2220699	3,8703499	13,212701	-0,0014168146	-0,0017720661	-0,0020235104
5,7949219	2	1,1941445	3,884474	13,118237	-0,0015472191	-0,0020968234	-0,0022589362
5,8046875	2	1,2272999	3,94485	13,107564	-0,00095595251	-0,0013942725	-0,0015228462
5,8144531	2	1,2023327	4,0589242	10,6603	-0,0023059673	-0,002759668	-0,0030710401
5,8242188	2	1,2409976	4,1849027	11,026924	-0,00031448857	-0,00085032039	-0,00084569008
5,8339844	2	1,2224224	4,302145	10,869038	-0,002718728	-0,0031560392	-0,0035374193
5,84375	2	1,2583232	4,3783784	9,1204605	7,4807031e-05	-0,00047100696	-0,00040542815
5,8535156	2	1,2431651	4,4551268	8,6887083	-0,0029903026	-0,0035390265	-0,0038885772
5,8632813	2	1,2745473	4,4796782	8,8558722	0,00027301838	-0,00029606282	-0,00021050866
5,8730469	2	1,265677	4,5000248	9,2950001	-0,0030288545	-0,003569416	-0,0038491362
5,8828125	2	1,2587571	4,4887018	9,9057055	0,00015755635	-0,00041416576	-0,00036294461
5,8925781	2	1,2617133	4,486165	9,2250109	-0,0029833766	-0,0035875351	-0,0039309124
5,9023438	2	1,270498	4,4726362	9,2841034	0,00025190879	-0,00022006319	-0,00022196429
5,9121094	2	1,2601612	4,4781222	9,6741133	-0,0030158488	-0,003575627	-0,0038894701
5,921875	2	1,2730453	4,4624524	8,4511652	0,00033123259	-0,00017315184	-0,00015908015
5,9316406	2	1,2458771	4,4819946	8,2181492	-0,003193764	-0,0038169171	-0,0041103573
5,9414063	2	1,2620554	4,4660368	9,0502205	0,00063863496	9,1183574e-05	0,00012797733
5,9511719	2	1,2482595	4,4554973	9,6237659	-0,0033529552	-0,0039120507	-0,0041773454
5,9609375	2	1,259531	4,4861813	9,5779448	0,00055095693	-2,2093081e-05	2,0050356e-06
5,9707031	2	1,2692422	4,5161257	7,9614391	-0,0031996807	-0,0037238167	-0,004070099
5,9804688	2	1,2731433	4,5588779	8,0543947	0,00063185184	0,00011748029	0,00014639612
5,9902344	2	1,2993497	4,641305	8,3129759	-0,0033569394	-0,0038852578	-0,0042147832
6	2	1,283499	4,692852	6,7199116	0,0003930871	-0,00013367964	-7,6388969e-05
6,0097656	2	1,2852639	4,7292032	6,1114969	-0,0032258555	-0,0036841698	-0,0040568537
6,0195313	2	1,2999609	4,768301	6,8787484	0,00056653679	4,4468798e-05	9,8527889e-05
6,0292969	2	1,2925551	4,7871079	7,1890464	-0,0031939037	-0,0038145664	-0,0041233362
6,0390625	2	1,3026478	4,7923813	6,2222219	0,00047613416	-0,00017011524	-6,3304615e-05
6,0488281	2	1,2946182	4,777061	5,3372326	-0,0030827348	-0,003635816	-0,0039404565
6,0585938	2	1,303766	4,7949076	6,3616967	0,00026687965	-0,00034946093	-0,00021453445
6,0683594	3	1,2995124	4,7832961	8,2473459	-0,0028932767	-0,0034680229	-0,0037851096
6,078125	3	1,2899806	4,7697191	5,934164	1,4497491e-05	-0,00051595632	-0,00047830638
6,0878906	3	1,3172553	4,7755375	5,6356287	-0,0025054545	-0,0030433675	-0,0033086254
6,0976563	3	1,2850428	4,7929668	7,441761	-0,00046318572	-0,0010547	-0,0010546142
6,1074219	3	1,3029253	4,7528787	7,0699396	-0,0020384109	-0,0024366123	-0,0027050183
6,1171875	3	1,2913263	4,7678823	6,4642916	-0,00083952124	-0,001392824	-0,0014745879
6,1269531	3	1,2899766	4,7694445	5,1292777	-0,0017666245	-0,0022401907	-0,0024665967
6,1367188	3	1,3141718	4,7677031	6,1014667	-0,0011051733	-0,0016328584	-0,0017661952
6,1464844	3	1,2836263	4,7382998	7,1231647	-0,0016164458	-0,002056537	-0,0023248678
6,15625	3	1,2860399	4,7519922	5,3753705	-0,00096188072	-0,0015449243	-0,0016904358
6,1660156	3	1,2992412	4,7702198	5,3067503	-0,0016663114	-0,0020879386	-0,0023389156
6,1757813	3	1,2862319	4,763598	7,1135535	-0,0010068766	-0,001548021	-0,0017087843
6,1855469	3	1,3005366	4,7450786	6,664032	-0,001697081	-0,0020497288	-0,002331181
6,1953125	3	1,279915	4,7685037	6,5121522	-0,0012355748	-0,001742388	-0,0019493394
6,2050781	3	1,3100829	4,7562456	4,562717	-0,001421117	-0,0018953715	-0,0020619195
6,2148438	3	1,272265	4,7464995	5,9253349	-0,0015734696	-0,0020140319	-0,0022081304
6,2246094	3	1,311439	4,7627892	7,5244622	-0,00092613394	-0,001459835	-0,0015338253
6,234375	3	1,29103	4,7633657	5,9529395	-0,0020173104	-0,0025529645	-0,0027999422
6,2441406	3	1,3170717	4,7492247	5,5393205	-0,00035266479	-0,00092957058	-0,00086673244
6,2539063	3	1,2781439	4,7542238	7,2447023	-0,0026818353	-0,0031995676	-0,0035398628
6,2636719	3	1,3097868	4,7604289	5,922122	0,00010013129	-0,00046493899	-0,00043542031
6,2734375	3	1,2751522	4,7398019	6,1266961	-0,002983765	-0,0035417478	-0,0038939696
6,2832031	3	1,3175724	4,7472754	5,7011747	0,00019587518	-0,00033966213	-0,00028902834
6,2929688	3	1,289891	4,7622514	5,9674401	-0,0029824686	-0,003584255	-0,0038856012
6,3027344	3	1,312409	4,7625818	6,9364719	0,00022833367	-0,00030425197	-0,00030080497
6,3125	3	1,3052514	4,7306533	4,4300594	-0,0029375877	-0,0034749669	-0,0037898473
6,3222656	3	1,2989511	4,7597213	4,2878742	0,00013786193	-0,00036102705	-0,00030465046
6,3320313	3	1,276233	4,764205	5,9339123	-0,0031119729	-0,0036631399	-0,003974291
6,3417969	3	1,3066053	4,7391152	5,941484	0,00036496247	-0,00018229235	-0,00013635879
6,3515625	3	1,2905461	4,7384691	6,3770914	-0,0031755911	-0,0037209522	-0,0040447405
6,3613281	3	1,3040811	4,7487955	6,2119961	0,00047174006	-5,1084313e-05	7,9907477e-06
6,3710938	3	1,2746558	4,7323265	5,9287996	-0,003338217	-0,0038947265	-0,0041811308
6,3808594	3	1,299139	4,7339787	7,4257517	0,00070752238	0,00020845715	0,00027599197
6,390625	3	1,2937317	4,7186713	5,3684134	-0,0034528193	-0,003991955	-0,0042674756
6,4003906	3	1,2817779	4,7181287	5,4700298	0,00049015885	-1,3977124e-05	-3,2887401e-05
6,4101563	3	1,2738192	4,7032995	6,56954	-0,0032384568	-0,0037743209	-0,0041212891
6,4199219	3	1,2803552	4,6762767	6,0931129	0,00054667541	1,9711433e-05	8,69012e-05
6,4296875	3	1,2744951	4,6482234	6,0541649	-0,0031403631	-0,0037241967	-0,0040924405
6,4394531	3	1,2926092	4,6131592	5,9257822	0,00039086968	-0,00018095593	-0,00013339282
6,4492188	3	1,2670308	4,5885339	6,059278	-0,0031818231	-0,0037368047	-0,0040589529
6,4589844	3	1,286092	4,5627975	6,4240022	0,00049971056	-8,1621991e-05	-2,3937901e-07
6,46875	3	1,2629962	4,5200591	5,4371729	-0,0032286884	-0,0037536044	-0,0040769591
6,4785156	3	1,2646568	4,4812489	6,6126232	0,00040084138	-0,00011747015	-0,00010086398
6,4882813	3	1,2873793	4,4641294	8,1599503	-0,0029206357	-0,0034835401	-0,0037496467
6,4980469	3	1,256187	4,4128294	7,5108557	6,9409434e-05	-0,0004945703	-0,00048080648
6,5078125	3	1,2647841	4,3962188	7,0796347	-0,0026014848	-0,0031023724	-0,0034324152
6,5175781	3	1,247277	4,3605533	6,9570637	-0,00039011604	-0,00092265784	-0,00093405932
6,5273438	3	1,265193	4,3413768	7,0865917	-0,0020932432	-0,0025566819	-0,0027542242
6,5371094	3	1,2464321	4,30337	7,9611597	-0,00089537905	-0,0013632103	-0,0015532911
6,546875	3	1,2645191	4,2735038	6,3591266	-0,0017603865	-0,0021262262	-0,0024030725
6,5566406	3	1,2480009	4,2325354	6,6259503	-0,0010433956	-0,0015659379	-0,0016595792
6,5664063	3	1,2570673	4,2009439	8,48419	-0,0016439982	-0,0020120167	-0,0022733649
6,5761719	3	1,2428105	4,1488543	7,2182436	-0,0011337461	-0,0016268102	-0,0017900054
6,5859375	3	1,2368941	4,1171021	6,8485737	-0,0017676814	-0,0021572637	-0,0024137716
6,5957031	3	1,2330264	4,0497026	7,7561383	-0,0010051872	-0,001577464	-0,0016879269
6,6054688	3	1,2341779	4,0049281	8,6157866	-0,0017019537	-0,0020632693	-0,0022950394
6,6152344	3	1,2236011	3,9686036	9,4497299	-0,0011496443	-0,0016637797	-0,0017641619
6,625	3	1,2310654	3,9034176	7,8512726	-0,0014797971	-0,0019017059	-0,0021134524
6,6347656	3	1,2242749	3,846961	8,7400618	-0,0014942477	-0,0019867602	-0,002168885
6,6445313	3	1,231009	3,8028109	10,378304	-0,0010306899	-0,0014830986	-0,0015727014
6,6542969	3	1,2105355	3,735436	9,5028706	-0,002145509	-0,002599732	-0,0028591384
6,6640625	3	1,2205575	3,6804869	9,8998375	-0,00048398404	-0,001013158	-0,0011047376
6,6738281	3	1,1854389	3,6383371	11,116835	-0,0026201673	-0,0030857646	-0,0034047936
6,6835938	3	1,2097573	3,581058	11,242451	8,7794906e-05	-0,0004813245	-0,00043340027
6,6933594	3	1,1866949	3,5201294	11,797333	-0,0030443862	-0,0035845053	-0,0038927651
6,703125	3	1,1960075	3,4509926	10,045012	0,00023212226	-0,00029356909	-0,00021366228
6,7128906	3	1,1827435	3,4206212	10,4474	-0,0030138241	-0,0036000903	-0,003891855
6,7226563	3	1,1852992	3,3515482	11,864612	0,00022730863	-0,00030521504	-0,00021813634
6,7324219	3	1,1712823	3,2891891	10,109358	-0,0030677179	-0,0035992418	-0,0038978455
6,7421875	3	1,1768126	3,2424693	10,013273	0,00017535742	-0,00032194809	-0,00028374256
6,7519531	3	1,1602173	3,1959164	11,907081	-0,0029470692	-0,0035164005	-0,0038191464
6,7617188	3	1,1727822	3,1019506	12,573274	0,00036218931	-0,00024250038	-0,0002068196
6,7714844	3	1,1475396	3,0481467	13,634506	-0,003274912	-0,0038174607	-0,0040795384
6,78125	3	1,1591762	2,9857776	12,602611	0,00050694693	-2,9168405e-06	4,5099441e-05
6,7910156	3	1,1394244	2,917845	13,472289	-0,0032888604	-0,0038629747	-0,0041825222
6,8007813	3	1,1457434	2,8266096	14,744774	0,00056213746	3,0864438e-05	8,9123569e-05
6,8105469	3	1,1310756	2,7773805	14,007893	-0,0033576738	-0,0038785059	-0,0042980402
6,8203125	3	1,1331493	2,7242169	13,17624	0,00069739891	0,00016170723	0,00023109627
6,8300781	3	1,1280153	2,6428108	15,274035	-0,0032808355	-0,0038188919	-0,0041890033
6,8398438	3	1,1245	2,5688534	15,759654	0,00040165396	-0,00014581872	-0,00010133896
6,8496094	3	1,111305	2,5221739	15,706709	-0,0032358563	-0,0037959728	-0,0041366308
6,859375	3	1,1154816	2,4431608	14,71418	0,00059791346	-1,6360354e-05	6,4559208e-05
6,8691406	3	1,1004007	2,3668692	15,551559	-0,0032234238	-0,0037727829	-0,0040733465
6,8789063	3	1,1041141	2,318723	16,931974	0,00039812454	-0,00014696419	-7,510338e-05
6,8886719	3	1,0906646	2,2289608	16,558254	-0,0030975745	-0,0035644877	-0,0039140135
6,8984375	3	1,089442	2,1584611	15,832688	0,00035079735	-0,00018465258	-0,00014357145
6,9082031	3	1,0821509	2,0911574	17,462717	-0,003102697	-0,0035994861	-0,0039150305
6,9179688	3	1,0697633	2,0254395	17,959988	0,0001453502	-0,00038594627	-0,00034048571
6,9277344	3	1,0782979	1,9459229	17,676008	-0,0025994361	-0,0031109382	-0,0033486909
6,9375	3	1,0550747	1,8781445	16,461443	-0,00034755256	-0,00090195372	-0,00091305131
6,9472656	3	1,0672641	1,8129411	15,847776	-0,0021667962	-0,0026310184	-0,0028981874
6,9570313	3	1,0452217	1,7645158	17,888323	-0,00076519919	-0,001247192	-0,0013378944
6,9667969	3	1,05564	1,6666456	16,030474	-0,0017071902	-0,0021970842	-0,0024178908
6,9765625	3	1,0398123	1,6222632	15,562512	-0,0011614421	-0,0016415409	-0,0018072132
6,9863281	3	1,0330719	1,5568402	15,869905	-0,0015886608	-0,0020486237	-0,0022661705
6,9960938	3	1,030727	1,4879174	15,789159	-0,00097893283	-0,0015099047	-0,0016767771
7,0058594	3	1,022833	1,4135435	15,20765	-0,0015874582	-0,0019748961	-0,0023083522
7,015625	3	1,0170752	1,3585894	14,326321	-0,0010691157	-0,0016111251	-0,0017789762
7,0253906	3	1,0132909	1,2810012	13,950281	-0,0017337765	-0,0020762037	-0,0023672481
7,0351563	3	0,9988004	1,21583	14,283098	-0,0010636735	-0,00165151	-0,0017512225
7,0449219	3	1,0018859	1,1413045	12,204247	-0,0014454144	-0,0018599994	-0,0020772903
7,0546875	3	0,97335964	1,0804408	9,7749758	-0,0015172425	-0,0019501623	-0,0021055159
7,0644531	3	0,99030972	1,0123842	9,1339273	-0,0011342736	-0,001561841	-0,0017601901
7,0742188	3	0,95411897	0,95114261	7,6655855	-0,0018990791	-0,0023779538	-0,0026038205
7,0839844	3	0,97827047	0,90117192	5,2178187	-0,000504872	-0,0010565907	-0,0010322711
7,09375	3	0,93922585	0,8454988	3,5217125	-0,0026148211	-0,0031506657	-0,0034413708
7,1035156	3	0,95409393	0,79343122	0,51316804	-3,7165155e-05	-0,00053072715	-0,00051237206
7,1132813	3	0,92130989	0,74516237	-1,7579645	-0,0029806197	-0,0034666366	-0,00379475
7,1230469	3	0,92809826	0,6916607	-5,7509637	0,00017904778	-0,00034886261	-0,00026463866
7,1328125	3	0,90428263	0,64478153	-9,2726202	-0,0030713477	-0,0036158031	-0,0038985265
7,1425781	3	0,90067357	0,60519159	-12,469729	0,00025578032	-0,00027053896	-0,00023104985
7,1523438	3	0,88069856	0,54806417	-16,366728	-0,0029034468	-0,0034554	-0,0037645204
7,1621094	3	0,8781743	0,51964867	-20,755995	0,0002133222	-0,0003380742	-0,00026421214
7,171875	3	0,84924757	0,48009026	-21,807421	-0,0030814409	-0,0036768245	-0,0038870559
7,1816406	3	0,84685057	0,51582146	-21,4242	0,00027030721	-0,0002724246	-0,00017080965
7,1914063	3	0,80422193	0,49424338	-21,562948	-0,003099144	-0,0036650393	-0,0040097511
7,2011719	3	0,80922872	0,48568213	-21,909065	0,00050583668	-7,844044e-05	-2,9496005e-06
7,2109375	3	0,77384323	0,50587523	-22,03742	-0,0034012394	-0,0038829178	-0,0042360211
7,2207031	3	0,74382335	0,49387711	-20,83987	0,00066577236	0,00019386107	0,00021481836
7,2304688	3	0,70513546	0,51314569	-21,584854	-0,0033357027	-0,003873053	-0,0041793231
7,2402344	3	0,68060845	0,49933401	-22,447296	0,00052865333	-6,999063e-05	-2,240653e-05
7,25	3	0,62824786	0,4837023	-22,034849	-0,0032678319	-0,0038042073	-0,0041552423
7,2597656	3	0,59204876	0,49219793	-20,743813	0,00056652352	3,944934e-05	9,0372851e-05
7,2695313	3	0,52262336	0,48919079	-21,4874	-0,0031897465	-0,0037181575	-0,0040430319
7,2792969	3	0,47535926	0,49114349	-22,045914	0,00034104029	-0,00014546867	-8,7250373e-05
7,2890625	3	0,406349	0,46851906	-21,994505	-0,0032591473	-0,0038012811	-0,0040940335
7,2988281	3	0,35864472	0,48253331	-20,645243	0,00054046832	-5,752263e-05	5,734466e-05
7,3085938	3	0,29660851	0,47502872	-21,382849	-0,0032103863	-0,0038049428	-0,0041269339
7,3183594	3	0,2368629	0,46958411	-21,920967	0,00038879487	-0,0001593185	-7,4957206e-05
7,328125	3	0,18534094	0,48388448	-21,675098	-0,002974015	-0,0035186857	-0,0038195888
7,3378906	3	0,10557234	0,4594202	-20,818914	8,9924579e-05	-0,00043233664	-0,00035499135
7,3476563	3	0,052661002	0,18836665	-13,726121	-0,0027417215	-0,0032139802	-0,0035246466
7,3574219	3	-0,036737323	-0,35234448	-9,1665888	-0,0002811334	-0,00076959247	-0,00078945956
7,3671875	3	-0,085601509	-1,0459634	-7,1572232	-0,0021007739	-0,0026019556	-0,0028972654
7,3769531	3	-0,16097873	-1,7537774	-4,9777608	-0,00085052417	-0,0013717867	-0,0014406813
7,3867188	3	-0,19348741	-2,2225139	-4,8399901	-0,0017919613	-0,0021747227	-0,0025085122
7,3964844	3	-0,22287935	-2,3971117	-4,7444367	-0,0009577134	-0,001470675	-0,0015558782
7,40625	3	-0,21854013	-2,3511834	-4,8532896	-0,0016012683	-0,0020788549	-0,0023379151
7,4160156	3	-0,21633089	-2,3488507	-4,2077432	-0,0011477888	-0,0016587295	-0,0018009114
7,4257813	3	-0,21711946	-2,3004713	-4,0597191	-0,0016894863	-0,002126294	-0,0023604461
7,4355469	3	-0,19957066	-2,1152949	-5,8291945	-0,00099298905	-0,001572963	-0,0016375668
7,4453125	3	-0,1908192	-1,9146208	-4,3762474	-0,0017043521	-0,0020675443	-0,002352315
7,4550781	3	-0,1836428	-1,7751231	-1,9973516	-0,0011436841	-0,0016645088	-0,0018193335
7,4648438	3	-0,15710473	-1,7015827	-3,4147594	-0,0015405122	-0,0018498357	-0,0021101637
7,4746094	3	-0,17827928	-1,6922076	-4,7994218	-0,0013848795	-0,0018754523	-0,0020657256
7,484375	3	-0,15802056	-1,701702	-4,1017962	-0,0010979002	-0,0016623957	-0,0017587859
7,4941406	3	-0,19302428	-1,7157856	-4,0617027	-0,0019846307	-0,0023901339	-0,0027354509
7,5039063	3	-0,16522408	-1,72993	-3,7284102	-0,00054694305	-0,0011179767	-0,0011560954
7,5136719	3	-0,21216273	-1,898757	-5,40697	-0,0024297452	-0,0029747209	-0,0032775786
7,5234375	3	-0,20376593	-2,209765	-4,9889646	-7,4666314e-05	-0,00057499943	-0,00059216708
7,5332031	3	-0,25192708	-2,5460961	-3,8872194	-0,002922243	-0,0035058935	-0,0037742849
7,5429688	3	-0,25895745	-2,8782811	-5,2629972	0,00025720932	-0,00027429577	-0,00023202789
7,5527344	3	-0,28859138	-3,1001644	-5,4908729	-0,0030285264	-0,0035397145	-0,0039060919
7,5625	3	-0,28982639	-3,2149081	-4,5400858	0,00025861504	-0,00029570179	-0,00028406567
7,5722656	3	-0,30041575	-3,2207096	-4,4036565	-0,0030074841	-0,0035839793	-0,0039141933
7,5820313	3	-0,29222339	-3,2160802	-4,358953	0,00015246187	-0,00031274877	-0,00032325619
7,5917969	3	-0,30183852	-3,1979473	-5,9071741	-0,0029195468	-0,0034634885	-0,0038070704
7,6015625	3	-0,28365344	-3,179539	-6,0132613	0,00026996204	-0,00027524019	-0,00020187945
7,6113281	3	-0,30035526	-3,1423218	-4,1311607	-0,0031876217	-0,0037337244	-0,0040581455
7,6210938	3	-0,28221607	-3,1482644	-5,7368541	0,00051854074	-7,9790305e-05	-1,4880352e-05
7,6308594	3	-0,29756397	-3,1091938	-6,226469	-0,0032179784	-0,0037767561	-0,0041217534
7,640625	3	-0,2842021	-3,1032376	-5,7052264	0,00057508092	1,5217029e-06	6,6716966e-05
7,6503906	3	-0,29670656	-3,1074958	-5,0878711	-0,0034462048	-0,0039683194	-0,0042913123
7,6601563	3	-0,28809696	-3,1237872	-4,7494378	0,00073442247	0,00019885867	0,00027195166
7,6699219	3	-0,2908048	-3,1052802	-6,9102926	-0,003321979	-0,0038260899	-0,0041419934
7,6796875	3	-0,28871238	-3,1063733	-6,6325722	0,00036194426	-0,00013649421	-8,8934248e-05
7,6894531	3	-0,30024886	-3,1535833	-4,4488349	-0,0032473952	-0,0038041861	-0,0041203853
7,6992188	3	-0,29984623	-3,2694259	-5,9335494	0,00054915971	-4,5107427e-05	-2,1788728e-05
7,7089844	3	-0,31822741	-3,4018202	-5,530715	-0,0031512203	-0,0037242249	-0,0039936691
7,71875	3	-0,32203883	-3,5590858	-5,6035256	0,00039408435	-0,00023116556	-0,0001222064
7,7285156	3	-0,33737212	-3,7036195	-5,1675272	-0,0031771802	-0,0036991516	-0,0040487014
7,7382813	3	-0,34074962	-3,7803726	-5,4993668	0,00043364169	-0,00013290766	-5,8106671e-05
7,7480469	3	-0,34581065	-3,8491011	-7,1102285	-0,0030919421	-0,0036418701	-0,0039972365
7,7578125	3	-0,35423249	-3,8661697	-7,405076	0,0001947541	-0,00035373089	-0,00023587309
7,7675781	3	-0,34320503	-3,863071	-5,8578606	-0,0027091701	-0,0032291797	-0,0035323389
7,7773438	3	-0,3569904	-3,8568876	-6,8345199	-0,0002275288	-0,00076259329	-0,00077387132
7,7871094	3	-0,33929139	-3,8533058	-6,9546046	-0,0022756106	-0,002740379	-0,0030198337
7,796875	3	-0,35836518	-3,8310437	-5,6350975	-0,00074935565	-0,0012466577	-0,0012835206
7,8066406	3	-0,338507	-3,8453903	-6,5241942	-0,0018106998	-0,0022438962	-0,0024410272
7,8164063	3	-0,35002053	-3,8175709	-6,9081688	-0,001122811	-0,0015776616	-0,0017432967
7,8261719	3	-0,34905881	-3,8397403	-7,8541226	-0,0016382589	-0,0020104754	-0,0022947746
7,8359375	3	-0,35104066	-3,8205428	-7,699337	-0,0010423223	-0,0016187283	-0,001710709
7,8457031	3	-0,35207957	-3,8477352	-6,6076498	-0,0016798001	-0,0020441203	-0,0023316392
7,8554688	3	-0,35342306	-3,921767	-8,5621977	-0,0010135622	-0,0015612567	-0,0016593188
7,8652344	3	-0,35994858	-4,0213857	-8,3950348	-0,0017139663	-0,0020830773	-0,0023531369
7,875	3	-0,37285149	-4,0964108	-6,9706979	-0,0010907105	-0,0016148298	-0,0017864351
7,8847656	3	-0,37043989	-4,1963148	-7,4712934	-0,001578558	-0,0019849318	-0,0022573378
7,8945313	3	-0,39112002	-4,260838	-8,1416216	-0,0013540558	-0,001795255	-0,002052896
7,9042969	3	-0,37565738	-4,3119655	-8,8176508	-0,0012203277	-0,0016675529	-0,0018871329
7,9140625	3	-0,40385187	-4,3336539	-8,0372114	-0,0018155201	-0,002339025	-0,0025959918
7,9238281	3	-0,37328124	-4,3371477	-7,6471457	-0,00060890132	-0,0011407683	-0,0011913331
7,9335938	3	-0,40318638	-4,3367333	-9,2730951	-0,0024056663	-0,0029151607	-0,0032708375
7,9433594	3	-0,37599117	-4,3290057	-9,0542431	-0,00013606274	-0,00066757179	-0,00069669809
7,953125	3	-0,40131718	-4,3244462	-8,134944	-0,0029144443	-0,0034196146	-0,0037247804
7,9628906	3	-0,38308829	-4,314168	-8,8578558	0,00021563275	-0,00031756575	-0,00027750322
7,9726563	3	-0,39495647	-4,3133378	-8,9982805	-0,0030147778	-0,0035171502	-0,0038929393
7,9824219	3	-0,38546652	-4,308619	-9,1108494	0,00020622698	-0,00027820724	-0,00025423098
7,9921875	3	-0,39393216	-4,3107872	-8,7480803	-0,0029886246	-0,0035731553	-0,0039041024
8,0019531	3	-0,38354099	-4,2968001	-8,3403006	0,00034546567	-0,00021780666	-0,00017066232
8,0117188	3	-0,39822966	-4,3327675	-10,019755	-0,0030161813	-0,0035805011	-0,0039275056
8,0214844	3	-0,38847059	-4,3369503	-9,4490871	0,00023395245	-0,00034611058	-0,00024909605
8,03125	3	-0,40641367	-4,388063	-7,6493807	-0,0030699836	-0,0036551887	-0,0040124585
8,0410156	3	-0,39272219	-4,4301453	-7,8999157	0,00039911742	-0,00010725752	-4,9790178e-05
8,0507813	3	-0,41273683	-4,4726467	-9,1238136	-0,0033593252	-0,0038668439	-0,00419433
8,0605469	3	-0,40094376	-4,4913311	-10,229218	0,00066510797	7,03064e-05	0,00014677229
8,0703125	4	-0,41141003	-4,5331035	-9,4908571	-0,0032931808	-0,0038260499	-0,0041773268
8,0800781	4	-0,40491164	-4,5316243	-8,6187754	0,00051136815	-2,7647156e-05	1,3044701e-05
8,0898438	4	-0,41465193	-4,5471296	-10,713358	-0,0033737461	-0,0038952287	-0,004257001
8,0996094	4	-0,41108668	-4,5391955	-9,7902584	0,00056267134	2,5622367e-05	0,00011453674
8,109375	4	-0,40960968	-4,5471616	-7,980969	-0,0031869193	-0,0037023795	-0,0039903428
8,1191406	4	-0,4036516	-4,5445809	-9,5849581	0,0004192433	-0,00016723831	-0,00016719474
8,1289063	4	-0,4156512	-4,5216613	-10,463381	-0,0033096359	-0,0038406907	-0,0041791708
8,1386719	4	-0,40523499	-4,5271063	-10,223799	0,00051007111	-2,9932198e-06	3,9042206e-05
8,1484375	4	-0,4139781	-4,5481958	-9,3632288	-0,0032280777	-0,0037264472	-0,0040838616
8,1582031	4	-0,40780723	-4,5329537	-9,4569378	0,0003437027	-0,0002264325	-0,00019423358
8,1679688	4	-0,41058809	-4,5325618	-11,082944	-0,0029982675	-0,0035699501	-0,0038605812
8,1777344	4	-0,41027933	-4,5399551	-10,100165	0,00023981513	-0,00037881863	-0,00028489929
8,1875	4	-0,40471554	-4,5289755	-7,7352395	-0,0028018749	-0,0033337949	-0,0036326847
8,1972656	4	-0,41902661	-4,5273662	-8,8292456	-0,00021101587	-0,00076270202	-0,00074789731
8,2070313	4	-0,39866567	-4,5139914	-9,3330812	-0,0022561927	-0,0027861611	-0,0030501995
8,2167969	4	-0,41755378	-4,5272446	-8,8870525	-0,00059661624	-0,0011876039	-0,0012308039
8,2265625	4	-0,40068924	-4,5030198	-8,344883	-0,0019553977	-0,0023762905	-0,0026278964
8,2363281	4	-0,41579306	-4,5150714	-8,3735771	-0,0010675732	-0,001483978	-0,0016576924
8,2460938	4	-0,40595263	-4,5214896	-10,494981	-0,0015540527	-0,002023268	-0,0022636026
8,2558594	4	-0,40386021	-4,5169854	-10,635573	-0,0011323313	-0,0015926561	-0,0017431824
8,265625	4	-0,40990591	-4,491847	-7,8700204	-0,001725323	-0,0021369013	-0,0024320562
8,2753906	4	-0,40880233	-4,5295558	-8,9948158	-0,0010344812	-0,0015528986	-0,0017480727
8,2851563	4	-0,40860206	-4,4960551	-9,0811214	-0,0016986039	-0,0020598574	-0,0022686117
8,2949219	4	-0,41125566	-4,4794488	-9,2695465	-0,0010681192	-0,0016091315	-0,0017240145
8,3046875	4	-0,40374339	-4,487968	-9,0762882	-0,0015978218	-0,0019709226	-0,0022317392
8,3144531	4	-0,4158619	-4,5148849	-9,4041605	-0,0013808371	-0,0018380326	-0,0020603642
8,3242188	4	-0,39552182	-4,4898415	-10,480369	-0,0011481318	-0,0016670357	-0,0018130711
8,3339844	4	-0,42064339	-4,4882813	-9,9523087	-0,0017987058	-0,0022256649	-0,0024640714
8,34375	4	-0,39346278	-4,4977136	-8,2386007	-0,00082041998	-0,0012467706	-0,0013612242
8,3535156	4	-0,42563766	-4,5026841	-9,1228638	-0,0023900296	-0,0028667236	-0,003142836
8,3632813	4	-0,39467692	-4,482677	-9,6454754	-0,00013978803	-0,00062326278	-0,00063650525
8,3730469	4	-0,41848838	-4,4810505	-9,5195227	-0,0028146333	-0,0033288042	-0,0036259016
8,3828125	4	-0,3980419	-4,4935079	-9,4137993	0,00015568381	-0,00037018233	-0,00038968414
8,3925781	4	-0,41253239	-4,4646864	-9,1111288	-0,0030555124	-0,0035806054	-0,0039166352
8,4023438	4	-0,4013443	-4,4814892	-10,488164	0,00024621899	-0,00029684856	-0,00021843822
8,4121094	4	-0,41026264	-4,4650054	-9,3967838	-0,0030411908	-0,0035869607	-0,0039605517
8,421875	4	-0,40193886	-4,4419026	-7,692883	0,00014263569	-0,00035631098	-0,00032860655
8,4316406	4	-0,41003317	-4,4198756	-8,1542511	-0,0029849561	-0,0035074111	-0,0037831259
8,4414063	4	-0,39297462	-4,3981543	-9,3145571	0,00031688891	-0,00022819027	-0,00020605126
8,4511719	4	-0,40616542	-4,3449159	-9,8471994	-0,0031409152	-0,0037256279	-0,0040356093
8,4609375	4	-0,38995385	-4,3341775	-9,7931919	0,00036414305	-0,00015024454	-8,970761e-05
8,4707031	4	-0,40232271	-4,2780199	-8,610673	-0,003222167	-0,00379717	-0,0041176104
8,4804688	4	-0,38507223	-4,272162	-8,8576603	0,00061414379	7,1609247e-05	0,0001198252
8,4902344	4	-0,39612472	-4,2175317	-8,8908806	-0,003445525	-0,0039957897	-0,0043381369
8,5	4	-0,38488448	-4,1885591	-7,3386917	0,00066730846	0,00013879413	0,00017577484
8,5097656	4	-0,38597554	-4,1587873	-9,5282679	-0,0032303575	-0,0037979209	-0,0041123191
8,5195313	4	-0,37753284	-4,1311588	-10,211589	0,00044649933	-0,00013016294	-1,3328536e-05
8,5292969	4	-0,38277537	-4,0723519	-9,6624346	-0,0033919397	-0,0038722774	-0,0042402679
8,5390625	4	-0,37505448	-4,0499539	-10,015257	0,00041513253	-4,0932282e-05	-5,2936448e-05
8,5488281	4	-0,37760377	-4,0014577	-8,7174587	-0,0030681675	-0,0036663553	-0,0040203994
8,5585938	4	-0,36676198	-3,9677401	-9,7931643	0,00039252991	-0,00017061832	-0,00012491211
8,5683594	4	-0,37056297	-3,9260466	-9,7530432	-0,0031867737	-0,0037908445	-0,0041213408
8,578125	4	-0,36184281	-3,8765929	-8,069314	0,00051529042	-3,3981327e-05	7,8028097e-06
8,5878906	4	-0,36162585	-3,8446536	-8,6861105	-0,0032098545	-0,0037351358	-0,0040533682
8,5976563	4	-0,36034495	-3,7932217	-8,4896383	0,00020596548	-0,00028151565	-0,00025294285
8,6074219	4	-0,349572	-3,7539248	-8,2847853	-0,0027824373	-0,0033205049	-0,0036386326
8,6171875	4	-0,3565377	-3,699878	-9,3868093	-9,6916774e-05	-0,00063899398	-0,00062774
8,6269531	4	-0,33854872	-3,6466963	-8,1843977	-0,002434067	-0,0029527729	-0,0032333406
8,6367188	4	-0,3532812	-3,593519	-8,605113	-0,00061698759	-0,0011242294	-0,0011731047
8,6464844	4	-0,32889187	-3,5485253	-7,8965912	-0,0018364779	-0,0022798216	-0,00249013
8,65625	4	-0,34004241	-3,4747126	-6,5941272	-0,0009663254	-0,0015051131	-0,0016412369
8,6660156	4	-0,32963455	-3,4508426	-9,2067385	-0,0018520643	-0,002180974	-0,0024863547
8,6757813	4	-0,3297472	-3,3720303	-8,454546	-0,0010504501	-0,0015504801	-0,0017056118
8,6855469	4	-0,32488018	-3,3233752	-6,4777026	-0,0015775497	-0,0020038311	-0,002268316
8,6953125	4	-0,31728864	-3,2732801	-7,1979871	-0,0010282208	-0,0015740079	-0,0016575292
8,7050781	4	-0,31349599	-3,2258902	-7,0592389	-0,0018110242	-0,0021584916	-0,0024487947
8,7148438	4	-0,31267613	-3,1540406	-7,8498759	-0,0010088832	-0,001554695	-0,0016922398
8,7246094	4	-0,30396432	-3,1164727	-6,9470329	-0,0015894981	-0,0019663784	-0,0023157557
8,734375	4	-0,31097591	-3,0506308	-7,0119929	-0,0012300044	-0,0017597344	-0,0019492537
8,7441406	4	-0,29130131	-2,9994152	-8,5712786	-0,0014337605	-0,0018731819	-0,0020261942
8,7539063	4	-0,31098843	-2,923857	-8,3346567	-0,0016678355	-0,0022040124	-0,0024354563
8,7636719	4	-0,2773115	-2,8839471	-7,9956093	-0,00076519896	-0,0012767483	-0,0013193568
8,7734375	4	-0,30044496	-2,819164	-8,3349648	-0,002321461	-0,0027932229	-0,0030873192
8,7832031	4	-0,26665956	-2,7369475	-7,4077306	-0,00026383961	-0,00088251673	-0,00087274431
8,7929688	4	-0,29039174	-2,680829	-6,8448019	-0,0027841332	-0,0032709623	-0,0035472815
8,8027344	4	-0,26421875	-2,6154442	-6,178133	0,00018406208	-0,00038258138	-0,00031244382
8,8125	4	-0,27383387	-2,5390637	-5,9843993	-0,003050063	-0,0036191752	-0,003917289
8,8222656	4	-0,25787264	-2,4771917	-7,5382366	0,00022253022	-0,000289861	-0,00028646312
8,8320313	4	-0,26209086	-2,4158735	-7,7587647	-0,0029684266	-0,0035016059	-0,0038606965
8,8417969	4	-0,24572074	-2,3224146	-6,370554	0,0002198026	-0,00027065468	-0,00020029918
8,8515625	4	-0,24522841	-2,2700572	-6,624805	-0,003055884	-0,0036098899	-0,0039200499
8,8613281	4	-0,23549229	-2,198118	-6,689178	0,00017288563	-0,00037681352	-0,00031679135
8,8710938	4	-0,2468431	-2,1387682	-7,069912	-0,0030200426	-0,0035838257	-0,0039201742
8,8808594	4	-0,22239536	-2,042603	-6,3112097	0,0004362865	-0,00011162562	-3,7010177e-05
8,890625	4	-0,23269892	-1,9958427	-4,9555769	-0,0032670519	-0,0038244643	-0,0041159643
8,9003906	4	-0,21278858	-1,9297245	-7,6770411	0,0005315381	-1,1091524e-05	4,6120113e-06
8,9101563	4	-0,22126257	-1,8525914	-8,1397781	-0,0032691818	-0,0037814653	-0,0041476535
8,9199219	4	-0,20503849	-1,7674432	-6,0075336	0,00059215236	5,5762976e-05	0,00011978402
8,9296875	4	-0,20846605	-1,7383701	-6,2313862	-0,0034605621	-0,0040189358	-0,0043300553
8,9394531	4	-0,19403607	-1,629225	-6,4517465	0,00055807526	7,7754084e-05	5,8996011e-05
8,9492188	4	-0,19425511	-1,559376	-6,4705777	-0,0031062104	-0,0036940156	-0,0039691278
8,9589844	4	-0,16829282	-1,4939244	-5,2533021	0,00047816298	-0,00011546937	-6,5091881e-05
8,96875	4	-0,18433541	-1,4253609	-3,5638735	-0,0033117642	-0,003878183	-0,0042052818
8,9785156	4	-0,15806854	-1,3344241	-4,863236	0,00039858758	-2,8910808e-05	-5,5244527e-05
8,9882813	4	-0,16798198	-1,261376	-5,1163974	-0,0031646695	-0,00367359	-0,0039880988
8,9980469	4	-0,15619308	-1,192544	-4,4665208	0,00036294005	-0,00017329346	-0,00013903467
9,0078125	4	-0,14849514	-1,1313142	-4,4290257	-0,0031169367	-0,0036053576	-0,0039191544
9,0175781	4	-0,14997423	-1,0533209	-5,6587348	0,00044287575	-0,00014188109	-3,7482023e-05
9,0273438	4	-0,12214899	-0,9928689	-5,218461	-0,0029449684	-0,0034582564	-0,0037872717
9,0371094	4	-0,14582694	-0,9340139	-3,4057629	-8,0163445e-05	-0,0005848796	-0,00060843164
9,046875	4	-0,10179847	-0,84806365	-1,9108504	-0,0024035163	-0,002943984	-0,0032183405
9,0566406	4	-0,13026208	-0,80813646	-3,1928067	-0,00051191845	-0,0010472768	-0,0011304
9,0664063	4	-0,096760392	-0,74043542	-2,8282776	-0,0020848059	-0,0025425421	-0,0028372288
9,0761719	4	-0,10324627	-0,6848163	-1,8953718	-0,00093956018	-0,0014655717	-0,0015000426
9,0859375	4	-0,095366836	-0,62154382	-3,0572155	-0,0016143087	-0,002001971	-0,0023016774
9,0957031	4	-0,079030097	-0,56411773	-3,3999233	-0,0010964355	-0,001599952	-0,0018067393
9,1054688	4	-0,081157982	-0,47747666	-3,740536	-0,0017352602	-0,0020681724	-0,0024175646
9,1152344	4	-0,067737699	-0,41900408	-3,5882368	-0,0010390595	-0,0015631987	-0,0017669311
9,125	4	-0,060254633	-0,32442352	-4,0464754	-0,0017329964	-0,0020884443	-0,0023768789
9,1347656	4	-0,04691571	-0,26529953	-5,4568148	-0,0010218329	-0,0015513279	-0,0017522201
9,1445313	4	-0,030543506	-0,16102265	-6,6387186	-0,0015764395	-0,002066368	-0,0023498849
9,1542969	4	-0,028795302	-0,087704323	-6,5449252	-0,0012090342	-0,0017057499	-0,0018130803
9,1640625	4	-0,0025159121	-0,023006368	-7,5832195	-0,0013699282	-0,0018068613	-0,0020297735
9,1738281	4	-0,020317137	0,044995315	-10,190774	-0,0015760812	-0,0020477523	-0,0023029633
9,1835938	4	0,020287931	0,12681819	-10,964927	-0,00095622498	-0,0013736181	-0,0015343525
9,1933594	4	-0,0044310093	0,18307641	-12,217937	-0,002282213	-0,0027769783	-0,0030720376
9,203125	4	0,029016435	0,24820393	-14,05226	-0,0002980647	-0,00077472418	-0,00077734474
9,2128906	4	0,014267266	0,30277669	-16,602316	-0,0027867155	-0,0032373762	-0,00356508
9,2226563	4	0,055996776	0,37604457	-18,161516	8,8498637e-05	-0,00042727316	-0,00041427833
9,2324219	4	0,036013424	0,43643314	-19,227247	-0,002938123	-0,0035079522	-0,0038838333
9,2421875	4	0,062816441	0,46634674	-21,816473	0,0001779673	-0,00033585911	-0,00025435336
9,2519531	4	0,063955486	0,48021096	-22,625494	-0,0030513112	-0,0035604078	-0,0039195125
9,2617188	4	0,086586177	0,47927472	-21,957121	0,00016339109	-0,00032515335	-0,00033157048
9,2714844	4	0,081107914	0,46691364	-21,252371	-0,0029869219	-0,0035729092	-0,0038697477
9,28125	4	0,1200816	0,49244714	-21,603518	0,00029739414	-0,00023886912	-0,00018071776
9,2910156	4	0,11292189	0,47526705	-22,460426	-0,0030836256	-0,0036280027	-0,0040177954
9,3007813	4	0,15261531	0,47463003	-22,167284	0,00036881276	-0,0001653693	-0,00015941994
9,3105469	4	0,15739679	0,5019483	-21,592398	-0,0032076219	-0,0037482528	-0,0041012797
9,3203125	4	0,20565391	0,46995738	-21,761377	0,00056732981	5,8931073e-05	0,00010642652
9,3300781	4	0,21511674	0,51428562	-22,763964	-0,0033964841	-0,0040119765	-0,0043027266
9,3398438	4	0,25692761	0,47934985	-21,618828	0,00061378768	2,2114054e-05	7,1681789e-05
9,3496094	4	0,28648019	0,49467674	-20,981915	-0,0032821498	-0,003761854	-0,0041224509
9,359375	4	0,33122212	0,4975087	-21,902527	0,00054870558	4,1792802e-05	5,1422612e-05
9,3691406	4	0,37130773	0,49495	-22,251997	-0,003358765	-0,0038764649	-0,0042175921
9,3789063	4	0,42983502	0,48666114	-21,561888	0,00041517051	-9,0002075e-05	-9,422416e-05
9,3886719	4	0,46316355	0,49851006	-21,22471	-0,003126238	-0,0036556225	-0,0040020202
9,3984375	4	0,54938883	0,49166793	-21,821447	0,00052437081	4,3601485e-05	-7,8478479e-07
9,4082031	4	0,59625864	0,49310988	-22,824202	-0,003278607	-0,0038319523	-0,0041549671
9,4179688	4	0,66323906	0,48421472	-21,93125	0,00049053971	-3,5325116e-05	-8,7440276e-06
9,4277344	4	0,7154578	0,4933348	-21,074842	-0,0031290329	-0,0036537703	-0,004063271
9,4375	4	0,79151511	0,49848688	-21,526907	0,00026955138	-0,00022432554	-0,00024165667
9,4472656	4	0,85185736	0,51060599	-22,233948	-0,0028899906	-0,0034659961	-0,0037856121
9,4570313	4	0,90192527	0,90740865	-7,4334631	3,0349474e-05	-0,0004689098	-0,00050192577
9,4667969	4	0,97601533	1,1912559	6,0742812	-0,0024815353	-0,0030085703	-0,0033150765
9,4765625	4	1,0118661	1,8602089	9,6935873	-0,00048819231	-0,0010028741	-0,0010199043
9,4863281	4	1,0807449	2,4739413	10,061329	-0,0019805569	-0,0024517907	-0,0027028541
9,4960938	4	1,1061627	2,936317	9,6146297	-0,00084346358	-0,0013973499	-0,0015045814
9,5058594	4	1,139802	3,1778629	8,0230179	-0,0017866725	-0,0021786373	-0,0024482473
9,515625	4	1,1374134	3,2066569	7,2309842	-0,0011767268	-0,0016053285	-0,0018157625
9,5253906	4	1,1380913	3,1636169	5,710814	-0,0016187086	-0,0020299964	-0,0023171948
9,5351563	4	1,1413062	3,1564443	6,3234754	-0,00097281404	-0,0015426554	-0,0015769679
9,5449219	4	1,1299199	3,0097566	7,5244622	-0,0016862348	-0,0020942173	-0,002363153
9,5546875	4	1,115248	2,8345742	6,5782294	-0,0011215624	-0,0015961961	-0,0017784829
9,5644531	4	1,1043916	2,6376073	6,8514514	-0,0017003095	-0,0020539246	-0,002370056
9,5742188	4	1,0904872	2,5661342	8,3402176	-0,0011725172	-0,0016660104	-0,0018231245
9,5839844	4	1,1025014	2,5272508	8,6154232	-0,0014383437	-0,0018957999	-0,0021081869
9,59375	4	1,0803276	2,5413797	8,5006466	-0,0015633346	-0,0020933785	-0,0023612967
9,6035156	4	1,1101744	2,5573468	7,4608436	-0,00092017808	-0,0014293345	-0,0015645631
9,6132813	4	1,0873413	2,6149244	7,1193929	-0,002092707	-0,002502922	-0,0027764787
9,6230469	4	1,1311841	2,7476621	7,9283862	-0,00032552358	-0,00090812286	-0,00097602361
9,6328125	4	1,1240222	3,0707431	6,3368025	-0,002781813	-0,003274885	-0,0036037352
9,6425781	4	1,1709108	3,4096117	5,3218937	0,0001072757	-0,00048321357	-0,00041809597
9,6523438	4	1,1779726	3,6866243	5,4160786	-0,0029490404	-0,0035084772	-0,0037786639
9,6621094	4	1,2073145	3,8871779	3,7500355	0,00018878651	-0,00034747156	-0,00029995362
9,671875	4	1,2053263	4,0117869	2,7885754	-0,0029959616	-0,0035437136	-0,003908982
9,6816406	4	1,2184837	4,0084853	1,632236	0,00020502528	-0,00031000841	-0,00023094792
9,6914063	4	1,2086787	3,9949241	2,0476711	-0,0029677013	-0,0034778607	-0,0038758235
9,7011719	4	1,2170861	3,9993832	2,9014516	9,8422606e-05	-0,00034471066	-0,00030386867
9,7109375	4	1,1998898	3,9640658	1,4586747	-0,0030792363	-0,003567823	-0,0039619701
9,7207031	4	1,2139839	3,9358003	0,83673745	0,00042647473	-0,00011825994	-0,00010510019
9,7304688	4	1,1967876	3,9103351	1,7566234	-0,003215427	-0,0037720532	-0,0040522194
9,7402344	4	1,2112385	3,8925328	1,9923505	0,0004512303	-7,2046671e-05	-1,7558486e-05
9,75	4	1,1959448	3,8708344	2,1800771	-0,0032956407	-0,0038354956	-0,0041762553
9,7597656	4	1,2095779	3,8815174	1,2035854	0,00063731859	0,00013865615	0,00014286234
9,7695313	4	1,2008494	3,8821645	1,5636441	-0,0034315311	-0,0039986013	-0,0043017762
9,7792969	4	1,2049613	3,8847964	3,6382768	0,0005032589	-2,6667449e-05	5,3696931e-05
9,7890625	4	1,2031171	3,8709016	2,1512434	-0,0032174638	-0,0037550596	-0,0040636794
9,7988281	4	1,2144158	3,9259443	1,6388856	0,00055121153	-1,7827388e-05	2,9759249e-05
9,8085938	4	1,2112552	3,9755177	2,7787127	-0,003212329	-0,0038246545	-0,0041431426
9,8183594	4	1,2280947	4,0812755	2,4433806	0,0003705913	-0,00018814931	-9,9764147e-05
9,828125	4	1,2282763	4,2031755	1,2439582	-0,0031093918	-0,0036609056	-0,0040273145
9,8378906	4	1,244638	4,3313618	-0,25978312	0,00040866536	-9,9516488e-05	-0,00010451491
9,8476563	4	1,2446485	4,4124103	0,46025032	-0,0031477953	-0,0037347651	-0,0041156304
9,8574219	4	1,2549999	4,4724903	1,596557	0,00046634537	-0,00010716827	-6,7205474e-05
9,8671875	4	1,275532	4,475934	0,070715323	-0,0029667097	-0,0035422426	-0,0038295295
9,8769531	4	1,2638369	4,4940987	-1,0784156	1,2096425e-05	-0,00053761544	-0,00052508491
9,8867188	4	1,2671206	4,4851279	0,626212	-0,0025878325	-0,0031258748	-0,003431262
9,8964844	4	1,2517371	4,4729872	0,24662353	-0,00035415593	-0,00086954446	-0,00088353473
9,90625	4	1,2822765	4,4701247	-0,13698824	-0,0020972395	-0,0026361842	-0,002842752
9,9160156	4	1,2527114	4,4658914	-0,042300671	-0,00098247326	-0,0014372553	-0,0015865241
9,9257813	4	1,2615442	4,463479	-0,56329185	-0,0016263739	-0,0020742491	-0,0023599083
9,9355469	4	1,2651219	4,4490814	0,60601163	-0,00096188649	-0,0015249888	-0,0016361005
9,9453125	4	1,2749646	4,4523196	0,091418624	-0,0017002521	-0,0020684705	-0,0023928166
9,9550781	4	1,2696385	4,4656248	0,07786788	-0,0010836964	-0,0015690549	-0,0017399136
9,9648438	4	1,2716413	4,4699974	0,74470413	-0,0016677898	-0,0021012782	-0,0023625079
9,9746094	4	1,2680886	4,489079	-1,2267195	-0,0010214209	-0,0015421698	-0,0016844965
9,984375	4	1,2838433	4,5715322	-1,4438666	-0,0016646527	-0,0020884958	-0,0023840298
9,9941406	4	1,2759387	4,6173182	-1,6029272	-0,0011519326	-0,0017277692	-0,0018274451
10,003906	4	1,3048196	4,6794538	-1,0686647	-0,0014086158	-0,0018474173	-0,0020937186
10,013672	4	1,2808015	4,734385	-0,74540263	-0,0013982652	-0,0019425512	-0,0021590977
10,023438	4	1,3082304	4,7629671	-1,906408	-0,0009396259	-0,0014491483	-0,0015842981
10,033203	4	1,2817591	4,7734156	-1,971675	-0,0020800577	-0,002544923	-0,0028541544
10,042969	4	1,3058501	4,7983904	-1,7232075	-0,00036228856	-0,00094664126	-0,0009532664
10,052734	4	1,2985778	4,7933683	-1,8570106	-0,0026033237	-0,003100554	-0,0034324268
10,0625	4	1,301801	4,7895112	-2,0074937	9,532625e-05	-0,00050258491	-0,00049496122
10,072266	5	1,3022912	4,776495	-2,0142272	-0,0029412236	-0,0034862915	-0,0038642806
10,082031	5	1,2979875	4,7724948	-2,414938	0,00025213245	-0,00025818002	-0,00024320434
10,091797	5	1,3040373	4,7794547	-1,7688609	-0,0029841631	-0,0035510014	-0,003860425
10,101563	5	1,2893945	4,7708716	-3,4169946	0,00025439236	-0,00036368077	-0,00037473592
10,111328	5	1,2983024	4,7566056	-1,8253551	-0,0029639171	-0,0036092938	-0,0039613107
10,121094	5	1,3186321	4,7563682	-0,52889812	0,00031568561	-0,00023425787	-0,00023905348
10,130859	5	1,2771633	4,7529578	-2,2198911	-0,0029884337	-0,0035532159	-0,0038580992
10,140625	5	1,2915955	4,7420707	-3,0427427	0,00031459407	-0,00027349731	-0,00021054482
10,150391	5	1,2943032	4,7499051	-2,5085919	-0,0031689622	-0,0037200225	-0,0041040708
10,160156	5	1,3058627	4,7753854	-2,024956	0,00055247091	-1,6115464e-05	7,8221638e-06
10,169922	5	1,2950021	4,7609906	-1,7886423	-0,0032600916	-0,0038773557	-0,004198893
10,179688	5	1,2989742	4,7378278	-3,0576904	0,00050274725	-1,2622195e-05	2,3338362e-06
10,189453	5	1,2948456	4,7863417	-2,6829634	-0,0032312959	-0,0037695831	-0,0041511636
10,199219	5	1,2935126	4,7697163	-0,83187592	0,00062450708	5,8359128e-05	0,00011959455
10,208984	5	1,2993288	4,7404308	-2,4647546	-0,0033328608	-0,00384322	-0,0042139203
10,21875	5	1,2928929	4,7600431	-2,7420838	0,00041069768	-0,00012531996	-0,00013867786
10,228516	5	1,2977183	4,7878985	-2,1231918	-0,0031583444	-0,0037164369	-0,0040619276
10,238281	5	1,2984004	4,7371745	-1,9243731	0,00058576581	-1,0429758e-05	7,3794727e-05
10,248047	5	1,2858043	4,7620993	-2,0520575	-0,0032471984	-0,0038252396	-0,0041482588
10,257813	5	1,2934041	4,7892814	-4,0277281	0,00043888547	-0,00010409607	-8,4858402e-05
10,267578	5	1,2816632	4,7817965	-2,9834266	-0,0030874645	-0,0036743663	-0,004055853
10,277344	5	1,2880677	4,7343512	-0,57452357	0,00033299759	-0,00024246219	-0,0002441433
10,287109	5	1,2838516	4,7478909	-2,3739505	-0,0029517561	-0,0035317871	-0,0038544273
10,296875	5	1,2810729	4,7490311	-2,2448971	0,00021864442	-0,00033914711	-0,00033422693
10,306641	5	1,3010061	4,7165818	-2,0481739	-0,0026100578	-0,0031538613	-0,0034763361
10,316406	5	1,2744596	4,7180905	-2,1094735	-0,00032708485	-0,00088949775	-0,00093146926
10,326172	5	1,3184485	4,7398677	-1,3113767	-0,0021008272	-0,0025235447	-0,002852984
10,335938	5	1,2799046	4,7179298	-3,214879	-0,00075350562	-0,0012412483	-0,0013333077
10,345703	5	1,3198525	4,7081614	-2,7986336	-0,0017522809	-0,0022884777	-0,0025481447
10,355469	5	1,2846568	4,7331343	-0,49327499	-0,0010799576	-0,0016421376	-0,0017958855
10,365234	5	1,325047	4,69876	-2,2714679	-0,0015068178	-0,0020025093	-0,0022670128
10,375	5	1,304004	4,6796002	-3,0799861	-0,0010074851	-0,0015716567	-0,0017172743
10,384766	5	1,2943262	4,6925254	-2,0298176	-0,0016420268	-0,0020647813	-0,0024015026
10,394531	5	1,3043356	4,6943817	-1,2251828	-0,0010752308	-0,0016242015	-0,0018026518
10,404297	5	1,2918478	4,6559052	-0,61492437	-0,0016414187	-0,0020010881	-0,0022587965
10,414063	5	1,3020158	4,6555996	-2,3419597	-0,0011676304	-0,0016936641	-0,0018435505
10,423828	5	1,3009498	4,6511226	-1,2050103	-0,0015486956	-0,0020269679	-0,002260054
10,433594	5	1,2788093	4,6057034	0,28059816	-0,0013849416	-0,0018738752	-0,0021052801
10,443359	5	1,2935731	4,5468698	-1,6485807	-0,0011639156	-0,0015824314	-0,0017807285
10,453125	5	1,2530786	4,5461268	-2,0972359	-0,0018479521	-0,0023374979	-0,0026111978
10,462891	5	1,2866638	4,4889374	-1,8425379	-0,0005987084	-0,0011027119	-0,0011393628
10,472656	5	1,2631214	4,4322653	-1,6463734	-0,0025124634	-0,0030808256	-0,0034638809
10,482422	5	1,2776723	4,415885	-0,52794814	-5,2325922e-05	-0,00059969461	-0,00060019718
10,492188	5	1,262727	4,4104581	-1,7895083	-0,0029217983	-0,0034171783	-0,0037196996
10,501953	5	1,2637868	4,363337	-1,4809985	0,00016617807	-0,00040940259	-0,000324958
10,511719	5	1,2464466	4,3409286	0,12913719	-0,0029799407	-0,0035488289	-0,0039287927
10,521484	5	1,2586591	4,3027644	-0,78971499	0,00021667933	-0,00027873577	-0,00026689732
10,53125	5	1,2447443	4,2527905	-0,98448247	-0,0029555853	-0,0034902671	-0,003865133
10,541016	5	1,2568483	4,2041011	-0,40632671	0,00018387305	-0,00030674817	-0,00030121257
10,550781	5	1,2460148	4,1936975	0,13986602	-0,0031247493	-0,0036565198	-0,0039790296
10,560547	5	1,2469933	4,1622953	1,739692	0,00037279446	-0,00013523245	-0,00016680438
10,570313	5	1,2372591	4,1027732	0,99311584	-0,0030872491	-0,0036841282	-0,0040347087
10,580078	5	1,2426978	4,0865359	1,0146853	0,00048519563	-0,00013706789	-5,8492806e-05
10,589844	5	1,2232652	4,0544767	2,0785165	-0,0032571221	-0,0038242033	-0,0041933563
10,599609	5	1,2347307	3,9628553	1,6923621	0,00065180036	9,9700919e-05	0,0001587865
10,609375	5	1,2216964	3,9127338	1,2248476	-0,0033386878	-0,0038788596	-0,0042340741
10,619141	5	1,2221763	3,8904357	1,0928605	0,00048238217	-6,178124e-05	-4,1339954e-05
10,628906	5	1,210863	3,8176579	1,2316089	-0,003221527	-0,0037580032	-0,0040766131
10,638672	5	1,2160096	3,7684886	0,30082649	0,00052739063	-3,1658703e-05	5,5924975e-05
10,648438	5	1,2062985	3,7326536	-0,10885298	-0,003130724	-0,0037124939	-0,0041431263
10,658203	5	1,2086725	3,6871719	0,26760623	0,00036891433	-0,00017604482	-0,00012835953
10,667969	5	1,1953106	3,6026475	2,7363002	-0,0031745189	-0,0037564822	-0,0040693143
10,677734	5	1,212584	3,5509815	1,2766756	0,00047157737	-2,5859881e-05	-5,7508441e-06
10,6875	5	1,1886746	3,5019441	1,3915915	-0,003156391	-0,0037556966	-0,0040972978
10,697266	5	1,1880946	3,4362674	1,6282685	0,00041880878	-0,00017423368	-0,00010877258
10,707031	5	1,1857727	3,378083	2,0706933	-0,0029619257	-0,0035316958	-0,003880196
10,716797	5	1,1768022	3,3410964	3,4072437	0,00010673	-0,00044316775	-0,0004231382
10,726563	5	1,1819508	3,2382455	3,5804975	-0,0026662971	-0,0031771243	-0,0034995743
10,736328	5	1,1614251	3,1828451	4,1809492	-0,00032966622	-0,00085728389	-0,00090095197
10,746094	5	1,1767793	3,1627843	5,1611567	-0,002094401	-0,0026182216	-0,0028920125
10,755859	5	1,1528552	3,0723279	4,1197615	-0,00085960078	-0,0013709357	-0,0015026815
10,765625	5	1,1594079	2,9808366	4,1215773	-0,0017706264	-0,0021793654	-0,0024564548
10,775391	5	1,1484013	2,9305134	5,7805796	-0,00092182402	-0,0014631578	-0,0016079166
10,785156	5	1,148783	2,8557925	4,7070255	-0,0016382119	-0,0020836839	-0,0023883006
10,794922	5	1,1451218	2,7700274	4,8517528	-0,0010607386	-0,0016106821	-0,0017273736
10,804688	5	1,1349559	2,7270107	3,8617942	-0,001721887	-0,0021276055	-0,0024738812
10,814453	5	1,1295297	2,6812987	4,5289378	-0,00098341261	-0,001541801	-0,0016913268
10,824219	5	1,1275897	2,6111321	6,1644149	-0,0016172962	-0,0020776158	-0,0023549194
10,833984	5	1,1151812	2,5097742	5,324688	-0,0010809994	-0,0015812987	-0,0017658869
10,84375	5	1,1217839	2,4806626	6,4474716	-0,0015074778	-0,0019101184	-0,0021937338
10,853516	5	1,0990717	2,4067206	8,3587971	-0,0013987557	-0,0019422503	-0,0021786187
10,863281	5	1,1179349	2,3227034	7,7251253	-0,0010944739	-0,001578634	-0,0016877785
10,873047	5	1,0832357	2,2574234	8,4103737	-0,001967486	-0,0023999943	-0,002740646
10,882813	5	1,1056099	2,2124522	8,5713339	-0,00058442948	-0,0011071177	-0,001161191
10,892578	5	1,0689288	2,1232412	9,0221128	-0,0025252944	-0,003060325	-0,0033657881
10,902344	5	1,0916471	2,0505216	9,5025082	3,4321856e-05	-0,00052542862	-0,00044609967
10,912109	5	1,0641494	1,985415	7,3897371	-0,0029344419	-0,0034535795	-0,0037981984
10,921875	5	1,0731032	1,9086169	6,9872942	0,0002830915	-0,00026524294	-0,0002695962
10,931641	5	1,058352	1,8186903	9,0989752	-0,003020358	-0,003531639	-0,0039147083
10,941406	5	1,0602608	1,7679236	8,9163895	0,0001457808	-0,00037184893	-0,00031576288
10,951172	5	1,0447648	1,7093363	8,7578878	-0,0029675905	-0,0035613822	-0,0038762018
10,960938	5	1,0470492	1,629074	8,5551014	0,00012796663	-0,00041623402	-0,00037640042
10,970703	5	1,0313215	1,5662069	9,3656034	-0,0029042161	-0,0034544419	-0,0038040054
10,980469	5	1,041235	1,5181493	10,375371	0,00029247283	-0,00023634674	-0,00020914777
10,990234	5	1,017411	1,4367887	8,8868294	-0,0031629931	-0,0037355116	-0,0041128979
11	5	1,0274496	1,3682116	8,4573679	0,00048721951	-6,2590982e-05	-3,4189434e-05
11,009766	5	1,0058746	1,3196214	9,6379318	-0,0032500362	-0,0037765289	-0,0041286857
11,019531	5	1,0118701	1,2271849	8,6459608	0,00057267188	-1,6466529e-05	7,4740747e-05
11,029297	5	0,99274635	1,1479542	7,3490849	-0,0034070686	-0,0039396649	-0,0043030898
11,039063	5	0,99363714	1,0945064	6,6566281	0,00074233871	0,00019360345	0,00020679559
11,048828	5	0,98706782	1,0627667	6,0771031	-0,0031700602	-0,0036994049	-0,0040404326
11,058594	5	0,98110139	0,97220075	5,090693	0,0004221886	-0,0001152741	-6,7939982e-05
11,068359	5	0,96455187	0,93268704	2,4791713	-0,0032358496	-0,0038186985	-0,0041320841
11,078125	5	0,96474171	0,89166516	0,16830862	0,00050390663	-6,4906082e-05	-1,8985666e-05
11,087891	5	0,9484008	0,82939041	-0,27428383	-0,003152065	-0,0036713213	-0,0040817517
11,097656	5	0,94698846	0,73545861	-3,0028448	0,00040814732	-0,00016475642	-0,00011473487
11,107422	5	0,93253344	0,7326954	-6,9111028	-0,0031090961	-0,0036326321	-0,0039833742
11,117188	5	0,92391133	0,67475885	-10,037776	0,00041031308	-0,00015443169	-0,00016568716
11,126953	5	0,91283172	0,60919982	-12,580091	-0,0030651945	-0,0036373571	-0,0039812042
11,136719	5	0,89405417	0,57061368	-15,903768	0,00011756056	-0,00035844668	-0,00037920618
11,146484	5	0,89352012	0,52782351	-20,65815	-0,0026076925	-0,0030881301	-0,0034296641
11,15625	5	0,86125135	0,49118567	-22,790897	-0,00023745088	-0,0008283364	-0,0008803872
11,166016	5	0,86623102	0,51153469	-21,004435	-0,0022251036	-0,0027529099	-0,0030437806
11,175781	5	0,83148181	0,49249911	-21,347366	-0,00072933745	-0,0013334012	-0,0013867756
11,185547	5	0,83132118	0,4727695	-22,19433	-0,0016858133	-0,0021555875	-0,0023873805
11,195313	5	0,7986936	0,48894015	-22,061226	-0,0011499136	-0,0016090951	-0,0018125379
11,205078	5	0,76369196	0,46580416	-21,14525	-0,001733343	-0,0021518483	-0,0024327547
11,214844	5	0,73807597	0,49956673	-21,581669	-0,0010278096	-0,0015721724	-0,0017347524
11,224609	5	0,69456071	0,46141621	-22,228584	-0,0015575127	-0,0019641442	-0,0023012599
11,234375	5	0,66845655	0,48909748	-21,986403	-0,0010491849	-0,0015897044	-0,0017029881
11,244141	5	0,63087642	0,51002765	-21,395813	-0,0016549984	-0,0020924399	-0,0023858722
11,253906	5	0,57356119	0,46619418	-21,38475	-0,0011610795	-0,0016459211	-0,001856464
11,263672	5	0,52771777	0,49086463	-21,78261	-0,0014811649	-0,0019254675	-0,0021390137
11,273438	5	0,44766545	0,47396812	-21,429899	-0,0014989899	-0,0019474729	-0,0021544078
11,283203	5	0,41253448	0,46530879	-20,875633	-0,0011768371	-0,0016131892	-0,0018335248
11,292969	5	0,31177908	0,47960159	-21,375473	-0,0018455541	-0,0023647412	-0,0025993634
11,302734	5	0,29096752	0,46161935	-22,024679	-0,00049609737	-0,0010340189	-0,0010684971
11,3125	5	0,19909292	0,50841469	-21,715611	-0,0025177822	-0,0030227492	-0,0033582696
11,322266	5	0,16455859	0,46926197	-20,953529	-0,00012989854	-0,00065012282	-0,0006876277
11,332031	5	0,061410367	0,46181521	-17,851107	-0,0029170413	-0,0034598263	-0,0038102025
11,341797	5	0,011872351	-0,33408546	-14,632875	0,00022212684	-0,00031865522	-0,0003081352
11,351563	5	-0,076966882	-0,74879497	-11,739358	-0,0030104253	-0,0036084489	-0,0039644237
11,361328	5	-0,13764709	-1,3742722	-11,63425	0,00022134249	-0,00033245177	-0,00033215189
11,371094	5	-0,19089848	-1,906732	-10,402165	-0,0029639087	-0,0034834628	-0,0038123685
11,380859	5	-0,20897299	-2,2882557	-11,575939	0,00025541682	-0,00035675065	-0,00030439958
11,390625	5	-0,23186028	-2,412955	-11,760034	-0,0030262538	-0,0035927363	-0,0039879386
11,400391	5	-0,2177766	-2,3788009	-11,10035	0,0002374356	-0,00030645778	-0,00029312912
11,410156	5	-0,23218989	-2,3786986	-11,444371	-0,0030590286	-0,0036263142	-0,0039692777
11,419922	5	-0,20235151	-2,2098401	-11,322834	0,00049764477	-7,3501986e-05	-5,1035095e-05
11,429688	5	-0,20453572	-1,9721299	-11,929627	-0,003334428	-0,0039065364	-0,0042520287
11,439453	5	-0,16442508	-1,7766632	-12,312932	0,00060511928	5,7087673e-05	9,5464129e-05
11,449219	5	-0,17000973	-1,6536533	-11,397823	-0,003274549	-0,0037735726	-0,0041479575
11,458984	5	-0,16003788	-1,6000512	-12,743119	0,00045445602	6,1423634e-06	2,3970933e-05
11,46875	5	-0,16738117	-1,5925623	-12,1406	-0,003317948	-0,003923852	-0,0042359484
11,478516	5	-0,16672194	-1,5913265	-11,097528	0,00056654768	-4,567705e-05	5,4534539e-05
11,488281	5	-0,17162651	-1,6147219	-11,759336	-0,0030698674	-0,0036375157	-0,003996436
11,498047	5	-0,17876536	-1,7812328	-11,957315	0,00041724561	-0,00011856225	-8,0984246e-05
11,507813	5	-0,21610975	-2,20597	-11,647967	-0,0032758398	-0,0037930708	-0,0041712066
11,517578	5	-0,23974597	-2,6312916	-11,746064	0,00052690855	-1,1816792e-05	3,3014367e-05
11,527344	5	-0,27810425	-3,0016148	-11,301432	-0,0031601733	-0,003722142	-0,0041062688
11,537109	5	-0,2929911	-3,257755	-12,833755	0,00033489603	-0,00018470711	-0,00015129066
11,546875	5	-0,30487806	-3,3876941	-13,590529	-0,0028982698	-0,0034298541	-0,0037827452
11,556641	5	-0,30888349	-3,34723	-12,542596	0,0001822623	-0,00040665039	-0,00037641212
11,566406	5	-0,29800415	-3,3426809	-14,696242	-0,0027289942	-0,00325732	-0,0036003608
11,576172	5	-0,31266987	-3,3374829	-14,443025	-0,00029174465	-0,00082863716	-0,00085655379
11,585938	5	-0,28611302	-3,2763889	-13,398109	-0,0021285403	-0,0025829896	-0,0028917876
11,595703	5	-0,29913276	-3,1560862	-13,551777	-0,00075157208	-0,0012903421	-0,0014708391
11,605469	5	-0,27871758	-3,0811946	-12,389515	-0,0019121579	-0,0023474896	-0,0025893864
11,615234	5	-0,28656989	-3,0610886	-13,833605	-0,001012207	-0,0015135463	-0,0016467292
11,625	5	-0,27966887	-3,0324364	-12,453105	-0,001570048	-0,0019956054	-0,0021807828
11,634766	5	-0,27634561	-3,0283921	-11,637547	-0,0010760934	-0,0016087764	-0,0017618077
11,644531	5	-0,28228909	-3,0519228	-12,613507	-0,0017146991	-0,0021073474	-0,0024776864
11,654297	5	-0,28248936	-3,0485117	-13,172357	-0,0010069781	-0,0015702448	-0,0016728457
11,664063	5	-0,2863425	-3,056282	-12,380155	-0,0016853201	-0,0020330953	-0,0023484619
11,673828	5	-0,30008614	-3,2058682	-12,403568	-0,0011478863	-0,0016649119	-0,0018641682
11,683594	5	-0,300906	-3,3482058	-12,769969	-0,0014922014	-0,0019827136	-0,0021709213
11,693359	5	-0,3312847	-3,5771401	-15,011905	-0,0014186158	-0,0018747663	-0,002101681
11,703125	5	-0,32138795	-3,7502346	-14,484097	-0,0010709877	-0,0016289387	-0,0017408479
11,712891	5	-0,35932899	-3,8892183	-13,58279	-0,0019842703	-0,0024044549	-0,0027119829
11,722656	5	-0,33716351	-3,9503353	-14,981199	-0,00063280237	-0,0011028064	-0,0012297297
11,732422	5	-0,37103862	-3,9680128	-14,660368	-0,0024666167	-0,0029986664	-0,0033088098
11,742188	5	-0,34487396	-3,9436395	-14,456491	-5,9710292e-05	-0,00064005185	-0,00062260142
11,751953	5	-0,3649199	-3,9525814	-14,352556	-0,0028775635	-0,0034503809	-0,003835419
11,761719	5	-0,34788221	-3,9239535	-14,696885	0,00020639112	-0,00030671622	-0,00035664634
11,771484	5	-0,35893887	-3,9296	-16,608238	-0,002990162	-0,003549905	-0,003888547
11,78125	5	-0,34909844	-3,9232113	-16,230829	0,00021468833	-0,00034893441	-0,00030356357
11,791016	5	-0,35837352	-3,9374001	-14,503459	-0,0029801917	-0,0035319361	-0,0038744281
11,800781	5	-0,35058379	-3,9307861	-15,521049	0,00010492018	-0,00044275855	-0,00039011196
11,810547	5	-0,36352426	-3,908747	-15,931204	-0,0029494655	-0,0035138773	-0,0038865427
11,820313	5	-0,34824938	-3,8918874	-14,59485	0,00032978671	-0,00026761851	-0,00015560756
11,830078	5	-0,36418766	-3,9111471	-14,268346	-0,0030875613	-0,0037145291	-0,0040220413
11,839844	5	-0,35035014	-3,913466	-14,839908	0,00046109271	-0,00013908098	-0,00010201249
11,849609	5	-0,37159771	-3,9856226	-16,37483	-0,0032136906	-0,0037733512	-0,0041268808
11,859375	5	-0,36374539	-4,1124659	-15,879795	0,00062983006	7,587552e-05	0,00010246564
11,869141	5	-0,38442135	-4,2142649	-13,913708	-0,0034310848	-0,0039786641	-0,0042919768
11,878906	5	-0,38611948	-4,3173461	-14,97888	0,00060369715	0,00011787663	9,4703937e-05
11,888672	5	-0,39257824	-4,3773127	-16,067493	-0,0031553425	-0,003714344	-0,0040477458
11,898438	5	-0,38980365	-4,4319344	-15,124222	0,00052591658	-2,4399797e-05	-4,1497551e-05
11,908203	5	-0,39956063	-4,4234252	-15,275851	-0,0032799363	-0,0038099959	-0,0041900845
11,917969	5	-0,39459556	-4,429688	-15,442874	0,00041285806	-0,00010093766	-0,00011828975
11,927734	5	-0,40138602	-4,4236269	-17,457716	-0,0030819855	-0,003674929	-0,004021721
11,9375	5	-0,39248854	-4,4182005	-16,600807	0,00046851172	-0,00011371203	-6,3107873e-05
11,947266	5	-0,39971709	-4,3912711	-15,046243	-0,003245055	-0,0037351393	-0,0041304417
11,957031	5	-0,39476663	-4,4325881	-15,764684	0,00048440605	-0,000105174	-8,4584244e-05
11,966797	5	-0,39413244	-4,3998232	-16,81868	-0,0031071352	-0,0036148212	-0,0040274882
11,976563	5	-0,40093333	-4,4019556	-15,931483	0,00014500212	-0,00038918314	-0,00036985549
11,986328	5	-0,39108247	-4,4171228	-15,943162	-0,0026348804	-0,0031401806	-0,0035102421
11,996094	5	-0,40474892	-4,4171619	-15,599169	-0,00026973823	-0,00076756056	-0,0008444686
12,005859	5	-0,386931	-4,4062629	-16,502682	-0,0021738727	-0,0027186794	-0,0030106814
12,015625	5	-0,40941983	-4,4344516	-15,884377	-0,00075661787	-0,0012420801	-0,0013709082
12,025391	5	-0,39503574	-4,4704714	-14,661513	-0,0017233245	-0,002171177	-0,0025250327
12,035156	5	-0,40603817	-4,5424438	-15,789494	-0,00103822	-0,0015632075	-0,001711725
12,044922	5	-0,40560842	-4,5990095	-15,593022	-0,0017208966	-0,0020805679	-0,002400408
12,054688	5	-0,41265339	-4,6334472	-15,801117	-0,0011620157	-0,0016324879	-0,0018511501
12,064453	5	-0,41815251	-4,6667824	-16,418808	-0,0016129637	-0,0020193676	-0,0023214491
12,074219	6	-0,4167214	-4,6877789	-16,484913	-0,00096493983	-0,0015786557	-0,0017219613
12,083984	6	-0,41424513	-4,6973176	-17,580931	-0,0016559981	-0,0020879507	-0,0023628394
12,09375	6	-0,41968167	-4,668447	-17,319973	-0,0011009095	-0,0016430728	-0,0018210448
12,103516	6	-0,40958673	-4,6748996	-15,905947	-0,0015240626	-0,0019364944	-0,0022516076
12,113281	6	-0,42573154	-4,6792216	-17,394684	-0,0013857748	-0,0018711945	-0,002102752
12,123047	6	-0,40518284	-4,6555223	-17,148312	-0,0011340034	-0,0015851759	-0,0017766263
12,132813	6	-0,43542802	-4,6388693	-16,225298	-0,0019684797	-0,0024995941	-0,0027016921
12,142578	6	-0,40403545	-4,6781535	-16,775932	-0,00051126513	-0,0010683276	-0,0011244996
12,152344	6	-0,43175638	-4,6399021	-17,492306	-0,0024817605	-0,0029287403	-0,0032682368
12,162109	6	-0,40409178	-4,657629	-17,985384	-5,513808e-05	-0,00062075013	-0,00058638252
12,171875	6	-0,42633653	-4,6519408	-17,960072	-0,0029245066	-0,0034297546	-0,0037915106
12,181641	6	-0,41065902	-4,6442242	-16,326494	0,00017328639	-0,00030593242	-0,00034955703
12,191406	6	-0,42278796	-4,6186261	-16,808565	-0,0030283909	-0,0035887817	-0,0039045874
12,201172	6	-0,41486263	-4,642869	-16,958826	0,00026878784	-0,0002800074	-0,00028548631
12,210938	6	-0,42403132	-4,6255803	-16,892105	-0,0029771018	-0,0035135264	-0,0039221393
12,220703	6	-0,41336685	-4,6103363	-17,523039	0,00024404319	-0,00030829309	-0,00026773522
12,230469	6	-0,42391658	-4,6241069	-17,116684	-0,0029669646	-0,0035528021	-0,0038793304
12,240234	6	-0,41023761	-4,6504588	-17,557348	0,00026105263	-0,00034404441	-0,00032802651
12,25	6	-0,42861462	-4,6255803	-17,399546	-0,0031109485	-0,0036278432	-0,0040526739
12,259766	6	-0,40965348	-4,6061497	-16,098003	0,00050888135	-5,2946521e-05	-1,6217964e-05
12,269531	6	-0,42555839	-4,6357775	-17,371103	-0,003281452	-0,0038564131	-0,0042056604
12,279297	6	-0,41337311	-4,6038318	-17,103609	0,00056574924	2,0817424e-05	3,542249e-05
12,289063	6	-0,42317808	-4,5883207	-16,560909	-0,0032823726	-0,0038323519	-0,004194322
12,298828	6	-0,41218191	-4,6126227	-17,62854	0,00067889912	0,00012066733	0,00013230754
12,308594	6	-0,41785836	-4,6135998	-17,010571	-0,0033711875	-0,0039141322	-0,0042949328
12,318359	6	-0,4177916	-4,5872068	-17,53768	0,00035668258	-0,00011576923	-0,00010074546
12,328125	6	-0,42135686	-4,6288633	-17,647482	-0,0031318553	-0,0036245584	-0,0040655062
12,337891	6	-0,41023761	-4,6254878	-16,572588	0,00054251024	-3,6394216e-05	1,0537842e-05
12,347656	6	-0,42058915	-4,6182446	-18,294788	-0,003291762	-0,0038345344	-0,0041195657
12,357422	6	-0,41121185	-4,5906863	-17,37686	0,0004853509	-8,3148465e-05	-0,00010883043
12,367188	6	-0,41755795	-4,6166396	-16,01804	-0,003047548	-0,0036520502	-0,0039805518
12,376953	6	-0,41280359	-4,5880003	-17,290022	0,00028423354	-0,00026649196	-0,00028138311
12,386719	6	-0,4155761	-4,5598612	-18,015112	-0,0030578303	-0,0036062102	-0,0039178962
12,396484	6	-0,41718245	-4,5630593	-18,019638	0,00021501313	-0,00028066075	-0,00033419579
12,40625	6	-0,40226221	-4,5629902	-18,050541	-0,0026445526	-0,003171033	-0,0035439064
12,416016	6	-0,41764975	-4,5031528	-17,081257	-0,00034392564	-0,00082932715	-0,00088402792
12,425781	6	-0,39708227	-4,5118613	-18,53183	-0,0022225813	-0,0026091198	-0,0029804506
12,435547	6	-0,41168123	-4,4766226	-17,20056	-0,00070922577	-0,0012418464	-0,0013540623
12,445313	6	-0,39346904	-4,432663	-15,794244	-0,0018371756	-0,0022843827	-0,0025831047
12,455078	6	-0,40313631	-4,3948898	-17,331038	-0,0011440903	-0,0016137765	-0,0018126243
12,464844	6	-0,39732844	-4,3568401	-17,8444	-0,0016136949	-0,0020645938	-0,0023071093
12,474609	6	-0,39095104	-4,3101029	-18,087364	-0,00097721943	-0,0015431767	-0,0016264181
12,484375	6	-0,39086342	-4,2803173	-17,271414	-0,0017076267	-0,0020898436	-0,0023591998
12,494141	6	-0,3868705	-4,2625484	-16,716923	-0,0011133669	-0,0016127771	-0,001864354
12,503906	6	-0,38310289	-4,2283773	-18,775576	-0,0016901472	-0,0021073043	-0,0024076828
12,513672	6	-0,38778216	-4,1846538	-18,291044	-0,0011116964	-0,0016185102	-0,0018024602
12,523438	6	-0,3737694	-4,1420431	-16,770233	-0,0015771928	-0,0019371142	-0,0021867598
12,533203	6	-0,39002061	-4,1221762	-17,432627	-0,0014194007	-0,0019086115	-0,0021920346
12,542969	6	-0,36375582	-4,0431285	-18,111671	-0,0010849977	-0,0015789286	-0,0017701746
12,552734	6	-0,38772792	-4,0160275	-17,681681	-0,0018034505	-0,0022749968	-0,0025647501
12,5625	6	-0,35269707	-3,9715462	-17,208607	-0,00057253905	-0,0011157009	-0,0011576902
12,572266	6	-0,3812629	-3,9167526	-15,673098	-0,0026257054	-0,0031720344	-0,0034269551
12,582031	6	-0,35351485	-3,8610644	-17,875246	-5,8086734e-05	-0,00063858321	-0,00059492269
12,591797	6	-0,37178755	-3,8384085	-17,904192	-0,0028518515	-0,0033879136	-0,0037365993
12,601563	6	-0,35138071	-3,76805	-15,580226	0,0001898584	-0,00038491443	-0,00035388512
12,611328	6	-0,35928309	-3,7452741	-15,586372	-0,0029970896	-0,0034918173	-0,003870439
12,621094	6	-0,34692675	-3,6883821	-15,896502	0,00023407571	-0,00027935213	-0,00028451104
12,630859	6	-0,34955949	-3,6407108	-17,336235	-0,0029195074	-0,0034837082	-0,0037958203
12,640625	6	-0,33752233	-3,5692673	-16,098116	0,00010547839	-0,00044514981	-0,00035897183
12,650391	6	-0,34823686	-3,5205448	-15,170602	-0,0030600727	-0,0036047327	-0,0039338814
12,660156	6	-0,3300184	-3,4874094	-16,941055	0,00031020652	-0,00021037736	-0,00019162908
12,669922	6	-0,34118563	-3,4183702	-16,815327	-0,0030705773	-0,0036632137	-0,0039599109
12,679688	6	-0,32095402	-3,3717043	-15,147272	0,00044521148	-0,00013862461	-0,00010436641
12,689453	6	-0,33310175	-3,3536353	-16,359798	-0,0032703409	-0,0038315603	-0,0041911136
12,699219	6	-0,314053	-3,282321	-17,271973	0,00066173275	0,00011846143	0,00010651733
12,708984	6	-0,32054305	-3,2127705	-17,853788	-0,00341152	-0,0039310339	-0,0043165507
12,71875	6	-0,31240284	-3,1747949	-16,340631	0,00049579551	-1,0389977e-05	-2,647299e-05
12,728516	6	-0,31297237	-3,1096966	-15,038113	-0,0032085879	-0,0038166735	-0,0041145352
12,738281	6	-0,30081838	-3,0428274	-16,089846	0,00057749246	2,7588285e-05	6,4902342e-05
12,748047	6	-0,29855281	-2,9751816	-16,685017	-0,0031781509	-0,0037299236	-0,0041041304
12,757813	6	-0,29124081	-2,9399297	-15,172474	0,00033199089	-0,00023672036	-0,00021227323
12,767578	6	-0,29652089	-2,8679123	-16,017984	-0,003135269	-0,0037049039	-0,0040616621
12,777344	6	-0,28252065	-2,8072207	-15,497581	0,00051198876	-4,5580713e-05	-3,8855578e-05
12,787109	6	-0,28519928	-2,7437677	-16,105268	-0,0032165386	-0,0037776164	-0,0041660117
12,796875	6	-0,27538598	-2,6909618	-14,381669	0,0004884582	-0,00010562718	-5,4468474e-05
12,806641	6	-0,27036875	-2,574122	-14,393376	-0,0030085901	-0,0035831402	-0,0038999794
12,816406	6	-0,26921719	-2,5386851	-16,130806	9,8639139e-05	-0,0004184733	-0,00044291088
12,826172	6	-0,25423855	-2,4541588	-15,929527	-0,002725607	-0,0032518194	-0,0035366232
12,835938	6	-0,26488632	-2,3612456	-14,295783	-0,00026718699	-0,00075408304	-0,00077765319
12,845703	6	-0,23297638	-2,2958407	-14,639217	-0,0021208287	-0,002691471	-0,0029793796
12,855469	6	-0,25344789	-2,2640171	-14,463141	-0,00082777167	-0,0013194893	-0,0014681694
12,865234	6	-0,22961557	-2,1784704	-14,855471	-0,0017924452	-0,0021777512	-0,002429791
12,875	6	-0,23658335	-2,1126277	-14,867206	-0,00092445535	-0,0014959499	-0,0016360868
12,884766	6	-0,22506773	-2,0689337	-13,724137	-0,0016643114	-0,0020667065	-0,0023446721
12,894531	6	-0,22195935	-2,0077732	-14,552773	-0,0011413959	-0,001622545	-0,0018108794
12,904297	6	-0,21951854	-1,9156693	-13,923682	-0,001714002	-0,0021091381	-0,002400971
12,914063	6	-0,21410286	-1,8406208	-12,395466	-0,0010148578	-0,0015428091	-0,0016434842
12,923828	6	-0,20607322	-1,8057225	-13,040062	-0,0017144915	-0,0021270958	-0,0023968176
12,933594	6	-0,20268947	-1,7136457	-13,536438	-0,0011098575	-0,0016463827	-0,0018180846
12,943359	6	-0,18914193	-1,6486043	-13,226867	-0,0014617273	-0,0018520331	-0,0021496376
12,953125	6	-0,20056784	-1,5836192	-12,731441	-0,0013701753	-0,0019174749	-0,002074942
12,962891	6	-0,16622752	-1,5145661	-11,279471	-0,0011833742	-0,0016588254	-0,0017780246
12,972656	6	-0,19417375	-1,4170302	-12,92509	-0,0020311584	-0,0024512673	-0,0027308671
12,982422	6	-0,15143037	-1,3602459	-12,116096	-0,00049649843	-0,0010615034	-0,0011434262
12,992188	6	-0,18025905	-1,2746085	-11,055172	-0,0024776512	-0,0029629383	-0,0033266088
13,001953	6	-0,14669687	-1,2132375	-11,724019	-6,7921501e-05	-0,00052468083	-0,00057126948
13,011719	6	-0,15616804	-1,1110622	-11,256253	-0,0029040806	-0,003485301	-0,0038862287
13,021484	6	-0,12986153	-1,0535471	-10,578939	0,00022418069	-0,00031929067	-0,00032736512
13,03125	6	-0,14674693	-0,97727472	-10,248833	-0,0029547396	-0,0035379184	-0,0038830785
13,041016	6	-0,12309402	-0,92204106	-9,0562553	0,00016017657	-0,0003631617	-0,0003330122
13,050781	6	-0,13097763	-0,83809912	-8,5791569	-0,0030430199	-0,0035365084	-0,0039771702
13,060547	6	-0,10734558	-0,78696167	-7,4866042	0,00014062287	-0,00033241883	-0,00033317992
13,070313	6	-0,10721833	-0,71293771	-6,257957	-0,0028982223	-0,0034735196	-0,0038149273
13,080078	6	-0,090399683	-0,66272748	-7,5202155	0,00035090343	-0,00017628942	-0,0001376951
13,089844	6	-0,094557405	-0,58293229	-7,7312999	-0,0031666469	-0,003691213	-0,0040271822
13,099609	6	-0,0743258	-0,52738082	-8,161459	0,00047098656	-6,1396902e-05	-0,00010441552
13,109375	6	-0,081372857	-0,45787823	-8,1079826	-0,0032107076	-0,0038126304	-0,0041063507
13,119141	6	-0,058662891	-0,35493112	-8,3168592	0,00054672477	-5,1716284e-05	-1,1351949e-05
13,128906	6	-0,060824156	-0,2979311	-9,3107023	-0,0033466544	-0,0038850449	-0,0042550047
13,138672	6	-0,036190748	-0,24201837	-8,935276	0,00063229632	0,00013917037	0,00015091624
13,148438	6	-0,035871565	-0,15860251	-8,5448751	-0,0032936039	-0,0038034408	-0,0041948976
13,158203	6	-0,017676055	-0,081749544	-10,957802	0,00041813895	-0,00011954644	-0,00014950238
13,167969	6	-0,022303164	-0,02050898	-12,082653	-0,0031645065	-0,0037312817	-0,0041352483
13,177734	6	-0,0059705973	0,077916078	-12,329584	0,0004837499	-3,1073432e-06	1,2719684e-05
13,1875	6	0,003746748	0,15056957	-13,714665	-0,0031655859	-0,0036842097	-0,0040900912
13,197266	6	0,013274252	0,22351378	-14,826078	0,00037385747	-0,00017927584	-0,00019915533
13,207031	6	0,02720356	0,25630981	-17,039404	-0,0031170598	-0,0036656298	-0,0040027876
13,216797	6	0,031697154	0,34903783	-18,454157	0,00042619344	-0,00014740681	-0,00016998551
13,226563	6	0,043402612	0,38579944	-18,914434	-0,0030341649	-0,0035849267	-0,0039160796
13,236328	6	0,045315623	0,43827716	-20,783432	0,00015922706	-0,00040765994	-0,00035761448
13,246094	6	0,060667694	0,49862769	-22,660364	-0,0026289814	-0,0031779413	-0,0035558029
13,255859	6	0,062301159	0,4667851	-22,029764	-0,00029804651	-0,00087576103	-0,00089528679
13,265625	6	0,080870092	0,46366927	-21,617041	-0,0021475067	-0,0026743028	-0,0029932207
13,275391	6	0,083041787	0,47373623	-22,056419	-0,00080084987	-0,0012672928	-0,0013936573
13,285156	6	0,11678129	0,49205098	-22,683163	-0,0017138084	-0,0022314519	-0,0024686474
13,294922	6	0,12022346	0,49665207	-21,891743	-0,0010932884	-0,001618154	-0,0017934947
13,304688	6	0,15251309	0,47679758	-21,527689	-0,0016375027	-0,0020377617	-0,0023509767
13,314453	6	0,16582906	0,50493842	-21,932423	-0,0010617594	-0,0015957488	-0,0017358547
13,324219	6	0,19848377	0,46806532	-22,644493	-0,0016428162	-0,0019918513	-0,0023097191
13,333984	6	0,23123235	0,47690961	-21,879169	-0,0010419426	-0,0015693851	-0,0017140473
13,34375	6	0,27009755	0,46808738	-21,38866	-0,0017218004	-0,0021099148	-0,0023529977
13,353516	6	0,29159963	0,45862338	-22,016298	-0,0011676592	-0,0016646427	-0,0018290696
13,363281	6	0,34562081	0,47364432	-22,291336	-0,0015110358	-0,0020343615	-0,0022311723
13,373047	6	0,37029594	0,48501128	-22,173765	-0,0013631317	-0,0018684936	-0,0021000691
13,382813	6	0,43498993	0,49052966	-21,184645	-0,0011869469	-0,001608636	-0,0017734413
13,392578	6	0,45351923	0,45741275	-21,728407	-0,0019135257	-0,0024513181	-0,0027041754
13,402344	6	0,56813717	0,50489956	-22,475739	-0,00048870221	-0,0010298035	-0,0010490465
13,412109	6	0,59678644	0,50888604	-21,699518	-0,0025599701	-0,0030219192	-0,0033782106
13,421875	6	0,68236083	0,47796097	-21,659956	-5,8864098e-05	-0,00061533746	-0,00059521099
13,431641	6	0,72836906	0,49603656	-22,024288	-0,0029759556	-0,0035048784	-0,0038123347
13,441406	6	0,80773085	0,49557808	-21,887663	0,00017529106	-0,00033845042	-0,00027662457
13,451172	6	0,85484684	0,47515053	-22,049099	-0,0029805617	-0,0035033559	-0,0039242655
13,460938	6	0,92263877	0,98291028	-7,7594352	0,0001560025	-0,00037313951	-0,00033717317
13,470703	6	0,97326577	1,2719879	2,5025849	-0,0029029069	-0,0034917323	-0,0037960343
13,480469	6	1,0417817	1,9459854	3,9927197	0,00023815519	-0,0003092644	-0,00026777742
13,490234	6	1,0762721	2,56691	3,5328605	-0,0030884794	-0,0036436443	-0,0039398503
13,5	6	1,1256537	3,0513463	2,2664108	0,00027218703	-0,00030850485	-0,00025414469
13,509766	6	1,1296195	3,2575517	0,785999	-0,0031869588	-0,0036445316	-0,0040296735
13,519531	6	1,1509901	3,2616382	-1,2438465	0,00050049246	-8,2475271e-05	-3,2354146e-05
13,529297	6	1,1331826	3,2463391	-1,6359519	-0,0033186511	-0,0039172517	-0,0042146281
13,539063	6	1,142827	3,185154	-1,306599	0,00061329384	0,00011167162	9,5199284e-05
13,548828	6	1,1224411	2,9599836	-1,9905623	-0,0032693516	-0,0037960024	-0,0041876407
13,558594	6	1,1138461	2,7551069	-1,1656154	0,00052513834	-4,1188308e-05	1,8743594e-05
13,568359	6	1,0905874	2,5520289	0,60598367	-0,003349704	-0,003870121	-0,0042546485
13,578125	6	1,0893168	2,4278712	1,1237059	0,00052070711	-6,7089513e-06	-9,3081326e-07
13,587891	6	1,0849903	2,4755011	1,7954595	-0,0030573786	-0,0036742953	-0,0040488732
13,597656	6	1,0953772	2,4738958	0,50355679	0,00043117354	-0,0001284571	-8,8292436e-05
13,607422	6	1,0870785	2,4665315	0,16492791	-0,0032797058	-0,0038273912	-0,0041721743
13,617188	6	1,105952	2,6288576	0,35583973	0,00050090649	-0,00010529347	2,1941451e-05
13,626953	6	1,1190572	2,8997283	-1,6105827	-0,0032048824	-0,0036906928	-0,0041014128
13,636719	6	1,1512468	3,2505026	-2,5373139	0,00031602031	-0,00025057438	-0,00019978856
13,646484	6	1,1785609	3,6211157	-3,4915657	-0,0029660177	-0,0034827839	-0,0038199092
13,65625	6	1,1986527	3,8823819	-5,3772426	0,00010302654	-0,00042329496	-0,00037658247
13,666016	6	1,2221179	4,045887	-5,8393927	-0,0026452022	-0,0031980204	-0,0035034011
13,675781	6	1,210354	4,0746007	-7,124897	-0,00036961923	-0,00091440568	-0,00098080467
13,685547	6	1,2398022	4,099534	-7,5525699	-0,0021191211	-0,0025399653	-0,002870382
13,695313	6	1,2120146	4,0793147	-6,0825515	-0,00077682675	-0,0013005419	-0,0014384862
13,705078	6	1,2217277	4,0390048	-6,915154	-0,0018585968	-0,0022836172	-0,0025792264
13,714844	6	1,2068222	3,9640312	-5,3609257	-0,001056328	-0,0015441361	-0,0017667119
13,724609	6	1,2062359	3,8931944	-5,1196666	-0,0015273389	-0,001969727	-0,0022741444
13,734375	6	1,2050238	3,8122487	-5,1424651	-0,0010450333	-0,0015270237	-0,0016609929
13,744141	6	1,2000149	3,7961695	-4,7991424	-0,0017685224	-0,0022198581	-0,0024670132
13,753906	6	1,2003905	3,775378	-5,9261732	-0,001028787	-0,0015694837	-0,0017334025
13,763672	6	1,2015671	3,7779059	-5,9296656	-0,0016095662	-0,0020737168	-0,0023390276
13,773438	6	1,1971736	3,7961338	-4,2548494	-0,0010998475	-0,001603767	-0,0017899382
13,783203	6	1,2156298	3,8056405	-5,6630092	-0,0015325312	-0,0019325122	-0,0021845149
13,792969	6	1,1961848	3,8443677	-6,0487723	-0,0014512768	-0,0019779634	-0,0021785798
13,802734	6	1,2353859	3,9334326	-6,3573942	-0,00097394339	-0,0015091364	-0,0016094176
13,8125	6	1,208879	4,0370951	-7,1603804	-0,0019740881	-0,0024267572	-0,0027382874
13,822266	6	1,2475169	4,1611509	-7,2950497	-0,00061403605	-0,0010526794	-0,0011600559
13,832031	6	1,2248152	4,2897172	-8,9206638	-0,0026338107	-0,0031650113	-0,00350372
13,841797	6	1,2584776	4,383182	-9,4749594	3,9292063e-05	-0,00049431273	-0,0004732809
13,851563	6	1,2438347	4,4423351	-7,8050885	-0,0029832649	-0,0035142116	-0,0038549965
13,861328	6	1,2637577	4,4577861	-9,7258015	0,0001876743	-0,00040497113	-0,00034306795
13,871094	6	1,2502728	4,5029955	-9,1231985	-0,0029531978	-0,0035631908	-0,0038578871
13,880859	6	1,2603927	4,4735274	-7,9839582	0,00024268142	-0,00032033972	-0,00031748248
13,890625	6	1,2536273	4,466301	-8,4886332	-0,0029674985	-0,0035181665	-0,0038845718
13,900391	6	1,2594435	4,4891844	-8,8159456	5,8411533e-05	-0,00045965172	-0,00039234431
13,910156	6	1,2462819	4,4796381	-9,3519125	-0,0030126516	-0,0035405473	-0,0039319685
13,919922	6	1,2630024	4,437243	-8,7269859	0,00042511703	-0,00020365856	-0,00011990021
13,929688	6	1,2472206	4,4619446	-7,7956729	-0,0032026777	-0,0037219685	-0,0040585203
13,939453	6	1,2692902	4,457262	-9,3419943	0,00045505192	-0,00012489049	-3,7795326e-05
13,949219	6	1,2491045	4,4313202	-9,1551895	-0,0032342284	-0,0037818002	-0,0041081901
13,958984	6	1,2629066	4,4337325	-8,0705996	0,00058430259	8,3107676e-05	8,6752916e-05
13,96875	6	1,2679758	4,4956203	-8,741291	-0,0033708778	-0,0039288434	-0,0042984546
13,978516	6	1,2671143	4,5401287	-9,0451069	0,00055415393	1,2211103e-05	2,9059447e-05
13,988281	6	1,263864	4,5729842	-10,536164	-0,0031070313	-0,0037056513	-0,0040482609
13,998047	6	1,2958262	4,6523714	-9,5784473	0,00052313262	-1,1175707e-05	-6,7184737e-06
14,007813	6	1,2727094	4,6953945	-9,3093891	-0,003205514	-0,0038247842	-0,0041284426
14,017578	6	1,2929056	4,69805	-10,844813	0,00041716266	-0,00013143512	-0,00011569355
14,027344	6	1,3004074	4,7466912	-11,641821	-0,0031524242	-0,003701986	-0,0040488518
14,037109	6	1,2982085	4,7516623	-9,4396715	0,00043219858	-0,00013679061	-0,00010533455
14,046875	6	1,3023391	4,7297139	-10,871272	-0,0031921775	-0,0037108944	-0,0040700664
14,056641	6	1,2975576	4,7441387	-10,397612	0,00049298909	-0,00010434458	-0,00013927951
14,066406	6	1,3171321	4,7500038	-11,605695	-0,0030219622	-0,003614303	-0,0039110775
14,076172	7	1,304006	4,7475557	-11,012368	2,5342888e-05	-0,00046400889	-0,00046110793
14,085938	7	1,2898368	4,7545509	-10,02878	-0,0025247275	-0,0030627586	-0,003388305
14,095703	7	1,2900474	4,7690611	-12,036245	-0,00027661343	-0,0008004462	-0,00086451997
14,105469	7	1,2962892	4,7495885	-12,903912	-0,0021311978	-0,0026431214	-0,0029462767
14,115234	7	1,3012042	4,7595272	-11,753692	-0,00088102795	-0,0013823283	-0,0015294971
14,125	7	1,3090336	4,7387991	-11,237506	-0,0016285386	-0,0020528105	-0,0023935973
14,134766	7	1,2981981	4,7430611	-10,666949	-0,00099101232	-0,0015395801	-0,0017232896
14,144531	7	1,2911803	4,7302742	-11,167936	-0,0017746888	-0,0021370007	-0,0024039496
14,154297	7	1,2976849	4,755414	-10,568798	-0,0010928339	-0,0016036758	-0,0018264665
14,164063	7	1,2915099	4,7342973	-9,257225	-0,0016577848	-0,0020828228	-0,0023903756
14,173828	7	1,3076818	4,7200432	-11,089845	-0,0010358754	-0,0015714045	-0,0017290461
14,183594	7	1,2897971	4,7440553	-12,155128	-0,0016760011	-0,0020926052	-0,0023744779
14,193359	7	1,2899369	4,7599616	-11,23365	-0,0011224585	-0,0016169072	-0,0017972372
14,203125	7	1,2974262	4,7038736	-11,479855	-0,0015031372	-0,0019194564	-0,0021859859
14,212891	7	1,2737858	4,7191334	-11,357143	-0,0014793135	-0,0019513661	-0,0022028461
14,222656	7	1,3287249	4,7335563	-12,5759	-0,001075504	-0,001520292	-0,001727743
14,232422	7	1,2793058	4,6992497	-11,311071	-0,0020660327	-0,0025786292	-0,002897053
14,242188	7	1,3287395	4,6866298	-9,7880516	-0,00039045801	-0,00098131993	-0,0010077887
14,251953	7	1,2735105	4,7074804	-11,664983	-0,0026280712	-0,0030982166	-0,0034486323
14,261719	7	1,2966335	4,7236938	-11,202414	6,3400803e-05	-0,00050787081	-0,00047680078
14,271484	7	1,2858814	4,7037373	-9,3602667	-0,0029539347	-0,0034810323	-0,0038325049
14,28125	7	1,2885851	4,7346029	-9,5112247	0,00023166038	-0,00032291483	-0,00029273774
14,291016	7	1,3018906	4,7303972	-9,0143461	-0,003020714	-0,0035666605	-0,0039329994
14,300781	7	1,3015443	4,7099195	-10,487521	0,00014680292	-0,00039622979	-0,00036244412
14,310547	7	1,2813189	4,7289433	-10,986524	-0,002998156	-0,0035593074	-0,0038733594
14,320313	7	1,3037974	4,7512779	-9,7230358	0,00024480978	-0,0002944633	-0,00030078756
14,330078	7	1,2791243	4,6965814	-11,87509	-0,0029723942	-0,0035390963	-0,00389831
14,339844	7	1,3046193	4,7131724	-11,395114	0,0002616382	-0,00032307417	-0,00024270783
14,349609	7	1,2900287	4,7340727	-10,456144	-0,0031727038	-0,0037416497	-0,0041108485
14,359375	7	1,3072103	4,7023592	-10,081027	0,00059767172	2,1335991e-05	3,6600759e-05
14,369141	7	1,275728	4,6938767	-9,5186567	-0,0033261538	-0,0038706043	-0,0042076721
14,378906	7	1,2990409	4,7207489	-11,016195	0,0005530825	2,6224825e-06	1,0214717e-05
14,388672	7	1,2767043	4,7073097	-10,000561	-0,003206277	-0,0037825271	-0,0041720201
14,398438	7	1,2954444	4,6813269	-7,7016001	0,00065171625	8,3109553e-05	9,9427198e-05
14,408203	7	1,2783253	4,6657419	-8,9943972	-0,0033214313	-0,0038081601	-0,0041346275
14,417969	7	1,2958992	4,6467505	-9,4808826	0,00032529759	-0,00015620117	-0,0001188949
14,427734	7	1,2695551	4,5924644	-9,1805029	-0,0031977475	-0,0037662862	-0,0040784627
14,4375	7	1,2824247	4,5547223	-9,2340908	0,00058401638	-1,5679061e-05	4,8816e-05
14,447266	7	1,2681303	4,5211501	-9,1256571	-0,0031816969	-0,0037945565	-0,0041780509
14,457031	7	1,2832361	4,4736347	-10,294625	0,00042410815	-0,00012673491	-9,275529e-05
14,466797	7	1,2708631	4,4482937	-10,071192	-0,0030811033	-0,0036445088	-0,0039945026
14,476563	7	1,2611604	4,4273081	-7,6142325	0,00034011668	-0,00024062674	-0,00021522734
14,486328	7	1,2602884	4,3823972	-9,0182848	-0,00293778	-0,003528317	-0,0038755003
14,496094	7	1,2516913	4,3595085	-8,6198378	4,5482739e-05	-0,00049453089	-0,00048327632
14,505859	7	1,2665699	4,3439817	-7,9293923	-0,0025216027	-0,0030471743	-0,0033619716
14,515625	7	1,2433591	4,2892432	-8,2756767	-0,00042036627	-0,00096321234	-0,0010372327
14,525391	7	1,2690794	4,2726521	-7,6833553	-0,0021002579	-0,0024953212	-0,0028288483
14,535156	7	1,2419677	4,2318811	-8,6298676	-0,00085142558	-0,0013623736	-0,0014328595
14,544922	7	1,2594706	4,2035255	-8,8761282	-0,0016983043	-0,0021870767	-0,0024760114
14,554688	7	1,2438577	4,1640577	-8,0475769	-0,0011462759	-0,0016564832	-0,0017627459
14,564453	7	1,2381186	4,1459808	-8,8665447	-0,0016683985	-0,00211897	-0,0024515246
14,574219	7	1,2384274	4,0822744	-8,2752018	-0,00099948514	-0,0015739331	-0,001670632
14,583984	7	1,2354567	4,052578	-7,2546768	-0,0016189989	-0,0020340118	-0,0023333847
14,59375	7	1,2314034	4,018477	-7,1927624	-0,001012487	-0,0015838947	-0,0017193424
14,603516	7	1,2409705	3,9669592	-7,1887674	-0,00166668	-0,0020489867	-0,0023596268
14,613281	7	1,21723	3,8846004	-7,5069165	-0,0012094515	-0,0017376319	-0,0019340807
14,623047	7	1,2400734	3,8527966	-7,1680918	-0,0014363492	-0,0019122779	-0,0021123309
14,632813	7	1,2023556	3,7841549	-5,4912643	-0,0015653368	-0,0020188889	-0,0022524078
14,642578	7	1,2224913	3,6924424	-7,646112	-0,00097885169	-0,0014496645	-0,001658025
14,652344	7	1,1888999	3,6561935	-6,4240303	-0,0020399522	-0,00254459	-0,0028433499
14,662109	7	1,2183982	3,5969977	-4,6016088	-0,00036533718	-0,00093015132	-0,00092223176
14,671875	7	1,1859605	3,522279	-4,6567059	-0,0026800644	-0,0031919826	-0,0035395238
14,681641	7	1,2049258	3,4792464	-4,5320673	1,6168051e-05	-0,00053343433	-0,00050544995
14,691406	7	1,1811581	3,4585497	-5,4299927	-0,002947679	-0,0035458282	-0,0038934986
14,701172	7	1,1903539	3,3801835	-4,9721727	0,00021851287	-0,00034272595	-0,0002967722
14,710938	7	1,1758258	3,3345435	-4,2767544	-0,0030000624	-0,0035695431	-0,0039399578
14,720703	7	1,1789217	3,289412	-5,8158951	0,00018382008	-0,00035343025	-0,00040291779
14,730469	7	1,1678505	3,2284119	-3,750315	-0,0028913897	-0,0034790279	-0,0038023111
14,740234	7	1,1751729	3,1485882	-1,8575695	0,0001920473	-0,00037838984	-0,00036958145
14,75	7	1,1548162	3,1045535	-3,1024497	-0,0030910263	-0,003642061	-0,0039628171
14,759766	7	1,1647713	3,0208814	-2,9389467	0,00032776137	-0,00022063513	-0,0001799444
14,769531	7	1,1438304	2,9427481	-2,9833429	-0,0031413275	-0,0037497487	-0,0040406361
14,779297	7	1,1536229	2,8948812	-1,4963653	0,00049797789	-3,0608699e-05	-2,2545064e-05
14,789063	7	1,134063	2,8345864	-0,98275018	-0,0033781105	-0,0038588673	-0,0042270953
14,798828	7	1,1429396	2,7492301	-3,1324849	0,0007070594	0,00013874871	0,00017891223
14,808594	7	1,1298468	2,7207077	-2,5696959	-0,0032905983	-0,0038520677	-0,0042302245
14,818359	7	1,1290207	2,6398587	-0,32843089	0,00039848062	-0,00012209544	-6,7110814e-05
14,828125	7	1,1166956	2,5396569	-0,75171703	-0,0032449563	-0,0038332827	-0,0041507655
14,837891	7	1,1170211	2,5052476	-0,60587192	0,00056157209	-1,1108596e-05	-2,0913503e-05
14,847656	7	1,1077565	2,4347253	-0,51020646	-0,0031226543	-0,0036691427	-0,0040899632
14,857422	7	1,1109879	2,3240843	0,60729682	0,00040084255	-0,00016597944	-0,00010593445
14,867188	7	1,0966978	2,2679038	1,5211757	-0,0031417808	-0,0037442732	-0,0041320152
14,876953	7	1,0967833	2,2030532	-0,12382865	0,00052934833	-3,0461297e-05	2,5990521e-05
14,886719	7	1,0844145	2,1122301	0,233436	-0,0032110501	-0,0037895467	-0,0041331425
14,896484	7	1,0823721	2,0538175	2,4855976	0,00034741432	-0,00024912241	-0,00016089543
14,90625	7	1,080338	2,0168293	2,2384152	-0,0028543484	-0,0034464812	-0,0037706951
14,916016	7	1,0672015	1,9383765	1,302883	3,0278607e-05	-0,00054588687	-0,00057878433
14,925781	7	1,0730261	1,8339939	1,7455313	-0,0025368745	-0,0031238536	-0,0033977821
14,935547	7	1,0489476	1,8063399	3,604861	-0,00047830166	-0,00098513428	-0,0011027969
14,945313	7	1,0645521	1,7393323	4,2133036	-0,0018970732	-0,0023910748	-0,0026752178
14,955078	7	1,0412099	1,6401654	3,0815508	-0,00091467978	-0,0014110369	-0,0015582741
14,964844	7	1,0443852	1,5905765	3,7213974	-0,0017914502	-0,0022283415	-0,00247386
14,974609	7	1,0330865	1,5497214	5,2137394	-0,0010136312	-0,0015284718	-0,0016786283
14,984375	7	1,030001	1,4265242	4,8911476	-0,0016046313	-0,0020239381	-0,0022488828
14,994141	7	1,0261271	1,3941929	3,9351637	-0,0011086832	-0,0015769782	-0,0017439813
15,003906	7	1,0168207	1,3491408	3,3959281	-0,0017678754	-0,00219523	-0,0024734957
15,013672	7	1,0101992	1,2657473	4,3559356	-0,0009729939	-0,0015407123	-0,0016867358
15,023438	7	1,0074663	1,1831028	4,5615435	-0,0016576748	-0,0019992655	-0,0023273262
15,033203	7	0,9918952	1,1362538	3,1246896	-0,0012055733	-0,001728948	-0,0019154043
15,042969	7	0,99749863	1,0550721	1,6244128	-0,0014455561	-0,0018561907	-0,0021085779
15,052734	7	0,96787721	0,97735089	1,5419629	-0,0015229924	-0,0020533251	-0,0022739328
15,0625	7	0,98921448	0,92452782	-0,044647604	-0,00081473001	-0,0013553831	-0,0014258631
15,072266	7	0,95372677	0,86276299	-1,2028869	-0,0021698298	-0,0026800048	-0,0029791165
15,082031	7	0,97408354	0,78910869	-3,7455094	-0,00043431486	-0,00091214041	-0,00095786492
15,091797	7	0,93581706	0,74756378	-5,2350855	-0,0026265373	-0,0031630902	-0,0035340486
15,101563	7	0,94691545	0,72250438	-6,7668781	9,4397838e-05	-0,00046137295	-0,00041884085
15,111328	7	0,92213809	0,62942898	-10,53893	-0,0028781518	-0,0034041421	-0,0037710583
15,121094	7	0,92252612	0,60964346	-14,64447	0,00027509697	-0,00028241432	-0,00028352946
15,130859	7	0,902839	0,562778	-16,655792	-0,0029588942	-0,0035460046	-0,0038781678
15,140625	7	0,90078622	0,50364763	-19,877293	0,00025935064	-0,00029838126	-0,00032058393
15,150391	7	0,87917775	0,48748952	-22,600014	-0,0029502534	-0,0035497402	-0,0038743524
15,160156	7	0,87326974	0,51181686	-21,99959	0,00012926714	-0,00038401529	-0,00037263054
15,169922	7	0,84348559	0,48654351	-21,857712	-0,0029861361	-0,0035357231	-0,0038778253
15,179688	7	0,84431797	0,48400712	-21,022652	0,00044380533	-0,00020282567	-0,00010122938
15,189453	7	0,80728233	0,49310261	-21,686609	-0,003253516	-0,0037818064	-0,0041354285
15,199219	7	0,78837544	0,48686481	-22,195335	0,00055338925	-6,4644126e-05	2,9556977e-05
15,208984	7	0,75172156	0,50347412	-21,632574	-0,0032003063	-0,0037531564	-0,0041304752
15,21875	7	0,73355943	0,48539993	-21,407883	0,00055619807	1,7195271e-05	6,0394595e-05
15,228516	7	0,68128437	0,48845011	-22,169296	-0,0033882726	-0,003962615	-0,0042902878
15,238281	7	0,64341426	0,49914932	-22,180807	0,00060920836	7,9129546e-05	7,0990136e-05
15,248047	7	0,5870232	0,50059521	-21,207891	-0,0031177877	-0,003642797	-0,0040024961
15,257813	7	0,54922193	0,52244514	-21,195766	0,00036072801	-0,00016927844	-0,00013049539
15,267578	7	0,47839046	0,45729959	-22,106823	-0,0032512613	-0,0038105038	-0,0041946145
15,277344	7	0,4177019	0,48274258	-22,295025	0,00044791217	-0,00013265279	-8,8598317e-05
15,287109	7	0,35454124	0,49080375	-21,313448	-0,0030873227	-0,0036789712	-0,0040107607
15,296875	7	0,30508876	0,46666944	-21,235439	0,00039473438	-0,00019791804	-0,00013424782
15,306641	7	0,23518562	0,47616082	-21,981989	-0,0030226265	-0,0035882783	-0,0039695515
15,316406	7	0,17759502	0,48176134	-21,715611	0,00033822638	-0,00019791904	-0,00014961086
15,326172	7	0,10274976	0,47582471	-21,477734	-0,0029450189	-0,0035009016	-0,0038242722
15,335938	7	0,025188327	0,11900444	-16,596615	5,9313606e-06	-0,00059574156	-0,00060180732
15,345703	7	-0,032302141	-0,36785784	-16,298611	-0,0023950103	-0,0029594963	-0,0032576183
15,355469	7	-0,11982083	-1,1281495	-16,743633	-0,00049275102	-0,0010541793	-0,0010436182
15,365234	7	-0,14880806	-1,8223686	-15,646555	-0,0020302774	-0,0025233182	-0,0027869265
15,375	7	-0,21208763	-2,307132	-16,45837	-0,00093962642	-0,0014160047	-0,0015882638
15,384766	7	-0,21739066	-2,4754317	-16,604216	-0,0015752662	-0,0020314499	-0,0022873571
15,394531	7	-0,21951646	-2,4716311	-17,448551	-0,0010621129	-0,0015716959	-0,0017690739
15,404297	7	-0,21674186	-2,4216504	-17,189384	-0,0017065146	-0,002099388	-0,0023924049
15,414063	7	-0,2113992	-2,3622191	-16,560293	-0,0010308732	-0,0015702735	-0,0017194464
15,423828	7	-0,19904494	-2,1427865	-19,295029	-0,0016647496	-0,0020528089	-0,0023625088
15,433594	7	-0,18213451	-1,8747965	-18,191021	-0,0010498298	-0,0015974736	-0,0016761537
15,443359	7	-0,16045094	-1,6312448	-16,265251	-0,0016499452	-0,0020476629	-0,0022906065
15,453125	7	-0,16317964	-1,556026	-16,70396	-0,0012605691	-0,0017389535	-0,0019167261
15,462891	7	-0,13994187	-1,5519241	-16,656462	-0,0014334386	-0,001835809	-0,0020852843
15,472656	7	-0,175367	-1,5410831	-16,32588	-0,0016158003	-0,0020910841	-0,0023101436
15,482422	7	-0,15239209	-1,5588527	-16,39193	-0,00097299641	-0,0013954312	-0,001546939
15,492188	7	-0,19484133	-1,7247202	-15,419908	-0,0022410424	-0,0027796554	-0,0030461273
15,501953	7	-0,18663853	-2,0139461	-17,26387	-0,00028023584	-0,000865073	-0,00082778186
15,511719	7	-0,2429086	-2,4661191	-16,708261	-0,0027078665	-0,0032131183	-0,0035382342
15,521484	7	-0,25256544	-2,9057238	-16,416628	0,0001278831	-0,00044328853	-0,00043558067
15,53125	7	-0,29414266	-3,2213998	-17,919111	-0,0029345541	-0,0035083047	-0,0038774672
15,541016	7	-0,29670238	-3,4060516	-18,623415	0,00018224979	-0,00031313521	-0,00033872051
15,550781	7	-0,30939877	-3,4259572	-19,295197	-0,0029629585	-0,0035306297	-0,0038390262
15,560547	7	-0,30258745	-3,4039469	-19,31699	0,00014632518	-0,00036283885	-0,00032520277
15,570313	7	-0,31122416	-3,3680642	-18,76613	-0,0029777924	-0,0035472421	-0,0038272897
15,580078	7	-0,29273033	-3,3647184	-21,887497	0,00026474707	-0,0002218399	-0,00023193534
15,589844	7	-0,29870301	-3,2195067	-20,900946	-0,0030296324	-0,0036011625	-0,0039038185
15,599609	7	-0,27608484	-3,1223042	-18,68125	0,00033503864	-0,0001772078	-0,00016174694
15,609375	7	-0,28906703	-3,0861554	-18,987749	-0,0031878804	-0,0037288747	-0,0041087181
15,619141	7	-0,2702561	-3,0553622	-19,625555	0,00057617656	1,9905847e-05	7,9162928e-05
15,628906	7	-0,28476536	-3,0243077	-19,276869	-0,0033960373	-0,003923303	-0,0043067294
15,638672	7	-0,27705491	-3,0430326	-18,549934	0,00056993507	6,416667e-07	1,8460341e-05
15,648438	7	-0,28516799	-3,0364242	-18,408838	-0,0031750242	-0,003748385	-0,0040944773
15,658203	7	-0,28001934	-3,0270605	-20,425636	0,00059750251	4,3097243e-05	3,0155279e-05
15,667969	7	-0,29126793	-3,1278839	-20,093546	-0,003275523	-0,0038348611	-0,0041486179
15,677734	7	-0,30073911	-3,3005717	-18,964392	0,00038342958	-0,00018353082	-0,00013607234
15,6875	7	-0,32072037	-3,5051816	-19,250885	-0,0031025237	-0,0036834958	-0,0040128632
15,697266	7	-0,32532245	-3,6823368	-19,564312	0,00050089194	-5,7070316e-05	-1,2977835e-05
15,707031	7	-0,34672856	-3,8523149	-19,360073	-0,0032493649	-0,0037980739	-0,0041685333
15,716797	7	-0,34635305	-3,9456804	-19,038654	0,00047074922	-6,0954713e-05	2,5079789e-05
15,726563	7	-0,35491884	-3,9616928	-17,98695	-0,0030480863	-0,0036130282	-0,0039770431
15,736328	7	-0,35355449	-3,9884119	-20,318626	0,00023317058	-0,00032326375	-0,00027441297
15,746094	7	-0,35005182	-3,9855034	-20,382385	-0,0028847521	-0,003369682	-0,0037184563
15,755859	7	-0,36004663	-3,9517999	-18,701647	-1,5596743e-05	-0,00058755698	-0,00056721707
15,765625	7	-0,34269184	-3,9592884	-20,187479	-0,0024055911	-0,0028995404	-0,0031571412
15,775391	7	-0,36273152	-3,941401	-20,807348	-0,00062958134	-0,0010966422	-0,001230749
15,785156	7	-0,34238309	-3,9263456	-20,81126	-0,0019485242	-0,0023583442	-0,0026071307
15,794922	7	-0,35647094	-3,9271193	-20,523201	-0,00087129249	-0,0014408159	-0,0015660516
15,804688	7	-0,34503251	-3,9451525	-19,90769	-0,0016487014	-0,0021212404	-0,0024092717
15,814453	7	-0,35320193	-3,9232655	-21,444094	-0,001160556	-0,0016796801	-0,0018367829
15,824219	7	-0,35624772	-3,9354761	-21,128822	-0,0017001471	-0,0021358272	-0,0023858594
15,833984	7	-0,35201281	-3,939431	-19,650087	-0,0010096931	-0,0015105478	-0,001624399
15,84375	7	-0,35668582	-4,0269709	-20,656027	-0,0017021399	-0,0020943477	-0,0023363696
15,853516	7	-0,36551446	-4,0899038	-21,242928	-0,0011306352	-0,001595469	-0,0018018611
15,863281	7	-0,36966592	-4,2099681	-21,263603	-0,0016562237	-0,0020745341	-0,0023590296
15,873047	7	-0,38790941	-4,3018584	-21,887831	-0,0012272499	-0,0017439483	-0,0019577271
15,882813	7	-0,37711769	-4,3859444	-20,60568	-0,0013071583	-0,0017677686	-0,0019440893
15,892578	7	-0,40716052	-4,4300294	-22,189413	-0,0017509607	-0,0022117356	-0,0025329504
15,902344	7	-0,38189083	-4,4476662	-22,949539	-0,00077217934	-0,0013059806	-0,0013965848
15,912109	7	-0,41188359	-4,4458027	-21,32345	-0,0021745474	-0,0026397223	-0,0029410312
15,921875	7	-0,3800863	-4,4715996	-22,921041	-0,00028380309	-0,0008173355	-0,00080888718
15,931641	7	-0,40687263	-4,4570045	-22,347998	-0,0027846573	-0,0033742797	-0,003642607
15,941406	7	-0,38658679	-4,444942	-22,580679	0,00013324912	-0,00047303774	-0,00038713327
15,951172	7	-0,40275455	-4,4808435	-21,114964	-0,002965176	-0,0035265554	-0,0038793879
15,960938	7	-0,39196491	-4,4621801	-20,396299	0,000176467	-0,00029186351	-0,00030629372
15,970703	7	-0,40178448	-4,4576349	-22,534132	-0,0030523683	-0,0035928232	-0,0039030525
15,980469	7	-0,39217353	-4,4451776	-23,334883	0,00021023196	-0,00032206503	-0,00029678683
15,990234	7	-0,4003951	-4,4523129	-21,143518	-0,002926904	-0,0034522598	-0,0037421449
16	7	-0,38959712	-4,4193454	-21,887329	0,00018785242	-0,00036740527	-0,00033417396
16,009766	7	-0,4072544	-4,4407921	-22,170748	-0,0031563446	-0,0036309448	-0,0040053548
16,019531	7	-0,39301217	-4,4709749	-22,862312	0,00044496177	-0,00012260345	-7,2167531e-05
16,029297	7	-0,41376323	-4,5152106	-22,054743	-0,003206864	-0,0037163801	-0,0040910528
16,039063	7	-0,40113568	-4,5520916	-21,234043	0,00049186958	-4,721322e-05	-9,774667e-06
16,048828	7	-0,41827977	-4,6481419	-22,517033	-0,0033734317	-0,0039085192	-0,0042423732
16,058594	7	-0,40893584	-4,6530318	-22,96418	0,00069533603	0,00014890191	0,00020893269
16,068359	8	-0,41788757	-4,6736217	-21,606646	-0,0033803361	-0,0039238101	-0,0042399145
16,078125	8	-0,41608304	-4,7050796	-23,366175	0,00036486017	-0,00015684197	-0,00014071207
16,087891	8	-0,42175531	-4,7010856	-23,25967	-0,0032008863	-0,003752558	-0,0040573799
16,097656	8	-0,41380703	-4,6709881	-23,142267	0,00052224484	-2,2396116e-05	9,3641574e-07
16,107422	8	-0,41907251	-4,6774149	-23,043695	-0,0031442381	-0,0037104657	-0,0040440159
16,117188	8	-0,41042536	-4,6797652	-22,407118	0,00034083059	-0,00017542875	-0,00013339355
16,126953	8	-0,41874498	-4,677989	-23,602993	-0,0030394467	-0,0035229032	-0,0039143185
16,136719	8	-0,41430563	-4,6904025	-23,949667	0,0003785541	-0,0001409199	-0,00013405406
16,146484	8	-0,41820467	-4,6903272	-22,786762	-0,00318814	-0,0037240549	-0,0040469537
16,15625	8	-0,41879505	-4,6942348	-24,235882	0,00034689598	-0,00018181588	-0,0002230901
16,166016	8	-0,40996224	-4,693872	-23,706648	-0,0027872189	-0,0033443307	-0,0037154909
16,175781	8	-0,42266071	-4,70116	-23,208876	-0,00013990226	-0,00070061564	-0,00068915973
16,185547	8	-0,40622175	-4,6790667	-22,783689	-0,0024308313	-0,0029600572	-0,0032792236
16,195313	8	-0,42432755	-4,6686912	-22,508595	-0,00055461819	-0,0010404482	-0,0010781763
16,205078	8	-0,40485322	-4,6789103	-24,699289	-0,0019325797	-0,0023919982	-0,0026951598
16,214844	8	-0,42055368	-4,6647396	-24,727118	-0,0011091338	-0,0015819122	-0,0017507211
16,224609	8	-0,41490644	-4,6385961	-23,108068	-0,0016614001	-0,0020742128	-0,0023371063
16,234375	8	-0,41572422	-4,6722598	-24,413355	-0,00093692797	-0,001529334	-0,0016413759
16,244141	8	-0,41427016	-4,6361771	-23,757778	-0,001600529	-0,0020137441	-0,0022429836
16,253906	8	-0,41087598	-4,6422334	-23,201052	-0,0011227116	-0,0016041418	-0,0017793858
16,263672	8	-0,41438073	-4,6624713	-22,583082	-0,0017036437	-0,0021272772	-0,0024361145
16,273438	8	-0,41650236	-4,6639657	-22,59856	-0,0010504399	-0,0016136365	-0,0016987962
16,283203	8	-0,41097403	-4,6318703	-23,705755	-0,0016417261	-0,0020695792	-0,0023674977
16,292969	8	-0,42278588	-4,6772451	-23,257378	-0,0012639752	-0,0016988168	-0,0019658851
16,302734	8	-0,40612578	-4,6629286	-22,204052	-0,0013204461	-0,0017531568	-0,0019170907
16,3125	8	-0,42934477	-4,6408348	-23,033749	-0,0016508308	-0,0021765984	-0,0023597255
16,322266	8	-0,39834648	-4,631135	-22,968874	-0,00073977018	-0,0013000303	-0,0013448966
16,332031	8	-0,42891502	-4,6560001	-22,470037	-0,0023935144	-0,0028509216	-0,003175427
16,341797	8	-0,40131092	-4,6203351	-23,209658	-0,00026377689	-0,00082247338	-0,00081560947
16,351563	8	-0,42689353	-4,5972772	-22,803303	-0,0027702113	-0,0032698184	-0,0035799157
16,361328	8	-0,40591508	-4,6372805	-23,86462	0,00011533586	-0,00041683082	-0,00039581224
16,371094	8	-0,42081237	-4,6208363	-23,383331	-0,0030486498	-0,0035836699	-0,003907559
16,380859	8	-0,40878773	-4,603169	-21,614191	0,00019777261	-0,00034502029	-0,00029624667
16,390625	8	-0,41486055	-4,619061	-23,813993	-0,0029527431	-0,0034841581	-0,0037744464
16,400391	8	-0,40509522	-4,6050138	-23,440662	0,00015161495	-0,00038500116	-0,0003594927
16,410156	8	-0,41581601	-4,5398488	-22,69607	-0,0030338913	-0,0035976921	-0,0039854292
16,419922	8	-0,40127546	-4,5466557	-22,513737	0,00019607294	-0,00029899227	-0,00024296649
16,429688	8	-0,41362762	-4,5059996	-22,078882	-0,003010327	-0,0035635976	-0,0038622376
16,439453	8	-0,39291203	-4,4608746	-23,680777	0,00035136225	-0,00016797154	-0,00015672871
16,449219	8	-0,40878773	-4,4046216	-23,076553	-0,0032698298	-0,0037850942	-0,0041481871
16,458984	8	-0,38991213	-4,4020343	-21,173973	0,000607369	-3,4748973e-06	8,3486302e-05
16,46875	8	-0,39874285	-4,341516	-22,154655	-0,0033017448	-0,0038598827	-0,0041620992
16,478516	8	-0,38806796	-4,3117247	-23,018551	0,00045921086	-6,5781358e-05	5,3989788e-06
16,488281	8	-0,39457053	-4,2699924	-22,30905	-0,0033675069	-0,0038882741	-0,004296158
16,498047	8	-0,38759232	-4,2577448	-21,765009	0,00058980205	1,9092777e-05	6,3363623e-05
16,507813	8	-0,38437963	-4,2105899	-21,698847	-0,0031870771	-0,0037263904	-0,0039823158
16,517578	8	-0,37637085	-4,1886163	-24,17123	0,00034166747	-0,00018611585	-0,00016343023
16,527344	8	-0,38521409	-4,1339097	-23,339466	-0,0033030149	-0,0038112057	-0,0041380515
16,537109	8	-0,37193984	-4,0941911	-21,415203	0,00052613643	-5,0529445e-05	3,3666947e-05
16,546875	8	-0,37731379	-4,0587959	-22,90316	-0,003151472	-0,0037336103	-0,0041027577
16,556641	8	-0,36823481	-3,989495	-22,608229	0,00039643215	-0,00021270331	-0,00013005396
16,566406	8	-0,36967844	-3,948555	-21,768473	-0,0030212635	-0,003557618	-0,0039179102
16,576172	8	-0,36413968	-3,926646	-22,410192	0,00021086642	-0,00033195032	-0,00031962554
16,585938	8	-0,35530686	-3,8765104	-22,516586	-0,0028453532	-0,0033772155	-0,0037242048
16,595703	8	-0,36562294	-3,8271852	-24,165529	-0,00012005461	-0,00067848671	-0,00070754456
16,605469	8	-0,34379542	-3,8004377	-23,341757	-0,0023495783	-0,0028016346	-0,0031457762
16,615234	8	-0,35953552	-3,7433546	-21,548588	-0,0006467948	-0,0011713924	-0,0013046755
16,625	8	-0,33994436	-3,7079375	-23,141037	-0,0019123583	-0,0024376607	-0,0026641234
16,634766	8	-0,34903586	-3,6502879	-23,483242	-0,00099256157	-0,0014306486	-0,0015600354
16,644531	8	-0,33374846	-3,6114421	-22,959654	-0,0016225523	-0,0021256572	-0,0023534712
16,654297	8	-0,33285141	-3,5428457	-22,279602	-0,0011106119	-0,0016473944	-0,0018031241
16,664063	8	-0,33283681	-3,5043039	-21,129326	-0,0016822516	-0,002078878	-0,0024242816
16,673828	8	-0,32837659	-3,4370973	-22,521727	-0,0010869523	-0,0016101275	-0,0017620301
16,683594	8	-0,32479882	-3,3872707	-22,141245	-0,0016720291	-0,0020846988	-0,0023792172
16,693359	8	-0,32153189	-3,3151698	-20,691902	-0,0010506245	-0,0015708042	-0,0017734787
16,703125	8	-0,31120956	-3,2842553	-21,51059	-0,0015864734	-0,0019673994	-0,0022434497
16,712891	8	-0,3190577	-3,1973908	-22,059046	-0,0013008451	-0,0018220433	-0,002011705
16,722656	8	-0,29530466	-3,1517131	-22,598282	-0,0012356113	-0,0018247662	-0,001959716
16,732422	8	-0,31746805	-3,0939128	-21,380167	-0,0017292901	-0,0022196434	-0,002459754
16,742188	8	-0,28510749	-3,0338798	-20,704586	-0,00079312216	-0,0012666034	-0,001408208
16,751953	8	-0,31371087	-2,9777362	-21,885653	-0,0023405743	-0,0028713022	-0,0031970288
16,761719	8	-0,27891785	-2,9164555	-21,535513	-0,00013800542	-0,00075933553	-0,00070416438
16,771484	8	-0,29708415	-2,8420105	-19,546318	-0,0027733732	-0,0033935634	-0,0037121116
16,78125	8	-0,27373999	-2,7996144	-20,621773	0,00015353187	-0,00044038065	-0,00036990002
16,791016	8	-0,28448373	-2,7327509	-20,692181	-0,0030245264	-0,0035499614	-0,0038833921
16,800781	8	-0,26819497	-2,6534576	-20,182337	0,00015862868	-0,00034479029	-0,00030866615
16,810547	8	-0,27313918	-2,605155	-20,136684	-0,002976432	-0,0035526762	-0,0038625598
16,820313	8	-0,26041567	-2,5278029	-20,025148	0,00014592413	-0,00037693285	-0,00040224302
16,830078	8	-0,26510745	-2,472482	-21,206215	-0,0029457335	-0,0034714835	-0,0037895513
16,839844	8	-0,24555385	-2,3881772	-20,844955	0,0003167447	-0,00020155769	-0,00017726299
16,849609	8	-0,2537775	-2,3212304	-19,96072	-0,0031350672	-0,0036556059	-0,0040023127
16,859375	8	-0,23462862	-2,2392373	-20,427145	0,00041064981	-0,0002027166	-0,00016349528
16,869141	8	-0,24553925	-2,1778193	-20,506159	-0,0032248353	-0,0037769254	-0,0041305809
16,878906	8	-0,22523671	-2,0862446	-20,967108	0,00053642318	-4,4236931e-05	3,6374695e-06
16,888672	8	-0,23415715	-2,0452666	-20,693186	-0,00338767	-0,0039957045	-0,0042812387
16,898438	8	-0,22023618	-1,9624884	-20,51767	0,0006263415	9,2918199e-05	0,00011082731
16,908203	8	-0,21469325	-1,9149942	-21,710192	-0,0032434156	-0,0037567934	-0,0041224784
16,917969	8	-0,20680964	-1,8395457	-20,85289	0,0004475328	-8,5941203e-05	-3,7436985e-06
16,927734	8	-0,2094841	-1,7871928	-18,439852	-0,0032281636	-0,0038309833	-0,004147083
16,9375	8	-0,19869447	-1,7038481	-19,412376	0,00041876629	-0,0001412063	-7,9159436e-05
16,947266	8	-0,19755334	-1,6222504	-19,062906	-0,0030985733	-0,003632444	-0,0040045194
16,957031	8	-0,17640591	-1,5441461	-17,658827	0,00037102698	-0,00013009293	-8,2307597e-05
16,966797	8	-0,18382639	-1,4641954	-17,580986	-0,0031576862	-0,0037755317	-0,0041101431
16,976563	8	-0,16550571	-1,3736961	-16,954802	0,00048716625	-3,2718981e-05	-1,513763e-05
16,986328	8	-0,16419977	-1,3256186	-16,965588	-0,0031860946	-0,0036479973	-0,0040442152
16,996094	8	-0,1571694	-1,2463647	-16,672499	0,00022582142	-0,00033630556	-0,00030614925
17,005859	8	-0,14934838	-1,1616093	-14,949124	-0,0028008751	-0,0033034461	-0,0036639941
17,015625	8	-0,15575707	-1,1201131	-16,161371	-0,00013482131	-0,00063487428	-0,00061916944
17,025391	8	-0,12162536	-1,0562176	-15,361123	-0,0023513371	-0,0028706396	-0,003141429
17,035156	8	-0,13677299	-0,97759253	-14,552855	-0,00064847455	-0,0011594204	-0,0012649443
17,044922	8	-0,12297928	-0,92222196	-14,913278	-0,0018220136	-0,002213282	-0,0025329171
17,054688	8	-0,11983752	-0,86252916	-13,2115	-0,00096902024	-0,0015415694	-0,0016660658
17,064453	8	-0,11011183	-0,77392626	-13,661608	-0,001772865	-0,0021289091	-0,0024266604
17,074219	8	-0,10350078	-0,71036381	-13,167356	-0,001144233	-0,0016637314	-0,0018308311
17,083984	8	-0,096793771	-0,65209597	-12,144484	-0,0015965207	-0,0020153006	-0,0023027759
17,09375	8	-0,080187917	-0,6027357	-13,411492	-0,0010216427	-0,0015368452	-0,0016768085
17,103516	8	-0,0759238	-0,50566846	-12,851916	-0,0017217133	-0,0021175474	-0,0024369226
17,113281	8	-0,077809691	-0,46295053	-12,521167	-0,0010672493	-0,0016400703	-0,0018011269
17,123047	8	-0,046333671	-0,38776764	-12,829593	-0,0015431242	-0,0020206785	-0,0022608279
17,132813	8	-0,060870051	-0,31167382	-13,438314	-0,0012700554	-0,0018122877	-0,0019569045
17,142578	8	-0,026621521	-0,23478954	-14,177263	-0,0012299293	-0,0016579343	-0,0018672729
17,152344	8	-0,053105354	-0,16916804	-14,002276	-0,0018012575	-0,0023561944	-0,0025666412
17,162109	8	-0,0031501055	-0,045227773	-13,767723	-0,00063888897	-0,0012312118	-0,0012756621
17,171875	8	-0,028221607	0,01451564	-15,182141	-0,0023793369	-0,0028264879	-0,0031297212
17,181641	8	0,016253293	0,094943076	-16,062017	-0,00024194087	-0,00074879138	-0,00073876459
17,191406	8	-0,011916161	0,17014593	-15,638285	-0,0028994598	-0,0034525462	-0,0037845138
17,201172	8	0,026346147	0,2287339	-16,808119	0,0001887203	-0,00036284325	-0,00036078782
17,210938	8	0,017995238	0,29766402	-17,819815	-0,0029879843	-0,0035327564	-0,0039233826
17,220703	8	0,034185946	0,36039641	-19,014627	0,00014229474	-0,0003755221	-0,0003656566
17,230469	8	0,041477084	0,41289395	-20,24794	-0,0029699001	-0,0035433846	-0,0038841469
17,240234	8	0,047460198	0,45347214	-20,888149	0,00026304886	-0,00031759351	-0,00029354342
17,25	8	0,050374568	0,49252594	-22,085533	-0,0030114169	-0,0035594706	-0,0038528501
17,259766	8	0,082651675	0,4760552	-22,682549	0,00019524159	-0,00036128511	-0,0003613247
17,269531	8	0,062530637	0,50472218	-22,088383	-0,0031219344	-0,0036548378	-0,0040222751
17,279297	8	0,10691583	0,47352919	-21,891296	0,00043001826	-6,8930793e-05	-1,4671459e-05
17,289063	8	0,10544091	0,49650007	-22,58923	-0,003262022	-0,00382898	-0,0041775941
17,298828	8	0,13187259	0,49081129	-22,851471	0,0005053237	-0,00010883549	5,5086275e-06
17,308594	8	0,14290214	0,47219422	-21,843798	-0,003283151	-0,0038757536	-0,0041445419
17,318359	8	0,16871214	0,49218535	-21,979418	0,00066535675	4,3172458e-05	9,5482173e-05
17,328125	8	0,19486427	0,48576927	-21,953938	-0,0034211166	-0,0039312318	-0,0042710351
17,337891	8	0,23465157	0,45818555	-22,49049	0,0004699477	-4,6486799e-05	-3,1238887e-05
17,347656	8	0,26464015	0,49402657	-21,295176	-0,003115549	-0,0036780101	-0,0040173605
17,357422	8	0,31198144	0,47159213	-21,457617	0,0005118121	-2,861746e-05	-5,2480027e-06
17,367188	8	0,34232467	0,49369103	-21,740589	-0,003277625	-0,0037743056	-0,0041186302
17,376953	8	0,39533198	0,50200951	-22,625662	0,00038181228	-0,00018263546	-8,9931054e-05
17,386719	8	0,43264925	0,51107454	-21,753218	-0,0031171399	-0,0037203371	-0,0040288134
17,396484	8	0,50300092	0,48619229	-21,304619	0,00031682415	-0,00024991768	-0,00020344458
17,40625	8	0,55288941	0,49113148	-22,34593	-0,0030275879	-0,0036137484	-0,003956106
17,416016	8	0,61810911	0,50975156	-23,050121	0,00025828311	-0,00023237526	-0,0002447312
17,425781	8	0,68828344	0,48558685	-21,768864	-0,0028197707	-0,0033527818	-0,0035931366
17,435547	8	0,72700262	0,47752094	-21,611843	-0,00020637512	-0,00072749972	-0,00078543782
17,445313	8	0,82301617	0,49091774	-21,843464	-0,0022448699	-0,0027741278	-0,0030055284
17,455078	8	0,86256355	0,48205191	-21,760092	-0,00058866839	-0,0011501967	-0,0011696859
17,464844	8	0,94054013	0,98758626	-9,2567787	-0,0019163704	-0,0024375569	-0,0026467117
17,474609	8	0,98498791	1,370641	-1,2257136	-0,0010975404	-0,0015914574	-0,0016965086
17,484375	8	1,0458934	2,0061784	-2,5154092	-0,0015462987	-0,0020199337	-0,0022958952
17,494141	8	1,095325	2,613188	-4,5730267	-0,0010146174	-0,0015574016	-0,0017128153
17,503906	8	1,1297196	3,0875869	-5,5561123	-0,0016697856	-0,002087347	-0,0024086954
17,513672	8	1,1486661	3,3072805	-7,2281623	-0,0010781677	-0,0016295117	-0,0017929735
17,523438	8	1,1504811	3,2621076	-7,11062	-0,0016553405	-0,0020472701	-0,0023267092
17,533203	8	1,1450529	3,2531922	-8,3131437	-0,0011694533	-0,001662067	-0,0018093853
17,542969	8	1,1470702	3,199136	-8,8293571	-0,0015690967	-0,0020060393	-0,0022532726
17,552734	8	1,118252	2,9879339	-6,4628663	-0,0013454895	-0,0018353905	-0,0020070302
17,5625	8	1,119683	2,6726794	-7,317122	-0,001201882	-0,0016560749	-0,0018988167
17,572266	8	1,079345	2,515866	-7,0004258	-0,0017660633	-0,0022400317	-0,0025366289
17,582031	8	1,1043539	2,418005	-4,7522879	-0,00071995705	-0,0013065168	-0,0012729281
17,591797	8	1,0715678	2,418479	-5,4521484	-0,0024544566	-0,0029802739	-0,0032779754
17,601563	8	1,1003067	2,4222081	-6,186934	-0,00010896722	-0,00067239691	-0,00064537826
17,611328	8	1,0792365	2,4496617	-6,6345558	-0,0028893873	-0,0034186421	-0,0037522994
17,621094	8	1,1114198	2,6262112	-6,735055	0,00015724087	-0,00037915047	-0,0003292379
17,630859	8	1,125879	2,9867275	-6,6652613	-0,0030326883	-0,0035221062	-0,0038661
17,640625	8	1,165149	3,3578205	-8,6638708	0,00018938779	-0,0003580412	-0,00025558774
17,650391	8	1,1863194	3,7117324	-11,090627	-0,0029583888	-0,0035017447	-0,0038242135
17,660156	8	1,2162683	3,9787681	-11,733882	8,1587496e-05	-0,00042648328	-0,00041039276
17,669922	8	1,2159762	4,0993805	-12,976052	-0,003026657	-0,0035734251	-0,0039545866
17,679688	8	1,237205	4,1077995	-14,136778	0,00032095631	-0,00022330289	-0,00023084569
17,689453	8	1,2144178	4,1017013	-15,321001	-0,0031035934	-0,0036569601	-0,0039368137
17,699219	8	1,2292463	4,1000929	-14,938954	0,00037951002	-0,00015041044	-0,00012869801
17,708984	8	1,2085223	4,0292044	-13,294509	-0,0032509509	-0,0038670867	-0,0041677277
17,71875	8	1,2187133	3,9245064	-13,187555	0,00067709642	0,00014124578	0,00013902529
17,728516	8	1,1998127	3,8519523	-12,46389	-0,0034239243	-0,0039292793	-0,0042569996
17,738281	8	1,2007076	3,7752786	-11,524502	0,00048557253	-6,8335277e-05	3,8890794e-05
17,748047	8	1,1926591	3,7268507	-12,28502	-0,0032200629	-0,0037656971	-0,0041027749
17,757813	8	1,2003217	3,7683644	-12,243502	0,00055633124	5,3406511e-05	2,6762791e-05
17,767578	8	1,1985693	3,7547674	-12,848424	-0,0032435423	-0,0037195615	-0,0040638424
17,777344	8	1,2043166	3,7562644	-11,87048	0,00033548233	-0,00014706487	-0,00016417172
17,787109	8	1,1973196	3,8049767	-11,189953	-0,0031883749	-0,0037444814	-0,0040707267
17,796875	8	1,2130451	3,8980689	-12,841774	0,0005423621	-2,7545038e-05	1,8603168e-05
17,806641	8	1,2142072	3,9682605	-13,37383	-0,003182949	-0,003820251	-0,0041351761
17,816406	8	1,2312009	4,1337318	-14,28388	0,00042697095	-0,00011678568	-6,6322609e-05
17,826172	8	1,2399566	4,2930255	-14,85385	-0,003010497	-0,0036350982	-0,0039241733
17,835938	8	1,2473291	4,3881922	-15,323013	0,00012930017	-0,00040748724	-0,00037768958
17,845703	8	1,2668703	4,4479036	-15,483275	-0,0027112511	-0,0032755304	-0,0036221161
17,855469	8	1,2502143	4,5051689	-15,934948	-0,00027595539	-0,00077053381	-0,00076563796
17,865234	8	1,2696364	4,4839401	-15,175771	-0,0022081442	-0,0027645484	-0,003018517
17,875	8	1,2501225	4,4588366	-16,747768	-0,00074347592	-0,0012702855	-0,0013882457
17,884766	8	1,2727199	4,4746552	-16,815384	-0,001802096	-0,0022261136	-0,0024924669
17,894531	8	1,2550688	4,4793124	-14,978293	-0,00094247056	-0,0015044684	-0,0016087762
17,904297	8	1,2688583	4,4420295	-16,03039	-0,0016732438	-0,0021324283	-0,0023749631
17,914063	8	1,2604052	4,4614167	-16,198587	-0,0011172895	-0,0016547247	-0,0017791232
17,923828	8	1,2565082	4,4636126	-15,63197	-0,0016977841	-0,0021170003	-0,0024366223
17,933594	8	1,2742239	4,4305663	-15,631858	-0,00099863752	-0,0015610075	-0,0017450748
17,943359	8	1,2603301	4,4420381	-14,874079	-0,0016639751	-0,0020706339	-0,0023525085
17,953125	8	1,2558343	4,4354963	-16,625616	-0,0010839581	-0,0016146452	-0,0017561972
17,962891	8	1,2653265	4,4386492	-15,774295	-0,0015201296	-0,0019560338	-0,0022082825
17,972656	8	1,2529054	4,4422679	-14,522011	-0,0013935411	-0,0018502036	-0,0021036719
17,982422	8	1,2866282	4,5101237	-16,058832	-0,001175362	-0,0016791007	-0,0018194733
17,992188	8	1,2532768	4,5587335	-17,064997	-0,0019101528	-0,0023891795	-0,0026624126
18,001953	8	1,3156301	4,6200294	-16,587452	-0,00069521199	-0,0011702732	-0,0012795863
18,011719	8	1,2591138	4,6811323	-16,537104	-0,002475115	-0,0029444913	-0,0032701495
18,021484	8	1,2937357	4,7219439	-16,149693	-5,7972793e-05	-0,00057352358	-0,00050628529
18,03125	8	1,2835324	4,7284851	-18,024166	-0,0029035346	-0,0034638909	-0,0037263455
18,041016	8	1,2896407	4,7664948	-16,865284	0,00022676759	-0,00032426848	-0,00030361471
18,050781	8	1,2858772	4,7521167	-14,924481	-0,0030312401	-0,0035783208	-0,0038924369
18,060547	8	1,3050449	4,7332726	-15,838332	0,0002289543	-0,00033990428	-0,00025940238
18,070313	9	1,2821597	4,7614126	-16,657803	-0,0029580875	-0,0035448088	-0,0038523434
18,080078	9	1,3015463	4,7531466	-16,925968	0,00014078032	-0,00039574291	-0,00036353164
18,089844	9	1,2812438	4,7217975	-15,958026	-0,0028936723	-0,0034826202	-0,0037653879
18,099609	9	1,2920773	4,7268219	-15,168534	0,0002691336	-0,00027959078	-0,00026248913
18,109375	9	1,2819427	4,7406425	-17,965715	-0,0031642318	-0,0036944747	-0,0040586134
18,119141	9	1,2916079	4,729208	-17,219278	0,00046115238	-8,0537124e-05	-2,2344539e-05
18,128906	9	1,2935543	4,7274151	-16,103592	-0,0032492939	-0,003844657	-0,0041309195
18,138672	9	1,2967628	4,7327681	-17,359144	0,00052483298	4,0063424e-06	5,6985227e-05
18,148438	9	1,2901664	4,722898	-17,298292	-0,0034057321	-0,0039317706	-0,0042578089
18,158203	9	1,2993183	4,7029552	-17,282982	0,00082002324	0,0002624683	0,00029199809
18,167969	9	1,297397	4,7256556	-16,04978	-0,0032627904	-0,0038363899	-0,0041393787
18,177734	9	1,3066804	4,7245831	-14,844853	0,00037390462	-0,00010838071	-0,00010646276
18,1875	9	1,2898471	4,7206087	-16,503855	-0,0032572569	-0,003809053	-0,004153769
18,197266	9	1,3025019	4,7473722	-15,938133	0,00053009222	-7,168288e-05	8,304778e-06
18,207031	9	1,2907922	4,7604599	-13,978807	-0,0031499977	-0,0037060715	-0,0040516295
18,216797	9	1,3172092	4,7176709	-15,84772	0,00033678487	-0,00021717469	-0,00015437465
18,226563	9	1,2996855	4,7531252	-16,040672	-0,0031302068	-0,0036688987	-0,0039822189
18,236328	9	1,3166084	4,7544231	-16,195011	0,00039351289	-0,00012530664	-0,00011058532
18,246094	9	1,3047884	4,723846	-15,423595	-0,0031193444	-0,0036350116	-0,0040115304
18,255859	9	1,3086706	4,7089539	-14,540059	0,00016176404	-0,0003666087	-0,00035115931
18,265625	9	1,2959137	4,7229896	-17,059967	-0,0026354778	-0,0031829132	-0,0035167944
18,275391	9	1,2888541	4,7021594	-16,939436	-0,00028133465	-0,00080053392	-0,00081817055
18,285156	9	1,2930828	4,6981683	-15,5681	-0,0022607483	-0,0027435378	-0,0030720751
18,294922	9	1,2951982	4,6886683	-16,034637	-0,00075799669	-0,0012430119	-0,0013559522
18,304688	9	1,3078048	4,6947265	-15,789661	-0,0017018641	-0,0022314524	-0,002428727
18,314453	9	1,293813	4,6875825	-15,711598	-0,0011000935	-0,0015908007	-0,0017729016
18,324219	9	1,2990723	4,7012486	-15,531108	-0,0018045891	-0,0021764883	-0,0024291282
18,333984	9	1,2833905	4,6885214	-14,429893	-0,001001274	-0,0015955397	-0,0017168667
18,34375	9	1,298342	4,6677446	-16,873386	-0,0016389744	-0,0020013587	-0,0022640901
18,353516	9	1,2907463	4,6875315	-16,696863	-0,0010706258	-0,0015837247	-0,0017447039
18,363281	9	1,2865949	4,6729541	-14,929287	-0,0017119262	-0,0021263415	-0,0023636988
18,373047	9	1,2916205	4,6572971	-16,37254	-0,0011396778	-0,00163882	-0,001812744
18,382813	9	1,3048613	4,6693292	-17,015656	-0,0014863459	-0,0019223898	-0,0021962058
18,392578	9	1,275146	4,6763773	-16,707424	-0,001480215	-0,0018937872	-0,002175661
18,402344	9	1,3067847	4,6446719	-16,550013	-0,0011909326	-0,0016673844	-0,0018290435
18,412109	9	1,2636429	4,6592402	-15,910752	-0,0019169601	-0,0024133765	-0,0026490586
18,421875	9	1,3069453	4,6278691	-17,583332	-0,00049473776	-0,0010638473	-0,0010954861
18,431641	9	1,2656957	4,5872836	-17,448887	-0,0025425607	-0,0029890677	-0,0033291453
18,441406	9	1,2894843	4,5692396	-15,636943	-0,0001244538	-0,0006410295	-0,00068047387
18,451172	9	1,2583711	4,5448575	-16,108564	-0,0028753402	-0,0034896745	-0,0037856463
18,460938	9	1,2701788	4,447535	-16,054028	0,0002165469	-0,0003157371	-0,00033056649
18,470703	9	1,2597501	4,4175987	-16,210377	-0,0030305497	-0,0035884031	-0,0039247903
18,480469	9	1,2721231	4,4152803	-15,763566	0,0001834557	-0,00039175537	-0,00036669866
18,490234	9	1,2521126	4,3490553	-15,120004	-0,0028724039	-0,0034420129	-0,0037418869
18,5	9	1,270834	4,2821007	-16,370695	0,00021686559	-0,00027108833	-0,00023802386
18,509766	9	1,2477505	4,3040638	-15,598889	-0,0030030198	-0,0035883579	-0,0039240909
18,519531	9	1,2618885	4,2873831	-14,41366	0,00021891174	-0,00032154031	-0,00026380143
18,529297	9	1,239602	4,2166758	-15,038867	-0,0031031859	-0,0036491607	-0,0039703287
18,539063	9	1,2606909	4,2161369	-14,279243	0,00048117246	-8,5314299e-05	1,0723816e-05
18,548828	9	1,2348893	4,2060542	-14,006132	-0,0033816956	-0,0039514564	-0,0042734779
18,558594	9	1,2536314	4,1227002	-14,021443	0,00064447231	6,9055328e-05	0,00010430907
18,568359	9	1,2357321	4,083077	-13,580611	-0,0031756659	-0,0037938072	-0,004130228
18,578125	9	1,2426853	4,0675416	-15,354696	0,00049408147	-1,6899612e-05	-7,776398e-06
18,587891	9	1,2302246	4,0115542	-14,150329	-0,0033207831	-0,003914298	-0,004216996
18,597656	9	1,2278861	3,944566	-12,967726	0,00051200856	-4,9823266e-05	5,4692646e-06
18,607422	9	1,2223806	3,9136877	-13,951286	-0,0031604134	-0,0036553852	-0,0040217168
18,617188	9	1,230619	3,8799801	-13,519674	0,00047555528	-8,8827379e-05	-7,0358146e-05
18,626953	9	1,2109611	3,7898724	-13,887892	-0,0032862425	-0,0038619498	-0,004179047
18,636719	9	1,2158281	3,7502913	-13,815975	0,00051530066	-7,9081525e-05	-2,9820221e-05
18,646484	9	1,205923	3,7198467	-12,883069	-0,0032307019	-0,0037540307	-0,0040602749
18,65625	9	1,205224	3,6317132	-14,063744	0,00033357472	-0,00022467344	-0,00017871505
18,666016	9	1,2005386	3,5635505	-13,405876	-0,0028962954	-0,0035243004	-0,0037792078
18,675781	9	1,1924171	3,5471179	-12,006658	0,00013511992	-0,00040562329	-0,00040193356
18,685547	9	1,2003675	3,4518459	-12,0831	-0,0026226433	-0,0032154694	-0,0035348446
18,695313	9	1,1785295	3,3827775	-11,661211	-0,00039243372	-0,00086588931	-0,00092602853
18,705078	9	1,2086203	3,3427472	-10,62504	-0,0021072174	-0,0025732371	-0,0028033305
18,714844	9	1,1738545	3,2993629	-9,4631691	-0,00081272452	-0,0013461569	-0,0014860611
18,724609	9	1,18261	3,2153316	-8,8098831	-0,0018946138	-0,002326919	-0,0026294482
18,734375	9	1,1671996	3,1727438	-11,366559	-0,0010204291	-0,0015257971	-0,0016737543
18,744141	9	1,1668199	3,1180954	-10,454357	-0,0015645227	-0,0020180573	-0,0023147424
18,753906	9	1,1657518	3,0224948	-7,8449025	-0,0010388806	-0,0016042474	-0,0017540945
18,763672	9	1,1581749	2,9553568	-8,6183004	-0,0017008223	-0,0021454406	-0,0024486491
18,773438	9	1,1520457	2,9089551	-9,1213827	-0,00099703274	-0,0015040291	-0,0016695581
18,783203	9	1,1483679	2,8234184	-8,2192945	-0,0017169269	-0,0020508242	-0,0023598894
18,792969	9	1,1372736	2,7394848	-7,5833592	-0,0011514603	-0,0016927047	-0,0019014605
18,802734	9	1,1426538	2,7045221	-5,6433678	-0,0014833987	-0,0019306532	-0,0021353904
18,8125	9	1,1180975	2,6179211	-6,5523853	-0,0014580765	-0,0019833997	-0,0021511985
18,822266	9	1,1395997	2,5650079	-7,4506178	-0,0010347827	-0,0015296211	-0,0016900526
18,832031	9	1,1056745	2,5140636	-6,8069158	-0,0020341096	-0,002454408	-0,0027060264
18,841797	9	1,1314428	2,4566743	-8,0111713	-0,00053167623	-0,0010803684	-0,0011277605
18,851563	9	1,0945636	2,3631892	-7,8948865	-0,0025471542	-0,0030892959	-0,0034348993
18,861328	9	1,1140317	2,3288512	-7,2860813	-1,2560631e-05	-0,0005585223	-0,00049008551
18,871094	9	1,0892127	2,2514198	-6,0182343	-0,0029026994	-0,0035097951	-0,0038385936
18,880859	9	1,0977783	2,1655715	-5,6356287	0,00020739724	-0,00033317067	-0,00030158646
18,890625	9	1,0818985	2,0940425	-5,6708884	-0,0029843189	-0,003566887	-0,0038374208
18,900391	9	1,086002	2,0371344	-5,0112047	0,00020964813	-0,0003246821	-0,00026153162
18,910156	9	1,0719329	1,9371039	-3,0465145	-0,0029348305	-0,0035743639	-0,0038742223
18,919922	9	1,074186	1,8769579	-3,6714692	6,4298802e-05	-0,00042806688	-0,00040817395
18,929688	9	1,0537833	1,8422152	-3,963299	-0,0029822106	-0,0035523949	-0,0039356877
18,939453	9	1,0636216	1,7611796	-2,4768524	0,00039179649	-0,00020028	-0,00017547369
18,949219	9	1,0412183	1,6806219	-0,87157822	-0,0030932575	-0,0037270943	-0,0040543978
18,958984	9	1,0518703	1,6391728	0,042943284	0,00044764602	-9,6503602e-05	-4,8560105e-05
18,96875	9	1,0311923	1,5524461	-1,1370331	-0,0032216453	-0,00380633	-0,0041489815
18,978516	9	1,0394993	1,4701333	-0,80994332	0,00066106603	0,0001433633	0,00018219966
18,988281	9	1,0222425	1,423377	0,81706792	-0,00348281	-0,0040137451	-0,0043159807
18,998047	9	1,0204401	1,3364662	0,057276338	0,00055242085	9,9420049e-06	4,0186133e-05
19,007813	9	1,0103097	1,2471255	-0,48757529	-0,0031369028	-0,0037070257	-0,0040415917
19,017578	9	1,0130177	1,1866149	-0,41266903	0,00052488572	-2,1706292e-05	1,3016834e-05
19,027344	9	0,99939495	1,1341411	0,21100044	-0,0031869053	-0,0037589797	-0,0041338201
19,037109	9	0,99929065	1,0473999	-0,10415912	0,00035690566	-0,00021754745	-0,00013307777
19,046875	9	0,9840554	0,98460203	-2,5162473	-0,0031034739	-0,0036840434	-0,0039896299
19,056641	9	0,984191	0,95284021	-3,555743	0,00043265769	-0,00010774889	-5,6718418e-05
19,066406	9	0,969809	0,90076709	-2,8537865	-0,0032119318	-0,0037450888	-0,0040672631
19,076172	9	0,96559912	0,82365888	-4,7990026	0,00044305925	-0,00016516376	-6,6968059e-05
19,085938	9	0,96138507	0,79742271	-7,2813873	-0,0029860118	-0,0035176144	-0,0038791238
19,095703	9	0,94141841	0,73628539	-9,4440575	7,4634154e-05	-0,00040547366	-0,00046462766
19,105469	9	0,94527155	0,67855167	-10,976996	-0,0026106967	-0,0030946583	-0,0034540507
19,115234	9	0,9192425	0,61334604	-13,711201	-0,00038707207	-0,00089795777	-0,00098652346
19,125	9	0,92878252	0,55702466	-17,433018	-0,002104077	-0,0026167301	-0,0028794389
19,134766	9	0,89889824	0,52560514	-20,859316	-0,00093935221	-0,0014080174	-0,0015400833
19,144531	9	0,89730859	0,48898485	-21,67387	-0,0017120253	-0,0020890143	-0,0024097739
19,154297	9	0,88062346	0,47524023	-21,838154	-0,00099643844	-0,0015395937	-0,0016785432
19,164063	9	0,87106258	0,48559242	-22,413656	-0,0016328152	-0,0020282462	-0,0022997188
19,173828	9	0,85297555	0,48331478	-21,977797	-0,00097778183	-0,0015321956	-0,0017228649
19,183594	9	0,829041	0,49927029	-21,318085	-0,0017082767	-0,0021119902	-0,0024587237
19,193359	9	0,80910563	0,44778082	-21,658615	-0,0010009506	-0,0015479674	-0,0016572886
19,203125	9	0,77963442	0,49970561	-22,135656	-0,0016677206	-0,0020448966	-0,0023440444
19,212891	9	0,75064301	0,47944096	-22,068657	-0,0011122706	-0,0016254913	-0,001831832
19,222656	9	0,70899069	0,44915435	-21,380503	-0,0015169035	-0,0018825404	-0,0021605205
19,232422	9	0,66679597	0,50344002	-21,618046	-0,0014336661	-0,00195663	-0,0021783884
19,242188	9	0,63428313	0,46263021	-22,279825	-0,0010720607	-0,0015172031	-0,0016266975
19,251953	9	0,53829253	0,48443154	-21,732487	-0,0021258404	-0,002661936	-0,0029289238
19,261719	9	0,52289248	0,46332058	-21,196436	-0,00044785877	-0,00098180282	-0,0010687609
19,271484	9	0,44401258	0,51475811	-21,552723	-0,0025397716	-0,0030997228	-0,003366936
19,28125	9	0,401434	0,46489304	-21,771435	-2,3232133e-05	-0,00049411674	-0,00050095719
19,291016	9	0,32391012	0,48210695	-22,129789	-0,0029603015	-0,003470314	-0,0037799776
19,300781	9	0,27209193	0,53384984	-21,322836	0,00021661966	-0,00031710337	-0,00024845992
19,310547	9	0,20265818	0,47709319	-21,727011	-0,0029623015	-0,0035210887	-0,0038490568
19,320313	9	0,1446107	0,48717436	-22,229589	0,00020836276	-0,00030786038	-0,00024980726
19,330078	9	0,064595938	0,48921174	-20,050741	-0,0030324364	-0,0035650248	-0,0039156913
19,339844	9	0,0045019388	-0,43030247	-18,673147	0,0002241302	-0,00027407924	-0,00026835332
19,349609	9	-0,075796545	-0,89686924	-18,396099	-0,0029208646	-0,0035605754	-0,003835398
19,359375	9	-0,13228774	-1,5279137	-20,658709	0,00029477495	-0,00026078586	-0,00023279274
19,369141	9	-0,19365221	-2,0334229	-21,601395	-0,0031649498	-0,0037139428	-0,0040734704
19,378906	9	-0,20696193	-2,3311672	-21,545292	0,00051423314	-3,5373429e-05	1,8836363e-05
19,388672	9	-0,22943825	-2,4381318	-22,245907	-0,0032873992	-0,0038347077	-0,0041495431
19,398438	9	-0,21695465	-2,4134367	-22,909977	0,00054819928	2,4300853e-05	1,174456e-05
19,408203	9	-0,22306085	-2,3895669	-22,92417	-0,0032919096	-0,0038861064	-0,0042324574
19,417969	9	-0,20063668	-2,1640236	-22,802631	0,00069832092	0,00012569662	0,00018724975
19,427734	9	-0,18600434	-1,8904253	-21,963882	-0,0032908856	-0,0037802663	-0,004148575
19,4375	9	-0,16889989	-1,6743634	-22,386108	0,00034661818	-0,00016467991	-0,00017210012
19,447266	9	-0,154787	-1,5512151	-21,641293	-0,0032237391	-0,0037763219	-0,0040984424
19,457031	9	-0,15452206	-1,5326889	-20,427759	0,00055249577	-4,7395588e-06	6,9025627e-05
19,466797	9	-0,16215533	-1,5723592	-21,077469	-0,0032159369	-0,0037770031	-0,0041289772
19,476563	9	-0,15874654	-1,5540161	-21,259636	0,00043365755	-0,00013572253	-7,1578615e-05
19,486328	9	-0,16795486	-1,614466	-20,074434	-0,0030279399	-0,0035940618	-0,0039475225
19,496094	9	-0,17839819	-1,8407996	-20,291693	0,00030501746	-0,00022777267	-0,00017278217
19,505859	9	-0,21154106	-2,2930596	-20,087175	-0,0030117277	-0,0035271312	-0,0038506712
[truncated: 128,613 more rows]
