# Supplementary material for: Medial open wedge osteotomy yields comparable stability to lateral open wedge procedure on the distal femur
Source: PLoS One. 2024 Sep 25;19(9):e0310869. doi: 10.1371/journal.pone.0310869 (PMC11423964; doi:10.1371/journal.pone.0310869)
Supplement: S1 File — This file contains all raw data in csv format as it was stored on the testing machine. (ZIP) [file pone.0310869.s001.zip › Specimens/L3_Zerstoerung/specimen.dat]

MTS793|MPT|DEU|1|2|,|.|:|49|1|1|A
Datenerfassung						Zeit:	10,014648	Sec	13.07.2021 16:32:19
Axial Z�hler	Axial Weg	Axial Kraft	Aux Input 1	Aux Input 2	Aux Input 3
segments	mm	N	V	V	V
0	-0,02707243	1,7882512	-0,0035704947	-0,0039550704	-0,0038390039
0	-0,027133524	1,8665661	0,00022894063	-0,00014308906	0,000263853
0	-0,026727468	1,3392605	-0,0034691971	-0,0038102793	-0,0037696646
0	-0,026468933	1,4278852	0,0003962568	-1,1565971e-05	0,00041993335
0	-0,028343499	1,8009077	-0,0036200043	-0,0039892355	-0,0039246781
0	-0,028918684	1,8378161	0,00012259654	-0,00019270461	0,00023514433
0	-0,028287619	1,453897	-0,0035782051	-0,0039534746	-0,0038709098
0	-0,02906397	0,99571419	0,00028580835	-7,5112948e-05	0,00031538191
0	-0,030750781	1,8181745	-0,0035931848	-0,0040065874	-0,0039144144
0	-0,030383468	1,6237981	7,6837896e-05	-0,00030495916	0,00014647907
0	-0,030444562	0,94212592	-0,0035343275	-0,0039073313	-0,0038640967
0	-0,031330436	1,1589099	7,8842422e-05	-0,00030625565	0,00014077676
0	-0,031591207	1,4846865	-0,0035401664	-0,0039620609	-0,0038375678
0	-0,031852722	2,0402112	-9,9997123e-05	-0,00045123382	-8,832576e-06
0	-0,032411516	1,5289429	-0,0031192088	-0,003469819	-0,0033975742
0	-0,033088028	0,62319452	-0,00053658779	-0,00090764207	-0,00052264979
0	-0,032556802	1,3442338	-0,0027163951	-0,0030159669	-0,0029179107
0	-0,034423918	2,0412169	-0,0011017459	-0,0014284448	-0,0010636362
0	-0,034220517	1,2097042	-0,0022110862	-0,002515353	-0,0023681489
0	-0,03529042	0,55647457	-0,0015355332	-0,0018285201	-0,0015498749
0	-0,035894662	1,3841596	-0,0019316049	-0,0021988824	-0,0020752628
0	-0,035822392	1,7663465	-0,0015220013	-0,0018701102	-0,0015764371
0	-0,036437809	1,334846	-0,0019274008	-0,0021569824	-0,0020456763
0	-0,038028508	0,61590225	-0,0014590994	-0,001799304	-0,0015469085
0	-0,03689304	1,2699142	-0,0020989664	-0,0023294985	-0,002192145
0	-0,037257373	1,6906019	-0,0015375265	-0,0018774885	-0,0016520415
0	-0,038205832	1,0144339	-0,001969964	-0,0022655961	-0,0020753844
0	-0,039250404	0,88088214	-0,0016756257	-0,0019727333	-0,0017811169
0	-0,038530678	1,4631729	-0,0017044536	-0,0019969514	-0,0017793769
0	-0,039950758	1,5883148	-0,0021291985	-0,0025030323	-0,0022943728
0	-0,041477382	1,0004919	-0,0010011661	-0,0014055726	-0,00098321994
0	-0,040666014	0,61123633	-0,002811711	-0,0031741944	-0,0030490737
0	-0,04163757	1,3449602	-0,00049711135	-0,00089263852	-0,00050583202
0	-0,041732937	1,6937032	-0,0033097446	-0,0036412061	-0,0035975836
0	-0,042290241	0,92329454	-0,00014567864	-0,00049184775	-0,00012409815
0	-0,042434782	0,34899449	-0,0033997663	-0,0038171671	-0,00374233
0	-0,043299794	0,8604303	-0,00012301331	-0,00051030301	-4,1883613e-05
0	-0,043756515	1,2804475	-0,0033729747	-0,0037318312	-0,0036610798
0	-0,043939054	1,0104663	-0,00010216565	-0,00051035179	-5,6136414e-05
0	-0,045268983	0,32605603	-0,003521408	-0,0037992159	-0,0037450239
0	-0,04535839	0,99037772	-0,00011555487	-0,00049357698	-0,00010719508
0	-0,04555136	1,5197787	-0,0034334504	-0,003817732	-0,0037350818
0	-0,046594441	0,71849674	8,8885718e-05	-0,00029217495	0,00012206961
0	-0,046754628	0,60014427	-0,0036658305	-0,004017543	-0,0039821779
0	-0,046689808	0,9047147	0,0001505042	-0,00022772409	0,00023743567
0	-0,047083199	1,34781	-0,0036452033	-0,0039988388	-0,0038845616
0	-0,04850775	0,93134117	0,00011236392	-0,00029136144	0,00016144775
0	-0,048094988	0,11460856	-0,0036852271	-0,0040564495	-0,0040253736
0	-0,049886107	0,84226954	0,00020351436	-0,00019387525	0,00022704779
0	-0,049307197	1,2127217	-0,0035556112	-0,0039428412	-0,0038302578
0	-0,049114972	0,589136	0,000125386	-0,0002871801	0,00018642459
0	-0,050287694	0,36469662	-0,0036862483	-0,004088148	-0,004060694
0	-0,050649047	0,50746834	0,00023649045	-0,0001775081	0,00027835908
0	-0,050970167	1,3354607	-0,0036598821	-0,0040330524	-0,0039140815
0	-0,052685291	1,0077841	4,4790067e-05	-0,00034592574	6,7383371e-05
0	-0,052429736	0,056605786	-0,0034268671	-0,0038274978	-0,0037372899
0	-0,052413344	0,76183116	-8,8156958e-05	-0,00044381001	-4,9604569e-06
0	-0,053054839	1,0349694	-0,0031939792	-0,00358831	-0,0034820891
0	-0,054612756	0,5634315	-0,0006330891	-0,00097867765	-0,0005922289
0	-0,053992867	-0,014333054	-0,002568118	-0,0028690519	-0,002752777
0	-0,055867434	0,39707869	-0,0011347067	-0,0014909243	-0,0011500485
0	-0,055755675	1,0692794	-0,0021755707	-0,00243963	-0,0022956585
0	-0,056340545	0,79404563	-0,0015104064	-0,0017410156	-0,0015024901
0	-0,057271868	-0,28478914	-0,0018947104	-0,0021398414	-0,0019757343
0	-0,057093799	0,4356634	-0,0015531143	-0,001827408	-0,0015884605
0	-0,057512522	1,0126177	-0,002122483	-0,0023046923	-0,0022510923
0	-0,057197362	0,33874065	-0,0014992645	-0,0018298415	-0,0015352317
0	-0,058409572	0,11307187	-0,0019748386	-0,0022177615	-0,0020751532
0	-0,059096515	0,32605603	-0,0015380548	-0,0018534667	-0,0016101019
0	-0,059569627	0,48112124	-0,0019857187	-0,0022370359	-0,0020707115
0	-0,060471147	0,5485397	-0,0017078315	-0,0020114402	-0,0017423882
0	-0,061041117	-0,89867973	-0,0015119809	-0,001904001	-0,001615249
0	-0,060928613	0,25229529	-0,0021616342	-0,0025035844	-0,0023484195
0	-0,062068552	0,52168965	-0,0011185717	-0,0014286818	-0,001095449
0	-0,061895698	-0,31233764	-0,0028393383	-0,0031770912	-0,003021904
0	-0,062639266	-0,43259001	-0,00042539032	-0,00078186829	-0,00032258351
0	-0,063005835	0,33865684	-0,0032854998	-0,0036790147	-0,0036170539
0	-0,063341856	0,41370279	-0,00012119912	-0,00057375868	-9,7434095e-05
0	-0,062909722	0,35089439	-0,0034180284	-0,0038142826	-0,0036926698
0	-0,063332915	-0,61975789	-8,0187165e-05	-0,00047878537	4,5217166e-06
0	-0,064561516	0,18599443	-0,0033625003	-0,0037556	-0,0036680223
0	-0,065030903	0,25131738	-0,00028353112	-0,0005973216	-0,00019616418
0	-0,064881891	-0,16769394	-0,003371011	-0,0037848772	-0,0037025153
0	-0,066208094	-0,43868089	-1,5877449e-05	-0,00036190797	4,7293506e-05
0	-0,066757947	0,050095841	-0,0035166913	-0,0038814819	-0,0037991498
0	-0,066982955	0,34868717	9,6694566e-06	-0,00036326161	5,4792836e-05
0	-0,067351013	0,23600645	-0,0035759155	-0,003968819	-0,0038428428
0	-0,067953765	-0,73682517	0,00015824888	-0,0001473442	0,00031079908
0	-0,067786127	-0,22100285	-0,0037658978	-0,0041883932	-0,0040576654
0	-0,069769472	0,45103019	0,00014109348	-0,00023953913	0,00019520376
0	-0,069318712	-0,17643906	-0,0035467732	-0,0039219568	-0,0038391759
0	-0,070093572	-0,26031399	0,00016637146	-0,00022407055	0,0002460723
0	-0,070123374	-0,23888424	-0,0036242967	-0,0040421374	-0,0039504096
0	-0,070596486	-0,10091811	9,278825e-05	-0,00029090437	0,00012606011
0	-0,071394444	-0,47950074	-0,0035582189	-0,0039228853	-0,0039112926
0	-0,07192418	-1,3804995	0,00021388027	-0,00015730341	0,00028728784
0	-0,072497874	-0,27123839	-0,0036421143	-0,0040291729	-0,0039868648
0	-0,072977692	0,17523766	0,00016717735	-0,00022703396	0,00021961001
0	-0,072734058	-0,77557749	-0,003482135	-0,0038827721	-0,0037712716
0	-0,073264539	-0,9907968	-0,0002117877	-0,00056963472	-0,00014198755
0	-0,073263794	-0,81282109	-0,003099042	-0,0034718947	-0,0034035591
0	-0,074791908	-0,11567026	-0,00061235111	-0,00096616172	-0,00056878809
0	-0,075404346	-0,27495438	-0,0025633986	-0,0029564197	-0,0028069986
0	-0,076508522	-1,040306	-0,001232043	-0,001554408	-0,0012358259
0	-0,076857954	-0,46502799	-0,0021234765	-0,002384712	-0,0022254894
0	-0,076372176	-0,3265869	-0,0014351443	-0,0017727533	-0,0014766481
0	-0,07737726	-1,0711234	-0,0020044832	-0,0022444311	-0,0020736482
0	-0,077808648	-1,0572653	-0,0015558816	-0,0018741554	-0,0016379709
0	-0,07719174	-1,0285434	-0,0020857912	-0,0023153208	-0,0021394328
0	-0,078638643	-0,40431505	-0,0014792512	-0,001797138	-0,0015422713
0	-0,079922378	-0,57365745	-0,00198716	-0,0022746488	-0,0021294763
0	-0,079720467	-1,8861238	-0,0014452486	-0,0017969605	-0,0015192574
0	-0,081057101	-0,95958823	-0,00196935	-0,0021566579	-0,0020368069
0	-0,081949681	-0,59606504	-0,0017476223	-0,0020686432	-0,0018850797
0	-0,082351267	-1,4663861	-0,0015499899	-0,0018822579	-0,0016490805
0	-0,081891567	-1,3723969	-0,0022826141	-0,0026037118	-0,0024877165
0	-0,081712753	-1,7726328	-0,0010368314	-0,001360891	-0,00098526198
0	-0,083027035	-0,9201653	-0,0028458324	-0,0031882254	-0,0030565823
0	-0,083815306	-1,0137912	-0,00037047241	-0,00072928664	-0,00036169964
0	-0,083433092	-2,1228008	-0,0033405186	-0,0036863552	-0,0035606232
0	-0,083764642	-1,4763047	-6,8818044e-05	-0,00051696616	-4,298774e-05
0	-0,085352361	-1,0813494	-0,0034455382	-0,0038473702	-0,0037198956
0	-0,084454566	-1,6462617	-0,00013833371	-0,00050414028	-3,8324433e-05
0	-0,086643547	-1,8633809	-0,0034116798	-0,0037743791	-0,0037267907
0	-0,085556507	-1,8137041	-0,00018761406	-0,00058362272	-0,00015576436
0	-0,086893141	-1,4567189	-0,0033184662	-0,0037119831	-0,0036234886
0	-0,086963177	-1,4243648	-8,4955391e-05	-0,0004797992	-9,2333285e-05
0	-0,087163597	-2,925312	-0,0035540531	-0,0039546229	-0,0038591456
0	-0,087478757	-1,8912926	0,00011092285	-0,00032513696	7,4770287e-05
0	-0,088260323	-1,5096087	-0,00359784	-0,0039894152	-0,0038858033
0	-0,089199841	-2,413178	9,6567674e-05	-0,00027140888	0,00019585859
0	-0,089219958	-2,4372618	-0,0037105223	-0,0040982445	-0,003983289
0	-0,089371949	-2,6751404	0,00027359551	-0,00012764649	0,00035373145
0	-0,090115517	-2,1114013	-0,0036073916	-0,0039794124	-0,0038893523
0	-0,091158599	-2,2448413	7,344599e-05	-0,00035432217	0,00012623954
0	-0,091202557	-3,5128276	-0,0036533312	-0,0040580933	-0,0039541698
0	-0,092605501	-3,0604005	0,00019398314	-0,00027475678	0,00029748087
0	-0,09214133	-2,355231	-0,0036023245	-0,0039776238	-0,0039018206
0	-0,092622638	-3,493633	9,573123e-05	-0,00034200371	8,1992912e-05
0	-0,093203783	-3,207922	-0,0035763988	-0,0039291806	-0,0038597314
0	-0,094883144	-4,0843339	0,00015606318	-0,00025787178	0,00013578159
0	-0,094802678	-3,1311438	-0,0035707008	-0,0039238976	-0,0038675871
0	-0,094278157	-3,3843052	-0,00014100166	-0,00057096069	-6,8414593e-05
0	-0,094857067	-4,997654	-0,0030352261	-0,0033549913	-0,0033136907
0	-0,095734745	-4,725801	-0,0006572195	-0,0010164721	-0,0006153775
0	-0,095251948	-4,2281952	-0,0026412453	-0,0029933311	-0,0028510999
0	-0,096426904	-5,696537	-0,0012081569	-0,001525172	-0,0012168316
0	-0,097996742	-5,8476348	-0,0020197553	-0,0023220771	-0,002105006
0	-0,097989291	-7,1119609	-0,001531302	-0,0019003734	-0,0016655347
0	-0,09842962	-6,1640797	-0,0021039729	-0,0022490213	-0,0021937764
0	-0,098343939	-6,2295699	-0,0015008678	-0,0018325557	-0,0015831959
0	-0,098915398	-8,3093443	-0,0019601088	-0,002148313	-0,0020180012
0	-0,099699944	-8,3689108	-0,001442709	-0,0017863966	-0,0015140102
0	-0,10017902	-8,3086176	-0,0020803534	-0,0023013402	-0,002163457
0	-0,10056421	-9,0218058	-0,0015403852	-0,0018141184	-0,0016305576
0	-0,10046661	-9,5402546	-0,0018871732	-0,0021775565	-0,0019923423
0	-0,10259971	-11,767493	-0,0017624787	-0,0021214741	-0,0018827867
0	-0,10148957	-11,501117	-0,0016589577	-0,0018782945	-0,0016228096
0	-0,10204464	-12,43514	-0,002312294	-0,0026789466	-0,0024541297
0	-0,10287464	-14,71295	-0,00087507139	-0,0012391647	-0,00080233172
0	-0,10370463	-15,017381	-0,0029480043	-0,0032197372	-0,0031242359
0	-0,10388419	-15,713078	-0,00043217864	-0,00086418632	-0,00038105971
0	-0,10364801	-16,77529	-0,0033710166	-0,0037122397	-0,0036400186
0	-0,10404438	-18,121647	-4,6756031e-05	-0,00046059172	-3,4848927e-06
0	-0,10588169	-21,16506	-0,0035024169	-0,0038387931	-0,0037863161
0	-0,10604337	-20,497358	-5,6525168e-05	-0,00038468957	3,5022531e-05
0	-0,1059629	-21,163439	-0,0033824546	-0,00377567	-0,0037026401
0	-0,10738298	-24,772631	-0,00010629316	-0,00047385559	-5,8302248e-07
0	-0,1066424	-24,791798	-0,0033811664	-0,003822644	-0,0036885617
0	-0,10727793	-25,909328	-0,00016916019	-0,00057398842	-0,00014271223
0	-0,10803491	-27,623652	-0,0034905998	-0,0038990828	-0,0038321158
0	-0,10906234	-28,533758	0,00011295924	-0,00023150694	0,00013996905
0	-0,1091741	-30,494286	-0,003731349	-0,0040590148	-0,0039625778
0	-0,10990947	-31,282187	0,00017669139	-0,00017601489	0,00026562449
0	-0,10963976	-32,192684	-0,0034966806	-0,0039972095	-0,0038439692
0	-0,11050329	-35,612331	0,00021506246	-0,00022125177	0,00022831424
0	-0,11094213	-36,423138	-0,0037508665	-0,0041348995	-0,0040084855
0	-0,11177957	-37,311172	0,00010650227	-0,00027921371	0,00018548344
0	-0,11104122	-39,927841	-0,0035472617	-0,0038431673	-0,003812144
0	-0,11166856	-41,681557	0,00018062914	-0,0002003007	0,00026915636
0	-0,11245832	-43,569775	-0,0037085786	-0,0041031656	-0,0040675327
0	-0,11335686	-43,823524	0,00017121201	-0,00020900408	0,00019707302
0	-0,11437386	-45,420609	-0,0035932523	-0,0039754147	-0,0038736316
0	-0,11464655	-48,141769	-8,8488887e-05	-0,00036721831	5,5599157e-05
0	-0,11523589	-48,656696	-0,0033746969	-0,0037939989	-0,0037352322
0	-0,11444166	-49,944378	-0,00019156709	-0,00061315007	-0,00017195372
0	-0,11558384	-52,329594	-0,0030030215	-0,0034123324	-0,003295522
0	-0,11616647	-53,75647	-0,00075182575	-0,0011204469	-0,00072353199
0	-0,11670068	-56,409733	-0,0024935075	-0,002780078	-0,0026111919
0	-0,11695549	-57,361805	-0,0012425308	-0,0016217687	-0,0012173845
0	-0,11867136	-59,386261	-0,0021996798	-0,002479458	-0,0022971306
0	-0,1186341	-62,387428	-0,0015698425	-0,001913409	-0,0016765158
0	-0,11947304	-62,699177	-0,0019354878	-0,0021930144	-0,0020372123
0	-0,1196593	-65,059357	-0,0015356198	-0,0018157726	-0,0015034901
0	-0,11896938	-67,656967	-0,0020023463	-0,0022740052	-0,0021294435
0	-0,11925176	-69,221474	-0,0014430791	-0,001794811	-0,001512676
0	-0,12000352	-71,736656	-0,0020932844	-0,0022904037	-0,0021624763
0	-0,12107641	-71,886635	-0,0015892253	-0,0018954533	-0,0016246537
0	-0,12156665	-73,351906	-0,0019060683	-0,0022318987	-0,0020073149
0	-0,12149289	-76,865211	-0,0018982075	-0,0021538802	-0,0019141266
0	-0,12055114	-77,283859	-0,0014934937	-0,0017989059	-0,0015602041
0	-0,12272075	-78,843842	-0,002315368	-0,00266101	-0,0024967683
0	-0,12283772	-81,73085	-0,00078335288	-0,0011836875	-0,00079224113
0	-0,12263358	-83,598564	-0,0030182884	-0,0033953183	-0,0032771057
0	-0,12428984	-86,928909	-0,00037264588	-0,00073209876	-0,00027426548
0	-0,1247406	-87,192276	-0,0033772744	-0,0037205955	-0,0036656079
0	-0,1244612	-88,647598	-7,8111188e-05	-0,00051598862	-4,8027505e-05
0	-0,12604743	-93,432709	-0,0034321002	-0,0037631099	-0,0037537585
0	-0,12584627	-93,733063	-0,00013768877	-0,00051041314	-4,1043604e-05
0	-0,12639314	-94,209099	-0,0033743051	-0,0037021704	-0,0036115092
0	-0,12568086	-96,452316	-0,00019491286	-0,00054339215	-4,1412859e-05
0	-0,12751371	-99,848328	-0,0034915244	-0,0038430977	-0,0037979949
0	-0,12794286	-102,55004	-6,0972816e-05	-0,00043656165	-3,1663076e-05
0	-0,12787059	-102,80128	-0,0035541793	-0,0038986371	-0,0038146242
0	-0,12855828	-103,83655	7,0519309e-05	-0,00032835046	9,9381796e-05
0	-0,12756139	-108,16547	-0,0036980894	-0,0040846476	-0,0039974935
0	-0,12928918	-109,45092	0,00026902824	-0,00014242802	0,00036308062
0	-0,12937114	-111,72984	-0,0036838753	-0,0040711388	-0,003935142
0	-0,12901276	-113,9306	4,6700879e-05	-0,00040810546	7,71544e-05
0	-0,13075173	-116,09615	-0,0036430093	-0,0040053525	-0,0039185253
0	-0,13095886	-119,03848	0,00013801706	-0,00024337089	0,00025158486
0	-0,1314722	-118,2935	-0,0035763485	-0,0038918308	-0,0038126798
0	-0,13225302	-120,508	4,347341e-05	-0,00030337265	8,7931039e-05
0	-0,13350546	-125,6333	-0,0037041407	-0,0040331814	-0,0040045804
0	-0,1332961	-125,43929	0,00021446642	-0,00013551988	0,00030242227
0	-0,13359413	-126,81542	-0,0037042762	-0,0040686484	-0,0039889906
0	-0,13287961	-129,66367	2,9150251e-05	-0,00033550494	0,00014517194
0	-0,13557523	-132,38972	-0,0033587781	-0,0036926074	-0,003651442
0	-0,1353085	-135,53271	-0,00032407697	-0,0006601332	-0,00018833482
0	-0,13538897	-135,99927	-0,0030129405	-0,0033914589	-0,003231874
0	-0,13511255	-137,60378	-0,00085793727	-0,0011859918	-0,00078437576
0	-0,13640374	-142,32127	-0,0023320746	-0,0027077466	-0,0025569918
0	-0,13637319	-144,19363	-0,0013684871	-0,0016764188	-0,0014361363
0	-0,13704523	-145,8629	-0,0021924153	-0,0023656974	-0,0022150567
0	-0,13814941	-147,75761	-0,0015219065	-0,0018009586	-0,0015430229
0	-0,13800934	-149,54973	-0,001897438	-0,0021380738	-0,0019711589
0	-0,13910905	-152,48819	-0,0015654713	-0,0018436478	-0,0015834622
0	-0,13943985	-153,04358	-0,0021424254	-0,002379515	-0,0022292763
0	-0,13917759	-153,96024	-0,001468451	-0,0017949939	-0,0014937388
0	-0,14022738	-159,14906	-0,0020332828	-0,0022919504	-0,0021081767
0	-0,14106855	-161,5217	-0,0015926113	-0,0018805433	-0,001672781
0	-0,14120713	-162,50546	-0,0019171075	-0,0021294965	-0,0019836626
0	-0,14096722	-165,09367	-0,0019434319	-0,0022369884	-0,0020470261
0	-0,14197901	-166,31308	-0,0013241143	-0,001686846	-0,0012964904
0	-0,14172122	-170,50409	-0,0025806271	-0,0028024954	-0,0026469533
0	-0,14350861	-171,38899	-0,00088630524	-0,0011907866	-0,00076596305
0	-0,14284104	-172,49663	-0,0030282282	-0,0034351191	-0,0032950982
0	-0,14329478	-176,85818	-0,00028333699	-0,00066653814	-0,00012654862
0	-0,14341846	-178,23225	-0,0033718026	-0,0038022883	-0,0036999332
0	-0,14464334	-181,23137	-0,00011965501	-0,00046906612	-5,8265286e-05
0	-0,14579967	-183,05862	-0,0034178935	-0,0038222421	-0,0037413482
0	-0,14642403	-184,07607	-8,6536602e-05	-0,00047288529	1,1478041e-05
0	-0,14624372	-188,22974	-0,0034272473	-0,0038109133	-0,0036811701
0	-0,14674515	-188,67734	-0,00025461253	-0,00061334128	-0,0001797812
0	-0,14566034	-190,05174	-0,0033711062	-0,0037975674	-0,0036826283
0	-0,14763325	-194,94186	1,3553363e-05	-0,00040685499	5,5096316e-05
0	-0,14797896	-196,82785	-0,003542013	-0,003951502	-0,0038403922
0	-0,14725477	-199,06197	2,4665933e-05	-0,00027518539	0,00014107834
0	-0,14891699	-201,72115	-0,0036308195	-0,0039662849	-0,0039151656
0	-0,1493372	-202,74988	0,0002260934	-0,00014993529	0,00021903266
0	-0,1500763	-206,40787	-0,0038416844	-0,0042602369	-0,0040972638
0	-0,14888719	-207,13608	0,00015033962	-0,00023499977	0,00017749211
0	-0,15027151	-208,73082	-0,0035186519	-0,0038514079	-0,003766919
0	-0,15119687	-212,45099	0,00013272846	-0,0002175314	0,00028551236
0	-0,15167817	-214,60234	-0,0036882546	-0,0041185115	-0,0040109348
0	-0,15228465	-217,80635	0,00011024429	-0,00033865625	0,00017441729
0	-0,1521796	-218,43387	-0,0035453115	-0,0039063804	-0,0038744332
0	-0,15310496	-221,11674	3,6269339e-05	-0,00034810978	0,00013497076
0	-0,15275776	-223,94296	-0,0035483579	-0,0039631352	-0,0038893709
0	-0,15331134	-225,05859	0,00013935016	-0,00021595677	0,00023871922
0	-0,15297607	-226,62785	-0,0033829943	-0,0037617201	-0,003646449
0	-0,15412495	-230,0379	-0,00035151621	-0,00070754247	-0,00029719566
0	-0,15463904	-231,35089	-0,0028747625	-0,0032424822	-0,0031068663
0	-0,15584305	-235,2562	-0,00087147101	-0,001192815	-0,00080350752
0	-0,15510693	-237,30579	-0,0024406046	-0,0027913107	-0,0025544872
0	-0,15685856	-239,56236	-0,0014796472	-0,001736286	-0,0014316038
0	-0,15688762	-243,43268	-0,0019442342	-0,0022069504	-0,002018421
0	-0,15689209	-243,8976	-0,0015002333	-0,0018352902	-0,0015635801
0	-0,15841424	-246,41576	-0,0019902666	-0,0022646147	-0,002116608
0	-0,15774146	-249,57387	-0,0014929167	-0,0017829015	-0,0015350626
0	-0,15862882	-251,26198	-0,0020824941	-0,0023165804	-0,0021750645
0	-0,15900657	-253,41443	-0,0014601365	-0,0018178617	-0,0015046104
0	-0,15989915	-255,12019	-0,0021378652	-0,0023428767	-0,0021679534
0	-0,1599513	-256,96115	-0,0015156672	-0,0018611242	-0,0015392699
0	-0,16073436	-261,53073	-0,0018863281	-0,0020664819	-0,0019119608
0	-0,16154572	-262,79141	-0,001973985	-0,0022637006	-0,0020663897
0	-0,16120821	-263,73605	-0,0013223876	-0,0016852034	-0,0013375891
0	-0,16251579	-268,12796	-0,0026209282	-0,0030202635	-0,0028385741
0	-0,16183481	-268,79446	-0,00072756968	-0,001098645	-0,00068227883
0	-0,16351789	-271,6633	-0,003093994	-0,0034633437	-0,0033879569
0	-0,16379356	-273,51974	-0,00020695501	-0,00067498756	-0,00019725856
0	-0,16239807	-274,49954	-0,0033881217	-0,0037389407	-0,0037114215
0	-0,16526058	-279,70441	-0,00012468066	-0,00050168892	-7,0058886e-05
0	-0,16527697	-280,18729	-0,0034230703	-0,0038174274	-0,0036953441
0	-0,16476661	-282,72876	-0,00012921359	-0,00052736216	-7,1200993e-05
0	-0,16609356	-286,54242	-0,0034832924	-0,0038362662	-0,003754722
0	-0,16617328	-287,17868	-0,00012315839	-0,00051832962	-5,9918966e-05
0	-0,16706735	-291,01749	-0,0034046599	-0,0037825454	-0,0036659231
0	-0,16700923	-292,48447	-6,4949709e-05	-0,00045366405	3,5343837e-05
0	-0,16798899	-294,4147	-0,0035751134	-0,0039953897	-0,0039278218
0	-0,16755685	-298,97897	0,00014679754	-0,00018991361	0,00026252843
0	-0,16846433	-299,58786	-0,0036459581	-0,0040267566	-0,00394913
0	-0,16907752	-301,27118	9,0450339e-05	-0,00028539528	0,00015808655
0	-0,16909167	-304,875	-0,0037680757	-0,0040179337	-0,0039864192
0	-0,16930103	-305,67233	0,00020744366	-0,00013648454	0,00033690972
0	-0,17067268	-309,23352	-0,0036106992	-0,0039923275	-0,0038851858
0	-0,17146245	-311,1727	9,9523459e-06	-0,00036742631	0,00010558324
0	-0,17159283	-313,74893	-0,003676224	-0,0040278509	-0,0039802366
0	-0,17213002	-318,62552	0,00021673914	-0,00015949007	0,00031867952
0	-0,17257929	-318,68011	-0,0037193468	-0,0040382138	-0,0040325224
0	-0,17263442	-320,76871	5,5362761e-06	-0,00034525586	0,00014156678
0	-0,17349795	-324,25861	-0,0034907355	-0,0038296136	-0,0037848805
0	-0,17352998	-325,56586	-5,576876e-05	-0,00044865228	2,5399131e-05
0	-0,17370135	-328,95313	-0,0033555564	-0,0037361484	-0,0036094107
0	-0,17344654	-329,8931	-0,00048862642	-0,00081514887	-0,00040129237
0	-0,17470494	-332,83261	-0,0027688835	-0,0031230261	-0,002999143
0	-0,1758717	-336,59805	-0,00097646931	-0,0013442711	-0,00097967545
0	-0,17486289	-337,08179	-0,0024258406	-0,0026143554	-0,0024916793
0	-0,17590076	-339,80942	-0,0013953176	-0,0016953322	-0,0013964199
0	-0,17627701	-344,10242	-0,0019280168	-0,0022223028	-0,0020433438
0	-0,17842054	-345,42374	-0,0016151946	-0,0018581803	-0,0016079007
0	-0,17780364	-347,81906	-0,0020618925	-0,0023295796	-0,0022337274
0	-0,17870069	-349,53757	-0,001503585	-0,0018160493	-0,0015374776
0	-0,17951205	-352,29388	-0,0020239039	-0,0022497845	-0,002094412
0	-0,17842799	-356,98444	-0,0014613192	-0,0017857162	-0,0015104738
0	-0,17971471	-357,05353	-0,002093242	-0,0022823364	-0,0021609
0	-0,18020123	-359,02731	-0,0016412379	-0,0019587418	-0,0016837601
0	-0,1807861	-361,78775	-0,0016896038	-0,0020247491	-0,0017654095
0	-0,18088669	-364,31888	-0,0021091066	-0,0023220154	-0,00221669
0	-0,18070415	-367,10013	-0,0013782504	-0,0016061575	-0,0013004297
0	-0,18130392	-368,28229	-0,0027165082	-0,0030542416	-0,0029042223
0	-0,1817748	-370,28589	-0,00049486419	-0,00086787803	-0,00042721204
0	-0,18255711	-376,28943	-0,0031949319	-0,0035595109	-0,0034957894
0	-0,18315315	-377,1752	-0,00026874943	-0,00064539997	-0,00016854123
0	-0,18386692	-378,41031	-0,0033888055	-0,0037887322	-0,0036933627
0	-0,18357933	-380,6774	-0,00013172641	-0,00054390408	-3,9160004e-05
0	-0,18566772	-383,0762	-0,0034376956	-0,0038633379	-0,0037203929
0	-0,18452778	-385,22482	-0,0002223652	-0,00062287244	-0,00010137795
0	-0,18589869	-386,24103	-0,0034053631	-0,0037684347	-0,0036706566
0	-0,18578768	-388,04773	-0,00010699325	-0,00044761962	5,8057776e-05
0	-0,1861766	-393,8671	-0,0034832659	-0,0038803124	-0,0037659882
0	-0,18702149	-395,1716	-0,00010265081	-0,00048514383	2,5410991e-05
0	-0,18682629	-396,87946	-0,0035753557	-0,0039744475	-0,003822129
0	-0,18769503	-400,73938	0,00015235768	-0,00020181719	0,00026733236
0	-0,18851385	-402,09177	-0,0037818414	-0,004119094	-0,0040273257
0	-0,18865541	-405,86111	0,00015288824	-0,00019459212	0,00028424809
0	-0,18918663	-405,61395	-0,0035619081	-0,0039319582	-0,0038652788
0	-0,18994883	-406,65799	0,00013672034	-0,00021773305	0,00023850633
0	-0,18934608	-411,42307	-0,0036669238	-0,0040761149	-0,0039461525
0	-0,19116253	-412,99808	0,00010238378	-0,0003373388	0,0001474125
0	-0,19061938	-415,19748	-0,0035720635	-0,0039571566	-0,003886665
0	-0,19142777	-418,28891	0,00015073805	-0,00020134014	0,00020617241
0	-0,19143298	-420,0744	-0,0037049109	-0,004037668	-0,003971538
0	-0,19203499	-424,90384	0,00018255785	-0,00023877004	0,00019077233
0	-0,19270256	-426,01138	-0,0035674553	-0,0039415061	-0,0038866105
0	-0,19399673	-427,80502	-0,00012383854	-0,00051887741	-4,605492e-05
0	-0,19372106	-431,70123	-0,0031887367	-0,0036082973	-0,0034416844
0	-0,19528493	-432,78046	-0,00053115858	-0,00087172131	-0,00042271707
0	-0,19516572	-434,37994	-0,0027510403	-0,0031305652	-0,0029594526
0	-0,19565299	-436,63174	-0,0011316548	-0,0014601265	-0,001151414
0	-0,1946196	-437,45151	-0,0022127258	-0,0024024425	-0,0022364792
0	-0,1963459	-442,8187	-0,0013680623	-0,0017547583	-0,0014677059
0	-0,19625351	-444,38629	-0,0020561914	-0,0023284992	-0,0021855407
0	-0,19697398	-446,58987	-0,0016041066	-0,0019081359	-0,0016539294
0	-0,19882321	-450,67941	-0,0020382912	-0,0022437486	-0,0021006088
0	-0,19858181	-451,49185	-0,0015191217	-0,001788045	-0,0015035878
0	-0,1980029	-454,11234	-0,0020850624	-0,0023391168	-0,0021844653
0	-0,19782633	-457,05029	-0,0014184203	-0,0017843399	-0,0014946335
0	-0,19953772	-459,10742	-0,0020646544	-0,0022644249	-0,0020621435
0	-0,20022467	-463,24747	-0,001679564	-0,0020064767	-0,0017809796
0	-0,20020604	-464,16498	-0,001630008	-0,0020167495	-0,0017447749
0	-0,20087212	-466,52469	-0,0022399148	-0,0025400417	-0,0023935298
0	-0,20086318	-469,92792	-0,0010734126	-0,0014393654	-0,0010669499
0	-0,20154119	-470,7048	-0,0026492679	-0,0030155075	-0,0028846997
0	-0,20157695	-474,6431	-0,0004238222	-0,00081729464	-0,00037247155
0	-0,20215511	-477,45328	-0,0032771013	-0,003642343	-0,0035784801
0	-0,20314455	-478,39697	-0,00015290716	-0,00055792986	-0,00013180143
0	-0,20260587	-482,37582	-0,0034473622	-0,0038381941	-0,0037455792
0	-0,202813	-484,21515	-0,00017200655	-0,00054010877	-9,6674994e-05
0	-0,20426735	-486,0481	-0,0034271807	-0,0038135829	-0,0037091514
0	-0,20497069	-490,46771	-0,00016157879	-0,00051847164	-8,8656088e-05
0	-0,20469204	-490,40994	-0,0033207904	-0,0037379833	-0,0036045371
0	-0,20624995	-493,57126	-9,933312e-05	-0,0005173434	-2,0779844e-05
0	-0,20559877	-495,81155	-0,003594311	-0,0039312956	-0,0038496989
0	-0,20719469	-498,00113	2,0612642e-05	-0,00035439679	0,00013454461
0	-0,20789355	-501,42114	-0,0036039983	-0,0039799763	-0,0039148163
0	-0,20765215	-502,34866	0,00012679651	-0,00026650849	0,00014518904
0	-0,20885691	-504,65137	-0,0037040827	-0,0040694531	-0,0039840904
0	-0,2084434	-508,21005	0,0002848095	-0,0001462181	0,00039919294
0	-0,20898208	-508,45831	-0,0036294861	-0,0040417742	-0,0038691957
0	-0,20886287	-511,60831	1,8651772e-05	-0,00038898955	0,00010255048
0	-0,20970255	-515,39185	-0,0036625953	-0,0040313802	-0,0040004766
0	-0,20996481	-516,67395	0,00012207354	-0,00022936657	0,00024433591
0	-0,21143928	-522,26831	-0,0035785071	-0,0039512985	-0,0038927908
0	-0,21199211	-521,9137	3,7322607e-05	-0,00036370973	0,00011333483
0	-0,2110295	-523,87909	-0,0035457243	-0,003989947	-0,003870812
0	-0,21224841	-527,87128	0,00016486738	-0,0002693877	0,00020203152
0	-0,21291748	-528,18921	-0,0035788957	-0,0039988882	-0,0038307996
0	-0,21218508	-530,87946	-0,00019057989	-0,00049769314	-8,6030632e-05
0	-0,21362901	-533,99237	-0,0031274133	-0,003530178	-0,0033932044
0	-0,21389499	-535,7345	-0,00055882643	-0,00098880928	-0,00051465514
0	-0,21453276	-540,74695	-0,0026906224	-0,0030434572	-0,0028777453
0	-0,21576509	-540,96222	-0,0011486382	-0,0014809673	-0,0011230235
0	-0,215891	-543,49823	-0,0020685266	-0,0024246583	-0,0021748899
0	-0,21543726	-546,96362	-0,0015350927	-0,0018467329	-0,0016301696
0	-0,21625906	-548,16449	-0,0020836354	-0,0022882991	-0,0021583901
0	-0,21731481	-550,88672	-0,0015394702	-0,0018639186	-0,0016005692
0	-0,21759793	-552,49103	-0,0019297131	-0,0021955408	-0,001995479
0	-0,21741092	-554,63104	-0,0014519674	-0,0018102862	-0,001503365
0	-0,21826848	-558,72424	-0,0021242725	-0,0023944869	-0,002248795
0	-0,21814853	-559,67206	-0,0015084503	-0,0018327297	-0,0015581946
0	-0,21882057	-561,96289	-0,0019876761	-0,0022102946	-0,0020492375
0	-0,21964908	-567,24536	-0,0017129058	-0,0020387014	-0,0018042045
0	-0,21994412	-567,61127	-0,0016781383	-0,0019212267	-0,0016695403
0	-0,22075176	-569,73212	-0,0023403268	-0,0026689772	-0,0025010642
0	-0,22139177	-571,96643	-0,00091052789	-0,0013062458	-0,00084885937
0	-0,22094399	-573,85278	-0,0029177677	-0,0032544471	-0,003089969
0	-0,22209808	-578,9776	-0,00047124675	-0,00080977875	-0,00040363963
0	-0,22337139	-579,49066	-0,0033200171	-0,0037191065	-0,0036193163
0	-0,22311807	-581,16583	-0,00013217301	-0,00048458274	2,8523791e-05
0	-0,2237305	-584,75751	-0,003468419	-0,0038819979	-0,0037335732
0	-0,22379011	-586,37299	-0,00015915241	-0,00059704494	-9,9572717e-05
0	-0,2248615	-589,76044	-0,0034069591	-0,0037855944	-0,0036779509
0	-0,22455975	-591,74243	-0,00011219585	-0,00044582973	8,1650796e-06
0	-0,22571757	-594,70313	-0,0034388287	-0,0038628245	-0,0036994091
0	-0,22664517	-598,948	-0,00021146931	-0,00057897571	-7,7680888e-05
0	-0,22482648	-598,93945	-0,003502212	-0,0038950716	-0,0038510398
0	-0,22642389	-601,60071	8,840696e-05	-0,00029254454	0,00020088723
0	-0,22697672	-605,72137	-0,0036624125	-0,004127827	-0,0039541344
0	-0,22741556	-607,00861	0,00012553297	-0,00027101327	0,00015877435
0	-0,22858232	-609,01013	-0,0036145693	-0,0039887377	-0,0038779634
0	-0,22824183	-610,95758	0,00022143387	-0,0002272479	0,00026259033
0	-0,22822842	-613,17242	-0,0037810949	-0,0041351551	-0,0040418915
0	-0,22946373	-617,91241	8,520321e-05	-0,00030554066	0,0001778196
0	-0,22962838	-618,45392	-0,0035036057	-0,0039194617	-0,0038368097
0	-0,23047328	-620,19598	0,00020394829	-0,00025195247	0,00023402048
0	-0,23050681	-624,23584	-0,0036891676	-0,0040991879	-0,0039987504
0	-0,23139119	-626,44843	0,00016808393	-0,00028310504	0,00015888712
0	-0,23308471	-628,73254	-0,0036015653	-0,0039645485	-0,0038776752
0	-0,23244694	-630,04901	4,6669156e-05	-0,00041104792	6,4446867e-05
0	-0,23275837	-632,11981	-0,0034211085	-0,0037772187	-0,0037257303
0	-0,23325533	-636,31464	-0,00016131729	-0,00056741224	-9,1386828e-05
0	-0,23394302	-637,16565	-0,0030889579	-0,0034245991	-0,0032765972
0	-0,23413897	-638,2334	-0,0007050524	-0,0011172139	-0,00068033207
0	-0,23479611	-642,75452	-0,0024843691	-0,0027917787	-0,0025979301
0	-0,23484528	-644,88776	-0,0012328145	-0,0016027727	-0,0012064425
0	-0,23598745	-649,27777	-0,0021614626	-0,002485181	-0,0023073407
0	-0,23592934	-650,41833	-0,0015759551	-0,0019195388	-0,0016518106
0	-0,23557022	-650,9585	-0,0019992457	-0,002219425	-0,0020498238
0	-0,23727491	-656,70685	-0,0015022535	-0,0018214746	-0,0015342485
0	-0,23773685	-657,6214	-0,0020170391	-0,0023369628	-0,002120743
0	-0,23805574	-659,85382	-0,0014171351	-0,0017842639	-0,0014998931
0	-0,23796856	-662,49341	-0,002098752	-0,00228144	-0,0021039241
0	-0,23769513	-663,9082	-0,0016058425	-0,001911502	-0,0016162002
0	-0,23890808	-668,52136	-0,0019227249	-0,0022835482	-0,0020169544
0	-0,23903996	-669,70764	-0,0018223485	-0,0020979685	-0,0018925989
0	-0,23990199	-671,80804	-0,0015130721	-0,0017635858	-0,0015308876
0	-0,24065077	-676,11969	-0,0023287623	-0,0027214536	-0,0025398096
0	-0,24138093	-677,95673	-0,00078982336	-0,001242406	-0,00075092516
0	-0,2412267	-679,65607	-0,0030235858	-0,0034133759	-0,0033122601
0	-0,24117678	-682,20752	-0,00031762029	-0,00076436385	-0,00027354559
0	-0,24110898	-684,03278	-0,0033820339	-0,0038056462	-0,0036690009
0	-0,24401769	-689,34357	-0,00011841985	-0,0005130904	-2,6235721e-05
0	-0,24276674	-689,88	-0,0034309861	-0,0037740911	-0,0036851531
0	-0,24395734	-692,30707	-0,00013713405	-0,00054487697	-5,2890318e-05
0	-0,24458468	-696,72052	-0,003346408	-0,0037352771	-0,0035987354
0	-0,24465397	-698,20917	-0,0001450436	-0,00052584254	-0,00010078991
0	-0,24453327	-699,08844	-0,0035208445	-0,0039004693	-0,0038002871
0	-0,24609491	-703,04486	-3,9257429e-05	-0,0004917304	5,5795535e-05
0	-0,24601668	-703,58673	-0,0035182342	-0,0039777323	-0,0038339689
0	-0,24651065	-708,40912	7,7966106e-05	-0,00034094881	0,00011286495
0	-0,24619848	-709,9837	-0,0036510807	-0,0041012294	-0,003931839
0	-0,24833679	-711,67694	0,00023108325	-0,00021131888	0,0003498538
0	-0,24780408	-715,28937	-0,0036406659	-0,0040067174	-0,0039183726
0	-0,24785325	-717,13776	4,6736386e-05	-0,00041254575	0,00010011601
0	-0,24819598	-719,16284	-0,0036318477	-0,0041101552	-0,003971565
0	-0,24962127	-722,04443	0,000182933	-0,00027903146	0,00022721753
0	-0,24975017	-722,15796	-0,0034469066	-0,0038357391	-0,0037584521
0	-0,25010556	-725,43744	3,374269e-05	-0,00036203902	0,00013825869
0	-0,25139228	-729,32983	-0,0037307877	-0,0040837559	-0,0039675185
0	-0,25254488	-730,13898	0,00018944556	-0,0002331772	0,00029003364
0	-0,25154427	-732,62213	-0,0036960354	-0,0040845945	-0,0040138229
0	-0,25330186	-734,39795	-1,9297149e-05	-0,00034309915	8,9077366e-05
0	-0,25226548	-737,53076	-0,003355531	-0,0036616444	-0,003606356
0	-0,25280192	-740,76093	-0,00029085902	-0,00061322399	-0,0002370264
0	-0,2529487	-741,70032	-0,0029571599	-0,0033529412	-0,0032173628
0	-0,25328994	-745,76678	-0,0008252202	-0,001192318	-0,00085440394
0	-0,25443435	-747,69824	-0,0023036192	-0,0026704296	-0,0025028922
0	-0,25512502	-749,15479	-0,0013252542	-0,0016903923	-0,0013982209
0	-0,25487542	-753,16162	-0,0021290663	-0,002361651	-0,002197813
0	-0,25483444	-754,55298	-0,0015452262	-0,001847728	-0,001624658
0	-0,25569946	-758,013	-0,0019108844	-0,0021468753	-0,0020224375
0	-0,2573669	-760,44537	-0,0014999538	-0,0018308946	-0,0015669418
0	-0,25829449	-761,90857	-0,002157775	-0,002360756	-0,0022179028
0	-0,25768951	-765,05902	-0,0015016405	-0,0018346639	-0,0015098311
0	-0,25797561	-767,30341	-0,0020001156	-0,0022693272	-0,0020969426
0	-0,25946423	-769,59058	-0,0016086329	-0,0018970434	-0,0016560879
0	-0,25860444	-772,98315	-0,0019258206	-0,00212991	-0,0019498556
0	-0,25954917	-773,97253	-0,0018826015	-0,002292901	-0,0020700663
0	-0,25962964	-776,09583	-0,0012690076	-0,0016495491	-0,001304099
0	-0,26113391	-780,11768	-0,0025480709	-0,002754478	-0,0026524561
0	-0,26049763	-780,87061	-0,0008219016	-0,0011255513	-0,00077149866
0	-0,26157349	-785,40106	-0,0030870519	-0,0034462034	-0,0033567394
0	-0,26184693	-786,44275	-0,00020763488	-0,00056301674	-0,00016082871
0	-0,2613537	-788,8667	-0,0033916358	-0,0038633072	-0,0037553268
0	-0,26264861	-795,2193	-9,9738099e-05	-0,00051990437	-3,5323756e-05
0	-0,26412234	-795,88336	-0,0034234163	-0,0038406914	-0,0037242705
0	-0,26422068	-797,73578	-0,00011087919	-0,00048897474	6,0218008e-06
0	-0,26442558	-800,80023	-0,0034240661	-0,0037944261	-0,0036784899
0	-0,26457757	-802,38513	-0,00021829124	-0,00061124191	-0,0002047632
0	-0,26420057	-805,91125	-0,0034546545	-0,0038035081	-0,0037540749
0	-0,2655521	-807,46356	3,3199176e-05	-0,00036986728	9,9118552e-05
0	-0,26651248	-810,57526	-0,0035583242	-0,0040094936	-0,0038994388
0	-0,26621372	-814,16644	0,00011259908	-0,00031190246	0,00016581813
0	-0,26710406	-815,513	-0,003617171	-0,0039827335	-0,0039204019
0	-0,26709214	-818,2179	0,00022020598	-0,0001629194	0,00030102514
0	-0,26786104	-820,40857	-0,003782362	-0,0042054318	-0,0040452601
0	-0,26760399	-821,80945	0,00012496166	-0,00026582487	0,00019386833
0	-0,26776567	-825,37964	-0,0035097424	-0,0039318814	-0,0038462356
0	-0,26876926	-827,43457	0,00019641448	-0,00020126479	0,00024293324
0	-0,27008131	-829,66345	-0,0036335855	-0,0040537305	-0,0039968817
0	-0,2701968	-835,06128	0,00015150858	-0,00031810239	0,00017924875
0	-0,27112439	-835,27216	-0,0035607207	-0,0039650584	-0,0039097383
0	-0,27121603	-836,30591	8,5694192e-05	-0,00032564119	0,00011129268
0	-0,27155727	-838,97766	-0,0035515628	-0,0039546983	-0,0038474614
0	-0,2721563	-841,87695	5,7243305e-05	-0,0003650483	0,0001127008
0	-0,27241409	-845,07739	-0,0033433901	-0,0036911354	-0,0035936004
0	-0,27308464	-846,08942	-0,00039161881	-0,00078289432	-0,00037131802
0	-0,27359948	-846,96112	-0,002840335	-0,0031472109	-0,0030840151
0	-0,27393252	-851,99799	-0,000896774	-0,00129382	-0,00089059136
0	-0,27456656	-853,23413	-0,0024154878	-0,002739178	-0,0025471172
0	-0,27510226	-854,67072	-0,0014381935	-0,0017739045	-0,0015471781
0	-0,27526766	-858,466	-0,0019615742	-0,0021770133	-0,0020736514
0	-0,27620271	-860,91199	-0,0015151149	-0,0018647066	-0,0015915338
0	-0,27585924	-863,90466	-0,0020201325	-0,0022445908	-0,0021015862
0	-0,27623698	-864,28748	-0,0015403007	-0,0018976338	-0,0016114863
0	-0,27694926	-866,84351	-0,002095999	-0,0022778378	-0,0021495707
0	-0,27776212	-872,18896	-0,00152237	-0,0018241819	-0,0015717705
0	-0,27761161	-872,89484	-0,0020377135	-0,0023159639	-0,0021648665
0	-0,27854517	-874,89905	-0,0015862939	-0,0019140579	-0,0016513229
0	-0,27888417	-877,99615	-0,0017787995	-0,0020295312	-0,0018687441
0	-0,27892292	-879,59442	-0,0020300574	-0,0023376092	-0,0021346698
0	-0,2796717	-884,21759	-0,0012280266	-0,0015729169	-0,0012776853
0	-0,28060451	-884,26941	-0,0026899513	-0,0030725563	-0,0029292065
0	-0,28106198	-885,37933	-0,00066766178	-0,0010143631	-0,00063449383
0	-0,28112978	-888,99548	-0,0032109499	-0,0035607826	-0,003507073
0	-0,28072447	-890,9563	-0,00017531303	-0,00050938223	-0,00012167438
0	-0,28251261	-893,46783	-0,0033790355	-0,0037827257	-0,0037315569
0	-0,28218776	-895,8678	-0,00011523531	-0,00049343175	-3,6089914e-05
0	-0,28404742	-898,42651	-0,0034185406	-0,003801272	-0,0037610857
0	-0,28407052	-902,42206	-0,00017854589	-0,00052790157	-8,994095e-05
0	-0,28374419	-902,86896	-0,0034263167	-0,0038216782	-0,0038162337
0	-0,28446242	-903,61194	-0,00014601828	-0,00048810942	-4,8517395e-05
0	-0,28463602	-907,00616	-0,0033802346	-0,0038506482	-0,0037201704
0	-0,28430894	-908,6286	-2,470726e-05	-0,00040894936	3,0977535e-05
0	-0,28589815	-912,30396	-0,0036488532	-0,0040299133	-0,0039633741
0	-0,28630793	-913,89209	0,00020496867	-0,00017759141	0,00023522145
0	-0,28630272	-915,56494	-0,0036123781	-0,0040795323	-0,0039554625
0	-0,28771609	-919,87921	6,5213535e-05	-0,00034306067	0,00010112439
0	-0,28771758	-919,93921	-0,0036557482	-0,0040539782	-0,0039490378
0	-0,2894029	-921,45343	0,00016041682	-0,00018948357	0,00027559377
0	-0,28880388	-924,63184	-0,0035613324	-0,0039426605	-0,0039048542
0	-0,29026717	-926,38422	4,9158552e-05	-0,00032608729	0,00013767414
0	-0,28950945	-929,4801	-0,0037261071	-0,0040365923	-0,0040312349
0	-0,29010326	-931,02936	0,00025178044	-0,00018696307	0,00028497787
0	-0,29013008	-931,37988	-0,003627711	-0,0040295674	-0,0039844639
0	-0,29127523	-936,52625	2,9886869e-05	-0,0004154286	8,637282e-05
0	-0,29095709	-936,37354	-0,0034160314	-0,0038700162	-0,00377586
0	-0,29215366	-937,4856	-6,6246721e-05	-0,00049343641	4,3543187e-05
0	-0,29305369	-940,65967	-0,0032843761	-0,003649212	-0,0035829747
0	-0,29344112	-940,58484	-0,00053983368	-0,00091620395	-0,00052333053
0	-0,29360279	-943,383	-0,0026937407	-0,002993335	-0,00289548
0	-0,29384792	-944,03284	-0,0010511593	-0,0014265942	-0,0011026065
0	-0,29419363	-944,77344	-0,0022960105	-0,0025995036	-0,0024871523
0	-0,29398873	-948,41132	-0,0014765224	-0,0017651791	-0,0015210937
0	-0,29526353	-949,6449	-0,0019004707	-0,0022095104	-0,0020295943
0	-0,29502064	-949,61395	-0,0015371584	-0,0018723797	-0,0015778723
0	-0,29637665	-952,54382	-0,0021051469	-0,0023252668	-0,0022009728
0	-0,29652864	-952,12012	-0,0015456288	-0,0018212479	-0,0016168308
0	-0,29710531	-954,3847	-0,0019954562	-0,0022024801	-0,0021009527
0	-0,29768273	-953,79547	-0,0014908391	-0,0018373929	-0,0015515375
0	-0,29844195	-954,33264	-0,001936894	-0,0021640614	-0,0020444263
0	-0,29957816	-956,65112	-0,0016927423	-0,0020734153	-0,001771971
0	-0,29950216	-955,82727	-0,0015877592	-0,0019354533	-0,0016579959
0	-0,29987842	-957,09296	-0,0021474615	-0,0024171798	-0,0022504202
0	-0,30087307	-959,69751	-0,0011945354	-0,0014858713	-0,0011684268
0	-0,30092746	-957,78778	-0,0027792945	-0,0031316213	-0,0030470334
0	-0,30063093	-959,12146	-0,00042862055	-0,00086373894	-0,00036041584
0	-0,30275434	-960,96204	-0,0032274898	-0,0036656831	-0,0034954534
0	-0,30167773	-961,01849	-0,00016151447	-0,00052771129	-9,4459901e-05
0	-0,30258819	-964,22418	-0,0034223436	-0,0037900279	-0,0037738718
0	-0,30324757	-963,44098	-3,6013516e-05	-0,00045736504	4,9397204e-06
0	-0,30388013	-964,01318	-0,0034079826	-0,0038243525	-0,0037433035
0	-0,30457377	-965,30878	-0,0002291736	-0,00062143058	-0,00017651735
0	-0,30482709	-964,77759	-0,0033559187	-0,0037552544	-0,0036653366
0	-0,30541644	-966,11725	-3,2596581e-05	-0,00042045573	2,3776083e-05
0	-0,30612126	-966,46008	-0,0034845404	-0,0039081643	-0,0038211755
0	-0,30552745	-966,78772	-1,2193777e-05	-0,00039976096	6,8815207e-05
0	-0,30647516	-969,87378	-0,0036051481	-0,0040324451	-0,0039181802
0	-0,30729994	-968,64789	0,00022019609	-0,00014386524	0,00027770875
0	-0,30804947	-970,78101	-0,0037703642	-0,004159736	-0,0040845377
0	-0,30891076	-972,22339	0,0001285295	-0,00025937107	0,00018763669
0	-0,30905157	-971,46545	-0,0035322462	-0,0038559453	-0,0038686679
0	-0,30870959	-973,23962	0,00012026372	-0,00028505753	0,00016689693
0	-0,30941591	-973,45398	-0,003607065	-0,0040324256	-0,0040082922
0	-0,31011552	-973,64789	5,1157258e-05	-0,00031673518	8,1835169e-05
0	-0,31096116	-976,1366	-0,0035597961	-0,0039493623	-0,0038762859
0	-0,31136125	-975,15808	0,00013958779	-0,00028746217	0,00024625115
0	-0,3113389	-975,23651	-0,0036448413	-0,0040924354	-0,003977472
0	-0,31141341	-977,6911	0,00017566548	-0,00021175761	0,00021425047
0	-0,31258464	-977,62189	-0,0034919875	-0,0038891637	-0,0038092998
0	-0,31277239	-979,75262	-0,00019812171	-0,00062690431	-0,00017080783
0	-0,31317323	-980,40747	-0,0031095133	-0,0035225688	-0,003363824
0	-0,31401217	-981,71686	-0,00062769698	-0,00092801516	-0,00057301228
0	-0,31470209	-984,53107	-0,0025974407	-0,0030049565	-0,0028190243
0	-0,31510964	-982,37378	-0,0012597893	-0,0015944169	-0,0013125011
0	-0,31527057	-982,70892	-0,0020702742	-0,0023134924	-0,0021756925
0	-0,31652227	-984,89032	-0,0014276877	-0,0017897022	-0,0015069076
0	-0,3162913	-984,88483	-0,0020130316	-0,0023090981	-0,0021791197
0	-0,31710565	-986,57971	-0,0015754137	-0,0018608477	-0,0016279671
0	-0,31807125	-986,04663	-0,0020215276	-0,0023050725	-0,002151221
0	-0,31812862	-986,10706	-0,0014519084	-0,0017882447	-0,0015038946
0	-0,31848252	-989,40576	-0,0020779069	-0,0023432474	-0,0021915887
0	-0,31803846	-989,02167	-0,0014968368	-0,0018042719	-0,001563887
0	-0,32044053	-990,05908	-0,0019470343	-0,0021648926	-0,0020382372
0	-0,31954646	-991,50275	-0,0017632321	-0,0020986518	-0,0019204079
0	-0,32050461	-991,27325	-0,001555818	-0,0019234789	-0,0016503956
0	-0,32164827	-991,69232	-0,0023268473	-0,0026728499	-0,0025061059
0	-0,32128245	-991,34576	-0,00094299554	-0,0013545642	-0,00097931654
0	-0,32159537	-992,1369	-0,0028470727	-0,0031952474	-0,0031266911
0	-0,32258257	-995,64703	-0,00037961538	-0,00078680675	-0,00034245281
0	-0,32333136	-994,5224	-0,0032935233	-0,0037261434	-0,0036073171
0	-0,32350197	-994,79645	-0,00014461068	-0,000552957	-9,5075011e-05
0	-0,32472983	-996,61694	-0,0034422907	-0,003878345	-0,0038086064
0	-0,32440126	-997,0448	-8,4359344e-05	-0,00047705363	-2,0383522e-05
0	-0,32560304	-998,8031	-0,0033905478	-0,0038517273	-0,0037632762
0	-0,3233552	-997,10022	-0,00014532561	-0,00054343435	-4,2364118e-05
0	-0,3261283	-999,10767	-0,0033237168	-0,0037187147	-0,0036869296
0	-0,32626987	-1001,4502	-0,00010759846	-0,0005295017	-6,3409971e-05
0	-0,32753348	-999,95898	-0,0035149166	-0,0039653848	-0,003853509
0	-0,32789856	-998,71759	0,00011920944	-0,0003087896	0,00014288336
0	-0,32769293	-1000,9976	-0,0036042472	-0,0039480999	-0,0038968797
0	-0,3292717	-1001,1425	7,2778348e-05	-0,00027632769	0,00015371341
0	-0,32850057	-1003,6096	-0,0037338082	-0,0040737367	-0,0040358719
0	-0,32887757	-1003,257	0,00027743459	-0,00014080796	0,00036922705
0	-0,33032373	-1002,7264	-0,0036192576	-0,004001379	-0,0038676357
0	-0,32958165	-1005,4275	2,246612e-05	-0,00036881134	9,7255761e-05
0	-0,3309086	-1005,8961	-0,0036660903	-0,004083565	-0,0040018158
0	-0,33001155	-1004,406	0,00015729456	-0,00023730722	0,00025095069
0	-0,33096299	-1006,4595	-0,0035567021	-0,0039672917	-0,0039132144
0	-0,33096075	-1007,2138	6,6587381e-05	-0,00033758514	0,00012684177
0	-0,33210367	-1010,0215	-0,0035024441	-0,0038940518	-0,0038550734
0	-0,33394247	-1008,8597	0,00010661039	-0,00031018924	0,00012640645
0	-0,33278912	-1008,395	-0,0035041368	-0,0038525865	-0,0037641469
0	-0,33485964	-1011,8282	-0,0002346508	-0,0006208698	-0,00022543652
0	-0,33395067	-1011,6199	-0,0030116087	-0,0033541135	-0,0032556339
0	-0,3355965	-1012,2722	-0,00070509996	-0,0011038533	-0,00070470897
0	-0,33650249	-1012,3849	-0,0025281303	-0,0028961184	-0,0027204168
0	-0,33527017	-1012,027	-0,0013045348	-0,0016253503	-0,0013371669
0	-0,33658668	-1014,2368	-0,0019454587	-0,0023220198	-0,0020954728
0	-0,33759624	-1012,7895	-0,0015597166	-0,0018591362	-0,0016071219
0	-0,33609495	-1011,9053	-0,0020607861	-0,002325542	-0,0021384407
0	-0,33874065	-1016,8439	-0,001537353	-0,0018697636	-0,0016201922
0	-0,33886731	-1014,7355	-0,0019525143	-0,0021919587	-0,0020694642
0	-0,33943579	-1015,9161	-0,0014359974	-0,0017563353	-0,0015246444
0	-0,33977181	-1014,9006	-0,0020463192	-0,0023904666	-0,0021923792
0	-0,34015924	-1014,5024	-0,00156137	-0,0019000371	-0,0016459532
0	-0,34013912	-1017,9791	-0,0018137973	-0,0021486057	-0,0019807981
0	-0,34140497	-1017,1316	-0,0018167763	-0,0021365571	-0,0019752495
0	-0,34057647	-1016,9735	-0,0015116346	-0,0018433565	-0,0015971172
0	-0,34220144	-1018,9992	-0,0024041487	-0,0028210466	-0,0026499685
0	-0,34283102	-1017,8755	-0,00076901994	-0,0010774322	-0,00070271565
0	-0,34335777	-1019,174	-0,002953215	-0,003281683	-0,0031831227
0	-0,34285411	-1019,0571	-0,00038064609	-0,00070389104	-0,00036375067
0	-0,34340471	-1018,5446	-0,0033822551	-0,0037962003	-0,0036871457
0	-0,34430474	-1021,1742	-7,6388969e-05	-0,00045977041	-5,4644479e-05
0	-0,34492984	-1021,058	-0,0034468619	-0,0038793976	-0,0038017826
0	-0,34536347	-1020,7807	-0,00021055035	-0,00058249728	-0,0001075607
0	-0,34492612	-1021,6398	-0,003358514	-0,0037815804	-0,0037174763
0	-0,34640431	-1021,77	-4,076006e-05	-0,00045724714	1,2629389e-05
0	-0,34756213	-1022,7674	-0,0034179541	-0,0038064085	-0,003761379
0	-0,34828633	-1022,3032	-0,00013345343	-0,00049309776	-5,5491982e-05
0	-0,34821779	-1021,5219	-0,0035223195	-0,0038963463	-0,0038440139
0	-0,34808964	-1023,3009	0,00014431687	-0,00021985172	0,00019543295
0	-0,34832209	-1022,7751	-0,0036980223	-0,0041335281	-0,0040146466
0	-0,34957156	-1022,2319	0,00023107423	-0,00019255171	0,00029965959
0	-0,34981519	-1024,761	-0,0035278713	-0,0039115855	-0,0038582524
0	-0,35032779	-1024,5775	0,00019377563	-0,00020611123	0,00026475347
0	-0,3508158	-1026,6667	-0,003717975	-0,0041687549	-0,0040720352
0	-0,35153925	-1026,6091	5,8476435e-05	-0,00036822248	8,5593638e-05
0	-0,35176575	-1026,1296	-0,0034911416	-0,0039203297	-0,0038246403
0	-0,35224706	-1028,255	0,00018892868	-0,00019990696	0,00024478539
0	-0,3527306	-1027,423	-0,0037303541	-0,0040834481	-0,004012187
0	-0,35428628	-1026,5725	0,00018896331	-0,00020000807	0,00025250827
0	-0,35348237	-1028,5256	-0,0035498624	-0,003937304	-0,0039082109
0	-0,35334229	-1027,8889	-9,8280725e-06	-0,00038163387	3,948946e-05
0	-0,35520792	-1029,8829	-0,0033194637	-0,0036855051	-0,0036256036
0	-0,35648867	-1029,6616	-0,00025279369	-0,00063223782	-0,00018199789
0	-0,35630465	-1027,7856	-0,0029041078	-0,0032833784	-0,0031770663
0	-0,35617799	-1029,2045	-0,00085407391	-0,0011588521	-0,00085724483
0	-0,35659447	-1029,5978	-0,0023617418	-0,0026090979	-0,0025452517
0	-0,35737008	-1030,5962	-0,0012754347	-0,0016417962	-0,0013327538
0	-0,35761669	-1032,0676	-0,0020535162	-0,0023994076	-0,0022107032
0	-0,35884753	-1031,3033	-0,001630187	-0,0019197651	-0,0016939882
0	-0,35825297	-1032,0664	-0,0018991434	-0,0021957196	-0,0020456535
0	-0,35926774	-1034,0482	-0,0014694619	-0,0017773231	-0,0014481113
0	-0,35855472	-1033,7865	-0,0020470168	-0,0023527383	-0,0022122436
0	-0,36045164	-1036,0237	-0,0014171447	-0,0017607593	-0,0015019368
0	-0,36159009	-1033,5363	-0,0020300967	-0,0022583553	-0,0020966236
0	-0,36101788	-1033,8345	-0,0015879639	-0,001929935	-0,0016766747
0	-0,36169291	-1036,6852	-0,0018438585	-0,002122557	-0,0019100443
0	-0,36292747	-1035,9724	-0,0019872682	-0,002254176	-0,0020835565
0	-0,36209673	-1036,4241	-0,0013186743	-0,0016448614	-0,0013661244
0	-0,3633514	-1037,1101	-0,0024420898	-0,0027840736	-0,0026488015
0	-0,36424622	-1037,3553	-0,00073636486	-0,0010657019	-0,0007228445
0	-0,36414191	-1037,9274	-0,0030850784	-0,0034385128	-0,0033454797
0	-0,36433041	-1036,9043	-0,00030414027	-0,00068573112	-0,00022817163
0	-0,36514923	-1037,1534	-0,0033712315	-0,0038042977	-0,0037480905
0	-0,36576018	-1039,7159	-4,2265019e-05	-0,00048105707	-3,5226039e-05
0	-0,36550537	-1038,2302	-0,0034502598	-0,0038359631	-0,0037626547
0	-0,36748648	-1039,0151	-0,00012166507	-0,00049251382	-3,4563491e-05
0	-0,36711693	-1037,8304	-0,0033191696	-0,003767252	-0,0037027453
0	-0,36682039	-1038,1836	-0,00014033518	-0,00057724235	-8,7421577e-05
0	-0,36792681	-1041,4412	-0,0034947237	-0,0038723806	-0,0038289581
0	-0,36838874	-1040,364	2,5506743e-05	-0,00041473212	6,7847795e-05
0	-0,3694281	-1040,1907	-0,0035068861	-0,0038941591	-0,0038273404
0	-0,36985204	-1042,5852	0,00012450066	-0,00027827639	0,0001701888
0	-0,37024468	-1040,8839	-0,0036416412	-0,0040622805	-0,0040638377
0	-0,37013888	-1040,9807	0,00029913615	-7,6050856e-05	0,00031008225
0	-0,37038475	-1041,5203	-0,003623018	-0,0040396051	-0,0039919335
0	-0,37243366	-1041,7174	4,25709e-05	-0,00037075297	0,00011734141
0	-0,37184432	-1044,0217	-0,0036236162	-0,0040344279	-0,0039422899
0	-0,37265047	-1043,2004	0,00013254292	-0,00022828489	0,00022330772
0	-0,37265271	-1042,7252	-0,0034980332	-0,0039174957	-0,0038770281
0	-0,37287101	-1044,8163	3,1901436e-05	-0,00029957664	0,00012566023
0	-0,37456751	-1044,9952	-0,0035779874	-0,0040084869	-0,0038762006
0	-0,37385523	-1045,2233	0,00018396764	-0,00021137834	0,00027295202
0	-0,3750816	-1045,9908	-0,0035964281	-0,0040051593	-0,0039282218
0	-0,3754504	-1044,0159	-4,0270097e-05	-0,0004111107	3,6941638e-05
0	-0,37589297	-1047,5895	-0,0032809703	-0,0036301962	-0,0035636674
0	-0,37609041	-1046,3898	-0,00035572084	-0,00078297616	-0,0003440991
0	-0,37675947	-1045,989	-0,0028354803	-0,0032601978	-0,0030698106
0	-0,37761107	-1048,1265	-0,00092376384	-0,0013757629	-0,00096246047
0	-0,37852973	-1047,8873	-0,0022872277	-0,0025747591	-0,0024052672
0	-0,37799105	-1048,8837	-0,0014590137	-0,0017180636	-0,0014811424
0	-0,37854165	-1048,5671	-0,0020246813	-0,0023187778	-0,0021984612
0	-0,37851185	-1047,6163	-0,0016031557	-0,0018409122	-0,0016389082
0	-0,38018078	-1050,8743	-0,0018998602	-0,0021975618	-0,0019872475
0	-0,38028136	-1048,9822	-0,0014755758	-0,0017972982	-0,0014830652
0	-0,38141757	-1047,1384	-0,0021332102	-0,0023868522	-0,0022844132
0	-0,38174093	-1049,1266	-0,0014678623	-0,0017897242	-0,0015313027
0	-0,38149506	-1048,6903	-0,0019828645	-0,0022621437	-0,002130609
0	-0,38331524	-1050,1622	-0,0015663765	-0,0019108532	-0,0016481341
0	-0,38241893	-1049,5527	-0,0018154578	-0,0021053501	-0,0018394605
0	-0,38255304	-1049,8185	-0,0020805129	-0,0024220743	-0,0022984517
0	-0,38432181	-1052,6821	-0,0011305063	-0,0014832403	-0,001118855
0	-0,38401634	-1051,9589	-0,0026292223	-0,0029127123	-0,0028155367
0	-0,38547516	-1051,4935	-0,00066870183	-0,001101591	-0,0006606364
0	-0,38586035	-1052,3478	-0,0031494352	-0,0035881156	-0,0034566103
0	-0,38608983	-1051,6868	-0,00018501625	-0,00060456857	-0,00012525008
0	-0,38671345	-1053,3312	-0,0033831717	-0,0037312608	-0,0036864902
0	-0,38657188	-1051,2499	-0,00013998098	-0,00051360379	-4,2182364e-05
0	-0,38738325	-1050,7581	-0,0034231287	-0,0038529516	-0,0037371926
0	-0,38726181	-1055,6178	-7,123992e-05	-0,00040540792	-2,8960567e-05
0	-0,3876172	-1055,2405	-0,0034121044	-0,0038576529	-0,0037320624
0	-0,38887337	-1054,8202	-0,00019440384	-0,0005749375	-9,0014801e-05
0	-0,38953573	-1055,1	-0,0034315337	-0,0038503048	-0,0037492011
0	-0,38988441	-1054,5555	9,173702e-05	-0,00036686118	0,00014332007
0	-0,39055571	-1056,3741	-0,0035628709	-0,0040093958	-0,0038951505
0	-0,39039478	-1056,3809	0,00013947851	-0,00027929776	0,00021100837
0	-0,39121211	-1055,4761	-0,003605525	-0,0040188157	-0,0039341096
0	-0,39155632	-1057,986	0,00026538561	-0,00019449377	0,00026563409
0	-0,391794	-1057,3655	-0,0037415221	-0,0041878535	-0,0040626191
0	-0,39311424	-1058,561	0,0001037227	-0,0002881964	0,00019335042
0	-0,3933847	-1058,5302	-0,0034839853	-0,0038559982	-0,0038028115
0	-0,39393306	-1057,4277	0,00020907726	-0,00020123947	0,0002316809
0	-0,39332211	-1059,4998	-0,0036826835	-0,0040912568	-0,0039754696
0	-0,39545372	-1059,9513	0,000133422	-0,00032856586	0,00018896586
0	-0,39573386	-1058,3602	-0,0035133092	-0,0039349021	-0,0038514019
0	-0,39594024	-1061,3292	8,6701766e-06	-0,00036380766	9,8278324e-05
0	-0,39726496	-1060,6873	-0,0035092575	-0,0039112307	-0,0038446705
0	-0,39632395	-1061,2925	-4,960777e-05	-0,00037872457	0,00010520416
0	-0,3976047	-1062,2815	-0,0032583198	-0,0035990695	-0,0035643331
0	-0,39778724	-1060,5996	-0,00052439515	-0,00089449115	-0,00042196637
0	-0,39781034	-1062,7662	-0,0026598037	-0,0030247981	-0,0028781611
0	-0,39843768	-1061,9067	-0,0010195177	-0,0014075101	-0,00094967522
0	-0,39914027	-1061,6788	-0,0022744969	-0,0026456425	-0,0024939694
0	-0,40007159	-1064,3223	-0,0015368754	-0,0018220973	-0,0015506069
0	-0,39975718	-1063,7906	-0,001888004	-0,0021847549	-0,001991106
0	-0,40074214	-1065,3756	-0,0013557307	-0,0017091567	-0,0014524237
0	-0,40159672	-1066,663	-0,0020346621	-0,0023102483	-0,0021303003
0	-0,40144175	-1064,7352	-0,0014947504	-0,0018062033	-0,001568377
0	-0,40201694	-1066,4139	-0,0020697447	-0,0023080013	-0,0021537365
0	-0,40265024	-1066,3491	-0,001457128	-0,0018180799	-0,0015147404
0	-0,40341541	-1066,3844	-0,0020310094	-0,0023372867	-0,0021481197
0	-0,40351748	-1068,126	-0,0016894578	-0,0019886217	-0,0017368295
0	-0,40481016	-1067,6431	-0,0016798389	-0,0019163059	-0,0017320504
0	-0,40437505	-1068,0985	-0,0020905759	-0,0024442044	-0,0022590724
0	-0,40514246	-1069,6476	-0,001093671	-0,0013980904	-0,0010745828
0	-0,4056178	-1068,4844	-0,0028493961	-0,0031737648	-0,003017447
0	-0,40536672	-1069,5635	-0,00052977249	-0,00096245791	-0,00050918793
0	-0,40713325	-1069,8771	-0,0032173367	-0,0035630129	-0,0035039112
0	-0,40672645	-1070,4982	-0,0001534888	-0,00058573275	-9,3662093e-05
0	-0,40750578	-1072,5648	-0,0033686704	-0,0038306701	-0,0037343064
0	-0,40666535	-1070,5914	-6,6067878e-05	-0,00046116134	-3,2638636e-05
0	-0,40841103	-1071,9113	-0,0033802013	-0,0038061328	-0,0037711612
0	-0,40907934	-1073,1263	-0,00010273128	-0,00054481602	-7,7398654e-05
0	-0,41003972	-1073,1719	-0,0034449014	-0,0038597567	-0,0037958105
0	-0,40995106	-1073,4744	-0,00010247953	-0,00046506643	-4,9517985e-05
0	-0,41133612	-1072,2729	-0,003443388	-0,0038480524	-0,0037543427
0	-0,41184053	-1071,5576	6,0142047e-05	-0,00036329936	0,00011858705
0	-0,41115433	-1073,4449	-0,0036241633	-0,0040265797	-0,0039641615
0	-0,41148067	-1072,3596	0,00016864185	-0,00016422717	0,00029531759
0	-0,4119955	-1072,8571	-0,003614702	-0,0040621804	-0,0039460389
0	-0,41259602	-1075,4203	0,00013894271	-0,00031630657	0,0001871222
0	-0,41322187	-1075,0775	-0,0036783717	-0,0040945541	-0,0039868085
0	-0,41381568	-1076,0508	0,00028569601	-0,00019401888	0,0002663846
0	-0,41486025	-1075,1393	-0,0035201991	-0,0039624488	-0,0038630767
0	-0,41486323	-1075,3793	1,6620324e-05	-0,00037311233	0,00011133212
0	-0,41557029	-1078,3911	-0,0037089873	-0,0040757824	-0,0039875032
0	-0,41545108	-1076,2902	0,00024957204	-0,00017953897	0,00031520525
0	-0,41616857	-1077,5167	-0,003602166	-0,0039868848	-0,0039350931
0	-0,41725859	-1078,8363	7,7507575e-05	-0,00034852652	0,00010656804
0	-0,41692406	-1077,4323	-0,0034382315	-0,0038611072	-0,0037499273
0	-0,41798204	-1079,3732	-0,00013445431	-0,00054062239	-0,00011696437
0	-0,41854456	-1077,6945	-0,0031595097	-0,0035412111	-0,0034051458
0	-0,41911528	-1077,9105	-0,00062726717	-0,0010046923	-0,00060276611
0	-0,42013228	-1079,8248	-0,0025265396	-0,0028743932	-0,0027556587
0	-0,41841641	-1078,3555	-0,0011284852	-0,0015263164	-0,0011798377
0	-0,42044744	-1079,4128	-0,0021964435	-0,0024944802	-0,0023759932
0	-0,4209578	-1079,4697	-0,0014921812	-0,0017980509	-0,0015190722
0	-0,42048842	-1079,5422	-0,0018829491	-0,0021709923	-0,0020385897
0	-0,42182803	-1081,7657	-0,0015431524	-0,0018796528	-0,0015589715
0	-0,42155385	-1080,8785	-0,0020962523	-0,002355014	-0,0022000095
0	-0,42327642	-1080,9966	-0,0015211509	-0,0018592335	-0,0015713277
0	-0,42365193	-1083,3213	-0,001964252	-0,0022666221	-0,0020892706
0	-0,42525977	-1081,928	-0,0014954141	-0,0018374032	-0,0015940131
0	-0,42465478	-1082,1925	-0,0019744672	-0,0022351791	-0,0020450144
0	-0,42375252	-1082,3391	-0,0017473249	-0,0020785795	-0,0018935311
0	-0,42485222	-1083,6426	-0,0014809517	-0,0018470515	-0,0015803332
0	-0,4264608	-1085,1702	-0,0022693546	-0,0025252493	-0,0023790766
0	-0,42651519	-1083,2401	-0,0010032381	-0,0013563896	-0,0010062102
0	-0,42676106	-1083,0481	-0,0029016098	-0,0032954204	-0,0032382638
0	-0,4277885	-1085,0724	-0,00035549136	-0,00076133688	-0,00030742405
0	-0,42748526	-1083,209	-0,0032729621	-0,0036936901	-0,0035569069
0	-0,42743683	-1084,3387	-0,00016379068	-0,00057355198	-0,00014169535
0	-0,42845383	-1085,0325	-0,003397563	-0,0037857874	-0,0037464369
0	-0,42860731	-1085,3698	-9,3738636e-05	-0,00045518577	-1,1061566e-05
0	-0,42948425	-1088,3364	-0,0034173778	-0,0038226929	-0,0036832353
0	-0,42981058	-1086,6654	-0,00018529754	-0,0006460931	-0,00016150523
0	-0,42987168	-1086,4248	-0,0033974298	-0,0038259462	-0,0037151915
0	-0,43013841	-1088,1272	2,7919887e-05	-0,00037202559	9,8390956e-05
0	-0,43170378	-1088,7334	-0,0035204957	-0,0039011312	-0,0038368988
0	-0,43092221	-1089,6702	3,3594406e-05	-0,00033763028	9,604817e-05
0	-0,43218061	-1090,0953	-0,003597683	-0,003989893	-0,0039072903
0	-0,43287426	-1090,2843	0,00026584225	-0,00014786739	0,00029353323
0	-0,43407604	-1093,8706	-0,0037073924	-0,0041683693	-0,0040897066
0	-0,43406785	-1091,7194	0,00014113655	-0,00025143029	0,00021213978
0	-0,43474436	-1090,5131	-0,0035289968	-0,0039201556	-0,003865568
0	-0,43453351	-1092,7689	0,00015121113	-0,00020975032	0,00023141351
0	-0,43519884	-1092,9689	-0,0036430261	-0,0040674149	-0,0039836047
0	-0,43606907	-1094,9911	3,0177616e-05	-0,00035684297	0,00011937576
0	-0,43554381	-1093,8766	-0,0035360577	-0,0039344365	-0,0038877372
0	-0,43726563	-1094,3616	0,00011324606	-0,00032353497	0,0001189475
0	-0,43845102	-1096,1278	-0,0035944877	-0,0040134019	-0,0039351275
0	-0,43818057	-1095,3054	0,00016864622	-0,00023129661	0,00019870669
0	-0,43822378	-1094,1083	-0,003467706	-0,0038733713	-0,0037568505
0	-0,43902397	-1096,0765	-0,0002596085	-0,00064115092	-0,00024968985
0	-0,43906122	-1096,6	-0,0029959707	-0,0033928943	-0,0032760329
0	-0,43975934	-1097,9453	-0,00064039067	-0,0010342369	-0,00065685611
0	-0,44062287	-1097,6069	-0,0025110363	-0,0028771351	-0,0027684246
0	-0,44109821	-1097,1471	-0,0013388757	-0,0016330599	-0,0013340546
0	-0,44173077	-1099,51	-0,0020263188	-0,0022721286	-0,0021264714
0	-0,44203699	-1099,2914	-0,0014266493	-0,0017755785	-0,001507052
0	-0,44200942	-1098,6165	-0,0020205986	-0,002277554	-0,0021202664
0	-0,44297129	-1100,4786	-0,0015425787	-0,0018566849	-0,0016944467
0	-0,44375062	-1099,4381	-0,0020383531	-0,0022753202	-0,0021598337
0	-0,44397116	-1101,3063	-0,0014181081	-0,0017839319	-0,0015017856
0	-0,44420287	-1101,556	-0,0020985715	-0,002347029	-0,0022049744
0	-0,4449442	-1100,6772	-0,0014870034	-0,0018403177	-0,0016111012
0	-0,44562742	-1103,775	-0,0018691028	-0,0021290765	-0,0019393498
0	-0,44517368	-1103,2769	-0,001829116	-0,0021842627	-0,0019377313
0	-0,44563487	-1103,8602	-0,0014940982	-0,001769249	-0,0014923108
0	-0,44694617	-1105,5558	-0,0024349303	-0,0027852156	-0,0026357891
0	-0,44709221	-1104,2998	-0,00080991216	-0,0012003151	-0,00077679352
0	-0,44730976	-1106,0807	-0,0029788034	-0,0033081085	-0,0032248646
0	-0,4486382	-1106,1698	-0,00030003241	-0,00068143324	-0,00022956847
0	-0,44787377	-1104,7018	-0,0033525464	-0,0037704175	-0,0036331438
0	-0,44992566	-1108,2451	-5,9656159e-05	-0,00055005867	-6,7018773e-05
0	-0,44966266	-1107,6947	-0,0033681567	-0,0038197658	-0,0037283809
0	-0,45027137	-1107,4667	-0,00012553734	-0,00058697892	-5,4671691e-05
0	-0,45052692	-1108,4208	-0,0034635253	-0,0038003966	-0,0037981302
0	-0,45072138	-1108,2405	-0,00010768039	-0,00053088082	-7,5003554e-05
0	-0,45168474	-1109,6161	-0,0032544753	-0,0036477584	-0,0035394856
0	-0,45246184	-1109,8872	-7,0606911e-05	-0,00042372639	-1,4047182e-05
0	-0,45264587	-1109,0709	-0,0035814834	-0,0039986423	-0,0038841993
0	-0,45347661	-1111,5811	0,00017055252	-0,00027592512	0,00015267557
0	-0,45363754	-1111,2815	-0,0036167894	-0,003990965	-0,0039685369
0	-0,45425296	-1112,7821	9,3234266e-05	-0,00032834394	0,00011632364
0	-0,45531169	-1113,9231	-0,0036913084	-0,0040766718	-0,0040327506
0	-0,45403466	-1112,7501	0,00021629152	-0,00015152685	0,00031314223
0	-0,45570061	-1114,2948	-0,0035921435	-0,0039852695	-0,0038841784
0	-0,45610517	-1114,2166	6,9438684e-05	-0,00034576168	9,6976873e-05
0	-0,45653954	-1114,5386	-0,0036840735	-0,0040698028	-0,0039734486
0	-0,45640543	-1117,0797	0,00019552885	-0,00017598263	0,00023505992
0	-0,45804083	-1116,7482	-0,0035561218	-0,0039789355	-0,0039041904
0	-0,45796782	-1116,7045	7,8016019e-05	-0,00027513402	0,00010649623
0	-0,45800284	-1117,4076	-0,0035490477	-0,0038837863	-0,0038191166
0	-0,45851991	-1116,9612	7,3189585e-05	-0,00038348945	0,00010203024
0	-0,45892745	-1118,8304	-0,0034328678	-0,0038005027	-0,0036849333
0	-0,45979917	-1118,707	-0,00032234238	-0,00075722684	-0,00033279264
0	-0,46104714	-1119,5293	-0,0029346028	-0,0032717315	-0,0031314373
0	-0,46136603	-1120,6185	-0,00081865117	-0,0012089743	-0,00078744581
0	-0,46114773	-1118,8231	-0,0023891234	-0,0027196389	-0,0025996156
0	-0,46140477	-1120,4288	-0,0013305737	-0,0016355256	-0,0013757661
0	-0,46278983	-1122,757	-0,0019839369	-0,0023258952	-0,0021102373
0	-0,4632622	-1122,36	-0,0015219779	-0,001887358	-0,0016188187
0	-0,46341121	-1122,9838	-0,0020582115	-0,0022851864	-0,0021736538
0	-0,46405122	-1123,1621	-0,0015313401	-0,001835714	-0,0016141963
0	-0,46391785	-1122,8909	-0,002046102	-0,0022498076	-0,002113017
0	-0,46479404	-1125,3485	-0,0013901365	-0,0017846014	-0,0014639597
0	-0,46478584	-1124,4684	-0,0020177376	-0,0023370432	-0,0021483104
0	-0,46635196	-1124,9099	-0,001626346	-0,0019620252	-0,001690987
0	-0,4651852	-1126,1212	-0,0017669173	-0,0020970167	-0,0018661665
0	-0,46711043	-1126,8488	-0,0018585455	-0,0022022591	-0,0020038518
0	-0,4673399	-1128,6687	-0,0014172455	-0,0017227848	-0,0014416554
0	-0,468418	-1126,5289	-0,0025932682	-0,0029697453	-0,0028133942
0	-0,46830326	-1126,7435	-0,00066310447	-0,0010354256	-0,0006158973
0	-0,46823472	-1130,0183	-0,0030924662	-0,003439785	-0,0033252866
0	-0,46908036	-1129,1598	-0,00025820555	-0,00067608728	-0,00024710206
0	-0,46988502	-1129,1639	-0,003407405	-0,0038196566	-0,0037276116
0	-0,47024116	-1130,8914	-0,00010526637	-0,0005228091	2,7606948e-05
0	-0,47115907	-1131,8798	-0,0033833613	-0,0038048809	-0,0037269087
0	-0,47186539	-1133,7001	-0,00018123887	-0,00061495992	-0,00010240714
0	-0,47183037	-1132,0419	-0,0033521124	-0,0038392367	-0,0036943774
0	-0,47314316	-1132,5852	-4,5797351e-05	-0,00044182007	3,4061741e-05
0	-0,4730165	-1134,9659	-0,0034417685	-0,0038204268	-0,0037864423
0	-0,47332123	-1134,5243	-1,2213713e-05	-0,0004378859	2,5623522e-05
0	-0,47370344	-1134,4264	-0,0034340143	-0,0038723054	-0,0037439251
0	-0,47357455	-1135,6703	0,00035277859	-0,00010826183	0,00036347119
0	-0,47503188	-1136,8862	-0,0037145915	-0,0041091088	-0,0040207924
0	-0,47457144	-1138,282	0,0001811987	-0,00023697698	0,00020076506
0	-0,47636256	-1137,2457	-0,0035477441	-0,0039892043	-0,0038711512
0	-0,47676042	-1136,7584	0,00018067047	-0,00022029853	0,00023973611
0	-0,47639981	-1140,186	-0,0036153817	-0,0040738089	-0,0039988938
0	-0,47689527	-1139,2771	4,6484638e-05	-0,00037472387	0,00011864693
0	-0,47727004	-1140,2115	-0,0035557433	-0,0039933184	-0,0038816263
0	-0,47737435	-1141,2531	0,00019104336	-0,00017374607	0,00027312344
0	-0,47828332	-1142,4718	-0,0037012433	-0,0040553743	-0,0039611361
0	-0,48004687	-1145,2245	0,00018298771	-0,00026239915	0,00024988438
0	-0,47985911	-1144,0957	-0,0035369168	-0,0039398759	-0,0038171082
0	-0,48029125	-1143,4895	-0,00016556893	-0,00055845454	-8,2452752e-05
0	-0,48090294	-1146,0847	-0,0033064892	-0,003645415	-0,0035543842
0	-0,48044324	-1145,7979	-0,00038452054	-0,00074078608	-0,00028922368
0	-0,48198551	-1146,3749	-0,0028095297	-0,0031922031	-0,0030506079
0	-0,48233941	-1145,9894	-0,001030819	-0,0013778073	-0,0010220406
0	-0,4824996	-1145,8168	-0,0022280782	-0,0024704048	-0,0023821839
0	-0,48305318	-1148,8362	-0,0013306437	-0,0016642634	-0,0013538576
0	-0,48390403	-1148,0699	-0,002019387	-0,0023738325	-0,0021922213
0	-0,48447996	-1147,1495	-0,0015994553	-0,0019123541	-0,001647864
0	-0,48445538	-1150,4915	-0,0020220643	-0,0022331451	-0,0020816205
0	-0,48421547	-1149,9868	-0,0014326359	-0,0017704227	-0,0014998773
0	-0,48561618	-1150,981	-0,0020940693	-0,002351128	-0,0022126529
0	-0,48624724	-1150,8514	-0,0014863731	-0,001793091	-0,0015571073
0	-0,48677102	-1150,6053	-0,0019685852	-0,0022396778	-0,0020506021
0	-0,48614815	-1154,2905	-0,0016346462	-0,0020009726	-0,0017417497
0	-0,48705339	-1153,1973	-0,0017723644	-0,0020443066	-0,001801751
0	-0,4879348	-1153,027	-0,0021094936	-0,0023675752	-0,0022389113
0	-0,48782974	-1155,557	-0,0011676033	-0,0015304964	-0,0012113766
0	-0,48865154	-1156,0901	-0,002664323	-0,0029889408	-0,002819197
0	-0,49072877	-1157,856	-0,00058234611	-0,00099628081	-0,00057541678
0	-0,49039572	-1156,9521	-0,0032383264	-0,0035957654	-0,0034997493
0	-0,49013346	-1156,3151	-0,00014438105	-0,00053238013	-8,8110974e-05
0	-0,49008876	-1159,7108	-0,0034555984	-0,0038698714	-0,0037911441
0	-0,49113184	-1159,8956	-0,00013060679	-0,0005278106	-0,00010996599
0	-0,49186274	-1159,8364	-0,0033771116	-0,0038265679	-0,0037279213
0	-0,49213842	-1162,2134	-0,0001493498	-0,00052700378	-4,8958245e-05
0	-0,49328879	-1163,0544	-0,0033233468	-0,0037524456	-0,0035896872
0	-0,49284473	-1164,9984	-0,00013226178	-0,00050855032	-7,4195705e-05
0	-0,49310401	-1165,7051	-0,0035141523	-0,0040184576	-0,0038313458
0	-0,49436688	-1165,5797	6,7920191e-05	-0,00036844597	0,00010234515
0	-0,49433261	-1167,7467	-0,0036350181	-0,0039884881	-0,0038771264
0	-0,49535185	-1168,999	0,00013447134	-0,00022342034	0,00019491068
0	-0,4956089	-1168,7054	-0,0037386934	-0,0041216956	-0,0039878702
0	-0,49597099	-1171,5079	0,00029088347	-0,00011294136	0,00040540908
0	-0,49698502	-1171,973	-0,0036796327	-0,003996931	-0,0039566108
0	-0,49775541	-1172,7458	5,5273558e-05	-0,00038129929	9,504125e-05
0	-0,4977107	-1173,4877	-0,003653931	-0,004010546	-0,0039139804
0	-0,49758479	-1173,4729	0,0001594497	-0,00025143361	0,0002183675
0	-0,49811304	-1177,6617	-0,0035742789	-0,0039526811	-0,0038717154
0	-0,49860254	-1177,564	5,7942671e-05	-0,00032893167	0,00015801925
0	-0,49912408	-1178,2506	-0,0035870117	-0,0039433865	-0,0038668262
0	-0,49987361	-1180,6663	0,00010625678	-0,00026110816	0,00025524735
0	-0,5012393	-1181,3739	-0,0035325347	-0,0039103129	-0,0038527153
0	-0,50015521	-1182,0673	-7,4921409e-05	-0,00052452838	-2,0523439e-05
0	-0,50131381	-1184,5302	-0,0031690495	-0,0035353904	-0,0033940831
0	-0,50147247	-1183,822	-0,00043790598	-0,0008298218	-0,00034351335
0	-0,50202757	-1187,6362	-0,002532501	-0,0029694699	-0,002797243
0	-0,50300884	-1187,6125	-0,00098728179	-0,0013829704	-0,0010272465
0	-0,50373226	-1188,188	-0,0021199395	-0,0023989321	-0,0022698212
0	-0,50364435	-1189,791	-0,001487388	-0,0018387593	-0,0015457707
0	-0,50366223	-1189,9163	-0,0021061834	-0,0022815224	-0,0021688074
0	-0,50534159	-1192,3407	-0,0015766955	-0,001876786	-0,0016246109
0	-0,50595474	-1193,3333	-0,0019527087	-0,002205428	-0,0020047794
0	-0,50513595	-1192,8523	-0,0014256451	-0,0017484205	-0,001452114
0	-0,506486	-1196,512	-0,0020664362	-0,0023967158	-0,0022033434
0	-0,50740469	-1195,7058	-0,0015492728	-0,0018198185	-0,0015784453
0	-0,50686002	-1196,5433	-0,0019038781	-0,0022077868	-0,0020249796
0	-0,50752091	-1198,931	-0,0017012947	-0,0020140258	-0,0018291207
0	-0,50766468	-1199,1602	-0,0016612567	-0,0019412003	-0,0017109128
0	-0,50917637	-1201,5144	-0,0022814588	-0,0026384355	-0,0024294476
0	-0,5093329	-1201,3618	-0,00094825565	-0,0013162557	-0,0009086862
0	-0,50855803	-1201,1577	-0,0027790223	-0,0031077142	-0,0030073533
0	-0,50892305	-1204,568	-0,00044436456	-0,00086578715	-0,00040885078
0	-0,51095557	-1205,2153	-0,0033022123	-0,0037042054	-0,0035921088
0	-0,51068294	-1205,8262	-0,00014394333	-0,00052296155	-5,9007943e-05
0	-0,51118207	-1208,2712	-0,0034582531	-0,0038396383	-0,0037580146
0	-0,5118534	-1208,2185	-0,00010911492	-0,00052531803	-4,0519008e-05
0	-0,51232648	-1209,4209	-0,003441232	-0,0038232359	-0,0037181494
0	-0,51348358	-1211,8234	-7,4996933e-05	-0,00050798722	1,5980113e-05
0	-0,51379353	-1211,2814	-0,003415158	-0,0037349868	-0,003663183
0	-0,51265132	-1214,031	-0,00020495791	-0,00055347645	-5,9248923e-05
0	-0,51465482	-1214,2596	-0,0035370539	-0,0038996032	-0,0038235276
0	-0,51545948	-1215,2517	0,00013733166	-0,00026581634	0,00018668252
0	-0,51532459	-1218,7295	-0,0036829195	-0,0040486925	-0,0039598583
0	-0,51638335	-1218,3477	0,00011329204	-0,00023926228	0,00022738888
0	-0,51595867	-1220,14	-0,0035616562	-0,0040298915	-0,0038945852
0	-0,51706362	-1221,5087	0,00022904424	-0,00016478667	0,00029200251
0	-0,51742047	-1220,9645	-0,0037730993	-0,0041554971	-0,0040439102
0	-0,51773787	-1223,129	0,00012055505	-0,00022705682	0,00028528186
0	-0,51754045	-1222,4583	-0,003414887	-0,0038114325	-0,0037363819
0	-0,51820946	-1223,4833	0,00019700994	-0,00021082448	0,00026147114
0	-0,51948357	-1227,0197	-0,0037047397	-0,0040466227	-0,0040107314
0	-0,51972044	-1227,0302	0,00013183671	-0,00026204693	0,00022486463
0	-0,52021593	-1228,772	-0,003492116	-0,003928063	-0,0038106798
0	-0,52073967	-1228,9141	-6,8266963e-05	-0,00043138902	1,0408985e-06
0	-0,52121431	-1229,6078	-0,0034191739	-0,0038264547	-0,0037244121
0	-0,52220452	-1232,8097	-0,00015956743	-0,00056628522	-0,00011174008
0	-0,52084029	-1231,4099	-0,0030267052	-0,0034191306	-0,0033423917
0	-0,52277815	-1233,0339	-0,00074663444	-0,001106186	-0,00071243074
0	-0,52359629	-1236,1161	-0,002491595	-0,0027983752	-0,0026648825
0	-0,52387786	-1236,3264	-0,0011947318	-0,0015447809	-0,0011761169
0	-0,52433085	-1237,9478	-0,0021402142	-0,0024925855	-0,0023148109
0	-0,52306801	-1236,8252	-0,0016017173	-0,001925315	-0,0016829614
0	-0,52467138	-1238,9644	-0,0019573246	-0,0022258598	-0,0020439674
0	-0,5264461	-1242,6765	-0,0014632498	-0,0018153216	-0,001547948
0	-0,52618086	-1241,2424	-0,0020697743	-0,0023055265	-0,0021807509
0	-0,52591789	-1239,6515	-0,0014565872	-0,001832151	-0,0015601728
0	-0,52743483	-1242,0936	-0,0020417292	-0,0022381295	-0,0020969079
0	-0,52705854	-1242,1016	-0,0015947752	-0,0018671188	-0,0016387731
0	-0,52812696	-1245,3861	-0,0019606659	-0,0022156995	-0,0020106249
0	-0,52776486	-1245,3586	-0,0019084741	-0,0021670025	-0,0019143739
0	-0,52944791	-1246,0835	-0,0013846071	-0,0017121106	-0,0014403143
0	-0,52988678	-1249,0973	-0,0023497937	-0,0026459657	-0,0024757194
0	-0,52907395	-1248,6871	-0,00086323766	-0,0012508612	-0,00084716914
0	-0,53118992	-1249,2227	-0,0030233904	-0,0033880847	-0,0032960442
0	-0,53171885	-1250,6429	-0,00035855395	-0,00078232895	-0,00032832293
0	-0,53132105	-1250,8004	-0,0033906773	-0,0037597395	-0,0036383895
0	-0,53202581	-1254,3979	-0,00010036019	-0,00051331636	-7,943192e-05
0	-0,53298545	-1253,4893	-0,003398401	-0,0038210545	-0,0037282531
0	-0,53350401	-1253,8398	-8,5375068e-05	-0,00049527246	-6,7860819e-05
0	-0,53421926	-1258,0311	-0,0033237007	-0,0037215902	-0,003644363
0	-0,53465366	-1258,1359	-0,00018003033	-0,00055955088	-5,9630402e-05
0	-0,53426552	-1258,1455	-0,0034512328	-0,0038606019	-0,0038041165
0	-0,53528774	-1260,6167	-0,00010765696	-0,00042798411	1,4859979e-05
0	-0,53479743	-1260,8518	-0,0035131364	-0,0038987645	-0,0038475452
0	-0,53572506	-1263,314	0,00011694152	-0,00024303864	0,00020070438
0	-0,53599703	-1261,6006	-0,003730505	-0,0041024336	-0,0040128846
0	-0,53647012	-1261,3822	0,00034455472	-7,2998751e-05	0,00038418133
0	-0,53674579	-1266,0142	-0,0036238811	-0,0040639276	-0,0040160166
0	-0,53700358	-1267,2632	5,1820971e-05	-0,00035485969	0,00012422934
0	-0,53805858	-1268,0199	-0,0036178606	-0,0040238285	-0,0039629084
0	-0,53912997	-1269,5316	0,00015172191	-0,00027088699	0,00019736981
0	-0,53981316	-1269,1755	-0,0035174335	-0,0039285552	-0,0038368839
0	-0,53816736	-1271,337	4,0414889e-05	-0,00033278251	8,5702122e-05
0	-0,54010081	-1272,1488	-0,0036747369	-0,0040595713	-0,0039732391
0	-0,54048371	-1271,989	0,00019279978	-0,00020764234	0,00028827533
0	-0,54117513	-1274,537	-0,003654833	-0,0040498334	-0,0039287289
0	-0,54080188	-1275,256	1,6467675e-05	-0,00037642464	6,451759e-05
0	-0,54143667	-1276,3883	-0,0033252644	-0,0036838443	-0,0035984851
0	-0,54208785	-1277,4799	-0,00030100186	-0,00072928559	-0,00024903385
0	-0,54293346	-1277,4414	-0,0029663285	-0,0032990552	-0,0031807586
0	-0,54419935	-1281,2701	-0,00087686803	-0,001234634	-0,00084758049
0	-0,54398626	-1281,1506	-0,0023570284	-0,0026552854	-0,0025154622
0	-0,54445714	-1279,8773	-0,0013716409	-0,0016928941	-0,0014376572
0	-0,54486465	-1282,8727	-0,0021099485	-0,0023443846	-0,0021964752
0	-0,54519844	-1283,6531	-0,0015360479	-0,0018503288	-0,0016345074
0	-0,54633617	-1285,8127	-0,0019060415	-0,0022079691	-0,0019744146
0	-0,54603964	-1286,5447	-0,0014308202	-0,0018092238	-0,0014948774
0	-0,54617596	-1286,7266	-0,0021709893	-0,0023452037	-0,002189555
0	-0,54742098	-1289,6432	-0,0015122395	-0,0018095287	-0,001549536
0	-0,5477972	-1290,3365	-0,0019856391	-0,0022421505	-0,0020858918
0	-0,54879117	-1289,4623	-0,0015260298	-0,0018852993	-0,0016632339
0	-0,54909217	-1291,8862	-0,0018109246	-0,0020993643	-0,0018703613
0	-0,54945874	-1291,9072	-0,0020132165	-0,0023792603	-0,0020795725
0	-0,54928291	-1294,5714	-0,0012060247	-0,0016139677	-0,001257492
0	-0,55052567	-1296,0662	-0,0025607846	-0,0027829141	-0,0026680424
0	-0,55124986	-1296,2828	-0,00078765571	-0,0011621561	-0,00072365551
0	-0,55060685	-1297,8224	-0,0031310206	-0,0034907905	-0,0033644172
0	-0,55156124	-1298,8086	-0,00028175462	-0,00061624858	-0,00012999262
0	-0,55255067	-1299,7999	-0,0033508555	-0,0037582347	-0,003670373
0	-0,5532347	-1301,3417	2,767425e-05	-0,00038933713	8,6525251e-05
0	-0,55377412	-1300,7836	-0,0034388702	-0,0038569525	-0,0037176502
0	-0,5538739	-1302,1558	-0,00010010219	-0,00047673815	4,3234613e-05
0	-0,55310428	-1303,5847	-0,0034017828	-0,0037988329	-0,0036667075
0	-0,55430758	-1303,9761	-0,00023879358	-0,00060506898	-0,00012780351
0	-0,55429339	-1308,0775	-0,0034150884	-0,0038122127	-0,0037014324
0	-0,55495799	-1307,8916	3,536843e-05	-0,00037298794	8,3870254e-05
0	-0,55687201	-1308,2869	-0,0035722363	-0,0039661648	-0,0038861227
0	-0,55621195	-1310,5713	0,00012691453	-0,00029317825	0,00020715896
0	-0,55677146	-1310,3263	-0,0036434627	-0,0040693204	-0,0039115343
0	-0,55793822	-1312,0259	0,00025753223	-0,00010496601	0,00027962058
0	-0,55784136	-1313,203	-0,0037570549	-0,0042008325	-0,0041218991
0	-0,55871677	-1314,1252	0,00013858415	-0,00028576254	0,00014287922
0	-0,55851787	-1315,8922	-0,0035004616	-0,0038785916	-0,0038076716
0	-0,55935156	-1316,8264	0,00014620528	-0,00025250184	0,0002171009
0	-0,55992156	-1317,4092	-0,0036938335	-0,0040286845	-0,0039640809
0	-0,56017566	-1321,3425	0,00012047254	-0,00030691613	0,00019661187
0	-0,56118816	-1320,9199	-0,0035586257	-0,0039057774	-0,0038491329
0	-0,56211722	-1321,1429	7,43079e-06	-0,00039634944	9,9333411e-05
0	-0,56238699	-1321,4628	-0,0035867691	-0,0039279955	-0,0038097817
0	-0,5614996	-1321,8975	6,8878144e-05	-0,00031896218	0,00016305072
0	-0,5624041	-1324,4778	-0,003256903	-0,0036701136	-0,0035497637
0	-0,56200773	-1324,4063	-0,00044769011	-0,00088198821	-0,00042819278
0	-0,56375414	-1326,8373	-0,0028166694	-0,0031046506	-0,0030237129
0	-0,56473088	-1329,1459	-0,00096326548	-0,001261075	-0,00087373774
0	-0,56434721	-1328,4775	-0,0023243295	-0,0026733344	-0,0024674134
0	-0,56476665	-1329,5748	-0,0015200821	-0,0018235915	-0,0015467358
0	-0,56480539	-1331,5961	-0,0019244736	-0,0022090627	-0,0020364842
0	-0,56629777	-1331,6565	-0,0014843951	-0,0017900018	-0,0015725017
0	-0,56661665	-1334,0457	-0,0020706602	-0,0022416217	-0,0021200853
0	-0,56764257	-1334,683	-0,0015142976	-0,0018588562	-0,0015914685
0	-0,5673058	-1334,5089	-0,0020806808	-0,0023030078	-0,002156694
0	-0,56896508	-1338,3267	-0,0014899983	-0,0017895612	-0,00151968
0	-0,56914836	-1338,0767	-0,0020321971	-0,0023286003	-0,0021372186
0	-0,56914616	-1338,9802	-0,0016948303	-0,0019444382	-0,0017497706
0	-0,56892037	-1340,5328	-0,0017154799	-0,0019582689	-0,0017625566
0	-0,56983232	-1341,2484	-0,0020142086	-0,0024117972	-0,0021363206
0	-0,56970716	-1344,4935	-0,001210706	-0,0015206692	-0,0011676226
0	-0,57183504	-1344,8337	-0,0028108375	-0,0031633235	-0,0029856772
0	-0,57046264	-1344,1965	-0,00060133799	-0,00094505487	-0,00053441676
0	-0,57173598	-1348,1997	-0,0031473003	-0,0035368486	-0,0034407529
0	-0,57257265	-1347,0005	-0,00019237341	-0,00059319241	-0,00010946962
0	-0,57264793	-1348,962	-0,003391159	-0,0038077247	-0,0037035893
0	-0,57255256	-1350,4108	-7,3295814e-05	-0,00046914813	1,6164922e-05
0	-0,57374239	-1351,3129	-0,0034245311	-0,0038030953	-0,0036750219
0	-0,57474148	-1354,5632	-0,00013956014	-0,00054771907	-0,00013499797
0	-0,57491291	-1354,066	-0,0034476626	-0,0038754796	-0,0037963467
0	-0,57562363	-1354,5498	-0,00011533353	-0,00049015257	-1,0176082e-05
0	-0,57598501	-1356,8595	-0,0034122898	-0,0037819229	-0,0036886018
0	-0,57524592	-1357,155	-6,0201564e-05	-0,00041424684	4,8138827e-05
0	-0,57680756	-1360,0414	-0,0036321084	-0,0040168031	-0,0039474964
0	-0,57736784	-1360,6643	0,00019741652	-0,00020061385	0,00029906631
0	-0,57819712	-1361,2654	-0,0036659329	-0,0040544672	-0,0039480538
0	-0,57898688	-1364,0198	3,6531565e-05	-0,00031784852	0,00017645601
0	-0,57853532	-1362,8997	-0,003693447	-0,0040885159	-0,0039844662
0	-0,57922006	-1363,4065	0,00022810185	-0,00023041671	0,00027632253
0	-0,57824922	-1365,6017	-0,0035868529	-0,0039786212	-0,0038800905
0	-0,57970732	-1366,6794	-1,5449041e-05	-0,00035802677	0,00011027762
0	-0,58036375	-1368,0776	-0,0037125158	-0,0041072234	-0,0040082759
0	-0,58169812	-1368,1328	0,00020714826	-0,00013073822	0,00031148433
0	-0,58158267	-1368,9374	-0,003631525	-0,0040445863	-0,0039275554
0	-0,5816862	-1373,4813	7,9572492e-05	-0,00033804396	0,00013100813
0	-0,58176744	-1372,0776	-0,0034708753	-0,0038407471	-0,0037545091
0	-0,58230013	-1372,6804	-0,00016645892	-0,00051734585	-5,0960225e-05
0	-0,58462691	-1375,1704	-0,0032125975	-0,0035996572	-0,0034834028
0	-0,5822733	-1375,7349	-0,00059265411	-0,00092959707	-0,00051795307
0	-0,5845077	-1379,5571	-0,0026692513	-0,0029638649	-0,002842467
0	-0,58452559	-1379,0543	-0,0011334221	-0,0014774624	-0,0011351939
0	-0,58452487	-1377,8544	-0,0022608505	-0,0024910604	-0,0023720977
0	-0,58621317	-1382,2479	-0,0014636758	-0,0017462984	-0,0014412027
0	-0,58704168	-1382,7311	-0,0019719491	-0,0022849699	-0,0020088297
0	-0,58684576	-1382,6115	-0,0015512761	-0,0018657678	-0,00149892
0	-0,58623552	-1385,2847	-0,0020195232	-0,0023188426	-0,0021898681
0	-0,58734047	-1386,6011	-0,0015421463	-0,0018531736	-0,0015601205
0	-0,58879554	-1389,3976	-0,0020328676	-0,0022702198	-0,0021975217
0	-0,58916438	-1388,3188	-0,0014688767	-0,001785394	-0,0015038252
0	-0,58979321	-1388,3204	-0,0020266613	-0,00224488	-0,0020235097
0	-0,58952641	-1391,679	-0,0017473875	-0,0020971361	-0,0018358908
0	-0,58992136	-1392,6519	-0,0015383306	-0,0019384999	-0,0016204572
0	-0,59092116	-1392,219	-0,0022083072	-0,0024976099	-0,0023628885
0	-0,59121776	-1394,2483	-0,0011164941	-0,0014288615	-0,0011213187
0	-0,59098375	-1394,1176	-0,0028683986	-0,0032152599	-0,0031028755
0	-0,59268248	-1397,0585	-0,00045472159	-0,0008342705	-0,00034584443
0	-0,59245753	-1397,4469	-0,0032858376	-0,0036940835	-0,0035844608
0	-0,59386045	-1397,0697	-0,00019687461	-0,00057454425	-0,00012655255
0	-0,59309304	-1399,9442	-0,0034043109	-0,0037973388	-0,0037247669
0	-0,59369731	-1400,0818	-9,6160802e-05	-0,00050213543	-3,706089e-05
0	-0,59478134	-1401,7644	-0,0034210256	-0,0037913905	-0,0036557207
0	-0,59471059	-1404,2019	-0,00024689696	-0,00060717366	-0,0001431696
0	-0,59530365	-1403,5896	-0,003407025	-0,0037660808	-0,0036853491
0	-0,59618205	-1406,2627	1,9681902e-05	-0,00039495487	5,9298181e-05
0	-0,59623569	-1407,6228	-0,0035424994	-0,0039075967	-0,0038265928
0	-0,59560984	-1407,6083	1,260647e-05	-0,00036997302	8,1066246e-05
0	-0,59739649	-1410,6465	-0,0036382701	-0,004030236	-0,0038937756
0	-0,59742033	-1410,1842	0,00019840867	-0,00019834157	0,00028136274
0	-0,59716105	-1411,3752	-0,0037868975	-0,004198255	-0,0040765754
0	-0,59955865	-1413,7253	0,0001566211	-0,00019152688	0,00025541216
0	-0,59994012	-1412,9437	-0,0035542438	-0,0039359713	-0,0038394737
0	-0,60016364	-1415,6494	0,00017302518	-0,00024911258	0,00024604218
0	-0,59919953	-1415,9679	-0,0036454499	-0,0040517305	-0,0039866865
0	-0,59978735	-1416,1273	3,6654237e-05	-0,00033948655	0,00011838878
0	-0,60075969	-1419,9905	-0,00355511	-0,003893205	-0,0038395617
0	-0,60208964	-1420,6355	0,00013825935	-0,00030523399	0,00019477229
0	-0,60299039	-1422,1774	-0,0036289636	-0,0040055835	-0,0039565549
0	-0,60275269	-1422,7249	0,00028375129	-0,0001482779	0,00036023252
0	-0,60289502	-1422,6576	-0,0034695771	-0,0038626685	-0,0037793149
0	-0,6036073	-1425,4862	-0,00021758708	-0,00064297079	-0,00011566786
0	-0,60346127	-1426,3973	-0,0031170542	-0,0034489357	-0,0033104287
0	-0,60425699	-1427,1777	-0,00065958081	-0,00095955317	-0,00055966782
0	-0,60520244	-1430,0082	-0,0025883811	-0,0029644605	-0,0028138279
0	-0,6054945	-1429,1874	-0,0012543953	-0,0016267183	-0,0012729693
0	-0,60593933	-1431,3231	-0,0020153576	-0,0022820465	-0,0020970567
0	-0,60633647	-1433,9778	-0,0013940257	-0,0017546515	-0,0014879353
0	-0,60581934	-1434,0498	-0,0019931125	-0,0022610291	-0,0020954001
0	-0,60732138	-1437,1108	-0,0015530065	-0,0019142567	-0,0016530439
0	-0,60850829	-1437,5781	-0,0020379249	-0,0023282773	-0,002135125
0	-0,60891438	-1438,3154	-0,0014338673	-0,0017664952	-0,0014590741
0	-0,60882795	-1440,2501	-0,0021263764	-0,0023662907	-0,002214123
0	-0,60835034	-1440,2019	-0,0014555301	-0,0018095656	-0,001531377
0	-0,60960203	-1442,5221	-0,0019372782	-0,0022145677	-0,0019522245
0	-0,61098337	-1445,6138	-0,0017790541	-0,002126955	-0,0018709701
0	-0,61077625	-1444,4474	-0,0015514054	-0,0018957752	-0,0015359226
0	-0,61222684	-1446,9083	-0,0024026087	-0,0027233555	-0,0025800162
0	-0,61179698	-1445,9946	-0,0008461086	-0,0012704	-0,00084043114
0	-0,61243844	-1446,9401	-0,002913757	-0,003257114	-0,003079385
0	-0,61317754	-1450,8528	-0,00038437734	-0,00074366404	-0,00028019858
0	-0,61329752	-1450,6804	-0,0033715747	-0,0037437361	-0,0036132596
0	-0,61353374	-1451,6244	-0,00013795478	-0,00050560251	-4,7882495e-05
0	-0,61426389	-1454,626	-0,0034292885	-0,0038151734	-0,0036979013
0	-0,61511922	-1455,0272	-0,00014345205	-0,0005085438	-0,00010720636
0	-0,61525106	-1457,1388	-0,0034768463	-0,0038379759	-0,0037211783
0	-0,61545521	-1457,3973	-9,5688447e-05	-0,00051745592	-4,132482e-05
0	-0,61576664	-1459,2289	-0,0033122071	-0,0037421137	-0,0036352542
0	-0,61666965	-1461,8364	-9,1454858e-05	-0,00047415617	-8,1869803e-06
0	-0,61713457	-1462,0353	-0,0035372125	-0,0039628921	-0,0038800137
0	-0,61739832	-1462,502	0,0001345035	-0,00027880131	0,00017160026
0	-0,61843693	-1465,0426	-0,0036016535	-0,0040115085	-0,0038912366
0	-0,6194815	-1465,2936	9,0282992e-05	-0,00027878612	0,00019490981
0	-0,61921179	-1468,015	-0,0036669103	-0,004084486	-0,0039929273
0	-0,62064826	-1468,3971	0,00025811634	-0,00014619554	0,0002964343
0	-0,62006783	-1467,2793	-0,0036608581	-0,0040251734	-0,0039719008
0	-0,62139481	-1471,2703	4,2130414e-05	-0,00038379696	8,5147185e-05
0	-0,62073541	-1470,5483	-0,0036592407	-0,0039744261	-0,0038959193
0	-0,6210171	-1472,2684	0,00020409614	-0,00016871461	0,00026305125
0	-0,62222332	-1475,4292	-0,0036141737	-0,0039788047	-0,003903972
0	-0,62253249	-1475,9337	3,8600847e-05	-0,00033694247	0,00010505828
0	-0,62210929	-1477,7382	-0,003509576	-0,0038921172	-0,0038529169
0	-0,62410384	-1478,1604	-1,6057165e-05	-0,00037108507	9,6313379e-05
0	-0,62372983	-1478,2748	-0,0033983591	-0,0037960054	-0,0037245371
0	-0,62449425	-1482,8099	-0,00025490517	-0,00061743904	-0,0002335295
0	-0,62559843	-1482,9215	-0,0029604509	-0,003292165	-0,0032817151
0	-0,6255306	-1483,7664	-0,00076671829	-0,0011645763	-0,00073323451
0	-0,62549484	-1485,1327	-0,0024558322	-0,0027909637	-0,0026791571
0	-0,62589872	-1486,1616	-0,001232791	-0,0015761959	-0,0012148144
0	-0,6269142	-1488,7942	-0,0020417245	-0,0023492456	-0,0021305217
0	-0,62677413	-1488,8865	-0,001531804	-0,0018552656	-0,0016423307
0	-0,62721741	-1489,0338	-0,0020228599	-0,0022969239	-0,0021339897
0	-0,62893927	-1493,9377	-0,0014660703	-0,0018182937	-0,0015926092
0	-0,62841403	-1491,8673	-0,0020351636	-0,002286297	-0,0020776789
0	-0,62878203	-1493,668	-0,001418171	-0,0017521711	-0,0014936172
0	-0,62917101	-1496,1287	-0,0021036931	-0,0023014587	-0,0021283673
0	-0,6301403	-1496,8296	-0,0015895988	-0,001885429	-0,0016349425
0	-0,63048971	-1500,9578	-0,0019148404	-0,0022076259	-0,0019912091
0	-0,63022304	-1500,0514	-0,0018506441	-0,0021837037	-0,0019518171
0	-0,63123178	-1500,9572	-0,00146404	-0,0017485661	-0,0014499177
0	-0,63276815	-1504,7462	-0,0024927156	-0,0028165218	-0,0026880824
0	-0,63184053	-1504,9875	-0,00074251893	-0,0010453052	-0,00068513257
0	-0,63388497	-1505,9869	-0,003020626	-0,0033748583	-0,0032765716
0	-0,63342452	-1507,4014	-0,00028953713	-0,00069627888	-0,00025323324
0	-0,6341331	-1508,0292	-0,0034445054	-0,0037666513	-0,0036971737
0	-0,6337471	-1511,4474	-9,3396811e-05	-0,00053081394	1,0043732e-05
0	-0,63468289	-1511,5105	-0,0033749591	-0,0038209832	-0,0037155561
0	-0,63543689	-1510,8369	-0,00015665923	-0,00057534053	-0,00012749508
0	-0,63526106	-1513,4495	-0,0033713735	-0,0038002008	-0,003674564
0	-0,63697922	-1514,5741	-0,00010919161	-0,00044122917	-2,4761539e-06
0	-0,6364547	-1515,2654	-0,0034533862	-0,0038697589	-0,0037702764
0	-0,63701421	-1516,8611	-4,1608e-05	-0,00047028798	-5,3345138e-06
0	-0,63766015	-1517,1112	-0,003533988	-0,0039417516	-0,0038610729
0	-0,63728094	-1520,395	0,00018231425	-0,00026373961	0,00022270011
0	-0,63852519	-1520,8743	-0,0037274458	-0,0041145557	-0,0040372047
0	-0,63810575	-1520,7013	0,00014992926	-0,00018938391	0,00023607914
0	-0,64005327	-1524,8782	-0,0035716742	-0,0039458605	-0,0038548424
0	-0,63987374	-1525,142	0,00021769811	-0,0002141083	0,00022803564
0	-0,64023286	-1527,5255	-0,0036854574	-0,0040982976	-0,0040266155
0	-0,64148009	-1528,9777	0,00012190139	-0,00028784882	0,00017403763
0	-0,64157546	-1528,5374	-0,0035517153	-0,0039284485	-0,0038640972
0	-0,64072084	-1532,6648	0,00018104591	-0,00022066016	0,00025324014
0	-0,64227808	-1534,0881	-0,0037174406	-0,0040739477	-0,0039976453
0	-0,64269751	-1533,8573	0,00020938664	-0,00024130603	0,00026195927
0	-0,64350438	-1536,7378	-0,0035879794	-0,0039929459	-0,0038971156
0	-0,64279211	-1536,1063	-5,2234536e-05	-0,00053021446	-6,0426828e-07
0	-0,64481199	-1538,9906	-0,003326088	-0,0036940086	-0,003624673
0	-0,64484549	-1539,5587	-0,00025791858	-0,00071881426	-0,00024379966
0	-0,64618737	-1540,7103	-0,0028831367	-0,0032370423	-0,0030937493
0	-0,64485371	-1544,1959	-0,00098992151	-0,0012833625	-0,00095516094
0	-0,64757097	-1546,001	-0,0023108032	-0,0025399576	-0,0024446156
0	-0,64715815	-1545,8837	-0,0012527521	-0,0016443055	-0,0012881401
0	-0,64792782	-1547,5908	-0,0021467567	-0,0024007566	-0,0022035742
0	-0,64806712	-1547,4487	-0,0015914596	-0,0018922633	-0,0016384294
0	-0,64762682	-1549,166	-0,0019683838	-0,0022167526	-0,002045559
0	-0,64776909	-1551,5331	-0,0013891514	-0,0017284575	-0,001385528
0	-0,64909685	-1552,2501	-0,0020722807	-0,0023141557	-0,00221117
0	-0,65038502	-1555,8086	-0,0014918774	-0,0018506036	-0,0015276629
0	-0,64988732	-1555,5255	-0,0020281104	-0,0022624882	-0,0020587705
0	-0,65107495	-1556,2196	-0,0015706162	-0,001934691	-0,0016409118
0	-0,65119791	-1558,3442	-0,0018448738	-0,0021370018	-0,0018713799
0	-0,65111071	-1558,0792	-0,002054903	-0,002378064	-0,0021490024
0	-0,65207553	-1561,5695	-0,001228653	-0,0016053879	-0,0012818755
0	-0,65310895	-1563,0977	-0,0024381422	-0,0027465466	-0,0025638661
0	-0,65327811	-1562,8176	-0,00065203145	-0,0010215807	-0,00066060951
0	-0,65383685	-1566,2192	-0,0031850149	-0,0035290129	-0,0034333654
0	-0,65457225	-1566,3708	-0,00020703636	-0,0006187851	-0,00015166566
0	-0,65417659	-1566,9812	-0,0034664504	-0,0038040252	-0,0037288468
0	-0,65493882	-1569,6366	-0,00011878496	-0,00052060856	-3,9271181e-05
0	-0,65624714	-1569,1821	-0,0033968084	-0,0038119033	-0,0037275315
0	-0,65657568	-1571,8719	-0,00011088749	-0,00048691838	-3,8669241e-05
0	-0,65686256	-1573,325	-0,0033612901	-0,0037007898	-0,0035884927
0	-0,65702128	-1573,438	-0,00016818201	-0,00052489957	-9,85933e-05
0	-0,65746379	-1576,2784	-0,0034999582	-0,0039335424	-0,0038453969
0	-0,65714347	-1576,3582	6,3676271e-06	-0,00035991761	8,8255983e-05
0	-0,65875578	-1577,9675	-0,0036004377	-0,0039564325	-0,003866517
0	-0,65880418	-1580,324	9,7797165e-05	-0,00024293853	0,00020066749
0	-0,65957975	-1579,9441	-0,0036765866	-0,0040841387	-0,004040801
0	-0,65952688	-1580,3937	0,00027289061	-0,00015534574	0,00037744932
0	-0,65995157	-1582,6136	-0,0036880011	-0,0040663839	-0,0039759418
0	-0,66126436	-1583,8507	2,1856686e-05	-0,00034954862	0,00010556978
0	-0,66108179	-1585,8783	-0,003631783	-0,0040519568	-0,0039535919
0	-0,66195357	-1585,9036	0,00024405192	-0,00023688353	0,00022847984
0	-0,66246319	-1587,5154	-0,0035710386	-0,0039345045	-0,0038735089
0	-0,6629318	-1590,2583	6,9799717e-05	-0,00035741244	9,7148077e-05
0	-0,66337657	-1590,2456	-0,0036129616	-0,0040296009	-0,0039108219
0	-0,6632179	-1591,8672	0,00014134072	-0,00026221471	0,00015061109
0	-0,66440177	-1593,1395	-0,0035479686	-0,0039891694	-0,0039168666
0	-0,6639756	-1594,2114	8,0360041e-06	-0,00038878416	5,5517739e-05
0	-0,66449046	-1597,0968	-0,0032342842	-0,0036509729	-0,0035422889
0	-0,66622269	-1595,8	-0,00043715336	-0,00086995179	-0,00036066759
0	-0,66572428	-1596,0612	-0,0028425311	-0,0031885612	-0,0030469261
0	-0,66690296	-1599,4547	-0,00094805856	-0,0013355677	-0,00093812728
0	-0,66714436	-1598,2802	-0,0022532847	-0,002572343	-0,0023922352
0	-0,66785514	-1601,8989	-0,0014798413	-0,0017918929	-0,0015003313
0	-0,66844821	-1603,7688	-0,0020707774	-0,0022638594	-0,0021270886
0	-0,66770244	-1604,0491	-0,0015000469	-0,0018469993	-0,0016052927
0	-0,66928196	-1608,6592	-0,0019555299	-0,0022217662	-0,0020519111
0	-0,66915226	-1608,6178	-0,0014532234	-0,0018150557	-0,0015353356
0	-0,67039132	-1609,6697	-0,0020814163	-0,0023683205	-0,0021934188
0	-0,67050231	-1612,3915	-0,0015215618	-0,0018685249	-0,0015771679
0	-0,67091215	-1612,4504	-0,0020038402	-0,0023008368	-0,0021180722
0	-0,67126679	-1614,0781	-0,0015839443	-0,0019307972	-0,0016762085
0	-0,67153943	-1615,318	-0,001761104	-0,0019880715	-0,0017470362
0	-0,67218244	-1616,5226	-0,0020862019	-0,0024309128	-0,0022853808
0	-0,67247897	-1618,955	-0,0010769402	-0,0014378544	-0,0010800957
0	-0,67278743	-1618,921	-0,0027224922	-0,00302186	-0,0028560674
0	-0,67323816	-1620,9291	-0,0005732245	-0,00095973565	-0,00055215682
0	-0,67317557	-1623,353	-0,0032763488	-0,0036528297	-0,0035670954
0	-0,67466867	-1624,6859	-0,00017738581	-0,00052801217	-0,00012008401
0	-0,67552775	-1626,7083	-0,003396665	-0,0038597905	-0,00367534
0	-0,67627877	-1626,2607	-8,8316301e-05	-0,00048287501	-5,1875904e-05
0	-0,67546368	-1626,5826	-0,003450609	-0,0037835052	-0,0037249834
0	-0,67709535	-1630,7902	-9,5157302e-05	-0,00049749075	-4,4606422e-05
0	-0,67650825	-1630,0243	-0,0033512518	-0,0038112528	-0,0037016515
0	-0,67761016	-1631,3394	-0,00017771832	-0,00061603275	-0,00018377934
0	-0,67804229	-1633,5223	-0,0034657633	-0,00383053	-0,0037789019
0	-0,67862797	-1634,4546	0,00010374832	-0,00028391017	0,00012229633
0	-0,67842233	-1636,6378	-0,0036496723	-0,0040428517	-0,0039624558
0	-0,67963374	-1636,3673	0,00014408273	-0,00027416373	0,00018049846
0	-0,6789602	-1635,8235	-0,0035812289	-0,00403623	-0,0039377515
0	-0,68029016	-1641,0471	0,00021414744	-0,00020205688	0,00029089657
0	-0,68180412	-1641,425	-0,0037640661	-0,0041595572	-0,0040999176
0	-0,68203807	-1641,4167	0,00010280302	-0,00022024399	0,0002182358
0	-0,68209916	-1643,7833	-0,0035282436	-0,0039426372	-0,0038289095
0	-0,68167001	-1643,1956	0,00013017081	-0,00025476865	0,00024737528
0	-0,68317127	-1648,4564	-0,0037010452	-0,0041051935	-0,0040733311
0	-0,6848067	-1648,3384	0,00014882884	-0,00023724631	0,00020404521
0	-0,68359673	-1647,5938	-0,0036105469	-0,0039754189	-0,0039331377
0	-0,68436337	-1651,8711	3,0873198e-05	-0,00038776541	7,851093e-05
0	-0,6860286	-1652,2158	-0,0035144424	-0,0038823402	-0,0038413049
0	-0,68485808	-1650,8829	-6,246788e-05	-0,00040497744	3,2451571e-05
0	-0,68584979	-1654,0643	-0,0032350242	-0,0036420601	-0,0035289363
0	-0,68613738	-1654,3632	-0,00053696381	-0,00089859945	-0,00052293664
0	-0,68745911	-1657,5754	-0,0027099003	-0,0030087873	-0,0028383639
0	-0,68663883	-1657,9124	-0,0010431884	-0,0013751562	-0,0010064418
0	-0,68743974	-1659,2614	-0,0023421173	-0,0026419577	-0,0024608986
0	-0,68813264	-1661,6598	-0,0014748739	-0,0018136104	-0,0015687047
0	-0,68932843	-1662,9103	-0,001923495	-0,0021869875	-0,002037596
0	-0,68852305	-1663,3337	-0,0014601864	-0,0017913468	-0,0014945972
0	-0,69028807	-1665,6379	-0,0021439651	-0,0022988603	-0,0021689874
0	-0,68924725	-1664,6598	-0,0015102988	-0,0018558485	-0,0016057418
0	-0,6906569	-1669,1674	-0,002038006	-0,0022471671	-0,0021472883
0	-0,69096911	-1670,1477	-0,0014768216	-0,001808243	-0,0015318001
0	-0,69192648	-1670,5964	-0,0020105527	-0,0022439682	-0,0020880203
0	-0,692343	-1673,0579	-0,0017255908	-0,0020305417	-0,0018404021
0	-0,6930396	-1672,4885	-0,0015830055	-0,0019164948	-0,0016467285
0	-0,69414079	-1673,8625	-0,002130016	-0,0024476286	-0,002261067
0	-0,69331676	-1675,3684	-0,0010846592	-0,0014110623	-0,0010951755
0	-0,69433302	-1676,7512	-0,0028852804	-0,0032555661	-0,0031307568
0	-0,69486725	-1680,2289	-0,00049620052	-0,00090741727	-0,00047057928
0	-0,69471228	-1680,6644	-0,0032441157	-0,0036234511	-0,0035514664
0	-0,6954782	-1680,567	-0,00014100835	-0,0006054882	-7,3212068e-05
0	-0,69606376	-1683,9717	-0,0034152137	-0,0038007619	-0,0037246537
0	-0,69633496	-1684,031	-4,8073125e-05	-0,00046380598	-1,4831094e-05
0	-0,69663376	-1685,9601	-0,003348903	-0,0037886421	-0,003627606
0	-0,69807619	-1687,9674	-0,00026727066	-0,00059383648	-0,00015994221
0	-0,69724321	-1687,2642	-0,0034705396	-0,0038409759	-0,00375225
0	-0,69807619	-1689,2175	-6,9507951e-05	-0,000487037	-4,1501044e-05
0	-0,69945681	-1690,8907	-0,0034727256	-0,0038679731	-0,003768577
0	-0,70006549	-1691,0854	-3,7056452e-05	-0,00035244477	5,5798009e-05
0	-0,69970191	-1693,0605	-0,0036756021	-0,0040204613	-0,0039793872
0	-0,70068687	-1694,2875	0,00027605856	-8,4414438e-05	0,00034196579
0	-0,70077926	-1695,8667	-0,0037047078	-0,0041165221	-0,0040262667
0	-0,70059967	-1698,2556	8,0221216e-05	-0,00034715352	0,00016462727
0	-0,70142078	-1699,3768	-0,0036176867	-0,0040271645	-0,0039341203
0	-0,70237219	-1701,7369	0,00020912761	-0,00017894736	0,00026424974
0	-0,70220232	-1702,8541	-0,0034652897	-0,0038701168	-0,0037721565
0	-0,70369393	-1703,9363	1,622815e-05	-0,00036791986	0,00010253803
0	-0,70406497	-1705,9067	-0,0036615757	-0,0040169051	-0,0039533242
0	-0,70382285	-1704,6083	0,00020358217	-0,00018354024	0,00029168383
0	-0,7044211	-1706,6132	-0,00363717	-0,0040302305	-0,0039669555
0	-0,70565867	-1709,9408	4,7982903e-05	-0,00030767525	0,00013416975
0	-0,70515049	-1709,0682	-0,0034388294	-0,003832988	-0,0037092324
0	-0,70624423	-1712,7605	-0,00020839056	-0,00057177199	-0,00014892685
0	-0,70682019	-1712,4626	-0,0031656735	-0,0035443597	-0,0034356173
0	-0,70826411	-1713,4535	-0,00059822469	-0,00096655288	-0,00053916289
0	-0,70808828	-1716,512	-0,0026019507	-0,0029728203	-0,002829548
0	-0,70846975	-1715,9656	-0,0011756007	-0,0015524352	-0,001252462
0	-0,70845038	-1716,1543	-0,0022261534	-0,0024475367	-0,002286789
0	-0,70866942	-1719,0247	-0,0014428999	-0,0017646739	-0,001480069
0	-0,70899427	-1719,7684	-0,0019802067	-0,002255836	-0,0020557346
0	-0,71024448	-1722,4095	-0,0015100023	-0,0018452544	-0,0016303619
0	-0,71036744	-1722,7863	-0,002148249	-0,0023006999	-0,002218782
0	-0,71020424	-1724,0707	-0,0014369576	-0,0017672154	-0,0014951542
0	-0,7111423	-1727,2644	-0,0021498904	-0,0023654664	-0,0020961512
0	-0,71171594	-1725,8781	-0,0014414527	-0,0018448526	-0,0015457795
0	-0,71255416	-1727,5951	-0,0019692394	-0,0021745062	-0,0019887472
0	-0,71219277	-1729,136	-0,0017769479	-0,0021348638	-0,0018795212
0	-0,71353763	-1731,0483	-0,0015502297	-0,00189413	-0,0015642141
0	-0,71383786	-1734,7244	-0,0023280946	-0,0025946174	-0,0024344621
0	-0,71478117	-1733,5985	-0,0010412872	-0,0013787576	-0,0010751431
0	-0,71551573	-1733,7067	-0,0028564287	-0,0032812564	-0,0031678437
0	-0,71438181	-1737,2411	-0,00043003791	-0,00078358164	-0,00033480348
0	-0,7151686	-1737,6534	-0,0033124001	-0,0037273299	-0,003578566
0	-0,71623099	-1739,8883	-0,00012077158	-0,00046627282	-6,6768334e-05
0	-0,71657002	-1741,2795	-0,0035018947	-0,0038929735	-0,0038034611
0	-0,71718097	-1742,6669	-0,00014759877	-0,00050998118	-2,5729387e-05
0	-0,71788061	-1744,4662	-0,0034258205	-0,0038341843	-0,003743195
0	-0,71704537	-1744,4427	-0,00023683926	-0,00060292665	-0,00012398908
0	-0,71790743	-1745,708	-0,0033901255	-0,003766238	-0,003653513
0	-0,71835291	-1749,9624	-0,00010434975	-0,0004526194	2,7422357e-06
0	-0,71959126	-1749,7573	-0,0035396728	-0,0039404458	-0,0038903812
0	-0,7195406	-1750,6678	4,7003559e-05	-0,00031675686	0,00010443982
0	-0,72041303	-1752,7794	-0,0036169793	-0,0040076175	-0,0039017235
0	-0,72043687	-1752,6171	0,00017346436	-0,00025145966	0,0002659887
0	-0,72154033	-1756,2051	-0,0038219993	-0,0041851951	-0,004119216
0	-0,7211827	-1756,3362	0,00023231318	-0,00011324396	0,00029612391
0	-0,72297978	-1756,7985	-0,0035498994	-0,0039542885	-0,003846705
0	-0,72233307	-1760,6508	4,6312343e-05	-0,00026050728	0,00014884623
0	-0,72242391	-1761,2458	-0,003636719	-0,0040774643	-0,0040138345
0	-0,72379261	-1762,3923	7,532828e-05	-0,00030548728	0,00019580279
0	-0,72393489	-1763,7206	-0,0035658078	-0,003951021	-0,0038782924
0	-0,72484684	-1764,3462	3,743975e-05	-0,00031668166	0,00012133452
0	-0,72444749	-1766,951	-0,0035843053	-0,0039619799	-0,0038802249
0	-0,72552192	-1767,7479	0,00011223441	-0,00024539989	0,0002251094
0	-0,72645915	-1767,9647	-0,0034656709	-0,0038911097	-0,0037539317
0	-0,72675574	-1771,1938	-0,0002918017	-0,00062045804	-0,00015947924
0	-0,72671545	-1772,0319	-0,0030707668	-0,0034005931	-0,0032840716
0	-0,72796869	-1773,3143	-0,00068781443	-0,0010259076	-0,00059781974
0	-0,72766912	-1773,5159	-0,0025976815	-0,0029736788	-0,0028138899
0	-0,72820711	-1773,9404	-0,0013047669	-0,0016234014	-0,001292292
0	-0,72924793	-1777,8536	-0,001959359	-0,0023147457	-0,0021191931
0	-0,7298857	-1778,1804	-0,0014553616	-0,001784096	-0,0015276322
0	-0,72957647	-1777,9717	-0,0021165991	-0,0023850498	-0,0021999145
0	-0,73049438	-1780,9666	-0,0015974091	-0,0019086481	-0,0016662322
0	-0,73208737	-1782,5293	-0,0019937579	-0,0022931893	-0,0020788906
0	-0,73174608	-1782,5393	-0,0013972459	-0,0017274397	-0,0014409529
0	-0,73240924	-1783,531	-0,0021317299	-0,0024014555	-0,0021846613
0	-0,73260295	-1783,1807	-0,0015553482	-0,0018936226	-0,0015726188
0	-0,73252171	-1787,6409	-0,001885327	-0,0021709094	-0,0019304989
0	-0,73360354	-1789,0798	-0,0017823087	-0,0021271133	-0,0018832569
0	-0,73363185	-1789,2454	-0,001516558	-0,0018521028	-0,0015208939
0	-0,73374581	-1791,9604	-0,002421052	-0,0027995091	-0,0026068606
0	-0,73478746	-1792,2744	-0,00086981658	-0,0012834597	-0,00079516426
0	-0,7354759	-1794,1008	-0,002884269	-0,0032497046	-0,0030986159
0	-0,73561668	-1795,722	-0,00037854275	-0,00077114691	-0,00036480732
0	-0,7360183	-1795,3353	-0,0034278005	-0,0037614023	-0,0036759702
0	-0,73598695	-1798,2699	-8,1215112e-05	-0,00042579934	-2,9776056e-05
0	-0,7368356	-1799,2478	-0,0035255197	-0,0038256936	-0,0037635523
0	-0,7373445	-1799,1519	-0,0001862341	-0,00058649539	-6,6228968e-05
0	-0,73781681	-1801,5715	-0,0034613986	-0,0038284559	-0,0037768376
0	-0,73831308	-1801,3965	-0,00011881086	-0,00045320435	2,0294101e-05
0	-0,7394768	-1803,8938	-0,0033600908	-0,0037491836	-0,0035956465
0	-0,73913705	-1804,7179	-0,00012565666	-0,00051196042	-5,2901451e-05
0	-0,73994327	-1805,5753	-0,0035720696	-0,0039714416	-0,0038815299
0	-0,74129552	-1809,0461	0,0001670816	-0,00024840003	0,00023494758
0	-0,74058843	-1808,6248	-0,0036540225	-0,0040832572	-0,0039982917
0	-0,74198174	-1809,9993	9,0750254e-05	-0,00027709821	0,0001878375
0	-0,74191093	-1812,282	-0,0036258015	-0,0040479535	-0,0039250199
0	-0,74202865	-1812,0999	0,00026645663	-0,00012664495	0,00034065917
0	-0,74286461	-1815,3008	-0,0037140879	-0,0040961266	-0,0040227911
0	-0,74322152	-1816,1589	-4,9213122e-06	-0,00040543004	2,6288617e-05
0	-0,74415731	-1814,9336	-0,0035588234	-0,0039679869	-0,0038802521
0	-0,74411106	-1818,3641	0,00019948231	-0,00017588529	0,00023533365
0	-0,7450484	-1819,5919	-0,0036776627	-0,004043255	-0,0039943098
0	-0,74544477	-1821,1097	7,6597644e-05	-0,00035974229	0,00013569021
0	-0,74576068	-1822,6825	-0,0035226287	-0,0038655845	-0,0038231816
0	-0,74657726	-1821,8666	-5,6534918e-05	-0,0004397477	-1,0221265e-06
0	-0,74641633	-1824,1807	-0,0033734138	-0,0038135576	-0,0037202584
0	-0,74724782	-1826,3691	-0,00024995563	-0,00063498598	-0,00017421851
0	-0,74762332	-1825,5476	-0,0029668475	-0,0033592579	-0,00321831
0	-0,74864697	-1828,6975	-0,00082178187	-0,0011609851	-0,00080680405
0	-0,74814409	-1829,4075	-0,0024691923	-0,0027683419	-0,0026344648
0	-0,74854863	-1829,6377	-0,0012399442	-0,0015815538	-0,0012543568
0	-0,74968266	-1832,2711	-0,002078722	-0,0024525381	-0,0022619565
0	-0,74974149	-1831,7491	-0,0016230842	-0,0019102561	-0,001662062
0	-0,75089484	-1834,5956	-0,0020031617	-0,0022577448	-0,0020987703
0	-0,75051117	-1835,5735	-0,0014720934	-0,0017861547	-0,0015187028
0	-0,75238943	-1836,1763	-0,0020925978	-0,0023110094	-0,0021416536
0	-0,75230968	-1839,4503	-0,0014106771	-0,00180837	-0,001511377
0	-0,75184107	-1838,7308	-0,0019041435	-0,0021723958	-0,0020305689
0	-0,75314343	-1840,0887	-0,0015975581	-0,0019533013	-0,0017095332
0	-0,75326264	-1843,8628	-0,0018652033	-0,002178533	-0,0019597709
0	-0,7543422	-1843,3158	-0,001931826	-0,002191955	-0,0019924333
0	-0,75537413	-1845,6838	-0,0014649271	-0,0017142493	-0,0014538651
0	-0,75566244	-1846,6812	-0,0024389667	-0,0028204732	-0,0026201587
0	-0,75565207	-1846,6326	-0,00079087011	-0,0011132994	-0,00072322058
0	-0,75582564	-1849,335	-0,0030265341	-0,0034248796	-0,0033178255
0	-0,75685608	-1849,0903	-0,00030971292	-0,00072748185	-0,00026388574
0	-0,75717795	-1849,7817	-0,0033514914	-0,0037086462	-0,0036202089
0	-0,75690001	-1853,4929	-0,00010047559	-0,00049580476	-4,9951996e-05
0	-0,75846314	-1853,2101	-0,0034438889	-0,0038216603	-0,0036963939
0	-0,75882226	-1853,6948	-0,00012382312	-0,00052729831	-5,8693331e-05
0	-0,75883496	-1854,3276	-0,0033475121	-0,0037612449	-0,0036968791
0	-0,75913221	-1854,9414	-7,0969836e-05	-0,0004730995	-1,9980362e-05
0	-0,76058137	-1858,2186	-0,0034565625	-0,003922957	-0,0037919593
0	-0,76123703	-1857,6595	-3,8075086e-05	-0,00045152457	1,1903976e-05
0	-0,76081902	-1858,3505	-0,0035589011	-0,0039355569	-0,0038773019
0	-0,76147467	-1863,0542	0,00014278368	-0,00031336167	0,00021753163
0	-0,76255429	-1863,2352	-0,0037449091	-0,0041420781	-0,0040393807
0	-0,76288807	-1864,1423	0,00029705843	-0,00013728705	0,00034448429
0	-0,76292902	-1864,3796	-0,0036391024	-0,004035606	-0,0038790398
0	-0,76301324	-1864,5052	8,594594e-05	-0,00033845752	0,00011967379
0	-0,76379108	-1868,4879	-0,0036993721	-0,0041024056	-0,0039883298
0	-0,76450855	-1868,1705	0,00010318181	-0,00023119536	0,00022558874
0	-0,7649526	-1868,8551	-0,0035314469	-0,0038816461	-0,0038322993
0	-0,76478124	-1872,1465	9,5009018e-05	-0,00038494982	0,00014903679
0	-0,76519477	-1873,6044	-0,0036722152	-0,0040436368	-0,0040021501
0	-0,76605308	-1876,2864	0,00021747284	-0,00014915217	0,00029872012
0	-0,76659989	-1876,3647	-0,0036004619	-0,0039898064	-0,0039270669
0	-0,76688159	-1877,1045	-7,7986624e-06	-0,0004480686	-2,5684858e-06
0	-0,76803041	-1881,795	-0,0032636197	-0,0036846427	-0,0036052912
0	-0,76799762	-1881,2155	-0,00027706483	-0,00063539884	-0,00020458116
0	-0,76903772	-1881,6993	-0,0029237713	-0,0033278621	-0,003195927
0	-0,76887238	-1884,511	-0,00090522226	-0,0012547956	-0,00086346036
0	-0,76981336	-1885,9171	-0,0023443417	-0,0026269208	-0,0024820231
0	-0,77113509	-1887,733	-0,0013036866	-0,0016797577	-0,0013711932
0	-0,77001226	-1886,9464	-0,002082899	-0,0023537206	-0,0022202784
0	-0,7705152	-1887,0975	-0,0015968725	-0,0018865759	-0,0016332457
0	-0,77191144	-1891,1052	-0,0018649218	-0,002152035	-0,0019945106
0	-0,77246201	-1891,1616	-0,0014826495	-0,0017566236	-0,0014902633
0	-0,77241361	-1891,3994	-0,0021545428	-0,0024063531	-0,0021795873
0	-0,77348053	-1894,4188	-0,0015375171	-0,0018348701	-0,0015013018
0	-0,77334118	-1896,2125	-0,0020260257	-0,002237343	-0,0021036414
0	-0,77433139	-1898,306	-0,0015348471	-0,0019181732	-0,0016112627
0	-0,77396184	-1898,6923	-0,0018291103	-0,0021482967	-0,0018675312
0	-0,77508092	-1899,4026	-0,0020091815	-0,0023329875	-0,0021508881
0	-0,7758193	-1902,9143	-0,0012170214	-0,0016094079	-0,0012753687
0	-0,77572912	-1901,9219	-0,0025464708	-0,0027962737	-0,0027205269
0	-0,77613068	-1901,3748	-0,00079262024	-0,0011760861	-0,00074223924
0	-0,77714849	-1905,4423	-0,0031050628	-0,0034813562	-0,003359904
0	-0,77694654	-1905,5919	-0,00026061098	-0,0005945983	-0,00013641511
0	-0,77774751	-1908,571	-0,0033822106	-0,0038107669	-0,0036541475
0	-0,77829808	-1909,3529	-0,00011894954	-0,00052325922	-0,00012688535
0	-0,778795	-1908,1544	-0,0034020252	-0,0038202247	-0,0037742613
0	-0,7805407	-1911,4243	-9,5578434e-05	-0,00047615869	3,2118332e-05
0	-0,77931952	-1911,1674	-0,0033663332	-0,0037787764	-0,0037086338
0	-0,77981126	-1911,9705	-0,00021626314	-0,00064784888	-0,0001504978
0	-0,78101528	-1914,3485	-0,0034404993	-0,0038705873	-0,003736469
0	-0,78092963	-1915,395	5,322785e-05	-0,00039032221	0,00012310978
0	-0,7808156	-1918,5643	-0,0035683289	-0,0040056175	-0,0038886876
0	-0,78234971	-1919,073	0,00010095595	-0,00032245848	0,0002067742
0	-0,78306496	-1918,7529	-0,0036000588	-0,0040052636	-0,0040012011
0	-0,78326833	-1922,0758	0,00029089133	-0,00011243119	0,00034271856
0	-0,78268945	-1922,5331	-0,0037602736	-0,0042068753	-0,0040837885
0	-0,78424585	-1923,9515	9,1841939e-05	-0,00032421525	0,00014797333
0	-0,78357905	-1925,8407	-0,003541074	-0,0038895605	-0,0038156849
0	-0,78516972	-1925,9534	0,00015256461	-0,00023173215	0,00023280241
0	-0,78506839	-1929,1251	-0,0036417029	-0,0040700384	-0,0039384537
0	-0,78649968	-1929,8083	2,6461057e-05	-0,00035358372	9,164236e-05
0	-0,78684688	-1928,1029	-0,0035339606	-0,0039483192	-0,003908853
0	-0,78785646	-1932,0278	6,3596672e-05	-0,00034228378	9,9862154e-05
0	-0,78697574	-1931,9473	-0,0035786321	-0,0039992901	-0,0038585002
0	-0,78860372	-1932,2717	6,4244668e-05	-0,00031307715	0,00013690937
0	-0,78838021	-1935,0328	-0,0033209531	-0,0036885843	-0,0035784927
0	-0,78851879	-1934,2809	-0,00041168474	-0,00083532248	-0,000382561
0	-0,7893585	-1937,5562	-0,0028125446	-0,0031725913	-0,0030507492
0	-0,78950298	-1939,3323	-0,00093396753	-0,0012190243	-0,00084245595
0	-0,79156756	-1939,9585	-0,002395831	-0,002695712	-0,0025330775
0	-0,79051781	-1941,8463	-0,0014844043	-0,0017771368	-0,0014973278
0	-0,79170614	-1942,2899	-0,0019461846	-0,0022233082	-0,0020532317
0	-0,79218376	-1943,7638	-0,0014731316	-0,0018221617	-0,0015061728
0	-0,7913835	-1945,2648	-0,0020399129	-0,0022544235	-0,0020624902
0	-0,7925272	-1946,2954	-0,0014942669	-0,0018574503	-0,0015758995
0	-0,79305995	-1948,1272	-0,0021130957	-0,0023344681	-0,0021809579
0	-0,79324991	-1948,2584	-0,001489363	-0,0017940152	-0,0015457526
0	-0,79413652	-1948,8291	-0,0020146458	-0,0023162735	-0,0021502832
0	-0,79438019	-1952,6718	-0,0015952009	-0,0019010666	-0,0016610605
0	-0,7944867	-1952,704	-0,0017880481	-0,0020180799	-0,0018700234
0	-0,79601854	-1953,9373	-0,002011168	-0,0023723315	-0,002144509
0	-0,79598653	-1956,1211	-0,0012263689	-0,0015614993	-0,001216708
0	-0,79716671	-1955,7196	-0,0026959612	-0,0030143687	-0,0028949336
0	-0,796628	-1957,009	-0,00068725145	-0,0010551468	-0,00062174519
0	-0,79752433	-1959,2539	-0,0031437227	-0,0034355903	-0,003364651
0	-0,79759359	-1960,2378	-0,00024849011	-0,00061975344	-0,00011032076
0	-0,79880285	-1962,879	-0,0033798374	-0,0038112826	-0,0036830166
0	-0,79838187	-1963,0308	-0,00013121535	-0,00049840193	-1,0309304e-06
0	-0,79976916	-1965,2588	-0,0034227187	-0,0038513248	-0,0037178136
0	-0,80150139	-1967,4822	-0,00015007434	-0,00050934881	-5,7134457e-05
0	-0,8017801	-1965,7699	-0,00346775	-0,0038522233	-0,0037518705
0	-0,80038536	-1966,5463	-8,6725195e-05	-0,00050059665	-7,1166141e-07
0	-0,80117285	-1969,2223	-0,0034582668	-0,0038194691	-0,0037137768
0	-0,8023262	-1970,5179	2,2328168e-05	-0,00044068633	6,1789469e-05
0	-0,80200732	-1973,7489	-0,0036350156	-0,0040286109	-0,003894449
0	-0,80300122	-1973,4592	0,00029782794	-6,7622459e-05	0,00040228391
0	-0,80278069	-1972,8715	-0,0036638684	-0,0040253145	-0,0039654458
0	-0,80353546	-1976,6873	0,00017630548	-0,00028269945	0,00021539432
0	-0,80356747	-1977,5237	-0,0036613964	-0,0041047079	-0,0040312582
0	-0,80480504	-1980,2611	0,00027298665	-0,00016372972	0,00032505399
0	-0,80488324	-1980,3466	-0,0035903768	-0,003995249	-0,0038718535
0	-0,80678391	-1980,7917	8,0445607e-05	-0,00034868636	0,00010061805
0	-0,80594122	-1982,8842	-0,0037353884	-0,0040669618	-0,0039841812
0	-0,80690014	-1983,0433	0,00024263776	-0,00019550863	0,00030233175
0	-0,80685544	-1984,793	-0,0036031972	-0,0039988342	-0,003955143
0	-0,80839396	-1987,9966	9,0489048e-05	-0,00036643635	8,7386288e-05
0	-0,80752146	-1987,8113	-0,003416921	-0,0038643414	-0,0037660548
0	-0,80810559	-1990,8776	-9,8805176e-05	-0,00043280874	-1,0141957e-05
0	-0,8089118	-1991,1168	-0,0032517561	-0,0036784832	-0,0035782286
0	-0,81017542	-1990,9524	-0,00044782137	-0,00084457872	-0,00038043625
0	-0,80979615	-1994,6323	-0,0027663647	-0,0030775312	-0,0029054298
0	-0,81040931	-1994,3099	-0,00096322282	-0,0013535613	-0,00098170503
0	-0,81014186	-1995,0669	-0,0023531646	-0,0026563806	-0,0024914618
0	-0,81192923	-1999,0833	-0,0013963146	-0,0017337209	-0,0014240983
0	-0,81198066	-1997,9264	-0,0019413811	-0,0022451614	-0,0020233172
0	-0,81176907	-2000,4542	-0,0015566117	-0,0018864308	-0,0016107538
0	-0,81304681	-2001,0858	-0,0020690607	-0,0023065647	-0,0021547852
0	-0,81435591	-2000,6628	-0,0015685587	-0,0018822136	-0,0016115663
0	-0,81327927	-2003,9055	-0,0019959677	-0,0023298664	-0,0021296288
0	-0,81471056	-2004,6504	-0,0014410212	-0,0017999437	-0,0014763018
0	-0,81559491	-2004,7765	-0,0019988096	-0,0022662694	-0,0020962791
0	-0,81460547	-2008,6407	-0,0016811892	-0,0019991491	-0,0017025216
0	-0,81644356	-2010,3772	-0,001626458	-0,0020325435	-0,0017204424
0	-0,81752908	-2012,9473	-0,0021014051	-0,0023402562	-0,0021941746
0	-0,81680864	-2012,6021	-0,0012427766	-0,001564546	-0,0012123232
0	-0,81641603	-2011,6252	-0,0027723832	-0,0031185269	-0,0029259645
0	-0,81821382	-2017,1387	-0,00045733264	-0,0008963889	-0,0004232107
0	-0,81912726	-2016,0627	-0,0031678746	-0,0035371047	-0,0034216815
0	-0,81845593	-2016,8802	-0,00022994369	-0,00067466241	-0,00016437923
0	-0,8187331	-2018,0424	-0,003361668	-0,00377631	-0,003720256
0	-0,81946552	-2019,5692	-9,3296258e-05	-0,00049162022	-3,6814017e-05
0	-0,81997883	-2022,3925	-0,0034588128	-0,0038357044	-0,0037352019
0	-0,82053471	-2023,5605	-0,00022515756	-0,00057481328	-0,00016767357
0	-0,82090348	-2023,2744	-0,0033959276	-0,0037528691	-0,0036486774
0	-0,82204711	-2026,3234	-6,9410016e-05	-0,00039019797	3,8627113e-05
0	-0,82219911	-2027,0333	-0,0035159702	-0,0039439755	-0,0038021589
0	-0,82244802	-2028,1217	-4,6481146e-05	-0,00041921608	6,6728389e-05
0	-0,82308352	-2029,3284	-0,0035903284	-0,0039921952	-0,003918482
0	-0,82430243	-2029,032	0,00019145897	-0,00022237396	0,00031794581
0	-0,82362443	-2032,2943	-0,0037686827	-0,0041363928	-0,0040423195
0	-0,824821	-2032,2435	0,00016976672	-0,00023946985	0,00023507062
0	-0,8247577	-2032,3777	-0,0035675315	-0,0039914795	-0,0039056097
0	-0,82566369	-2036,2709	0,00018815335	-0,00023679428	0,00019043342
0	-0,8265115	-2036,7101	-0,003680313	-0,0040373951	-0,0039926041
0	-0,82611889	-2037,6289	-9,7352313e-08	-0,00036814393	0,00010702832
0	-0,82796663	-2040,2314	-0,0035157534	-0,0039382852	-0,003793472
0	-0,82744509	-2039,6912	0,00010989563	-0,00022533361	0,00023408065
0	-0,82884431	-2043,4313	-0,0036918083	-0,0040672547	-0,0039425264
0	-0,82819313	-2043,7052	0,00021005573	-0,00021846483	0,00027734073
0	-0,82897174	-2043,715	-0,0035379692	-0,0039611063	-0,0038584433
0	-0,82900298	-2046,0625	-0,00011498574	-0,00061792973	-8,95634e-05
0	-0,83039629	-2047,1356	-0,0031227451	-0,0035918965	-0,0034323034
0	-0,83107203	-2048,8416	-0,00049066613	-0,00088342139	-0,00039626763
0	-0,8312121	-2049,479	-0,0026978934	-0,0030833867	-0,0029549242
0	-0,83134919	-2048,9182	-0,0010169444	-0,0013762936	-0,0010008551
0	-0,83201081	-2051,9902	-0,0020323719	-0,0023226116	-0,0022025472
0	-0,83256811	-2052,822	-0,0013545157	-0,0017179373	-0,0014382527
0	-0,83270073	-2052,9751	-0,002079902	-0,0023636802	-0,0021826408
0	-0,83279908	-2057,2886	-0,0015997194	-0,0018891328	-0,0016359518
0	-0,8337453	-2057,0483	-0,0020260026	-0,0022422948	-0,0020836112
0	-0,83413422	-2058,6499	-0,0014323669	-0,0017803279	-0,0014893794
0	-0,83484501	-2061,3318	-0,0020816505	-0,0024256115	-0,0021867037
0	-0,83491874	-2060,8875	-0,0014930936	-0,0017961289	-0,0014977332
0	-0,83546412	-2064,4099	-0,0020476144	-0,0022236246	-0,0020400141
0	-0,8355521	-2064,729	-0,0017348534	-0,002065639	-0,0017831322
0	-0,83616602	-2065,0986	-0,0017260844	-0,0020467159	-0,0017306266
0	-0,83757192	-2068,0774	-0,0022092357	-0,0025435735	-0,002357001
0	-0,83784091	-2068,2456	-0,0010552341	-0,0013939374	-0,001040807
0	-0,83787143	-2070,1658	-0,0027766239	-0,0030591672	-0,0029495978
0	-0,83770007	-2071,6611	-0,00050370058	-0,00087497971	-0,00043109932
0	-0,83869624	-2072,5364	-0,0032164005	-0,0036822585	-0,0035856639
0	-0,83964992	-2075,5869	-0,00016090809	-0,00053589151	-0,00010265911
0	-0,83965659	-2076,3743	-0,0034478784	-0,0038528549	-0,0037412064
0	-0,84018111	-2076,6086	-0,00018063321	-0,00054740376	-7,6997603e-05
0	-0,84004474	-2080,5437	-0,0034283411	-0,0038435131	-0,0037145326
0	-0,84144473	-2080,9888	-0,00014254227	-0,00048078035	-5,7105135e-05
0	-0,84145665	-2082,1648	-0,0033364273	-0,0037496807	-0,0036122794
0	-0,84193796	-2085,7966	-0,00016274658	-0,00048282626	-6,1594037e-05
0	-0,84377754	-2085,5745	-0,0035283426	-0,0039511165	-0,0038346373
0	-0,84329844	-2087,6133	8,9598179e-05	-0,0003141429	0,00015814177
0	-0,84340501	-2088,3484	-0,0036274197	-0,0040267156	-0,0038591344
0	-0,8435421	-2089,7927	0,00011169584	-0,00030513477	0,00016951526
0	-0,84492493	-2094,9548	-0,0037171177	-0,0041017793	-0,0040190578
0	-0,84553587	-2094,8232	0,0003646093	-0,00011030847	0,00038431026
0	-0,84643435	-2096,9792	-0,0036959806	-0,0041175797	-0,0039924392
0	-0,84638524	-2099,4343	3,0554365e-05	-0,00038468366	0,00014895413
0	-0,84718466	-2099,8794	-0,0036499435	-0,0040608356	-0,0039200862
0	-0,84747899	-2101,8906	0,00015195605	-0,00024578781	0,00025126938
0	-0,84764361	-2100,8015	-0,0035817348	-0,0040057059	-0,003881332
0	-0,84764659	-2101,4504	7,1355753e-05	-0,00033995477	0,00014235433
0	-0,84904134	-2105,3569	-0,003517549	-0,0039298632	-0,0038674448
0	-0,84843409	-2103,9448	8,9993555e-05	-0,0003184494	0,0001666115
0	-0,84913898	-2105,4404	-0,0035991373	-0,0039133052	-0,0038129624
0	-0,85121542	-2108,5779	-0,00010491189	-0,00049362733	-2,3040775e-05
0	-0,85104853	-2108,1794	-0,0031946541	-0,0035237039	-0,0034047561
0	-0,85124075	-2111,1926	-0,0005864838	-0,00097021362	-0,00053206977
0	-0,85098743	-2110,7595	-0,0026545923	-0,0030543255	-0,0029029259
0	-0,85094643	-2111,2031	-0,0011301063	-0,0014386986	-0,0010995659
0	-0,85250211	-2115,4861	-0,0021939015	-0,0024856492	-0,0022420518
0	-0,85316527	-2114,9426	-0,0014417062	-0,0017697721	-0,0014823506
0	-0,8543849	-2115,4441	-0,0020872932	-0,0022772898	-0,0021304602
0	-0,85387975	-2116,4094	-0,0014806961	-0,0018587084	-0,0015594458
0	-0,85408688	-2117,1809	-0,0020114752	-0,0022098403	-0,0020677375
0	-0,8551538	-2120,522	-0,0014241394	-0,0017702634	-0,0014330086
0	-0,85420537	-2120,3267	-0,0021524651	-0,0023255912	-0,0021775821
0	-0,85568875	-2121,4219	-0,0015063655	-0,0018621123	-0,0015535628
0	-0,85590112	-2124,7217	-0,0020032583	-0,0022404189	-0,0020677834
0	-0,85706639	-2125,7344	-0,0017258092	-0,0020463208	-0,001777117
0	-0,8568294	-2125,9644	-0,0017228225	-0,0019942273	-0,0017062984
0	-0,85801113	-2128,0688	-0,0021939781	-0,0025730324	-0,0023637626
0	-0,8591764	-2127,5266	-0,00094157015	-0,0013450811	-0,00095367373
0	-0,85860789	-2130,4832	-0,0028134875	-0,0031702614	-0,0030285541
0	-0,86020082	-2130,3918	-0,00054886611	-0,00092345022	-0,00048200274
0	-0,85980225	-2129,2925	-0,0032842394	-0,0036839643	-0,0035623768
0	-0,86016804	-2133,5	-0,0001990181	-0,00056280446	-5,4631819e-05
0	-0,86110604	-2134,6921	-0,0034523071	-0,0038195795	-0,003723538
0	-0,86096895	-2136,6958	-0,0001623221	-0,00055155711	-0,00010318225
0	-0,86159039	-2138,7915	-0,0033884463	-0,0037651912	-0,0036556239
0	-0,86259615	-2139,5996	-0,00012770746	-0,00050762948	-1,9109648e-05
0	-0,86253953	-2142,4683	-0,0034419186	-0,0038357193	-0,0037083179
0	-0,86296201	-2142,5659	-0,00013804151	-0,0005479384	-7,5752832e-05
0	-0,86252022	-2142,2798	-0,003510016	-0,0038528184	-0,0037144045
0	-0,86548775	-2146,3169	8,5495267e-05	-0,00029523094	0,00020772532
0	-0,86398494	-2146,3896	-0,0036573587	-0,0041090925	-0,0039481856
0	-0,86615908	-2148,5818	0,00023436878	-0,00011714572	0,000309319
0	-0,86612403	-2148,2068	-0,0034584908	-0,003890034	-0,0037814514
0	-0,86545795	-2148,2102	0,0001783375	-0,00025184802	0,00022992601
0	-0,86702406	-2152,4026	-0,0037491322	-0,0041317381	-0,0040618149
0	-0,86699873	-2153,0969	7,8527955e-05	-0,00025749946	0,0001777945
0	-0,86751652	-2152,4502	-0,0035047713	-0,0039423085	-0,0038281567
0	-0,86753517	-2156,4956	0,00018675317	-0,00025139499	0,00025460898
0	-0,86820573	-2156,1931	-0,0036922526	-0,0041197557	-0,0040135141
0	-0,86930245	-2158,0916	0,00012101649	-0,00024721015	0,00027576258
0	-0,86939406	-2158,2888	-0,0035984782	-0,0039843731	-0,0039151465
0	-0,86953866	-2157,6633	-4,6417845e-05	-0,00042960304	9,6019576e-05
0	-0,8693881	-2162,1699	-0,0034469937	-0,0038225329	-0,0037040098
0	-0,87105483	-2163,6411	-9,863943e-05	-0,00049300364	-1,124703e-05
0	-0,87098706	-2163,6697	-0,0031194163	-0,0035085669	-0,0033844365
0	-0,87237358	-2166,428	-0,00070151279	-0,0010082821	-0,00063034362
0	-0,87315589	-2167,3462	-0,0025943518	-0,0028072393	-0,0026873106
0	-0,87213743	-2169,2864	-0,001110169	-0,0015071704	-0,001125239
0	-0,87287426	-2171,1335	-0,0022618114	-0,0026198097	-0,0023942236
0	-0,87447834	-2170,3862	-0,0015287001	-0,0018016049	-0,0015216088
0	-0,87517869	-2174,2229	-0,001943937	-0,0022253541	-0,0020185555
0	-0,87501478	-2174,6453	-0,0014841855	-0,0018316085	-0,0015045787
0	-0,87531877	-2175,1746	-0,0021116736	-0,0023662962	-0,0022142639
0	-0,87535155	-2178,0981	-0,0014023038	-0,0017591274	-0,0014536295
0	-0,87690425	-2178,1443	-0,0019242472	-0,0021496348	-0,0020362241
0	-0,8767463	-2179,9536	-0,0015393833	-0,001860039	-0,0016083322
0	-0,87768507	-2182,0667	-0,0019718502	-0,0022835105	-0,0020503527
0	-0,87801743	-2180,7664	-0,0018076778	-0,0020843165	-0,0017896775
0	-0,87828708	-2183,55	-0,0015289591	-0,0017947063	-0,0015913243
0	-0,87883103	-2184,6479	-0,0022461095	-0,0025580695	-0,0023559798
0	-0,87919605	-2184,9673	-0,0010564593	-0,0013703881	-0,00099808618
0	-0,87960291	-2187,3508	-0,0029298591	-0,0032968596	-0,0031982684
0	-0,87949705	-2187,814	-0,00040577521	-0,00081546872	-0,00031573052
0	-0,88013113	-2191,0435	-0,0033258034	-0,0036668244	-0,0036317669
0	-0,88210034	-2193,4021	-0,00019708255	-0,00053631264	-6,3005209e-05
0	-0,88158023	-2191,5354	-0,0034335349	-0,0038042641	-0,0037557539
0	-0,88150132	-2195,166	-7,430921e-05	-0,00051087292	-5,7350771e-05
0	-0,88284087	-2196,4363	-0,0033434664	-0,0037422203	-0,0036350407
0	-0,88299441	-2195,0989	-0,00018975188	-0,00060148269	-0,00011659118
0	-0,88355243	-2197,0493	-0,0034319505	-0,0038496559	-0,0037666648
0	-0,884027	-2197,7407	-4,4359622e-05	-0,00037652647	5,3180192e-05
0	-0,88484359	-2200,061	-0,0035447422	-0,003892839	-0,0037695481
0	-0,88490248	-2202,0488	1,99856e-05	-0,00035248511	6,6191351e-05
0	-0,88493526	-2201,0811	-0,0036432098	-0,0040346086	-0,0039191842
0	-0,88538897	-2205,0435	0,00027502945	-0,00019240707	0,00033661767
0	-0,88638294	-2205,8884	-0,0037053993	-0,0041110981	-0,003991432
0	-0,88692379	-2206,3228	4,2796892e-05	-0,00037806656	0,0001238945
0	-0,88700801	-2209,4121	-0,0035918804	-0,0039837859	-0,0038981277
0	-0,88823438	-2209,6118	0,00023135624	-0,0002275275	0,00026426796
0	-0,88718385	-2210,342	-0,0035849777	-0,0040350184	-0,0039367713
0	-0,88846087	-2212,8896	7,7426375e-05	-0,00034285354	0,00016097321
0	-0,88887662	-2212,9138	-0,003635176	-0,0040323231	-0,0039327433
0	-0,88973939	-2215,8076	0,00023054512	-0,00020072769	0,00028124006
0	-0,8899473	-2215,5037	-0,0036923005	-0,0040400126	-0,0039644404
0	-0,89052391	-2217,4294	8,1244216e-05	-0,00031033027	0,0001306396
0	-0,8906908	-2220,9031	-0,0034465974	-0,0037697051	-0,0037024505
0	-0,89160132	-2220,5	-0,00020634965	-0,00065998209	-0,00015637335
0	-0,89315844	-2222,5127	-0,0030210861	-0,003510921	-0,003325498
0	-0,89280677	-2224,5767	-0,00069237966	-0,0010564295	-0,00068007584
0	-0,89326501	-2223,8154	-0,0025386198	-0,0028667084	-0,002678056
0	-0,89284629	-2226,0078	-0,0012515222	-0,0015788409	-0,001274817
0	-0,89422238	-2226,3052	-0,0021439691	-0,0024012362	-0,002215411
0	-0,89463365	-2227,0593	-0,0014889949	-0,0017993539	-0,001536197
0	-0,8952744	-2231,5015	-0,0019135897	-0,0023008755	-0,00208416
0	-0,8953892	-2230,7988	-0,0015074722	-0,0018693795	-0,0015457441
0	-0,8958295	-2232,3293	-0,00215016	-0,0023891702	-0,0021996142
0	-0,89592564	-2233,2664	-0,0014714296	-0,0018127017	-0,0015211027
0	-0,89727193	-2234,6946	-0,0020769429	-0,0023256431	-0,0021590837
0	-0,8969866	-2236,9485	-0,0014726962	-0,001864795	-0,0015861348
0	-0,89750218	-2236,4705	-0,0019775396	-0,0021593405	-0,0019904261
0	-0,89820325	-2236,7473	-0,0018669255	-0,0021823845	-0,0019050244
0	-0,89966726	-2240,4634	-0,0014952383	-0,001819251	-0,0014707902
0	-0,89990646	-2239,8279	-0,0024181982	-0,0026506165	-0,0024418638
0	-0,90048838	-2241,6111	-0,00096399814	-0,0013351652	-0,0010086338
0	-0,90020746	-2242,9685	-0,0029708811	-0,0033356734	-0,0032022381
0	-0,9007014	-2244,6255	-0,00034195342	-0,00070601341	-0,00022847104
0	-0,90201867	-2249,0337	-0,0032886735	-0,0037251869	-0,0036157337
0	-0,90112162	-2248,6616	-0,00012912802	-0,00056613603	-8,5361171e-05
0	-0,90170354	-2248,8464	-0,0034032676	-0,0038172107	-0,0037282375
0	-0,9026401	-2252,0798	-8,7232766e-05	-0,0005131457	-7,3448318e-05
0	-0,90264827	-2252,6028	-0,0032804629	-0,0036612186	-0,0035662581
0	-0,90367794	-2253,5522	-0,00020336229	-0,00061387324	-0,00018215636
0	-0,90434253	-2255,0002	-0,0033764569	-0,0037687365	-0,0036643138
0	-0,90474415	-2254,8665	-5,7771103e-07	-0,00040726262	5,6862482e-05
0	-0,90635049	-2259,613	-0,0036050326	-0,0040057655	-0,0038565591
0	-0,90611577	-2258,7415	0,00010411197	-0,00034605185	0,00018507017
0	-0,90571791	-2257,6885	-0,0036041089	-0,0040579662	-0,003897161
0	-0,90560615	-2261,355	0,00013491546	-0,00021059332	0,0002546444
0	-0,90798664	-2263,2905	-0,0038108001	-0,0041307253	-0,0041177683
0	-0,90829062	-2264,3264	0,00021948217	-0,00018218011	0,00031018484
0	-0,90823472	-2265,1279	-0,0035201935	-0,0039541423	-0,0038185958
0	-0,90868247	-2266,3123	0,00012183111	-0,00030893166	0,00018346123
0	-0,90847313	-2270,3105	-0,0037065642	-0,0041251075	-0,0039598821
0	-0,9089582	-2271,2153	0,00010232441	-0,00030543303	0,00021093911
0	-0,91010404	-2271,3181	-0,0035687101	-0,0039945734	-0,00383949
0	-0,91003925	-2273,8562	8,43007e-05	-0,00039566337	0,00014738442
0	-0,9114362	-2273,9292	-0,0035817551	-0,0039988118	-0,0039160294
0	-0,91236603	-2275,6321	0,00011674652	-0,0002980885	0,00015783698
0	-0,91162992	-2275,6726	-0,0034374772	-0,0038880678	-0,0037811394
0	-0,91204345	-2276,1292	-0,00027982125	-0,00066349586	-0,00021670639
0	-0,91185498	-2281,8276	-0,002962949	-0,0033693146	-0,0032128373
0	-0,9138726	-2282,8596	-0,00072453084	-0,0010944585	-0,00066880567
0	-0,91446269	-2282,1406	-0,0025608854	-0,0029653213	-0,002741761
0	-0,91425848	-2284,7961	-0,0012744868	-0,0016456028	-0,0012585794
0	-0,91494322	-2284,2415	-0,0019996162	-0,0023065698	-0,0020809532
0	-0,91488588	-2287,8188	-0,0014517416	-0,0018054536	-0,0015407774
0	-0,91583431	-2289,5122	-0,0021885796	-0,0023560855	-0,0021291054
0	-0,91680515	-2288,3345	-0,0015382357	-0,001861784	-0,0016057128
0	-0,9170301	-2291,272	-0,002028459	-0,0022881362	-0,0021352144
0	-0,91715902	-2292,1165	-0,0014910678	-0,0018047151	-0,0014896579
0	-0,91793388	-2292,8025	-0,002142255	-0,0024395271	-0,0022116478
0	-0,91807544	-2295,1111	-0,0015078478	-0,0018420166	-0,0015456986
0	-0,91935098	-2296,5039	-0,0018362419	-0,0021505766	-0,0019098937
0	-0,91926825	-2299,8091	-0,0018566267	-0,0022184106	-0,0019675801
0	-0,91973913	-2301,9468	-0,0015013221	-0,0018589941	-0,0015193262
0	-0,92022121	-2300,7349	-0,0024350837	-0,0028418861	-0,0026254039
0	-0,92072415	-2304,2856	-0,00082617218	-0,0012202954	-0,00078089349
0	-0,92087984	-2305,5271	-0,0029888146	-0,0032494313	-0,0031434905
0	-0,9217158	-2306,4504	-0,00033653458	-0,00078178238	-0,00030098477
0	-0,92265606	-2309,1326	-0,0033321218	-0,0037645334	-0,0036464424
0	-0,92236698	-2309,1018	-8,7962399e-05	-0,00052597112	-1,5127225e-05
0	-0,92284012	-2311,7805	-0,0034679864	-0,0038835315	-0,0037859371
0	-0,92306805	-2312,8184	-0,00015060024	-0,00059782981	-0,00012383985
0	-0,92450231	-2313,2068	-0,003433648	-0,0038201993	-0,0036695357
0	-0,92489946	-2316,509	-0,00011301847	-0,00056443707	-4,1931489e-05
0	-0,92534053	-2317,0813	-0,003370557	-0,0037346527	-0,0036671967
0	-0,9263292	-2319,5977	-0,00014134741	-0,00054747798	2,6096604e-05
0	-0,92615116	-2321,0032	-0,003588215	-0,0040023359	-0,0038664723
0	-0,92671216	-2319,9907	0,00013260287	-0,00026032285	0,00024426234
0	-0,92650127	-2321,8164	-0,0036861496	-0,0041210814	-0,0039917328
0	-0,92756975	-2324,8469	0,0001300672	-0,0002881012	0,00014681027
0	-0,92741179	-2323,7869	-0,0036230031	-0,0040416559	-0,0039412901
0	-0,92857778	-2327,4392	0,00023297209	-0,00022232666	0,00031272182
0	-0,92897713	-2327,2683	-0,0036854988	-0,0040768185	-0,003999766
0	-0,92848313	-2328,9543	5,126014e-05	-0,00038903946	7,094648e-05
0	-0,92976618	-2332,0842	-0,0035899656	-0,0040882775	-0,0039129872
0	-0,9304449	-2331,6904	0,00022589229	-0,00019184221	0,00030582814
0	-0,93151331	-2333,8354	-0,0036726145	-0,0040789284	-0,003971206
0	-0,93146193	-2334,6782	9,0428803e-05	-0,00033519077	0,00010047188
0	-0,93118399	-2335,0732	-0,0034987994	-0,0038852843	-0,0038088087
0	-0,93169808	-2338,4229	-5,7285069e-05	-0,00047107774	-8,7876106e-06
0	-0,93222928	-2339,0598	-0,0034178186	-0,0037560877	-0,0036849156
0	-0,93296099	-2339,7546	-0,00029428658	-0,00066666317	-0,00024326153
0	-0,93416941	-2343,8281	-0,0028927366	-0,003259409	-0,0031435143
0	-0,93464327	-2342,5283	-0,00079871417	-0,001189415	-0,00077345636
0	-0,93476474	-2345,7241	-0,0024283747	-0,002779044	-0,002601532
0	-0,93500018	-2346,7822	-0,001307703	-0,001641046	-0,0012963668
0	-0,93560147	-2348,0088	-0,0020218582	-0,0024256993	-0,0022458327
0	-0,93663186	-2350,9031	-0,0015797543	-0,001928964	-0,001667963
0	-0,93693805	-2350,1931	-0,0020502524	-0,0023134367	-0,0021235428
0	-0,93658715	-2351,5879	-0,0014918532	-0,0018279415	-0,001537324
0	-0,93747824	-2355,9543	-0,0020444756	-0,0023549818	-0,0021147486
0	-0,93841183	-2355,3403	-0,0013486004	-0,0017307535	-0,0013782734
0	-0,9388566	-2357,5042	-0,0019495315	-0,0021919932	-0,0019999044
0	-0,93827248	-2359,0698	-0,0015282313	-0,0018911588	-0,0015853295
0	-0,93971044	-2359,1406	-0,0018381242	-0,0022148751	-0,0018655744
0	-0,9400934	-2362,718	-0,0019221463	-0,002187734	-0,0020310692
0	-0,94002336	-2362,6128	-0,00144732	-0,001720881	-0,0014824724
0	-0,94094944	-2363,0142	-0,0024055622	-0,0027911151	-0,0026447689
0	-0,94143152	-2365,3259	-0,0007546047	-0,0011305806	-0,00071697577
0	-0,94152617	-2365,0825	-0,0030258147	-0,0034457399	-0,0032193153
0	-0,94106722	-2368,8311	-0,00033609947	-0,00067930354	-0,0002218179
0	-0,94279349	-2371,8301	-0,0033804304	-0,0038410733	-0,0036716762
0	-0,94290972	-2372,6699	-0,0001025018	-0,00051763398	-4,9170194e-05
0	-0,94367415	-2376,1272	-0,0034243572	-0,0038656809	-0,0037023211
0	-0,94450486	-2375,3848	-0,00015567493	-0,00054831227	-7,2460971e-05
0	-0,94428432	-2375,6121	-0,0033764127	-0,0037949253	-0,0036734766
0	-0,9448849	-2379,2925	-0,0001234615	-0,00052624481	-4,4315166e-05
0	-0,94595027	-2378,9949	-0,0034483362	-0,0039105117	-0,0037595679
0	-0,94594061	-2380,9312	-0,00012367513	-0,00050106243	1,4835532e-05
0	-0,94629079	-2381,8931	-0,003499456	-0,0039506732	-0,0038306529
0	-0,94746721	-2382,436	0,0001064509	-0,00030275789	0,00019493411
0	-0,9473629	-2386,293	-0,0037374548	-0,0041696453	-0,0040672352
0	-0,94858408	-2387,7512	0,00022048072	-0,00020255909	0,00035046789
0	-0,9482637	-2388,1804	-0,0036182182	-0,0039916551	-0,0038935966
0	-0,94959807	-2391,6804	6,2727777e-05	-0,00035868434	0,00011208758
0	-0,94906318	-2392,6609	-0,0036929999	-0,0040833554	-0,0039986647
0	-0,95065463	-2396,2263	0,00013890065	-0,00030379632	0,00019240593
0	-0,95080733	-2395,8188	-0,0035132424	-0,0039074272	-0,0038414476
0	-0,95100105	-2395,7705	7,4671261e-05	-0,0003421329	0,00011507407
0	-0,95152926	-2399,4792	-0,0036781908	-0,0041246614	-0,0039787497
0	-0,95175278	-2400,5632	0,00024814653	-0,00020081781	0,0002782268
0	-0,95282346	-2401,7751	-0,0035864385	-0,0040302519	-0,0038917956
0	-0,95333827	-2403,6089	-4,4965127e-05	-0,00045841475	3,527326e-05
0	-0,95480752	-2403,9702	-0,0031930474	-0,0036051034	-0,0034600052
0	-0,95339119	-2405,5911	-0,00027033238	-0,00067995489	-0,00022172986
0	-0,95444918	-2407,5989	-0,0029693972	-0,0033717069	-0,00314684
0	-0,95481873	-2406,9265	-0,00090073224	-0,0012413632	-0,00084593566
0	-0,95532089	-2411,3022	-0,0023330147	-0,0026646934	-0,0025041918
0	-0,95564425	-2412,5291	-0,0013403476	-0,0016780056	-0,0013402927
0	-0,95625669	-2413,2861	-0,0021462743	-0,0024568005	-0,0023152316
0	-0,95641613	-2415,3025	-0,0015590682	-0,0018607973	-0,0016061984
0	-0,95731467	-2414,6995	-0,0019011108	-0,0022310067	-0,0019956422
0	-0,95853579	-2418,876	-0,0014662124	-0,0018225522	-0,001463921
0	-0,9572171	-2419,8271	-0,0021544667	-0,0024678756	-0,0022744508
0	-0,95818192	-2419,9814	-0,0014121858	-0,001804282	-0,0014919122
0	-0,95938742	-2424,5908	-0,0020575989	-0,002295116	-0,0020745334
0	-0,96022636	-2424,5046	-0,0015732062	-0,0019653935	-0,0016264763
0	-0,96041632	-2424,6084	-0,0018648169	-0,002175323	-0,0019331721
0	-0,9609893	-2426,9265	-0,0019799762	-0,002323817	-0,0020817553
0	-0,9613626	-2426,2439	-0,0012730075	-0,0016448051	-0,0012813311
0	-0,96121657	-2429,9805	-0,0025022258	-0,0027795963	-0,0026621618
0	-0,96224993	-2431,6973	-0,0008438715	-0,0012588863	-0,00081157865
0	-0,96247566	-2431,1096	-0,0031000311	-0,0034689226	-0,0033432224
0	-0,96286762	-2435,3086	-0,00030543088	-0,00067077205	-0,00017903927
0	-0,96424222	-2436,0325	-0,0034150223	-0,0037673526	-0,003660552
0	-0,96373785	-2435,563	-0,00012724646	-0,0005122117	-1,8532446e-05
0	-0,96440166	-2439,2544	-0,0034218139	-0,0038827683	-0,0036978463
0	-0,96532929	-2439,8374	-0,00012124045	-0,00046413214	-1,8255741e-05
0	-0,96541119	-2443,7434	-0,0033559096	-0,0037775261	-0,0036170452
0	-0,96540225	-2444,5007	-0,00024379071	-0,00067142874	-0,00012370961
0	-0,96569133	-2443,6458	-0,0034288599	-0,0038649933	-0,0036729907
0	-0,96583813	-2447,0393	-1,7316779e-07	-0,00042542617	8,8527377e-05
0	-0,96753836	-2448,7957	-0,003535856	-0,0039662411	-0,0038363503
0	-0,96773356	-2449,5288	0,00018313469	-0,00029050949	0,0001717022
0	-0,96826404	-2450,9431	-0,0036262809	-0,0040547601	-0,0039246581
0	-0,96820742	-2451,7737	0,0003058929	-0,00013757723	0,00038691316
0	-0,96855909	-2455,6472	-0,0038191436	-0,0042135594	-0,0040457775
0	-0,96975195	-2458,2363	6,5287168e-05	-0,00030317521	0,00015992424
0	-0,96946657	-2455,8096	-0,0035152182	-0,0039763507	-0,0037778192
0	-0,97060651	-2459,8108	0,00014443242	-0,00022605412	0,00026655034
0	-0,97074658	-2460,3892	-0,0036688454	-0,004078716	-0,003957022
0	-0,97277987	-2462,1243	4,7046487e-05	-0,00034615022	0,00015159763
0	-0,97180676	-2463,1108	-0,0035829926	-0,0039930781	-0,0039022621
0	-0,97234398	-2463,3662	0,00011589451	-0,00029326213	0,00021260435
0	-0,97327757	-2466,9146	-0,0036086747	-0,0040238379	-0,0039309016
0	-0,97370517	-2467,8896	6,5543281e-06	-0,00033304837	0,00013059995
0	-0,97433698	-2468,4927	-0,0033844749	-0,0037480856	-0,0036760874
0	-0,9749316	-2470,5796	-0,00041343024	-0,00079808827	-0,00031338359
0	-0,9750582	-2471,7424	-0,0029085751	-0,0033313027	-0,0031285728
0	-0,97595227	-2474,8879	-0,00093365525	-0,0012310201	-0,00082643604
0	-0,9764142	-2475,9614	-0,0023784481	-0,0027697226	-0,0025118256
0	-0,97586739	-2475,1541	-0,0014201984	-0,0017912346	-0,0014566454
0	-0,9772532	-2478,9358	-0,001966896	-0,0022968	-0,0020907065
0	-0,97774637	-2479,8455	-0,0014936181	-0,0018519056	-0,0015287447
0	-0,97764134	-2480,3582	-0,0020047382	-0,0023267125	-0,0021100605
0	-0,97855628	-2483,8147	-0,0014722135	-0,0018632761	-0,0015455674
0	-0,97810328	-2483,8904	-0,0020890404	-0,0023990856	-0,0022458229
0	-0,97947121	-2485,4915	-0,001431456	-0,0018400728	-0,0014696225
0	-0,9792037	-2489,1492	-0,0020639331	-0,002360309	-0,0021653825
0	-0,98081303	-2489,4426	-0,0015454843	-0,0019074854	-0,0015658528
0	-0,98178685	-2492,2175	-0,0017999993	-0,0021334018	-0,0018765788
0	-0,98185688	-2492,3137	-0,0019790069	-0,0023120376	-0,0020616506
0	-0,98192024	-2493,042	-0,0013350059	-0,0016731151	-0,0013280625
0	-0,98239034	-2497,1365	-0,0025756189	-0,002960433	-0,0027464111
0	-0,98252594	-2497,0881	-0,00078509678	-0,0011640399	-0,00071228168
0	-0,98369193	-2499,0615	-0,0031097149	-0,0034774987	-0,0033010968
[truncated: 3,609 more rows]
