# Supplementary material for: Medial open wedge osteotomy yields comparable stability to lateral open wedge procedure on the distal femur
Source: PLoS One. 2024 Sep 25;19(9):e0310869. doi: 10.1371/journal.pone.0310869 (PMC11423964; doi:10.1371/journal.pone.0310869)
Supplement: S1 File — This file contains all raw data in csv format as it was stored on the testing machine. (ZIP) [file pone.0310869.s001.zip › Specimens/L4_Axial/specimen.dat]

MTS793|MPT|DEU|1|2|,|.|:|49|1|1|A
Datenerfassung						Zeit:	10,03125	Sec	14.07.2021 13:08:24
Laufzeit	Axial Z�hler	Axial Weg	Axial Kraft	Aux Input 1	Aux Input 2
Sec	segments	mm	N	V	V
0,010742188	0	0,00052303076	-0,024307519	-0,00033979316	-0,00027975373
0,020507813	0	0,00042766333	-1,0262244	0,0011224474	0,001111503
0,030273438	0	-0,00093579292	-0,94799328	-0,00076371967	-0,00071528438
0,040039063	0	-0,00025629997	-0,29850751	0,0016240961	0,0016905504
0,049804688	0	-0,00024437904	-0,26883557	-0,0012085491	-0,0011846145
0,059570313	0	0,00061988831	-1,0712631	0,0019762209	0,0019616138
0,069335938	0	0,00015348196	-1,1502206	-0,0014194424	-0,0013978342
0,079101563	0	-0,00084042549	-0,2560392	0,0018732335	0,0018870715
0,088867188	0	-0,0014334917	-0,097118318	-0,0014554699	-0,0014331315
0,098632813	0	-0,00040084124	-1,5576929	0,0019134505	0,0019368239
0,10839844	0	-0,00075399876	-0,50621104	-0,0013808	-0,0013681372
0,11816406	0	-0,0012382865	-0,021569431	0,0019265452	0,0020127129
0,12792969	0	-0,0011920929	-0,32449141	-0,0016424743	-0,0016577989
0,13769531	0	-0,0011891127	-1,0374002	0,0023602846	0,0023908599
0,14746094	0	-0,0017598271	-1,0131485	-0,0020080674	-0,0019989426
0,15722656	0	-0,0021353364	-0,32968819	0,002410643	0,0024345319
0,16699219	0	-0,0014647841	-0,073928386	-0,0019386286	-0,0019225217
0,17675781	0	-0,0017404556	-1,1792779	0,0025882109	0,0025893757
0,18652344	0	-0,0018253922	-0,89166689	-0,001948291	-0,0019876359
0,19628906	0	-0,0024870038	-0,019166619	0,0021540676	0,0022095947
0,20605469	0	-0,0019863248	-0,09091571	-0,0016220597	-0,0016774948
0,21582031	0	-0,0030651689	-0,9213388	0,0022936643	0,0022345204
0,22558594	0	-0,0034511089	-0,85551292	-0,001757042	-0,0017186183
0,23535156	0	-0,0025361776	0,0074319541	0,0021687904	0,0021239403
0,24511719	0	-0,0031128526	-0,27302653	-0,0016294131	-0,0016101608
0,25488281	0	-0,0021323562	-0,82913786	0,0020335668	0,0019731086
0,26464844	0	-0,0032514334	-1,1461414	-0,0014419499	-0,0014059142
0,27441406	0	-0,0039935112	-0,32454729	0,0018232169	0,001873146
0,28417969	0	-0,0033065677	0,14606863	-0,001173502	-0,001136592
0,29394531	0	-0,0033661723	-0,55437911	0,0013511479	0,0014140538
0,30371094	0	-0,0038728118	-1,2223051	-0,00061863591	-0,0005771399
0,31347656	0	-0,0038862228	-0,13098121	0,0009300799	0,00098680705
0,32324219	0	-0,004145503	0,029560179	-0,00034140889	-0,00027847214
0,33300781	0	-0,0042274594	-1,2825989	0,00063314178	0,00067964941
0,34277344	0	-0,0041335821	-1,3900548	-0,00015166435	-4,9961673e-05
0,35253906	0	-0,0048294663	-0,081472099	0,00067877601	0,00073014421
0,36230469	0	-0,0047966838	-0,31398609	-0,0001662915	-3,668174e-05
0,37207031	0	-0,0057443976	-1,0522082	0,00060893979	0,00062653259
0,38183594	0	-0,0051930547	-1,2102351	1,018374e-05	0,00014114281
0,39160156	0	-0,0060558319	-0,48514456	0,00025435627	0,00037053818
0,40136719	0	-0,0050738454	-0,43194741	0,00024870792	0,00036987301
0,41113281	0	-0,0054612756	-0,82176179	-2,148141e-05	2,1730957e-05
0,42089844	0	-0,0050738454	-1,0113604	0,0007185482	0,00082937477
0,43066406	0	-0,0063151121	-0,45167282	-0,00063255359	-0,00054221996
0,44042969	0	-0,0061616302	-0,17434359	0,0013506678	0,0013410662
0,45019531	0	-0,0057920814	-1,0469556	-0,0011934363	-0,0011540293
0,45996094	0	-0,007045269	-1,4128536	0,0017303256	0,0017227668
0,46972656	0	-0,0064149499	-0,35148114	-0,0014844945	-0,0014867679
0,47949219	0	-0,0074312091	0,067055225	0,0019258719	0,0018697149
0,48925781	0	-0,0083640218	-1,3707206	-0,0014869637	-0,0015116694
0,49902344	0	-0,007674098	-1,3811141	0,0018809327	0,0019361699
0,50878906	0	-0,0067949295	-0,54398549	-0,0014504803	-0,0014235273
0,51855469	0	-0,0073492527	-0,4693307	0,0019204819	0,0019446624
0,52832031	0	-0,007840991	-0,86596239	-0,0016582324	-0,0016298135
0,53808594	0	-0,0080630183	-1,6389415	0,0021565619	0,0021851205
0,54785156	0	-0,0082850456	-0,2062507	-0,0017907803	-0,0017886736
0,55761719	0	-0,0087469816	-0,23307279	0,0023816603	0,0023528934
0,56738281	0	-0,009021163	-0,99174678	-0,0020445038	-0,0020433634
0,57714844	0	-0,0083833933	-1,5547312	0,002582412	0,0025824227
0,58691406	0	-0,0093862414	-0,40512532	-0,0019711202	-0,0019514358
0,59667969	0	-0,010295212	-0,27347356	0,0022306566	0,0021999979
0,60644531	0	-0,0089883804	-0,59908259	-0,0017867252	-0,0017487841
0,61621094	0	-0,010046363	-1,6383827	0,0022574964	0,0022825589
0,62597656	0	-0,0089943409	-0,51766634	-0,0016185967	-0,0016533361
0,63574219	0	-0,0096052885	-0,3856793	0,0020739499	0,0020357689
0,64550781	0	-0,011053681	-1,259409	-0,0016266783	-0,0016458075
0,65527344	0	-0,0099554658	-1,3197027	0,002128649	0,0021487237
0,66503906	0	-0,010052323	-1,0306388	-0,0016823626	-0,0017047494
0,67480469	0	-0,010883808	-0,27168542	0,0019845047	0,0019387247
0,68457031	0	-0,011052191	-0,84869564	-0,0012709206	-0,0013108262
0,69433594	0	-0,011573732	-1,7186254	0,0016365916	0,0016661899
0,70410156	0	-0,011861324	-0,82992017	-0,00092134677	-0,00094018225
0,71386719	0	-0,01193434	-0,36785379	0,0011221295	0,0011687032
0,72363281	0	-0,011967123	-1,0594726	-0,00035082898	-0,00030544979
0,73339844	0	-0,012262166	-1,8361956	0,00071464264	0,00075521809
0,74316406	0	-0,012050569	-1,0191276	-0,00029737205	-0,00017010709
0,75292969	0	-0,012968481	-0,23229048	0,00065482187	0,00073027844
0,76269531	0	-0,013555586	-1,1253543	-6,8094829e-05	4,3156178e-05
0,77246094	0	-0,013418496	-1,8218905	0,00062590488	0,00067908736
0,78222656	0	-0,013099611	-0,94871968	-0,0001967962	-8,1100006e-05
0,79199219	0	-0,014764071	-0,3596954	0,00050222746	0,00058862526
0,80175781	0	-0,012937188	-1,7310307	0,00012950179	0,00023557906
0,81152344	0	-0,013741851	-1,8490479	0,00015670565	0,00028173614
0,82128906	0	-0,014172494	-1,2516975	0,0003618341	0,00052834058
0,83105469	0	-0,014641881	-0,61970204	-0,00032734597	-0,00028072085
0,84082031	0	-0,015412271	-0,83908439	0,0011062119	0,0011412852
0,85058594	0	-0,015202165	-2,0278618	-0,00091769319	-0,00087446603
0,86035156	0	-0,015033782	-1,5226007	0,0015110769	0,0015447931
0,87011719	0	-0,015261769	-0,74207783	-0,0012909441	-0,0013406277
0,87988281	0	-0,015166402	-1,432579	0,0018685734	0,0018940325
0,88964844	0	-0,015746057	-1,6391091	-0,0015186038	-0,0014810888
0,89941406	0	-0,015923381	-1,5654042	0,0019137722	0,0018575053
0,90917969	0	-0,016435981	-0,99090862	-0,0014665005	-0,0014593872
0,91894531	0	-0,016763806	-1,2922101	0,0019068554	0,0019749801
0,92871094	0	-0,016835332	-2,0927935	-0,0015611452	-0,0015621901
0,93847656	0	-0,01745075	-1,0609255	0,0019338726	0,0020070749
0,94824219	0	-0,016561151	-0,57840717	-0,0016619749	-0,0016934092
0,95800781	0	-0,016848743	-1,4921464	0,0022927667	0,0023331458
0,96777344	0	-0,01796186	-1,8339604	-0,0019810486	-0,0019794034
0,97753906	0	-0,019109249	-1,7398596	0,0025078144	0,0025226411
0,98730469	0	-0,017866492	-1,2604147	-0,0019215498	-0,0019514288
0,99707031	0	-0,018970668	-1,370497	0,0024442812	0,0024458782
1,0068359	0	-0,018501282	-2,0302646	-0,0020248697	-0,0020013957
1,0166016	0	-0,019678473	-1,6085989	0,0022658422	0,0022307835
1,0263672	0	-0,019299984	-1,085233	-0,0016409531	-0,0016202255
1,0361328	0	-0,021180511	-1,496058	0,0021773067	0,0021956533
1,0458984	0	-0,020378828	-1,9783527	-0,0018099271	-0,0018185754
1,0556641	0	-0,019948184	-1,5434995	0,0021880337	0,0021922134
1,0654297	0	-0,019428134	-1,3231672	-0,0015914941	-0,0016115019
1,0751953	0	-0,020234287	-1,701694	0,0019137386	0,0019435509
1,0849609	0	-0,020363927	-2,15007	-0,0014375478	-0,0014102161
1,0947266	0	-0,021085143	-1,5687011	0,0018183637	0,0018048156
1,1044922	0	-0,022754073	-1,3396516	-0,0011548263	-0,0011480663
1,1142578	0	-0,021640956	-1,3042241	0,0013759234	0,0013435771
1,1240234	0	-0,022776425	-2,404768	-0,00062221102	-0,00051864493
1,1337891	0	-0,022958219	-2,0496547	0,00092082331	0,00094438664
1,1435547	0	-0,022512674	-1,0952353	-0,00040441641	-0,00034459357
1,1533203	0	-0,023454428	-1,5198066	0,00065557088	0,00071242073
1,1630859	0	-0,02425611	-2,7000904	-0,00014509055	-3,6889833e-05
1,1728516	0	-0,023974478	-1,9096769	0,00064565823	0,00074235257
1,1826172	0	-0,024153292	-1,3139472	-0,00016570615	4,1210005e-05
1,1923828	0	-0,024990737	-1,909174	0,00060331955	0,00066355173
1,2021484	0	-0,024533272	-2,5008805	-8,2083527e-05	7,7964796e-05
1,2119141	0	-0,024940073	-2,1040812	0,00030491047	0,00040881801
1,2216797	0	-0,025813282	-1,4078803	0,0002164958	0,00030283933
1,2314453	0	-0,025634468	-1,5382469	-6,2636449e-05	-6,5223139e-06
1,2412109	0	-0,025895238	-2,6789122	0,00077790744	0,00082938629
1,2509766	0	-0,02694428	-2,3618526	-0,0006382725	-0,00055754918
1,2607422	0	-0,027438998	-1,4561043	0,0013589625	0,0013651081
1,2705078	0	-0,027783215	-2,1233597	-0,0011884675	-0,0012279798
1,2802734	0	-0,026744604	-2,4337695	0,0017145822	0,0017379004
1,2900391	0	-0,02758503	-2,9623322	-0,0014429538	-0,001408455
1,2998047	0	-0,027896464	-1,6457587	0,001851138	0,0018891019
1,3095703	0	-0,02849102	-2,2536144	-0,0014602381	-0,0014474454
1,3193359	0	-0,028395653	-3,3040345	0,0019107808	0,0018912054
1,3291016	0	-0,029036403	-2,7765334	-0,0014791162	-0,0014832335
1,3388672	0	-0,029230118	-2,1350384	0,0019080202	0,0018552113
1,3486328	0	-0,029546022	-2,6732683	-0,0016303139	-0,0016733208
1,3583984	0	-0,030320883	-3,1309762	0,0022010957	0,0021705462
1,3681641	0	-0,030678511	-2,5516748	-0,0018030601	-0,0018274544
1,3779297	0	-0,031083822	-2,0970404	0,0023253157	0,0023243199
1,3876953	0	-0,030255318	-2,2671371	-0,0019674967	-0,0019478776
1,3974609	0	-0,031013787	-3,4729578	0,0025180914	0,0025724433
1,4072266	0	-0,031425059	-3,0618534	-0,0020394344	-0,0020462889
1,4169922	0	-0,031206012	-2,3011677	0,0022737	0,0022847201
1,4267578	0	-0,032316148	-2,7596018	-0,0017979749	-0,0017663119
1,4365234	0	-0,030951202	-3,135726	0,0022635399	0,0022503796
1,4462891	0	-0,031170249	-3,2735803	-0,0016899909	-0,0017009249
1,4560547	0	-0,032810867	-2,3873897	0,0020298776	0,0020172009
1,4658203	0	-0,033092499	-2,5037303	-0,0015477907	-0,0015462203
1,4755859	0	-0,034223497	-3,6225467	0,0020975911	0,0020632984
1,4853516	0	-0,033639371	-3,129132	-0,001641253	-0,0016150986
1,4951172	0	-0,03426522	-2,6532075	0,0019948268	0,0019811199
1,5048828	0	-0,034947693	-3,3855624	-0,0012924025	-0,0012829878
1,5146484	0	-0,033694506	-3,7488899	0,001584478	0,0016241296
1,5244141	0	-0,035084784	-3,8409233	-0,00094523514	-0,00090707513
1,5341797	0	-0,035488605	-3,1520984	0,0011417819	0,0011732855
1,5439453	0	-0,035107136	-3,0229614	-0,00041978151	-0,00038117389
1,5537109	0	-0,036080182	-4,2794085	0,00065235607	0,00071727624
1,5634766	0	-0,034625828	-3,808681	-0,0002440074	-0,00011822922
1,5732422	0	-0,036080182	-3,066659	0,00066532218	0,00071413827
1,5830078	0	-0,036522746	-3,4383683	-0,0001039556	4,690417e-05
1,5927734	0	-0,038006902	-3,8366206	0,00055994466	0,00067806424
1,6025391	0	-0,036498904	-4,3375788	-0,00020337621	-6,7007495e-05
1,6123047	0	-0,037620962	-3,3612549	0,00042562152	0,00051083247
1,6220703	0	-0,037941337	-3,4820662	9,5140022e-05	0,00024694993
1,6318359	0	-0,037299097	-4,6280956	0,00011960547	0,00034357334
1,6416016	0	-0,039172173	-4,4902415	0,00035877805	0,00054606353
1,6513672	0	-0,037808716	-3,5317428	-0,00034557033	-0,00024510795
1,6611328	0	-0,038197637	-3,5637059	0,001121608	0,0011956422
1,6708984	0	-0,039167702	-4,5729427	-0,0010123031	-0,0009463327
1,6806641	0	-0,038692355	-4,6852045	0,0015551492	0,0015039563
1,6904297	0	-0,039419532	-3,6773086	-0,0013657847	-0,0013318496
1,7001953	0	-0,039722025	-3,7639775	0,0018091531	0,0018402891
1,7099609	0	-0,040069222	-5,0419383	-0,0014785281	-0,0014419544
1,7197266	0	-0,040058792	-4,7995896	0,0018144564	0,0018754726
1,7294922	0	-0,040537119	-4,414525	-0,0014132595	-0,0013902235
1,7392578	0	-0,039924681	-4,359931	0,0018689153	0,0019388493
1,7490234	0	-0,041083992	-4,9353762	-0,0016064398	-0,0016202185
1,7587891	0	-0,040863454	-5,5523405	0,0020122454	0,0020307635
1,7685547	0	-0,040923059	-4,1425042	-0,0017177465	-0,0016498658
1,7783203	0	-0,041463971	-4,1463041	0,0023349852	0,0022943052
1,7880859	0	-0,041887164	-5,3427367	-0,0019914131	-0,0020405424
1,7978516	0	-0,041650236	-5,8581123	0,0025625469	0,0025119514
1,8076172	0	-0,041991472	-5,1649289	-0,0018982713	-0,0019517059
1,8173828	0	-0,041969121	-5,3349695	0,0024051678	0,0024211046
1,8271484	0	-0,04247427	-5,5344028	-0,0019249101	-0,0019393554
1,8369141	0	-0,042361021	-6,3240342	0,002289695	0,002269153
1,8466797	0	-0,042125583	-5,6682339	-0,0016184351	-0,0016597232
1,8564453	0	-0,043047965	-4,9380584	0,0021502636	0,0021333753
1,8662109	0	-0,043238699	-6,3243694	-0,001752045	-0,0016898442
1,8759766	0	-0,043828785	-6,4986014	0,0021622407	0,0021760406
1,8857422	0	-0,043004751	-5,6810865	-0,0016788663	-0,0016629697
1,8955078	0	-0,042714179	-5,6092253	0,0020326679	0,0020378218
1,9052734	0	-0,043591857	-6,1956792	-0,001367851	-0,0013568166
1,9150391	0	-0,043591857	-6,8548322	0,0017455267	0,0018341149
1,9248047	0	-0,043687224	-6,1512551	-0,0011141639	-0,0011677471
1,9345703	0	-0,043857098	-5,8026237	0,0013708326	0,0013700083
1,9443359	0	-0,044009089	-6,9073586	-0,00049868925	-0,00049566722
1,9541016	0	-0,044447184	-7,0836582	0,00089701434	0,00086667237
1,9638672	0	-0,045277178	-6,7434645	-0,00042887146	-0,00030298237
1,9736328	0	-0,045129657	-6,2894449	0,00069912546	0,00074787368
1,9833984	0	-0,044216216	-6,8028083	-7,9807178e-05	-1,0619988e-06
1,9931641	0	-0,044447184	-7,6358581	0,00060524757	0,00068523688
2,0029297	0	-0,045873225	-6,9592705	-0,00022503221	-0,00012322431
2,0126953	1	-0,044372678	-6,2937474	0,00058300362	0,00066718541
2,0224609	1	-0,044643879	-7,4963274	-7,7898585e-06	0,00012634322
2,0322266	1	-0,046527386	-7,1029925	0,00027018052	0,00036417099
2,0419922	1	-0,045135617	-7,273592	0,00024801469	0,00031611315
2,0517578	1	-0,045502186	-6,6460667	-8,4635336e-05	-1,9319559e-05
2,0615234	1	-0,04517585	-7,0340371	0,00085209165	0,00086095172
2,0712891	1	-0,046503544	-8,3418379	-0,00069011102	-0,00058398279
2,0810547	1	-0,044837594	-8,0813837	0,0013267464	0,0013832282
2,0908203	1	-0,046131015	-7,2200594	-0,0011922644	-0,0011671825
2,1005859	1	-0,045490265	-8,3502197	0,0017796245	0,0018216399
2,1103516	1	-0,046482682	-8,3641891	-0,0014616586	-0,0014730379
2,1201172	1	-0,047309697	-8,3692741	0,0019118583	0,001901702
2,1298828	1	-0,046700239	-8,333065	-0,0014315175	-0,0014789526
2,1396484	1	-0,046114624	-8,5261841	0,0019047338	0,001872259
2,1494141	1	-0,04607141	-9,539444	-0,0014809755	-0,0014923398
2,1591797	1	-0,047041476	-9,4588099	0,0018481198	0,0018346696
2,1689453	1	-0,046816468	-8,7485838	-0,0016818952	-0,0016288367
2,1787109	1	-0,047160685	-9,8426456	0,0022667802	0,0022736406
2,1884766	1	-0,047323108	-9,8349895	-0,0017740882	-0,001723437
2,1982422	1	-0,048747659	-10,457039	0,0023797983	0,0023838168
2,2080078	1	-0,048588216	-10,550804	-0,0019197371	-0,0019403973
2,2177734	1	-0,048223138	-10,678824	0,002554765	0,0025176369
2,2275391	1	-0,049002469	-12,372807	-0,0020135301	-0,0020829195
2,2373047	1	-0,048547983	-11,924375	0,0022708555	0,0023299602
2,2470703	1	-0,048661232	-11,874698	-0,0017378086	-0,0016915494
2,2568359	1	-0,049497187	-12,770891	0,0022736308	0,0023061782
2,2666016	1	-0,050124526	-13,262965	-0,0017407695	-0,0017837475
2,2763672	1	-0,04952848	-13,333428	0,0020879414	0,0020810079
2,2861328	1	-0,050972402	-13,66809	-0,0016272799	-0,0015734571
2,2958984	1	-0,050958991	-14,207829	0,002049702	0,0020942548
2,3056641	1	-0,051701069	-15,533566	-0,0015596716	-0,0015696116
2,3154297	1	-0,051505864	-15,163701	0,001945027	0,0020036993
2,3251953	1	-0,051721931	-15,1808	-0,0013276939	-0,0013216718
2,3349609	1	-0,051705539	-16,886742	0,0015976725	0,0015843273
2,3447266	1	-0,051945448	-17,640442	-0,00080227462	-0,00081511785
2,3544922	1	-0,052961707	-17,94124	0,0010646447	0,001140024
2,3642578	1	-0,05415231	-17,858259	-0,00043532759	-0,00040930769
2,3740234	1	-0,053839386	-19,016973	0,00066641421	0,00075257104
2,3837891	1	-0,053146482	-20,570532	-0,00019533941	-8,0406317e-05
2,3935547	1	-0,053529441	-20,085667	0,00069599622	0,00073019287
2,4033203	1	-0,054073334	-20,610765	-0,00017881104	-8,2483602e-05
2,4130859	1	-0,054706633	-22,06279	0,00057434826	0,0006757307
2,4228516	1	-0,054587424	-22,156443	-0,00017544285	8,9568493e-06
2,4326172	1	-0,05556494	-23,365393	0,00045221578	0,00056828925
2,4423828	1	-0,055207312	-23,617186	9,3890412e-05	0,00020930995
2,4521484	1	-0,055778027	-24,459566	0,00016328566	0,00021760963
2,4619141	1	-0,055557489	-26,75688	0,00046999182	0,00059085025
2,4716797	1	-0,056740642	-26,045479	-0,00038610713	-0,00028826689
2,4814453	1	-0,056733191	-27,042982	0,0011563381	0,0012049018
2,4912109	1	-0,056359172	-28,446335	-0,0010494059	-0,0010230205
2,5009766	1	-0,057125092	-28,897169	0,0015719866	0,0016072745
2,5107422	1	-0,057858229	-29,634275	-0,0013689083	-0,001346215
2,5205078	1	-0,058020651	-29,629356	0,0018855717	0,0018491712
2,5302734	1	-0,059252977	-30,715372	-0,0014584616	-0,0015072791
2,5400391	1	-0,058354437	-32,970215	0,0018873786	0,0018812928
2,5498047	1	-0,058665872	-32,794643	-0,001392868	-0,0014185552
2,5595703	1	-0,059324503	-32,892879	0,0018350405	0,0018906305
2,5693359	1	-0,060105324	-34,723656	-0,0015722689	-0,0016524155
2,5791016	1	-0,059832633	-35,734848	0,0020697839	0,0020207146
2,5888672	1	-0,061324239	-37,101376	-0,0017305854	-0,0017019244
2,5986328	1	-0,060385466	-36,778339	0,0023261029	0,002342551
2,6083984	1	-0,061245263	-37,801208	-0,0020496354	-0,0019825185
2,6181641	1	-0,061121583	-40,039848	0,002580282	0,0025421816
2,6279297	1	-0,061292946	-39,727985	-0,0020084023	-0,0020215791
2,6376953	1	-0,061739981	-39,84293	0,0022974149	0,0023160151
2,6474609	1	-0,061459839	-41,582176	-0,0018747794	-0,0018334725
2,6572266	1	-0,062583387	-43,10511	0,0023179303	0,0022791501
2,6669922	1	-0,061294436	-44,052044	-0,0016842412	-0,001640545
2,6767578	1	-0,063328445	-43,756271	0,0020657573	0,0020912481
2,6865234	1	-0,063571334	-44,88755	-0,0017087095	-0,0017383224
2,6962891	1	-0,063601136	-47,501698	0,002237072	0,0022108762
2,7060547	1	-0,064218044	-47,621002	-0,0017497261	-0,0016915314
2,7158203	1	-0,064991415	-48,113129	0,0020521493	0,0020344227
2,7255859	1	-0,065286458	-49,497208	-0,0013861726	-0,0013731954
2,7353516	1	-0,065337121	-50,913078	0,0017578487	0,0017931162
2,7451172	1	-0,065934658	-52,084755	-0,0011361769	-0,0011369756
2,7548828	1	-0,06519258	-51,741264	0,0012919952	0,0013124301
2,7646484	1	-0,065229833	-52,275917	-0,00054960378	-0,00050183106
2,7744141	1	-0,065240264	-55,23188	0,00079719617	0,00085172488
2,7841797	1	-0,066831708	-55,736416	-0,00032517471	-0,00030330746
2,7939453	1	-0,067208707	-55,441204	0,00075916183	0,00082223781
2,8037109	1	-0,066669285	-56,981686	-0,00011706822	-1,7885905e-05
2,8134766	1	-0,067260861	-58,387669	0,00062515651	0,00065990171
2,8232422	1	-0,066646934	-60,598198	-0,00029397552	-0,00021759304
2,8330078	1	-0,067470968	-59,837902	0,0006239767	0,00067640329
2,8427734	1	-0,068132579	-60,448944	-3,0879601e-05	0,00012732446
2,8525391	1	-0,068853796	-63,102654	0,00028968326	0,00036836893
2,8623047	1	-0,067782402	-63,671337	0,00024506301	0,00040871222
2,8720703	1	-0,068238378	-63,750298	-4,3558994e-05	-1,2276287e-05
2,8818359	1	-0,068205595	-64,665764	0,00091059413	0,00092318573
2,8916016	1	-0,069262087	-66,078735	-0,0007326976	-0,00067620957
2,9013672	1	-0,070405006	-68,25267	0,0013418675	0,0013376089
2,9111328	1	-0,070026517	-67,647774	-0,0011915492	-0,0011686852
2,9208984	1	-0,070564449	-68,37146	0,0017877269	0,001801329
2,9306641	1	-0,070641935	-71,128548	-0,0014915187	-0,0014710288
2,9404297	1	-0,070185959	-71,767647	0,001925615	0,0019115999
2,9501953	1	-0,070655346	-72,18853	-0,0014049964	-0,0014156579
2,9599609	1	-0,071388483	-73,097572	0,0018841017	0,0019063135
2,9697266	1	-0,071568787	-73,924644	-0,0014992231	-0,0015120367
2,9794922	1	-0,071713328	-76,366127	0,0018526659	0,0018967403
2,9892578	1	-0,072155893	-75,982285	-0,0016357308	-0,0016379829
2,9990234	1	-0,071208179	-76,067001	0,0022640964	0,0022449598
3,0087891	1	-0,071643293	-78,906059	-0,0019292076	-0,002000853
3,0185547	1	-0,072866678	-79,613266	0,0024041818	0,0023809613
3,0283203	1	-0,072222948	-80,001022	-0,0019685717	-0,0019113253
3,0380859	1	-0,072847307	-80,72728	0,0024690516	0,002478837
3,0478516	1	-0,072717667	-81,509041	-0,0020764056	-0,0021291191
3,0576172	1	-0,073768198	-83,650162	0,0023342487	0,0023017421
3,0673828	1	-0,074519217	-83,890335	-0,0016762937	-0,0016161579
3,0771484	1	-0,074240565	-84,088089	0,0022493321	0,002176031
3,0869141	1	-0,074914098	-86,505547	-0,0018163864	-0,0017821823
3,0966797	1	-0,074386597	-87,283218	0,0021593734	0,0021524741
3,1064453	1	-0,075268745	-87,701469	-0,0016243032	-0,001648502
3,1162109	1	-0,075408816	-88,130623	0,0020404567	0,0019868047
3,1259766	1	-0,075660646	-89,149086	-0,00154865	-0,0015289006
3,1357422	1	-0,075282156	-91,300385	0,0019404028	0,0019795531
3,1455078	1	-0,076603889	-91,699585	-0,0013138548	-0,0012510347
3,1552734	1	-0,075802207	-91,808945	0,0015282024	0,001508348
3,1650391	1	-0,076037645	-94,089546	-0,0007707068	-0,00074133789
3,1748047	1	-0,077557564	-94,414986	0,0010442664	0,0010984964
3,1845703	1	-0,077480078	-94,82682	-0,00046249316	-0,00039535356
3,1943359	1	-0,077088177	-95,346329	0,00080989581	0,00088439847
3,2041016	1	-0,076954067	-96,434189	-0,00014449039	-7,2739931e-05
3,2138672	1	-0,077177584	-98,765755	0,00071097189	0,00075567467
3,2236328	1	-0,077064335	-98,603706	-0,00021906625	-5,5750279e-05
3,2333984	1	-0,079117715	-99,11293	0,00066879124	0,00068579771
3,2431641	1	-0,078003109	-101,16382	-0,00023592978	-3,8432627e-05
3,2529297	1	-0,077722967	-101,21466	0,00042060728	0,00047967362
3,2626953	1	-0,078268349	-102,24296	0,0001452734	0,00025278132
3,2724609	1	-0,079417229	-103,11629	7,8813246e-05	0,00014543883
3,2822266	1	-0,079785287	-103,61507	0,00056542177	0,0006406639
3,2919922	1	-0,079998374	-105,12158	-0,00043392854	-0,0003049559
3,3017578	1	-0,079147518	-105,44166	0,0011926766	0,00120151
3,3115234	1	-0,07956773	-105,71346	-0,0010675656	-0,001047849
3,3212891	1	-0,079870224	-107,71522	0,0016409104	0,0015987187
3,3310547	1	-0,080291927	-108,40818	-0,0013574861	-0,0013320446
3,3408203	1	-0,079166889	-108,52956	0,0018585452	0,0019076029
3,3505859	1	-0,081166625	-109,59003	-0,0014999384	-0,00144031
3,3603516	1	-0,081530213	-109,86658	0,0018956588	0,0019177656
3,3701172	1	-0,081460178	-111,80252	-0,0014606365	-0,0014520566
3,3798828	1	-0,08148104	-111,24791	0,0019019521	0,0019029735
3,3896484	1	-0,082136691	-112,08706	-0,0016601041	-0,0015864598
3,3994141	1	-0,081132352	-114,11548	0,0020899812	0,0021577054
3,4091797	1	-0,082212687	-114,37716	-0,0017173649	-0,0017043623
3,4189453	1	-0,082111359	-114,29128	0,0023346096	0,0023330278
3,4287109	1	-0,082394481	-115,08973	-0,0020040344	-0,001960333
3,4384766	1	-0,082431734	-115,85294	0,0025850234	0,0026187615
3,4482422	1	-0,083017349	-117,55977	-0,0020444335	-0,0020779108
3,4580078	1	-0,083132088	-117,11424	0,0023196016	0,002317762
3,4677734	1	-0,082780421	-117,30558	-0,0018549497	-0,0018137209
3,4775391	1	-0,083221495	-119,3887	0,0022817184	0,0022927795
3,4873047	1	-0,083336234	-119,51604	-0,001642755	-0,0016880692
3,4970703	1	-0,084106624	-119,67307	0,0020876506	0,0020744994
3,5068359	1	-0,083647668	-120,10648	-0,001694386	-0,0016006046
3,5166016	1	-0,082980096	-120,9455	0,0021838518	0,0021933704
3,5263672	1	-0,083875656	-122,2191	-0,0017112304	-0,0017419532
3,5361328	1	-0,08379072	-121,61443	0,0020931668	0,0020656129
3,5458984	1	-0,083933771	-121,36833	-0,0013871652	-0,0013617974
3,5556641	1	-0,084272027	-123,7013	0,0016843659	0,0017090098
3,5654297	1	-0,084280968	-124,00813	-0,0010818084	-0,0010314789
3,5751953	1	-0,084702671	-124,33749	0,0013264803	0,0013587495
3,5849609	1	-0,084489584	-124,30676	-0,0005312186	-0,0004825076
3,5947266	1	-0,084091723	-124,86504	0,00075590145	0,00084067916
3,6044922	1	-0,084158778	-126,76092	-0,00031911233	-0,00020194566
3,6142578	1	-0,085258484	-125,75201	0,00074259157	0,00075294334
3,6240234	1	-0,085057318	-125,38579	-0,0001515256	3,0421215e-05
3,6337891	1	-0,084677339	-127,46248	0,00061552349	0,00069416431
3,6435547	1	-0,085683167	-127,96429	-0,00024675773	-0,00010833421
3,6533203	1	-0,085219741	-128,62628	0,00058767438	0,00066380703
3,6630859	1	-0,085391104	-127,73401	5,6639328e-05	0,00010637101
3,6728516	1	-0,085781515	-128,60672	0,0002316801	0,00040862797
3,6826172	1	-0,08547157	-130,69409	0,00034534573	0,00047328314
3,6923828	1	-0,08572191	-129,85301	-0,00016064045	-0,00010476942
3,7021484	1	-0,086382031	-129,08784	0,00097484951	0,00097744481
3,7119141	1	-0,085586309	-130,40257	-0,00082049466	-0,00073296472
3,7216797	1	-0,086612999	-130,89258	0,0013881687	0,0013934119
3,7314453	1	-0,086185336	-130,89436	-0,0011908639	-0,0011644278
3,7412109	1	-0,085687637	-130,44176	0,0018280423	0,0017999395
3,7509766	1	-0,086338818	-130,4727	-0,001511081	-0,0014796875
3,7607422	1	-0,086157024	-132,81769	0,0019023474	0,0019083881
3,7705078	1	-0,086604059	-131,96838	-0,0014354751	-0,0014077669
3,7802734	1	-0,085836649	-130,74556	0,0019816996	0,0019208741
3,7900391	1	-0,086463988	-132,55493	-0,0015249366	-0,0015862305
3,7998047	1	-0,086481869	-133,15855	0,0019466317	0,0019678685
3,8095703	1	-0,086739659	-133,29652	-0,0015948951	-0,0016178
3,8193359	1	-0,087499619	-132,50369	0,0022763587	0,0022385342
3,8291016	1	-0,087034702	-132,09454	-0,0019310567	-0,0019475432
3,8388672	1	-0,085616112	-134,12425	0,0024277666	0,0024257097
3,8486328	1	-0,087532401	-133,72734	-0,0018897613	-0,0019249473
3,8583984	1	-0,08725822	-132,89011	0,0024718097	0,0024595547
3,8681641	1	-0,086671114	-133,71437	-0,0020603428	-0,0020061994
3,8779297	1	-0,086134672	-133,68073	0,0023106528	0,0023270713
3,8876953	1	-0,086671114	-134,54117	-0,0015993818	-0,001645664
3,8974609	1	-0,086548924	-133,5349	0,0022235923	0,0021567484
3,9072266	1	-0,086155534	-132,73639	-0,0017842429	-0,0017496299
3,9169922	1	-0,086906552	-134,81871	0,00219703	0,0021980298
3,9267578	1	-0,087565184	-134,05524	-0,0016176412	-0,0016574563
3,9365234	1	-0,087141991	-133,10736	0,0020229763	0,0020120176
3,9462891	1	-0,087767839	-134,02322	-0,0014552879	-0,0015170024
3,9560547	1	-0,087101758	-133,93214	0,0019269008	0,0019310208
3,9658203	1	-0,087219477	-134,69518	-0,0012393119	-0,0012425596
3,9755859	1	-0,08700043	-133,6609	0,001503265	0,0015061354
3,9853516	1	-0,087450445	-132,81836	-0,0007227764	-0,00060223113
3,9951172	1	-0,087188184	-134,59625	0,00099889794	0,0010232462
4,0048828	1	-0,087176263	-134,06229	-0,00043785718	-0,00038472892
4,0146484	2	-0,087186694	-132,92403	0,00075767882	0,00080372451
4,0244141	2	-0,087603927	-133,42329	-0,00015687755	-7,1310205e-05
4,0341797	2	-0,087063015	-133,32472	0,00062109396	0,00070337835
4,0439453	2	-0,086538494	-133,78227	-0,00021987171	-0,00010341639
4,0537109	2	-0,087414682	-132,85127	0,00060675421	0,00065587182
4,0634766	2	-0,086930394	-131,93735	-0,00013263857	4,2262254e-05
4,0732422	2	-0,087162852	-133,99138	0,00034318067	0,00047038178
4,0830078	2	-0,086905062	-133,15855	0,00021384726	0,00024943132
4,0927734	2	-0,087580085	-131,84897	7,2723633e-05	0,0001257706
4,1025391	2	-0,087107718	-131,93166	0,00066396873	0,00075412844
4,1123047	2	-0,087302923	-131,82393	-0,00050357147	-0,00041302541
4,1220703	2	-0,086894631	-132,27867	0,0012240346	0,0012972018
4,1318359	2	-0,08635819	-131,48915	-0,0011334199	-0,0011082414
4,1416016	2	-0,08661449	-130,29575	0,001661655	0,0017551144
4,1513672	2	-0,086480379	-131,53178	-0,0013680765	-0,0013968076
4,1611328	2	-0,08688122	-130,80687	0,0018535011	0,0018680667
4,1708984	2	-0,087310374	-129,94504	-0,0014481683	-0,0014224764
4,1806641	2	-0,086800754	-130,17911	0,0019049224	0,0019125215
4,1904297	2	-0,087247789	-129,91336	-0,0014595982	-0,0014815833
4,2001953	2	-0,087378919	-129,75784	0,002020685	0,0019676641
4,2099609	2	-0,086528063	-128,80113	-0,0016459266	-0,0016206804
4,2197266	2	-0,086942315	-127,72495	0,0022090413	0,0021703886
4,2294922	2	-0,086250901	-128,59114	-0,0017864647	-0,0018145143
4,2392578	2	-0,0864923	-127,41309	0,0023666017	0,0023094616
4,2490234	2	-0,086188316	-127,33206	-0,0020028169	-0,0019669202
4,2587891	2	-0,085511804	-127,07713	0,0026203799	0,0025593699
4,2685547	2	-0,086702406	-126,3891	-0,0020405103	-0,002010827
4,2783203	2	-0,085435808	-127,11295	0,0023239553	0,0023121545
4,2880859	2	-0,085623562	-125,42887	-0,0017828314	-0,0018091315
4,2978516	2	-0,085319579	-124,07329	0,0022761363	0,0023158309
4,3076172	2	-0,085785985	-125,52777	-0,0016666492	-0,0017092099
4,3173828	2	-0,085389614	-123,56908	0,0021356661	0,0020396325
4,3271484	2	-0,085429847	-123,07003	-0,0015897806	-0,00160832
4,3369141	2	-0,086048245	-122,79946	0,0020921349	0,0021060719
4,3466797	2	-0,085501373	-122,02341	-0,001633635	-0,0016897493
4,3564453	2	-0,085633993	-122,43954	0,0020655077	0,0020488226
4,3662109	2	-0,085808337	-120,71499	-0,0013447102	-0,0013490317
4,3759766	2	-0,084450841	-120,04897	0,0016592474	0,0016816187
4,3857422	2	-0,084802508	-120,88202	-0,00097659568	-0,0010069482
4,3955078	2	-0,084592402	-119,13998	0,0011758424	0,0012405748
4,4052734	2	-0,084272027	-118,34476	-0,00044938241	-0,00042730724
4,4150391	2	-0,084380805	-117,51345	0,000741333	0,00076863694
4,4248047	2	-0,084327161	-116,88832	-0,0002811907	-0,00016762206
4,4345703	2	-0,084555149	-117,71355	0,00074257131	0,000730014
4,4443359	2	-0,084796548	-115,73162	-9,3068884e-05	-4,5703055e-05
4,4541016	2	-0,084348023	-115,23999	0,00061419402	0,00067487359
4,4638672	2	-0,084610283	-115,701	-0,00019044404	-0,00011221186
4,4736328	2	-0,084491074	-114,19025	0,00054604601	0,00056064816
4,4833984	2	-0,08353591	-113,20582	-6,5847416e-07	0,00011495984
4,4931641	2	-0,084425509	-112,17982	0,00024974058	0,00027070608
4,5029297	2	-0,083851814	-112,04733	0,0003792143	0,000502715
4,5126953	2	-0,083626807	-112,45781	-0,00019187518	-0,00016229213
4,5224609	2	-0,083851814	-109,73649	0,0010555929	0,0011056804
4,5322266	2	-0,083863735	-108,96631	-0,0008911828	-0,00090524426
4,5419922	2	-0,082723796	-110,05869	0,0015475929	0,0015347725
4,5517578	2	-0,082315505	-108,44104	-0,001326369	-0,0012950988
4,5615234	2	-0,083601475	-107,06501	0,0018515033	0,0018680984
4,5712891	2	-0,083424151	-106,11232	-0,0014901222	-0,001457866
4,5810547	2	-0,083939731	-105,48195	0,0018522358	0,0018533238
4,5908203	2	-0,083208084	-106,10512	-0,0013666991	-0,0013562529
4,6005859	2	-0,08239001	-103,47477	0,0019933318	0,0019331746
4,6103516	2	-0,082178414	-102,2338	-0,001589619	-0,0016126239
4,6201172	2	-0,082144141	-102,94614	0,0020037079	0,0020210762
4,6298828	2	-0,082138181	-101,94077	-0,0016632008	-0,0016339826
4,6396484	2	-0,081418455	-100,79317	0,002343501	0,0023309512
4,6494141	2	-0,081638992	-99,797729	-0,0019500311	-0,0019810924
4,6591797	2	-0,081551075	-99,228828	0,0025121733	0,0024801961
4,6689453	2	-0,081320107	-99,75795	-0,0019102336	-0,0018891135
4,6787109	2	-0,081843138	-97,385979	0,0023674816	0,0023463524
4,6884766	2	-0,081910193	-95,465408	-0,0018937578	-0,0019050123
4,6982422	2	-0,080165267	-96,309242	0,0023358676	0,0022622736
4,7080078	2	-0,081129372	-94,905434	-0,0015295806	-0,0016219558
4,7177734	2	-0,081458688	-94,059372	0,0021082321	0,0021373415
4,7275391	2	-0,080411136	-92,685524	-0,0017124823	-0,0017979856
4,7373047	2	-0,08071214	-91,748596	0,0022622983	0,0021628242
4,7470703	2	-0,08033812	-92,67205	-0,0016062038	-0,0016353342
4,7568359	2	-0,080017745	-90,388771	0,0020120568	0,0020259661
4,7666016	2	-0,079341233	-88,779999	-0,0014076363	-0,0014087562
4,7763672	2	-0,078868866	-89,053474	0,001854994	0,0018415158
4,7861328	2	-0,080281496	-88,239151	-0,001131522	-0,0011490791
4,7958984	2	-0,079073012	-87,0896	0,001356477	0,0014070275
4,8056641	2	-0,078673661	-85,293579	-0,00062052446	-0,00050472922
4,8154297	2	-0,078438222	-84,121956	0,00087655307	0,00091161695
4,8251953	2	-0,079405308	-85,136887	-0,00040682917	-0,00031164745
4,8349609	2	-0,079296529	-83,230736	0,00066998543	0,00077974313
4,8447266	2	-0,07879436	-81,639175	-9,8238714e-05	-2,6741618e-05
4,8544922	2	-0,079829991	-81,456451	0,00062667904	0,00066652091
4,8642578	2	-0,077465177	-81,043777	-0,00022566822	-9,153955e-05
4,8740234	2	-0,078043342	-80,535675	0,00061994168	0,00062720734
4,8837891	2	-0,077082217	-78,109337	-2,8245759e-05	0,00010073796
4,8935547	2	-0,078159571	-76,761307	0,00028110488	0,00039707302
4,9033203	2	-0,076897442	-78,419579	0,00032518321	0,00039778097
4,9130859	2	-0,07725656	-76,659325	-3,818328e-05	-1,1420634e-05
4,9228516	2	-0,075820088	-74,27182	0,00078521908	0,00082997372
4,9326172	2	-0,077243149	-73,869156	-0,00059479277	-0,00051784748
4,9423828	2	-0,076502562	-72,991852	0,0012902932	0,0013981946
4,9521484	2	-0,076007843	-72,937531	-0,001167446	-0,0011198454
4,9619141	2	-0,07647872	-70,785225	0,0017854737	0,0017758111
4,9716797	2	-0,075562298	-69,793427	-0,0014650923	-0,0014974551
4,9814453	2	-0,076267123	-70,407425	0,0019237571	0,001921751
4,9912109	2	-0,075621903	-68,510994	-0,001425797	-0,0014144839
5,0009766	2	-0,074397027	-67,174469	0,0018920287	0,0019043991
5,0107422	2	-0,075691938	-66,884842	-0,0014213003	-0,001436358
5,0205078	2	-0,075469911	-66,594109	0,0018621285	0,001894717
5,0302734	2	-0,074064732	-66,124947	-0,0015911851	-0,0016176292
5,0400391	2	-0,074242055	-63,831821	0,002280283	0,0022640999
5,0498047	2	-0,074444711	-62,40567	-0,0018756095	-0,001872902
5,0595703	2	-0,073994696	-62,834435	0,0024258092	0,0024152915
5,0693359	2	-0,074291229	-61,597935	-0,0019592908	-0,0019727014
5,0791016	2	-0,073938072	-60,002022	0,0024772044	0,0025433337
5,0888672	2	-0,073310733	-59,466473	-0,0020722095	-0,0020640392
5,0986328	2	-0,073930621	-58,402027	0,0023038988	0,0023303798
5,1083984	2	-0,074066222	-58,646053	-0,0016557126	-0,0017295817
5,1181641	2	-0,072383881	-57,043655	0,0022802947	0,0022725759
5,1279297	2	-0,072255731	-56,015644	-0,0017141441	-0,0017560843
5,1376953	2	-0,073394179	-56,387688	0,0021276446	0,0020961335
5,1474609	2	-0,072225928	-55,019985	-0,0015246165	-0,0015327598
5,1572266	2	-0,072453916	-53,439327	0,0020528887	0,0020707888
5,1669922	2	-0,072069466	-52,739716	-0,0015491445	-0,0015748658
5,1767578	2	-0,07224679	-51,868557	0,00197368	0,0019653547
5,1865234	2	-0,072100759	-51,862301	-0,0012409294	-0,0012723282
5,1962891	2	-0,071452558	-50,338413	0,0015953229	0,0015900407
5,2060547	2	-0,071829557	-48,983841	-0,00075326336	-0,00071150064
5,2158203	2	-0,072109699	-49,330685	0,0011245217	0,0011661644
5,2255859	2	-0,071185827	-48,0886	-0,00043362431	-0,00040838946
5,2353516	2	-0,07185787	-46,998169	0,00067811448	0,00071508472
5,2451172	2	-0,069570541	-45,675838	-0,00021906408	-5,1290117e-05
5,2548828	2	-0,070631504	-45,613533	0,00070486811	0,00076416461
5,2646484	2	-0,070352852	-45,542625	-0,00012376616	4,8674701e-06
5,2744141	2	-0,069972873	-43,622723	0,00055202277	0,00065279339
5,2841797	2	-0,070677698	-42,793194	-0,00012913575	-4,4361805e-05
5,2939453	2	-0,069834292	-43,151825	0,00043900055	0,00054117438
5,3037109	2	-0,068935752	-41,425434	0,00018023787	0,00023031418
5,3134766	2	-0,069996715	-40,607136	0,00014925873	0,000194202
5,3232422	2	-0,069206953	-39,869473	0,00050795893	0,00064605742
5,3330078	2	-0,068484247	-39,17165	-0,00037839386	-0,00026462832
5,3427734	2	-0,069060922	-39,479603	0,0012336	0,001177915
5,3525391	2	-0,069211423	-37,806015	-0,0010116376	-0,0010281412
5,3623047	2	-0,068196654	-36,609303	0,0015685116	0,0016082413
5,3720703	2	-0,067780912	-37,423355	-0,0013897667	-0,0013694267
5,3818359	2	-0,067837536	-36,059505	0,0019028721	0,0019044931
5,3916016	2	-0,06750524	-35,670921	-0,0014857936	-0,0015036796
5,4013672	2	-0,066335499	-34,714825	0,0018908321	0,0018789425
5,4111328	2	-0,067439675	-33,649822	-0,0013836786	-0,001373797
5,4208984	2	-0,06788075	-33,741352	0,0019262049	0,0019195043
5,4306641	2	-0,066457689	-32,589287	-0,0015431896	-0,0015899133
5,4404297	2	-0,066263974	-31,551998	0,0020679582	0,0020549106
5,4501953	2	-0,066322088	-32,157059	-0,0016734465	-0,0016431372
5,4599609	2	-0,066395104	-30,988232	0,0023064425	0,0023383214
5,4697266	2	-0,066266954	-30,010342	-0,0020404602	-0,0020493658
5,4794922	2	-0,06685853	-29,803869	0,0025905385	0,0026050396
5,4892578	2	-0,06646812	-28,761105	-0,0019420061	-0,0019583767
5,4990234	2	-0,06531179	-29,364656	0,0022629446	0,002285667
5,5087891	2	-0,065532327	-27,35747	-0,0017846349	-0,0018252078
5,5185547	2	-0,06595552	-27,04287	0,0022909574	0,002266774
5,5283203	2	-0,064976513	-27,720072	-0,0016246676	-0,0016420316
5,5380859	2	-0,064854324	-26,559235	0,0020726079	0,0020755189
5,5478516	2	-0,064523518	-25,250874	-0,0016604102	-0,0016508718
5,5576172	2	-0,065018237	-25,151354	0,0021902125	0,002211191
5,5673828	2	-0,064145029	-25,15694	-0,0016816584	-0,0016826753
5,5771484	2	-0,064754486	-24,99612	0,0020652013	0,001995211
5,5869141	2	-0,065104663	-23,422558	-0,0013806855	-0,0013368077
5,5966797	2	-0,064377487	-22,475067	0,0017296824	0,0016809681
5,6064453	2	-0,063759089	-23,339186	-0,0010714632	-0,0010901766
5,6162109	2	-0,06442219	-22,641867	0,0012857572	0,0013050471
5,6259766	2	-0,064690411	-21,892414	-0,00048832095	-0,00041577718
5,6357422	2	-0,063668191	-21,267458	0,0007441722	0,00085001258
5,6455078	2	-0,063888729	-21,334515	-0,00031868162	-0,00021282147
5,6552734	2	-0,063529611	-21,842178	0,00070141623	0,00078410772
5,6650391	2	-0,063024461	-20,001177	-7,1842282e-05	1,2747623e-05
5,6748047	2	-0,063048303	-19,598286	0,00058189256	0,00062881969
5,6845703	2	-0,061988831	-20,599253	-0,0002128495	-9,4601273e-05
5,6943359	2	-0,062376261	-20,066387	0,00062428624	0,00064475287
5,7041016	2	-0,062586367	-18,940977	1,1360644e-05	0,00011163065
5,7138672	2	-0,063076615	-18,044785	0,00031697843	0,0003955861
5,7236328	2	-0,06210804	-18,241312	0,00033555517	0,00045891953
5,7333984	2	-0,060990453	-19,374266	-0,00010747649	-0,00010871707
5,7431641	2	-0,061775744	-17,908215	0,0009448069	0,00097432325
5,7529297	2	-0,062131882	-16,731228	-0,00079692964	-0,00077238667
5,7626953	2	-0,061272085	-18,015169	0,0014255487	0,0014255202
5,7724609	2	-0,063066185	-18,135532	-0,0011885319	-0,001188272
5,7822266	2	-0,061194599	-17,299465	0,0018383664	0,0017929312
5,7919922	2	-0,061756372	-16,410425	-0,0015063712	-0,0014828959
5,8017578	2	-0,061838329	-16,376116	0,0019294544	0,0018931207
5,8115234	2	-0,06172508	-17,87262	-0,0014336065	-0,001416182
5,8212891	2	-0,060907006	-16,08353	0,0019682238	0,0019426927
5,8310547	2	-0,060285628	-15,098769	-0,0015433811	-0,0014927111
5,8408203	2	-0,061187148	-16,075541	0,0018769755	0,0019169421
5,8505859	2	-0,061203539	-16,413555	-0,0016121084	-0,0015813833
5,8603516	2	-0,060611963	-15,906561	0,0022966957	0,0022638238
5,8701172	2	-0,061257184	-15,241485	-0,0019246148	-0,0018847319
5,8798828	2	-0,061066449	-15,240255	0,0024412975	0,0024046765
5,8896484	2	-0,060594082	-16,305819	-0,0019145792	-0,0019826156
5,8994141	2	-0,061012805	-15,58749	0,0025053497	0,0025026563
5,9091797	2	-0,061230361	-14,434196	-0,0020485548	-0,002023394
5,9189453	2	-0,060798228	-15,564412	0,0023342902	0,0023358166
5,9287109	2	-0,061416626	-15,684888	-0,001669835	-0,0016540585
5,9384766	2	-0,060559809	-15,960988	0,0022105069	0,0022263592
5,9482422	2	-0,061118603	-14,675483	-0,0017516667	-0,0017859241
5,9580078	2	-0,060617924	-14,659837	0,0021714068	0,002154863
5,9677734	2	-0,05979389	-16,307384	-0,0015999489	-0,0016197235
5,9775391	2	-0,060132146	-15,687123	0,0020302839	0,0020248711
5,9873047	2	-0,06043613	-14,667213	-0,0014270357	-0,0014530566
5,9970703	2	-0,059394538	-15,533231	0,0019525172	0,0019094715
6,0068359	2	-0,06082207	-16,071182	-0,0011922932	-0,0011679298
6,0166016	3	-0,06083101	-16,142485	0,0014714577	0,0014879943
6,0263672	3	-0,060302019	-15,632641	-0,00072685804	-0,0006649266
6,0361328	3	-0,060118735	-15,083682	0,0010402335	0,0010167249
6,0458984	3	-0,06018877	-16,741734	-0,00040354821	-0,00031566553
6,0556641	3	-0,060258806	-16,749949	0,00068900367	0,00070214272
6,0654297	3	-0,060229003	-15,451871	-0,00020004075	-6,9572707e-05
6,0751953	3	-0,0601843	-16,213394	0,00067874981	0,00074288936
6,0849609	3	-0,061380863	-16,877632	-0,00016829988	-4,4304761e-05
6,0947266	3	-0,061397254	-17,082766	0,00055854942	0,00064349384
6,1044922	3	-0,060278177	-16,516317	-7,9624137e-05	1,3614626e-05
6,1142578	3	-0,060628355	-16,082022	0,00041487275	0,00051229622
6,1240234	3	-0,0605762	-17,931349	0,00019428434	0,00024792447
6,1337891	3	-0,060035288	-17,817579	5,3766435e-05	0,00010264936
6,1435547	3	-0,060902536	-17,033928	0,00071040518	0,00076680724
6,1533203	3	-0,061438978	-18,259975	-0,00048976217	-0,00035792953
6,1630859	3	-0,061127543	-18,663425	0,0012634797	0,0013258364
6,1728516	3	-0,061398745	-19,790064	-0,0011692665	-0,0011217395
6,1826172	3	-0,060534477	-19,189138	0,0016748044	0,0016904561
6,1923828	3	-0,060749054	-18,612463	-0,0013480359	-0,0013579287
6,2021484	3	-0,060804188	-20,429827	0,0018906299	0,0018427386
6,2119141	3	-0,061179698	-20,359476	-0,0012890329	-0,0013222335
6,2216797	3	-0,061133504	-20,520855	0,0018645797	0,0019180633
6,2314453	3	-0,061486661	-21,218899	-0,001373686	-0,001365709
6,2412109	3	-0,06210953	-21,596197	0,0019544871	0,0019537064
6,2509766	3	-0,063227117	-22,642651	-0,0016533826	-0,0016504257
6,2607422	3	-0,061799586	-22,061449	0,0021909773	0,0021325704
6,2705078	3	-0,061567128	-22,27569	-0,0017421719	-0,0017641094
6,2802734	3	-0,061747432	-23,984201	0,0023808065	0,0023666378
6,2900391	3	-0,061394274	-24,197046	-0,0020027561	-0,0019770311
6,2998047	3	-0,061792135	-23,986938	0,0026227862	0,0025595007
6,3095703	3	-0,062774122	-24,844912	-0,0020094679	-0,0020129771
6,3193359	3	-0,061652064	-25,380905	0,0023496181	0,0023053912
6,3291016	3	-0,062735379	-26,350189	-0,0017999125	-0,0017957996
6,3388672	3	-0,062558055	-26,685633	0,0023213031	0,0022626454
6,3486328	3	-0,061652064	-26,686136	-0,0016098827	-0,0016614022
6,3583984	3	-0,061483681	-27,921125	0,0021211328	0,0020787418
6,3681641	3	-0,06275177	-28,15621	-0,0015982703	-0,0016398191
6,3779297	3	-0,063088536	-28,366987	0,0022421421	0,0022147845
6,3876953	3	-0,06248951	-29,42931	-0,0017290591	-0,0017349723
6,3974609	3	-0,063629448	-30,175577	0,0020688644	0,0021031811
6,4072266	3	-0,063498318	-31,384136	-0,0013548142	-0,0013092662
6,4169922	3	-0,063373148	-31,029024	0,0016056908	0,0016434505
6,4267578	3	-0,063593686	-31,371172	-0,00097726204	-0,000952331
6,4365234	3	-0,064180791	-33,423176	0,0012335684	0,0012891822
6,4462891	3	-0,064244866	-33,612103	-0,00041378223	-0,00034529497
6,4560547	3	-0,064560771	-33,787285	0,00070096971	0,00078106311
6,4658203	3	-0,06479919	-34,572781	-0,00023330691	-0,00011800032
6,4755859	3	-0,064215064	-35,42712	0,00070826476	0,00077190227
6,4853516	3	-0,065121055	-36,277939	-0,00010163958	6,0513703e-05
6,4951172	3	-0,064381957	-36,377125	0,00059619406	0,00067677943
6,5048828	3	-0,064328313	-37,424583	-0,00016525862	-5,3667318e-05
6,5146484	3	-0,065027177	-39,320625	0,0005453552	0,00064440665
6,5244141	3	-0,06493479	-39,375275	9,4507268e-05	0,00016686157
6,5341797	3	-0,064879656	-38,976353	0,00019662231	0,00028946088
6,5439453	3	-0,064748526	-40,489117	0,00043611447	0,00054723246
6,5537109	3	-0,06519258	-40,918495	-0,00020741358	-0,00018215214
6,5634766	3	-0,06698668	-42,315254	0,0010936549	0,0011217108
6,5732422	3	-0,066047907	-41,85358	-0,00091234373	-0,00090409955
6,5830078	3	-0,06583482	-42,663719	0,0015448045	0,0015064871
6,5927734	3	-0,066283345	-45,238415	-0,0012644795	-0,0012410841
6,6025391	3	-0,06660521	-44,992939	0,0018537596	0,0018253978
6,6123047	3	-0,067150593	-45,328327	-0,0014703448	-0,0014697061
6,6220703	3	-0,067950785	-46,854	0,0018567338	0,0019072305
6,6318359	3	-0,068090856	-47,846699	-0,0013903375	-0,0013860753
6,6416016	3	-0,06736815	-49,531349	0,0019508026	0,0019608061
6,6513672	3	-0,067907572	-49,307663	-0,0015835343	-0,0015457846
6,6611328	3	-0,067648292	-49,315708	0,0020292497	0,0020177295
6,6708984	3	-0,068622828	-51,772835	-0,0016231518	-0,0016822682
6,6806641	3	-0,069463253	-52,431877	0,0023395428	0,0023452956
6,6904297	3	-0,068226457	-52,489044	-0,0019753263	-0,0019583332
6,7001953	3	-0,068485737	-53,392948	0,002484486	0,0024596448
6,7099609	3	-0,069665909	-54,6618	-0,0019270222	-0,0018898987
6,7197266	3	-0,068585575	-56,263527	0,0024471085	0,0023760109
6,7294922	3	-0,069878995	-56,16909	-0,001906616	-0,0019024166
6,7392578	3	-0,069616735	-56,16674	0,0022986569	0,0022963989
6,7490234	3	-0,070050359	-58,929363	-0,0016160347	-0,0016211813
6,7587891	3	-0,068855286	-59,572086	0,0021369352	0,0021252432
6,7685547	3	-0,070010126	-59,636349	-0,0017403503	-0,0017300422
6,7783203	3	-0,070998073	-60,369095	0,0021485917	0,0021899519
6,7880859	3	-0,071063638	-61,717407	-0,0016277018	-0,0016294267
6,7978516	3	-0,071722269	-63,980461	0,002014881	0,0019794875
6,8076172	3	-0,071004033	-63,185692	-0,0013873125	-0,0014014459
6,8173828	3	-0,070929527	-63,429607	0,0018677973	0,0018014435
6,8271484	3	-0,07173419	-65,815987	-0,0010900927	-0,0011051383
6,8369141	3	-0,071723759	-66,729897	0,001385	0,0013878631
6,8466797	3	-0,071832538	-66,865517	-0,00061971991	-0,00057146605
6,8564453	3	-0,072698295	-67,413239	0,00085743616	0,00096359488
6,8662109	3	-0,071619451	-68,746696	-0,00037178944	-0,00023644869
6,8759766	3	-0,073756278	-71,392914	0,00071547093	0,00080136757
6,8857422	3	-0,072440505	-70,993042	-0,00013673477	-7,8065204e-05
6,8955078	3	-0,072485209	-71,117592	0,00068933598	0,0006901013
6,9052734	3	-0,072576106	-73,525162	-0,00016675993	-9,9893659e-05
6,9150391	3	-0,072747469	-74,227119	0,00059748086	0,00063667435
6,9248047	3	-0,074055791	-75,30011	-5,6925637e-05	3,6179845e-05
6,9345703	3	-0,07378906	-75,211884	0,00032637094	0,00039347506
6,9443359	3	-0,073464215	-76,388756	0,000273721	0,00041521198
6,9541016	3	-0,074601173	-78,730103	-6,4034044e-05	-2,1379092e-05
6,9638672	3	-0,074322522	-78,505638	0,00083044422	0,00082655682
6,9736328	3	-0,075700879	-78,741722	-0,00061682874	-0,00051347935
6,9833984	3	-0,074766576	-81,193596	0,0014053165	0,001368715
6,9931641	3	-0,075520575	-82,401482	-0,0012091806	-0,0012330671
7,0029297	3	-0,075806677	-82,940269	0,0017623974	0,0017668179
7,0126953	3	-0,075356662	-82,825272	-0,0013911385	-0,0014115504
7,0224609	3	-0,074800849	-83,553329	0,0018931448	0,0019180949
7,0322266	3	-0,075788796	-86,109802	-0,0014324518	-0,0014313451
7,0419922	3	-0,075779855	-86,184906	0,0018427058	0,0018488074
7,0517578	3	-0,076192617	-86,003525	-0,0013916198	-0,0014059733
7,0615234	3	-0,076323748	-87,979248	0,0018835089	0,0018876599
7,0712891	3	-0,076290965	-89,695755	-0,0016387706	-0,0016745623
7,0810547	3	-0,077706575	-90,780991	0,0022451277	0,0022606493
7,0908203	3	-0,077667832	-89,998009	-0,0017933373	-0,0017796741
7,1005859	3	-0,077266991	-90,738686	0,0024408398	0,0023840354
7,1103516	3	-0,077785552	-93,412117	-0,0019876531	-0,0019775617
7,1201172	3	-0,077362359	-93,533325	0,0025712012	0,0026015281
7,1298828	3	-0,078170002	-93,558418	-0,0020630781	-0,0020098148
7,1396484	3	-0,077569485	-95,099846	0,0023074832	0,0022999197
7,1494141	3	-0,07802397	-96,105446	-0,0017427836	-0,001761627
7,1591797	3	-0,079102814	-97,640457	0,0023015826	0,0022488108
7,1689453	3	-0,079418719	-97,401459	-0,0017121523	-0,0017109287
7,1787109	3	-0,078886747	-98,414215	0,002123748	0,0021296851
7,1884766	3	-0,079227984	-100,50064	-0,0014785243	-0,0015766309
7,1982422	3	-0,079786777	-101,01462	0,0020693373	0,0020851302
7,2080078	3	-0,08007437	-100,39693	-0,0015989057	-0,001627996
7,2177734	3	-0,08058995	-101,81241	0,00217573	0,0021368684
7,2275391	3	-0,080117583	-102,73212	-0,0012738409	-0,0012628747
7,2373047	3	-0,080132484	-104,17572	0,0015480574	0,0016018654
7,2470703	3	-0,079828501	-104,04937	-0,00089729839	-0,00084072223
7,2568359	3	-0,081340969	-104,69421	0,0011859024	0,001215508
7,2666016	3	-0,081110001	-106,8359	-0,00040338049	-0,00040833125
7,2763672	3	-0,080937147	-107,13184	0,00067401543	0,00073638291
7,2861328	3	-0,081694126	-107,20912	-0,0002257634	-0,00010064876
7,2958984	3	-0,082188845	-109,07806	0,00077383459	0,00077869988
7,3056641	3	-0,081652403	-109,75928	-0,00019089396	-1,8496794e-05
7,3154297	3	-0,081963837	-110,85956	0,00055909954	0,000696723
7,3251953	3	-0,082817674	-110,61893	-0,00014778416	-4,9108057e-05
7,3349609	3	-0,082591176	-110,78858	0,00054090453	0,00062511605
7,3447266	3	-0,083087385	-113,28723	7,6370561e-05	0,00021306289
7,3544922	3	-0,082777441	-113,3952	0,00011808788	0,00025364294
7,3642578	3	-0,081825256	-113,71264	0,0004818817	0,0006381264
7,3740234	3	-0,083194673	-114,88153	-0,00028778004	-0,00021221844
7,3837891	3	-0,08327812	-115,4919	0,0011581819	0,001136196
7,3935547	3	-0,08366257	-116,26169	-0,0010507363	-0,00097691943
7,4033203	3	-0,083252788	-116,60473	0,0015618702	0,001587154
7,4130859	3	-0,083723664	-116,61563	-0,0012825574	-0,0013155466
7,4228516	3	-0,084154308	-119,04186	0,0018570627	0,0018228712
7,4326172	3	-0,084802508	-118,70161	-0,0014627868	-0,0014635692
7,4423828	3	-0,084395707	-118,98793	0,0018911132	0,0018834946
7,4521484	3	-0,084614754	-120,04903	-0,0013463011	-0,0013826224
7,4619141	3	-0,084759295	-120,54166	0,0019331867	0,0019425187
7,4716797	3	-0,085011125	-121,7491	-0,0015755156	-0,0015929418
7,4814453	3	-0,084558129	-121,82699	0,002038684	0,0020224645
7,4912109	3	-0,084257126	-121,94473	-0,0016966324	-0,0016935669
7,5009766	3	-0,084507465	-123,75768	0,0023500614	0,002304252
7,5107422	3	-0,085152686	-123,2622	-0,0020257814	-0,0020026758
7,5205078	3	-0,086145103	-123,52332	0,0025275415	0,0025447658
7,5302734	3	-0,084932148	-124,6869	-0,0019543476	-0,0019791054
7,5400391	3	-0,085099041	-125,16216	0,002290376	0,0023832293
7,5498047	3	-0,085169077	-126,22632	-0,0019063582	-0,0018898821
7,5595703	3	-0,085271895	-125,85276	0,0022760238	0,0023180651
7,5693359	3	-0,085568428	-126,30957	-0,0015643793	-0,0016336435
7,5791016	3	-0,085864961	-128,13303	0,0021473807	0,0021194213
7,5888672	3	-0,084978342	-127,89074	-0,0017432354	-0,0018004967
7,5986328	3	-0,086030364	-127,88555	0,0021995651	0,0021773437
7,6083984	3	-0,086140633	-128,78084	-0,0016744331	-0,0017093222
7,6181641	3	-0,086426735	-129,23659	0,0020322073	0,0020315063
7,6279297	3	-0,087122619	-130,14493	-0,0013571576	-0,0013551004
7,6376953	3	-0,086212158	-129,45079	0,0017912883	0,0017721845
7,6474609	3	-0,086803734	-129,6243	-0,0010798575	-0,0010456103
7,6572266	3	-0,087887049	-132,06639	0,0013116307	0,0013150106
7,6669922	3	-0,086414814	-131,42555	-0,00056044426	-0,00050741376
7,6767578	3	-0,087761879	-130,82564	0,00085717085	0,00087231543
7,6865234	3	-0,08661747	-131,54761	-0,00035176286	-0,00026708542
7,6962891	3	-0,087171793	-132,20245	0,00076353468	0,0007726092
7,7060547	3	-0,086566806	-133,09779	-0,00017894726	-8,9662935e-05
7,7158203	3	-0,087304413	-132,22939	0,00066621444	0,00074144907
7,7255859	3	-0,087182224	-132,66721	-0,00022653583	-9,4759453e-05
7,7353516	3	-0,088343024	-134,74306	0,00060021621	0,00064609863
7,7451172	3	-0,08816123	-134,06575	-8,7484383e-05	7,2721741e-05
7,7548828	3	-0,086671114	-133,1163	0,00031333085	0,00044685599
7,7646484	3	-0,088059902	-133,75551	0,00034715945	0,00041685213
7,7744141	3	-0,087864697	-134,27394	-7,1292561e-05	-9,0067624e-05
7,7841797	3	-0,08777976	-135,37544	0,00082568591	0,00088534551
7,7939453	3	-0,087985396	-133,88145	-0,00067728112	-0,00057523709
7,8037109	3	-0,087757409	-134,41063	0,0013319262	0,001412442
7,8134766	3	-0,08790195	-136,12848	-0,0011993167	-0,0012155243
7,8232422	3	-0,089032948	-135,55504	0,0017713392	0,0017877967
7,8330078	3	-0,088018179	-135,02296	-0,0014753914	-0,0014285154
7,8427734	3	-0,087086856	-135,20647	0,0019364062	0,0019173817
7,8525391	3	-0,088220835	-135,57219	-0,0014495559	-0,0014436884
7,8623047	3	-0,087495148	-137,00851	0,0018883321	0,00193358
7,8720703	3	-0,087440014	-135,49916	-0,0014767951	-0,0014986661
7,8818359	3	-0,087910891	-135,28018	0,0019132703	0,001931031
7,8916016	3	-0,089374185	-136,36737	-0,0016023894	-0,0016339856
7,9013672	3	-0,088565052	-136,45039	0,00225582	0,0022877879
7,9111328	3	-0,087186694	-135,79666	-0,0019005177	-0,0018572226
7,9208984	3	-0,087675452	-135,43562	0,0024585829	0,0024563232
7,9306641	3	-0,087963045	-135,87506	-0,0019045515	-0,0019376045
7,9404297	3	-0,087973475	-137,00104	0,0025313378	0,0025454892
7,9501953	3	-0,087793171	-135,69173	-0,002044935	-0,002042233
7,9599609	3	-0,088208914	-134,60605	0,0023398201	0,0023484533
7,9697266	3	-0,087507069	-136,35954	-0,0016843198	-0,0017219298
7,9794922	3	-0,088736415	-136,38541	0,0022790458	0,0022691824
7,9892578	3	-0,088116527	-135,51553	-0,0017551398	-0,0017096819
7,9990234	3	-0,088202953	-135,33369	0,0021356365	0,0021246651
8,0087891	4	-0,088348985	-135,34264	-0,0015600777	-0,0015520044
8,0185547	4	-0,087763369	-136,47583	0,0020693964	0,002027235
8,0283203	4	-0,087858737	-135,43311	-0,0015235867	-0,0015750645
8,0380859	4	-0,088380277	-133,80054	0,0019520136	0,0019682955
8,0478516	4	-0,088122487	-135,84366	-0,0012333704	-0,0012118615
8,0576172	4	-0,08841753	-135,34349	0,001503539	0,0015197258
8,0673828	4	-0,087973475	-134,92265	-0,00079107692	-0,00075449655
8,0771484	4	-0,087420642	-133,92075	0,0010955245	0,0011214692
8,0869141	4	-0,088325143	-133,7032	-0,00041921539	-0,00036335536
8,0966797	4	-0,088073313	-134,85252	0,00063713733	0,0007462909
8,1064453	4	-0,088661909	-133,97691	-0,00018436417	-8,2819024e-05
8,1162109	4	-0,088362396	-132,90776	0,00080163172	0,00079135655
8,1259766	4	-0,087688863	-133,58133	-0,00017567894	-0,00010304662
8,1357422	4	-0,088010728	-133,15877	0,00056242332	0,00067933509
8,1455078	4	-0,088770688	-133,20818	-0,000159478	-4,9916707e-05
8,1552734	4	-0,088141859	-132,43726	0,00047433187	0,00057724025
8,1650391	4	-0,087197125	-131,75157	0,00017698716	0,00025981484
8,1748047	4	-0,087164342	-132,89305	7,2409784e-05	0,00017906219
8,1845703	4	-0,087219477	-131,87924	0,00055399799	0,00068945391
8,1943359	4	-0,088109076	-130,27444	-0,00032213313	-0,00025022935
8,2041016	4	-0,088232756	-131,07878	0,0011760363	0,0012158924
8,2138672	4	-0,087656081	-130,77921	-0,0010734862	-0,0010902637
8,2236328	4	-0,087279081	-130,50505	0,0017352658	0,0017704425
8,2333984	4	-0,087118149	-129,18652	-0,0012661067	-0,0013161452
8,2431641	4	-0,087504089	-128,49284	0,00190309	0,0018725502
8,2529297	4	-0,087110698	-129,61423	-0,0014503242	-0,0014838546
8,2626953	4	-0,08726716	-128,82628	0,0019036534	0,0018974289
8,2724609	4	-0,087252259	-127,04529	-0,0013406529	-0,001362787
8,2822266	4	-0,086690485	-127,88	0,0019029498	0,00196292
8,2919922	4	-0,087270141	-126,70784	-0,0016168817	-0,0015978382
8,3017578	4	-0,086537004	-126,83662	0,0020939196	0,0020939806
8,3115234	4	-0,086572766	-125,79343	-0,0017005648	-0,0017071374
8,3212891	4	-0,087286532	-124,77474	0,0022959586	0,0023131345
8,3310547	4	-0,086601079	-125,52084	-0,0020245297	-0,0020418437
8,3408203	4	-0,085948408	-124,36247	0,0025517624	0,0025777812
8,3505859	4	-0,086317956	-122,94754	-0,0019874901	-0,0019982546
8,3603516	4	-0,086483359	-123,76041	0,0022540058	0,0022813336
8,3701172	4	-0,086900592	-122,45229	-0,0018823089	-0,0018541929
8,3798828	4	-0,08662045	-122,15355	0,0023007568	0,0022826444
8,3896484	4	-0,086556375	-121,33073	-0,001598646	-0,0016440136
8,3994141	4	-0,086069107	-120,02181	0,0020909735	0,0020389433
8,4091797	4	-0,085698068	-120,88046	-0,0016146809	-0,0016128256
8,4189453	4	-0,085565448	-118,84047	0,0021945762	0,002159796
8,4287109	4	-0,085741282	-117,8561	-0,0017367399	-0,0017108913
8,4384766	4	-0,085750222	-118,17427	0,0020611759	0,002075881
8,4482422	4	-0,08495301	-116,96348	-0,0013276216	-0,0013942046
8,4580078	4	-0,084637105	-116,84491	0,0017208175	0,0016974271
8,4677734	4	-0,084556639	-116,04661	-0,0010981404	-0,001072056
8,4775391	4	-0,084114075	-114,98954	0,0012958634	0,0013731784
8,4873047	4	-0,08495003	-115,69261	-0,00054163905	-0,00042444168
8,4970703	4	-0,0854671	-113,74757	0,0008273815	0,00086305849
8,5068359	4	-0,084979832	-112,62752	-0,00032875204	-0,00019657164
8,5166016	4	-0,084847212	-112,33913	0,00074650638	0,00078135839
8,5263672	4	-0,084008276	-111,50049	-0,00015510879	-4,0438608e-05
8,5361328	4	-0,084044039	-110,76775	0,00063980819	0,00073239033
8,5458984	4	-0,084334612	-109,84708	-0,00022806192	-7,2532712e-05
8,5556641	4	-0,085139275	-108,48032	0,00064209633	0,00069865288
8,5654297	4	-0,084625185	-109,79092	-5,6288682e-05	8,194882e-05
8,5751953	4	-0,08392483	-107,76417	0,00023620887	0,00041670937
8,5849609	4	-0,084067881	-106,61143	0,00035415401	0,00045130757
8,5947266	4	-0,083258748	-106,96924	-0,00017225178	-8,5359934e-05
8,6044922	4	-0,083582103	-106,04755	0,00096633227	0,00099179696
8,6142578	4	-0,08277297	-104,85241	-0,00080957974	-0,00071010389
8,6240234	4	-0,082890689	-103,23213	0,0014348922	0,0014646283
8,6337891	4	-0,083398819	-102,80074	-0,0012300928	-0,0011812838
8,6435547	4	-0,083291531	-102,78902	0,0018240287	0,0018085171
8,6533203	4	-0,082799792	-100,81747	-0,0014610792	-0,0014219484
8,6630859	4	-0,082167983	-99,867584	0,0018960069	0,0019164509
8,6728516	4	-0,081686676	-100,33339	-0,0014355658	-0,0014093785
8,6826172	4	-0,081756711	-98,79409	0,0019414015	0,0019695959
8,6923828	4	-0,082558393	-98,518044	-0,0015106297	-0,0014880801
8,7021484	4	-0,081935525	-96,288513	0,0019424853	0,0019511611
8,7119141	4	-0,08250773	-95,37265	-0,0016137016	-0,0015680479
8,7216797	4	-0,081478059	-95,912888	0,0022777556	0,0022920996
8,7314453	4	-0,081223249	-94,30909	-0,0019137317	-0,001934769
8,7412109	4	-0,081382692	-92,704132	0,0024921626	0,0024370826
8,7509766	4	-0,081647933	-92,395782	-0,0019662173	-0,001967544
8,7607422	4	-0,081634521	-92,229996	0,0025008132	0,0024781865
8,7705078	4	-0,080640614	-91,435326	-0,0020180105	-0,0020198422
8,7802734	4	-0,080507994	-88,967758	0,0023288163	0,00234708
8,7900391	4	-0,080502033	-88,510773	-0,0016735379	-0,0016339693
8,7998047	4	-0,079667568	-89,218094	0,0022987265	0,0022532525
8,8095703	4	-0,079584122	-87,581886	-0,0017442852	-0,0017464366
8,8193359	4	-0,079284608	-85,668411	0,0021919035	0,002175129
8,8291016	4	-0,080147386	-84,955505	-0,0015914516	-0,0015850337
8,8388672	4	-0,079903007	-84,191078	0,0020036944	0,0020360728
8,8486328	4	-0,078956783	-84,420967	-0,001503869	-0,0015308302
8,8583984	4	-0,080317259	-82,202888	0,0019846943	0,001943099
8,8681641	4	-0,079727173	-81,034172	-0,0012239331	-0,0011744113
8,8779297	4	-0,079196692	-81,769989	0,0015540752	0,0015625359
8,8876953	4	-0,077734888	-80,023201	-0,0007842562	-0,00071503757
8,8974609	4	-0,078368187	-78,396835	0,0010637739	0,001088387
8,9072266	4	-0,079129636	-77,486557	-0,00034538403	-0,00033095028
8,9169922	4	-0,077469647	-76,967552	0,00066699012	0,00079115853
8,9267578	4	-0,077113509	-76,93615	-0,00017991966	-0,00011977187
8,9365234	4	-0,077714026	-74,548485	0,00071742089	0,0007896726
8,9462891	4	-0,07840842	-73,323158	-0,0002121085	-6,7188521e-05
8,9560547	4	-0,076645613	-74,245667	0,00059485994	0,00068171561
8,9658203	4	-0,077784061	-73,153564	-0,00013005771	-4,4899934e-05
8,9755859	4	-0,076246262	-71,452316	0,00052361772	0,00059134909
8,9853516	4	-0,077077746	-70,103218	0,00013121858	0,00025521396
8,9951172	4	-0,075925887	-69,51548	9,8098753e-05	0,00014250021
9,0048828	4	-0,076396763	-69,699547	0,00064503698	0,0007247983
9,0146484	4	-0,076319277	-67,253036	-0,00043281508	-0,0003070863
9,0244141	4	-0,075700879	-65,642982	0,0012347887	0,0012987383
9,0341797	4	-0,076465309	-66,376564	-0,0011731555	-0,0010935212
9,0439453	4	-0,074617565	-65,46669	0,0016958185	0,0016703713
9,0537109	4	-0,075240433	-63,902794	-0,0013838141	-0,0013119092
9,0634766	4	-0,075250864	-62,735416	0,0018619511	0,0018361924
9,0732422	4	-0,07430613	-61,800835	-0,0014523539	-0,0013961685
9,0830078	4	-0,074552	-62,476696	0,0019129765	0,0019057926
9,0927734	4	-0,074656308	-60,621498	-0,0014057922	-0,0013807574
9,1025391	4	-0,074784458	-59,177635	0,0018983246	0,0018883351
9,1123047	4	-0,074768066	-59,456192	-0,0016617974	-0,0016494457
9,1220703	4	-0,074228644	-58,488472	0,0021433413	0,0021709136
9,1318359	4	-0,073947012	-57,090874	-0,001700214	-0,0016597151
9,1416016	4	-0,072821975	-55,976307	0,0023255209	0,0023617912
9,1513672	4	-0,072211027	-54,995621	-0,0020279377	-0,0019985316
9,1611328	4	-0,073608756	-55,831409	0,0025155086	0,0025848728
9,1708984	4	-0,073303282	-54,011532	-0,0019853378	-0,0019836335
9,1806641	4	-0,072263181	-51,833019	0,0022879201	0,0023210212
9,1904297	4	-0,072541833	-52,617062	-0,0017609518	-0,0017837556
9,2001953	4	-0,071910024	-51,625259	0,0022607874	0,0023212957
9,2099609	4	-0,072006881	-50,643795	-0,0016421307	-0,0016327873
9,2197266	4	-0,071315467	-49,307049	0,0020697271	0,0020864171
9,2294922	4	-0,072401762	-48,132519	-0,0014569461	-0,0014474361
9,2392578	4	-0,071369112	-48,920307	0,002158154	0,00215632
9,2490234	4	-0,070469081	-47,224144	-0,0016912589	-0,0017007486
9,2587891	4	-0,070619583	-45,738369	0,002125131	0,0020453753
9,2685547	4	-0,071281195	-45,784973	-0,0013631405	-0,0013540294
9,2783203	4	-0,07172972	-44,499302	0,0016483597	0,0017061193
9,2880859	4	-0,069659948	-43,946766	-0,00098606886	-0,00098099804
9,2978516	4	-0,070224702	-43,071751	0,0012709238	0,0013432142
9,3076172	4	-0,070345402	-41,895489	-0,00050490111	-0,00042091226
9,3173828	4	-0,070075691	-42,830967	0,00077100826	0,00082073139
9,3271484	4	-0,070020556	-41,105244	-0,00024654472	-0,00011829659
9,3369141	4	-0,06981343	-39,528217	0,00077190477	0,00082722271
9,3466797	4	-0,069533288	-39,870758	-0,00013339549	5,5904093e-06
9,3564453	4	-0,069797039	-39,227753	0,00057145697	0,00066720869
9,3662109	4	-0,06891042	-38,125923	-0,00014672092	-2,8911309e-05
9,3759766	4	-0,069609284	-37,434643	0,0005862416	0,00067573827
9,3857422	4	-0,068694353	-36,413559	4,0648956e-07	9,5856376e-05
9,3955078	4	-0,068645179	-36,793762	0,0002666064	0,00039311664
9,4052734	4	-0,067438185	-35,603138	0,00043586059	0,0004641035
9,4150391	4	-0,068114698	-34,422073	-0,00010389714	-3,668174e-05
9,4248047	4	-0,068186224	-34,148712	0,00095720659	0,0009968942
9,4345703	4	-0,068347156	-33,420826	-0,00086200226	-0,00077565189
9,4443359	4	-0,067600608	-33,325108	0,0014651525	0,0014986747
9,4541016	4	-0,068113208	-32,519047	-0,0012791605	-0,0012378423
9,4638672	4	-0,067508221	-31,412579	0,0017946515	0,0018331741
9,4736328	4	-0,067295134	-32,192207	-0,0014137374	-0,0014074625
9,4833984	4	-0,06685853	-30,299295	0,0019152546	0,0019140557
9,4931641	4	-0,06724596	-29,365997	-0,001399585	-0,001398294
9,5029297	4	-0,066830218	-29,876345	0,0018999014	0,0018950497
9,5126953	4	-0,066442788	-29,17366	-0,0015418476	-0,0015309058
9,5224609	4	-0,067274272	-28,304346	0,0019726758	0,0019727028
9,5322266	4	-0,065390766	-27,441122	-0,001589171	-0,001596359
9,5419922	4	-0,066608191	-26,619583	0,0022879762	0,0022609823
9,5517578	4	-0,066009164	-27,219393	-0,0019253327	-0,001900111
9,5615234	4	-0,065623224	-26,310514	0,0024732924	0,0025082275
9,5712891	4	-0,066295266	-25,181192	-0,0019084548	-0,0019311543
9,5810547	4	-0,066293776	-25,807768	0,0024375184	0,0024325142
9,5908203	4	-0,065453351	-24,982094	-0,0019769908	-0,0019283373
9,6005859	4	-0,065581501	-24,209061	0,0023745482	0,002398594
9,6103516	4	-0,065417588	-23,476147	-0,0016523394	-0,0016178116
9,6201172	4	-0,063744187	-23,19323	0,0021502993	0,0021733458
9,6298828	4	-0,06390959	-24,199951	-0,0017625908	-0,0017659615
9,6396484	4	-0,065691769	-22,401474	0,002251473	0,0022298121
9,6494141	4	-0,064183772	-21,752323	-0,0016274475	-0,0016207622
9,6591797	4	-0,063882768	-22,367165	0,0020148973	0,0020009077
9,6689453	4	-0,064262748	-21,723658	-0,0013902521	-0,0014460668
9,6787109	4	-0,063984096	-21,135193	0,0018738734	0,0018731143
9,6884766	4	-0,063192844	-20,534321	-0,0011875742	-0,0012355043
9,6982422	4	-0,06480962	-20,271633	0,0014448168	0,0014985781
9,7080078	4	-0,063692033	-21,364857	-0,00073287543	-0,00067507196
9,7177734	4	-0,063708425	-20,207596	0,00097353949	0,00099546369
9,7275391	4	-0,062434375	-19,140747	-0,0003874574	-0,00030353476
9,7373047	4	-0,063331425	-19,730106	0,0007601119	0,00080518762
9,7470703	4	-0,063639879	-19,361694	-0,00013526063	-6,5442146e-05
9,7568359	4	-0,063639879	-19,074808	0,00066366285	0,00071949587
9,7666016	4	-0,063879788	-17,912743	-0,0001844509	-3,9392617e-05
9,7763672	4	-0,06287843	-17,812885	0,00058966462	0,00068013545
9,7861328	4	-0,063414872	-19,098837	-0,00010651963	2,2770255e-05
9,7958984	4	-0,062468648	-18,182583	0,00041768438	0,00048891711
9,8056641	4	-0,062970817	-16,515926	0,00027142826	0,00036391488
9,8154297	4	-0,06275475	-18,113461	9,04837e-05	7,8153971e-05
9,8251953	4	-0,062930584	-17,957167	0,00065142335	0,0007022827
9,8349609	4	-0,062288344	-17,544106	-0,00043705993	-0,0003613731
9,8447266	4	-0,062409043	-16,434788	0,0011979396	0,0012417131
9,8544922	4	-0,062695146	-16,565659	-0,0010699811	-0,0011003193
9,8642578	4	-0,062432885	-18,357262	0,0017440557	0,0017568921
9,8740234	4	-0,062674284	-17,183683	-0,0013261404	-0,0013487185
9,8837891	4	-0,062207878	-16,056654	0,0019133502	0,0018828104
9,8935547	4	-0,062114	-16,905964	-0,0014275053	-0,0014403545
9,9033203	4	-0,062298775	-16,966761	0,0018841319	0,001872597
9,9130859	4	-0,061360002	-17,375238	-0,0013537531	-0,0013980841
9,9228516	4	-0,062188506	-16,23597	0,0018523814	0,0018332138
9,9326172	4	-0,06184876	-16,074087	-0,001547753	-0,0015247245
9,9423828	4	-0,062566996	-17,82501	0,0021914905	0,0022163317
9,9521484	4	-0,062222779	-17,232019	-0,0017574683	-0,0017460687
9,9619141	4	-0,061628222	-15,724171	0,0023136537	0,0023362183
9,9716797	4	-0,061941147	-16,564037	-0,0019544247	-0,0019584843
9,9814453	4	-0,060983002	-16,930494	0,0025523461	0,0025525736
9,9912109	4	-0,061702728	-17,276779	-0,0021280376	-0,0020839514
10,000977	4	-0,061176717	-16,659369	0,0023229308	0,0023595539
10,010742	5	-0,06197691	-16,492065	-0,0016693517	-0,0017311318
10,020508	5	-0,062319636	-18,04283	0,0023286317	0,0023180756
10,030273	5	-0,061935186	-17,452518	-0,0016970393	-0,0017075071
10,040039	5	-0,062248111	-16,329567	0,002096327	0,0020539786
10,049805	5	-0,062675774	-17,683636	-0,0015002058	-0,0015898339
10,05957	5	-0,061711669	-18,137712	0,0021231505	0,002074905
10,069336	5	-0,061348081	-18,474833	-0,0016343804	-0,0016029405
10,079102	5	-0,061501563	-17,265938	0,0021241927	0,0020906355
10,088867	5	-0,061568618	-16,807392	-0,0014193133	-0,0013680699
10,098633	5	-0,062087178	-19,16444	0,0016881342	0,0016960825
10,108398	5	-0,061886013	-18,495619	-0,0010144315	-0,0010237122
10,118164	5	-0,061677396	-18,195044	0,0013138299	0,0013766102
10,12793	5	-0,061526895	-18,975176	-0,00057214889	-0,00054130552
10,137695	5	-0,062063336	-19,144882	0,00079079362	0,00088081392
10,147461	5	-0,061994791	-19,847733	-0,00021046802	-9,9168392e-05
10,157227	5	-0,061973929	-19,082409	0,00080492126	0,00079529942
10,166992	5	-0,062385201	-18,667784	-0,00017603369	-7,6154683e-05
10,176758	5	-0,062721968	-21,287128	0,00059178995	0,00062502222
10,186523	5	-0,062723458	-21,168943	-0,00022113642	-6,723465e-05
10,196289	5	-0,061962008	-20,740517	0,00056897575	0,00064342079
10,206055	5	-0,061194599	-21,157991	1,4638281e-05	0,00015162281
10,21582	5	-0,062830746	-21,781437	0,00024592809	0,00031384698
10,225586	5	-0,063036382	-23,181383	0,00036768764	0,00052126369
10,235352	5	-0,063386559	-22,585318	-1,1814445e-05	9,9831377e-05
10,245117	5	-0,062955916	-21,960531	0,00091323431	0,00097607268
10,254883	5	-0,063937902	-23,793428	-0,00082030578	-0,00084958575
10,264648	5	-0,062608719	-24,011303	0,0014446616	0,0014316436
10,274414	5	-0,063686073	-23,778118	-0,0012209337	-0,0011836465
10,28418	5	-0,062994659	-24,609995	0,0017877172	0,0017951942
10,293945	5	-0,062844157	-25,291498	-0,0014765086	-0,0013994392
10,303711	5	-0,06352216	-26,65786	0,0019206406	0,0018961283
10,313477	5	-0,06390959	-26,614275	-0,0013731931	-0,0013723508
10,323242	5	-0,063301623	-25,776421	0,0018497757	0,0018138707
10,333008	5	-0,064258277	-28,258133	-0,0015267971	-0,0015157413
10,342773	5	-0,063499808	-27,9014	0,0020021435	0,0019908708
10,352539	5	-0,065211952	-28,361343	-0,0015250591	-0,0015569555
10,362305	5	-0,06377548	-29,017479	0,00220277	0,0022214316
10,37207	5	-0,063975155	-29,340237	-0,0019536337	-0,0019697207
10,381836	5	-0,06467998	-30,651781	0,0025413956	0,0025131153
10,391602	5	-0,064563751	-30,828918	-0,0020167767	-0,0020184794
10,401367	5	-0,063627958	-30,836407	0,002345348	0,002348915
10,411133	5	-0,065374374	-32,47887	-0,0018638754	-0,001919926
10,420898	5	-0,06467402	-33,018719	0,002423129	0,0023914215
10,430664	5	-0,065326691	-32,968372	-0,0016861871	-0,0017353253
10,44043	5	-0,064735115	-33,760574	0,0020293563	0,0020936138
10,450195	5	-0,06505698	-34,765228	-0,0016763414	-0,0017295337
10,459961	5	-0,065101683	-35,568943	0,002275167	0,0022235804
10,469727	5	-0,065644085	-35,840908	-0,0016362462	-0,0016630347
10,479492	5	-0,064694881	-36,145168	0,0020916774	0,0020454254
10,489258	5	-0,06557256	-38,299988	-0,0014202707	-0,0014469271
10,499023	5	-0,065772235	-38,360394	0,001877386	0,0018598028
10,508789	5	-0,065203011	-38,585365	-0,0012403262	-0,0012559419
10,518555	5	-0,066390634	-39,60667	0,0015661003	0,0014861183
10,52832	5	-0,066629052	-40,203239	-0,00074564404	-0,00066357909
10,538086	5	-0,066320598	-41,841286	0,0010025209	0,0010207812
10,547852	5	-0,067040324	-41,535572	-0,00033379727	-0,00029456904
10,557617	5	-0,066713989	-41,952824	0,00077892165	0,00084200059
10,567383	5	-0,067698956	-44,352615	-0,00016759834	-5,7417492e-05
10,577148	5	-0,066824257	-43,943245	0,00062392483	0,00070115505
10,586914	5	-0,06776154	-44,541378	-0,00021945496	-6,521077e-05
10,59668	5	-0,067415833	-45,523903	0,00065658026	0,00071994349
10,606445	5	-0,068774819	-46,503414	-0,00010224979	3,6861165e-05
10,616211	5	-0,06775409	-48,436111	0,00045083897	0,00054996577
10,625977	5	-0,067739189	-47,69817	0,00021154636	0,0003587117
10,635742	5	-0,068238378	-48,592407	6,7897345e-05	0,00010189629
10,645508	5	-0,067941844	-50,418266	0,00065820391	0,00069914182
10,655273	5	-0,068430603	-50,662403	-0,00050325261	-0,00045532899
10,665039	5	-0,069141388	-51,113571	0,0011982839	0,0012057349
10,674805	5	-0,068968534	-51,970928	-0,0010554164	-0,001042171
10,68457	5	-0,069256127	-53,08617	0,001694264	0,0016788832
10,694336	5	-0,069414079	-54,685101	-0,0013706236	-0,0013504357
10,704102	5	-0,069656968	-54,437889	0,0019269198	0,0018905082
10,713867	5	-0,069817901	-54,978355	-0,001449516	-0,0014657538
10,723633	5	-0,070822239	-57,94231	0,0019011738	0,0019078465
10,733398	5	-0,069953501	-58,374928	-0,0014505023	-0,0014926556
10,743164	5	-0,071211159	-58,202091	0,0019289866	0,0018965522
10,75293	5	-0,070202351	-59,503635	-0,0015026082	-0,0014827501
10,762695	5	-0,071789324	-60,233139	0,0021697131	0,0021794036
10,772461	5	-0,071945786	-62,308887	-0,0017964485	-0,0017992676
10,782227	5	-0,070980191	-61,452816	0,002426788	0,0023925379
10,791992	5	-0,071755052	-61,660019	-0,0019299693	-0,0019416744
10,801758	5	-0,071518123	-64,750252	0,0025776415	0,0025415765
10,811523	5	-0,07199049	-65,370071	-0,0021151206	-0,0021168094
10,821289	5	-0,072145462	-65,397064	0,0025113346	0,0024535488
10,831055	5	-0,072275102	-66,050232	-0,0016891873	-0,0017282278
10,84082	5	-0,073166192	-67,339928	0,0022541503	0,0022807564
10,850586	5	-0,072167814	-69,317665	-0,0017134191	-0,001718664
10,860352	5	-0,072401762	-68,935562	0,0021725325	0,0021817472
10,870117	5	-0,072528422	-69,00843	-0,0015477594	-0,0015814283
10,879883	5	-0,074075162	-72,08638	0,0020787772	0,0020397357
10,889648	5	-0,07352829	-72,552078	-0,0015491844	-0,0015472224
10,899414	5	-0,074078143	-72,952568	0,0020660663	0,0021214411
10,90918	5	-0,07366091	-73,603165	-0,0013896836	-0,0014040542
10,918945	5	-0,074866414	-74,714554	0,0016862794	0,0016898757
10,928711	5	-0,074449182	-77,20649	-0,00094235834	-0,00098820124
10,938477	5	-0,075036287	-77,002983	0,0012778892	0,0012514135
10,948242	5	-0,075152516	-76,601822	-0,00058253232	-0,00052672334
10,958008	5	-0,075368583	-79,308342	0,00084924768	0,00087717286
10,967773	5	-0,075826049	-80,240234	-0,00012919825	-0,00017186103
10,977539	5	-0,075255334	-80,398827	0,00073779031	0,00080149795
10,987305	5	-0,076687336	-81,016235	-0,00025290714	-6,3433254e-05
10,99707	5	-0,076854229	-82,019432	0,00063894712	0,00065858447
11,006836	5	-0,076317787	-84,887283	-0,00018442972	-6,3946063e-05
11,016602	5	-0,076378882	-84,571838	0,00056207919	0,00063537573
11,026367	5	-0,076934695	-84,471764	5,5190849e-05	8,4171625e-05
11,036133	5	-0,076271594	-86,448494	0,00031680011	0,00032930489
11,045898	5	-0,077165663	-88,119568	0,00045437829	0,00052316405
11,055664	5	-0,077959895	-88,284073	-0,0001453572	-4,4835033e-05
11,06543	5	-0,077611208	-88,83532	0,00090122089	0,00098940521
11,075195	5	-0,078940392	-89,422165	-0,00091111293	-0,00086899369
11,084961	5	-0,078435242	-91,421364	0,0014938987	0,0015250208
11,094727	5	-0,079007447	-91,59375	-0,0011359683	-0,0011493387
11,104492	5	-0,078965724	-91,706291	0,0017782624	0,0017616167
11,114258	5	-0,078678131	-94,002647	-0,0014272026	-0,0014171296
11,124023	5	-0,078855455	-94,669403	0,0019103043	0,0019228184
11,133789	5	-0,078807771	-95,729988	-0,0014225534	-0,0014268428
11,143555	5	-0,079789758	-95,866234	0,001885441	0,001850476
11,15332	5	-0,079800189	-96,721802	-0,0015632536	-0,0015475262
11,163086	5	-0,079494715	-99,202843	0,0021084666	0,0021052635
11,172852	5	-0,079768896	-99,063652	-0,0015863561	-0,00158614
11,182617	5	-0,080287457	-98,757591	0,0022164914	0,0022507727
11,192383	5	-0,079490244	-101,39896	-0,0018822047	-0,0019223134
11,202148	5	-0,079903007	-101,68919	0,0025516225	0,0025624065
11,211914	5	-0,080521405	-102,78761	-0,0020299498	-0,0020360721
11,22168	5	-0,079956651	-102,94781	0,0024218608	0,0024232212
11,231445	5	-0,081117451	-103,45778	-0,0018463931	-0,001857612
11,241211	5	-0,081790984	-105,53503	0,0025466904	0,0025266667
11,250977	5	-0,081253052	-105,81549	-0,0017190931	-0,0017913374
11,260742	5	-0,081957877	-105,63601	0,0020334597	0,0020642497
11,270508	5	-0,082781911	-107,1851	-0,001595219	-0,0016285501
11,280273	5	-0,082078576	-107,70522	0,0022237834	0,0022188579
11,290039	5	-0,081641972	-108,98626	-0,0017721384	-0,0017495379
11,299805	5	-0,082015991	-109,51638	0,0022085605	0,0021923056
11,30957	5	-0,082866848	-110,28333	-0,0015200134	-0,0015337537
11,319336	5	-0,083450973	-111,91434	0,0018428974	0,0018415967
11,329102	5	-0,082615018	-111,87857	-0,0012628579	-0,0012397162
11,338867	5	-0,083625317	-111,88036	0,0015761731	0,0015326227
11,348633	5	-0,08379519	-113,47683	-0,00075037871	-0,00067994278
11,358398	5	-0,083255768	-114,1808	0,00098045531	0,0010184974
11,368164	5	-0,082801282	-115,62003	-0,00030898792	-0,00022793552
11,37793	5	-0,083047152	-115,33046	0,00085643312	0,00084367825
11,387695	5	-0,083626807	-115,82047	-0,00023451592	-9,4378047e-05
11,397461	5	-0,083838403	-117,4156	0,00060521282	0,00063920656
11,407227	5	-0,083595514	-117,53049	-0,00014419736	-0,00010308708
11,416992	5	-0,08507967	-117,93868	0,00061407837	0,00070997875
11,426758	5	-0,084486604	-119,24475	-0,00013742794	1,9471481e-05
11,436523	5	-0,083999336	-119,96091	0,00043677076	0,00051293842
11,446289	5	-0,084643066	-120,69522	0,00026735492	0,00034574201
11,456055	5	-0,084802508	-120,76769	7,9134479e-05	0,00015916477
11,46582	5	-0,085683167	-121,3766	0,00064313598	0,00073193776
11,475586	5	-0,085289776	-123,22124	-0,00056731346	-0,00054879859
11,485352	5	-0,086346269	-122,67888	0,0012666397	0,0012257994
11,495117	5	-0,0859797	-123,21883	-0,0010659307	-0,00097116153
11,504883	5	-0,08572638	-124,67092	0,0017708382	0,0017716882
11,514648	5	-0,085580349	-124,47808	-0,0013810289	-0,0013899705
11,524414	5	-0,085306168	-125,23251	0,0018975887	0,0019207312
11,53418	5	-0,087077916	-125,06279	-0,0013867333	-0,0014531026
11,543945	5	-0,08662045	-125,68429	0,0019403693	0,0018998323
11,553711	5	-0,086829066	-127,42504	-0,0014034141	-0,0014985416
11,563477	5	-0,086426735	-127,09233	0,0019510696	0,001966554
11,573242	5	-0,087524951	-126,94404	-0,00146818	-0,0015200583
11,583008	5	-0,085960329	-128,75861	0,002221605	0,0021944838
11,592773	5	-0,086736679	-128,41948	-0,0018075024	-0,0018839519
11,602539	5	-0,08661747	-128,99446	0,0024525581	0,002395031
11,612305	5	-0,086805224	-128,91753	-0,0019508293	-0,0019740411
11,62207	5	-0,087241828	-129,65871	0,0024549635	0,002424174
11,631836	5	-0,087672472	-131,36073	-0,0019901679	-0,0019812498
11,641602	5	-0,087721646	-130,58412	0,0024914152	0,0024882604
11,651367	5	-0,087437034	-130,44376	-0,0017270732	-0,0017303084
11,661133	5	-0,088082254	-131,92624	0,0021678479	0,0021226644
11,670898	5	-0,088530779	-131,98228	-0,0017160914	-0,0017299062
11,680664	5	-0,088995695	-132,57875	0,0021955292	0,0021767132
11,69043	5	-0,088597834	-132,55493	-0,0015507126	-0,0015807677
11,700195	5	-0,088258088	-132,72968	0,0020563789	0,0020208354
11,709961	5	-0,088861585	-134,50082	-0,0014509016	-0,0014942664
11,719727	5	-0,087274611	-133,65364	0,0019567283	0,0019471021
11,729492	5	-0,087380409	-133,07222	-0,0013747261	-0,0014057535
11,739258	5	-0,087487698	-134,37979	0,0017051362	0,0016202126
11,749023	5	-0,087787211	-135,06352	-0,00091360469	-0,000866574
11,758789	5	-0,088274479	-135,2533	0,0012343057	0,0011766095
11,768555	5	-0,088456273	-134,76508	-0,00053325284	-0,00043982975
11,77832	5	-0,089636445	-134,73294	0,00082889741	0,00089148246
11,788086	5	-0,088123977	-136,6696	-0,00012043345	-5,5484124e-05
11,797852	5	-0,088597834	-135,43831	0,00063588715	0,00070454564
11,807617	5	-0,088071823	-134,69232	-0,00019429959	-9,7757002e-05
11,817383	5	-0,088518858	-135,50223	0,00059569767	0,00067960616
11,827148	5	-0,089269876	-136,04662	-9,5711323e-05	1,8099381e-05
11,836914	5	-0,088493526	-136,66771	0,00056124112	0,00061874057
11,84668	5	-0,087881088	-135,69049	0,00011026881	0,00021976244
11,856445	5	-0,088316202	-134,98312	0,00025579479	0,00024307548
11,866211	5	-0,089006126	-137,58452	0,00047802529	0,00053393916
11,875977	5	-0,089268386	-136,7019	-0,00024674842	-7,228562e-05
11,885742	5	-0,088779628	-135,88933	0,00095856108	0,001017472
11,895508	5	-0,08892864	-136,55959	-0,00090717099	-0,0008787103
11,905273	5	-0,088945031	-136,35306	0,00158473	0,0016250676
11,915039	5	-0,088270009	-137,29713	-0,0012819222	-0,001257228
11,924805	5	-0,089202821	-136,23732	0,001833098	0,0018076771
11,93457	5	-0,089111924	-135,85695	-0,001435245	-0,001444402
11,944336	5	-0,089134276	-137,17287	0,0018969754	0,0018310699
11,954102	5	-0,088599324	-136,47906	-0,0013615501	-0,0013842881
11,963867	5	-0,089533627	-135,61539	0,0018034959	0,0018544729
11,973633	5	-0,088976324	-136,4162	-0,0014534307	-0,0014373601
11,983398	5	-0,089374185	-136,43532	0,0021365369	0,0021138811
11,993164	5	-0,088982284	-137,1461	-0,0017159089	-0,0017020282
12,00293	5	-0,088194013	-135,81583	0,002295373	0,0022536444
12,012695	6	-0,087887049	-135,01077	-0,0018543703	-0,0019048741
12,022461	6	-0,089129806	-136,97589	0,0025583608	0,0025292102
12,032227	6	-0,089277327	-136,41425	-0,0021100817	-0,0021282656
12,041992	6	-0,08828789	-134,93993	0,002466388	0,0024193868
12,051758	6	-0,08918792	-135,17334	-0,0017779123	-0,0018177169
12,061523	6	-0,089144707	-134,83749	0,0023778419	0,0023398888
12,071289	6	-0,088837743	-136,07846	-0,0017921674	-0,0018021867
12,081055	6	-0,088973343	-134,85017	0,0021564718	0,0021453882
12,09082	6	-0,089307129	-133,65308	-0,0015843847	-0,0015938496
12,100586	6	-0,088520348	-135,09897	0,0021501295	0,0021383765
12,110352	6	-0,087821484	-135,04677	-0,0016111132	-0,0016788794
12,120117	6	-0,089104474	-133,90186	0,0021746971	0,0021609417
12,129883	6	-0,088356435	-134,1931	-0,0015455282	-0,0015241995
12,139648	6	-0,088278949	-133,57988	0,0018229918	0,0018218111
12,149414	6	-0,088724494	-134,40695	-0,0011806122	-0,0011747448
12,15918	6	-0,088271499	-132,70168	0,0015136759	0,0015185516
12,168945	6	-0,087940693	-131,69104	-0,00075661123	-0,00069180399
12,178711	6	-0,088207424	-132,96706	0,00092375348	0,0009726088
12,188477	6	-0,088429451	-132,0267	-0,0002225604	-0,00016391248
12,198242	6	-0,088700652	-131,3707	0,00080005027	0,00080877449
12,208008	6	-0,08828342	-130,95601	-0,00023695515	-0,00011709766
12,217773	6	-0,089164078	-130,47466	0,00059804815	0,00065306231
12,227539	6	-0,087569654	-131,38191	-0,00012368054	-3,8517173e-05
12,237305	6	-0,087884068	-130,48175	0,00070212228	0,00067789038
12,24707	6	-0,088383257	-129,29678	4,1461662e-05	0,00014427525
12,256836	6	-0,087408721	-130,16537	0,00050747627	0,00052207836
12,266602	6	-0,087101758	-128,72614	0,00034518223	0,00045595807
12,276367	6	-0,088123977	-128,4886	5,1026364e-05	0,00014189529
12,286133	6	-0,087681413	-127,72781	0,00069405773	0,00073973439
12,295898	6	-0,086866319	-126,43436	-0,00063648901	-0,00064299977
12,305664	6	-0,087119639	-126,9964	0,0013020299	0,0012693837
12,31543	6	-0,08739382	-125,98878	-0,0010541811	-0,0010570638
12,325195	6	-0,087814033	-124,87103	0,0017500325	0,0017532397
12,334961	6	-0,087051094	-125,57522	-0,0013988537	-0,0014201856
12,344727	6	-0,087279081	-124,39185	0,0018711938	0,0018872831
12,354492	6	-0,087043643	-123,87833	-0,0014056659	-0,0013902785
12,364258	6	-0,086927414	-123,44761	0,001869482	0,0018055665
12,374023	6	-0,086376071	-122,60635	-0,0014547301	-0,0015032773
12,383789	6	-0,085967779	-122,76991	0,0019971351	0,0019987603
12,393555	6	-0,086715817	-121,13482	-0,0015037998	-0,001551432
12,40332	6	-0,086389482	-120,13234	0,0021385741	0,002119371
12,413086	6	-0,08546263	-120,70891	-0,0019216299	-0,0018812001
12,422852	6	-0,086863339	-119,7974	0,0025073527	0,0024504235
12,432617	6	-0,086785853	-118,83566	-0,0019748842	-0,0020375694
12,442383	6	-0,086684525	-118,31039	0,0024420903	0,0023977547
12,452148	6	-0,085300207	-117,40063	-0,0019450078	-0,0019870538
12,461914	6	-0,086259842	-117,76082	0,0024756033	0,002455581
12,47168	6	-0,08521378	-115,8978	-0,0017524324	-0,0018166319
12,481445	6	-0,086261332	-115,05163	0,0021395227	0,002163226
12,491211	6	-0,085785985	-115,42657	-0,0017185254	-0,0017120236
12,500977	6	-0,085581839	-113,80724	0,0023178519	0,0022448818
12,510742	6	-0,085127354	-112,67529	-0,0016713365	-0,0016474816
12,520508	6	-0,085552037	-112,31381	0,0021399001	0,0021227766
12,530273	6	-0,085583329	-111,43114	-0,0014910324	-0,001515856
12,540039	6	-0,084277987	-112,29822	0,001993268	0,0019173598
12,549805	6	-0,085151196	-110,06696	-0,0014028552	-0,0013809452
12,55957	6	-0,08405894	-108,856	0,0017492188	0,0016850755
12,569336	6	-0,084908307	-109,3717	-0,00091225962	-0,00090567523
12,579102	6	-0,083085895	-108,23507	0,001211501	0,0011934617
12,588867	6	-0,084212422	-107,25126	-0,00045465588	-0,00042060987
12,598633	6	-0,083641708	-105,81438	0,00085507787	0,00095360045
12,608398	6	-0,084078312	-104,84789	-0,000229888	-0,00014773585
12,618164	6	-0,083778799	-105,26732	0,0006588297	0,00070580543
12,62793	6	-0,082652271	-103,19391	-0,00022967496	-0,00015067169
12,637695	6	-0,083358586	-102,40623	0,00066879054	0,0006996686
12,647461	6	-0,082837045	-103,27606	-0,00013507759	-4,6739005e-05
12,657227	6	-0,083641708	-101,36163	0,00056129397	0,00063707691
12,666992	6	-0,083042681	-100,16167	0,00014750789	0,00025644738
12,676758	6	-0,082790852	-99,331749	0,0002110127	0,00023308181
12,686523	6	-0,082793832	-99,287888	0,00047589431	0,00049967231
12,696289	6	-0,08289665	-99,642441	-0,00028413621	-0,00018005449
12,706055	6	-0,081716478	-96,474922	0,00093187077	0,00097424578
12,71582	6	-0,082065165	-94,974625	-0,00090409641	-0,0008515896
12,725586	6	-0,082474947	-95,569283	0,0016136966	0,0015905269
12,735352	6	-0,082209706	-94,337151	-0,0012968922	-0,0012651937
12,745117	6	-0,081968307	-93,099754	0,0018204518	0,0017722041
12,754883	6	-0,081706047	-92,161484	-0,0014377339	-0,0014621315
12,764648	6	-0,081476569	-91,463387	0,0019054472	0,0018613603
12,774414	6	-0,080636144	-91,895996	-0,0014369851	-0,0014184987
12,78418	6	-0,080418587	-89,446304	0,0018981185	0,0018233341
12,793945	6	-0,080379844	-88,139114	-0,0014533675	-0,0014718111
12,803711	6	-0,081759691	-88,218857	0,0020883407	0,0020662381
12,813477	6	-0,079841912	-87,480309	-0,0017684605	-0,0017321181
12,823242	6	-0,080192089	-86,074211	0,002280348	0,0022649481
12,833008	6	-0,079831481	-84,86599	-0,0018972205	-0,0018949881
12,842773	6	-0,081390142	-83,940063	0,0024793111	0,0025154853
12,852539	6	-0,079105794	-84,962608	-0,0021277824	-0,0020722784
12,862305	6	-0,08032918	-82,497314	0,0025769081	0,0025074633
12,87207	6	-0,079320371	-80,362617	-0,0018139271	-0,0018484796
12,881836	6	-0,079274178	-80,85955	0,0022409507	0,0022295206
12,891602	6	-0,078180432	-80,260857	-0,0017015156	-0,0017815637
12,901367	6	-0,078584254	-79,089912	0,0021844988	0,002140831
12,911133	6	-0,079156458	-77,140495	-0,00156156	-0,0016085901
12,920898	6	-0,079134107	-76,124557	0,0020809579	0,0020412661
12,930664	6	-0,078186393	-76,873955	-0,0015935843	-0,0016892685
12,94043	6	-0,078529119	-74,991272	0,002143193	0,0021650076
12,950195	6	-0,07879585	-73,080475	-0,0015093122	-0,0014983439
12,959961	6	-0,077734888	-73,148369	0,0017979887	0,0018340009
12,969727	6	-0,077433884	-72,857735	-0,0011142801	-0,0011254613
12,979492	6	-0,077599287	-72,355553	0,0014534044	0,0014176407
12,989258	6	-0,077496469	-70,222023	-0,00071016239	-0,00070668594
12,999023	6	-0,077003241	-69,403664	0,00091535744	0,00096694322
13,008789	6	-0,075736642	-70,047516	-0,00016919879	-0,00015104495
13,018555	6	-0,076517463	-68,297699	0,00079573051	0,00076834415
13,02832	6	-0,075677037	-66,03347	-0,00026047305	-0,00017930288
13,038086	6	-0,076183677	-65,753517	0,00062879251	0,00067906582
13,047852	6	-0,075855851	-64,904373	-0,0001136107	-5,2580872e-05
13,057617	6	-0,07622093	-64,604691	0,00065315317	0,00068624882
13,067383	6	-0,075659156	-62,688751	-6,8999943e-05	-3,0135561e-06
13,077148	6	-0,07571578	-61,572006	0,00036403676	0,00043075663
13,086914	6	-0,074926019	-62,463005	0,00024590571	0,0003637308
13,09668	6	-0,074075162	-60,994999	1,4168781e-05	0,00011082055
13,106445	6	-0,074397027	-58,860294	0,00064537238	0,00072217768
13,116211	6	-0,074210763	-58,768707	-0,00065957115	-0,00063314231
13,125977	6	-0,074066222	-57,929176	0,0013176932	0,0013475007
13,135742	6	-0,074525177	-57,605579	-0,00097786076	-0,00098377361
13,145508	6	-0,074499846	-55,857449	0,0017292942	0,0016651915
13,155273	6	-0,073739886	-54,627544	-0,0013822009	-0,0014277401
13,165039	6	-0,073158741	-55,489315	0,0019051901	0,0019431303
13,174805	6	-0,074468553	-54,150337	-0,001429689	-0,0014351269
13,18457	6	-0,073152781	-52,333752	0,0018466051	0,0018124665
13,194336	6	-0,072842836	-51,867775	-0,0015198453	-0,0015347566
13,204102	6	-0,0727579	-51,07859	0,002027869	0,002020377
13,213867	6	-0,073027611	-51,054398	-0,0015162108	-0,0015347345
13,223633	6	-0,071586668	-48,756413	0,00212016	0,0020680237
13,233398	6	-0,072111189	-48,082508	-0,0018626207	-0,0018877354
13,243164	6	-0,072574615	-48,740711	0,0024983548	0,0024756924
13,25293	6	-0,071281195	-47,476498	-0,00194967	-0,0019257109
13,262695	6	-0,072327256	-46,300739	0,0023858193	0,0024468529
13,272461	6	-0,071758032	-45,38242	-0,0018513525	-0,0018932043
13,282227	6	-0,071071088	-44,850445	0,0024110759	0,0024512191
13,291992	6	-0,071464479	-44,609829	-0,001786541	-0,0018129613
13,301758	6	-0,071245432	-42,875557	0,0021334402	0,0021448398
13,311523	6	-0,070542097	-41,41465	-0,0015419471	-0,0015920146
13,321289	6	-0,070665777	-42,20171	0,0022607211	0,002235207
13,331055	6	-0,069831312	-41,263329	-0,0016931231	-0,0017180202
13,34082	6	-0,070658326	-39,703007	0,0022190949	0,0021462769
13,350586	6	-0,069954991	-39,829853	-0,0015237004	-0,0015613973
13,360352	6	-0,070251524	-39,060452	0,00191227	0,0018878267
13,370117	6	-0,069087744	-38,831345	-0,0012864128	-0,0013242882
13,379883	6	-0,06941855	-37,4086	0,0016844874	0,0016945978
13,389648	6	-0,069455802	-36,142376	-0,00086363382	-0,00082010939
13,399414	6	-0,068862736	-36,711117	0,0011453461	0,0011731791
13,40918	6	-0,068885088	-35,129562	-0,00036703626	-0,00036428755
13,418945	6	-0,069338083	-34,496002	0,00086472247	0,00092347007
13,428711	6	-0,068460405	-33,967216	-0,00029895949	-0,00019627463
13,438477	6	-0,068190694	-33,245422	0,00056471885	0,00066164677
13,448242	6	-0,068134069	-33,222401	-0,00019912516	-0,00011499753
13,458008	6	-0,068038702	-32,253174	0,00075186754	0,00077674293
13,467773	6	-0,067792833	-30,747559	-0,00020950529	-4,6798959e-05
13,477539	6	-0,067004561	-31,917841	0,00056516315	0,00063597795
13,487305	6	-0,068390369	-30,171164	5,0936978e-05	0,00024032721
13,49707	6	-0,067210197	-29,31498	0,00020821884	0,00024795867
13,506836	6	-0,067703426	-29,425062	0,00046147685	0,0005104189
13,516602	6	-0,066781044	-28,675497	-0,00028446797	-0,00027149974
13,526367	6	-0,066706538	-28,428511	0,0010322409	0,001050393
13,536133	6	-0,066763163	-27,274992	-0,00085010013	-0,00076775393
13,545898	6	-0,066776574	-26,502516	0,0016055951	0,0015942352
13,555664	6	-0,066331029	-27,586576	-0,0013063522	-0,0012973648
13,56543	6	-0,065943599	-26,208534	0,0018779903	0,0018615489
13,575195	6	-0,065998733	-25,095139	-0,0014543507	-0,0014391831
13,584961	6	-0,066433847	-25,266464	0,0019086954	0,0018889777
13,594727	6	-0,065857172	-24,76791	-0,0014327606	-0,001463577
13,604492	6	-0,066444278	-24,763662	0,0018463187	0,0018881216
13,614258	6	-0,065469742	-23,153164	-0,0014250368	-0,0014425181
13,624023	6	-0,064541399	-22,608397	0,0020743867	0,0019937793
13,633789	6	-0,065204501	-23,426302	-0,0017589215	-0,0017368725
13,643555	6	-0,064554811	-22,675339	0,0022852817	0,0022500558
13,65332	6	-0,064687431	-21,313	-0,0019271844	-0,00192358
13,663086	6	-0,065486133	-21,591112	0,0024659075	0,0024814855
13,672852	6	-0,064541399	-21,765177	-0,0020663654	-0,002076817
13,682617	6	-0,064346194	-21,744669	0,002533433	0,0025695763
13,692383	6	-0,064052641	-19,843094	-0,0018127561	-0,0018616031
13,702148	6	-0,064268708	-19,277874	0,0021961029	0,0021605475
13,711914	6	-0,064390898	-20,988453	-0,0017449533	-0,0018282987
13,72168	6	-0,064195693	-19,665956	0,0022429584	0,0021695315
13,731445	6	-0,064261258	-18,756687	-0,0016072943	-0,001593922
13,741211	6	-0,06480366	-18,850901	0,0020502524	0,0019960105
13,750977	6	-0,06364733	-19,22546	-0,0015427721	-0,001574669
13,760742	6	-0,063762069	-19,594822	0,0021286774	0,0020998942
13,770508	6	-0,06313473	-17,628372	-0,0015071543	-0,0015823666
13,780273	6	-0,063972175	-16,785822	0,0018279188	0,00183649
13,790039	6	-0,063896179	-18,425434	-0,0010921718	-0,0010940938
13,799805	6	-0,063793361	-17,77215	0,0014522275	0,0014709936
13,80957	6	-0,063256919	-16,958714	-0,00071090885	-0,00070220022
13,819336	6	-0,062462687	-16,76185	0,0010086537	0,0010163106
13,829102	6	-0,063166022	-16,862825	-0,00028232663	-0,00021693471
13,838867	6	-0,063426793	-17,64698	0,00071938452	0,00073186948
13,848633	6	-0,06327033	-16,157181	-0,00028057239	-0,00010552583
13,858398	6	-0,062149763	-15,797429	0,00066216505	0,00071523682
13,868164	6	-0,062859058	-17,446541	-9,9212994e-05	1,3698591e-05
13,87793	6	-0,062663853	-17,059521	0,00065139309	0,00073878531
13,887695	6	-0,063055754	-15,886166	-3,4014538e-05	4,3760083e-05
13,897461	6	-0,062276423	-15,579052	0,00044387428	0,00048254864
13,907227	6	-0,063730776	-15,953947	0,00024533563	0,0002987872
13,916992	6	-0,063027442	-17,209948	4,5372326e-06	0,00014327699
13,926758	6	-0,062268972	-15,693381	0,00062485435	0,00070306356
13,936523	6	-0,06197691	-15,030484	-0,00060860498	-0,00061997923
13,946289	6	-0,062252581	-16,444456	0,0014324558	0,0014461855
13,956055	6	-0,062379241	-16,713459	-0,0010363715	-0,0010890206
13,96582	6	-0,062185526	-15,836153	0,0016580661	0,0016780702
13,975586	6	-0,062690675	-15,542396	-0,0013400548	-0,0013765368
13,985352	6	-0,062939525	-16,088951	0,0018873322	0,0018367557
13,995117	6	-0,062264502	-17,121826	-0,0014253443	-0,0015096895
14,004883	6	-0,061586499	-16,416124	0,0017985561	0,0018501603
14,014648	7	-0,062893331	-15,272442	-0,0013970591	-0,001495279
14,024414	7	-0,0617221	-16,899872	0,0020798577	0,0020543993
14,03418	7	-0,063201785	-17,408766	-0,0015973053	-0,0015827526
14,043945	7	-0,062140822	-17,017443	0,0021116384	0,0020687336
14,053711	7	-0,061988831	-16,289446	-0,0018287791	-0,0018324355
14,063477	7	-0,063407421	-16,572197	0,0024835598	0,0024849358
14,073242	7	-0,062997639	-18,150173	-0,0020531015	-0,0020689038
14,083008	7	-0,062000751	-17,467216	0,0024740852	0,0025023525
14,092773	7	-0,063149631	-16,618296	-0,0018830186	-0,0019015396
14,102539	7	-0,062432885	-18,262379	0,0023952157	0,0023533448
14,112305	7	-0,062394142	-18,702316	-0,0017807487	-0,0018027502
14,12207	7	-0,062356889	-18,201694	0,0021408196	0,0021074652
14,131836	7	-0,062395632	-17,900337	-0,0015306951	-0,0015732665
14,141602	7	-0,063109398	-18,307976	0,0021858315	0,0021841652
14,151367	7	-0,063991547	-20,103212	-0,0017242046	-0,0017199059
14,161133	7	-0,062809885	-19,608904	0,0021960693	0,0022177999
14,170898	7	-0,063532591	-18,779543	-0,0016297704	-0,0016281799
14,180664	7	-0,062203407	-20,597969	0,0019217979	0,0019225128
14,19043	7	-0,061950088	-20,749792	-0,0013155517	-0,0013262993
14,200195	7	-0,061674416	-21,167938	0,0017411226	0,001728368
14,209961	7	-0,063227117	-20,852108	-0,00093106454	-0,00099617708
14,219727	7	-0,063540041	-20,974203	0,001137235	0,0012004819
14,229492	7	-0,063459575	-22,583977	-0,00036343039	-0,0002788291
14,239258	7	-0,062926114	-22,717695	0,00083368318	0,00084926246
14,249023	7	-0,063213706	-22,10671	-0,00034218549	-0,00021022905
14,258789	7	-0,062669814	-23,131706	0,00073423126	0,00078157696
14,268555	7	-0,063294172	-23,880936	-0,00011059667	9,4031566e-06
14,27832	7	-0,063574314	-24,146139	0,00066722865	0,00074018037
14,288086	7	-0,064657629	-24,513937	-0,00017416253	-3,5292323e-05
14,297852	7	-0,063858926	-24,705996	0,00052545662	0,00061310042
14,307617	7	-0,063998997	-26,755928	3,8442231e-05	0,00024692301
14,317383	7	-0,064378977	-26,151985	0,00024715936	0,00026870926
14,327148	7	-0,064684451	-25,725122	0,00037341105	0,00044648652
14,336914	7	-0,064428151	-27,662516	-0,00028856084	-0,00023922636
14,34668	7	-0,064250827	-27,744492	0,0010858498	0,0010430058
14,356445	7	-0,064304471	-28,271042	-0,00085856603	-0,00082314783
14,366211	7	-0,065286458	-29,154438	0,0015845193	0,0015885053
14,375977	7	-0,06479919	-29,00239	-0,0013414308	-0,0013318327
14,385742	7	-0,064854324	-30,860659	0,0018874218	0,0018157635
14,395508	7	-0,065375865	-30,85021	-0,0014167546	-0,0014505315
14,405273	7	-0,065293908	-31,221584	0,0018416642	0,0018214826
14,415039	7	-0,065013766	-32,38974	-0,0014140176	-0,0014063665
14,424805	7	-0,065636635	-32,810345	0,0019334818	0,0019337882
14,43457	7	-0,065638125	-33,335724	-0,0014132849	-0,0014212534
14,444336	7	-0,065384805	-33,847744	0,0020028215	0,0020233444
14,454102	7	-0,065493584	-33,935364	-0,001740283	-0,0017893383
14,463867	7	-0,06659627	-35,992393	0,0023383379	0,0023236056
14,473633	7	-0,066550076	-35,986752	-0,0018992188	-0,0019315882
14,483398	7	-0,066642463	-36,357342	0,0024185753	0,0024541155
14,493164	7	-0,065870583	-38,157383	-0,0020261877	-0,0019850829
14,50293	7	-0,06647259	-38,496796	0,0025666971	0,0025475509
14,512695	7	-0,066798925	-38,456676	-0,0019090363	-0,0019499239
14,522461	7	-0,066873431	-39,031898	0,0021898444	0,0022055693
14,532227	7	-0,066940486	-39,965416	-0,0016653026	-0,0017036772
14,541992	7	-0,067068636	-42,31749	0,0022439337	0,0022416066
14,551758	7	-0,067204237	-42,001438	-0,0016193119	-0,0016173978
14,561523	7	-0,06673336	-42,244793	0,0020716761	0,0020428908
14,571289	7	-0,068202615	-43,91296	-0,0014746618	-0,0015538571
14,581055	7	-0,068199635	-44,482983	0,0020486759	0,0020215251
14,59082	7	-0,067704916	-45,380184	-0,0015430962	-0,0015348265
14,600586	7	-0,067736208	-45,789497	0,0018720224	0,0018772701
14,610352	7	-0,06878823	-46,728886	-0,0011653265	-0,0011324253
14,620117	7	-0,068816543	-48,671196	0,0015687782	0,001532439
14,629883	7	-0,068193674	-48,418846	-0,00063973991	-0,00051560451
14,639648	7	-0,069141388	-48,276409	0,00095485541	0,0010487034
14,649414	7	-0,069987774	-50,311146	-0,0003176165	-0,00029284522
14,65918	7	-0,069028139	-51,148273	0,00070819916	0,00071935891
14,668945	7	-0,069840252	-52,061565	-0,00022525371	-5,1536335e-05
14,678711	7	-0,069518387	-52,087437	0,00063356239	0,00072631548
14,688477	7	-0,070819259	-53,175911	-8,7143955e-05	2,5379122e-05
14,698242	7	-0,070343912	-55,403652	0,0005859104	0,000678799
14,708008	7	-0,070232153	-55,063293	-6,335837e-05	0,00011182972
14,717773	7	-0,070096552	-54,778698	0,00037461543	0,00041750216
14,727539	7	-0,07160157	-57,514496	0,00024038491	0,0003348288
14,737305	7	-0,071173906	-58,760998	1,4924535e-05	0,00012870034
14,74707	7	-0,070530176	-59,782303	0,00068225473	0,0007497592
14,756836	7	-0,072063506	-59,358234	-0,00055701297	-0,00047903581
14,766602	7	-0,071258843	-60,468727	0,0014090129	0,0014147703
14,776367	7	-0,072194636	-62,659531	-0,0011566285	-0,0011276121
14,786133	7	-0,072595477	-62,437691	0,0017173864	0,0017293541
14,795898	7	-0,071822107	-62,43512	-0,0013809337	-0,0014137446
14,805664	7	-0,072747469	-64,707909	0,0019012825	0,0019393808
14,81543	7	-0,072193146	-65,887573	-0,0013847763	-0,0014329677
14,825195	7	-0,072418153	-66,652672	0,0018418262	0,0018341617
14,834961	7	-0,073394179	-66,589302	-0,0014018074	-0,0014044078
14,844727	7	-0,073680282	-67,024216	0,0019858377	0,0019967114
14,854492	7	-0,072981417	-70,15535	-0,0016479492	-0,0016241731
14,864258	7	-0,073583424	-70,303604	0,0021437844	0,0021129877
14,874023	7	-0,072734058	-70,4048	-0,0017961926	-0,0017981867
14,883789	7	-0,07481426	-71,920242	0,0024827255	0,0024176696
14,893555	7	-0,074021518	-73,390823	-0,0020650988	-0,002036704
14,90332	7	-0,074110925	-74,3871	0,0026373055	0,0025502208
14,913086	7	-0,074380636	-74,009018	-0,0019181983	-0,0019071136
14,922852	7	-0,074446201	-74,389221	0,0023148481	0,0023404779
14,932617	7	-0,0748083	-77,632233	-0,0018387049	-0,0018241797
14,942383	7	-0,075362623	-77,949684	0,002232746	0,0022195324
14,952148	7	-0,07545799	-77,64621	-0,0015600482	-0,0015795896
14,961914	7	-0,076618791	-79,135674	0,0021256187	0,0021180082
14,97168	7	-0,07724911	-80,196823	-0,0016273287	-0,0016218239
14,981445	7	-0,075592101	-82,03022	0,0022323397	0,002167569
14,991211	7	-0,076903403	-81,801895	-0,001628438	-0,0017064171
15,000977	7	-0,076466799	-82,280952	0,0020103047	0,0019782519
15,010742	7	-0,077967346	-85,143593	-0,0012574506	-0,0012582854
15,020508	7	-0,07750541	-85,505585	0,0017251819	0,0016687585
15,030273	7	-0,077041984	-85,052017	-0,0010020859	-0,0009307086
15,040039	7	-0,07789135	-86,461617	0,001181121	0,0011989706
15,049805	7	-0,077296793	-87,616982	-0,00040701608	-0,0002839847
15,05957	7	-0,07814765	-89,636635	0,00079959293	0,00082844635
15,069336	7	-0,0786677	-89,336945	-0,00030146801	-0,00023263085
15,079102	7	-0,079110265	-89,627914	0,00065432972	0,0006975967
15,088867	7	-0,077812374	-92,124207	-0,0001087563	-2,7570059e-06
15,098633	7	-0,078910589	-92,691498	0,00065413822	0,00072383834
15,108398	7	-0,07801652	-92,515091	-0,00021676967	-5,1444513e-05
15,118164	7	-0,079108775	-94,177437	0,00054813793	0,00059049489
15,12793	7	-0,079759955	-94,977806	0,00011318152	0,00020809035
15,137695	7	-0,079396367	-97,033768	0,0002446865	0,00031092146
15,147461	7	-0,079618394	-96,772926	0,00042672228	0,00051515014
15,157227	7	-0,080528855	-96,92112	-0,00029241707	-0,00022388602
15,166992	7	-0,08084923	-99,656136	0,0010408816	0,0010483065
15,176758	7	-0,080473721	-99,803596	-0,00078762334	-0,00075825967
15,186523	7	-0,080932677	-99,78231	0,0015035607	0,0015237634
15,196289	7	-0,08109659	-101,03687	-0,0012829356	-0,0012696151
15,206055	7	-0,080434978	-101,86599	0,0019313153	0,0018910046
15,21582	7	-0,080557168	-103,60764	-0,0014865439	-0,0015060023
15,225586	7	-0,081050396	-103,88435	0,0019124795	0,0019350194
15,235352	7	-0,081209838	-103,7726	-0,0013765538	-0,0014258433
15,245117	7	-0,081855059	-106,34634	0,0019498115	0,0019843539
15,254883	7	-0,082051754	-106,58998	-0,0014285274	-0,0014401578
15,264648	7	-0,081761181	-106,98019	0,0021120864	0,0020899554
15,274414	7	-0,082546473	-108,15644	-0,0017205972	-0,0016831512
15,28418	7	-0,082226098	-108,76173	0,0023808926	0,0023624452
15,293945	7	-0,082278252	-109,82126	-0,0019854573	-0,0019671002
15,303711	7	-0,082840025	-110,08043	0,0025124187	0,0025031327
15,313477	7	-0,082664192	-110,27209	-0,0018924995	-0,0019676997
15,323242	7	-0,083442032	-112,65289	0,0025316179	0,0025278139
15,333008	7	-0,083048642	-112,41199	-0,0019997514	-0,0020042206
15,342773	7	-0,082720816	-112,75951	0,0022487871	0,0022217345
15,352539	7	-0,084848702	-114,17035	-0,0015879397	-0,0016077458
15,362305	7	-0,084647536	-114,57067	0,0022725218	0,0022116492
15,37207	7	-0,084584951	-116,29125	-0,0017396415	-0,0017536217
15,381836	7	-0,084534287	-116,50616	0,0021651869	0,0021278509
15,391602	7	-0,084368885	-116,51337	-0,0016081729	-0,001574146
15,401367	7	-0,085057318	-118,6479	0,0020163271	0,0020194936
15,411133	7	-0,085139275	-118,50659	-0,0014127451	-0,0014497323
15,420898	7	-0,084657967	-118,37963	0,0018748547	0,0018846032
15,430664	7	-0,084763765	-119,9452	-0,0012318215	-0,0010985478
15,44043	7	-0,085474551	-120,30825	0,0014233923	0,0014570532
15,450195	7	-0,085838139	-121,82766	-0,00066250842	-0,00058943592
15,459961	7	-0,085675716	-121,49261	0,00096612761	0,001028771
15,469727	7	-0,085952878	-122,14948	-0,00040396597	-0,00034281387
15,479492	7	-0,086006522	-123,99081	0,00066679897	0,00070816575
15,489258	7	-0,086453557	-123,35468	-0,00016961504	-3,2303069e-05
15,499023	7	-0,086502731	-123,33551	0,00067078735	0,00073486427
15,508789	7	-0,086167455	-124,93562	-0,00015156643	-5,9126905e-05
15,518555	7	-0,08636266	-125,19669	0,00064034923	0,00067145203
15,52832	7	-0,086387992	-126,29779	-4,1864168e-05	0,00012248682
15,538086	7	-0,086097419	-126,13657	0,00034484224	0,00045154185
15,547852	7	-0,086423755	-126,24538	0,000226966	0,0002917058
15,557617	7	-0,086565316	-128,6003	4,2228748e-06	0,00010837655
15,567383	7	-0,087052584	-128,26369	0,00075402396	0,00080537586
15,577148	7	-0,087039173	-127,88979	-0,00049829943	-0,00044105502
15,586914	7	-0,086578727	-129,21788	0,0013352686	0,0013072694
15,59668	7	-0,086402893	-129,93291	-0,001114978	-0,0011198076
15,606445	7	-0,087694824	-130,57278	0,0017288494	0,0017510222
15,616211	7	-0,087824464	-129,87843	-0,0013743638	-0,0014003324
15,625977	7	-0,087502599	-129,75902	0,0019028102	0,0019203026
15,635742	7	-0,087806582	-132,28745	-0,0014193779	-0,0014655465
15,645508	7	-0,087748468	-131,76547	0,0019380548	0,0019491607
15,655273	7	-0,086891651	-131,47194	-0,0013632154	-0,0013816335
15,665039	7	-0,08815378	-131,81302	0,0019142008	0,0019409327
15,674805	7	-0,087679923	-132,99481	-0,0015898767	-0,0016195017
15,68457	7	-0,088585913	-133,66481	0,0021570357	0,0021561196
15,694336	7	-0,087469816	-132,77751	-0,001775931	-0,0018006742
15,704102	7	-0,087320805	-132,30583	0,002433815	0,0023509455
15,713867	7	-0,088015199	-135,25441	-0,0020566941	-0,002041647
15,723633	7	-0,088298321	-134,96039	0,0026515862	0,0026209485
15,733398	7	-0,088655949	-134,2169	-0,0020395601	-0,0020143562
15,743164	7	-0,088611245	-134,78078	0,0022801664	0,0022894312
15,75293	7	-0,088575482	-134,94897	-0,0017620067	-0,0017873086
15,762695	7	-0,089487433	-136,27483	0,0022972981	0,0022908305
15,772461	7	-0,088864565	-135,24828	-0,0015658071	-0,0016299916
15,782227	7	-0,088366866	-134,7287	0,0020697636	0,0020207516
15,791992	7	-0,08855015	-136,93823	-0,0015899144	-0,0016210984
15,801758	7	-0,088945031	-137,06953	0,0022052599	0,0021591149
15,811523	7	-0,089670718	-136,12485	-0,0016652092	-0,0016850083
15,821289	7	-0,089451671	-136,35226	0,0020327989	0,0020534697
15,831055	7	-0,089336932	-136,49493	-0,0012748697	-0,0013069347
15,84082	7	-0,088711083	-138,54089	0,0016983988	0,0016849556
15,850586	7	-0,08880198	-137,22209	-0,00094914099	-0,00095208688
15,860352	7	-0,089779496	-135,99001	0,0012149054	0,0012574596
15,870117	7	-0,088766217	-137,76239	-0,00039882475	-0,00038404527
15,879883	7	-0,08957535	-137,49278	0,00074102363	0,00082301238
15,889648	7	-0,089026988	-136,81534	-0,00021225405	-0,0001410734
15,899414	7	-0,08867979	-137,05251	0,00068095117	0,00072824524
15,90918	7	-0,090153515	-137,03809	-0,00010054122	2,5534828e-05
15,918945	7	-0,089804828	-138,37204	0,00062590477	0,00069023471
15,928711	7	-0,089910626	-136,70303	-0,00022797687	-0,00011421813
15,938477	7	-0,089794397	-136,0654	0,00060565933	0,00060740218
15,948242	7	-0,089883804	-138,04391	0,00012713633	0,00021377957
15,958008	7	-0,09008497	-137,65154	0,00024281649	0,00035566482
15,967773	7	-0,089943409	-137,41168	0,00036446942	0,00052531785
15,977539	7	-0,089240074	-136,95908	-0,00023085887	-0,00012628487
15,987305	7	-0,089918077	-136,8311	0,0010747252	0,0011431655
15,99707	7	-0,090137124	-137,94891	-0,00085932855	-0,00083032367
16,006836	7	-0,088790059	-136,90749	0,0014966117	0,0015067293
16,016602	8	-0,089628994	-135,87021	-0,0012328549	-0,0012642971
16,026367	8	-0,089256465	-137,51859	0,0018946803	0,0018698939
16,036133	8	-0,0889346	-136,85776	-0,0014925327	-0,0014788449
16,045898	8	-0,089128315	-136,33278	0,0018656842	0,0018903082
16,055664	8	-0,08983165	-136,24985	-0,0014508921	-0,0014255837
16,06543	8	-0,089333951	-135,70872	0,0019683342	0,001951616
16,075195	8	-0,088831782	-136,85423	-0,0015477203	-0,0015471824
16,084961	8	-0,089526176	-135,9381	0,001986644	0,001949219
16,094727	8	-0,089031458	-134,95731	-0,0016021538	-0,0016065426
16,104492	8	-0,089842081	-136,04796	0,002385994	0,0023471306
16,114258	8	-0,089238584	-135,39954	-0,0019393481	-0,0019448232
16,124023	8	-0,089587271	-135,42905	0,00252628	0,0025397216
16,133789	8	-0,08931458	-134,62845	-0,0018942496	-0,0019529108
16,143555	8	-0,088898838	-133,96751	0,0025224285	0,0024672577
16,15332	8	-0,089389086	-134,89104	-0,0019966096	-0,0019906992
16,163086	8	-0,089669228	-134,11665	0,0023705158	0,0022725037
16,172852	8	-0,088198483	-132,82222	-0,0015761788	-0,0015387753
16,182617	8	-0,088433921	-133,50902	0,0021722692	0,0021255212
16,192383	8	-0,088569522	-132,75571	-0,0017474372	-0,0017165927
16,202148	8	-0,088272989	-132,66547	0,0022305632	0,0022243275
16,211914	8	-0,08880794	-132,15428	-0,0016258153	-0,0016451995
16,22168	8	-0,089669228	-131,21472	0,0019777548	0,0019962767
16,231445	8	-0,08854866	-132,04681	-0,0013994596	-0,0013652218
16,241211	8	-0,088684261	-130,38145	0,0018791707	0,001902207
16,250977	8	-0,088663399	-129,63278	-0,0011898342	-0,001158156
16,260742	8	-0,088125467	-130,38989	0,0014570887	0,0014436165
16,270508	8	-0,087764859	-129,0993	-0,00049183995	-0,00039308463
16,280273	8	-0,087951124	-129,20514	0,00094830984	0,00098652404
16,290039	8	-0,08841604	-128,43831	-0,00040580338	-0,00030731971
16,299805	8	-0,087711215	-127,61973	0,0007527984	0,0008260223
16,30957	8	-0,087791681	-128,16466	-0,00010897086	-1,139575e-05
16,319336	8	-0,087833405	-126,62071	0,00064629078	0,00074342388
16,329102	8	-0,087091327	-125,45943	-0,00023353664	-0,00011859636
16,338867	8	-0,08828491	-126,46744	0,00062633236	0,00069879316
16,348633	8	-0,088109076	-125,17339	-5,7691923e-05	0,00012858451
16,358398	8	-0,087930262	-124,48054	0,00038324407	0,00045075751
16,368164	8	-0,088727474	-123,75629	0,00023440865	0,00030794297
16,37793	8	-0,086820126	-123,16581	5,5509736e-06	0,00011634329
16,387695	8	-0,086787343	-124,13794	0,0007550249	0,00078004872
16,397461	8	-0,087296963	-121,91729	-0,00052334706	-0,0004986506
16,407227	8	-0,088053942	-121,23389	0,001247462	0,0012708035
16,416992	8	-0,086127222	-121,80888	-0,0011052439	-0,0011034262
16,426758	8	-0,086681545	-120,09272	0,0017872259	0,0017272126
16,436523	8	-0,087158382	-119,24581	-0,001370803	-0,0014160444
16,446289	8	-0,087548792	-118,76122	0,0018637944	0,001903646
16,456055	8	-0,087077916	-117,98529	-0,0013829113	-0,0014217389
16,46582	8	-0,08584708	-118,73642	0,0018963416	0,001905043
16,475586	8	-0,08546114	-116,31026	-0,0014490671	-0,0014221582
16,485352	8	-0,085300207	-115,20691	0,0019052115	0,0018294428
16,495117	8	-0,085961819	-115,63667	-0,0015769064	-0,0016153125
16,504883	8	-0,085900724	-114,34452	0,0021872183	0,0022202937
16,514648	8	-0,086225569	-113,79384	-0,0017699995	-0,0018121598
16,524414	8	-0,085404515	-112,91217	0,0023744686	0,0023055843
16,53418	8	-0,085376203	-112,27006	-0,0019297923	-0,0019644883
16,543945	8	-0,084972382	-112,65887	0,0026112755	0,00253443
16,553711	8	-0,084963441	-110,36435	-0,0020501073	-0,0020380607
16,563477	8	-0,085183978	-109,15971	0,0023923558	0,0023524589
16,573242	8	-0,084365904	-109,71241	-0,0017357857	-0,0017183945
16,583008	8	-0,08443296	-108,80795	0,0023350569	0,0022593036
16,592773	8	-0,085443258	-108,21507	-0,0016732109	-0,0016809634
16,602539	8	-0,084935129	-106,34965	0,0021067751	0,0020609461
16,612305	8	-0,084349513	-105,87231	-0,0015425996	-0,0015683622
16,62207	8	-0,084042549	-106,32701	0,00206508	0,0020482624
16,631836	8	-0,084029138	-103,87972	-0,0015926746	-0,0016023947
16,641602	8	-0,083616376	-102,34091	0,0020813614	0,0020989969
16,651367	8	-0,083214045	-103,22604	-0,00135357	-0,0013710511
16,661133	8	-0,083610415	-102,34918	0,0016624355	0,0017396293
16,670898	8	-0,083827972	-100,9707	-0,00095414091	-0,00094580394
16,680664	8	-0,083474815	-99,293304	0,0012523824	0,0012671477
16,69043	8	-0,083220005	-98,815376	-0,00051134179	-0,00048574482
16,700195	8	-0,082704425	-99,601212	0,00075770356	0,00076878048
16,709961	8	-0,08264333	-97,404755	-0,00016612587	-3,8680737e-05
16,719727	8	-0,082719326	-95,9263	0,00074624573	0,00072105788
16,729492	8	-0,082653761	-96,005142	-0,00015145015	-9,398791e-06
16,739258	8	-0,082176924	-95,157738	0,00058541331	0,00067450717
16,749023	8	-0,081810355	-93,988686	-0,00013075433	-1,9751751e-05
16,758789	8	-0,081725419	-92,488266	0,0005255838	0,00060381088
16,768555	8	-0,082480907	-91,548431	0,00010588163	0,00013936311
16,77832	8	-0,081324577	-92,519669	0,00026270672	0,00037747581
16,788086	8	-0,080633163	-90,434364	0,00038447321	0,00048419999
16,797852	8	-0,081269443	-88,535141	-0,00017190937	-0,00012829827
16,807617	8	-0,080820918	-88,178459	0,00099931029	0,0010191966
16,817383	8	-0,0803262	-88,118896	-0,00083611254	-0,00084441574
16,827148	8	-0,079852343	-87,137817	0,0015011656	0,0014604352
16,836914	8	-0,080499053	-85,059555	-0,0012545208	-0,0012533944
16,84668	8	-0,08008182	-84,348381	0,0019114711	0,0018830688
16,856445	8	-0,080284476	-85,125381	-0,0014471654	-0,0014524838
16,866211	8	-0,080369413	-83,575401	0,0019256066	0,0018901714
16,875977	8	-0,079190731	-81,590729	-0,0013403011	-0,001407108
16,885742	8	-0,079913437	-81,28373	0,0018884437	0,0018292358
16,895508	8	-0,079444051	-80,760643	-0,0015884616	-0,0015896884
16,905273	8	-0,079256296	-79,774704	0,0020220787	0,0020106854
16,915039	8	-0,07866323	-77,7612	-0,0015858249	-0,0016530573
16,924805	8	-0,078706443	-76,742752	0,0022807021	0,0022948638
16,93457	8	-0,0782758	-78,006241	-0,0019312296	-0,0019293237
16,944336	8	-0,078764558	-76,411278	0,0025435963	0,0025480243
16,954102	8	-0,077685714	-74,131172	-0,0019867707	-0,0019792237
16,963867	8	-0,077547133	-73,913246	0,0024441776	0,0024179292
16,973633	8	-0,078971684	-73,238724	-0,0018577395	-0,0019176952
16,983398	8	-0,077849627	-72,3508	0,0024171018	0,0024129581
16,993164	8	-0,076621771	-70,934708	-0,0016288951	-0,0016540599
17,00293	8	-0,078064203	-69,205627	0,0020523223	0,0021307319
17,012695	8	-0,076527894	-69,902725	-0,0016802835	-0,0017411831
17,022461	8	-0,077652931	-68,63633	0,002219866	0,0022302861
17,032227	8	-0,076666474	-66,81517	-0,0016783938	-0,0017035292
17,041992	8	-0,07635653	-66,591141	0,0021326682	0,0021110028
17,051758	8	-0,076130033	-65,088722	-0,0013852533	-0,0014210613
17,061523	8	-0,076055527	-65,650978	0,0019012472	0,00188248
17,071289	8	-0,076572597	-63,536392	-0,0012116579	-0,001255072
17,081055	8	-0,076079369	-62,287262	0,0015161742	0,0015157061
17,09082	8	-0,075475872	-63,093887	-0,00067953533	-0,00061384507
17,100586	8	-0,076122582	-60,947388	0,0010044299	0,0010006437
17,110352	8	-0,07468909	-59,668476	-0,00041749261	-0,00033515491
17,120117	8	-0,074130297	-59,483517	0,00082182547	0,00086389045
17,129883	8	-0,074382126	-58,136154	-0,00012021486	1,0694494e-05
17,139648	8	-0,074204803	-58,181416	0,00067363074	0,00070552167
17,149414	8	-0,07468462	-56,532639	-0,00028445368	-0,00016847946
17,15918	8	-0,074754655	-55,367836	0,00072160538	0,00072977477
17,168945	8	-0,073799491	-55,525639	-3,7781192e-05	7,4237469e-05
17,178711	8	-0,073747337	-54,315292	0,00041797667	0,00051652361
17,188477	8	-0,073292851	-53,257385	0,00020571754	0,00030988318
17,198242	8	-0,07186532	-52,421875	0,00015532431	0,00016983817
17,208008	8	-0,073577464	-51,713047	0,00070539891	0,00070834067
17,217773	8	-0,073084235	-51,539875	-0,00053659652	-0,00044413217
17,227539	8	-0,073203444	-50,055553	0,0011660132	0,001220932
17,237305	8	-0,072284043	-48,263668	-0,0010009524	-0,0010292021
17,24707	8	-0,072199106	-49,002842	0,0017541185	0,0017054167
17,256836	8	-0,071190298	-47,441963	-0,0013836157	-0,0014204705
17,266602	8	-0,071837008	-46,491455	0,0019060445	0,0018975709
17,276367	8	-0,071911514	-45,915394	-0,0012375667	-0,0012532574
17,286133	8	-0,07199198	-45,055019	0,0019384909	0,0018788452
17,295898	8	-0,071807206	-44,723881	-0,0014371225	-0,0014925561
17,305664	8	-0,071334839	-43,698158	0,0018695582	0,0018666805
17,31543	8	-0,071749091	-42,330399	-0,0014712461	-0,0014981198
17,325195	8	-0,07109195	-42,877235	0,0022654636	0,0022076245
17,334961	8	-0,070527196	-41,832012	-0,0018448263	-0,0018072071
17,344727	8	-0,070610642	-40,408875	0,0023971226	0,0023528312
17,354492	8	-0,070916116	-40,145741	-0,0019134711	-0,0018763419
17,364258	8	-0,070263445	-39,263012	0,0025171989	0,0025423123
17,374023	8	-0,070236623	-39,0191	-0,0020573223	-0,0020834655
17,383789	8	-0,070160627	-37,373676	0,0024449434	0,0024307512
17,393555	8	-0,070399046	-36,880764	-0,0016613444	-0,0016778572
17,40332	8	-0,069573522	-37,410336	0,002237048	0,0022117482
17,413086	8	-0,069412589	-35,849174	-0,0017546639	-0,0017879792
17,422852	8	-0,069434941	-34,636093	0,0022146904	0,0021454412
17,432617	8	-0,068734586	-34,81496	-0,0016019458	-0,0016100456
17,442383	8	-0,069727004	-33,890717	0,0020711895	0,0020779793
17,452148	8	-0,067865849	-33,919941	-0,0014625201	-0,0015706038
17,461914	8	-0,068710744	-32,03133	0,0020703694	0,0020586234
17,47168	8	-0,06776154	-31,542219	-0,0014088845	-0,0014427798
17,481445	8	-0,068581104	-32,407791	0,0017682672	0,0017587809
17,491211	8	-0,067803264	-30,826796	-0,00098523172	-0,0009057119
17,500977	8	-0,066997111	-29,628183	0,0012517598	0,0012591393
17,510742	8	-0,067423284	-29,989779	-0,00063767296	-0,00053722074
17,520508	8	-0,066761672	-29,632151	0,00087598973	0,00092376443
17,530273	8	-0,067070127	-29,325039	-0,00018642112	-0,00012170189
17,540039	8	-0,067675114	-27,216318	0,00070323335	0,00071075279
17,549805	8	-0,066643953	-26,783646	-0,00018008232	-0,00011659591
17,55957	8	-0,06699115	-27,992874	0,00063205062	0,0007149321
17,569336	8	-0,065663457	-27,342773	-0,00012990031	-3,7969294e-05
17,579102	8	-0,066977739	-25,497972	0,00051727507	0,0006166118
17,588867	8	-0,066712499	-25,219303	7,1397866e-05	0,00020604406
17,598633	8	-0,065214932	-25,473665	0,00035263263	0,00039819657
17,608398	8	-0,065907836	-25,473106	0,0003459719	0,00045668829
17,618164	8	-0,066168606	-24,228561	-0,000142661	-2,679968e-05
17,62793	8	-0,066319108	-23,06074	0,00087204104	0,00096585834
17,637695	8	-0,065816939	-24,256557	-0,00083350728	-0,00081791356
17,647461	8	-0,064851344	-23,393444	0,0014782214	0,0014907204
17,657227	8	-0,066103041	-21,831785	-0,0012112235	-0,0012114604
17,666992	8	-0,065547228	-21,750704	0,0018291227	0,0018431095
17,676758	8	-0,065040588	-22,16477	-0,0014262258	-0,0014295719
17,686523	8	-0,064773858	-22,725519	0,0018911872	0,0018616115
17,696289	8	-0,064630806	-20,933189	-0,0014034775	-0,0014030032
17,706055	8	-0,064539909	-20,104498	0,0018110403	0,0018140322
17,71582	8	-0,065216422	-21,342058	-0,0014635178	-0,0014588102
17,725586	8	-0,064741075	-21,146145	0,0020685233	0,0020700172
17,735352	8	-0,064119697	-19,64908	-0,0016539465	-0,0016393197
17,745117	8	-0,065518916	-19,277315	0,0022321909	0,0022537771
17,754883	8	-0,064389408	-19,586329	-0,001934376	-0,0019050891
17,764648	8	-0,063996017	-20,486656	0,0025842264	0,0025716533
17,774414	8	-0,064431131	-18,950533	-0,002097829	-0,0020847742
17,78418	8	-0,064347684	-18,108543	0,0024847151	0,0024575386
17,793945	8	-0,063371658	-19,451044	-0,0018061356	-0,0018228923
17,803711	8	-0,064231455	-19,095316	0,0024089953	0,002366673
17,813477	8	-0,063836575	-17,800257	-0,0017023063	-0,0017249484
17,823242	8	-0,063613057	-17,638374	0,0020869751	0,0020668912
17,833008	8	-0,063547492	-18,003992	-0,0015845508	-0,0015854107
17,842773	8	-0,062935054	-18,723383	0,0022374426	0,0022195328
17,852539	8	-0,0630036	-17,566122	-0,0016867893	-0,0017488374
17,862305	8	-0,063207746	-16,446747	0,0021753653	0,0021860325
17,87207	8	-0,063636899	-17,962976	-0,0014723169	-0,001444358
17,881836	8	-0,064349174	-17,961245	0,0018471266	0,0018709115
17,891602	8	-0,064058602	-17,552376	-0,0012544143	-0,0012475573
17,901367	8	-0,06288141	-16,758219	0,0015815763	0,0015942897
17,911133	8	-0,063800812	-16,985312	-0,00069812464	-0,00069956074
17,920898	8	-0,063115358	-17,742197	0,0010045628	0,0010556529
17,930664	8	-0,062595308	-17,252918	-0,00035628953	-0,00020508014
17,94043	8	-0,063186884	-15,958362	0,00082846102	0,00085262116
17,950195	8	-0,063495338	-17,529242	-0,00022177199	-8,0531463e-05
17,959961	8	-0,063158572	-17,535444	0,00062042661	0,00067292433
17,969727	8	-0,062730908	-16,949884	-0,00023141156	-0,00014318284
17,979492	8	-0,062927604	-16,751234	0,00071943784	0,00075519481
17,989258	8	-0,062799454	-16,98777	-9,8124903e-05	3,6888814e-05
17,999023	8	-0,062730908	-18,070601	0,00042616436	0,00051237905
18,008789	9	-0,063660741	-17,18128	0,00011716333	0,00030320647
18,018555	9	-0,062641501	-16,679092	0,00012504897	0,00022631313
18,02832	9	-0,0635162	-18,232092	0,00061781064	0,00070680468
18,038086	9	-0,062833726	-18,425602	-0,00046687835	-0,00046082932
18,047852	9	-0,062640011	-18,136986	0,0011672549	0,0011598499
18,057617	9	-0,064103305	-17,613451	-0,00092247495	-0,00090385857
18,067383	9	-0,06313175	-17,785112	0,001740275	0,0017538008
18,077148	9	-0,063371658	-19,012224	-0,0013999345	-0,0013660379
18,086914	9	-0,063118339	-18,473602	0,0019061257	0,0019561742
18,09668	9	-0,062969327	-17,778017	-0,0014511779	-0,0014187575
18,106445	9	-0,063715875	-19,315985	0,0019736977	0,0019014819
18,116211	9	-0,062355399	-19,265245	-0,0014805772	-0,001512071
18,125977	9	-0,063441694	-19,24675	0,0019100144	0,0019603912
18,135742	9	-0,06236136	-19,196123	-0,0014165816	-0,001437686
18,145508	9	-0,063835084	-19,794367	0,0020916536	0,0021355497
18,155273	9	-0,063028932	-20,646975	-0,0017970504	-0,0017803574
18,165039	9	-0,063981116	-20,296164	0,0023832116	0,0023935086
18,174805	9	-0,063355267	-20,040628	-0,0018926905	-0,0019166606
18,18457	9	-0,063897669	-21,89571	0,0025146739	0,0024753918
18,194336	9	-0,062872469	-21,404699	-0,0020380791	-0,0020089534
18,204102	9	-0,062461197	-22,066143	0,0025377497	0,0025394498
18,213867	9	-0,063858926	-21,990929	-0,0017568769	-0,0018066192
18,223633	9	-0,063058734	-22,472553	0,002113411	0,0021305762
18,233398	9	-0,064475834	-23,845118	-0,0017391131	-0,0016805542
18,243164	9	-0,064735115	-23,332537	0,0022456262	0,002232122
18,25293	9	-0,064477324	-23,202225	-0,0016193214	-0,001628729
18,262695	9	-0,064432621	-24,830048	0,0020844995	0,0020914744
18,272461	9	-0,064776838	-24,679787	-0,0014464019	-0,0015026662
18,282227	9	-0,06455332	-24,825241	0,0021376126	0,0021729239
18,291992	9	-0,064960122	-25,260597	-0,0014796575	-0,0014997849
18,301758	9	-0,064153969	-26,006308	0,0018157929	0,0018185189
18,311523	9	-0,065930188	-27,33618	-0,00099950505	-0,0010237314
18,321289	9	-0,065128505	-27,273037	0,0013105271	0,0013226332
18,331055	9	-0,064666569	-27,565174	-0,00060793187	-0,0005412068
18,34082	9	-0,065810978	-29,126276	0,0009454125	0,001026845
18,350586	9	-0,064215064	-29,04525	-0,00017186219	-9,6111035e-05
18,360352	9	-0,065124035	-29,109119	0,00063753768	0,00065475865
18,370117	9	-0,065469742	-29,787775	-0,00018370403	-0,00012939272
18,379883	9	-0,065968931	-30,593834	0,00073353638	0,00072835374
18,389648	9	-0,065173209	-32,050331	-9,9055098e-05	1,0362419e-06
18,399414	9	-0,065760314	-31,627491	0,00054173864	0,0006492823
18,40918	9	-0,065930188	-32,30341	9,9491226e-05	0,0002042031
18,418945	9	-0,065661967	-33,894405	0,00031405219	0,00039391685
18,428711	9	-0,066356361	-34,259296	0,00036265282	0,00040903178
18,438477	9	-0,066190958	-34,303665	-0,00017115595	-5,9997692e-05
18,448242	9	-0,067031384	-34,921078	0,00085773366	0,00092034589
18,458008	9	-0,06698817	-35,994408	-0,00066611706	-0,000663855
18,467773	9	-0,067232549	-37,704205	0,0014766826	0,001484242
18,477539	9	-0,065919757	-37,09808	-0,00118314	-0,0012633663
18,487305	9	-0,066311657	-37,069023	0,0017883644	0,0018139886
18,49707	9	-0,066144764	-39,184055	-0,0013874796	-0,001426672
18,506836	9	-0,066933036	-39,895679	0,0019078181	0,0018770872
18,516602	9	-0,067576766	-39,936584	-0,0014788014	-0,0015042141
18,526367	9	-0,067000091	-40,209553	0,0019060422	0,001909136
18,536133	9	-0,067430735	-41,496513	-0,0014280149	-0,0014282092
18,545898	9	-0,068467855	-43,713749	0,002048166	0,0020566403
18,555664	9	-0,067819655	-43,377018	-0,0016682068	-0,0016558443
18,56543	9	-0,06814003	-42,757484	0,0021746187	0,0021938179
18,575195	9	-0,068323314	-45,291279	-0,001826613	-0,001850353
18,584961	9	-0,068575144	-45,906509	0,0024877863	0,0025171246
18,594727	9	-0,067552924	-46,264416	-0,0021465321	-0,0021179074
18,604492	9	-0,068226457	-46,775936	0,0025293534	0,0025593794
18,614258	9	-0,068792701	-47,944485	-0,0017515861	-0,0018553173
18,624023	9	-0,069227815	-50,381218	0,0023372071	0,002315742
18,633789	9	-0,070041418	-50,272923	-0,0017912959	-0,0017979911
18,643555	9	-0,069256127	-49,751736	0,0021432517	0,0021428724
18,65332	9	-0,069706142	-52,038376	-0,0015143524	-0,0015606488
18,663086	9	-0,069864094	-52,878521	0,0021602069	0,0021472699
18,672852	9	-0,070528686	-53,20631	-0,0017273865	-0,001716712
18,682617	9	-0,070273876	-53,104889	0,0021783446	0,0021918225
18,692383	9	-0,070604682	-53,798519	-0,0015381095	-0,0015835981
18,702148	9	-0,07082969	-56,867748	0,0019319849	0,0019097101
18,711914	9	-0,070689619	-56,636017	-0,0012153293	-0,001228049
18,72168	9	-0,070539117	-56,490227	0,0016153461	0,0015974003
18,731445	9	-0,070954859	-58,732891	-0,00082298869	-0,00082699163
18,741211	9	-0,071254373	-59,571415	0,0010884465	0,0011568196
18,750977	9	-0,0725016	-60,633904	-0,00034433077	-0,00029108691
18,760742	9	-0,071939826	-60,262699	0,00077476399	0,00080613897
18,770508	9	-0,07262975	-61,283783	-0,00022119046	-7,4944692e-05
18,780273	9	-0,072234869	-63,887985	0,00060239201	0,00065977615
18,790039	9	-0,07262975	-63,689163	-0,00015220186	-8,8206434e-05
18,799805	9	-0,071936846	-63,395241	0,000708682	0,00072903302
18,80957	9	-0,072427094	-65,713066	-3,3087726e-05	1,3311219e-05
18,819336	9	-0,073248148	-66,809692	0,00048735365	0,00054797612
18,829102	9	-0,074529648	-68,203545	7,2636991e-05	0,00027068527
18,838867	9	-0,073562562	-67,815247	0,00022691881	0,00026619309
18,848633	9	-0,074699521	-68,929642	0,00056240725	0,00065927987
18,858398	9	-0,073732436	-71,521217	-0,00047900944	-0,00047191468
18,868164	9	-0,074028969	-71,540215	0,0011554529	0,0011643048
18,87793	9	-0,07430613	-71,046188	-0,00089363154	-0,00088021113
18,887695	9	-0,075776875	-73,425087	0,0016288675	0,0016531071
18,897461	9	-0,074876845	-74,143471	-0,001361652	-0,0013914054
18,907227	9	-0,074610114	-75,816437	0,0018913036	0,0019418225
18,916992	9	-0,075662136	-75,695404	-0,0014269539	-0,0014372285
18,926758	9	-0,075539947	-76,004921	0,0019167474	0,0018768577
18,936523	9	-0,075106323	-78,313065	-0,0014419961	-0,0014947872
18,946289	9	-0,076292455	-78,736412	0,0020016357	0,0019544724
18,956055	9	-0,077031553	-78,776093	-0,00145724	-0,0014662493
18,96582	9	-0,076667964	-80,817078	0,00205278	0,0020624213
18,975586	9	-0,076469779	-81,772446	-0,0016851295	-0,0017437323
18,985352	9	-0,07699579	-83,44413	0,0024528189	0,0023914343
18,995117	9	-0,077737868	-83,45414	-0,0019428211	-0,0019654522
19,004883	9	-0,077429414	-84,004776	0,0024598436	0,0024778931
19,014648	9	-0,07750541	-85,987541	-0,0020044555	-0,0020065911
19,024414	9	-0,07750541	-86,547844	0,0025354654	0,0025463805
19,03418	9	-0,078493357	-86,424576	-0,0018942346	-0,0018800183
19,043945	9	-0,078079104	-88,164375	0,0021301033	0,002145292
19,053711	9	-0,077787042	-88,832527	-0,0016793668	-0,0016746552
19,063477	9	-0,078880787	-90,171677	0,0022805231	0,0022331602
19,073242	9	-0,079159439	-90,481255	-0,0016286722	-0,0016502927
19,083008	9	-0,079582632	-91,211647	0,0021176757	0,0021239214
19,092773	9	-0,079247355	-93,537125	-0,0014663596	-0,0015421676
19,102539	9	-0,079475343	-93,559807	0,0019763219	0,0019354851
19,112305	9	-0,079993904	-94,173866	-0,0014863953	-0,0014910866
19,12207	9	-0,079450011	-95,843933	0,0018297228	0,0018049708
19,131836	9	-0,080640614	-96,125679	-0,0010352227	-0,0010150868
19,141602	9	-0,079829991	-97,777855	0,0013396404	0,0013709277
19,151367	9	-0,080312788	-97,826759	-0,00058414473	-0,00055294938
19,161133	9	-0,080530345	-98,165611	0,0010559001	0,0010455201
19,170898	9	-0,080159307	-100,8971	-0,00027633732	-0,00024318899
19,180664	9	-0,08071512	-100,7303	0,0005503266	0,00062031642
19,19043	9	-0,08161515	-101,09704	-0,00015656976	-0,00011334225
19,200195	9	-0,081498921	-102,85965	0,00073643791	0,00074237364
19,209961	9	-0,081579387	-103,57182	-0,00014067133	1,3639947e-05
19,219727	9	-0,081573427	-104,4418	0,00047896701	0,00059248775
19,229492	9	-0,08072257	-104,71014	0,00010162781	0,00012509016
19,239258	9	-0,082086027	-105,42892	0,00042442026	0,00041433465
19,249023	9	-0,082483888	-107,9431	0,00026073528	0,00035612524
19,258789	9	-0,083217025	-107,31758	-0,00010424863	-1,9270083e-05
19,268555	9	-0,082919002	-107,966	0,00081394671	0,00088006811
19,27832	9	-0,083902478	-109,99845	-0,00057970145	-0,00057933433
19,288086	9	-0,082963705	-110,22202	0,0015655427	0,0015721808
19,297852	9	-0,08354187	-110,8039	-0,0012085653	-0,001211618
19,307617	9	-0,082826614	-110,99629	0,0017591321	0,0017126695
19,317383	9	-0,082841516	-111,81068	-0,0013489448	-0,0014308137
19,327148	9	-0,083941221	-114,28283	0,0019075893	0,0018419372
19,336914	9	-0,0837937	-113,67414	-0,0014550909	-0,0014381106
19,34668	9	-0,083819032	-113,65659	0,0019344204	0,0018896541
19,356445	9	-0,08392483	-115,51839	-0,0013539644	-0,0013710135
19,366211	9	-0,08457154	-116,62005	0,001978559	0,0019871274
19,375977	9	-0,085134804	-117,03897	-0,0016782655	-0,001731385
19,385742	9	-0,084511936	-116,90581	0,0021988554	0,0021992952
19,395508	9	-0,084228814	-117,58743	-0,0018256154	-0,0018173649
19,405273	9	-0,085227191	-120,00382	0,0024501202	0,0024578017
19,415039	9	-0,08559078	-119,47285	-0,0020676099	-0,0021182306
19,424805	9	-0,085401535	-118,94798	0,0025436992	0,0026195322
19,43457	9	-0,085049868	-121,22646	-0,0019520326	-0,0019730118
19,444336	9	-0,085055828	-121,97173	0,002305977	0,0022515683
19,454102	9	-0,086274743	-122,58405	-0,0017883137	-0,0018132881
19,463867	9	-0,085787475	-122,54505	0,0022481522	0,0021898148
19,473633	9	-0,086134672	-122,84019	-0,0015711848	-0,0015303406
19,483398	9	-0,087064505	-125,19485	0,0020875996	0,0020347552
19,493164	9	-0,087104738	-124,63354	-0,0016151173	-0,001660454
[truncated: 92,507 more rows]
