# Supplementary material for: Medial open wedge osteotomy yields comparable stability to lateral open wedge procedure on the distal femur
Source: PLoS One. 2024 Sep 25;19(9):e0310869. doi: 10.1371/journal.pone.0310869 (PMC11423964; doi:10.1371/journal.pone.0310869)
Supplement: S1 File — This file contains all raw data in csv format as it was stored on the testing machine. (ZIP) [file pone.0310869.s001.zip › Specimens/L4_Torsion/specimen.dat]

MTS793|MPT|DEU|1|2|,|.|:|49|1|1|A
Datenerfassung						Zeit:	10,064453	Sec	14.07.2021 12:42:09
Zeit	Torsional Z�hler	Torsional Winkel	Torsional Drehmoment	Axial Kraft	Aux Input 1	Aux Input 2	Aux Input 3
Sec	segments	deg	N-m	N	V	V	V
0,056640625	0	0,0036111474	0,024018623	-0,37003309	0,00070599897	5,404932e-05	4,0599625e-05
0,06640625	0	-0,0020423532	0,007219892	0,22569671	-0,0027233353	-0,0033703938	-0,0038622068
0,076171875	0	0,0024241209	0,014218781	0,72922558	0,00057890604	-1,6389004e-05	-8,8371235e-05
0,0859375	0	0,00020235777	0,017722417	0,52224845	-0,0026373861	-0,0032820308	-0,0036909755
0,095703125	0	-0,0077772141	0,0064512715	-0,64987689	0,00039784514	-0,0002325745	-0,00032855052
0,10546875	0	0,0077396631	0,013449602	0,072475523	-0,0023172754	-0,0028294814	-0,0033049963
0,11523438	0	-0,009777844	0,046741683	0,58338046	2,245506e-06	-0,00062083651	-0,0007691991
0,125	0	0,0093814731	0,030472968	0,42887405	-0,0017422248	-0,0023139501	-0,0027838498
0,13476563	0	-0,0063043833	0,022239424	0,14550984	-0,00036042184	-0,00095479935	-0,001116488
0,14453125	0	0,0092062354	0,016971678	-0,17289072	-0,0013191879	-0,0018953643	-0,0022325956
0,15429688	0	-0,00011056662	0,012021605	1,0285712	-0,00072244508	-0,0013007408	-0,0015250468
0,1640625	0	-0,00066131353	0,018216111	0,43110922	-0,001371255	-0,0019056376	-0,002252066
0,17382813	0	0,00023365021	-0,00063618645	-0,78644603	-0,0006303665	-0,0012273358	-0,0014141314
0,18359375	0	0,0031897426	-0,0064951368	0,14008954	-0,0012187075	-0,0016929285	-0,002052916
0,19335938	0	-0,0011181831	0,0010100193	0,7621944	-0,00077277399	-0,0013383512	-0,0016298465
0,203125	0	0,0072202086	0,0020203181	0,023245811	-0,0012581418	-0,0017526812	-0,0021278162
0,21289063	0	-0,0056952238	0,024613459	-0,0067055225	-0,00093441812	-0,0015166823	-0,0017763248
0,22265625	0	0,011540651	0,02941126	-0,33343211	-0,0009355793	-0,0014359434	-0,0017339333
0,23242188	0	-0,011146367	0,02677124	0,88389963	-0,0014003487	-0,0018505696	-0,0022415277
0,2421875	0	0,01422137	0,036467705	0,70815909	-0,00062222488	-0,001118572	-0,0013902046
0,25195313	0	-0,016005039	0,023416523	-0,64657998	-0,0019227612	-0,0024795425	-0,0030061367
0,26171875	0	0,014815927	0,0053568743	0,46502799	0,00010381627	-0,00053629116	-0,00067056954
0,27148438	0	-0,011004508	0,019480661	0,22508204	-0,002551622	-0,0031482209	-0,0035889256
0,28125	0	0,0098925829	0,017450843	0,04157424	0,00045667388	-0,00021132242	-0,00031751333
0,29101563	0	-0,0047188997	0,023271795	-0,55516136	-0,0027170882	-0,0033273299	-0,0038106211
0,30078125	0	0,0050985813	0,017984491	0,47530979	0,00049023598	-0,00010079223	-0,00018201332
0,31054688	0	-0,0042578578	0,0076781027	0,61998141	-0,0027679701	-0,003436056	-0,0038764039
0,3203125	0	0,0061938167	0,04131943	0,91938305	0,00051721279	-9,2556431e-05	-0,0002238962
0,33007813	0	-0,0024199486	0,050831214	-0,48195943	-0,0026616147	-0,0033285304	-0,0037226691
0,33984375	0	0,012625456	0,047893077	0,22346154	0,00060897088	-2,2711602e-05	-0,00012416349
0,34960938	0	-0,0023323298	0,022401754	0,85808337	-0,0029230844	-0,0036213147	-0,004072472
0,359375	0	0,01532495	0,0055574812	0,35393983	0,00078399928	0,00015548371	6,645103e-05
0,36914063	0	-0,0024116039	0,023847632	-0,58365989	-0,0030394783	-0,003692186	-0,0041178525
0,37890625	0	0,019895732	0,014558528	-0,0067055225	0,00098304183	0,00043147363	0,00027051975
0,38867188	0	0,0065922737	-0,0029454008	0,65211207	-0,0032898446	-0,0039582462	-0,0044073658
0,3984375	0	0,022603571	0,017508958	0,52833927	0,0011753954	0,00054496893	0,00043926184
0,40820313	0	0,021441579	0,0056150369	-0,33438206	-0,0031982949	-0,0037614624	-0,0042459848
0,41796875	0	0,027076304	0,023037102	0,085607171	0,0008608264	0,0002861227	0,00016862723
0,42773438	0	0,029696524	0,048341788	0,86439776	-0,0030543467	-0,0036744364	-0,0041848118
0,4375	0	0,037661493	0,058631413	-0,087171793	0,00084992673	0,00020981771	9,6571457e-05
0,44726563	0	0,040231645	0,044324063	-0,41127205	-0,0028654679	-0,0035055808	-0,0039463881
0,45703125	0	0,053418279	0,028282497	0,30336902	0,00069321878	6,4088235e-05	-4,5736087e-05
0,46679688	0	0,05364567	0,011422578	0,80505383	-0,0028958458	-0,0035579074	-0,0040505035
0,4765625	0	0,067368448	0,016683899	0,10605901	0,0007584694	9,4107927e-05	5,2700343e-05
0,48632813	0	0,070207715	0,016485807	-0,48251823	-0,0028955915	-0,0035502664	-0,0040264297
0,49609375	0	0,079194903	0,017702859	-0,007096678	0,0006210116	2,6099555e-05	-9,0612666e-05
0,50585938	0	0,092627704	0,023025926	1,0243803	-0,0025858949	-0,0031979261	-0,003686843
0,515625	0	0,094964206	0,007321313	-0,036489218	0,00027507092	-0,00030912372	-0,00045071272
0,52539063	0	0,11869222	0,047708675	-0,39836392	-0,002322763	-0,0029001874	-0,0034219429
0,53515625	0	0,11444271	0,04378343	0,067837536	-0,00013665573	-0,00068326923	-0,00087455753
0,54492188	0	0,14597297	0,021326076	0,56141984	-0,0017646501	-0,0022777198	-0,0027132523
0,5546875	0	0,14226377	0,013865065	0,30795112	-0,00064377731	-0,0012316714	-0,0015080762
0,56445313	0	0,16409546	0,027330872	-0,36254525	-0,0015374437	-0,002059801	-0,0025059064
0,57421875	0	0,17408609	0,021257624	0,04671514	-0,000685943	-0,0012563703	-0,0015489295
0,58398438	0	0,19330174	0,0086657703	0,78421086	-0,0013947707	-0,0018306333	-0,0022515557
0,59375	0	0,20803213	-0,0060042366	0,023916364	-0,00086108211	-0,0014085304	-0,0016629867
0,60351563	0	0,22638202	0,009266194	0,089965761	-0,0014393829	-0,0019131646	-0,0023178826
0,61328125	0	0,23808748	0,02075918	0,46446919	-0,00082072651	-0,0013787107	-0,0016647897
0,62304688	0	0,26507407	0,015634485	0,61243773	-0,0013106682	-0,0017610893	-0,0021847084
0,6328125	0	0,27060866	0,030487217	0,063311309	-0,0011267725	-0,0016063405	-0,0020002353
0,64257813	0	0,30657411	0,032245182	-0,88792294	-0,000953482	-0,0014707303	-0,001818779
0,65234375	0	0,3042084	0,046622939	0,39741397	-0,0014915299	-0,0020592357	-0,0023814419
0,66210938	0	0,35647929	0,062732957	1,0987557	-0,00045465719	-0,0010199226	-0,0011974315
0,671875	0	0,35151213	0,017129257	0,012349337	-0,0020733126	-0,0026255262	-0,0031359466
0,68164063	0	0,40131509	0,013230834	0,20368025	1,0401127e-05	-0,00056483038	-0,00075611041
0,69140625	0	0,39954185	0,019190926	0,26732683	-0,0025170331	-0,0031041151	-0,0036415688
0,70117188	0	0,44940323	0,015132409	0,72738159	0,00049852231	-0,00020072531	-0,00029347866
0,7109375	0	0,45981318	0,0076395459	0,12349337	-0,0027826128	-0,0033935267	-0,0038759375
0,72070313	0	0,49991548	0,014214311	-0,50716102	0,00056862744	-3,8826493e-05	-0,00014410609
0,73046875	0	0,51965475	0,033160485	-0,066384673	-0,0025751709	-0,0031971175	-0,0036661252
0,74023438	0	0,56161582	0,046129525	0,51442534	0,00055217231	-6,3426043e-05	-0,0001755522
0,75	0	0,57796508	0,033508614	0,084154308	-0,0027786633	-0,0033872784	-0,0038490659
0,75976563	0	0,62571526	0,0433621	-0,408981	0,00055582018	-9,7608507e-05	-0,00013658224
0,76953125	0	0,64223349	0,04284326	0,019446015	-0,0028216518	-0,0034607775	-0,003920102
0,77929688	0	0,69200933	0,055229478	0,50324947	0,00086889835	0,0001954441	0,00015436883
0,7890625	0	0,70344776	0,033452455	-0,52917749	-0,003145976	-0,0037779587	-0,0042766137
0,79882813	0	0,75736672	0,081169516	4,9466081	0,0010674639	0,00045650351	0,00029833964
0,80859375	0	0,7711938	0,26251367	12,461375	-0,0032141707	-0,0037856263	-0,0042749099
0,81835938	0	0,81279814	0,52265441	18,813181	0,0010603599	0,00045009484	0,00035015482
0,828125	0	0,83161533	0,70783216	23,714975	-0,0032760345	-0,0039589941	-0,0043608993
0,83789063	0	0,86319983	0,92495364	26,031509	0,0010285296	0,00041247904	0,00031236652
0,84765625	0	0,88205457	1,1459846	28,125978	-0,0029693283	-0,0035606972	-0,0040295469
0,85742188	0	0,90464145	1,2973658	29,310369	0,00079867023	0,00016797414	8,3234045e-06
0,8671875	0	0,90446204	1,3656328	29,984331	-0,0030683978	-0,0036417777	-0,0041035544
0,87695313	0	0,91650337	1,3741957	28,68642	0,00080439757	0,00013841905	3,8573635e-05
0,88671875	0	0,90950847	1,379977	29,215906	-0,0028636954	-0,0034878706	-0,0039831591
0,89648438	0	0,9170562	1,3697563	30,395994	0,00066307461	8,4981093e-06	-9,1297625e-05
0,90625	0	0,9092164	1,3339453	29,425201	-0,0027196989	-0,0033610347	-0,0038688437
0,91601563	0	0,91251671	1,3273506	30,420692	0,0005902964	-5,7305668e-05	-0,00014410012
0,92578125	0	0,91397494	1,3436158	30,424074	-0,0026827939	-0,0032604621	-0,0037852868
0,93554688	0	0,90396136	1,3565836	30,842051	0,00027419796	-0,00030136202	-0,00045185222
0,9453125	0	0,92002064	1,3666741	30,828136	-0,0022594719	-0,002799372	-0,0032439453
0,95507813	0	0,90435147	1,347573	29,590549	-0,00016542006	-0,00079158734	-0,00095834717
0,96484375	0	0,92220485	1,3404527	30,850126	-0,0018154896	-0,0024156345	-0,0028804508
0,97460938	0	0,91391861	1,4199305	31,188698	-0,00052544166	-0,0011071761	-0,0013274224
0,984375	0	0,93711674	1,5404541	29,699682	-0,0014478024	-0,0019500972	-0,0023485178
0,99414063	0	0,94673812	1,6283021	30,459501	-0,00073307811	-0,0012823947	-0,0015002815
1,0039063	0	0,95859796	1,7125502	30,326284	-0,0014194908	-0,0019181168	-0,0023682793
1,0136719	0	0,9686929	1,8158493	30,878036	-0,00077094208	-0,0013482843	-0,0016659078
1,0234375	0	0,97876906	1,9287916	30,592941	-0,001407225	-0,0018861042	-0,0023090506
1,0332031	0	0,98112851	1,9795569	28,861547	-0,00083631754	-0,0014316387	-0,0017352621
1,0429688	0	0,99493265	2,0093608	30,514542	-0,001179087	-0,0017369506	-0,0020699429
1,0527344	0	0,98086983	2,0374086	31,002956	-0,0010599159	-0,0016522266	-0,001990896
1,0625	0	1,0050547	2,0241435	30,990383	-0,00092928775	-0,0015155249	-0,0018410103
1,0722656	0	0,97736716	2,0224571	31,096916	-0,0015844718	-0,0020306944	-0,0024039089
1,0820313	0	1,0041389	2,0230839	31,360834	-0,00048895914	-0,0010285957	-0,0012644198
1,0917969	0	0,9714967	2,0204542	30,426672	-0,0021046817	-0,0027127923	-0,0031111087
1,1015625	0	1,0020111	2,0154996	30,043339	7,8210724e-05	-0,00053531642	-0,00063544721
1,1113281	0	0,98181278	2,0226052	28,427923	-0,0024726975	-0,0030834882	-0,0036099234
1,1210938	0	1,0046041	2,0512884	29,238789	0,0004694784	-0,000164653	-0,00027699856
1,1308594	0	0,99794298	2,1280966	28,922596	-0,0026887152	-0,0033650664	-0,003834836
1,140625	0	1,0152978	2,2116208	27,624462	0,00053035223	-7,516356e-05	-0,00021269676
1,1503906	0	1,0153208	2,3007104	28,532557	-0,0027754754	-0,0033849278	-0,0038145599
1,1601563	0	1,0312297	2,3841841	29,043797	0,0004409664	-0,00015665703	-0,00022591747
1,1699219	0	1,0296339	2,4434557	28,901669	-0,0027045496	-0,0033186665	-0,0037975556
1,1796875	0	1,0513842	2,5397465	29,011639	0,00063630415	3,9524413e-05	-0,00011543227
1,1894531	0	1,0393908	2,5883307	27,902489	-0,0028912518	-0,0034658881	-0,0040012533
1,1992188	0	1,0630333	2,6022649	29,151281	0,00078434194	0,00017703306	4,43506e-05
1,2089844	0	1,0443268	2,5954392	29,10792	-0,0030968122	-0,0037417039	-0,0042209546
1,21875	0	1,0634631	2,5888896	26,988359	0,0011221818	0,00049663818	0,0003710381
1,2285156	0	1,0482216	2,6031623	27,228752	-0,0033786313	-0,0039563426	-0,0044442015
1,2382813	0	1,0579286	2,6052685	28,057751	0,0010561398	0,00046591958	0,00037011754
1,2480469	0	1,0568187	2,5984015	27,198549	-0,0030879849	-0,0037202833	-0,0042534457
1,2578125	0	1,0630959	2,6232705	26,941225	0,00091205671	0,00029453851	0,00019488347
1,2675781	0	1,0601252	2,643681	26,392658	-0,0030066674	-0,0037071491	-0,0041737878
1,2773438	0	1,0696632	2,6987178	27,467161	0,00070986222	9,6650852e-05	2,5022746e-06
1,2871094	0	1,0710359	2,7855229	28,004972	-0,0028015533	-0,003405602	-0,0039139776
1,296875	0	1,0876729	2,8602991	26,580105	0,0007253373	0,00011250479	4,9732625e-06
1,3066406	0	1,0874748	2,9325483	26,317192	-0,0028898371	-0,0035282758	-0,0040093348
1,3164063	0	1,0968437	3,0038939	26,547722	0,00078403042	0,00019394208	6,4860869e-05
1,3261719	0	1,1016399	3,0340178	26,071379	-0,0028457991	-0,0034898843	-0,0039436691
1,3359375	0	1,1058789	3,0783553	25,696709	0,00051289378	-7,628186e-05	-0,00021001106
1,3457031	0	1,1149058	3,1157644	23,784628	-0,0025811249	-0,0032055362	-0,0036439463
1,3554688	0	1,1072371	3,1353915	24,561016	0,00031671647	-0,0003186804	-0,00047015809
1,3652344	0	1,1221635	3,140882	25,56514	-0,002148886	-0,0027623305	-0,0032471423
1,375	0	1,1052823	3,1445119	24,345266	-0,00027519709	-0,0008494723	-0,0010333733
1,3847656	0	1,1280465	3,1774743	24,666349	-0,0016589456	-0,0021641685	-0,0026054294
1,3945313	0	1,118665	3,1891379	26,457422	-0,000625638	-0,0011857898	-0,0014451088
1,4042969	0	1,1272225	3,1805575	26,996992	-0,0015288431	-0,002023164	-0,0024728614
1,4140625	0	1,1224701	3,2151613	26,994785	-0,00084532471	-0,0014068361	-0,0016709274
1,4238281	0	1,1243978	3,2707341	25,759712	-0,0014183316	-0,0019089781	-0,0023338576
1,4335938	0	1,1378223	3,3081965	25,852612	-0,00074510294	-0,0012487476	-0,0015866619
1,4433594	0	1,1436594	3,3528621	25,189575	-0,0014133519	-0,0018876708	-0,0022934941
1,453125	0	1,1456475	3,3902929	22,998657	-0,00095013669	-0,0014265223	-0,0017961723
1,4628906	0	1,1586401	3,4547856	23,397524	-0,0012167501	-0,0017179499	-0,0020783909
1,4726563	0	1,1506313	3,5269396	23,778481	-0,001112593	-0,0016637429	-0,0020182736
1,4824219	0	1,1733454	3,5834372	23,155567	-0,00087608362	-0,0014222399	-0,0017539011
1,4921875	0	1,1510402	3,6278455	23,762918	-0,0017052513	-0,0021946251	-0,0026629062
1,5019531	0	1,1783189	3,6459935	23,008604	-0,00033505334	-0,00090876315	-0,0010974056
1,5117188	0	1,157234	3,6609139	23,698183	-0,0020692667	-0,0026458828	-0,0030784803
1,5214844	0	1,1826518	3,6808252	23,673317	0,0001249132	-0,00044346001	-0,00059232936
1,53125	0	1,1644	3,6788483	20,928551	-0,0025889159	-0,0032147272	-0,0037007218
1,5410156	0	1,1836636	3,6963966	20,900667	0,00048413567	-0,00012986634	-0,00025663228
1,5507813	0	1,1686037	3,70649	21,755928	-0,002713948	-0,0033905185	-0,0038396514
1,5605469	0	1,1828208	3,7038403	21,716282	0,00054390781	-8,6700318e-05	-0,00020263869
1,5703125	0	1,17239	3,7478034	22,050301	-0,0027906706	-0,0033929301	-0,0038913134
1,5800781	0	1,1906356	3,8006613	21,0224	0,0006016671	-6,1353378e-05	-0,0001126287
1,5898438	0	1,1853347	3,8588436	20,681843	-0,0027530815	-0,0033604477	-0,0038405198
1,5996094	0	1,2012312	3,911202	21,929909	0,00058382936	-8,0868078e-05	-0,00016363832
1,609375	0	1,1867136	3,9457951	19,388124	-0,0029947883	-0,0035096877	-0,0040762955
1,6191406	0	1,2092608	3,9869955	20,841938	0,00090816844	0,00029686085	0,00016002559
1,6289063	0	1,1990345	4,0470691	21,300623	-0,0031702588	-0,0037623886	-0,0042081652
1,6386719	0	1,2156987	4,0608153	20,159121	0,0010778874	0,00042580831	0,00030167174
1,6484375	0	1,2062526	4,0696402	20,093266	-0,0032637508	-0,0038599293	-0,004372851
1,6582031	0	1,2194726	4,0710807	18,949696	0,0011749536	0,00056260225	0,00045266561
1,6679688	0	1,2164392	4,1040001	19,93767	-0,0033089484	-0,0039038332	-0,004350753
1,6777344	0	1,2171736	4,1376433	20,533512	0,00085185078	0,00019660607	0,000117378
1,6875	0	1,215657	4,1291757	19,022366	-0,0028977895	-0,0035378232	-0,0039612432
1,6972656	0	1,2279966	4,1509213	19,060867	0,00088187371	0,00019321781	9,5753639e-05
1,7070313	0	1,2208933	4,1860027	19,821665	-0,0030174085	-0,0036456562	-0,0040567038
1,7167969	0	1,2307546	4,1971908	19,042091	0,00069409248	0,00010705674	-3,6924102e-05
1,7265625	0	1,2262756	4,2260032	18,846291	-0,0028007659	-0,0034371112	-0,003931121
1,7363281	0	1,2352544	4,2639179	18,145227	0,00055262062	-1,7299708e-05	-0,00013608646
1,7460938	0	1,2345409	4,2785425	19,173044	-0,0027271993	-0,003291352	-0,0037870898
1,7558594	0	1,2421618	4,3048625	19,028736	0,00062272913	-3,301059e-05	-0,0001026658
1,765625	0	1,2505835	4,3462505	17,140293	-0,0025189545	-0,0031784212	-0,0036086957
1,7753906	0	1,2423704	4,3915105	17,875721	0,00013005425	-0,00040863798	-0,00056460511
1,7851563	0	1,2578664	4,4235678	18,362766	-0,0020927445	-0,0026838202	-0,0031323261
1,7949219	0	1,2507858	4,4382601	17,908466	-0,00021285494	-0,00082925736	-0,00096115307
1,8046875	0	1,2628605	4,4660969	18,325857	-0,001710393	-0,002308965	-0,0027177772
1,8144531	0	1,2535208	4,483777	17,792685	-0,00072691531	-0,0013248202	-0,0014990305
1,8242188	0	1,2599629	4,4854751	18,023941	-0,0014375262	-0,0018981905	-0,0023353456
1,8339844	0	1,2598565	4,5083528	17,831522	-0,00066500413	-0,0012502811	-0,0015077021
1,84375	0	1,2620845	4,4944878	15,104665	-0,0014412053	-0,0018758684	-0,0023322967
1,8535156	0	1,265704	4,4873085	15,568659	-0,0008137445	-0,0013689108	-0,0016944557
1,8632813	0	1,2647569	4,4950094	16,313391	-0,001364768	-0,0018485163	-0,0022829608
1,8730469	0	1,2631297	4,5186067	15,263501	-0,00092876516	-0,0014387727	-0,0017343878
1,8828125	0	1,2734542	4,5580211	16,097166	-0,001241718	-0,0017771596	-0,0021876197
1,8925781	0	1,2578037	4,5842457	15,173228	-0,001166845	-0,0016889828	-0,0020683678
1,9023438	0	1,2881992	4,6060367	15,537282	-0,00081666501	-0,001359584	-0,001672684
1,9121094	0	1,2625978	4,6532145	15,651835	-0,0016518605	-0,0021882302	-0,0025550211
1,921875	0	1,2920127	4,6763272	13,948548	-0,00036752579	-0,0009117364	-0,0010930211
1,9316406	0	1,2672812	4,6983247	14,358256	-0,0022421156	-0,0029144736	-0,0033032163
1,9414063	0	1,2882283	4,6910648	15,404178	0,00017350292	-0,00041568259	-0,00057437574
1,9511719	0	1,2736565	4,6815825	14,292262	-0,0026161838	-0,0032137451	-0,0036645306
1,9609375	0	1,2907004	4,7105684	14,157928	0,00044024579	-0,00020225662	-0,00024929177
1,9707031	0	1,2797418	4,7337403	13,69603	-0,0027042597	-0,0033397276	-0,0037698746
1,9804688	0	1,289772	4,7303982	14,936971	0,00057513174	-1,9565632e-05	-0,0001738446
1,9902344	0	1,2843919	4,7377853	15,278869	-0,0027003123	-0,0033395139	-0,0038034043
2	0	1,2957406	4,7478933	13,107061	0,00049468142	-0,00016807634	-0,00026266309
2,0097656	0	1,2817738	4,7654862	13,686921	-0,0028792743	-0,003478498	-0,0039617261
2,0195313	0	1,2944493	4,7848845	14,047902	0,00073362619	8,59668e-05	5,6006684e-06
2,0292969	0	1,2815756	4,7860188	12,922156	-0,0029567003	-0,0035759201	-0,0039825961
2,0390625	0	1,3028711	4,8099642	12,825988	0,00084125844	0,00025659497	9,8263845e-05
2,0488281	0	1,2833593	4,8118396	12,081787	-0,003205372	-0,0038020671	-0,0042880825
2,0585938	0	1,3015401	4,7879033	13,011061	0,0011317193	0,00052006857	0,00040335034
2,0683594	0	1,2924361	4,7866063	13,122428	-0,003275272	-0,0039489199	-0,0043475404
2,078125	0	1,2974575	4,8179517	10,180045	0,00097363227	0,0003694786	0,00027032031
2,0878906	0	1,2971842	4,8538451	10,512694	-0,0031204824	-0,0037172609	-0,0042450712
2,0976563	0	1,30023	4,8693709	11,547804	0,00093990995	0,00034575257	0,00020921347
2,1074219	0	1,3044649	4,8551927	9,7704496	-0,0029605217	-0,0036024177	-0,0040489514
2,1171875	1	1,3038266	4,8844299	9,5516253	0,00060693099	5,7039357e-05	-0,00011552322
2,1269531	1	1,2986904	4,9013786	9,6295214	-0,0028631382	-0,0035109196	-0,0039774859
2,1367188	1	1,3090274	4,8753772	10,585394	0,00078769022	0,0001949478	8,1924154e-05
2,1464844	1	1,2981083	4,858727	12,027584	-0,0029360678	-0,0035960572	-0,0040472792
2,15625	1	1,3052597	4,8541455	10,349974	0,00069543207	7,9344056e-05	-4,2128158e-05
2,1660156	1	1,3045985	4,8601475	11,641625	-0,0027959587	-0,0033705344	-0,0038199346
2,1757813	1	1,3027418	4,8611517	12,682266	0,00042088854	-0,00017337105	-0,00020339678
2,1855469	1	1,3067493	4,852705	11,344571	-0,0024768827	-0,003178457	-0,0036054926
2,1953125	1	1,2994351	4,8802934	12,005624	0,00014309	-0,00044035621	-0,00059827126
2,2050781	1	1,3167002	4,9082308	11,413023	-0,0020593842	-0,0026700629	-0,0030596808
2,2148438	1	1,299358	4,9007807	11,735615	-0,00032928976	-0,00088592037	-0,0011274958
2,2246094	1	1,3129618	4,8785162	12,192429	-0,0016390487	-0,0021154189	-0,0026349719
2,234375	1	1,304903	4,85815	11,015833	-0,00060763158	-0,0011743916	-0,0014084941
2,2441406	1	1,3121357	4,8732076	11,985898	-0,0015065846	-0,0020217728	-0,0023964117
2,2539063	1	1,3107381	4,8885303	13,005753	-0,00081858481	-0,0013688754	-0,0016130205
2,2636719	1	1,3091733	4,8529396	11,594128	-0,0014339869	-0,0019472399	-0,0024355566
2,2734375	1	1,3043668	4,8394518	11,96796	-0,00077654084	-0,0013205414	-0,0016079554
2,2832031	1	1,3095114	4,8630714	11,335015	-0,00137196	-0,0018842247	-0,0022402215
2,2929688	1	1,3038391	4,8695583	12,397226	-0,00089512533	-0,0014290641	-0,0017068797
2,3027344	1	1,3134021	4,8578291	13,072472	-0,0012353753	-0,0016852579	-0,0020849621
2,3125	1	1,2992642	4,8497214	11,183805	-0,0011807175	-0,0017646414	-0,0021641382
2,3222656	1	1,3183234	4,8608737	12,102909	-0,00079163123	-0,0013528062	-0,0016450612
2,3320313	1	1,2930745	4,8575583	12,951382	-0,0017049803	-0,002252423	-0,0026685095
2,3417969	1	1,3166231	4,835516	12,321509	-0,00028415918	-0,00086698571	-0,0011000073
2,3515625	1	1,2906045	4,8362875	12,788716	-0,0022538698	-0,0028132193	-0,0032758429
2,3613281	1	1,3140404	4,8440604	12,299717	0,00027726594	-0,00033701819	-0,00042721248
2,3710938	1	1,2966106	4,8258724	12,223664	-0,00261108	-0,0032406265	-0,0037247257
2,3808594	1	1,3070351	4,8239279	12,86801	0,00051684747	-0,00013412379	-0,0002519227
2,390625	1	1,302771	4,8191772	11,555851	-0,0027746786	-0,0034005728	-0,003859709
2,4003906	1	1,3064196	4,8435574	12,122579	0,00048805538	-0,00016542716	-0,00024359841
2,4101563	1	1,2960932	4,8669572	12,020152	-0,0027753939	-0,0034236826	-0,0038538659
2,4199219	1	1,3085268	4,860508	11,55803	0,00052482355	-0,00011882682	-0,00019985317
2,4296875	1	1,2903416	4,8416295	11,994	-0,00275062	-0,0033598389	-0,0038641114
2,4394531	1	1,3118249	4,8336244	11,396427	0,00066886307	8,0144688e-05	-2,613946e-05
2,4492188	1	1,2903041	4,826057	11,85732	-0,0030605951	-0,0036697353	-0,004149816
2,4589844	1	1,3081741	4,8171582	12,394153	0,00089552108	0,00034478965	0,00014397505
2,46875	1	1,2893131	4,7851377	10,985826	-0,0031265179	-0,003747605	-0,0042264764
2,4785156	1	1,2992098	4,7663255	11,258182	0,001053036	0,00043707411	0,00033135794
2,4882813	1	1,2863841	4,7638316	11,781771	-0,0032780147	-0,0038743138	-0,0043759928
2,4980469	1	1,2955779	4,728363	10,271129	0,0011628214	0,00056092115	0,00042322261
2,5078125	1	1,289772	4,7006788	11,014491	-0,0031572578	-0,0037168271	-0,0041850447
2,5175781	1	1,2841644	4,6616488	10,798517	0,00081562076	0,0001809497	0,00010810261
2,5273438	1	1,2743741	4,6202703	11,19934	-0,0030003886	-0,0036277769	-0,0041278009
2,5371094	1	1,2770903	4,5840302	12,912266	0,00079920137	0,00018316312	7,2128605e-05
2,546875	1	1,2730827	4,5226493	12,794416	-0,0028756519	-0,0035118598	-0,0039840215
2,5566406	1	1,2757719	4,476048	13,59187	0,00063127186	1,6606546e-05	-0,00012020762
2,5664063	1	1,2656122	4,4530363	13,925806	-0,0028069175	-0,0034234831	-0,0039010248
2,5761719	1	1,2683473	4,3979378	13,637524	0,00077987963	6,7724854e-05	-4,4132103e-05
2,5859375	1	1,2623765	4,3611689	13,865848	-0,0028436328	-0,003459132	-0,0039771004
2,5957031	1	1,2543845	4,3367391	14,389214	0,0004884724	-8,3668194e-05	-0,00024954492
2,6054688	1	1,2599692	4,3170061	14,925097	-0,0024419506	-0,0030329451	-0,0034980173
2,6152344	1	1,2494133	4,2917867	15,085414	4,2665342e-05	-0,00052249501	-0,00066531688
2,625	1	1,2578413	4,2466044	13,655741	-0,0020781858	-0,0026683249	-0,0030980492
2,6347656	1	1,2401235	4,2067242	14,77358	-0,00037351288	-0,00095514028	-0,0011012697
2,6445313	1	1,2518373	4,16993	15,600929	-0,0015763291	-0,0021037816	-0,0024759672
2,6542969	1	1,238198	4,1118937	14,396254	-0,00079446775	-0,0012756452	-0,0015817925
2,6640625	1	1,2390366	4,0724831	15,817433	-0,0014972711	-0,0019870456	-0,0023978106
2,6738281	1	1,2330389	4,0211053	15,792372	-0,00078067603	-0,0013449395	-0,0016513829
2,6835938	1	1,2343929	3,9648416	16,361084	-0,0013087237	-0,0018089674	-0,0022425835
2,6933594	1	1,2258019	3,9448781	16,592033	-0,00079279672	-0,0013442872	-0,0016194513
2,703125	1	1,2245357	3,9066484	14,771428	-0,0013933625	-0,0018754022	-0,0022783382
2,7128906	1	1,2131391	3,8413942	15,459555	-0,001006001	-0,0015014218	-0,0018731141
2,7226563	1	1,2198836	3,7694454	16,477703	-0,0011075236	-0,0016604612	-0,0020352798
2,7324219	1	1,1963453	3,7148297	15,589837	-0,00127015	-0,001773486	-0,0021030128
2,7421875	1	1,21331	3,6673048	17,454979	-0,00084866275	-0,0013247275	-0,0016138502
2,7519531	1	1,1805322	3,5944622	17,60549	-0,0017831847	-0,0023049735	-0,0027287805
2,7617188	1	1,2033257	3,516269	19,001915	-4,528265e-05	-0,0006237551	-0,00071388978
2,7714844	1	1,1751249	3,4682453	20,155376	-0,0023263351	-0,002909428	-0,0033625921
2,78125	1	1,1913846	3,3993895	18,435129	0,00023990666	-0,00035590804	-0,0004837609
2,7910156	1	1,1630211	3,358711	19,79258	-0,0026877588	-0,0032771609	-0,0037201596
2,8007813	1	1,1709046	3,3420126	20,895834	0,00051414041	-0,00012394146	-0,00019020059
2,8105469	1	1,1608222	3,2890584	20,394596	-0,0027668227	-0,003409937	-0,0038669396
2,8203125	1	1,1648359	3,215822	20,340504	0,0004846837	-7,3046351e-05	-0,00020283012
2,8300781	1	1,1467156	3,1474149	20,958809	-0,0027112905	-0,0033292465	-0,0037809529
2,8398438	1	1,1559072	3,0604992	20,65354	0,00059495377	-3,5752873e-06	-0,00012587974
2,8496094	1	1,135129	2,9915674	21,098507	-0,0028746757	-0,0035633137	-0,004021259
2,859375	1	1,1421218	2,9234138	20,521023	0,00065833068	3,8031634e-05	-8,0195605e-05
2,8691406	1	1,118928	2,8644655	22,281137	-0,0030071053	-0,0035469593	-0,0041140635
2,8789063	1	1,1289499	2,7938578	23,632357	0,0009882506	0,00038558262	0,00025768051
2,8886719	1	1,1036112	2,7082849	22,509769	-0,0032736561	-0,0038702199	-0,0043356628
2,8984375	1	1,1116952	2,6704745	22,32045	0,0011387011	0,00052193337	0,00042151363
2,9082031	1	1,0949121	2,6078305	23,608803	-0,0031823055	-0,0038038185	-0,0042509898
2,9179688	1	1,095978	2,4942441	24,666014	0,00098934304	0,00036222331	0,00029460387
2,9277344	1	1,0832336	2,4139783	25,3647	-0,0031581237	-0,0037930403	-0,0042655165
2,9375	1	1,0778596	2,3666592	24,605663	0,00083053147	0,00020450924	0,00011941898
2,9472656	1	1,0720518	2,3026817	26,299088	-0,002846746	-0,0034851448	-0,0039560436
2,9570313	1	1,0712904	2,2269423	28,579748	0,00072719401	7,3108538e-05	-2,242683e-05
2,9667969	1	1,0542047	2,1466138	27,359621	-0,002998044	-0,0036079148	-0,0040767342
2,9765625	1	1,0541358	2,0942342	26,614136	0,00077675766	0,00012043199	5,5839046e-05
2,9863281	1	1,0388443	2,0268695	26,933765	-0,0029235031	-0,003548631	-0,0040518008
2,9960938	1	1,0367999	1,9455316	26,624054	0,00064617256	5,1010375e-06	-9,9518656e-05
3,0058594	1	1,0254178	1,8859109	27,243002	-0,0026677831	-0,0032672714	-0,0036947939
3,015625	1	1,0163993	1,8106672	26,631876	0,00043451684	-0,00012751536	-0,00026252572
3,0253906	1	1,015932	1,725122	28,32667	-0,0025650759	-0,0031346639	-0,0035635948
3,0351563	1	0,99426091	1,6502216	30,654352	3,2962998e-06	-0,00057324662	-0,00070774619
3,0449219	1	1,0049838	1,5649033	28,854088	-0,0019163737	-0,0024590103	-0,0029185945
3,0546875	1	0,97711056	1,5001175	29,406929	-0,00043386317	-0,0010354363	-0,0012560727
3,0644531	1	0,98339826	1,4369434	30,099525	-0,0017016762	-0,0022058324	-0,0026406888
3,0742188	1	0,96226126	1,3524922	31,127203	-0,00070628279	-0,0012244335	-0,0015258221
3,0839844	1	0,96435368	1,2869792	31,824999	-0,001369965	-0,0018700613	-0,0022548337
3,09375	1	0,95753819	1,2166425	30,58819	-0,00082448102	-0,001379275	-0,0016427303
3,1035156	1	0,947873	1,1698968	30,57369	-0,0014903769	-0,0020253484	-0,0023883763
3,1132813	1	0,93472183	1,1174052	32,012642	-0,00077006093	-0,0013702994	-0,0016415572
3,1230469	1	0,93151748	1,0261433	29,978798	-0,0013400047	-0,0018030106	-0,0022223787
3,1328125	1	0,9193176	0,94201136	29,643858	-0,0010428692	-0,0015573064	-0,0018377624
3,1425781	1	0,91853946	0,88412565	29,388294	-0,0011180192	-0,0016373538	-0,0019571288
3,1523438	1	0,89097708	0,80207855	29,023207	-0,0012436331	-0,0018530133	-0,0022043793
3,1621094	1	0,90733469	0,7197395	28,709974	-0,00065758184	-0,0012432085	-0,0014714341
3,171875	1	0,87465703	0,65071398	27,092854	-0,0018331346	-0,002362737	-0,0028233428
3,1816406	1	0,89131296	0,59696364	25,857222	-0,00019893123	-0,00074270973	-0,00096449949
3,1914063	1	0,85692674	0,52577388	25,536222	-0,0023427713	-0,0029848749	-0,0034270347
3,2011719	1	0,86272627	0,4481664	23,490061	0,00033821489	-0,00028326365	-0,00035054979
3,2109375	1	0,84121168	0,41915047	22,196873	-0,0026612009	-0,0033877254	-0,0038098961
3,2207031	1	0,84197104	0,38510263	20,595343	0,00055860099	-9,2639173e-05	-0,00018452141
3,2304688	1	0,82439721	0,31985733	18,438456	-0,0027073992	-0,0032943897	-0,0038662243
3,2402344	1	0,82594723	0,26563284	15,117628	0,00056534586	-0,00010838462	-0,00014987505
3,25	1	0,80542982	0,21224655	11,519976	-0,0027793322	-0,0033858072	-0,0038651314
3,2597656	1	0,80200016	0,15648538	9,1528149	0,00049128069	-0,00020123122	-0,00032607297
3,2695313	1	0,77771723	0,11866958	5,8806872	-0,0027848862	-0,0034130861	-0,0038557707
3,2792969	1	0,78031033	0,044067577	1,2864544	0,00077323453	0,00013777451	8,446732e-05
3,2890625	1	0,74408412	0,0047704205	-0,0056438148	-0,0030656981	-0,0036736247	-0,0041479082
3,2988281	1	0,75041354	0,043857191	0,81455338	0,00093822426	0,00031517958	0,00022689106
3,3085938	1	0,72940171	0,031222031	0,52236021	-0,0031717431	-0,0038104407	-0,0042592641
3,3183594	1	0,72222114	0,033047609	0,16691163	0,0011413186	0,00049036898	0,00040025485
3,328125	1	0,68640172	0,036824215	-0,0049732625	-0,0033181622	-0,0040140129	-0,0043885801
3,3378906	1	0,66681892	0,037696771	0,70162117	0,0010985549	0,00038822941	0,00032402814
3,3476563	1	0,64153045	0,063307397	1,0767393	-0,0029825736	-0,0036269587	-0,0040623331
3,3574219	1	0,61494231	0,024426822	-0,3220886	0,00086512562	0,00020874239	0,00012248347
3,3671875	1	0,57017535	0,018483493	0,17831102	-0,0029731446	-0,0036321746	-0,0041386485
3,3769531	1	0,53620636	-0,00037802383	0,88401139	0,00071795366	0,00012733086	-1,9369036e-05
3,3867188	1	0,48211634	0,0031826086	0,69798899	-0,0027682872	-0,0034651977	-0,0039491383
3,3964844	1	0,44428378	0,014982652	-0,1369603	0,0007196092	3,2573025e-05	-5,5626806e-05
3,40625	1	0,38694769	0,026001222	0,21245331	-0,0028434005	-0,0034870768	-0,0039809984
3,4160156	1	0,3374368	0,02408037	0,36232173	0,00066167954	4,1460247e-05	-8,1669714e-06
3,4257813	1	0,28260618	0,027661957	0,5928241	-0,0027962483	-0,0034572959	-0,0038447601
3,4355469	1	0,21525443	0,042145886	-0,50386417	0,00042205953	-0,00024287257	-0,00032684597
3,4453125	1	0,16422272	0,029303133	-0,26620924	-0,0023182533	-0,0029588207	-0,003375602
3,4550781	1	0,081068277	0,01798952	0,46625733	-4,6158239e-05	-0,00064708537	-0,00076238962
3,4648438	1	0,027466416	-0,011295732	2,1656044	-0,0019449169	-0,0026138697	-0,0029850521
3,4746094	1	-0,060651004	-0,058796257	1,4750473	-0,00042252528	-0,0010293837	-0,0012113006
3,484375	1	-0,11909276	-0,74731886	5,248692	-0,0015027919	-0,0020016697	-0,0024078083
3,4941406	1	-0,19765556	-1,0822726	8,3298235	-0,00071760413	-0,0013095908	-0,0015763459
3,5039063	1	-0,262312	-1,5796807	7,260181	-0,0014791	-0,0019379942	-0,0023660024
3,5136719	1	-0,32279402	-2,253612	5,7034383	-0,00078964001	-0,0012921599	-0,0016621754
3,5234375	1	-0,35906613	-2,6935642	7,1304293	-0,0013927532	-0,0018796627	-0,0023054436
3,5332031	1	-0,3768757	-2,7500391	8,0254488	-0,00083890517	-0,0013872152	-0,0016768022
3,5429688	1	-0,37118047	-2,6414318	8,0464592	-0,0012739933	-0,0017748537	-0,0021869701
3,5527344	1	-0,37828594	-2,6352417	7,7718124	-0,00097180996	-0,0015276808	-0,0018036813
3,5625	1	-0,35874069	-2,6854794	7,4649787	-0,0011081118	-0,0016511049	-0,00200828
3,5722656	1	-0,36337823	-2,5560868	7,8780947	-0,0013552158	-0,0018509818	-0,0022616244
3,5820313	1	-0,32439202	-2,2817628	8,4711981	-0,00062203594	-0,0011800687	-0,0014114651
3,5917969	1	-0,34579188	-2,1347167	5,7067351	-0,0019103251	-0,0025398857	-0,0028952416
3,6015625	1	-0,31325817	-2,1479409	7,4207783	-4,5299385e-05	-0,0007297257	-0,00082468305
3,6113281	1	-0,33961475	-2,1901994	8,7581949	-0,002346776	-0,0029935567	-0,0034296797
3,6210938	1	-0,31561136	-2,1597488	8,2251616	0,00040487139	-0,00025750959	-0,00034789077
3,6308594	1	-0,33875734	-2,0965955	8,0884809	-0,00273328	-0,0033655746	-0,0038269646
3,640625	1	-0,33599734	-2,2304027	7,3888712	0,00053830782	-8,6373846e-05	-0,00023442699
3,6503906	1	-0,36274612	-2,4590201	9,6399155	-0,0027753285	-0,0034097973	-0,0038415042
3,6601563	1	-0,38238943	-2,7578118	10,199156	0,00056346093	-9,7652053e-05	-0,00019145831
3,6699219	1	-0,42182624	-3,0042348	7,5170584	-0,0027315889	-0,003394614	-0,0038488093
3,6796875	1	-0,43235511	-3,2152202	6,7855978	0,00066224241	2,9363036e-07	-8,3893901e-05
3,6894531	1	-0,45840085	-3,3944442	8,2475691	-0,0027994714	-0,0034266752	-0,0039431523
3,6992188	1	-0,45022309	-3,520695	7,2767773	0,00072798925	0,00010605881	2,8539143e-05
3,7089844	1	-0,47061324	-3,5089183	6,2413325	-0,0030750067	-0,0036941774	-0,0041621388
3,71875	1	-0,4533127	-3,4596472	5,4403582	0,0010523861	0,00042659129	0,00029198965
3,7285156	1	-0,46993315	-3,4505634	5,9651771	-0,0032949694	-0,0039442498	-0,0044022286
3,7382813	1	-0,4574433	-3,4552774	7,0722027	0,0011110888	0,0004444615	0,00031590177
3,7480469	1	-0,46202034	-3,4381485	4,307013	-0,0031472414	-0,0037794684	-0,0042323703
3,7578125	1	-0,45591831	-3,3908062	4,4975057	0,0010363106	0,0003773135	0,0002645175
3,7675781	1	-0,45547813	-3,3819416	5,6967883	-0,0030892682	-0,0037618903	-0,0042148866
3,7773438	1	-0,45969844	-3,4155788	5,2271786	0,00085967855	0,0002288059	0,00018696475
3,7871094	1	-0,46267748	-3,4180887	6,0927496	-0,002842498	-0,0034822184	-0,0039365832
3,796875	1	-0,45597672	-3,3935931	4,7918782	0,00079077133	0,00016930143	9,9719618e-05
3,8066406	1	-0,46603829	-3,3962967	6,3860044	-0,0029522202	-0,0035970157	-0,0040469803
3,8164063	1	-0,45984238	-3,422055	6,703958	0,0007626164	8,925872e-05	1,9266008e-06
3,8261719	1	-0,47371119	-3,531286	4,2410755	-0,0028110128	-0,0034574496	-0,0039054418
3,8359375	1	-0,4827714	-3,653816	4,1388164	0,00062862481	-1,8898081e-05	-0,00016629623
3,8457031	1	-0,49544275	-3,7395124	6,3772311	-0,0026853022	-0,003291666	-0,0038032751
3,8554688	1	-0,51153123	-3,8440986	4,7086182	0,00042058906	-0,0002190126	-0,00031902702
3,8652344	1	-0,50630957	-3,9366333	3,8159451	-0,0023169105	-0,0029422319	-0,0033964745
3,875	1	-0,52888185	-3,9997375	3,7389994	-0,00010880758	-0,00069186644	-0,00088893151
3,8847656	1	-0,51493376	-4,0370131	4,1568651	-0,0018507566	-0,0024112042	-0,0028123956
3,8945313	1	-0,52962035	-4,0394497	4,5908241	-0,00047291344	-0,0010669611	-0,0012570936
3,9042969	1	-0,5149588	-4,0578442	2,7318857	-0,0016076935	-0,0021332367	-0,0025244025
3,9140625	1	-0,52592993	-4,0411158	3,2289884	-0,00077526353	-0,0013347068	-0,0016480237
3,9238281	1	-0,52566916	-4,028131	4,1403251	-0,001418617	-0,0019736502	-0,0023764451
3,9335938	1	-0,52492857	-4,0454044	3,4427829	-0,00068709359	-0,0012950045	-0,0015267
3,9433594	1	-0,51385731	-4,0394115	3,339015	-0,0014164418	-0,0019118388	-0,0022914871
3,953125	1	-0,51878482	-4,0112929	3,4498796	-0,00088371476	-0,0014442854	-0,0017244511
3,9628906	1	-0,51462501	-3,9939032	4,6355834	-0,0012976986	-0,0017849908	-0,0021830434
3,9726563	1	-0,53302914	-4,0040927	5,6416354	-0,0010326691	-0,0015439669	-0,0019348426
3,9824219	1	-0,51381558	-4,0533028	3,2625721	-0,0010623485	-0,0015182054	-0,0018940739
3,9921875	1	-0,54356426	-4,1208715	3,7073157	-0,0013997629	-0,0019402375	-0,0023509755
4,0019531	1	-0,52950352	-4,1812024	4,9760008	-0,00055715098	-0,0011151956	-0,0013933624
4,0117188	1	-0,55612713	-4,2588615	3,7405639	-0,0018427833	-0,0023705659	-0,0028087855
4,0214844	1	-0,53129762	-4,3098269	4,1290932	1,8105929e-05	-0,0006018909	-0,0007663368
4,03125	1	-0,55899352	-4,3619814	3,4932978	-0,0025156976	-0,0031478177	-0,0036227233
4,0410156	1	-0,541839	-4,3910437	4,2406282	0,00036849407	-0,00022085824	-0,00030582357
4,0507813	1	-0,56706697	-4,3875051	5,3111091	-0,0026820207	-0,003332397	-0,0038022706
4,0605469	1	-0,55664659	-4,3982897	3,6388636	0,0005362049	-0,00012501072	-0,00024102686
4,0703125	1	-0,56507885	-4,3833427	4,1177497	-0,0027852268	-0,0033864239	-0,003871795
4,0800781	1	-0,5513227	-4,3644629	5,0554609	0,00055529049	-6,2718711e-05	-0,00017533894
4,0898438	1	-0,56159914	-4,3742008	4,203301	-0,0027033072	-0,0033168874	-0,0037985153
4,0996094	1	-0,54968506	-4,3729224	4,4894032	0,0005657681	-8,9872621e-05	-0,00018873689
4,109375	1	-0,56644529	-4,3732591	4,1062942	-0,0029024621	-0,0035476396	-0,0039960137
4,1191406	2	-0,55358201	-4,3754458	4,2571688	0,00081171835	0,00018073534	0,00010851036
4,1289063	2	-0,56817263	-4,3527937	4,7158265	-0,003062878	-0,0036686282	-0,0041217827
4,1386719	2	-0,54708987	-4,3535085	2,4983659	0,00095405238	0,00037944128	0,0002474543
4,1484375	2	-0,57326078	-4,3643961	3,6096387	-0,0032600567	-0,0039223935	-0,0042960588
4,1582031	2	-0,5582279	-4,3664751	5,4457784	0,0012122019	0,00054969144	0,0004534843
4,1679688	2	-0,56790769	-4,383245	4,3765268	-0,0032595736	-0,0039567677	-0,0044270349
4,1777344	2	-0,56351632	-4,3905001	4,4434705	0,00087630149	0,00021288889	0,00016600628
4,1875	2	-0,56034327	-4,4070692	4,2952785	-0,0030105212	-0,0036684121	-0,0041332459
4,1972656	2	-0,56375414	-4,4261913	4,6513977	0,00088484812	0,00024032616	0,00010903284
4,2070313	2	-0,57056963	-4,4166474	5,5992789	-0,0028805905	-0,0035128163	-0,0040360582
4,2167969	2	-0,56230217	-4,4289274	3,7693419	0,00064757071	2,2427648e-05	-0,00010424934
4,2265625	2	-0,56742996	-4,4560957	4,2353759	-0,002840277	-0,0034635481	-0,0039559952
4,2363281	2	-0,56384176	-4,4695082	5,3332372	0,00069024379	3,6991754e-05	-1,9620347e-05
4,2460938	2	-0,57218641	-4,4696999	3,8280711	-0,0029357555	-0,0035613475	-0,0039961017
4,2558594	2	-0,5665496	-4,4565916	3,2933614	0,0006831378	1,873057e-05	-7,7879013e-05
4,265625	2	-0,56351632	-4,4635868	1,7604232	-0,0026236258	-0,0032315531	-0,0037866847
4,2753906	2	-0,56775331	-4,4568739	2,9778666	0,00030512136	-0,00035487549	-0,00045164299
4,2851563	2	-0,56086689	-4,4192615	3,8474612	-0,0023282208	-0,0029261475	-0,0033773661
4,2949219	2	-0,56237102	-4,4213367	2,2545643	-3,3258839e-05	-0,00061354809	-0,00078141253
4,3046875	2	-0,5636394	-4,4264178	3,4069083	-0,0018279968	-0,002403154	-0,002794568
4,3144531	2	-0,56707531	-4,4216323	5,153194	-0,00061852392	-0,0012077175	-0,001515794
4,3242188	2	-0,56387097	-4,4284072	3,5730376	-0,0014698212	-0,0019161716	-0,0023547837
4,3339844	2	-0,56445509	-4,435184	3,274642	-0,00066146965	-0,0011988983	-0,001425404
4,34375	2	-0,55875152	-4,4358363	2,9254518	-0,0014832602	-0,0019572438	-0,002340548
4,3535156	2	-0,56466579	-4,4438949	2,9489212	-0,00085313781	-0,0013947664	-0,0016944422
4,3632813	2	-0,56218952	-4,4290404	2,8232484	-0,0013715996	-0,0019332048	-0,0023438514
4,3730469	2	-0,57312727	-4,4236212	0,78706074	-0,00083811698	-0,0014001706	-0,0016507632
4,3828125	2	-0,55872649	-4,4107738	2,3136287	-0,0013517766	-0,0018824734	-0,0022287713
4,3925781	2	-0,57376564	-4,4063458	3,2216125	-0,0010176897	-0,001591321	-0,0019419804
4,4023438	2	-0,55363417	-4,4142957	1,9530952	-0,00096909789	-0,0014370423	-0,0018254472
4,4121094	2	-0,57247013	-4,3810778	2,0914526	-0,0013904015	-0,0019409274	-0,0022676843
4,421875	2	-0,54323256	-4,3772287	2,0077453	-0,00051702658	-0,0010987453	-0,0012930582
4,4316406	2	-0,57102442	-4,4060864	2,5620685	-0,0020615722	-0,0027153257	-0,0031011498
4,4414063	2	-0,55126637	-4,4198451	3,8795919	2,0912703e-05	-0,00061941775	-0,00078071113
4,4511719	2	-0,5723387	-4,3994522	1,9061006	-0,0024052493	-0,003012313	-0,003537361
4,4609375	2	-0,54826647	-4,3674593	3,4656377	0,00038696075	-0,00020046307	-0,00031173491
4,4707031	2	-0,56471378	-4,3380585	5,1155872	-0,0027531597	-0,0033504325	-0,0037969963
4,4804688	2	-0,55272669	-4,3142757	2,9497035	0,00059868605	-4,0976403e-05	-0,00017348138
4,4902344	2	-0,55791706	-4,2625527	2,7987733	-0,0027165387	-0,003361179	-0,0038831958
4,5	2	-0,53872019	-4,2300582	3,154669	0,0005653511	-4,7071182e-05	-0,00019755484
4,5097656	2	-0,56167424	-4,2000561	2,7365797	-0,002800202	-0,0034429163	-0,0039238925
4,5195313	2	-0,53821117	-4,1581106	3,413111	0,00058171572	-5,5188146e-05	-0,00016761165
4,5292969	2	-0,55803597	-4,1407561	1,6022288	-0,0028156615	-0,0034089526	-0,0039220899
4,5390625	2	-0,52556902	-4,1327758	2,6948378	0,0007542806	0,00018257729	7,3796182e-05
4,5488281	2	-0,54501832	-4,0988803	5,0463529	-0,0031633961	-0,0038442768	-0,0042746793
4,5585938	2	-0,52854806	-4,0786872	3,0400605	0,0011185745	0,00046996219	0,00032863178
4,5683594	2	-0,53729326	-4,0303378	3,4133904	-0,0032275326	-0,0038534184	-0,0043027932
4,578125	2	-0,53447485	-3,9791913	3,3296273	0,00096197589	0,00041913986	0,00028042175
4,5878906	2	-0,5283311	-3,9475152	4,4529142	-0,0032350947	-0,0038878236	-0,0043097558
4,5976563	2	-0,52370816	-3,9089363	4,9295092	0,001028793	0,00043260868	0,00036895426
4,6074219	2	-0,52001148	-3,8709888	3,0103884	-0,0029916717	-0,0036271121	-0,0040996699
4,6171875	2	-0,51354647	-3,8162556	3,7867203	0,00070593669	7,7967146e-05	-5,8925361e-05
4,6269531	2	-0,5259946	-3,7791469	5,6923738	-0,0029577748	-0,0035806429	-0,0040699812
4,6367188	2	-0,51092833	-3,7659276	4,5049376	0,00081638386	0,00023836647	9,4870484e-05
4,6464844	2	-0,51029623	-3,7275205	4,9506874	-0,0028832245	-0,0035282453	-0,0040401565
4,65625	2	-0,49538016	-3,6564353	5,2304192	0,00065018248	7,1709565e-06	-6,3986881e-05
4,6660156	2	-0,50168037	-3,6011016	5,4086185	-0,0027195029	-0,0033294153	-0,0038707694
4,6757813	2	-0,49696773	-3,5384645	5,9233794	0,00053380162	-9,1470836e-05	-0,00018294741
4,6855469	2	-0,48605084	-3,5026853	3,2845883	-0,0026092525	-0,0032487987	-0,0037276486
4,6953125	2	-0,49519449	-3,4420383	3,8650632	0,00029518647	-0,00031791138	-0,00046112834
4,7050781	2	-0,47536552	-3,3782544	5,7195315	-0,0021738941	-0,0027905218	-0,003217794
4,7148438	2	-0,48656821	-3,3461378	3,7919731	-0,00018714534	-0,00080442277	-0,0010051324
4,7246094	2	-0,46608001	-3,3252838	4,8575921	-0,0018235035	-0,0023263744	-0,002759181
4,734375	2	-0,47641069	-3,2775877	5,4409728	-0,0005710288	-0,0011229262	-0,0013643284
4,7441406	2	-0,45789599	-3,2297001	5,46908	-0,0014693652	-0,001959143	-0,0023951768
4,7539063	2	-0,4584676	-3,1572313	7,2165952	-0,00081461656	-0,0013900418	-0,0016713429
4,7636719	2	-0,45464158	-3,0946462	4,9546547	-0,0014648493	-0,0019100768	-0,0023962779
4,7734375	2	-0,44851869	-3,0224512	5,0639548	-0,00075094932	-0,0013350735	-0,0015844677
4,7832031	2	-0,44251055	-2,9548688	5,8517418	-0,0014004273	-0,0018422018	-0,0023211131
4,7929688	2	-0,43881387	-2,9106266	4,6893396	-0,00074252888	-0,0012945172	-0,0015190854
4,8027344	2	-0,42318016	-2,8280213	4,8232265	-0,0011805181	-0,0017028057	-0,0020708002
4,8125	2	-0,43199837	-2,7496729	5,7279134	-0,0011222787	-0,0016632337	-0,0019945162
4,8222656	2	-0,40704578	-2,6950977	5,8583355	-0,00094544666	-0,0014591401	-0,0017699695
4,8320313	2	-0,42571485	-2,6455917	7,3982029	-0,0014989536	-0,0019995454	-0,0024232222
4,8417969	2	-0,39265126	-2,6051314	5,1094966	-0,00043780752	-0,00099695777	-0,0012677145
4,8515625	2	-0,41650653	-2,552808	6,4470806	-0,00205533	-0,0026814498	-0,0030812377
4,8613281	2	-0,38000703	-2,4388113	7,2697363	0,00010061747	-0,00041569708	-0,00057436503
4,8710938	2	-0,39803356	-2,342159	4,9074926	-0,0025044533	-0,0031028504	-0,003607475
4,8808594	2	-0,37279934	-2,2793009	6,3740463	0,00039590828	-0,00018629161	-0,0003003903
4,890625	2	-0,38101673	-2,2377841	6,9107113	-0,0026824253	-0,0033394021	-0,0038554529
4,9003906	2	-0,36310703	-2,1802197	6,8931656	0,00054046541	-7,3307427e-05	-0,00020158477
4,9101563	2	-0,36873341	-2,1029203	7,9682841	-0,0028205179	-0,0033786765	-0,0039082253
4,9199219	2	-0,35230488	-2,0561125	7,3236599	0,00049801066	-0,00010783569	-0,00024216119
4,9296875	2	-0,35565108	-1,995568	8,4691305	-0,0027193255	-0,0033875045	-0,0038375519
4,9394531	2	-0,33251345	-1,9092911	9,729434	0,00066453288	5,5058244e-05	-2,9079383e-05
4,9492188	2	-0,34177601	-1,8605494	8,5458536	-0,0029049853	-0,003554401	-0,0040108501
4,9589844	2	-0,31907439	-1,7817813	9,2766991	0,00085021748	0,00019689334	0,00012593497
4,96875	2	-0,3293696	-1,692784	9,877738	-0,0031169085	-0,0037219331	-0,0042046257
4,9785156	2	-0,30321538	-1,6227607	10,337234	0,0010470953	0,00047292982	0,0003246885
4,9882813	2	-0,31187296	-1,5405083	11,246726	-0,0033079658	-0,0039891466	-0,0043997783
4,9980469	2	-0,29449314	-1,4596118	10,867529	0,0011704059	0,00054477272	0,00044109469
5,0078125	2	-0,28925687	-1,3936536	12,428463	-0,0031217225	-0,0037783158	-0,0042654118
5,0175781	2	-0,27878642	-1,3313532	13,187696	0,00087196036	0,0001929249	9,6799486e-05
5,0273438	2	-0,27501047	-1,2648027	12,510941	-0,0030424709	-0,0037070331	-0,0041563436
5,0371094	2	-0,26602119	-1,194658	13,022125	0,00080911908	9,9881152e-05	5,038688e-05
5,046875	2	-0,2613315	-1,1612386	13,096612	-0,002843637	-0,0034054031	-0,0039217253
5,0566406	2	-0,24653643	-1,1311084	13,026204	0,0006482692	4,8499867e-05	-7,2782059e-05
5,0664063	2	-0,245848	-1,043714	12,7168	-0,0028973804	-0,0035285107	-0,0040012598
5,0761719	2	-0,23010373	-0,98529732	12,099501	0,00078707788	0,00018118245	0,00010151831
5,0859375	2	-0,22563934	-0,92720276	13,043694	-0,0028710968	-0,0035199532	-0,0039811372
5,0957031	2	-0,21478295	-0,8361035	12,838114	0,00050875871	-7,3451367e-05	-0,00016072256
5,1054688	2	-0,20002335	-0,75389647	11,341609	-0,0025382719	-0,0031636069	-0,0035806769
5,1152344	2	-0,19695461	-0,68886083	11,500642	0,00028383438	-0,00033993134	-0,00044310483
5,125	2	-0,17213762	-0,6200425	11,831057	-0,0022349914	-0,0028392475	-0,0032886821
5,1347656	2	-0,17956853	-0,55737633	11,199508	-0,0002514667	-0,00082381896	-0,00097521237
5,1445313	2	-0,14891654	-0,47859311	10,457598	-0,0016371245	-0,0022092739	-0,0026175566
5,1542969	2	-0,15194982	-0,40835404	9,2078562	-0,00061312679	-0,0011850364	-0,0014488716
5,1640625	2	-0,13327867	-0,34158841	9,068325	-0,0015371819	-0,0020306078	-0,0024275801
5,1738281	2	-0,12959868	-0,27350736	7,7053719	-0,00080337957	-0,0013736748	-0,0016266464
5,1835938	2	-0,11679381	-0,21147794	5,6499057	-0,0013358094	-0,0018793738	-0,0022479419
5,1933594	2	-0,10467112	-0,12907153	4,1430073	-0,00074519275	-0,0012799277	-0,0015903483
5,203125	2	-0,093270242	-0,056045875	3,5488977	-0,0014449622	-0,0019299388	-0,0023869819
5,2128906	2	-0,089204311	-0,0086596236	1,5179627	-0,00088230323	-0,0014300748	-0,0017392196
5,2226563	2	-0,068321824	0,053940341	0,16657636	-0,0012191836	-0,0017643126	-0,0021148655
5,2324219	2	-0,072448254	0,020352378	-0,57220459	-0,0011042343	-0,0016355193	-0,0019713193
5,2421875	2	-0,041101575	0,035920087	0,38528815	-0,00093956123	-0,0014544898	-0,0017886488
5,2519531	2	-0,054494739	0,008209236	0,79890716	-0,0016591068	-0,0022102455	-0,0025923452
5,2617188	2	-0,0063502789	-0,00026458874	-0,13299286	-0,00030954368	-0,000860859	-0,0010679399
5,2714844	2	-0,013447404	0,01701694	-0,017378479	-0,0021028162	-0,0026772562	-0,0031475963
5,28125	2	0,035904944	0,02617836	0,38215891	8,3300984e-05	-0,00052495906	-0,0006774491
5,2910156	2	0,03680408	0,025491882	0,88635832	-0,0025377923	-0,0031921512	-0,0036802574
5,3007813	2	0,083285868	0,002247747	0,20988286	0,00051543495	-6,9491754e-05	-0,0002496221
5,3105469	2	0,10408282	0,038299989	-0,70391226	-0,0027709089	-0,0033139312	-0,0037596722
5,3203125	2	0,15211672	0,035777595	0,5183928	0,00052422227	-0,00012250524	-0,00023304645
5,3300781	2	0,18134177	0,043332763	0,78499317	-0,0027341298	-0,0033187373	-0,0038314499
5,3398438	2	0,23983777	0,0026380643	-0,10142103	0,00059902377	-6,3914093e-05	-0,00014082536
5,3496094	2	0,27335197	0,0151366	0,14115125	-0,0027778558	-0,0034075791	-0,0038848515
5,359375	2	0,33702374	0,019336771	0,79248101	0,00052315037	-0,0001012729	-0,00014332196
5,3691406	2	0,37274301	-0,0020387582	0,57667494	-0,0029200877	-0,003543243	-0,0040026437
5,3789063	2	0,44778645	0,014517456	-0,082757324	0,00086574408	0,00025207715	0,00016555772
5,3886719	2	0,48998535	0,024870783	-0,660941	-0,0032423302	-0,0038065903	-0,0042421925
5,3984375	2	0,57093054	0,046959054	-0,86093318	0,0010682773	0,00036501573	0,00028184155
5,4082031	2	0,62180579	0,052687526	-0,023860484	-0,003186516	-0,0037926573	-0,0043311347
5,4179688	2	0,69042176	0,049081631	-0,63076615	0,0010982875	0,00047527257	0,00038663484
5,4277344	2	0,7422775	0,056133326	7,764492	-0,0032789274	-0,003896595	-0,0043589892
5,4375	2	0,80746382	0,61806005	18,912592	0,00089573936	0,0002758156	0,00015479651
5,4472656	2	0,871557	1,0248488	26,574377	-0,0028719343	-0,0035056188	-0,0040025748
5,4570313	2	0,94258666	1,4712623	30,438238	0,00078276312	0,00019426984	0,00010174816
5,4667969	2	0,99230826	2,0855756	30,0432	-0,00298307	-0,0036476718	-0,0040938109
5,4765625	2	1,042347	2,5841031	29,072351	0,00077322504	0,00012468437	4,3611581e-05
5,4863281	2	1,0595536	2,7369678	29,335209	-0,0028495679	-0,0035190356	-0,0039491481
5,4960938	2	1,069926	2,6498897	27,782797	0,00060556619	-2,62918e-05	-0,0001131904
5,5058594	2	1,0635549	2,6521742	28,35405	-0,0027359775	-0,003403611	-0,0038602406
5,515625	2	1,0633421	2,7514126	28,394199	0,00061638595	6,8253939e-06	-7,6741053e-05
5,5253906	2	1,0633504	2,7006233	28,592684	-0,0025378757	-0,0031472032	-0,0036358857
5,5351563	2	1,0403734	2,5155604	28,754091	0,00014045858	-0,00043609089	-0,00051383837
5,5449219	2	1,0497842	2,3548765	28,225529	-0,002030615	-0,0026408301	-0,0031141331
5,5546875	2	1,0283508	2,3330247	28,687063	-0,00034858385	-0,00087672746	-0,0010330552
5,5644531	2	1,0434943	2,3897133	29,811972	-0,0017606006	-0,0023339877	-0,0027828536
5,5742188	2	1,0286576	2,3675961	27,346434	-0,00069025136	-0,0012156906	-0,0014568107
5,5839844	2	1,043267	2,3290439	28,320272	-0,0013492228	-0,001925865	-0,002296899
5,59375	2	1,0494608	2,3658395	28,7796	-0,00071863458	-0,0012870199	-0,0015535563
5,6035156	2	1,0611119	2,5116129	27,373425	-0,0014329264	-0,0019685349	-0,0024138319
5,6132813	2	1,0827706	2,7865393	26,575243	-0,00076438702	-0,0013667811	-0,0016218865
5,6230469	2	1,1051383	3,0328093	25,38166	-0,0013881555	-0,0018577114	-0,0022302403
5,6328125	2	1,1247879	3,2584717	26,017986	-0,00092645804	-0,0014917061	-0,001776873
5,6425781	2	1,1570754	3,4602149	25,405771	-0,0012408138	-0,0017870781	-0,002112967
5,6523438	2	1,1509922	3,5742562	22,877008	-0,001135217	-0,0016753015	-0,0020579053
5,6621094	2	1,1773655	3,6116333	22,778324	-0,00078939187	-0,001360647	-0,0016640394
5,671875	2	1,1558237	3,6038074	23,393808	-0,0016264516	-0,0021794988	-0,0026057742
5,6816406	2	1,1839974	3,5989068	22,504601	-0,0003448021	-0,00090174039	-0,0011331228
5,6914063	2	1,151155	3,596	22,022249	-0,0022349553	-0,0028684407	-0,0033252579
5,7011719	2	1,174593	3,5692701	21,839888	0,00024854817	-0,0003729634	-0,00044887164
5,7109375	2	1,1553878	3,546484	22,732307	-0,0025870043	-0,0032453183	-0,0036852912
5,7207031	2	1,1699575	3,5684323	22,90559	0,00042894346	-0,00015853747	-0,00027834336
5,7304688	2	1,1623639	3,5649588	20,501968	-0,002686705	-0,0033022333	-0,0037850619
5,7402344	2	1,1704415	3,5623376	21,744446	0,00051476189	-6,0049504e-05	-0,0001585776
5,75	2	1,1645085	3,5573196	22,943253	-0,0027434127	-0,0033381695	-0,0038369459
5,7597656	2	1,1747577	3,5694973	21,548532	0,00048003625	-0,00015986216	-0,00024886389
5,7695313	2	1,16837	3,6798146	21,297857	-0,0027840952	-0,0034508863	-0,0039317622
5,7792969	2	1,1957216	3,8121111	20,662285	0,00073769392	0,00010834122	-3,6353085e-05
5,7890625	2	1,1925402	3,9245095	20,471039	-0,0029354584	-0,0035519928	-0,004091817
5,7988281	2	1,2252241	4,0432057	19,679144	0,00087228749	0,00026203954	7,600509e-05
5,8085938	2	1,2136209	4,1381531	18,24338	-0,0030455452	-0,0036451134	-0,0041460958
5,8183594	2	1,2343929	4,2174358	18,772223	0,0011833169	0,00049192092	0,00041870424
5,828125	2	1,2305417	4,270052	19,899281	-0,0033525911	-0,0039686114	-0,0044113216
5,8378906	2	1,2399044	4,2865338	18,950785	0,0011004868	0,00043351852	0,00034338684
5,8476563	2	1,2332058	4,2886276	18,412947	-0,0031516999	-0,0037232155	-0,0042077363
5,8574219	2	1,2354004	4,2752666	17,555002	0,00089787092	0,0003227641	0,0001557287
5,8671875	2	1,236068	4,2676973	17,924532	-0,0030565299	-0,0036521477	-0,0041249432
5,8769531	2	1,2352064	4,274507	18,164701	0,00066835212	6,5699045e-05	-8,5629872e-05
5,8867188	2	1,2330201	4,2540984	17,04203	-0,0028444221	-0,0034757105	-0,0039897696
5,8964844	2	1,2409601	4,2433867	18,158472	0,00079933775	0,00012732494	2,8844079e-05
5,90625	2	1,2378726	4,2379565	18,380508	-0,0029385118	-0,0035765723	-0,0040579103
5,9160156	2	1,2411416	4,2536025	17,408514	0,0007412277	0,00013205683	5,5228884e-06
5,9257813	2	1,2484119	4,3554244	16,571022	-0,0028271463	-0,0034208458	-0,0039405613
5,9355469	2	1,2556279	4,4577494	15,005116	0,00049260783	-0,00014993962	-0,00027640146
5,9453125	2	1,2666345	4,523181	15,737973	-0,0024898748	-0,0031633722	-0,003618635
5,9550781	2	1,2676086	4,591105	15,514651	0,00019106577	-0,00041302881	-0,00055213744
5,9648438	2	1,2885747	4,6618247	13,221502	-0,002093069	-0,0027349228	-0,0032035022
5,9746094	2	1,2722337	4,711134	14,487337	-0,00034204335	-0,00093082269	-0,0011935566
5,984375	2	1,2922609	4,7090378	15,091142	-0,0015469749	-0,0021074798	-0,0025448506
5,9941406	2	1,2801673	4,6896772	14,693197	-0,00063761842	-0,001238758	-0,0014246765
6,0039063	2	1,2914932	4,7027359	14,669168	-0,0014949923	-0,0019789648	-0,0024329403
6,0136719	2	1,2910092	4,6959658	13,49397	-0,00081337185	-0,001372543	-0,0016493386
6,0234375	2	1,2856791	4,6910172	15,623812	-0,0014453667	-0,0019454028	-0,0023429808
6,0332031	2	1,2847569	4,7020206	16,245079	-0,00080385775	-0,0013382633	-0,0016001278
6,0429688	2	1,2889459	4,7034187	13,951845	-0,0013314037	-0,0018675409	-0,0022723537
6,0527344	2	1,2822932	4,7023406	15,062252	-0,00085134536	-0,0013936884	-0,001730261
6,0625	2	1,2924924	4,7141619	15,52334	-0,0011866713	-0,0017394809	-0,0021273249
6,0722656	2	1,2816298	4,7041192	14,441404	-0,0012158465	-0,0017283298	-0,0021163283
6,0820313	2	1,2993997	4,7177901	14,298633	-0,00082582864	-0,0014317307	-0,0016724995
6,0917969	2	1,2770486	4,7495618	12,952499	-0,0016998049	-0,0022700613	-0,0027226307
6,1015625	2	1,3068724	4,7766294	12,806766	-0,00023597167	-0,00087674288	-0,0010547818
6,1113281	2	1,2829003	4,8137074	13,566557	-0,0022073407	-0,0028188992	-0,0032245265
6,1210938	3	1,3153422	4,8465252	12,256802	0,00028734983	-0,00040725162	-0,00052292377
6,1308594	3	1,2946934	4,897963	12,860019	-0,0026740599	-0,0033065411	-0,0037712185
6,140625	3	1,3111887	4,9109859	13,293755	0,00048635164	-0,00011714775	-0,00025076384
6,1503906	3	1,3044169	4,8934836	12,646224	-0,0027267355	-0,0033648275	-0,0038574934
6,1601563	3	1,3103416	4,9103456	12,52396	0,00045378139	-0,00011874915	-0,00025433212
6,1699219	3	1,3002592	4,934164	12,5039	-0,0027511609	-0,0033885322	-0,0038955943
6,1796875	3	1,3107882	4,9094124	12,917742	0,00060414849	-5,8902726e-05	-0,00016234299
6,1894531	3	1,3003886	4,8858166	13,657026	-0,0027519122	-0,0033521201	-0,0038173257
6,1992188	3	1,3187093	4,8667979	12,130514	0,00064314954	3,2008029e-05	-0,00010843862
6,2089844	3	1,3005555	4,873754	11,891127	-0,003052026	-0,0037220947	-0,0041607763
6,21875	3	1,3132602	4,8897738	13,081469	0,00085946871	0,00034014034	0,00019746294
6,2285156	3	1,2960118	4,8824534	11,674203	-0,0031618637	-0,003847562	-0,0042493399
6,2382813	3	1,3119855	4,8859329	11,714212	0,0010623245	0,00044166614	0,00028409582
6,2480469	3	1,3010957	4,8969359	11,44493	-0,0032170012	-0,0038850873	-0,0043471046
6,2578125	3	1,3098536	4,8940229	11,537802	0,0011153447	0,00049082359	0,00042207196
6,2675781	3	1,3056207	4,894918	12,366772	-0,0031912888	-0,0037844072	-0,0043091998
6,2773438	3	1,3092965	4,8815022	10,394063	0,00079958362	0,00016029863	0,00013290082
6,2871094	3	1,3039956	4,8847733	11,767075	-0,0030126015	-0,0036218399	-0,0040724655
6,296875	3	1,3139194	4,8720245	12,534075	0,00085085136	0,00023540782	0,00011323842
6,3066406	3	1,3028669	4,8335052	11,587479	-0,0029260279	-0,0035498759	-0,0040395218
6,3164063	3	1,308679	4,8500948	12,343805	0,00065434957	4,6942841e-06	-6,2875988e-05
6,3261719	3	1,302748	4,8740301	11,051651	-0,0028229365	-0,0034772716	-0,0039301887
6,3359375	3	1,3112283	4,8826594	11,47639	0,00064564182	-3,7915634e-05	-6,8465088e-05
6,3457031	3	1,30357	4,8730626	12,926571	-0,0028773854	-0,0035027794	-0,0039308863
6,3554688	3	1,3059149	4,8586855	11,014771	0,00047552923	-8,8968998e-05	-0,00020645864
6,3652344	3	1,3142385	4,8444686	11,22471	-0,0025232425	-0,0031034895	-0,0035242524
6,375	3	1,2972531	4,8458519	12,5424	8,3210034e-05	-0,000503577	-0,00070856803
6,3847656	3	1,3145161	4,8286681	11,062045	-0,0020899724	-0,0026766639	-0,0030821497
6,3945313	3	1,2986028	4,8183837	11,368375	-0,00037488426	-0,00091489946	-0,001133468
6,4042969	3	1,315098	4,8041043	10,658875	-0,0016335789	-0,0021980875	-0,0025770185
6,4140625	3	1,3014255	4,8202949	10,645129	-0,00080129865	-0,0013344694	-0,0015959512
6,4238281	3	1,3056791	4,8531308	12,152307	-0,0014550865	-0,0020009214	-0,0023480065
6,4335938	3	1,3042209	4,8390632	10,587852	-0,00072268897	-0,0013463316	-0,0015059101
6,4433594	3	1,3035762	4,8181372	12,184158	-0,0013684742	-0,0018769035	-0,0022947462
6,453125	3	1,3035991	4,8279552	12,87818	-0,00080844905	-0,0013267898	-0,001696427
6,4628906	3	1,3025582	4,8047118	10,905639	-0,0013996857	-0,0019223193	-0,0022843627
6,4726563	3	1,2943095	4,767889	11,748802	-0,00094659306	-0,0015101832	-0,0018108116
6,4824219	3	1,3053014	4,7328219	10,411833	-0,0011437336	-0,0016793775	-0,0019773508
6,4921875	3	1,2827188	4,703866	10,291412	-0,0012612756	-0,0017744476	-0,0021152382
6,5019531	3	1,3017863	4,6820083	12,140014	-0,00082749105	-0,001346602	-0,0016978129
6,5117188	3	1,2719812	4,6492171	11,934098	-0,0017182106	-0,0022577664	-0,0026508658
6,5214844	3	1,2973366	4,6220756	13,307556	-0,0001074285	-0,00070055074	-0,00092625979
6,53125	3	1,2646589	4,6059909	13,553928	-0,0023786621	-0,0029848234	-0,0034436914
6,5410156	3	1,2866533	4,550385	12,179408	0,00029468734	-0,00034904759	-0,00049119478
6,5507813	3	1,2676817	4,5037422	13,761744	-0,0026793936	-0,0032725395	-0,0037749622
6,5605469	3	1,2758491	4,4590726	13,827849	0,00051616505	-0,00011698038	-0,00022638356
6,5703125	3	1,2631172	4,3981934	14,552939	-0,0027575712	-0,0033780592	-0,0039087995
6,5800781	3	1,2689418	4,3748903	14,447886	0,0005058198	-0,00011983538	-0,00020150401
6,5898438	3	1,2582753	4,3427997	13,223067	-0,0026697675	-0,0032801575	-0,0037652452
6,5996094	3	1,2646129	4,2914581	14,895452	0,00054010667	-0,00012581299	-0,00019815961
6,609375	3	1,2478966	4,2611966	15,246626	-0,0029237163	-0,003551133	-0,0039867088
6,6191406	3	1,2576702	4,2482395	13,913735	0,00071664993	5,5051445e-05	-2,6715497e-05
6,6289063	3	1,2378621	4,2373576	14,235209	-0,0029524257	-0,0035804298	-0,0040861014
6,6386719	3	1,2552273	4,182477	14,818311	0,00095075084	0,00033835843	0,00018728839
6,6484375	3	1,2330117	4,1159778	15,214719	-0,0032997774	-0,0039039333	-0,0043523712
6,6582031	3	1,2429273	4,0776062	16,012621	0,0011751254	0,00052556867	0,0004312474
6,6679688	3	1,2302747	4,0117745	14,465041	-0,0032598821	-0,0038572189	-0,0043534399
6,6777344	3	1,2317497	3,9611051	15,476961	0,00096403819	0,00033080645	0,0002383926
6,6875	3	1,226505	3,9198096	16,125999	-0,0031542922	-0,0037686983	-0,0042840932
6,6972656	3	1,2187424	3,8663962	14,868686	0,00092530536	0,00030100415	0,0001942386
6,7070313	3	1,2157633	3,823112	16,233343	-0,0028845987	-0,0035283307	-0,0040488145
6,7167969	3	1,2144282	3,7811785	17,824312	0,0007011781	8,3781451e-05	-5,0671297e-05
6,7265625	3	1,2030628	3,7271945	18,121899	-0,0029346612	-0,0036005783	-0,0040491619
6,7363281	3	1,2064257	3,6919782	17,875471	0,00080412137	0,0001471748	5,2392352e-05
6,7460938	3	1,1945117	3,6418812	16,908003	-0,0029282842	-0,0035858026	-0,0040723928
6,7558594	3	1,1962265	3,5887938	18,293085	0,00069814629	5,4369284e-05	-6,0367893e-05
6,765625	3	1,1904436	3,5134628	20,373753	-0,0026906012	-0,0033344897	-0,0038806254
6,7753906	3	1,1809871	3,4289999	18,488495	0,00045840614	-0,00015536005	-0,00027894182
6,7851563	3	1,1817861	3,4032619	19,574734	-0,002500277	-0,0031482675	-0,0035716079
6,7949219	3	1,172753	3,362133	20,382246	6,9801608e-05	-0,000505512	-0,00066613412
6,8046875	3	1,1783085	3,2660122	20,922209	-0,0019417654	-0,0025480634	-0,002980598
6,8144531	3	1,1526006	3,1991749	21,079481	-0,00045647298	-0,0010609062	-0,0012913009
6,8242188	3	1,1628292	3,1598408	19,888021	-0,0014973559	-0,0020067033	-0,0024833938
6,8339844	3	1,1469764	3,103045	21,554119	-0,00059672579	-0,0011436552	-0,0013939432
6,84375	3	1,1491001	3,0365245	22,449671	-0,0013619555	-0,001922712	-0,0023115301
6,8535156	3	1,1467636	2,9543686	21,898617	-0,00079891091	-0,0013603257	-0,0016946435
6,8632813	3	1,1340609	2,8850877	22,771061	-0,0015070906	-0,0019901604	-0,0024395015
6,8730469	3	1,1282907	2,8044693	24,088724	-0,00072466041	-0,0013162509	-0,0016167429
6,8828125	3	1,1180997	2,7198503	25,016182	-0,0013794614	-0,0018628724	-0,0022551073
6,8925781	3	1,109488	2,661876	25,81819	-0,00094322639	-0,0015296694	-0,0018468102
6,9023438	3	1,1148431	2,5998304	24,035051	-0,0011585708	-0,0016168301	-0,001984894
6,9121094	3	1,0895652	2,5358641	24,682917	-0,0012259001	-0,0018106563	-0,0021277429
6,921875	3	1,1057351	2,4925966	25,177114	-0,00075345335	-0,0013465926	-0,0015253033
6,9316406	3	1,0700324	2,4130464	24,937754	-0,0017984526	-0,0023889886	-0,0028551121
6,9414063	3	1,0893899	2,3453724	24,922388	-0,000208571	-0,000781963	-0,00099207286
6,9511719	3	1,0531992	2,2811396	26,034527	-0,0023007561	-0,0028938954	-0,003325616
6,9609375	3	1,0717347	2,187259	26,812227	0,00034172685	-0,00027654369	-0,00041785275
6,9707031	3	1,0465965	2,0991929	27,597387	-0,0027247102	-0,0033020589	-0,0037897946
6,9804688	3	1,0517055	2,0251696	26,522354	0,00057076558	-7,7541306e-05	-0,00018120954
6,9902344	3	1,0347074	1,9804271	27,334364	-0,0026704785	-0,0032980505	-0,0038299579
7	3	1,036005	1,917179	29,329424	0,00051759329	-0,00011568664	-0,00021458152
7,0097656	3	1,0169375	1,8323762	28,664824	-0,0027330983	-0,0033911122	-0,0039005016
7,0195313	3	1,0184333	1,7747811	28,897003	0,00046683781	-0,00014000059	-0,00030845549
7,0292969	3	0,99754035	1,7215968	29,883944	-0,0027321088	-0,0033651143	-0,0038515055
7,0390625	3	1,0078961	1,6370457	31,105885	0,00077054545	9,6447911e-05	9,9514727e-06
7,0488281	3	0,98051727	1,5523399	30,967304	-0,003086484	-0,0036752447	-0,0042030043
7,0585938	3	0,98995507	1,4514308	29,282347	0,00097628421	0,00032489814	0,00019566702
7,0683594	3	0,96701771	1,3816847	29,821051	-0,003162716	-0,0038275935	-0,0042877914
7,078125	3	0,97234577	1,3323381	31,121168	0,0010461261	0,00041833546	0,00029571581
7,0878906	3	0,95646799	1,2493062	29,602758	-0,0033432401	-0,0039624595	-0,0043979208
7,0976563	3	0,95625103	1,1695278	30,15806	0,001136444	0,0005308158	0,00039687473
7,1074219	3	0,94287664	1,1155066	31,348064	-0,0030829371	-0,00370677	-0,0041525303
7,1171875	3	0,93548328	1,0526726	31,491146	0,00078620377	0,00013585892	6,8328809e-05
7,1269531	3	0,92045665	0,98590267	31,547836	-0,0030015972	-0,0036921366	-0,0041099712
7,1367188	3	0,91921955	0,91247743	30,012327	0,00080702547	0,00018645548	1,8497012e-05
7,1464844	3	0,90117633	0,84648228	30,516273	-0,0028368128	-0,0035107695	-0,0039713648
7,15625	3	0,90233624	0,77441382	29,916353	0,00067142432	1,0374206e-05	-2,407498e-05
7,1660156	3	0,88662535	0,68865997	27,750944	-0,0028358875	-0,0034362415	-0,0039827013
7,1757813	3	0,88331461	0,62844127	26,980787	0,00066277757	2,658926e-06	-0,00010995369
7,1855469	3	0,87118149	0,57599181	26,666998	-0,0027495734	-0,0034567921	-0,0038699275
7,1953125	3	0,86432427	0,5096541	25,211702	0,00047497771	-0,00016461026	-0,00028454
7,2050781	3	0,85972011	0,46461475	23,62322	-0,0023891432	-0,002954822	-0,0034653891
7,2148438	3	0,84553629	0,40868679	21,922001	-1,0700169e-05	-0,00055308203	-0,00075901579
7,2246094	3	0,84047109	0,34833848	20,097456	-0,0020212075	-0,0026245799	-0,0030670711
7,234375	3	0,81916094	0,31630397	17,902237	-0,0004064333	-0,00098901347	-0,0011938149
7,2441406	3	0,82656473	0,2540946	14,54914	-0,0014817892	-0,0020546368	-0,0024983317
7,2539063	3	0,80309957	0,18488103	12,000483	-0,00076002313	-0,0013294005	-0,0015798827
7,2636719	3	0,79654068	0,10547145	8,8534689	-0,0014760392	-0,001966178	-0,0024296276
7,2734375	3	0,78025818	0,047130603	4,0913186	-0,00072254502	-0,0013590007	-0,0016291229
7,2832031	3	0,76501876	0,0093843788	0,5324744	-0,0014020423	-0,0019374639	-0,0022863371
7,2929688	3	0,75342387	-0,0016241334	-0,14601275	-0,00080651825	-0,0013804794	-0,0016876189
7,3027344	3	0,74600339	0,00071413815	0,8206442	-0,0012564003	-0,0018204955	-0,0022182656
7,3125	3	0,71682006	0,058325194	0,85037202	-0,00098757143	-0,0015603639	-0,0018635807
7,3222656	3	0,70710897	0,033339579	0,2858229	-0,001142693	-0,0017053046	-0,0020725036
7,3320313	3	0,67632973	0,047779642	0,20474195	-0,0013288842	-0,001841342	-0,0022333681
7,3417969	3	0,66985846	0,03226893	0,83170831	-0,00070390792	-0,0012366209	-0,0015505104
7,3515625	3	0,60533971	0,033816788	0,60584396	-0,0018723182	-0,002425201	-0,0028528285
7,3613281	3	0,59911668	0,023633894	0,048279762	-0,00010225456	-0,00073753658	-0,00085256086
7,3710938	3	0,53371757	0,019197352	-0,21038577	-0,0023246338	-0,0029850386	-0,0033592491
7,3808594	3	0,51345468	0,0061525963	0,74246895	0,00030831798	-0,00031394677	-0,00043701965
7,390625	3	0,44529766	0,021202303	1,1597202	-0,0027190254	-0,0033302286	-0,0038212696
7,4003906	3	0,40425032	0,033336505	0,18177554	0,00054431625	-0,00014027051	-0,00021139982
7,4101563	3	0,3367275	0,033986382	-0,16696751	-0,0027445077	-0,0033867366	-0,0038632848
7,4199219	3	0,28643221	0,035086926	-0,086165965	0,000511611	-8,1295664e-05	-0,00021570508
7,4296875	3	0,21523982	0,024325121	0,49598515	-0,0027543677	-0,0033609867	-0,0038945787
7,4394531	3	0,16446471	0,016578287	-0,28124079	0,00057491544	-1,629498e-05	-0,00014260841
7,4492188	3	0,080824196	0,016264245	-0,14204532	-0,0028323566	-0,0034327132	-0,0039470289
7,4589844	3	0,027576983	-0,0001992099	1,3081915	0,00069363392	6,4463457e-05	-6,369708e-05
7,46875	3	-0,067729354	-0,048254058	4,0071645	-0,0030563609	-0,0036565047	-0,0041437591
7,4785156	3	-0,11993974	-0,76439857	5,7451801	0,001007106	0,00030468852	0,00026702342
7,4882813	3	-0,2127552	-1,1154852	7,7250414	-0,0033300512	-0,0039725951	-0,0044282214
7,4980469	3	-0,266307	-1,6065867	7,0414133	0,0011507133	0,00051275827	0,00038581935
7,5078125	3	-0,32784462	-2,2753983	7,0020742	-0,0031401487	-0,0038417894	-0,0042932276
7,5175781	3	-0,35808772	-2,7348046	6,8580732	0,00099500176	0,00030500587	0,00024476045
7,5273438	3	-0,37754327	-2,8008814	5,9425459	-0,0032008612	-0,0038457331	-0,0042653992
7,5371094	3	-0,37941873	-2,6451521	6,0715156	0,00080309215	0,00020868568	5,9096055e-05
7,546875	3	-0,37690282	-2,6233847	6,7598372	-0,0027989596	-0,0034527294	-0,0039166864
7,5566406	3	-0,36088943	-2,6771965	4,7519245	0,00075725187	0,00011664045	3,1516829e-05
7,5664063	3	-0,35558432	-2,5400581	5,499702	-0,0030237627	-0,0036444208	-0,0041168104
7,5761719	3	-0,3312242	-2,2517211	6,647017	0,00079648907	0,00015521163	4,7129142e-05
7,5859375	3	-0,32895446	-2,1118484	4,8908405	-0,0028970533	-0,0034997903	-0,0039946488
7,5957031	3	-0,3232342	-2,119679	5,5613928	0,00055689435	-6,6793174e-05	-0,00017647864
7,6054688	3	-0,32465905	-2,1683939	5,1026235	-0,0027257798	-0,0033463561	-0,0038302557
7,6152344	3	-0,32869577	-2,1512105	6,6754036	0,00045747074	-0,00016150551	-0,00028677483
7,625	3	-0,32177806	-2,0934362	8,081049	-0,0023826237	-0,0029985383	-0,0034609453
7,6347656	3	-0,34932792	-2,2211022	6,3934364	-1,3501412e-05	-0,00062560738	-0,00082078535
7,6445313	3	-0,35084665	-2,4674113	6,5795703	-0,0018904863	-0,0024378928	-0,0029358529
7,6542969	3	-0,39651275	-2,8210661	7,8622808	-0,00043818052	-0,0010492787	-0,0012700204
7,6640625	3	-0,41149765	-3,1057327	6,7343006	-0,0015891654	-0,0021595638	-0,0025873294
7,6738281	3	-0,44788867	-3,300621	6,2197633	-0,00074978278	-0,0013133959	-0,0015922963
7,6835938	3	-0,45875549	-3,4491041	5,3807349	-0,0013416413	-0,0019099689	-0,0023077347
7,6933594	3	-0,45584321	-3,5391195	6,3167138	-0,00069934229	-0,0012890336	-0,001590507
7,703125	3	-0,46051621	-3,5403776	6,637126	-0,00149743	-0,0020010564	-0,0023649072
7,7128906	3	-0,46617389	-3,5210292	5,0027666	-0,00086734659	-0,0013982865	-0,0016816476
7,7226563	3	-0,45771241	-3,471385	5,2700939	-0,0013345332	-0,001828335	-0,0022040715
7,7324219	3	-0,46745896	-3,4488292	6,8762341	-0,00097215472	-0,0015452979	-0,0017960237
7,7421875	3	-0,44895679	-3,4584289	5,7094173	-0,0010601399	-0,0015991414	-0,001968235
7,7519531	3	-0,4732272	-3,4426341	5,8145261	-0,0013414406	-0,0019872065	-0,0023390369
7,7617188	3	-0,44583797	-3,4169569	4,7765112	-0,00057110068	-0,0012249614	-0,0013924597
7,7714844	3	-0,47483146	-3,4372792	5,1235223	-0,0018229644	-0,0023695012	-0,0027941172
7,78125	3	-0,44786364	-3,456567	5,546473	-0,00014258912	-0,00078463351	-0,00091516424
7,7910156	3	-0,47775	-3,4587901	3,9848685	-0,0024594471	-0,0030280391	-0,0034974085
7,8007813	3	-0,45146435	-3,4382763	4,4484434	0,00029685209	-0,00026111121	-0,00041821596
7,8105469	3	-0,47708869	-3,4288931	5,7022648	-0,0026412059	-0,0033075928	-0,003723799
7,8203125	3	-0,46809316	-3,5002632	4,5691991	0,00052426988	-9,0538859e-05	-0,00022718596
7,8300781	3	-0,48931986	-3,6392791	4,1262431	-0,0027559039	-0,0034077398	-0,0038692879
7,8398438	3	-0,4913184	-3,7748568	4,1644087	0,00062767009	3,6054429e-05	-0,00014743091
7,8496094	3	-0,50737977	-3,8756225	5,1132402	-0,002659278	-0,0032955287	-0,0037757365
7,859375	3	-0,50949931	-3,9510338	5,1798487	0,00045428038	-0,00016731374	-0,00023409426
7,8691406	3	-0,52507877	-4,0328178	2,5999546	-0,0028038481	-0,0034233504	-0,0039682272
7,8789063	3	-0,51367164	-4,0726657	3,5141966	0,00079174584	0,00018174658	4,9690279e-05
7,8886719	3	-0,53607076	-4,0442352	3,6611595	-0,003001356	-0,0036573343	-0,0041151186
7,8984375	3	-0,51758528	-4,0597019	2,6795268	0,00095923315	0,00030932709	0,000169095
7,9082031	3	-0,53088665	-4,0660501	3,3096223	-0,0032369264	-0,0039010178	-0,0043258248
7,9179688	3	-0,51635653	-4,0734825	4,1044502	0,0012266822	0,00053273747	0,00047407293
7,9277344	3	-0,52561492	-4,057426	4,9471669	-0,0033749561	-0,0040374505	-0,0044688396
7,9375	3	-0,52330345	-4,044467	5,0094724	0,0010020051	0,00035107957	0,00024675921
7,9472656	3	-0,53153336	-4,0575471	2,8902478	-0,0029916121	-0,0036266996	-0,0040803016
7,9570313	3	-0,52082092	-4,0596657	3,9511733	0,00086138985	0,00020908608	0,00012022829
7,9667969	3	-0,53013355	-4,0443473	4,4086576	-0,0029977129	-0,0036058519	-0,0040741144
7,9765625	3	-0,52669346	-4,0777931	2,712775	0,00066721608	4,2781325e-05	-3,210087e-05
7,9863281	3	-0,53631276	-4,1226764	2,8296747	-0,0028528397	-0,0034456511	-0,0039320346
7,9960938	3	-0,53523004	-4,1979752	3,7566571	0,00067607209	9,6597887e-06	-6,8516965e-05
8,0058594	3	-0,55143327	-4,2774057	3,7533603	-0,0029023332	-0,0034857939	-0,0040076883
8,015625	3	-0,54441124	-4,3447833	3,9751456	0,00072928565	0,00013594904	-2,970919e-06
8,0253906	3	-0,54975808	-4,3885355	2,5351346	-0,0027573796	-0,0033688638	-0,0038410281
8,0351563	3	-0,55822998	-4,4181705	4,3621101	0,00033542194	-0,00023966005	-0,00038771011
8,0449219	3	-0,55994898	-4,4212542	4,6386013	-0,0023289707	-0,0029786185	-0,0033997488
8,0546875	3	-0,57121217	-4,4292803	2,8711929	3,9646693e-05	-0,00054642285	-0,0007413979
8,0644531	3	-0,5561167	-4,4275875	2,7649662	-0,0019915039	-0,0025760576	-0,0029638591
8,0742188	3	-0,56925952	-4,4288945	2,6329794	-0,00051031524	-0,0010845455	-0,0013452627
8,0839844	3	-0,54501832	-4,4344969	3,1719916	-0,0014075957	-0,0020189399	-0,0023852999
8,09375	3	-0,5644238	-4,4004359	3,172662	-0,0007032844	-0,0012336796	-0,0015372877
8,1035156	3	-0,56153655	-4,4028068	1,1734664	-0,0014360386	-0,0019428814	-0,0023704383
8,1132813	3	-0,56028277	-4,4197001	2,3588352	-0,00088275172	-0,00139117	-0,001684166
8,1230469	4	-0,55683643	-4,4248009	4,4571609	-0,0013959665	-0,0019134334	-0,0023054751
8,1328125	4	-0,55644214	-4,4164453	2,4861283	-0,00080369634	-0,0013881621	-0,0016327027
8,1425781	4	-0,55564314	-4,4016118	2,7207658	-0,0013513564	-0,0018613692	-0,0022711048
8,1523438	4	-0,56409836	-4,4146976	3,1510367	-0,0010040888	-0,0015342343	-0,0018394479
8,1621094	4	-0,54640353	-4,4475131	2,8652697	-0,0010505104	-0,0015347817	-0,0019039239
8,171875	4	-0,57174414	-4,4497857	2,7967618	-0,0013429346	-0,0018541479	-0,0021872895
8,1816406	4	-0,55630445	-4,4766612	0,9945966	-0,00065655855	-0,0012420636	-0,0014662988
8,1914063	4	-0,58024108	-4,4901814	1,824461	-0,0019886636	-0,0025768974	-0,0030141014
8,2011719	4	-0,55146247	-4,4929118	2,6097894	-3,3625111e-05	-0,00067830295	-0,00078570453
8,2109375	4	-0,58078974	-4,4933205	1,3364106	-0,0023638171	-0,0029447032	-0,003378473
8,2207031	4	-0,55987805	-4,4888673	1,8131733	0,00034991448	-0,00024602207	-0,00044010824
8,2304688	4	-0,57628155	-4,4937196	2,3162551	-0,0026897702	-0,0033244265	-0,0037652459
8,2402344	4	-0,56314707	-4,5049057	2,2066758	0,00054358243	-6,2454863e-05	-0,00014534591
8,25	4	-0,57676136	-4,4804063	2,6320853	-0,0027810114	-0,0034284287	-0,003929974
8,2597656	4	-0,56428194	-4,4802523	1,4411844	0,00049837428	-0,00013465727	-0,000232569
8,2695313	4	-0,57178378	-4,4968696	2,584029	-0,0028484627	-0,0034069843	-0,0039167437
8,2792969	4	-0,55936068	-4,4958177	3,9916859	0,00061499828	1,4487005e-05	-6,2158215e-05
8,2890625	4	-0,5714646	-4,499856	2,0361879	-0,0027751827	-0,0034322562	-0,0039261575
8,2988281	4	-0,562976	-4,477694	1,8738024	0,00073336647	7,9913108e-05	-3,0498268e-05
8,3085938	4	-0,57423711	-4,4654379	2,3949332	-0,0030822612	-0,003670411	-0,0041648815
8,3183594	4	-0,56120276	-4,4800959	2,6281736	0,0010677041	0,00041114408	0,00027135661
8,328125	4	-0,5793795	-4,4835882	2,7885475	-0,0032863547	-0,0039631473	-0,0043695155
8,3378906	4	-0,5664432	-4,4696684	1,3161824	0,0010622788	0,00042298375	0,00031854759
8,3476563	4	-0,56759477	-4,4667106	2,7959235	-0,003175813	-0,0038099664	-0,0042619663
8,3574219	4	-0,56791812	-4,4696412	4,5985355	0,0010706333	0,0004638058	0,00033736875
8,3671875	4	-0,56510389	-4,4849806	2,3067555	-0,0031187353	-0,0037594945	-0,0042560254
8,3769531	4	-0,56425482	-4,4685636	1,9345433	0,00071171974	9,4106625e-05	-2,7303104e-05
8,3867188	4	-0,57253063	-4,4559455	2,1221862	-0,0029113728	-0,0035064507	-0,0039904062
8,3964844	4	-0,56382298	-4,4665709	1,5483052	0,00083824649	0,00020000256	8,2204497e-05
8,40625	4	-0,57063848	-4,4660959	2,0433404	-0,0029863804	-0,0036053665	-0,0040797922
8,4160156	4	-0,56211442	-4,4588456	1,0714307	0,00071648567	9,6727228e-05	-2,4024994e-05
8,4257813	4	-0,56502253	-4,45297	1,8796139	-0,0028306642	-0,0034397475	-0,0039192601
8,4355469	4	-0,55742472	-4,4282346	3,1290762	0,00055094762	-0,00011597254	-0,00014991943
8,4453125	4	-0,56199342	-4,4301772	1,4965608	-0,0026508693	-0,0033703237	-0,003829302
8,4550781	4	-0,5662179	-4,406744	2,1601281	0,00043977663	-0,00016996487	-0,00030943943
8,4648438	4	-0,55852205	-4,3771539	3,2438524	-0,0023582275	-0,0029989083	-0,0034075298
8,4746094	4	-0,56521863	-4,366395	2,8327479	-4,6965579e-05	-0,0007068608	-0,00084071193
8,484375	4	-0,54560661	-4,339067	2,3534708	-0,001908301	-0,002464137	-0,0028370167
8,4941406	4	-0,55993855	-4,3234224	0,5029701	-0,00046997258	-0,0010481906	-0,0012536783
8,5039063	4	-0,53795666	-4,2901912	1,4292822	-0,0016363	-0,0021955862	-0,0025693127
8,5136719	4	-0,54908633	-4,2457891	3,5934896	-0,00081046566	-0,0013955333	-0,0016655715
8,5234375	4	-0,54832071	-4,2243204	2,1582842	-0,0013709528	-0,0019299649	-0,0023168931
8,5332031	4	-0,5466935	-4,1900387	1,5721097	-0,00077681849	-0,0013155256	-0,0015890498
8,5429688	4	-0,53683639	-4,1342945	2,5072508	-0,0014055377	-0,0019345285	-0,0023727305
8,5527344	4	-0,53900182	-4,1063476	3,0503981	-0,00084063318	-0,00140528	-0,0016645943
8,5625	4	-0,52916557	-4,0874929	3,5788491	-0,0013383755	-0,0018394936	-0,0022589099
8,5722656	4	-0,53547204	-4,067668	2,4706497	-0,0010158223	-0,0015847544	-0,0019080043
8,5820313	4	-0,52197248	-4,0185227	3,6806612	-0,0010912881	-0,0016361425	-0,00197767
8,5917969	4	-0,54405868	-3,9657578	5,2616	-0,0013741099	-0,001905105	-0,0023133853
8,6015625	4	-0,51021487	-3,9487543	3,1172857	-0,0005990701	-0,0011723398	-0,0014314158
8,6113281	4	-0,5325827	-3,9036131	3,3950062	-0,0019264454	-0,002427245	-0,0028238385
8,6210938	4	-0,49592048	-3,8458767	3,1002984	-6,6788052e-05	-0,00062619598	-0,0008093025
8,6308594	4	-0,52221656	-3,8127961	2,9169023	-0,0024447821	-0,0030729764	-0,0035181791
8,640625	4	-0,49683839	-3,7547708	3,7094951	0,00033134624	-0,00025618917	-0,00038042379
8,6503906	4	-0,5182445	-3,7093499	3,4940243	-0,0027082956	-0,0033727591	-0,0038199562
8,6601563	4	-0,50125688	-3,6647818	3,7763827	0,00047835041	-0,00016939155	-0,00022482214
8,6699219	4	-0,50888598	-3,6129119	4,4319034	-0,0027362681	-0,0033617802	-0,003860411
8,6796875	4	-0,48864603	-3,5747612	2,8833747	0,00053982961	-9,8148332e-05	-0,00017249775
8,6894531	4	-0,49742043	-3,5132275	3,4591556	-0,0027517951	-0,0033656247	-0,0037805173
8,6992188	4	-0,48057675	-3,4515665	4,0896425	0,00052861043	-5,7624027e-05	-0,00018379927
8,7089844	4	-0,49511731	-3,412097	3,3150985	-0,0029241424	-0,0035234331	-0,0040529217
8,71875	4	-0,47345459	-3,3714139	4,722867	0,00077623758	0,0001699891	6,0993698e-05
8,7285156	4	-0,48571497	-3,3346653	4,1101499	-0,0030521478	-0,0036878961	-0,004100766
8,7382813	4	-0,46182632	-3,2814786	5,1965566	0,00092816161	0,00034283745	0,00022870117
8,7480469	4	-0,47346085	-3,1959643	5,6062641	-0,0032511484	-0,0038877293	-0,0043826574
8,7578125	4	-0,45502335	-3,1509252	3,8672984	0,0011800868	0,00053331692	0,0004902308
8,7675781	4	-0,45519859	-3,1072609	4,6753139	-0,0033009709	-0,0039411807	-0,0043637538
8,7773438	4	-0,44880867	-3,0566914	5,5427847	0,00092373666	0,00025933591	0,0001632802
8,7871094	4	-0,44568986	-2,9830053	3,6239996	-0,0030275965	-0,0037368929	-0,0041658524
8,796875	4	-0,43542385	-2,8962197	3,4298749	0,0008467646	0,00025526117	0,00011541706
8,8066406	4	-0,43017089	-2,8377919	3,169477	-0,0029023243	-0,0034811303	-0,0039803712
8,8164063	4	-0,42218506	-2,7865736	4,2220764	0,00062347611	-2,0944717e-05	-7,4407508e-05
8,8261719	4	-0,4235369	-2,7197955	5,7514386	-0,0028056873	-0,0034500903	-0,0039317906
8,8359375	4	-0,40963054	-2,6697967	4,3562984	0,00076251442	0,00011209341	2,4687324e-05
8,8457031	4	-0,40967643	-2,6017044	5,5947528	-0,0029483526	-0,0035659587	-0,0040540067
8,8554688	4	-0,39994657	-2,5243475	6,3618646	0,00075912336	0,000145634	5,0958624e-05
8,8652344	4	-0,39378822	-2,4611266	5,6427531	-0,0026935095	-0,0033158041	-0,0037856819
8,875	4	-0,39028764	-2,393348	6,5258703	0,00042992819	-0,00024891086	-0,00030758884
8,8847656	4	-0,37462264	-2,3352468	6,6084042	-0,002379196	-0,0030628114	-0,0034452444
8,8945313	4	-0,38041592	-2,2898235	7,2719154	-2,8513168e-05	-0,00060987839	-0,00074612495
8,9042969	4	-0,35670042	-2,2033849	7,0615859	-0,0018799247	-0,0024688779	-0,0028752903
8,9140625	4	-0,36886275	-2,1154268	5,4519253	-0,00054192846	-0,0011214003	-0,0013796587
8,9238281	4	-0,34933209	-2,0447295	7,285718	-0,0016042501	-0,0020494366	-0,0024334937
8,9335938	4	-0,34873545	-1,9797891	8,7584181	-0,0006852459	-0,0012590693	-0,0015031561
8,9433594	4	-0,33447236	-1,9238238	8,1159735	-0,0014129692	-0,0018885511	-0,0022373563
8,953125	4	-0,3300789	-1,8379979	8,7156143	-0,00084736734	-0,0013946245	-0,0016568665
8,9628906	4	-0,3247112	-1,7653056	8,501317	-0,0014479558	-0,0020092686	-0,0023788493
8,9726563	4	-0,32103956	-1,7175405	9,6461182	-0,0008444807	-0,0013993861	-0,001652947
8,9824219	4	-0,30650109	-1,6650249	10,348969	-0,0013286424	-0,0018046392	-0,0021741281
8,9921875	4	-0,30738771	-1,5901084	9,060111	-0,00096568442	-0,0015098944	-0,0018079894
9,0019531	4	-0,2862069	-1,4992466	10,169148	-0,0011583737	-0,0015996629	-0,0019484992
9,0117188	4	-0,29882818	-1,423859	12,050327	-0,0013542289	-0,0018797689	-0,0022580267
9,0214844	4	-0,26298374	-1,3744575	10,795947	-0,00055760116	-0,0011414932	-0,0014079367
9,03125	4	-0,28660119	-1,2947421	11,378881	-0,0019251725	-0,0025468373	-0,0029737293
9,0410156	4	-0,25133461	-1,2247338	11,328533	-3,1544769e-05	-0,00072950474	-0,00087438885
9,0507813	4	-0,26953429	-1,1685212	13,251565	-0,0024130726	-0,0030270908	-0,0034631952
9,0605469	4	-0,237858	-1,096208	13,043974	0,00039711973	-0,00017218148	-0,00035414979
9,0703125	4	-0,24800718	-1,04374	10,911617	-0,0027367158	-0,0033716813	-0,0038086991
9,0800781	4	-0,22877902	-0,99054021	11,371728	0,00050921913	-0,00012282585	-0,00021266584
9,0898438	4	-0,2271831	-0,91820383	12,801457	-0,0027354732	-0,0033643791	-0,0038184817
9,0996094	4	-0,20666569	-0,8518669	11,491365	0,00051021005	-0,00013243423	-0,00016223654
9,109375	4	-0,20960093	-0,7735182	11,258014	-0,0028209577	-0,0034339747	-0,0039697355
9,1191406	4	-0,186795	-0,6999529	10,856967	0,00056151126	-4,6665875e-05	-0,00016696693
9,1289063	4	-0,18782556	-0,62801814	11,448283	-0,0027918452	-0,0034298813	-0,0038770225
9,1386719	4	-0,15944332	-0,54682279	11,105854	0,00074386608	9,7509052e-05	7,892042e-05
9,1484375	4	-0,16824484	-0,47038892	9,8624821	-0,0030844614	-0,0037984948	-0,0042553521
9,1582031	4	-0,13797879	-0,36085266	8,6739283	0,00099239731	0,00041712649	0,00028688455
9,1679688	4	-0,14256835	-0,28450093	9,3509073	-0,0032542218	-0,0038175571	-0,0042585479
9,1777344	4	-0,1208806	-0,26090616	7,3660164	0,0010579563	0,00040816289	0,0003507823
9,1875	4	-0,12076586	-0,20999238	5,8858843	-0,0032683923	-0,0039086472	-0,0043492089
9,1972656	4	-0,10448337	-0,1285024	4,7903695	0,0011305982	0,00043578731	0,00037696818
9,2070313	4	-0,093011558	-0,065277427	3,4513326	-0,0030824062	-0,0037405253	-0,0041706259
9,2167969	4	-0,084126592	-0,0091217458	1,4799088	0,00072392577	7,9603269e-05	-1,7589628e-05
9,2265625	4	-0,078564882	0,023633335	-0,41646883	-0,0029836469	-0,0036439826	-0,0041029793
9,2363281	4	-0,059409738	-0,0064825639	-0,095777214	0,00085139065	0,00017766301	7,2998519e-05
9,2460938	4	-0,052656829	0,040346291	1,1789985	-0,0029227117	-0,0035668118	-0,0040350016
9,2558594	4	-0,030647814	0,0015283003	0,45541674	0,00062632828	2,3842022e-05	-3,5419653e-05
9,265625	4	-0,021356046	0,017405301	-0,3586337	-0,0027103308	-0,0034101601	-0,0038601323
9,2753906	4	0,001257956	0,022080448	0,025313348	0,00066051213	-4,4118613e-05	-8,7191947e-05
9,2851563	4	0,024076402	0,019560009	0,57566911	-0,0027750996	-0,00343735	-0,0039041701
9,2949219	4	0,042303205	0,034679007	0,31158328	0,00037298771	-0,00022621349	-0,00031245255
9,3046875	4	0,087118149	0,017195195	-0,24810433	-0,0023331894	-0,0029082943	-0,0034143236
9,3144531	4	0,10463566	0,042438135	-0,053085387	-7,0105452e-05	-0,00064980856	-0,00087217742
9,3242188	4	0,15825629	0,027468055	0,68798661	-0,0019468734	-0,0025921136	-0,00300793
9,3339844	4	0,18253088	0,021415483	-0,38070604	-0,00043937913	-0,00094674458	-0,001202989
9,34375	4	0,24309218	0,014029071	-0,52303076	-0,0015348005	-0,0020621426	-0,0024275745
9,3535156	4	0,28054297	0,019064359	0,071357936	-0,00083407119	-0,0013789989	-0,0016397678
9,3632813	4	0,33088833	0,020647701	0,86003911	-0,0014611568	-0,0020405937	-0,0024207181
9,3730469	4	0,38251877	0,032903999	0,27727336	-0,00073679461	-0,0013123183	-0,0016148719
9,3828125	4	0,44298202	0,025717076	-0,42473897	-0,0013234161	-0,0018374799	-0,0022616812
9,3925781	4	0,50160736	0,0063694082	-0,066440552	-0,00083210121	-0,0013927561	-0,0017296536
9,4023438	4	0,56895912	0,035386439	-0,12533739	-0,0012877277	-0,0018447333	-0,0022142455
9,4121094	4	0,62017024	0,03866991	-0,47206879	-0,0010134552	-0,0015561526	-0,0018650359
9,421875	4	0,6971851	0,026161596	-0,14880672	-0,0010734238	-0,0015803705	-0,0019617798
9,4316406	4	0,7376942	0,02359366	7,1954169	-0,0014116974	-0,0018916574	-0,0022885255
9,4414063	4	0,81368476	0,54952621	17,162394	-0,00069957972	-0,0011890292	-0,0015023885
9,4511719	4	0,85504919	0,88338441	26,450745	-0,0018460678	-0,0024167181	-0,0028298781
9,4609375	4	0,94647527	1,4046186	28,770742	1,056178e-06	-0,00063842902	-0,0007882723
9,4707031	4	0,97829759	2,0698056	29,897551	-0,0024968483	-0,0031034434	-0,0035254681
9,4804688	4	1,0453489	2,5287707	29,038908	0,00033075383	-0,00027603831	-0,00039168313
9,4902344	4	1,0540754	2,6327314	26,100994	-0,0026686897	-0,0032744068	-0,0037924964
9,5	4	1,0745595	2,6254616	25,747976	0,00053176202	-0,00012129937	-0,00024691442
9,5097656	4	1,0635028	2,6746018	26,454599	-0,0027998793	-0,0034439261	-0,0038511683
9,5195313	4	1,0695922	2,7263842	26,335409	0,00055814686	-0,00016758192	-0,00022782762
9,5292969	4	1,053535	2,649745	26,562195	-0,0026709619	-0,0032994812	-0,0037828705
9,5390625	4	1,0573945	2,4647598	25,507109	0,00059072598	-6,0928971e-05	-9,6708245e-05
9,5488281	4	1,0335726	2,361526	27,112076	-0,0029449903	-0,003585432	-0,0040558656
9,5585938	4	1,0444186	2,3673632	27,52589	0,00068872655	4,6215431e-05	-3,3898687e-05
9,5683594	4	1,025739	2,3876982	26,51129	-0,0029711404	-0,0036688936	-0,0040902374
9,578125	4	1,0472014	2,3556666	27,686237	0,00099229044	0,0003757154	0,00028644159
9,5878906	4	1,030435	2,3097672	27,855522	-0,0033287969	-0,0039698249	-0,0044355555
9,5976563	4	1,0519183	2,3409038	27,829819	0,0011882262	0,00053991296	0,00040364184
9,6074219	4	1,0592844	2,5345097	26,901466	-0,0031934218	-0,0038573889	-0,0042550978
9,6171875	4	1,0822532	2,7647364	24,675961	0,00089614798	0,00029382581	0,00015038568
9,6269531	4	1,1055932	2,9679987	24,26058	-0,0031341787	-0,0037958031	-0,0042221677
9,6367188	4	1,1292377	3,1952202	24,096239	0,00087079214	0,00020748959	0,0001243197
9,6464844	4	1,1460438	3,4111321	21,455101	-0,002893179	-0,0034930673	-0,0039441232
9,65625	4	1,1666217	3,5600767	21,715219	0,00071484351	6,5178312e-05	-7,1728427e-05
9,6660156	4	1,1632087	3,594424	20,919973	-0,0029541706	-0,0035859162	-0,0040958459
9,6757813	4	1,1685598	3,5538781	21,478264	0,00075325649	0,00016257974	2,9515431e-05
9,6855469	4	1,1659479	3,5606673	21,632238	-0,002889158	-0,0035588101	-0,0040345085
9,6953125	4	1,1680903	3,5650551	20,133108	0,00064853881	3,9768289e-05	-8,3744671e-05
9,7050781	4	1,1615732	3,5598879	20,832521	-0,0026504321	-0,0033098955	-0,0037891208
9,7148438	4	1,159971	3,5416455	21,495083	0,00031998847	-0,00024797505	-0,00037305555
9,7246094	4	1,1711174	3,5226514	19,929483	-0,0023320892	-0,0029861694	-0,0034728006
9,734375	4	1,1606908	3,533663	20,055267	-6,5840431e-05	-0,00063260301	-0,00078377308
9,7441406	4	1,175127	3,5470965	20,841658	-0,0019010707	-0,0024072367	-0,0028658579
9,7539063	4	1,1615107	3,5242324	20,940983	-0,0005093459	-0,0011568869	-0,0013854773
9,7636719	4	1,1746159	3,5425017	21,741875	-0,0015733475	-0,0021455302	-0,0025544581
9,7734375	4	1,1722293	3,6280813	20,117992	-0,00064022053	-0,0012346662	-0,0014904784
9,7832031	4	1,1929178	3,7497463	21,236334	-0,001382396	-0,0019205894	-0,002305645
9,7929688	4	1,2043939	3,8923383	22,146049	-0,00080573634	-0,0013318518	-0,0016293155
9,8027344	4	1,2181562	4,0142241	19,080229	-0,0014259577	-0,001995089	-0,0023424076
9,8125	4	1,2204844	4,1399417	18,457314	-0,00082199206	-0,0013476305	-0,0016252712
9,8222656	4	1,2316809	4,2097716	18,943548	-0,0013391668	-0,0018401219	-0,0022889317
9,8320313	4	1,2273791	4,2176414	18,533394	-0,0010096174	-0,00156128	-0,0018809916
9,8417969	4	1,2440143	4,2180467	18,336447	-0,0010338599	-0,0015540035	-0,0018925386
9,8515625	4	1,2259271	4,233026	16,693565	-0,0013421071	-0,0019289332	-0,0022512437
9,8613281	4	1,2505001	4,2384315	17,453526	-0,00059891632	-0,0011808668	-0,0014031794
9,8710938	4	1,2250593	4,2303128	18,885323	-0,0018149832	-0,0023410516	-0,002781254
9,8808594	4	1,2524527	4,1998878	16,034357	-4,5795459e-05	-0,00068005233	-0,00086867035
9,890625	4	1,2204844	4,2053628	17,115065	-0,0024144698	-0,0030017784	-0,0034781615
9,9003906	4	1,2430024	4,2110014	17,368868	0,00039823804	-0,00027768209	-0,00035263924
9,9101563	4	1,2267282	4,2008033	17,086649	-0,0026398324	-0,0033098618	-0,0038246482
9,9199219	4	1,2466469	4,2416983	16,889507	0,00056891888	-6,0396807e-05	-0,00020124935
9,9296875	4	1,2439766	4,3232994	15,542843	-0,0027585509	-0,0033937523	-0,0038721785
9,9394531	4	1,2570236	4,393887	16,0811	0,00050189672	-0,00013533437	-0,00023492837
9,9492188	4	1,2585109	4,4767275	16,349684	-0,0027708258	-0,0033756061	-0,0038676052
9,9589844	4	1,2727866	4,5476527	14,698421	0,000549127	-6,7029679e-05	-0,00020135536
9,96875	4	1,2650073	4,6343069	14,609406	-0,0027555255	-0,0034176069	-0,0039358661
9,9785156	4	1,2879529	4,6765246	14,772909	0,00080150715	0,00016569461	5,409689e-05
9,9882813	4	1,2724402	4,6797509	13,627074	-0,0031264969	-0,0037198411	-0,004210473
9,9980469	4	1,2895634	4,6773834	14,596749	0,0010185374	0,00032522128	0,00022407679
10,007813	4	1,2721503	4,6760817	12,912713	-0,0031855362	-0,0038400025	-0,0042973049
10,017578	4	1,2865114	4,6853304	13,959724	0,0010897446	0,00046809076	0,00032204547
10,027344	4	1,2752962	4,6839423	14,711777	-0,0033544251	-0,0039730044	-0,004433841
10,037109	4	1,2842979	4,6513805	13,619196	0,0010352817	0,00045076601	0,00028192508
10,046875	4	1,2783816	4,6367021	13,764594	-0,0030095829	-0,0036340551	-0,0041188342
10,056641	4	1,2906232	4,670712	14,519859	0,00086415879	0,00020819518	8,9628302e-05
10,066406	4	1,2808204	4,6677804	14,109928	-0,003002661	-0,0036236092	-0,0041452041
10,076172	4	1,2865406	4,6596346	14,26667	0,00075160805	0,0001820068	4,6528949e-05
10,085938	4	1,2806159	4,6651273	12,910422	-0,0028105783	-0,0034336015	-0,0039259684
10,095703	4	1,2916642	4,6949334	13,068784	0,0006934402	3,2388165e-05	-6,5793793e-05
10,105469	4	1,2889168	4,7407498	12,985915	-0,002841607	-0,0034497576	-0,0039761937
10,115234	4	1,2982982	4,7641602	11,917613	0,00066375523	6,6803441e-05	-1,6946287e-05
10,125	5	1,3004825	4,8111129	13,122931	-0,0027723815	-0,0033701882	-0,0038728227
10,134766	5	1,3005617	4,8576646	13,590306	0,00041324805	-0,00022152196	-0,00032819482
10,144531	5	1,3096887	4,8445168	12,641475	-0,002393459	-0,0029853354	-0,0034048634
10,154297	5	1,2987947	4,847414	12,624264	-3,6233978e-05	-0,00065164641	-0,00079601444
10,164063	5	1,3148373	4,8511415	12,140237	-0,001979572	-0,0025806276	-0,0030275329
10,173828	5	1,2951586	4,8542895	12,189578	-0,00050716102	-0,0010640846	-0,0013351268
10,183594	5	1,3153714	4,8538632	12,544468	-0,0015084004	-0,002051116	-0,0024705164
10,193359	5	1,305702	4,8439665	10,291245	-0,0006923693	-0,0012698955	-0,0015753761
10,203125	5	1,3065344	4,8454733	10,483079	-0,0014691785	-0,0019593844	-0,0023771171
10,212891	5	1,3047862	4,850893	11,271928	-0,00081443659	-0,0013813537	-0,0016523188
10,222656	5	1,3034406	4,841404	10,523982	-0,0014089892	-0,0019547064	-0,0023497674
10,232422	5	1,3079906	4,8411345	11,551436	-0,00079543085	-0,001328632	-0,0016079252
10,242188	5	1,3107505	4,8338699	11,765845	-0,0012991341	-0,0018218403	-0,0022235655
10,251953	5	1,2987218	4,820241	11,928119	-0,0010009806	-0,0015998763	-0,001869763
10,261719	5	1,3131267	4,836977	12,183152	-0,0010863263	-0,0016834531	-0,0020089964
10,271484	5	1,2965125	4,8354077	10,966211	-0,0013090897	-0,0018324461	-0,0022451915
10,28125	5	1,316306	4,8290939	11,920128	-0,00071417971	-0,0012227828	-0,0015121158
10,291016	5	1,2896407	4,8082833	13,533254	-0,0019082001	-0,0025334235	-0,0029307439
10,300781	5	1,3190618	4,8014193	11,986066	-0,00011885422	-0,00065591454	-0,00080980232
10,310547	5	1,2951607	4,8247862	11,930689	-0,0023270124	-0,0029555322	-0,0033577743
10,320313	5	1,312868	4,8180304	11,31881	0,0003355075	-0,00029048554	-0,00039352028
10,330078	5	1,2957323	4,7990527	11,324789	-0,0027255032	-0,0033498728	-0,0038383098
10,339844	5	1,3065135	4,8101668	12,092795	0,00051697588	-8,080907e-05	-0,00022613043
10,349609	5	1,297904	4,8085523	11,196826	-0,0027367808	-0,0033758176	-0,0038528237
10,359375	5	1,3069183	4,8066959	12,144651	0,00050189061	-0,0001694981	-0,00023578323
10,369141	5	1,3001299	4,807992	13,060347	-0,0027323673	-0,0033840628	-0,0039084465
10,378906	5	1,3079196	4,8089209	11,322946	0,00057352602	-8,7058379e-06	-0,00013682344
10,388672	5	1,2952358	4,8135853	10,951292	-0,00287082	-0,0034491492	-0,0039650127
10,398438	5	1,3093507	4,8096471	11,727288	0,00068945868	5,5311815e-05	-9,8225573e-05
10,408203	5	1,2921816	4,7884645	12,539104	-0,0030551627	-0,0036984049	-0,0041802218
10,417969	5	1,3075504	4,785244	14,137532	0,001033622	0,00041137799	0,00034483708
10,427734	5	1,2910384	4,7892313	12,503676	-0,0033385484	-0,0039571919	-0,0044192732
10,4375	5	1,3038892	4,7827549	12,863931	0,0010593235	0,00044212959	0,00029302092
10,447266	5	1,2956363	4,7702413	13,175961	-0,003202463	-0,0038456277	-0,0042828456
10,457031	5	1,3005054	4,7454176	12,480151	0,0010252916	0,00037425794	0,00023508597
10,466797	5	1,2946016	4,7494884	11,959299	-0,0032129351	-0,0038073463	-0,0043155663
10,476563	5	1,2896448	4,7231283	12,012218	0,00075192144	0,00012022542	1,0608492e-05
10,486328	5	1,285341	4,6639752	12,396443	-0,0028760815	-0,0035171674	-0,0039911959
10,496094	5	1,2942281	4,6270118	12,595486	0,00084143161	0,00020246289	4,8726288e-05
10,505859	5	1,2799358	4,6108904	11,74897	-0,0030547993	-0,0036068782	-0,0041362937
10,515625	5	1,2877923	4,592525	12,918134	0,00076631462	0,00012299806	6,8905138e-05
10,525391	5	1,2713513	4,5470018	14,145635	-0,0029400538	-0,0035125306	-0,0040126541
10,535156	5	1,2791848	4,4853449	13,601203	0,00060943363	-5,9155434e-05	-0,0001838537
10,544922	5	1,2749249	4,4537601	13,795551	-0,0027220622	-0,003336583	-0,0038324688
10,554688	5	1,2705419	4,4167218	13,638977	0,00045867535	-0,00015780699	-0,00024838329
10,564453	5	1,2745661	4,3677263	13,583488	-0,0023966806	-0,0029899257	-0,0035023629
10,574219	5	1,2536774	4,3479567	14,014039	-5,4434349e-05	-0,00066388067	-0,00090098567
10,583984	5	1,2698638	4,3139777	12,889858	-0,0018615592	-0,0024468682	-0,0029103691
10,59375	5	1,2472894	4,270299	13,673175	-0,00046482391	-0,0010763071	-0,00128383
10,603516	5	1,2627313	4,2377024	14,766175	-0,0016959183	-0,0021636866	-0,0026505108
10,613281	5	1,2449446	4,1888113	13,72369	-0,00079928781	-0,0013423245	-0,0016405901
10,623047	5	1,244761	4,1619716	13,617519	-0,0013924123	-0,0019706665	-0,0023494191
10,632813	5	1,2438619	4,1323061	13,341643	-0,00067449786	-0,0012772036	-0,0015384697
10,642578	5	1,244323	4,0755262	15,042555	-0,0015078305	-0,0019543569	-0,0024515383
10,652344	5	1,2325778	4,0195537	16,228539	-0,00082557905	-0,0014003615	-0,0017325992
10,662109	5	1,2372279	3,9683783	14,569843	-0,0012925757	-0,0018135322	-0,0022406068
10,671875	5	1,22338	3,941473	16,146675	-0,00098947727	-0,001489637	-0,00185682
10,681641	5	1,229774	3,8958218	17,057955	-0,0011358759	-0,0016062141	-0,0019729824
10,691406	5	1,2077107	3,8222833	15,832158	-0,0014064726	-0,0019162502	-0,0023046434
10,701172	5	1,22774	3,7710922	16,347616	-0,00061498897	-0,0012055357	-0,0014683157
10,710938	5	1,1987549	3,7510524	16,190624	-0,0018146569	-0,0023429201	-0,002799781
10,720703	5	1,2216151	3,6981149	16,272039	-0,00020222593	-0,00073340558	-0,00096588332
10,730469	5	1,187959	3,6363375	17,154627	-0,0024807351	-0,0030926787	-0,0035300197
10,740234	5	1,2068806	3,5764985	16,587786	0,0003339292	-0,00026841581	-0,00040237437
10,75	5	1,1842227	3,5457823	17,495462	-0,0026809531	-0,0033252148	-0,0037963765
10,759766	5	1,1904707	3,4926414	18,977663	0,00048765884	-0,00013786399	-0,00026046429
10,769531	5	1,1742363	3,4172268	17,670197	-0,0027394148	-0,0034041635	-0,0038984511
10,779297	5	1,1810184	3,3735626	18,485952	0,00056364702	-0,00010426676	-0,00018089508
10,789063	5	1,1697489	3,3348577	18,435884	-0,0027336741	-0,0033656592	-0,0038708518
10,798828	5	1,1741632	3,2521105	18,726261	0,00048755988	-0,00020333174	-0,00029445728
10,808594	5	1,1500325	3,188226	19,328501	-0,0028558748	-0,0034546994	-0,0039870939
10,818359	5	1,1634779	3,1209304	18,811533	0,00084131345	0,00016546201	4,055466e-05
10,828125	5	1,1363266	3,070472	20,924025	-0,0030333176	-0,0036651213	-0,0041456902
10,837891	5	1,1541297	3,017549	22,5842	0,0010078165	0,00034717287	0,00023999317
10,847656	5	1,1299219	2,9455364	21,515144	-0,0032304199	-0,0038688853	-0,0043397751
10,857422	5	1,1381143	2,8830459	22,655586	0,001166529	0,00056597573	0,00047190412
10,867188	5	1,123386	2,8200831	22,889944	-0,0033828567	-0,0040468285	-0,0044822753
10,876953	5	1,1151729	2,7436163	22,836885	0,00097852841	0,00033121929	0,00020116982
10,886719	5	1,112056	2,6778541	24,217609	-0,0029097805	-0,0035440419	-0,0040908186
10,896484	5	1,1089331	2,607446	23,133383	0,00086784799	0,00023748583	0,00012720498
10,90625	5	1,1001754	2,5240898	25,023726	-0,002986534	-0,0036082428	-0,0041282983
10,916016	5	1,0956504	2,4691241	27,087572	0,00071330066	8,7727465e-05	-3,1072705e-05
10,925781	5	1,0777388	2,3826156	26,281345	-0,0028238781	-0,003472263	-0,0039860257
10,935547	5	1,078037	2,2965848	27,291645	0,00074126129	5,1299547e-05	-4,9932933e-05
10,945313	5	1,0648086	2,216517	27,918247	-0,0028768929	-0,003551183	-0,0040486408
10,955078	5	1,0647044	2,1609726	27,555618	0,00071199215	6,3844942e-05	-7,9739402e-05
10,964844	5	1,0562575	2,1052251	27,026442	-0,0027474009	-0,0034211776	-0,003897904
10,974609	5	1,0421906	2,020189	26,781746	0,00040179046	-0,00026131107	-0,00035963344
10,984375	5	1,0447335	1,9418254	27,977425	-0,0023911749	-0,0029883669	-0,0034936569
10,994141	5	1,0244393	1,8823332	28,924299	-1,4233228e-05	-0,0005995832	-0,00073870999
11,003906	5	1,0345969	1,8040191	28,219801	-0,0020064511	-0,0026325423	-0,003058712
11,013672	5	1,008426	1,7440128	29,270164	-0,00048847101	-0,0010785358	-0,0013166493
11,023438	5	1,0129175	1,6839796	29,767797	-0,0015486771	-0,0019965938	-0,0024322483
11,033203	5	1,0010555	1,6113664	29,231581	-0,00063738844	-0,0012844915	-0,0015218945
11,042969	5	0,99726915	1,5391605	29,240801	-0,0015172007	-0,0020200964	-0,0025004426
11,052734	5	0,98564088	1,4504939	29,517515	-0,00082531245	-0,0013417567	-0,001681739
11,0625	5	0,97783655	1,3667803	30,490263	-0,0014199673	-0,0019260064	-0,0023920834
11,072266	5	0,96485853	1,3059686	30,540079	-0,00085997337	-0,0014260446	-0,0016806052
11,082031	5	0,96415341	1,2351578	29,391926	-0,0013190826	-0,0019212159	-0,0023036432
11,091797	5	0,94680488	1,1671817	29,876455	-0,00092403102	-0,0014696654	-0,0018182455
11,101563	5	0,95050782	1,0960708	31,495199	-0,001116195	-0,0016353553	-0,0020065838
11,111328	5	0,92402816	1,0184163	31,011169	-0,0013090178	-0,0018629195	-0,0022331423
11,121094	5	0,94035238	0,96306837	30,704308	-0,00069930998	-0,001212618	-0,0015541407
11,130859	5	0,89885861	0,89304543	29,569818	-0,0018485477	-0,00250006	-0,0028894995
11,140625	5	0,92127442	0,81365931	30,208687	-0,00014667705	-0,00075284933	-0,00090587762
11,150391	5	0,88563651	0,74204236	29,683756	-0,0023570764	-0,0029445903	-0,003436055
11,160156	5	0,90542376	0,67696047	27,211094	0,00030104115	-0,00031605878	-0,00043096891
11,169922	5	0,87375373	0,6287989	26,420177	-0,0026647211	-0,0032757698	-0,0037780993
11,179688	5	0,87844759	0,56049311	26,308195	0,00044198518	-0,00014376566	-0,0002287505
11,189453	5	0,85835367	0,47963205	25,249115	-0,0027832044	-0,0034254901	-0,0039137928
11,199219	5	0,86446196	0,45212349	23,003687	0,00052135717	-0,00012589841	-0,00027478542
11,208984	5	0,84120959	0,3949374	20,990828	-0,0027329014	-0,0033543385	-0,0038593179
11,21875	5	0,84234864	0,32822806	19,919956	0,00057412242	-8,2223589e-05	-0,00013593504
11,228516	5	0,82256973	0,27762958	17,272699	-0,0028445553	-0,0034420339	-0,0039323051
11,238281	5	0,82561135	0,22114031	13,000109	0,00066429737	9,0360656e-05	-8,1629041e-05
11,248047	5	0,79305679	0,17968594	9,3481693	-0,0030165084	-0,0036965741	-0,0041811541
11,257813	5	0,80423236	0,12245681	7,2094426	0,0010231799	0,00041907546	0,00029446115
11,267578	5	0,7700485	0,063793547	2,9444509	-0,0032926579	-0,0038508207	-0,004382716
11,277344	5	0,76464742	0,035127159	0,032689422	0,001026866	0,0003958689	0,00027419772
11,287109	5	0,74519396	0,062924065	-0,33225864	-0,0032690072	-0,0038357018	-0,0042875437
11,296875	5	0,7365948	0,022708531	0,69653618	0,0011406248	0,0004303348	0,00035293569
11,306641	5	0,72101325	0,046745315	0,86987388	-0,0031738807	-0,0037691849	-0,0042653573
11,316406	5	0,70168912	0,024189334	-0,015702099	0,00068284757	0,00012613866	-2,1691449e-05
11,326172	5	0,67234516	0,051586982	0,12857839	-0,0029494057	-0,0035818487	-0,004030874
11,335938	5	0,65926909	0,041492376	0,78387558	0,00082713959	0,00018954894	8,6153377e-05
11,345703	5	0,61965704	0,0032071956	0,70754439	-0,0030099731	-0,0036065904	-0,0041427976
11,355469	5	0,59236795	0,014454313	0,13276935	0,00070363213	4,5820831e-05	7,730705e-07
11,365234	5	0,54396272	0,024267565	-0,27621165	-0,0027589432	-0,0034351712	-0,0039664186
11,375	5	0,50388753	0,03218092	0,40020794	0,00054880744	-5,0217866e-05	-0,00017704209
11,384766	5	0,45098871	0,020988286	0,367295	-0,0027547032	-0,003441395	-0,0038367556
11,394531	5	0,39676517	0,009211991	0,039339066	0,00041706226	-0,00014229985	-0,0003367535
11,404297	5	0,35162896	0,01962902	-0,01648441	-0,0024024677	-0,0029823093	-0,003483037
11,414063	5	0,27793735	0,020357687	0,49956143	2,0597363e-05	-0,00060004898	-0,00072426273
11,423828	5	0,23330599	0,01026392	0,20988286	-0,0019401012	-0,0025884099	-0,0030454728
11,433594	5	0,15042067	-0,0017643906	-0,33935532	-0,00043141766	-0,00098731858	-0,0012411079
11,443359	5	0,098710954	0,017431844	-0,26844442	-0,0016000113	-0,0021915331	-0,0025679842
11,453125	5	0,016776919	0,015704893	1,2533181	-0,00079946121	-0,0013388934	-0,0016597863
11,462891	5	-0,05695641	-0,046174787	4,7149882	-0,001463432	-0,0019654331	-0,0024043699
11,472656	5	-0,12950271	-0,80832642	5,7883186	-0,00078243972	-0,0013106528	-0,0016309278
11,482422	5	-0,2025643	-1,2008553	7,3064489	-0,0014386076	-0,0018860571	-0,0023736504
11,492188	5	-0,27220458	-1,6462301	6,9735756	-0,00077757949	-0,0013502	-0,0016076172
11,501953	5	-0,32252491	-2,2661695	6,6839533	-0,0013451503	-0,0018837486	-0,0022617758
11,511719	5	-0,36718756	-2,772208	7,0132504	-0,00096888212	-0,0015298856	-0,0018866834
11,521484	5	-0,36599219	-2,8559885	6,1278977	-0,0011148922	-0,0015945578	-0,0019838735
11,53125	5	-0,3887251	-2,6623678	6,2160754	-0,0013029566	-0,0017907406	-0,002255206
11,541016	5	-0,36211401	-2,6007967	6,5589509	-0,00077566446	-0,0013019977	-0,0016078786
11,550781	5	-0,37821501	-2,6661165	4,2626448	-0,0018223623	-0,0023198279	-0,002765812
11,560547	5	-0,33146203	-2,5809915	4,7789702	-8,1589533e-05	-0,00072535744	-0,00091506907
11,570313	5	-0,34527659	-2,2631173	5,4484606	-0,0023640471	-0,0030688623	-0,0034661102
11,580078	5	-0,31232357	-2,068346	4,490521	0,00023886096	-0,00039726729	-0,00048546313
11,589844	5	-0,3304252	-2,0795496	4,9439259	-0,0026921181	-0,0032534616	-0,0038070241
11,599609	5	-0,31825244	-2,1726642	4,673749	0,00046866888	-0,00014615459	-0,0002604608
11,609375	5	-0,33080071	-2,1730988	6,0773826	-0,0027775248	-0,0033736671	-0,0039089974
11,619141	5	-0,32522857	-2,1099894	7,3569641	0,00044803557	-9,8271295e-05	-0,00026491069
11,628906	5	-0,34711242	-2,2403414	6,4041095	-0,002717799	-0,0033597869	-0,0038614133
11,638672	5	-0,35614133	-2,5412123	7,1071277	0,00057043263	-7,8890873e-05	-0,00018828388
11,648438	5	-0,40361822	-2,8913274	7,3665752	-0,0028720479	-0,0035007906	-0,0040372312
11,658203	5	-0,41687161	-3,1677616	5,4361115	0,00070927257	4,2983258e-05	-2,5024638e-05
11,667969	5	-0,45769781	-3,3491371	4,6340189	-0,0029984142	-0,0035986828	-0,0041137054
11,677734	5	-0,45129746	-3,4888937	5,6286716	0,00093379931	0,00029586928	0,0001772472
11,6875	5	-0,46750695	-3,5652218	5,8625264	-0,0032824543	-0,003884891	-0,0044118329
11,697266	5	-0,45609355	-3,5530272	5,7963095	0,0011705814	0,00051466853	0,00043901871
11,707031	5	-0,46612382	-3,5211461	3,2082572	-0,0032897822	-0,0039576059	-0,0044010729
11,716797	5	-0,46085	-3,5055413	3,9234014	0,00091858936	0,00030253339	0,00019003834
11,726563	5	-0,46507448	-3,4887133	4,5181808	-0,0031092495	-0,0037804451	-0,0042139306
11,736328	5	-0,46105236	-3,4793324	2,5497749	0,00089034729	0,00027267428	0,00017690712
11,746094	5	-0,45306653	-3,4550488	3,2463112	-0,0028603058	-0,0035687392	-0,0040525165
11,755859	5	-0,45354843	-3,4394388	3,6742351	0,00063466083	2,3769266e-05	-0,00010952826
11,765625	5	-0,46013445	-3,436239	3,6750176	-0,0029181845	-0,0035639745	-0,0040257163
11,775391	5	-0,45656919	-3,4152663	4,1739645	0,00078739424	0,00017633353	5,4304692e-05
11,785156	5	-0,46516627	-3,4278886	2,2543409	-0,0030543699	-0,0036210334	-0,00413869
11,794922	5	-0,46144038	-3,4447136	3,5326369	0,00068906491	2,2432854e-05	-7,1462418e-05
11,804688	5	-0,46493053	-3,4874384	4,7849493	-0,0027125052	-0,0033170225	-0,003813884
11,814453	5	-0,46982259	-3,5739338	3,1980314	0,00041175255	-0,00022604644	-0,00032638642
11,824219	5	-0,47413677	-3,6839304	3,6908314	-0,0025133144	-0,0031417815	-0,0035748687
11,833984	5	-0,50097108	-3,8110464	3,6067889	8,0378959e-05	-0,00052309089	-0,00067373953
11,84375	5	-0,49563885	-3,9406662	3,1215324	-0,0019196451	-0,0025579724	-0,0029983833
11,853516	5	-0,52756965	-4,0149822	2,8430858	-0,00045785587	-0,0010183377	-0,0012977301
11,863281	5	-0,5186826	-4,0815229	1,3300962	-0,0016249079	-0,0021815596	-0,0026294591
11,873047	5	-0,52574426	-4,1101627	2,6910379	-0,00063292071	-0,0012494251	-0,0014889888
11,882813	5	-0,51923752	-4,1091499	4,129261	-0,0014043353	-0,0019318407	-0,0023055917
11,892578	5	-0,5154407	-4,1010704	2,7065165	-0,00087871158	-0,0013931675	-0,0017557268
11,902344	5	-0,52524775	-4,0814767	2,5470927	-0,0014106544	-0,0019613975	-0,0023871292
11,912109	5	-0,52436322	-4,0720024	2,685394	-0,00075013237	-0,0013436998	-0,0016186526
11,921875	5	-0,51580995	-4,0844512	3,0573831	-0,0013530467	-0,0018626079	-0,002312429
11,931641	5	-0,53126425	-4,0729222	3,3432617	-0,00098229141	-0,0014943181	-0,0018765125
11,941406	5	-0,5159685	-4,066761	1,1302717	-0,0012210833	-0,0017018889	-0,0020564066
11,951172	5	-0,53170025	-4,0691128	2,75122	-0,0012066955	-0,0018334048	-0,0021742941
11,960938	5	-0,50852716	-4,078773	3,3805892	-0,00070382119	-0,0012719389	-0,0015028524
11,970703	5	-0,54237515	-4,1253328	2,0475872	-0,0019055336	-0,0024863214	-0,0029090298
11,980469	5	-0,52474707	-4,1835337	1,3808906	-0,0002506304	-0,00085085718	-0,0010327839
11,990234	5	-0,55287689	-4,2557316	2,1380558	-0,0022486546	-0,002847845	-0,0033162883
12	5	-0,5438146	-4,3451171	2,4542212	0,00032295677	-0,00031917472	-0,00044822055
12,009766	5	-0,56209356	-4,411613	3,0063093	-0,0026966992	-0,0033678487	-0,0038306448
12,019531	5	-0,54963499	-4,4426637	1,5558488	0,00047107373	-0,00012765895	-0,00027841175
12,029297	5	-0,56095243	-4,4452071	2,500154	-0,0027261991	-0,0033266775	-0,0038306746
12,039063	5	-0,55049658	-4,4555306	3,8899295	0,00048302551	-0,00010671046	-0,00025009838
12,048828	5	-0,56880474	-4,4836917	1,5529431	-0,0028189053	-0,0034338308	-0,003964189
12,058594	5	-0,55409938	-4,4718833	1,6746484	0,00055105949	-0,00010768807	-0,00025324698
12,068359	5	-0,56576729	-4,450552	1,9841641	-0,0027326953	-0,0033510805	-0,0038782342
12,078125	5	-0,55283725	-4,4524045	2,7521701	0,00071134651	5,1905918e-05	-4,428759e-05
12,087891	5	-0,57552218	-4,4431658	2,1470525	-0,003087675	-0,0037205482	-0,0042018462
12,097656	5	-0,55228233	-4,4377356	1,4905818	0,00092382252	0,00027802063	0,00017573104
12,107422	5	-0,56771159	-4,4450531	1,9424782	-0,0031819609	-0,0038408227	-0,0042820959
12,117188	6	-0,55175662	-4,447968	3,3786893	0,0010903066	0,00044415888	0,00029850047
12,126953	6	-0,56614906	-4,4621487	0,76510012	-0,0033575268	-0,0039889221	-0,0044367886
12,136719	6	-0,56303859	-4,4460759	1,2758933	0,0011231069	0,00047368099	0,00036887644
12,146484	6	-0,56799322	-4,4433784	1,6866624	-0,0031099601	-0,0036952584	-0,004173941
12,15625	6	-0,56095451	-4,4735684	1,9775145	0,00072820915	0,00015946488	1,755252e-05
12,166016	6	-0,57031304	-4,5025101	2,078265	-0,003070578	-0,0036651015	-0,0041705235
12,175781	6	-0,5634287	-4,5259261	0,54627657	0,00080519298	0,00016430946	6,8825611e-05
12,185547	6	-0,57731837	-4,5253954	1,4074333	-0,0029589206	-0,0035287861	-0,0040311366
12,195313	6	-0,56354344	-4,5280514	2,3903511	0,00063031691	1,7317789e-05	-8,0261671e-05
12,205078	6	-0,57208002	-4,5575714	0,22977591	-0,0028626362	-0,0034839297	-0,0039654365
12,214844	6	-0,56322634	-4,5655103	-0,49995258	0,00069262274	9,0850292e-05	-6,2893159e-05
12,224609	6	-0,57038397	-4,5479255	0,36315992	-0,0029141926	-0,0035139543	-0,004008112
12,234375	6	-0,58360606	-4,5470395	0,4847534	0,00050268765	-0,00016668763	-0,00023131135
12,244141	6	-0,56378543	-4,559967	0,92228878	-0,0024709054	-0,0030572528	-0,0035324702
12,253906	6	-0,58021188	-4,5660706	-0,17708167	0,00011243756	-0,00055631663	-0,00069405255
12,263672	6	-0,56652039	-4,5441957	1,257006	-0,0021249864	-0,0027118078	-0,0031184999
12,273438	6	-0,57623565	-4,5392332	3,3530965	-0,00032887343	-0,00091119163	-0,0011252137
12,283203	6	-0,56459069	-4,5634909	1,6668811	-0,0015635609	-0,0021111809	-0,002583642
12,292969	6	-0,57442695	-4,5641704	1,2635999	-0,00075910811	-0,0013373856	-0,0016283874
12,302734	6	-0,56127161	-4,5421367	2,1762214	-0,0015582262	-0,0019975752	-0,0024672765
12,3125	6	-0,56726515	-4,5508003	1,8293784	-0,00077116303	-0,0012920615	-0,0016086604
12,322266	6	-0,57069689	-4,5304093	1,7665141	-0,0014418256	-0,0018933425	-0,0023101971
12,332031	6	-0,56931794	-4,530396	0,61970204	-0,00084042543	-0,0013519198	-0,0016245942
12,341797	6	-0,5621624	-4,5279789	0,070575625	-0,0013775277	-0,0018735207	-0,0022633742
12,351563	6	-0,57744354	-4,5179534	1,6084313	-0,00096106209	-0,0014578321	-0,0018402141
12,361328	6	-0,55827796	-4,5233912	-0,020395964	-0,001198864	-0,0016998566	-0,0021109553
12,371094	6	-0,58357894	-4,5260086	0,79633665	-0,0013042255	-0,0018081865	-0,0021621217
12,380859	6	-0,55719733	-4,5074229	1,6737543	-0,00080016273	-0,0013151292	-0,0016431548
12,390625	6	-0,58257967	-4,5148621	1,9481219	-0,0017632244	-0,0023626722	-0,0027800975
12,400391	6	-0,55286229	-4,5123038	1,693815	-0,00015522106	-0,0007776292	-0,00092282658
12,410156	6	-0,57660282	-4,5191121	1,1895597	-0,0023763529	-0,0029297902	-0,0034080399
12,419922	6	-0,56047261	-4,5192418	2,4140439	0,00023057772	-0,00041743589	-0,0005252363
12,429688	6	-0,58039755	-4,4861364	2,4880283	-0,0026593835	-0,0032548045	-0,0037247203
12,439453	6	-0,5575791	-4,4823194	0,962466	0,00044735993	-0,00015890192	-0,00025945739
12,449219	6	-0,57030886	-4,4742932	1,6487204	-0,002803128	-0,0034204996	-0,0039127674
12,458984	6	-0,56141347	-4,4562411	2,0803325	0,00047405629	-8,4266314e-05	-0,00021727647
12,46875	6	-0,56871086	-4,4252558	0,62121081	-0,0027590755	-0,003353422	-0,003825255
12,478516	6	-0,55319607	-4,385704	1,1481531	0,00057216687	-5,818584e-05	-0,00016497535
12,488281	6	-0,56556493	-4,3723583	0,33030286	-0,0028500736	-0,0034857991	-0,003999921
12,498047	6	-0,54893613	-4,3526301	0,50587583	0,00063583691	2,4534311e-05	-0,00012387965
12,507813	6	-0,56366444	-4,300065	1,1164136	-0,003049403	-0,0036113192	-0,0041331984
12,517578	6	-0,54105461	-4,2730465	0,23698434	0,00090905291	0,00035600658	0,00022078289
12,527344	6	-0,55370301	-4,2417636	1,7287396	-0,0033405148	-0,0039564208	-0,0044047791
12,537109	6	-0,53732872	-4,2113681	3,030952	0,0011239971	0,00051344029	0,00035898184
12,546875	6	-0,54609478	-4,1862741	2,1074898	-0,003219455	-0,0038559283	-0,0043109981
12,556641	6	-0,53340673	-4,1405721	1,7676876	0,0010000772	0,00033894903	0,0002668947
12,566406	6	-0,53971112	-4,0930371	1,9217469	-0,0032428671	-0,0038414167	-0,0043108198
12,576172	6	-0,53778976	-4,0609274	2,3372657	0,00087901077	0,00028097813	0,00012080112
12,585938	6	-0,52674145	-4,0119066	2,8990767	-0,0028980176	-0,0035204245	-0,0040112101
12,595703	6	-0,51837385	-3,9734857	0,85791576	0,00069792278	0,00011576041	-5,6346908e-05
12,605469	6	-0,53042978	-3,9397178	1,6219542	-0,0030203857	-0,003660233	-0,0041770847
12,615234	6	-0,5166778	-3,9078944	2,8092787	0,00076582568	0,0001533999	3,8532598e-05
12,625	6	-0,52006155	-3,8834779	2,043452	-0,0029172783	-0,0034879518	-0,0040756939
12,634766	6	-0,5092448	-3,8132751	1,3514422	0,00058216596	8,2931456e-06	-0,00011164448
12,644531	6	-0,50817043	-3,7688317	1,6210601	-0,0027648797	-0,0033574412	-0,0039090435
12,654297	6	-0,50947219	-3,7407203	2,4588034	0,00052410364	-0,00013013619	-0,00026771676
12,664063	6	-0,49105763	-3,701457	3,447365	-0,002502223	-0,0030849078	-0,0036122182
12,673828	6	-0,50890058	-3,6464403	1,2878515	9,0296235e-05	-0,00051937124	-0,00062978145
12,683594	6	-0,48648894	-3,5896428	3,0394456	-0,0019954457	-0,0025962701	-0,0030237224
12,693359	6	-0,4996568	-3,5456281	5,2979217	-0,0003913673	-0,0010139786	-0,001215072
12,703125	6	-0,48102528	-3,5138502	3,2597222	-0,0016645018	-0,0021824995	-0,0026698476
12,712891	6	-0,48520595	-3,4510686	2,6473961	-0,0007205744	-0,0011999372	-0,0014780812
12,722656	6	-0,47443092	-3,3988833	2,418179	-0,0014097674	-0,0019443051	-0,0023592766
12,732422	6	-0,46863139	-3,3546696	3,8428791	-0,00079555216	-0,0013129588	-0,0015925291
12,742188	6	-0,46347648	-3,2894936	4,8789382	-0,0014734595	-0,0019528536	-0,0024030556
12,751953	6	-0,46354532	-3,230623	2,7691014	-0,00084151042	-0,0013840564	-0,0016685112
12,761719	6	-0,45511097	-3,171525	3,2411702	-0,0013578309	-0,0018891351	-0,0023670236
12,771484	6	-0,457775	-3,1042252	4,3170714	-0,00092380808	-0,0014563508	-0,0018047275
12,78125	6	-0,4402262	-3,0633314	3,0547009	-0,0011325002	-0,0017197359	-0,0020993142
12,791016	6	-0,45255542	-2,997858	3,5900249	-0,0012420209	-0,0018324888	-0,0021337171
12,800781	6	-0,42166561	-2,930398	3,436245	-0,00077053352	-0,0013573272	-0,0016499211
12,810547	6	-0,44539362	-2,8788846	4,6972742	-0,0017109298	-0,0022378757	-0,0027207325
12,820313	6	-0,40982246	-2,8138151	5,934052	-0,00028909155	-0,0008525005	-0,0010755912
12,830078	6	-0,43711156	-2,7614412	3,4211018	-0,0024004432	-0,0029374412	-0,0034693952
12,839844	6	-0,4031238	-2,6846249	4,4217892	0,0002736946	-0,00032953065	-0,00049950217
12,849609	6	-0,41473746	-2,6145394	5,3814611	-0,0026178132	-0,0032488769	-0,0037280284
12,859375	6	-0,39413452	-2,5701263	4,3180213	0,00043778637	-0,00013131174	-0,00030230469
12,869141	6	-0,3993687	-2,502084	4,0252132	-0,0027558841	-0,0033978315	-0,0038643726
12,878906	6	-0,38169056	-2,4004781	4,3111482	0,0005210489	-0,00013463802	-0,00025487432
12,888672	6	-0,38608819	-2,3275847	4,684031	-0,002705642	-0,0034036897	-0,0038183103
12,898438	6	-0,36931753	-2,2737532	5,2796493	0,00043790671	-0,00016570308	-0,00028944394
12,908203	6	-0,37629992	-2,2257938	3,5895221	-0,0028242029	-0,0034504491	-0,0039058663
12,917969	6	-0,35185218	-2,1394703	4,5679698	0,00084785308	0,00023221484	0,00014089746
12,927734	6	-0,36298811	-2,0568597	6,8171697	-0,0030392481	-0,0036014533	-0,0041515995
12,9375	6	-0,33904105	-2,0085983	5,8269315	0,00082813273	0,00025766014	0,00013575431
12,947266	6	-0,35040647	-1,9423147	7,1227179	-0,0031903626	-0,0037932359	-0,0042923009
12,957031	6	-0,32617986	-1,8688135	6,9611149	0,001049357	0,00052680401	0,00032680162
12,966797	6	-0,3326574	-1,8155318	7,948	-0,0033929269	-0,0039971634	-0,0045251455
12,976563	6	-0,31755567	-1,7309473	9,435564	0,0010915409	0,0004933108	0,00034906121
12,986328	6	-0,31056702	-1,6609415	7,9588404	-0,0031250869	-0,0037119407	-0,0042288918
12,996094	6	-0,30023217	-1,5864428	8,8487749	0,00088205154	0,00026260642	0,00010403674
13,005859	6	-0,295434	-1,509513	9,965971	-0,0030673884	-0,0036568325	-0,0041464469
13,015625	6	-0,28560817	-1,4552546	8,9223127	0,00070430094	7,7223071e-05	-5,0297967e-05
13,025391	6	-0,28302968	-1,3738118	9,9462461	-0,0028944626	-0,0034635523	-0,0039452203
13,035156	6	-0,2671352	-1,286582	11,129994	0,00066916738	6,9044916e-05	-5,4089251e-05
13,044922	6	-0,2669245	-1,2142938	11,317134	-0,0029214981	-0,0035197427	-0,0040701358
13,054688	6	-0,2514264	-1,1545422	12,509208	0,00073897315	0,0001553084	3,5553021e-05
13,064453	6	-0,24690777	-1,1251734	10,266714	-0,0028191633	-0,0034560747	-0,0039712884
13,074219	6	-0,24091214	-1,0715231	11,438616	0,00046289439	-0,00016943669	-0,00025382289
13,083984	6	-0,22703916	-0,98086244	12,468752	-0,0024967059	-0,0031361068	-0,0036102624
13,09375	6	-0,22871852	-0,92267835	11,407714	0,00012445918	-0,00043540532	-0,00061056891
13,103516	6	-0,20453364	-0,87651771	10,87429	-0,0021413041	-0,0027350697	-0,0032104291
13,113281	6	-0,21294296	-0,8190639	11,165812	-0,00037827331	-0,00096845761	-0,0011664636
13,123047	6	-0,1825434	-0,74756306	11,52372	-0,0015613363	-0,0021379138	-0,0025696908
13,132813	6	-0,18191755	-0,6569733	11,10848	-0,00063661591	-0,0012243824	-0,0015050177
13,142578	6	-0,16575396	-0,58940274	9,9964809	-0,0015531548	-0,0020251584	-0,0024548396
13,152344	6	-0,15905529	-0,50354117	10,33986	-0,00082488521	-0,0013544244	-0,0016778272
13,162109	6	-0,14803201	-0,4046199	10,196586	-0,0013301288	-0,0018605588	-0,0022835901
13,171875	6	-0,13555676	-0,34550583	8,3658657	-0,00075364113	-0,0012991265	-0,0016312205
13,181641	6	-0,12054682	-0,27515903	7,1001425	-0,0013500189	-0,0018896329	-0,002348809
13,191406	6	-0,1178056	-0,20695114	6,6971965	-0,00097615202	-0,0014887166	-0,0018991425
13,201172	6	-0,097551048	-0,14225794	5,0108137	-0,0011651084	-0,0016762749	-0,0021042046
13,210938	6	-0,10382831	-0,073886476	3,1315348	-0,0011785633	-0,0017164216	-0,0021591436
13,220703	6	-0,074106753	-0,017580483	0,94603747	-0,00086005707	-0,001396589	-0,0017559072
13,230469	6	-0,091793239	0,02505295	0,66183507	-0,0017605984	-0,0023570787	-0,0027980965
13,240234	6	-0,049650669	0,001572445	0,56181103	-0,00023068962	-0,00079241738	-0,00098670507
13,25	6	-0,065407455	0,043469667	-0,46318397	-0,0022134939	-0,0028038393	-0,0032681772
13,259766	6	-0,023982525	0,0042457134	-0,18613413	0,0002471052	-0,00035686255	-0,0005604396
13,269531	6	-0,031678379	0,031139888	0,44111162	-0,0026903972	-0,003286466	-0,0037913471
13,279297	6	0,0030708313	-0,0013799407	0,30560419	0,00049205101	-7,2511728e-05	-0,00025451125
13,289063	6	0,013086498	0,042349286	-0,16953796	-0,0027780307	-0,0033680114	-0,0039105769
13,298828	6	0,047720969	0,025227293	-0,48832968	0,00046088462	-0,00012356949	-0,00027803943
13,308594	6	0,066901147	0,0045033172	0,36338344	-0,0027716693	-0,0033632163	-0,0038749787
13,318359	6	0,11271954	0,017905142	0,83953142	0,00058635848	-4,906299e-05	-0,0001876941
13,328125	6	0,1350832	0,029097497	-0,29549003	-0,0027629661	-0,0033816628	-0,0039391723
13,337891	6	0,1910612	0,057983771	-0,49743801	0,00058021134	-1,8183664e-05	-0,00013170815
13,347656	6	0,21246523	0,037194975	0,30560419	-0,0029959455	-0,0036175533	-0,0041021309
13,357422	6	0,2780062	0,015348941	0,59589744	0,00095622323	0,00039076468	0,00021959888
13,367188	6	0,30842036	0,024735555	-0,052303076	-0,0032427998	-0,0038443762	-0,0043266467
13,376953	6	0,37536114	0,029604882	-0,54012984	0,0010658515	0,00040994654	0,00026114183
13,386719	6	0,4202345	0,026133098	0,58181584	-0,0032186566	-0,0038741131	-0,0043469244
13,396484	6	0,4891634	0,0218058	0,88317323	0,0010700204	0,00042392281	0,0003325087
13,40625	6	0,54276526	0,038062502	-0,33281744	-0,0032719194	-0,0038884901	-0,0044114753
13,416016	6	0,60788691	0,030575506	-0,89658427	0,00084452768	0,00017788808	0,00010690826
13,425781	6	0,66649556	0,032637175	-0,28839335	-0,0029011534	-0,0035690973	-0,0040010437
13,435547	6	0,7413137	0,032317825	0,26408583	0,00081173435	0,00022173446	6,4490159e-05
13,445313	6	0,78829408	0,42702192	12,374427	-0,0030140509	-0,0036350207	-0,0041106744
13,455078	6	0,85668474	0,71406049	23,245337	0,00075791817	9,9192475e-05	-1,9234431e-05
13,464844	6	0,91462374	1,4152131	28,287582	-0,0028553426	-0,0034545998	-0,0039834022
13,474609	6	0,9828496	2,0309541	30,256323	0,00060292776	-5,7778663e-05	-0,00016127204
13,484375	6	1,0283759	2,3480072	28,430353	-0,0027804307	-0,0033577392	-0,0038709631
13,494141	6	1,0589987	2,5472746	27,40589	0,00061090873	1,9519921e-05	-0,00016829574
13,503906	6	1,0776156	2,7226486	27,300724	-0,0025609923	-0,0032016214	-0,0036795698
13,513672	6	1,0674852	2,7730591	26,654396	0,00013969271	-0,00046648545	-0,00065571815
13,523438	6	1,0825453	2,7181001	26,510199	-0,0020763993	-0,0025965963	-0,0030984203
13,533203	6	1,059226	2,6035378	25,136351	-0,00031308984	-0,00090502965	-0,0010735481
13,542969	6	1,0663984	2,471467	27,21319	-0,001844216	-0,0024028199	-0,0027862669
13,552734	6	1,0418234	2,4233136	27,606358	-0,00070221687	-0,0012478514	-0,0015425567
13,5625	6	1,0435444	2,3805542	26,114882	-0,0014184433	-0,0019015764	-0,0023305675
13,572266	6	1,0431793	2,3528743	26,473011	-0,00076373701	-0,0012985852	-0,001556845
13,582031	6	1,0439346	2,3125679	26,471838	-0,0014829519	-0,0019647798	-0,0024557703
13,591797	6	1,0437155	2,3083642	25,606714	-0,00083841814	-0,0013775766	-0,0016701939
13,601563	6	1,0531595	2,3671989	25,385489	-0,0013843913	-0,0018368675	-0,0022647649
13,611328	6	1,0557714	2,5056942	23,185629	-0,00099400769	-0,0014802045	-0,0018106569
13,621094	6	1,0871265	2,651998	24,645617	-0,0012750414	-0,0017146637	-0,002179788
13,630859	6	1,0950476	2,9124172	24,352781	-0,0011523605	-0,0016958765	-0,0020674826
13,640625	6	1,1378515	3,1827714	21,813036	-0,00083686603	-0,0013728362	-0,001711251
13,650391	6	1,1318934	3,4078922	20,98119	-0,0016091935	-0,002172373	-0,0025881357
13,660156	6	1,1755151	3,5246067	21,32859	-0,00037815989	-0,00093611109	-0,0011809473
13,669922	6	1,1500869	3,5523324	20,25037	-0,0022812679	-0,0028498913	-0,0032936621
13,679688	6	1,1800025	3,5801425	20,51549	0,00015956597	-0,00041419684	-0,00054774713
13,689453	6	1,157307	3,5946846	20,238274	-0,0026355088	-0,0032611112	-0,0037417705
13,699219	6	1,1730617	3,5824001	19,996511	0,00046357367	-0,00012886255	-0,00028805743
13,708984	6	1,1671662	3,552685	20,82062	-0,0026965069	-0,0032795374	-0,0038629232
13,71875	6	1,1724067	3,5247214	19,438919	0,00047757916	-0,00012813728	-0,00026492475
13,728516	6	1,1598897	3,5320566	20,926622	-0,0027347985	-0,0033609106	-0,0038882319
13,738281	6	1,1714596	3,5634434	21,136589	0,00039496561	-0,00015201453	-0,000325726
13,748047	6	1,1559969	3,5369132	20,137663	-0,0028160489	-0,0034881348	-0,003945176
13,757813	6	1,1723775	3,5195189	20,306866	0,00070118345	8,8734654e-05	-6,5576751e-05
13,767578	6	1,159898	3,5246704	19,168993	-0,0030225276	-0,0035718582	-0,0041047018
13,777344	6	1,1895237	3,6169798	19,704262	0,0007886716	0,0002309687	0,00012140146
13,787109	6	1,1764977	3,7539771	20,307173	-0,0032374365	-0,0038527299	-0,0043239612
13,796875	6	1,2078693	3,8615296	17,909864	0,0011483931	0,00056670897	0,00040945923
13,806641	6	1,2069869	3,9771876	17,636446	-0,0033724511	-0,003984733	-0,0044841785
13,816406	6	1,2230003	4,1060357	17,283876	0,001016001	0,00035074991	0,0002029082
13,826172	6	1,2264341	4,1749578	16,363319	-0,0031100381	-0,0037493233	-0,0042207246
13,835938	6	1,2402465	4,2215838	16,256367	0,0009676654	0,00030489435	0,00018783969
13,845703	6	1,2353525	4,238049	15,425663	-0,0030151377	-0,0036656212	-0,0041565201
13,855469	6	1,2399107	4,2363749	16,230158	0,00064094481	3,4620676e-05	-8,6646614e-05
13,865234	6	1,2324486	4,2248902	16,95645	-0,0028458678	-0,0034752672	-0,0039747558
13,875	6	1,2418592	4,2136374	15,203292	0,00078758661	0,00012315081	-2,5262489e-05
13,884766	6	1,2361493	4,2148666	15,57528	-0,0029691849	-0,0035526769	-0,0041090837
13,894531	6	1,2390429	4,2267656	15,243077	0,00069456943	8,1455204e-05	-3,1087111e-05
13,904297	6	1,2388489	4,2224674	14,912998	-0,0028437737	-0,003457289	-0,0039622886
13,914063	6	1,2402403	4,2158456	15,999376	0,00049690076	-0,00013154536	-0,00028238617
13,923828	6	1,2478048	4,22188	16,419813	-0,0025436364	-0,0031711089	-0,0036637257
13,933594	6	1,2409475	4,2635822	16,528164	0,0002569193	-0,00033170459	-0,0005124223
13,943359	6	1,2621095	4,3608937	16,026897	-0,0022055316	-0,002749674	-0,0032367741
13,953125	6	1,2487394	4,4437437	14,117472	-0,00032263968	-0,00090276572	-0,0011400987
13,962891	6	1,2764478	4,5140877	14,659306	-0,0016143071	-0,0021504199	-0,0025666037
13,972656	6	1,2736294	4,5760775	14,64827	-0,0006321175	-0,0012077464	-0,0014643293
13,982422	6	1,2897199	4,6208329	12,857113	-0,0014890722	-0,0020155543	-0,0024788065
13,992188	6	1,2819219	4,6575069	13,824162	-0,00080151157	-0,0013487865	-0,0016714297
14,001953	6	1,2831631	4,6580062	13,180543	-0,0014698877	-0,0019451748	-0,0024486452
14,011719	6	1,285848	4,6528955	14,173687	-0,00078662485	-0,0013529117	-0,0016857791
14,021484	6	1,2880573	4,6701336	14,48499	-0,0013986208	-0,0018675384	-0,0023300562
14,03125	6	1,2807891	4,6590171	12,834538	-0,00087947864	-0,0013713322	-0,0017623235
14,041016	6	1,2893674	4,6416078	13,488941	-0,0012109212	-0,001726378	-0,0021384824
14,050781	6	1,2743574	4,633059	15,809806	-0,0012133684	-0,001745972	-0,0021417376
14,060547	6	1,2964728	4,6292348	13,764594	-0,00082052569	-0,0013812257	-0,0017192732
14,070313	6	1,2727489	4,6447744	13,352372	-0,0016499679	-0,0022453885	-0,0027236037
14,080078	6	1,2970716	4,6513901	12,327265	-0,0003699903	-0,00094250834	-0,0012366005
14,089844	6	1,2769109	4,6396866	13,271961	-0,002131151	-0,0027039309	-0,0032557866
14,099609	6	1,3019385	4,6639175	12,761783	0,00023610904	-0,00039290253	-0,00053959159
14,109375	6	1,2835616	4,7012563	11,162348	-0,0026416352	-0,0032619704	-0,0037699849
14,119141	7	1,301949	4,7391462	11,889506	0,00049755501	-0,00015094827	-0,00025865549
14,128906	7	1,2931309	4,7728992	12,683831	-0,0028141686	-0,0034047172	-0,0039325049
14,138672	7	1,3026896	4,7953429	12,093522	0,00051496713	-0,00010821973	-0,00025494781
14,148438	7	1,2934937	4,8377547	12,070332	-0,0027591798	-0,0033979807	-0,003891526
14,158203	7	1,3039873	4,8452125	11,463818	0,00055740518	-0,00010839055	-0,00019877487
14,167969	7	1,2976933	4,8230038	11,651516	-0,0027256298	-0,0033426643	-0,0038458265
14,177734	7	1,3100705	4,8126774	12,199748	0,00061375427	3,257447e-05	-0,00017410515
14,1875	7	1,2929974	4,8358936	11,07227	-0,0030360622	-0,003661471	-0,0042138044
14,197266	7	1,3111677	4,8383574	12,503341	0,00090857764	0,00027440384	0,00016971324
14,207031	7	1,2912867	4,8198867	13,186969	-0,0032031159	-0,0038172447	-0,0042799818
14,216797	7	1,308291	4,7992449	11,827312	0,0010926733	0,0004144852	0,0003019587
14,226563	7	1,3004261	4,8120399	11,873525	-0,0032689716	-0,0039532646	-0,0044014398
14,236328	7	1,3071415	4,8158503	11,807755	0,0011854954	0,00052488694	0,00044788007
14,246094	7	1,3033551	4,8031631	12,094248	-0,0032148107	-0,0038511758	-0,0043262187
14,255859	7	1,3064239	4,8040781	12,615826	0,00080062787	0,00020427187	1,7903731e-05
14,265625	7	1,2969172	4,7958755	10,707658	-0,002984581	-0,0036078112	-0,0041415067
14,275391	7	1,3059065	4,7938743	11,190176	0,00082164188	0,00026319688	6,1251048e-05
14,285156	7	1,2984443	4,8105373	12,215395	-0,0029601627	-0,0035716542	-0,0040645082
14,294922	7	1,3089627	4,8059306	10,616631	0,00065487798	2,305875e-05	-8,3063933e-05
14,304688	7	1,3000569	4,8034286	11,019744	-0,0028499195	-0,0034793767	-0,0039920271
14,314453	7	1,3078153	4,7970262	11,232924	0,00064609386	1,1051889e-05	-0,00010588119
14,324219	7	1,3017738	4,7828865	11,566524	-0,0028848909	-0,0034791406	-0,0040059527
14,333984	7	1,3030484	4,7856321	12,312457	0,00060553633	-3,7958307e-05	-0,00016242062
14,34375	7	1,3060379	4,7853475	10,405406	-0,0025010982	-0,00314997	-0,0036700368
14,353516	7	1,2989638	4,7974687	10,86535	0,00019231433	-0,00041350708	-0,00063679798
14,363281	7	1,3088167	4,787149	12,067035	-0,0022070459	-0,0027848175	-0,003218404
14,373047	7	1,2921107	4,7544003	10,444242	-0,00025931935	-0,0008652368	-0,0010692459
14,382813	7	1,3154652	4,7554803	10,796842	-0,0017285489	-0,0022908028	-0,0026554079
14,392578	7	1,295628	4,7870102	10,912567	-0,00072327239	-0,0013086107	-0,0016270394
14,402344	7	1,3019011	4,781889	11,229459	-0,0015280865	-0,0019770744	-0,0024747939
14,412109	7	1,2982044	4,7552104	11,495333	-0,00073958829	-0,0013286181	-0,0016183096
14,421875	7	1,300591	4,7353826	9,72122	-0,0014237296	-0,0018268876	-0,0022709726
14,431641	7	1,3015527	4,7453365	10,434799	-0,0008629681	-0,001403994	-0,0016846522
14,441406	7	1,3042271	4,7512927	11,502542	-0,001470541	-0,0019333421	-0,0023915134
14,451172	7	1,2939153	4,7284446	10,748338	-0,00097269763	-0,0014408914	-0,0018152216
14,460938	7	1,3032091	4,6954446	12,320224	-0,0012003686	-0,0017510316	-0,0021853526
14,470703	7	1,2844441	4,6801772	12,697745	-0,0011937924	-0,0016992842	-0,0020943363
14,480469	7	1,2979708	4,6505656	13,330635	-0,00091739005	-0,0014045095	-0,0018217121
14,490234	7	1,2718081	4,6305346	12,539271	-0,0015637464	-0,0021213458	-0,0025437505
14,5	7	1,3011312	4,5979862	12,203883	-0,00029856194	-0,00092128362	-0,0010815298
14,509766	7	1,268608	4,5647416	12,823138	-0,0022428241	-0,0028651543	-0,0032883144
14,519531	7	1,2891775	4,5207853	13,871435	9,1478578e-05	-0,00051427266	-0,00067180709
14,529297	7	1,2650301	4,4720149	12,74446	-0,0025605098	-0,0032048416	-0,0037170032
14,539063	7	1,2789887	4,440774	12,888741	0,00048225236	-0,00013980016	-0,00026126456
14,548828	7	1,2650865	4,4269805	12,748484	-0,0028425436	-0,0033735468	-0,0039173802
14,558594	7	1,2717873	4,3969278	13,542027	0,00048096379	-0,00011806257	-0,00025356945
14,568359	7	1,2562559	4,3500271	13,761577	-0,0027088511	-0,0033367388	-0,0038426975
14,578125	7	1,2658272	4,283596	13,068449	0,00050745311	-0,00015388758	-0,0002592337
14,587891	7	1,2471726	4,2465491	13,61372	-0,0028050884	-0,0034631465	-0,0039888779
14,597656	7	1,2587655	4,2429714	15,745628	0,00055400131	-1,3236095e-05	-0,00013255383
14,607422	7	1,2360263	4,1900778	14,309473	-0,0029023257	-0,0034885181	-0,0040085036
14,617188	7	1,2565249	4,1299367	14,089868	0,00086490414	0,00020433711	0,00010507618
14,626953	7	1,2328261	4,0867229	14,689397	-0,0032154808	-0,0038476111	-0,004325198
14,636719	7	1,2474167	4,0439444	15,014643	0,0011008274	0,00047757159	0,00037124852
14,646484	7	1,228514	4,0126443	15,756916	-0,0032449034	-0,003906229	-0,0043385569
14,65625	7	1,2377181	3,972882	14,569564	0,00093402574	0,00032196695	0,00024357796
14,666016	7	1,2253973	3,9248343	15,931595	-0,0032083134	-0,0038476007	-0,0043254131
14,675781	7	1,2215817	3,8723552	15,909467	0,00097781594	0,00034427919	0,00027153577
14,685547	7	1,2235782	3,8022153	14,802692	-0,0029721996	-0,0036103351	-0,0040602423
14,695313	7	1,2182564	3,7746189	15,916312	0,00066702341	6,5251072e-05	-6,8580848e-05
14,705078	7	1,206336	3,7483857	16,894592	-0,0029998047	-0,0036061394	-0,0041204933
14,714844	7	1,2130159	3,6970427	16,458733	0,00086608226	0,00015395303	6,1193496e-05
14,724609	7	1,1987758	3,6356688	17,014257	-0,0029443731	-0,0036309904	-0,0040819673
14,734375	7	1,1992536	3,5814736	16,680882	0,00068495196	2,1693986e-05	-0,0001013976
14,744141	7	1,1904123	3,5266044	18,196106	-0,0027120956	-0,0034125261	-0,0038812361
14,753906	7	1,188854	3,494067	19,380384	0,00050994754	-0,00013896916	-0,0002335824
14,763672	7	1,1883972	3,4476464	17,195559	-0,0026305737	-0,0033037362	-0,0037116108
14,773438	7	1,173264	3,3872743	18,284702	0,00020361986	-0,00039445495	-0,00057225692
14,783203	7	1,184569	3,3136914	19,023289	-0,0021094002	-0,0027049736	-0,0031606131
14,792969	7	1,1601317	3,2331071	17,948448	-0,00031468124	-0,00089451595	-0,0011459144
14,802734	7	1,1736041	3,1936553	18,981016	-0,0017591636	-0,0023156865	-0,0027888995
14,8125	7	1,1554108	3,1374304	18,234999	-0,00061070651	-0,0011513414	-0,0014375621
14,822266	7	1,1589863	3,0569603	19,816916	-0,0013928647	-0,0019384541	-0,0024222201
14,832031	7	1,1482656	2,975497	21,582199	-0,00085877581	-0,0014007251	-0,0017073186
14,841797	7	1,1408806	2,9091818	20,797625	-0,0015201336	-0,0019961281	-0,002483228
14,851563	7	1,1347868	2,8707888	21,865955	-0,00074350421	-0,0012918439	-0,0016425269
14,861328	7	1,1288955	2,8124809	24,289274	-0,0014648455	-0,0018725961	-0,0023295637
14,871094	7	1,117987	2,7256253	23,39607	-0,00089872605	-0,001480072	-0,0017669691
14,880859	7	1,123847	2,6694705	23,785299	-0,0011824204	-0,001705798	-0,0021419651
14,890625	7	1,1017734	2,6015754	23,341867	-0,0011354506	-0,001686933	-0,0020444691
14,900391	7	1,1140463	2,5265193	23,904768	-0,0008398206	-0,001471006	-0,0017570384
14,910156	7	1,0812519	2,4571955	26,12248	-0,001714487	-0,0022187331	-0,0026390825
14,919922	7	1,0978367	2,3847506	24,689623	-0,00042927728	-0,0010046979	-0,0012409177
14,929688	7	1,0620298	2,3152843	25,125034	-0,0021168911	-0,0027423583	-0,0031368094
14,939453	7	1,0851738	2,2455897	25,892929	0,00014273217	-0,00046751151	-0,00057157117
14,949219	7	1,0554125	2,1597311	25,499678	-0,0024912003	-0,0030913004	-0,0035761173
14,958984	7	1,0650194	2,1019125	26,27355	0,0004503825	-0,00016537958	-0,00025669846
14,96875	7	1,0435903	2,0322905	26,12818	-0,0027779937	-0,0033952869	-0,0039045715
14,978516	7	1,0452509	1,9597758	28,073145	0,00051330123	-0,00015882042	-0,00025309512
14,988281	7	1,0280067	1,8923182	29,08716	-0,0027340672	-0,0033825557	-0,0039111567
14,998047	7	1,0269803	1,8092439	28,070351	0,00054540066	-0,00017702852	-0,00024362555
15,007813	7	1,0097778	1,7543737	28,277048	-0,0026765396	-0,0033276677	-0,0038344143
15,017578	7	1,0177302	1,6895338	29,317551	0,00063100993	7,4787749e-06	-6,8337686e-05
15,027344	7	0,99265456	1,593376	29,453979	-0,0029927676	-0,0036293711	-0,0040936973
15,037109	7	1,0028496	1,5205551	29,470549	0,00079130201	0,00020231854	8,1833496e-05
15,046875	7	0,97585887	1,4645591	29,30154	-0,0031339421	-0,003763451	-0,0042488817
15,056641	7	0,98489821	1,4014469	29,498655	0,0010323434	0,00048908015	0,00029691006
15,066406	7	0,9611097	1,3203501	29,778555	-0,0033770844	-0,0040519815	-0,0044829389
15,076172	7	0,96326262	1,2257223	29,072632	0,0011334708	0,00049297797	0,00040800287
15,085938	7	0,95306963	1,1641548	29,151785	-0,0031183588	-0,0037406688	-0,0042620068
15,095703	7	0,94699681	1,1143268	30,365707	0,00086779997	0,00015156952	7,6931028e-05
15,105469	7	0,93357444	1,0350002	30,310806	-0,0030606801	-0,0036623715	-0,0041420702
15,115234	7	0,92944801	0,96753484	29,976339	0,00080277899	0,00015197757	4,0733794e-05
15,125	7	0,91510564	0,89376795	28,87982	-0,0028400705	-0,0034991743	-0,0039513409
15,134766	7	0,91550201	0,81221092	29,315371	0,00065581047	7,7582088e-05	-0,00010148957
15,144531	7	0,90007693	0,75588894	30,079634	-0,0029409409	-0,0035371748	-0,0040642535
15,154297	7	0,8950305	0,68877566	27,581099	0,00072550215	0,00011495124	-4,5606212e-05
15,164063	7	0,88279098	0,63038617	27,250294	-0,0029359802	-0,0035192769	-0,0040525203
15,173828	7	0,87659299	0,57337719	26,140921	0,00053242664	-0,00010278759	-0,00019099592
15,183594	7	0,86859673	0,49729133	24,83083	-0,0025533922	-0,0031700253	-0,0036854155
15,193359	7	0,85350126	0,44295985	22,802883	0,00021741289	-0,0003938539	-0,00055509963
15,203125	7	0,85852265	0,38788879	20,829252	-0,0022285064	-0,0028390526	-0,0032650349
15,212891	7	0,82974613	0,3368223	19,67811	-0,00022211694	-0,00079003721	-0,0010582616
15,222656	7	0,84395498	0,28364947	17,41103	-0,0016715894	-0,0022663702	-0,0026652934
15,232422	7	0,81982225	0,20689331	13,481789	-0,00069217168	-0,0012935302	-0,0015279814
15,242188	7	0,80521077	0,15940033	10,490455	-0,0014708745	-0,002040593	-0,0024850236
15,251953	7	0,79819083	0,13099378	7,7058187	-0,00077261793	-0,0012944799	-0,0016060789
15,261719	7	0,7831955	0,064337537	3,3563933	-0,0013965701	-0,0019605639	-0,0023891071
15,271484	7	0,77291071	0,01138458	-0,060070306	-0,00076764618	-0,0013253101	-0,0016279692
15,28125	7	0,75597525	0,020010397	0,24810433	-0,0014096764	-0,001954871	-0,0023594685
15,291016	7	0,74594706	-0,012985524	1,1296011	-0,00085574394	-0,0014247115	-0,001744366
15,300781	7	0,73277295	0,023868866	0,5171634	-0,0012768981	-0,0018177466	-0,0022503228
15,310547	7	0,70179135	0,012413319	-0,076945871	-0,0011716326	-0,0016201839	-0,0020327081
15,320313	7	0,69800287	0,036144163	-0,11187047	-0,00093969115	-0,0014704961	-0,0017824569
15,330078	7	0,64208537	0,04864186	1,1968799	-0,0016138356	-0,0021427965	-0,0025823961
15,339844	7	0,64406306	0,021396205	0,27442351	-0,0003815387	-0,000975309	-0,0011762374
15,349609	7	0,58091909	0,029455125	-0,02251938	-0,0020619649	-0,002662584	-0,0031887507
15,359375	7	0,56426525	0,024610385	0,34438446	-8,2026236e-06	-0,00051144848	-0,00072244136
15,369141	7	0,49922705	0,037407316	0,76331198	-0,0025741572	-0,0032030975	-0,0037191503
15,378906	7	0,46598196	0,031589158	-0,02335757	0,00035332399	-0,00020280905	-0,00036188602
15,388672	7	0,4004848	0,024082884	-0,26889145	-0,002704998	-0,0033478085	-0,0038427941
15,398438	7	0,35501063	0,011016056	0,14595687	0,00050255319	-0,00010053923	-0,00023583438
15,408203	7	0,28839946	0,017919671	-0,12561679	-0,0027236433	-0,0033905811	-0,0039132861
15,417969	7	0,23825228	0,045021717	-0,00027939677	0,00048459129	-0,00013156922	-0,00024210982
15,427734	7	0,16154408	0,013850257	-0,397861	-0,0027762942	-0,0034285479	-0,0039008979
15,4375	7	0,1074186	0,025243219	0,075940043	0,0005387289	-0,00011989939	-0,00022168184
15,447266	7	0,01775533	-0,0065792352	0,59438872	-0,0029163896	-0,0035470882	-0,0040666088
15,457031	7	-0,036791563	-0,016155001	0,52560121	0,00084036932	0,00018450677	0,00013441757
15,466797	7	-0,12966543	-0,70574188	4,111156	-0,0031806293	-0,0038318594	-0,0042626243
15,476563	7	-0,1851052	-1,0276328	7,4165874	0,001038237	0,00037719228	0,00027219392
15,486328	7	-0,26758164	-1,5787941	6,7268124	-0,0032301524	-0,0038669761	-0,0043345536
15,496094	7	-0,31220883	-2,2925222	5,4523721	0,0010799087	0,00048739699	0,00036418909
15,505859	7	-0,35877198	-2,7249966	5,0412679	-0,0033166592	-0,0039376407	-0,0044241548
15,515625	7	-0,37601411	-2,7415357	4,2550454	0,00090570218	0,0002895082	0,00014800316
15,525391	7	-0,37591189	-2,6233568	3,2256916	-0,0029289634	-0,0035478708	-0,0040399348
15,535156	7	-0,36738992	-2,67381	3,6607683	0,00073400571	0,00013649379	6,0277671e-06
15,544922	7	-0,36966592	-2,7478344	2,3797898	-0,0030563693	-0,0037113568	-0,0041701463
15,554688	7	-0,3452599	-2,5650501	2,8980711	0,00071243278	0,00011824576	-1,626373e-05
15,564453	7	-0,33885121	-2,2358165	4,430562	-0,002856981	-0,0035670593	-0,003985757
15,574219	7	-0,32133579	-2,0957959	3,6549568	0,00060942257	-2,0843609e-05	-0,00016602236
15,583984	7	-0,32409787	-2,1514249	4,9620309	-0,0028130354	-0,0034263022	-0,0039285799
15,59375	7	-0,32162786	-2,2063754	5,2618237	0,00059302547	1,628875e-05	-0,00012866658
15,603516	7	-0,3178519	-2,1547008	5,8925338	-0,0026539559	-0,0032637233	-0,0037364173
15,613281	7	-0,33414483	-2,0767035	4,827529	0,00021113898	-0,00036653754	-0,0005743432
15,623047	7	-0,33115119	-2,2346044	3,9528496	-0,0021640772	-0,00276274	-0,0032789076
15,632813	7	-0,3672272	-2,518822	5,2382426	-0,00017876388	-0,0008121393	-0,00095188938
15,642578	7	-0,38172185	-2,8514495	7,2281623	-0,0018423735	-0,0024237214	-0,0028239773
15,652344	7	-0,4273504	-3,1261747	5,1013379	-0,00063157431	-0,0012020526	-0,0014854472
15,662109	7	-0,43938965	-3,3334322	4,2495131	-0,0014966504	-0,0019604666	-0,0024025799
15,671875	7	-0,45513391	-3,5054018	3,6518834	-0,00073113432	-0,0012580188	-0,0015528101
15,681641	7	-0,46316147	-3,5954432	4,1836314	-0,0014674891	-0,0020298392	-0,0024497528
15,691406	7	-0,45856774	-3,5740035	4,2483954	-0,00087955547	-0,0014088557	-0,0016695916
15,701172	7	-0,46135694	-3,5243332	2,3966656	-0,0014226764	-0,0019484349	-0,0023809627
15,710938	7	-0,46658903	-3,511874	3,3687987	-0,00083436962	-0,001407698	-0,0016528561
15,720703	7	-0,45355886	-3,5240741	4,0209665	-0,0012801093	-0,0017833639	-0,0021924281
15,730469	7	-0,46741515	-3,5205698	2,5752001	-0,0011552948	-0,0016871808	-0,0020199749
15,740234	7	-0,44512242	-3,4646275	3,1644478	-0,00090277981	-0,0014816364	-0,0018133976
15,75	7	-0,4693073	-3,4403212	3,1144917	-0,0015146713	-0,00200564	-0,0024130843
15,759766	7	-0,43814212	-3,4615057	3,7390552	-0,0005052042	-0,0010419723	-0,0013334779
15,769531	7	-0,47710121	-3,4723938	4,0213575	-0,0022314573	-0,002774254	-0,0032427907
15,779297	7	-0,45091569	-3,4706602	1,9259937	9,2401169e-05	-0,00047045853	-0,00067463407
15,789063	7	-0,47451019	-3,4559424	3,179647	-0,0024731404	-0,0031075559	-0,003547142
15,798828	7	-0,45265138	-3,4515712	4,745666	0,00038974467	-0,00029624571	-0,00034786086
15,808594	7	-0,47979861	-3,5528548	3,0477159	-0,0027340702	-0,0033722837	-0,0038805378
15,818359	7	-0,47923326	-3,7037344	2,8872862	0,00049200596	-0,0001288311	-0,00024214569
15,828125	7	-0,50182849	-3,8319113	2,6701949	-0,0027525222	-0,0034244624	-0,0038843504
15,837891	7	-0,49974024	-3,9606447	2,8656051	0,00047462891	-0,00016434622	-0,0002768205
15,847656	7	-0,52236676	-4,0405221	2,9621646	-0,0028285219	-0,0034272668	-0,0039290255
15,857422	7	-0,51424533	-4,0987439	2,165828	0,00064076984	2,1871037e-05	-6,2600229e-05
15,867188	7	-0,5340451	-4,1148505	2,43539	-0,0029358617	-0,0034662359	-0,0040231375
15,876953	7	-0,51546365	-4,1061716	3,1063333	0,00072996295	5,9939564e-05	-2,1187952e-05
15,886719	7	-0,53595811	-4,1135268	0,98330903	-0,0031713126	-0,0038227355	-0,0042459895
15,896484	7	-0,51457494	-4,1090403	1,7691404	0,0010835595	0,00043222509	0,0003435011
15,90625	7	-0,53425163	-4,0843229	1,7203019	-0,003307024	-0,0039558359	-0,0044375383
15,916016	7	-0,52892774	-4,0852036	1,9786321	0,00100957	0,0003921423	0,0002714445
15,925781	7	-0,52749038	-4,1000924	2,4259462	-0,0031213099	-0,0038157264	-0,0042452109
15,935547	7	-0,52727759	-4,1150351	1,3815053	0,00093549548	0,00034114797	0,00027242838
15,945313	7	-0,52883595	-4,1002479	1,8252991	-0,0030824782	-0,0037365239	-0,0042245844
15,955078	7	-0,52403986	-4,0977921	3,071744	0,0006725124	-9,332889e-06	-8,9385576e-05
15,964844	7	-0,53676546	-4,160615	1,1710078	-0,0027659338	-0,0034200514	-0,0038929766
15,974609	7	-0,53822786	-4,228693	0,95492232	0,00076341804	0,00014318567	-6,4210326e-07
15,984375	7	-0,55422038	-4,3027778	2,2089109	-0,0029800946	-0,0036450508	-0,004135224
15,994141	7	-0,54619908	-4,3828473	1,1387095	0,00080166862	0,00010071476	1,9565341e-05
16,003906	7	-0,56063533	-4,4276352	1,9120798	-0,002834019	-0,0034695899	-0,0039551631
16,013672	7	-0,55112243	-4,4654398	1,4071538	0,00049175182	-0,00016135031	-0,00021760054
16,023438	7	-0,56023479	-4,4873967	1,8063002	-0,0026359579	-0,0032600039	-0,0037736127
16,033203	7	-0,56899041	-4,4935451	2,5803969	0,00033860924	-0,0002696536	-0,00037884159
16,042969	7	-0,55909365	-4,5034132	1,0825508	-0,0022536693	-0,0028297831	-0,0033432154
16,052734	7	-0,56827903	-4,4898462	1,4307909	-0,00024133333	-0,00084319245	-0,0010700113
16,0625	7	-0,55482954	-4,469696	1,7014146	-0,0017523465	-0,0023159736	-0,0027640138
16,072266	7	-0,56484729	-4,4817629	1,053717	-0,00052616646	-0,0011384495	-0,0013730222
16,082031	7	-0,55593312	-4,494307	0,41306019	-0,001581178	-0,0021653604	-0,0025676447
16,091797	7	-0,55641085	-4,512629	-0,38897619	-0,00087941909	-0,0014000932	-0,0017038379
16,101563	7	-0,55991977	-4,510807	0,45513734	-0,0014019674	-0,0019961263	-0,0023776211
16,111328	7	-0,56035578	-4,4668059	1,4979019	-0,00074090052	-0,0013113449	-0,0016268507
16,121094	8	-0,55821121	-4,4652224	-0,076834112	-0,0014645598	-0,0020111026	-0,0023625165
16,130859	8	-0,560458	-4,4946365	0,962466	-0,0008491585	-0,0014065898	-0,0017123672
16,140625	8	-0,56056648	-4,5140834	1,8236786	-0,0012853324	-0,0017859257	-0,0021698133
16,150391	8	-0,57033807	-4,5199308	1,721643	-0,0011479334	-0,0016669829	-0,001991112
16,160156	8	-0,56028485	-4,5304842	1,211185	-0,0010607283	-0,0016043152	-0,0019588643
16,169922	8	-0,57976335	-4,5675249	0,44619665	-0,0015500261	-0,0021301496	-0,0025032619
16,179688	8	-0,557504	-4,5914507	2,0691009	-0,00044514454	-0,0010633663	-0,0012825148
16,189453	8	-0,58578402	-4,5877247	2,9500947	-0,0020457257	-0,0025514753	-0,0030731608
16,199219	8	-0,55541575	-4,6137447	0,14171004	-1,0860531e-05	-0,0006126634	-0,00077708933
16,208984	8	-0,58773667	-4,6151214	0,46731904	-0,0025907457	-0,0032146282	-0,0037097647
16,21875	8	-0,56502044	-4,6078467	0,75744462	0,00043997119	-0,00018711336	-0,00032991113
16,228516	8	-0,5788517	-4,6124544	-0,45938417	-0,0027929905	-0,0034346543	-0,0038741156
16,238281	8	-0,57902902	-4,6033211	-0,088512897	0,00037909485	-0,00018730776	-0,00031470205
16,248047	8	-0,57864934	-4,5890436	-0,16054139	-0,0027639216	-0,0033361502	-0,0039118663
16,257813	8	-0,57390541	-4,5942559	0,70508569	0,00048016358	-0,00012919756	-0,00019725245
16,267578	8	-0,57728499	-4,5892396	1,2972951	-0,0027248054	-0,0033832761	-0,0038612108
16,277344	8	-0,56406498	-4,5861716	-0,37450343	0,00050206378	-0,00012422612	-0,0002306715
16,287109	8	-0,58124661	-4,5808034	0,27464703	-0,0029922586	-0,0036236467	-0,0040863543
16,296875	8	-0,5679661	-4,5779696	1,2934953	0,00083186518	0,00020981929	4,7841822e-05
16,306641	8	-0,58496416	-4,584569	0,86193907	-0,0030810416	-0,0036986449	-0,0041829566
16,316406	8	-0,56705445	-4,5585604	0,87384135	0,00098991382	0,00033257841	0,00020969332
16,326172	8	-0,58747798	-4,5539761	-0,06230548	-0,0032466832	-0,0038702886	-0,004378079
16,335938	8	-0,57071149	-4,5630178	1,2868457	0,0011786853	0,00050051941	0,00041272253
16,345703	8	-0,57223648	-4,572866	2,5868788	-0,0033047164	-0,0039220289	-0,0044168369
16,355469	8	-0,57538867	-4,5698633	0,67507851	0,00088779139	0,00028599193	0,00013444042
16,365234	8	-0,57512164	-4,5689697	1,7874688	-0,0030214051	-0,0036293245	-0,0041451482
16,375	8	-0,56596756	-4,5731082	2,9294751	0,00084491039	0,00023469614	0,00011207936
16,384766	8	-0,57679892	-4,5950294	1,8816255	-0,002954893	-0,0036019578	-0,0040841755
16,394531	8	-0,57048202	-4,5676947	1,5022606	0,00059072964	-5,5947996e-05	-7,2706753e-05
16,404297	8	-0,57469189	-4,5580664	0,44977292	-0,0028563363	-0,0035537558	-0,0040033371
16,414063	8	-0,56391478	-4,5598216	1,5348382	0,00072078459	3,6152651e-05	-6,8319059e-05
16,423828	8	-0,57313561	-4,5442996	1,619719	-0,0029322929	-0,0035981061	-0,0040275846
16,433594	8	-0,56582779	-4,5318608	-0,55119395	0,00063343672	1,2801847e-05	-0,00010299635
16,443359	8	-0,56080222	-4,522543	0,45128167	-0,0026577043	-0,0033180837	-0,0037395065
16,453125	8	-0,56644112	-4,4973712	1,7774105	0,00024951558	-0,00035673694	-0,00044929993
16,462891	8	-0,55830717	-4,4845362	0,48581511	-0,0022565124	-0,0029563124	-0,0033999733
16,472656	8	-0,56459695	-4,447185	-0,23145229	-0,00014916543	-0,00076973363	-0,00092408241
16,482422	8	-0,55194438	-4,4160542	-1,0306947	-0,0018872276	-0,0024888385	-0,0028695243
16,492188	8	-0,5626443	-4,4016423	0,9072572	-0,00061032717	-0,001212433	-0,0014310672
16,501953	8	-0,55428296	-4,3716917	1,6489997	-0,0015069346	-0,0019975624	-0,0023687691
16,511719	8	-0,55102229	-4,3515005	0,042580068	-0,00069628347	-0,0013262124	-0,0015437631
16,521484	8	-0,54577768	-4,2948747	0,35583973	-0,0015019872	-0,0020282951	-0,0023593216
16,53125	8	-0,53762287	-4,2554584	1,9551628	-0,00081686804	-0,0013849305	-0,0016754015
16,541016	8	-0,53519875	-4,2532315	-0,079069287	-0,0014497914	-0,001957196	-0,0023982639
16,550781	8	-0,54962248	-4,2195382	0,21904707	-0,00084473472	-0,0014694503	-0,0017988138
16,560547	8	-0,53920001	-4,1622181	-0,17948449	-0,0012927852	-0,0018852119	-0,002269729
16,570313	8	-0,54016173	-4,1112738	1,384411	-0,0010534195	-0,0015330139	-0,0018941767
16,580078	8	-0,52543968	-4,0806365	2,8690138	-0,0010768173	-0,0015757587	-0,0019133663
16,589844	8	-0,54227918	-4,0585132	-0,045262277	-0,0014076307	-0,002016698	-0,0024376407
16,599609	8	-0,51526755	-4,0112977	0,49743801	-0,00050413189	-0,0011518796	-0,0013665407
16,609375	8	-0,53193182	-3,9526238	2,5069714	-0,0020205867	-0,0026670727	-0,0030596992
16,619141	8	-0,5079326	-3,9208488	0,94871968	-3,7959835e-05	-0,00067908404	-0,00083153817
16,628906	8	-0,53157508	-3,8620858	1,541935	-0,0024585293	-0,0030547311	-0,0036097607
16,638672	8	-0,50252318	-3,8252556	1,3577007	0,00041388266	-0,00022110992	-0,00031109643
16,648438	8	-0,52039325	-3,8110287	1,4637039	-0,0027240296	-0,0033626715	-0,0038716912
16,658203	8	-0,49391985	-3,7641404	2,2358446	0,00048569462	-0,00015348497	-0,0002639814
16,667969	8	-0,50135076	-3,7173812	1,0669603	-0,0027675098	-0,0033893613	-0,0038770023
16,677734	8	-0,48917174	-3,6546502	2,6077776	0,00050694536	-0,00013080677	-0,00027496499
16,6875	8	-0,49916446	-3,5929377	3,5605206	-0,0028261181	-0,0035202096	-0,0039483886
16,697266	8	-0,48531443	-3,5607429	2,7093105	0,00056691351	-9,0553774e-05	-0,0001990173
16,707031	8	-0,4957515	-3,5228727	2,3386626	-0,0028590513	-0,0035271901	-0,0039663576
16,716797	8	-0,47425568	-3,4616101	1,4246441	0,00076514174	8,826267e-05	-9,9273166e-07
16,726563	8	-0,49025863	-3,3874924	1,61089	-0,0031871044	-0,0038083396	-0,0042623049
16,736328	8	-0,46128601	-3,3216069	3,2167509	0,00095741707	0,00037125373	0,00026753516
16,746094	8	-0,47219664	-3,3003507	1,5075133	-0,0032856532	-0,0039211255	-0,0043093343
16,755859	8	-0,46194732	-3,2587874	2,3189373	0,0010085714	0,00039938703	0,000258165
16,765625	8	-0,46413362	-3,176966	3,3930502	-0,003265159	-0,0038981033	-0,004365766
16,775391	8	-0,45403242	-3,1199315	2,3444183	0,0010564551	0,00040521985	0,00027722644
16,785156	8	-0,44652015	-3,077085	2,6167743	-0,0030550747	-0,0037248195	-0,0041733803
16,794922	8	-0,44104397	-3,0268652	3,2329001	0,00071872678	0,00010578383	-2,466928e-05
16,804688	8	-0,4429841	-2,9636221	3,7645361	-0,0029601483	-0,0036576937	-0,0040511438
16,814453	8	-0,42844146	-2,8935392	4,2656622	0,0008236767	0,00016286934	8,2114129e-05
16,824219	8	-0,42945951	-2,8444448	2,3332424	-0,0029597366	-0,0036484585	-0,0040649925
16,833984	8	-0,41603297	-2,7851582	3,2760949	0,00066080701	2,6456695e-05	-8,6333675e-05
16,84375	8	-0,4173702	-2,6920078	3,9427915	-0,0028118878	-0,0034180279	-0,0039404603
16,853516	8	-0,40532678	-2,6384468	2,56408	0,00062262203	-7,4308984e-05	-0,0001412964
16,863281	8	-0,39982975	-2,5707021	3,7830324	-0,0027427899	-0,0034036024	-0,0038917197
16,873047	8	-0,39978594	-2,4957073	4,6064148	0,00036044788	-0,00028788598	-0,00042881438
16,882813	8	-0,37958562	-2,4279616	4,7624855	-0,0022848628	-0,0029428289	-0,0033635506
16,892578	8	-0,3896451	-2,356909	4,5384092	-4,5745983e-05	-0,00069562829	-0,00086990703
16,902344	8	-0,36448807	-2,2893851	3,3021345	-0,0019317227	-0,0025159735	-0,002977157
16,912109	8	-0,37324786	-2,2290177	4,1471424	-0,00054226804	-0,0010702001	-0,0013103943
16,921875	8	-0,35128057	-2,1591074	6,1646104	-0,0015491387	-0,002077353	-0,0024827551
16,931641	8	-0,35184383	-2,0934145	4,3242798	-0,00081004569	-0,0013873719	-0,0016626541
16,941406	8	-0,34749627	-2,0211663	4,9081631	-0,0015607243	-0,0020503078	-0,0024683145
16,951172	8	-0,33835679	-1,9575809	6,2622318	-0,00075043814	-0,0013192632	-0,0015819254
16,960938	8	-0,33044189	-1,8967961	7,213522	-0,0013942295	-0,0018830538	-0,0023041437
16,970703	8	-0,32471746	-1,8074318	6,6690335	-0,00080949371	-0,0014088813	-0,001683821
16,980469	8	-0,31077147	-1,7431509	5,682539	-0,0012269478	-0,0017580675	-0,002165867
16,990234	8	-0,31571984	-1,6807971	7,4716287	-0,0010409569	-0,0015875306	-0,0019009409
17	8	-0,2909717	-1,5993311	9,0797806	-0,001045894	-0,0016487545	-0,0019112539
17,009766	8	-0,30709356	-1,5269573	8,2338791	-0,0014159322	-0,0019185673	-0,0023868855
17,019531	8	-0,2729243	-1,4531871	8,6587296	-0,00067236461	-0,0012136471	-0,0015027141
17,029297	8	-0,29674828	-1,3891484	9,0079193	-0,0019078397	-0,0025164506	-0,0029342929
17,039063	8	-0,25625378	-1,3333821	9,9292583	7,0953683e-06	-0,0005521524	-0,00074748712
17,048828	8	-0,27436167	-1,2525696	10,476093	-0,0024801802	-0,0030883218	-0,0035864098
17,058594	8	-0,24592727	-1,190749	9,5492229	0,00030935626	-0,00036627258	-0,00043605757
17,068359	8	-0,25610358	-1,1224182	10,573212	-0,0026683621	-0,0033125826	-0,0038060527
17,078125	8	-0,23442209	-1,0571861	10,591708	0,00051531289	-0,00012165933	-0,00023687964
17,087891	8	-0,23806244	-1,0073917	10,033865	-0,0027872326	-0,0034521951	-0,0039114621
17,097656	8	-0,21936208	-0,94731992	9,8901987	0,00046752175	-0,0001919815	-0,00029925097
17,107422	8	-0,21866322	-0,86591333	10,741632	-0,0027040238	-0,0033591159	-0,0038195166
17,117188	8	-0,19325793	-0,81115717	11,125356	0,0005749907	-5,4878466e-05	-0,00011242613
17,126953	8	-0,19985646	-0,73182213	10,281186	-0,002936712	-0,0036063809	-0,0040752869
17,136719	8	-0,17254859	-0,64914781	8,8415108	0,00071729126	0,00010450918	-3,7604186e-05
17,146484	8	-0,18134385	-0,56044674	9,4946842	-0,0030757939	-0,003672099	-0,0041502146
17,15625	8	-0,1505354	-0,49008891	10,174792	0,0010316097	0,0003690134	0,00027454231
17,166016	8	-0,15635163	-0,43218768	8,8090448	-0,0033277362	-0,0039438251	-0,0044375779
17,175781	8	-0,13367087	-0,34188554	8,1709023	0,0011448925	0,00051436952	0,00041291199
17,185547	8	-0,12771904	-0,26389948	7,9000554	-0,0031656856	-0,0038112516	-0,0042760139
17,195313	8	-0,11300117	-0,21388172	6,6300855	0,00085981563	0,00025255984	0,00018500286
17,205078	8	-0,10760427	-0,1471471	5,004499	-0,0031136123	-0,003803605	-0,0042783143
17,214844	8	-0,094513595	-0,068176165	2,5764294	0,00085974141	0,00022988426	0,00013809404
17,224609	8	-0,085916519	-0,0057033263	1,5536137	-0,0028520296	-0,0035472489	-0,0040124021
17,234375	8	-0,067289174	0,042393431	0,82567334	0,00071713887	3,9210092e-05	-5,8129226e-05
17,244141	8	-0,065826774	-0,017782208	-0,14478341	-0,0029995737	-0,0036205277	-0,0040542241
17,253906	8	-0,047115982	0,037982315	-0,40736049	0,000763827	0,00011636937	2,2599124e-05
17,263672	8	-0,04021287	0,014718063	0,27950853	-0,0029792839	-0,0036204718	-0,0040674186
17,273438	8	-0,020506978	0,027232524	0,6165728	0,0006158913	-1,8408155e-05	-7,4007039e-05
17,283203	8	-0,00051945448	0,0024511479	-0,20608306	-0,0026484975	-0,0033362724	-0,0037404841
17,292969	8	0,016240776	0,025347713	-0,46296045	0,00033662014	-0,00025094376	-0,00039730547
17,302734	8	0,051017106	0,013014022	0,62037259	-0,002414328	-0,0030198726	-0,0034889143
17,3125	8	0,06675303	0,011706725	0,50593168	-6,8401278e-05	-0,00069756352	-0,00083736138
17,322266	8	0,11776388	0,0095785595	-0,014025718	-0,0018391651	-0,002426591	-0,0028722768
17,332031	8	0,13634741	0,019897241	0,059623271	-0,00058643526	-0,0011741166	-0,0013703506
17,341797	8	0,18738329	0,0516803	0,65496194	-0,0016236719	-0,0021630533	-0,0026380203
17,351563	8	0,22092879	0,030096062	0,92832375	-0,00068392104	-0,0012762732	-0,0015472581
17,361328	8	0,27256548	0,029150862	0,10918826	-0,0013404605	-0,0018912787	-0,0022993824
17,371094	8	0,32347828	0,012179185	-0,02168119	-0,00082890608	-0,0014284867	-0,0016754791
17,380859	8	0,3769654	0,025105756	0,68413091	-0,0015082272	-0,0020434207	-0,0024477392
17,390625	8	0,43069661	0,041071884	1,1203811	-0,00084226788	-0,0013865093	-0,0016666318
17,400391	8	0,49781889	0,011902582	-1,0259449	-0,0013265647	-0,0018363611	-0,0022465962
17,410156	8	0,54896533	0,022675004	-0,28330833	-0,0010478288	-0,0016326315	-0,0019252962
17,419922	8	0,62738001	0,043666083	0,55544078	-0,0011416376	-0,0016126436	-0,0019470708
17,429688	8	0,67436874	0,016010553	0,040847808	-0,0013832527	-0,0019607742	-0,0022592174
17,439453	8	0,75988263	0,01363568	1,5952438	-0,00058065541	-0,0011537037	-0,0013863175
17,449219	8	0,79710394	0,52193302	14,05092	-0,0019252354	-0,0025153044	-0,0029501303
17,458984	8	0,87952614	0,81104076	24,977457	-0,00013730823	-0,00074712344	-0,00092603051
17,46875	8	0,91835588	1,4443321	28,252964	-0,0024344753	-0,0030713687	-0,0034948133
17,478516	8	1,0037863	2,1267676	26,486116	0,00028651397	-0,00022485395	-0,00035106554
17,488281	8	1,034622	2,5211353	26,054337	-0,0027659202	-0,0033972664	-0,0038999498
17,498047	8	1,0745761	2,6266758	25,685532	0,00050692982	-8,6867978e-05	-0,00022202483
17,507813	8	1,0737854	2,655879	24,46549	-0,0027775615	-0,0033354687	-0,0038759722
17,517578	8	1,0842059	2,7524676	23,90583	0,00048506525	-4,9729533e-05	-0,00026867003
17,527344	8	1,0698593	2,7904465	22,442406	-0,0027937577	-0,0034372038	-0,0039343839
17,537109	8	1,0692313	2,6539824	23,2255	0,00043209599	-0,00013518392	-0,00031429256
17,546875	8	1,043751	2,4658768	25,10651	-0,002867097	-0,0034728451	-0,003931751
17,556641	8	1,0544634	2,3525653	24,645813	0,00078066438	0,00013369815	2,0335574e-05
17,566406	8	1,0278878	2,3512928	25,528149	-0,0031164447	-0,0037201517	-0,0042584571
17,576172	8	1,0470805	2,3563528	26,293024	0,00091058289	0,00029584341	0,00024073175
17,585938	8	1,0329781	2,2991736	25,577658	-0,0032743211	-0,0038380998	-0,0043214988
17,595703	8	1,0476937	2,2738028	26,120022	0,0010870572	0,00042869203	0,00033631141
17,605469	8	1,0445187	2,341229	25,653568	-0,0033813724	-0,0040160343	-0,0044245529
17,615234	8	1,0649297	2,5139861	25,42371	0,0010214018	0,0004032033	0,00031630747
17,625	8	1,0865841	2,7920196	25,015398	-0,0030133938	-0,0036452019	-0,0041283388
17,634766	8	1,1161325	3,0066688	21,33742	0,00079623365	0,00015694799	3,9220395e-05
17,644531	8	1,132611	3,2381687	21,24955	-0,0030990231	-0,0036644372	-0,0041697929
17,654297	8	1,1625558	3,4574578	20,230589	0,00077385659	9,9046956e-05	2,5865156e-05
17,664063	8	1,1628082	3,5812287	19,098362	-0,002879258	-0,0035058854	-0,0039812629
17,673828	8	1,1788967	3,6030591	18,848917	0,00062346662	6,3282401e-05	-8,0978716e-05
17,683594	8	1,1682552	3,5689626	18,234858	-0,0028594565	-0,0034494919	-0,0039634523
17,693359	8	1,1745846	3,5640676	18,239161	0,00066505105	-7,6984998e-06	-5,2416071e-05
17,703125	8	1,1710653	3,5973814	18,199821	-0,0028309168	-0,0034086681	-0,0038680499
17,712891	8	1,1640745	3,5817478	16,938988	0,00038632628	-0,00022121178	-0,0003613146
17,722656	8	1,1789427	3,5557852	18,151766	-0,0023394921	-0,0029624843	-0,0034107557
17,732422	8	1,1609683	3,5510712	19,156086	-7,4663985e-05	-0,00064123888	-0,00082696596
17,742188	8	1,1785879	3,543731	18,893034	-0,0020135425	-0,0025757847	-0,0030146346
17,751953	8	1,1637387	3,5449133	18,787561	-0,00047103502	-0,0010428623	-0,0012709679
17,761719	8	1,1773551	3,5410771	18,620678	-0,0014852952	-0,0020772517	-0,002441295
17,771484	8	1,1735561	3,5320365	19,085482	-0,00078389188	-0,0013355274	-0,0016502975
17,78125	8	1,181156	3,617913	18,754761	-0,0015026337	-0,0020080861	-0,0024287391
17,791016	8	1,1899304	3,7444518	16,156231	-0,00079867325	-0,0013552599	-0,0016500255
17,800781	8	1,2017276	3,8745718	16,529421	-0,0014525101	-0,0019213376	-0,002362757
17,810547	8	1,2136084	3,9833829	17,039181	-0,00080708961	-0,0013814894	-0,0016791045
17,820313	8	1,2314534	4,0799518	16,127256	-0,0013592354	-0,0018484642	-0,0022110802
17,830078	8	1,2276211	4,1934872	15,92285	-0,0010205081	-0,0015547742	-0,0018823971
17,839844	8	1,2451595	4,2412314	14,649694	-0,0010833765	-0,0016403318	-0,0020380509
17,849609	8	1,2316078	4,2265882	15,884852	-0,0014124186	-0,0018665342	-0,0023414432
17,859375	8	1,2491002	4,2137208	16,438114	-0,00068648765	-0,0012487435	-0,0015036534
17,869141	8	1,2224767	4,22334	14,500134	-0,0018984424	-0,0024634891	-0,0029477084
17,878906	8	1,2549394	4,236002	16,320879	-9,2654809e-05	-0,00072135433	-0,00088249723
17,888672	8	1,2289979	4,2224026	16,997215	-0,0023600224	-0,0030091892	-0,0034870415
17,898438	8	1,2512845	4,1916103	15,817741	0,00031567804	-0,00028443077	-0,00048584212
17,908203	8	1,2321877	4,2116985	15,097204	-0,0026774914	-0,0033657074	-0,0038525795
17,917969	8	1,241467	4,2187028	14,327745	0,00047110167	-0,0001617949	-0,00027703252
17,927734	8	1,2402925	4,2220759	15,425942	-0,0027405405	-0,0034129838	-0,0038848198
17,9375	8	1,2454349	4,2729001	15,23517	0,00046773057	-0,00016160728	-0,00024310662
17,947266	8	1,2450323	4,3533092	12,575984	-0,0027481485	-0,0034306988	-0,0038978998
17,957031	8	1,2660942	4,4365053	13,547335	0,00059144339	-7,7880366e-05	-0,00012961762
17,966797	8	1,2614691	4,512959	14,038123	-0,0028199987	-0,0035021922	-0,0039668255
17,976563	8	1,2861568	4,5680375	12,102183	0,00065745076	2,0942107e-05	-4,9747832e-05
17,986328	8	1,2684808	4,62889	12,801401	-0,0030768353	-0,0036970212	-0,0041405768
17,996094	8	1,2938172	4,6688604	12,493786	0,0011103766	0,00045744676	0,00037146494
18,005859	8	1,2763164	4,6711245	12,873318	-0,0033162748	-0,003980679	-0,0044428417
18,015625	8	1,2887833	4,6789994	13,463851	0,0010902227	0,00043980524	0,00031850627
18,025391	8	1,2830338	4,6595569	12,54078	-0,0031983524	-0,0038192316	-0,0042793467
18,035156	8	1,2886121	4,6632476	13,250224	0,00097293552	0,0003417785	0,00023212662
18,044922	8	1,2828898	4,6636796	13,982523	-0,0031395364	-0,0038225257	-0,0042508189
18,054688	8	1,281901	4,6318603	12,25423	0,00076820841	9,5884359e-05	6,8713853e-05
18,064453	8	1,2808996	4,6268773	12,841914	-0,002894219	-0,0035181816	-0,0039877975
18,074219	8	1,2936211	4,6617789	12,399517	0,00076626311	0,00014855417	5,1310635e-05
18,083984	8	1,28091	4,6613774	12,95384	-0,0030448309	-0,0037175159	-0,0041376101
18,09375	8	1,2949562	4,6422062	13,546721	0,00069366681	0,00010039841	3,2058888e-05
18,103516	8	1,2876421	4,6431518	11,311881	-0,0028845037	-0,0035769506	-0,0039959121
18,113281	8	1,2962955	4,6842079	12,265854	0,00053617085	-7,654279e-05	-0,00017573453
18,123047	9	1,2954173	4,7234054	13,638418	-0,0027440595	-0,003360095	-0,0038193089
18,132813	9	1,2945411	4,7416315	11,702757	0,0004091172	-0,0001591766	-0,00032765639
18,142578	9	1,309937	4,7820921	11,873134	-0,0023846608	-0,0030294023	-0,0034786202
18,152344	9	1,2925968	4,8137317	11,537354	-0,00011069511	-0,00067000947	-0,00091786578
18,162109	9	1,315459	4,8065748	11,739303	-0,0019231151	-0,0024885605	-0,002886961
18,171875	9	1,2979541	4,8135943	11,320766	-0,00047263433	-0,0010638568	-0,0012691831
18,181641	9	1,3137796	4,8125348	9,7170849	-0,0016045762	-0,0021745854	-0,0026003381
18,191406	9	1,3025498	4,8369584	10,359418	-0,00081357511	-0,0013727567	-0,001678824
18,201172	9	1,3050991	4,8357964	11,222586	-0,0013890751	-0,0020285943	-0,0023683503
18,210938	9	1,3088188	4,7972083	10,787342	-0,00073117152	-0,0013083284	-0,0015618063
18,220703	9	1,3096678	4,7859564	11,285171	-0,0014833459	-0,0020142412	-0,0023832964
18,230469	9	1,3046632	4,7915068	11,104066	-0,00087408756	-0,0014310243	-0,0017291044
18,240234	9	1,311172	4,8054142	11,142176	-0,0013350954	-0,0018108339	-0,0022630233
18,25	9	1,3013003	4,8218226	11,565742	-0,0010278504	-0,0015546376	-0,0018605762
18,259766	9	1,313836	4,7968535	10,015089	-0,0010939672	-0,0016279529	-0,001974134
18,269531	9	1,2937524	4,771204	11,204928	-0,0013744086	-0,001979687	-0,0023457282
18,279297	9	1,316329	4,7888918	11,822562	-0,00065251015	-0,0012568407	-0,0014827226
18,289063	9	1,2892568	4,7854896	9,7741375	-0,0018641313	-0,0023615789	-0,0028252807
18,298828	9	1,3189012	4,7891226	10,802206	-0,00013252691	-0,00068932842	-0,00092112849
18,308594	9	1,2913179	4,7853856	10,057893	-0,0025054635	-0,0031385012	-0,0035713238
18,318359	9	1,3110864	4,7827225	10,314323	0,0003050192	-0,00034142256	-0,00037033454
18,328125	9	1,3013273	4,7925844	10,621995	-0,0027156104	-0,0032897093	-0,0037851857
18,337891	9	1,3119855	4,7799869	9,7401628	0,00051841594	-0,00011533536	-0,00027248185
18,347656	9	1,2995124	4,7662892	11,206605	-0,0027616243	-0,003406415	-0,0038905023
18,357422	9	1,3079864	4,7723169	11,129827	0,0005397941	-6,0130798e-05	-0,00019050509
18,367188	9	1,3013837	4,7561445	9,8614206	-0,0027292871	-0,0033169144	-0,0037967721
18,376953	9	1,3098764	4,7573586	10,631718	0,00045317502	-0,00016672061	-0,00021592925
18,386719	9	1,2924089	4,759109	10,623727	-0,0028887333	-0,0035274031	-0,0040057283
18,396484	9	1,3068662	4,7625294	10,127798	0,00076923182	0,00013818603	7,4959098e-06
18,40625	9	1,2929368	4,7684069	10,246933	-0,0030187839	-0,0036831917	-0,0041559394
18,416016	9	1,3069934	4,7564201	9,0189838	0,00093757903	0,00032130897	0,00018228151
18,425781	9	1,2945368	4,7505655	10,403506	-0,0032707837	-0,0038666618	-0,004329137
18,435547	9	1,3068161	4,7524424	11,206046	0,0011181686	0,00053569337	0,00040033448
18,445313	9	1,2957969	4,7418785	10,748394	-0,0033825901	-0,0040194807	-0,0044890651
18,455078	9	1,2960911	4,733469	11,434536	0,00088689732	0,00027621671	0,00017921346
18,464844	9	1,2942845	4,7153392	11,683311	-0,0030212577	-0,0036674822	-0,0041626883
18,474609	9	1,2945974	4,6686521	12,53061	0,00091020192	0,00024845297	0,00013110905
18,484375	9	1,2895155	4,6603389	12,750272	-0,0029573988	-0,0036077052	-0,0040970626
18,494141	9	1,2909466	4,6241145	11,983104	0,00066346547	2,636898e-07	-6,0591628e-05
18,503906	9	1,2797501	4,5659928	12,9297	-0,0028745551	-0,0035550757	-0,0039901691
18,513672	9	1,2828314	4,5262408	13,642051	0,00065476238	1,8037699e-05	-9,7932789e-05
18,523438	9	1,275847	4,4907293	11,716448	-0,0029269997	-0,0035839065	-0,0040728147
18,533203	9	1,2809706	4,4541793	12,3371	0,00073914055	4,7925612e-05	-1,5796249e-05
18,542969	9	1,2743282	4,4085689	13,19468	-0,0027942825	-0,0033431991	-0,0038457043
18,552734	9	1,2679404	4,3611064	13,081021	0,00029532384	-0,00032958953	-0,00042377357
18,5625	9	1,270811	4,3426552	13,041459	-0,0024228964	-0,0030430774	-0,0035308592
18,572266	9	1,2595687	4,3188887	11,861567	1,2142846e-05	-0,00055606436	-0,00069585658
18,582031	9	1,2661421	4,2888055	13,711732	-0,0019787995	-0,0025986962	-0,0029383167
18,591797	9	1,249069	4,245647	14,321487	-0,00059611909	-0,0011246585	-0,0013736431
18,601563	9	1,2570506	4,1885557	13,944022	-0,0015160311	-0,0020468859	-0,0024383175
18,611328	9	1,250957	4,1538167	13,732351	-0,00067688641	-0,0012571061	-0,0015221563
18,621094	9	1,2494779	4,1242042	14,371499	-0,0015083642	-0,0020393152	-0,0023886764
18,630859	9	1,2420239	4,0804696	13,798512	-0,00082012627	-0,0014256167	-0,001709201
18,640625	9	1,2421054	4,0484295	14,471412	-0,0014347364	-0,0020142458	-0,0023806214
18,650391	9	1,2352419	3,9932148	14,155079	-0,00078387099	-0,0013616087	-0,0016465121
18,660156	9	1,237132	3,9368579	15,282612	-0,0014294161	-0,0018954426	-0,0022981181
18,669922	9	1,2206199	3,8820894	16,342224	-0,0010519531	-0,0015350692	-0,0018900158
18,679688	9	1,2330389	3,8157461	14,844826	-0,0010308489	-0,0015856865	-0,0019487492
18,689453	9	1,2099034	3,7888379	15,981607	-0,0012719503	-0,0018258885	-0,0022015569
18,699219	9	1,2289208	3,7579846	15,608305	-0,00073979411	-0,0012996064	-0,0016092717
18,708984	9	1,1951771	3,6861517	16,726927	-0,0019452119	-0,0025598553	-0,0030044473
18,71875	9	1,2205949	3,6419551	17,678411	-0,00010691045	-0,0007928164	-0,00090525224
18,728516	9	1,1865196	3,6147888	16,020779	-0,0023277756	-0,0029128604	-0,0033844134
18,738281	9	1,2059209	3,5686016	17,099054	0,0002652235	-0,00035181403	-0,00045024671
18,748047	9	1,1884952	3,505619	18,512327	-0,002694956	-0,0033312375	-0,0038829665
18,757813	9	1,1918392	3,44119	17,32165	0,00050378451	-7,7041979e-05	-0,00021048749
18,767578	9	1,1775658	3,4138601	17,462158	-0,0027796754	-0,0033977127	-0,0038601966
18,777344	9	1,1798	3,3714828	17,875721	0,00050656294	-0,0001344698	-0,00026342517
18,787109	9	1,1627853	3,2794108	18,685917	-0,002812681	-0,0034239767	-0,0039307815
18,796875	9	1,1694777	3,2097008	18,40867	0,00055882731	-7,3995681e-05	-0,0001900881
18,806641	9	1,1518037	3,1538181	17,9765	-0,0027800892	-0,0034043987	-0,0038683864
18,816406	9	1,1691022	3,0926118	19,542576	0,00063751522	-6,6772827e-06	-6,6234352e-05
18,826172	9	1,1400523	3,0394762	20,515993	-0,003150603	-0,0037816826	-0,0042057862
18,835938	9	1,1532807	2,9718986	19,487953	0,00097580225	0,00033777361	0,00030486239
18,845703	9	1,1299908	2,9206326	20,045378	-0,0032801365	-0,0039274069	-0,0043275203
18,855469	9	1,1347535	2,8524234	21,533611	0,0010078499	0,00037940138	0,00023394459
18,865234	9	1,1207471	2,7810564	22,505606	-0,0032090347	-0,0039221551	-0,0043646828
18,875	9	1,1233923	2,7261589	23,457649	0,0010347317	0,0004793269	0,00036581891
18,884766	9	1,1154857	2,658546	22,358028	-0,0031614057	-0,0037977584	-0,0042330404
18,894531	9	1,1095026	2,5959964	23,685106	0,00066540058	5,9708273e-05	-7,0288879e-05
18,904297	9	1,0947618	2,5315976	24,522963	-0,0029421502	-0,003585146	-0,0040700105
18,914063	9	1,0966561	2,4362597	23,37372	0,0007716738	0,00016159672	1,042863e-05
18,923828	9	1,0822906	2,3558738	24,861088	-0,0029317967	-0,0036148003	-0,0040697712
18,933594	9	1,0805259	2,2964389	25,487244	0,00066682667	5,6016688e-05	-8,9361129e-05
18,943359	9	1,0686576	2,2179451	25,153225	-0,0028190536	-0,0034512032	-0,0039286967
18,953125	9	1,0637782	2,1298361	25,474783	0,00060478953	-8,3253624e-05	-0,00014023019
18,962891	9	1,0542005	2,0481236	25,229445	-0,0027836217	-0,003392352	-0,0038410309
18,972656	9	1,0419172	1,9855485	27,064495	0,00041077932	-0,00014497282	-0,00032464144
18,982422	9	1,04518	1,9212688	28,505428	-0,0023667559	-0,0030192635	-0,0034429627
18,992188	9	1,0243601	1,8311021	27,167368	1,6395643e-05	-0,00061714323	-0,00075520284
19,001953	9	1,0329968	1,7771196	28,520739	-0,0019450532	-0,0025435525	-0,002987481
19,011719	9	1,0094461	1,7273496	28,623165	-0,00032958167	-0,00093104551	-0,001090291
19,021484	9	1,020098	1,6411775	28,331923	-0,0016324748	-0,0021579636	-0,002570983
19,03125	9	1,0022509	1,5731268	28,096167	-0,00082361139	-0,0013575805	-0,001673474
19,041016	9	0,99288821	1,4993964	27,478226	-0,0014706635	-0,0019733547	-0,0023929409
19,050781	9	0,98569512	1,4364828	28,338348	-0,00077567343	-0,0013188857	-0,0016128352
19,060547	9	0,9778136	1,3609926	29,798616	-0,0014872397	-0,0019500083	-0,0023713431
19,070313	9	0,96847802	1,2841886	29,269802	-0,00078929175	-0,0014025735	-0,0016647885
19,080078	9	0,96643776	1,2140871	29,979721	-0,0013595022	-0,0018212582	-0,0022246421
19,089844	9	0,94677776	1,1493386	29,697697	-0,0010310704	-0,0016304669	-0,0019306167
19,099609	9	0,95372468	1,0683401	30,185133	-0,001136035	-0,0016697936	-0,0019645826
19,109375	9	0,92373401	0,99903178	30,210754	-0,0014228221	-0,0019070604	-0,0022863627
19,119141	9	0,93832463	0,90871203	29,416039	-0,00072859024	-0,0012340435	-0,0015076799
19,128906	9	0,89927375	0,82570463	29,431377	-0,0018381287	-0,0024319624	-0,0028201849
19,138672	9	0,91975152	0,78444749	29,110043	-0,00013253186	-0,00066943961	-0,00086235121
19,148438	9	0,89189082	0,71119273	27,39234	-0,0024228373	-0,003063234	-0,0034559981
19,158203	9	0,90187937	0,6392467	26,924713	0,00026258727	-0,00036220727	-0,00048137084
19,167969	9	0,87007791	0,56770968	26,533669	-0,0027602236	-0,0033362638	-0,0038343549
19,177734	9	0,87731272	0,50860357	24,443277	0,00047824418	-0,00015958994	-0,00025890287
19,1875	9	0,85767359	0,47183773	22,948952	-0,0027439226	-0,0033890118	-0,0038823036
19,197266	9	0,85527867	0,41277158	21,203001	0,00048346497	-0,00010030642	-0,00019902152
19,207031	9	0,83875	0,34322077	20,19206	-0,0027620287	-0,0033798418	-0,0038371847
19,216797	9	0,8420378	0,3065396	18,210159	0,00052381586	-7,6576791e-05	-0,00016053418
19,226563	9	0,81722707	0,24661319	14,293939	-0,0029235869	-0,0035298732	-0,0040347469
19,236328	9	0,82604736	0,19103363	11,722035	0,00067041168	1,1934972e-05	-5,9983868e-05
19,246094	9	0,79339266	0,14253622	9,0889444	-0,0030111421	-0,0036899874	-0,0040907799
19,255859	9	0,7952264	0,087805465	4,8848057	0,00098163239	0,00036978797	0,00021446351
19,265625	9	0,77225357	0,045811012	0,73861331	-0,0033335174	-0,0039557707	-0,0044534858
19,275391	9	0,77131063	0,035248417	0,29504299	0,0011380934	0,00049506658	0,00036166812
19,285156	9	0,7542479	0,026790518	0,88328493	-0,003256687	-0,0038814927	-0,0042778677
19,294922	9	0,73176742	0,057769474	0,88127327	0,00091174676	0,00027705249	0,00012007375
19,304688	9	0,71307957	0,023753475	-0,4341267	-0,0031757217	-0,0038061049	-0,0042441734
19,314453	9	0,69729567	0,028190296	-0,029839575	0,00082278403	0,00023038735	7,9302263e-05
19,324219	9	0,66381902	0,017845351	0,84986913	-0,0029163777	-0,0034783089	-0,0039891461
19,333984	9	0,64763665	0,036913063	0,38316473	0,00065719697	7,2084717e-05	-4,8101283e-05
19,34375	9	0,60358316	0,053462293	0,011678785	-0,0030269539	-0,0035863707	-0,0040813866
19,353516	9	0,57350487	0,042443443	0,097397715	0,00079579256	0,00019114354	2,525223e-05
19,363281	9	0,52439243	0,013363548	0,56304038	-0,0030190693	-0,0035839181	-0,0040779011
19,373047	9	0,48174083	0,010109693	0,55544078	0,00060842111	-3,2852677e-06	-0,00013187266
19,382813	9	0,4282558	0,028535072	-0,32633543	-0,0026925567	-0,0033050741	-0,0037738737
19,392578	9	0,37219852	0,028159842	-0,077504665	0,00039376246	-0,00020057002	-0,00036470537
19,402344	9	0,32435447	0,013709441	0,31029806	-0,0024509844	-0,0030878317	-0,0035605363
19,412109	9	0,24799049	0,0019242056	0,44150278	-7,7917502e-05	-0,00066010264	-0,00087143492
19,421875	9	0,20354897	0,020154566	-0,20451844	-0,0019471946	-0,0024911046	-0,0029384573
19,431641	9	0,11873186	0,034924038	-0,51274896	-0,00047274079	-0,0011313453	-0,0012757253
19,441406	9	0,062722564	-0,024458114	0,54130328	-0,0016592694	-0,0020975661	-0,0026125105
19,451172	9	-0,018577278	-0,015114527	0,51151961	-0,00075936201	-0,0012895564	-0,0015756129
19,460938	9	-0,085336566	-0,3333835	5,4124184	-0,0013687185	-0,0019050264	-0,0023304585
19,470703	9	-0,15735298	-0,79368562	6,3849983	-0,00082772656	-0,0013350222	-0,0016007128
19,480469	9	-0,23281574	-1,5836191	7,245317	-0,0015859391	-0,0020281926	-0,0024611403
19,490234	9	-0,29946029	-2,2324483	5,8837609	-0,00082952384	-0,0013835178	-0,0016947628
19,5	9	-0,33992141	-2,4843621	4,8844142	-0,0013772737	-0,0018203624	-0,0022400999
19,509766	9	-0,37367135	-2,6095667	4,3950787	-0,0009709904	-0,0015082528	-0,0018418161
19,519531	9	-0,3632468	-2,751348	4,7708116	-0,0011545011	-0,0016468859	-0,0020732181
19,529297	9	-0,38508683	-2,8251739	5,3321757	-0,0013750768	-0,0019627414	-0,0023078534
19,539063	9	-0,35185218	-2,7187247	2,8236396	-0,00058564648	-0,0012088281	-0,0014237717
[truncated: 123,244 more rows]
