# Supplementary material for: Medial open wedge osteotomy yields comparable stability to lateral open wedge procedure on the distal femur
Source: PLoS One. 2024 Sep 25;19(9):e0310869. doi: 10.1371/journal.pone.0310869 (PMC11423964; doi:10.1371/journal.pone.0310869)
Supplement: S1 File — This file contains all raw data in csv format as it was stored on the testing machine. (ZIP) [file pone.0310869.s001.zip › Specimens/L4_Zerstoerung/specimen.dat]

MTS793|MPT|DEU|1|2|,|.|:|49|1|1|A
Datenerfassung						Zeit:	10,014648	Sec	14.07.2021 13:24:28
Axial Z�hler	Axial Weg	Axial Kraft	Aux Input 1	Aux Input 2	Aux Input 3
segments	mm	N	V	V	V
0	-0,0062614679	0,40719286	0,00230536	0,0022945025	0,0034622706
0	-0,0049695373	0,32801181	-0,001583802	-0,0014957685	-0,00074583048
0	-0,0047445297	0,94207001	0,0023084334	0,0023551774	0,0035139276
0	-0,0066846609	1,4534779	-0,0014552872	-0,0014173223	-0,00060647668
0	-0,0066131353	0,93994665	0,0021824988	0,0022395258	0,0034138996
0	-0,0064566731	0,17143786	-0,0013599987	-0,0013334864	-0,00048583461
0	-0,0068500638	1,110658	0,0022097267	0,0022564491	0,0033960943
0	-0,0066652894	1,8271432	-0,0014297003	-0,0014320777	-0,00067086308
0	-0,0079885125	0,70983541	0,0020732973	0,0020345419	0,0032362388
0	-0,0075861812	0,24111941	-0,0011469459	-0,0011280937	-0,00033232907
0	-0,0092536211	1,0955148	0,0015670647	0,0016096861	0,0027996872
0	-0,0079020858	1,4347024	-0,0008122602	-0,00074442662	0,00010820964
0	-0,0097647309	0,81868839	0,0010819444	0,0011048006	0,0022706501
0	-0,0098258257	0,14388934	-0,00030850354	-0,00022685097	0,00061713305
0	-0,010298193	1,4049187	0,00083671976	0,00085514667	0,0018988524
0	-0,011092424	1,894366	-0,00022309834	8,4357453e-06	0,00084264466
0	-0,011184812	0,73788691	0,0006297208	0,00070177281	0,0017180034
0	-0,012230873	0,26006252	-0,00013685942	8,4513304e-05	0,00092297822
0	-0,012256205	0,75677407	0,00062409532	0,00072262075	0,0016816094
0	-0,013545156	1,3198144	-2,0563275e-05	0,00011534634	0,0010104337
0	-0,013250113	0,87914991	0,00042353687	0,00048792746	0,0014423596
0	-0,013504922	0,24849549	0,00021443472	0,00028304057	0,0012153569
0	-0,014421344	1,0738336	0,00011727283	0,00023168235	0,0011701431
0	-0,015155971	1,4639832	0,0006462672	0,00077185163	0,0017417889
0	-0,015336275	0,53269792	-0,0004075655	-0,00036869213	0,00046204208
0	-0,015567243	0,16439706	0,0012453104	0,0013236684	0,0024219074
0	-0,016014278	0,93491745	-0,00099658	-0,00098097359	-0,00012762961
0	-0,01604706	1,191739	0,0016370738	0,0017168911	0,0028219274
0	-0,017471611	1,0688603	-0,0013423344	-0,0012625386	-0,00056004239
0	-0,018680096	0,42116269	0,0019311092	0,0019725475	0,0031068781
0	-0,017847121	1,2230314	-0,0014005505	-0,0013764778	-0,00050268165
0	-0,019228458	1,5906618	0,0018542361	0,0018956492	0,0030458125
0	-0,019314885	0,54750592	-0,0012931498	-0,0012998614	-0,0004784757
0	-0,019988418	0,76437366	0,0019724877	0,0019767925	0,0031759553
0	-0,020065904	0,63942742	-0,0015177764	-0,0014922996	-0,00069314265
0	-0,020645559	1,1826307	0,0020451753	0,0020641922	0,0032690561
0	-0,021594763	0,72028488	-0,0017258172	-0,001640817	-0,00085642008
0	-0,02169013	0,36930665	0,002426866	0,0024816771	0,0036287268
0	-0,021521747	1,1990592	-0,0020501139	-0,0020089324	-0,0011837756
0	-0,021862984	1,3114884	0,0026118075	0,0025902451	0,003795452
0	-0,023932755	0,42708591	-0,0019475593	-0,0019164586	-0,001122304
0	-0,023846328	0,36366284	0,0024968537	0,0025031369	0,003659697
0	-0,024811924	1,2582355	-0,0019283048	-0,001893615	-0,0010949085
0	-0,0243783	1,1592172	0,002293539	0,0023325188	0,0035010723
0	-0,02438128	0,091977417	-0,001582086	-0,0015936694	-0,00076249038
0	-0,026343763	0,045262277	0,0021813393	0,0021713637	0,003364498
0	-0,025960803	1,1648052	-0,0017361153	-0,0016729663	-0,00087510649
0	-0,025460124	1,0196306	0,0021749528	0,0022175321	0,0034004413
0	-0,02682507	0,14567748	-0,0015938232	-0,0015793847	-0,00082305894
0	-0,02836436	0,4000403	0,002014729	0,0020167176	0,0032045629
0	-0,028206408	0,82897019	-0,0013992884	-0,0013210195	-0,00055114098
0	-0,028575957	1,1404977	0,0019060387	0,0019917456	0,0031385601
0	-0,028929114	0,40948391	-0,0011701209	-0,0011357393	-0,00032796786
0	-0,029850006	0,3134273	0,0014570922	0,0015429149	0,0026452297
0	-0,029468536	1,0020286	-0,00070199149	-0,00052842207	0,00030632204
0	-0,030398369	1,0829978	0,0010344057	0,0010809269	0,0021362395
0	-0,029651821	0,25492162	-0,0004755182	-0,00035608406	0,00060645526
0	-0,031156838	0,48184767	0,00071187585	0,00079261325	0,0018191264
0	-0,032010674	0,92061234	-1,6328195e-05	0,00013158584	0,00099257205
0	-0,031888485	1,0495819	0,00073000696	0,0008151267	0,0018620249
0	-0,033836067	0,41943043	-0,00030936225	-1,7401908e-05	0,00078533322
0	-0,033582747	-0,0484474	0,00057384919	0,00062025967	0,0016252768
0	-0,0347808	0,42831525	8,0702557e-05	0,00022026186	0,0011354946
0	-0,034146011	0,96771866	0,00044657584	0,00054609409	0,0015213538
0	-0,034555793	0,34371391	0,00023723449	0,00042443004	0,0012925416
0	-0,034144521	0,12768432	-3,6924503e-05	2,4946348e-05	0,00096245168
0	-0,03554225	0,96039844	0,00080516352	0,00082666025	0,0019061527
0	-0,035911798	0,609532	-0,00057449704	-0,00037524311	0,0004042947
0	-0,035586953	-0,18881634	0,0012673156	0,0012668696	0,0024444521
0	-0,036525726	-0,51548707	-0,0011358011	-0,0010778958	-0,00026272959
0	-0,037313998	0,51280487	0,0017755512	0,0017829812	0,0029521012
0	-0,038811564	0,96352768	-0,0014118416	-0,0013414591	-0,00051661074
0	-0,038124621	-0,097230077	0,0018776467	0,001878454	0,0031014348
0	-0,039419532	-0,011846423	-0,0013461296	-0,0013513399	-0,00058874924
0	-0,039921701	0,60947609	0,0019526808	0,0019263383	0,0030646538
0	-0,039583445	0,7256493	-0,0013824046	-0,0013619575	-0,00057623518
0	-0,04145205	-0,27414411	0,001818485	0,0018202006	0,0029812658
0	-0,040982664	-0,5133636	-0,0014539479	-0,001414279	-0,00061046565
0	-0,041282177	0,60394406	0,0022683644	0,0022521927	0,0034707997
0	-0,04209131	0,67999589	-0,0017831635	-0,0017218846	-0,00091840629
0	-0,042691827	-0,31258911	0,0024281712	0,0024411667	0,0036196171
0	-0,043016672	-0,65010041	-0,0019213825	-0,0019232439	-0,0011192431
0	-0,043804944	-0,083483756	0,0026710571	0,0026871257	0,003844507
0	-0,044134259	0,29375777	-0,0021054072	-0,002074043	-0,0012763898
0	-0,044351816	0,046882778	0,0024450191	0,0024519898	0,0036526467
0	-0,045843422	-0,56901944	-0,0017464394	-0,0016668863	-0,00086546643
0	-0,045746565	0,074934214	0,0022958224	0,0023157133	0,0035546531
0	-0,045798719	0,4950352	-0,001663524	-0,0016904877	-0,00094017334
0	-0,046356022	-0,59098005	0,0021669217	0,00213722	0,0033428401
0	-0,046989322	-0,64624476	-0,0015512129	-0,0015145545	-0,00071284332
0	-0,047399104	0,1193583	0,0021551715	0,0021126433	0,0033336047
0	-0,047956407	0,34874305	-0,0015815217	-0,0014992089	-0,00074508425
0	-0,046917796	-0,45608729	0,0021153064	0,0022074573	0,0033177619
0	-0,048992038	-0,88579953	-0,0014926542	-0,0014545991	-0,00064124877
0	-0,050163269	0,24056062	0,0018225991	0,0018391641	0,003012755
0	-0,050230324	0,45351684	-0,00099992286	-0,0010108495	-0,00017951126
0	-0,050924718	-0,90267509	0,00140796	0,0014930826	0,0026371072
0	-0,050650537	-0,93435872	-0,00070016092	-0,00065356772	0,00016847815
0	-0,051721931	-0,3009662	0,00094800908	0,001026385	0,0020618346
0	-0,052312016	-0,053253025	-0,00019292012	2,7208735e-05	0,00085852295
0	-0,05261004	-0,6851368	0,00078448723	0,00078483805	0,0018361673
0	-0,052046776	-0,94078481	-0,00022282597	2,1117739e-06	0,00079797127
0	-0,052505732	-0,34326687	0,00064350967	0,00067733636	0,0016635543
0	-0,055219233	-0,22536144	-7,1704402e-05	7,9357415e-05	0,00092916051
0	-0,053803623	-1,301486	0,00057877006	0,00065158034	0,0016671378
0	-0,054484606	-1,2522005	4,2051397e-07	0,00015303653	0,0010833082
0	-0,055605173	-0,90686607	0,00037673267	0,00049948663	0,0014633881
0	-0,055778027	-0,59522688	0,00038124493	0,00049209222	0,0014288917
0	-0,056786835	-1,1014938	-4,6586028e-05	3,690162e-05	0,00094316469
0	-0,056859851	-1,7544999	0,00078722637	0,00093616766	0,0018764763
0	-0,057068467	-0,84215772	-0,00066453457	-0,00058448513	0,00025953676
0	-0,057137012	-0,83299351	0,0013680038	0,0014204344	0,0025625431
0	-0,058305264	-1,7374568	-0,0011308173	-0,0010465599	-0,00022204549
0	-0,058886409	-1,6814098	0,0018265767	0,0018424353	0,002979714
0	-0,059993565	-1,0173395	-0,0013464098	-0,0013189185	-0,00053679745
0	-0,059583783	-1,2138114	0,0019458109	0,0019879525	0,0031148929
0	-0,060278177	-1,208894	-0,0014058989	-0,0013763974	-0,00057755911
0	-0,060240924	-1,9612536	0,0018464532	0,0018873705	0,0030420285
0	-0,060679018	-0,98375607	-0,0013576914	-0,0013912086	-0,00052502641
0	-0,06121248	-0,79667199	0,0019466507	0,0020190696	0,0031990558
0	-0,062681735	-2,3420155	-0,0014371111	-0,0014683728	-0,00062411331
0	-0,062428415	-1,9094534	0,0021393728	0,0021866024	0,0034058306
0	-0,063499808	-1,4497899	-0,0018392903	-0,0017975499	-0,00095485419
0	-0,063669682	-1,6496704	0,0025717325	0,0026230128	0,0037171061
0	-0,064590573	-1,8426217	-0,0020619307	-0,0020001368	-0,0011729882
0	-0,064514577	-2,1757185	0,002499576	0,0025886889	0,003702038
0	-0,06518364	-1,5325472	-0,0019101033	-0,0018946901	-0,0010997045
0	-0,064575672	-1,623854	0,0025040384	0,0025138445	0,003754853
0	-0,066483021	-2,9023738	-0,0018566934	-0,0017485318	-0,0010010067
0	-0,065892935	-2,324693	0,0020939084	0,002188097	0,0033551927
0	-0,068047643	-2,0539575	-0,001556889	-0,001593182	-0,00077201839
0	-0,067621469	-2,2383592	0,0023100753	0,0023232417	0,0034891171
0	-0,06724298	-2,815649	-0,0016732522	-0,0015871831	-0,00081356236
0	-0,06967783	-3,2975526	0,0020956255	0,0021904586	0,0032867494
0	-0,068216026	-2,3402274	-0,0015078754	-0,0014644158	-0,00072486844
0	-0,06993413	-2,1230242	0,0019798959	0,0020026565	0,0031937619
0	-0,069111586	-3,1334348	-0,0013900842	-0,0013225431	-0,0005497213
0	-0,070741773	-3,1706505	0,0018481214	0,0018306583	0,0030055889
0	-0,071166456	-2,8602407	-0,00099895266	-0,00091073872	-0,00013595025
0	-0,071556866	-3,423728	0,0013256281	0,0013896304	0,0024537412
0	-0,07173717	-3,8613193	-0,00056735816	-0,00042213578	0,00042687883
0	-0,071883202	-4,5320392	0,00093852816	0,0010481059	0,0021013182
0	-0,072143972	-3,8259478	-0,00025513794	-0,00015429381	0,00072228361
0	-0,073353946	-3,8787537	0,00058987708	0,00071944436	0,0017281915
0	-0,074009597	-5,1842632	-0,00017989488	-1,2690725e-05	0,00086431031
0	-0,074973702	-4,7211351	0,00072118326	0,00074652577	0,0017475513
0	-0,074952841	-4,6111083	-3,7537011e-05	0,00013558427	0,0010355707
0	-0,075334311	-5,3955989	0,00058973563	0,00066318654	0,0016701837
0	-0,075182319	-5,6219659	3,0757565e-05	0,00023727975	0,0010951373
0	-0,076150894	-6,4065681	0,00028270038	0,00040003491	0,0013367042
0	-0,076951087	-6,8559499	0,00035895553	0,00053609547	0,0014772017
0	-0,077715516	-6,9948659	-0,00020893881	-2,003304e-05	0,00084959914
0	-0,077176094	-8,1933661	0,00084411533	0,00093170063	0,0019849923
0	-0,076815486	-8,2889757	-0,00061069214	-0,00056256668	0,00028458657
0	-0,078301132	-8,6090527	0,0014797306	0,0015310863	0,0027057261
0	-0,079253316	-9,6596966	-0,0011676557	-0,0011221685	-0,00029114104
0	-0,079357624	-11,48723	0,0017811776	0,0018131458	0,0029737114
0	-0,07905066	-12,007356	-0,0013882144	-0,0013725251	-0,00055028038
0	-0,080811977	-12,598001	0,0019323989	0,001971506	0,0031120712
0	-0,080470741	-13,034641	-0,0013588903	-0,0013765843	-0,00053630851
0	-0,081911683	-16,082022	0,001833459	0,0018885606	0,003049125
0	-0,082033873	-15,458856	-0,0012986577	-0,0012761158	-0,00044691988
0	-0,082169473	-16,301683	0,0019128368	0,0019788714	0,0030903467
0	-0,082151592	-17,919392	-0,0016117862	-0,0015785783	-0,00073646574
0	-0,08392781	-19,409191	0,0022490709	0,0022781382	0,0033993144
0	-0,083242357	-20,043701	-0,001759293	-0,0017193104	-0,00090546848
0	-0,084476173	-20,711124	0,0025049532	0,0025204511	0,0036766978
0	-0,084330142	-21,308027	-0,0020913626	-0,0020587589	-0,0012224484
0	-0,084678829	-24,190062	0,002651542	0,002715061	0,0039018432
0	-0,085757673	-24,76383	-0,0019748963	-0,0019311857	-0,0011180632
0	-0,086244941	-24,396255	0,0023194065	0,0023400309	0,0034915279
0	-0,086256862	-26,939213	-0,0017634658	-0,0017224376	-0,00092032133
0	-0,087621808	-28,536749	0,002271015	0,0023320669	0,0034967242
0	-0,087565184	-31,018295	-0,0015499562	-0,0015005389	-0,00069364643
0	-0,088387728	-31,134077	0,0020877575	0,0020790077	0,0032855486
0	-0,089491904	-32,78643	-0,0015817827	-0,0015083065	-0,00072144176
0	-0,089348853	-36,120079	0,0021436531	0,0021751693	0,003322883
0	-0,089207292	-36,197639	-0,0015762008	-0,0016019224	-0,00081292208
0	-0,089497864	-36,351421	0,0020562878	0,0021052877	0,0032430743
0	-0,090181828	-39,966534	-0,0013636583	-0,0012404048	-0,00046482804
0	-0,09136498	-41,869953	0,0017438406	0,0017594286	0,002911611
0	-0,091800094	-43,403282	-0,0010862056	-0,00099391048	-0,00015465121
0	-0,091689825	-43,596626	0,0014023163	0,0015145135	0,0025781903
0	-0,092571974	-45,967361	-0,00049426069	-0,00042477433	0,00046166417
0	-0,092591345	-49,940666	0,00079879723	0,00088288379	0,0019132238
0	-0,092504919	-49,406456	-0,00028461713	-8,8532979e-05	0,00072855648
0	-0,093649328	-49,963184	0,00075713434	0,00082184386	0,0017848542
0	-0,093075633	-52,272789	-4,4564422e-05	0,0001224177	0,00098830159
0	-0,094303489	-55,234394	0,00061129295	0,00068275811	0,0016921738
0	-0,096221268	-57,684147	-0,00016406162	4,1868043e-05	0,00087783334
0	-0,09611398	-57,543049	0,00055338355	0,00069261016	0,0015967861
0	-0,094477832	-58,479252	5,1912848e-05	0,00020597639	0,0011514151
0	-0,096713006	-63,648598	0,00025776017	0,00034865137	0,0012911272
0	-0,096608698	-63,977898	0,00042198491	0,00055514439	0,0015020022
0	-0,097490847	-65,492615	-0,00012668264	-2,8292561e-05	0,00083213294
0	-0,097243488	-67,707558	0,00094213651	0,0010646475	0,0021517717
0	-0,098861754	-69,986496	-0,00078405766	-0,00071618485	0,00011833545
0	-0,098666549	-71,920471	0,0013978982	0,0014732444	0,0025870674
0	-0,099864602	-72,714912	-0,0011522429	-0,0010754691	-0,0003282004
0	-0,09919405	-73,683746	0,0018071015	0,0018309705	0,003082539
0	-0,10067523	-77,977913	-0,0014581436	-0,0013960812	-0,00061755069
0	-0,10143816	-78,841362	0,0019348813	0,0019906186	0,0031479513
0	-0,10125339	-79,641876	-0,0013482717	-0,0013207756	-0,00057960628
0	-0,1011759	-82,737434	0,0018792782	0,0019144146	0,0030763501
0	-0,10159761	-85,868523	-0,0014500021	-0,0013934613	-0,00056778314
0	-0,10263175	-88,193382	0,0018643767	0,0019249807	0,0031126456
0	-0,10246634	-88,619576	-0,0014885495	-0,001470014	-0,00064813095
0	-0,10313392	-90,225487	0,0022762904	0,0023308413	0,003457288
0	-0,10440052	-94,077255	-0,0019484742	-0,0018833352	-0,0010908917
0	-0,1041159	-95,111969	0,002491643	0,0025787631	0,0037494684
0	-0,10602474	-96,273758	-0,001995869	-0,0018840474	-0,0011343643
0	-0,10492951	-99,770638	0,0024987436	0,0025188364	0,0036782292
0	-0,10569394	-101,65321	-0,0020212077	-0,0019962424	-0,0011358474
0	-0,10684878	-104,06993	0,0024835458	0,0025064384	0,0036999497
0	-0,10695755	-104,84543	-0,0016315952	-0,0015914666	-0,00076763245
0	-0,10698587	-105,92245	0,0021526045	0,0021560348	0,0033323369
0	-0,10751486	-110,32635	-0,001715455	-0,0016720161	-0,00082716346
0	-0,10822713	-111,87711	0,002188625	0,0022250214	0,0033856418
0	-0,10867566	-113,55819	-0,001589419	-0,0015197742	-0,00079205027
0	-0,10876209	-117,14727	0,0020265896	0,0020949503	0,0032775749
0	-0,10910928	-117,79033	-0,0013883162	-0,0014006671	-0,00060051068
0	-0,10968596	-120,15888	0,0019819534	0,0020008346	0,0031973526
0	-0,11010617	-122,34505	-0,0013730617	-0,0013833727	-0,00056040561
0	-0,11084229	-124,187	0,0017006932	0,001801946	0,0029570789
0	-0,1118809	-127,39627	-0,00096155255	-0,00082915544	-4,5564229e-05
0	-0,11098385	-128,44221	0,0012517662	0,0013159394	0,002420065
0	-0,1125142	-131,72635	-0,00055727072	-0,0004510775	0,00036319412
0	-0,11313409	-133,39571	0,00092121691	0,0010224156	0,0020622595
0	-0,11356771	-135,13506	-0,00012917079	-2,3329339e-05	0,00089221168
0	-0,11462867	-137,22203	0,00060441822	0,00075827981	0,0017028447
0	-0,11373311	-138,34811	-0,00019870335	1,5591795e-05	0,000838042
0	-0,11434853	-140,20654	0,00066508679	0,0007313299	0,0016991908
0	-0,1148209	-143,76579	-0,00013813324	0,00012607925	0,00091073441
0	-0,11503845	-144,68359	0,00050086278	0,00062554987	0,0015736507
0	-0,11508316	-146,90318	0,00014235113	0,00031249321	0,0011791995
0	-0,11612475	-150,35318	0,00029077913	0,00037406266	0,0012822459
0	-0,11611134	-152,20877	0,00048946112	0,00058649195	0,0015649088
0	-0,11717677	-154,16142	-0,0002830482	-0,00010286065	0,00071504083
0	-0,11812299	-156,40753	0,00096877408	0,0010850754	0,002088337
0	-0,11810511	-157,90907	-0,00077746349	-0,00072387152	0,00013181649
0	-0,11775792	-161,59785	0,0015195732	0,0015853348	0,0027390199
0	-0,11907667	-162,39435	-0,0012037476	-0,0011452195	-0,00036137208
0	-0,1197204	-164,01619	0,0018418862	0,0018980344	0,0030070627
0	-0,12005717	-167,94383	-0,0013862777	-0,001349731	-0,00053658587
0	-0,12016892	-170,10201	0,001871238	0,0019176119	0,0030869178
0	-0,12051314	-170,59929	-0,0014395025	-0,0013805727	-0,00055462238
0	-0,12033731	-173,00887	0,0018762939	0,0019043867	0,003039618
0	-0,1221329	-175,89955	-0,0013252561	-0,0013128081	-0,00048804679
0	-0,12307316	-179,14815	0,002036911	0,002108095	0,0032597776
0	-0,1225844	-178,40562	-0,0015875198	-0,0015434499	-0,00071201881
0	-0,12330562	-180,09485	0,0021926966	0,0022398657	0,0034032597
0	-0,1235798	-184,31419	-0,0018620194	-0,0018108507	-0,00099750352
0	-0,12401789	-185,31522	0,0025248802	0,0026058892	0,0037658031
0	-0,12413859	-187,16756	-0,0021569955	-0,0020543493	-0,0012135974
0	-0,12554079	-190,44287	0,0026124336	0,0026824367	0,0037717121
0	-0,12521148	-191,60283	-0,0018415328	-0,0017634231	-0,00097216398
0	-0,12537688	-195,50455	0,002288182	0,0023581435	0,003548881
0	-0,12607723	-196,97595	-0,001779323	-0,0017567946	-0,0009607707
0	-0,12663156	-197,90578	0,0021654645	0,0021869293	0,0033666731
0	-0,12696534	-201,85092	-0,0015393452	-0,0014434581	-0,00066543638
0	-0,12831092	-203,13716	0,0021126412	0,0021190236	0,0033664976
0	-0,12902617	-203,56657	-0,001624313	-0,0015920923	-0,00085053733
0	-0,12892634	-206,05055	0,0022002591	0,0022010896	0,0033722932
0	-0,12969077	-208,90077	-0,0015317056	-0,00152293	-0,00075498217
0	-0,12939125	-213,31749	0,0018914401	0,0020348511	0,0031278708
0	-0,13003051	-213,79156	-0,0012841213	-0,0012469692	-0,00041173509
0	-0,13136566	-214,33073	0,0016904819	0,0017435729	0,0028896576
0	-0,13066828	-219,3287	-0,00092125125	-0,00087452831	-4,0913728e-05
0	-0,13144463	-221,91016	0,0011802657	0,0012434343	0,0023681549
0	-0,13303757	-222,77512	-0,00045859921	-0,00030022595	0,00055149675
0	-0,13236851	-224,09738	0,00083350937	0,0008554121	0,0019531557
0	-0,13312399	-226,26466	-0,00027661366	-6,4811175e-05	0,00079158286
0	-0,1340881	-229,33022	0,00058687956	0,00070769718	0,0016900166
0	-0,13340563	-229,34663	-0,00012714007	1,5791447e-05	0,00086566329
0	-0,13440996	-231,90073	0,00069553335	0,00080344355	0,001841585
0	-0,13496727	-235,52499	-0,00012198288	0,00010423086	0,00093132071
0	-0,13587028	-237,04939	0,00050227938	0,0006097657	0,0015974554
0	-0,13614744	-239,20409	4,9229857e-05	0,00020362088	0,0011108933
0	-0,13546497	-240,49541	0,00029438041	0,00036002602	0,0013136268
0	-0,13695955	-242,32037	0,00046866687	0,00061820843	0,0015974276
0	-0,13588369	-245,90889	-0,00037887081	-0,00025922069	0,00065536296
0	-0,13752729	-247,2724	0,0010449775	0,0010918716	0,0022238835
0	-0,13829321	-249,24271	-0,00076752371	-0,00067909993	0,00017467813
0	-0,13839751	-253,04898	0,0015424249	0,0015232102	0,0027347982
0	-0,1379922	-255,57053	-0,0012889522	-0,0012541662	-0,00044575427
0	-0,14029294	-257,85315	0,0017969621	0,0018728918	0,0030529134
0	-0,14022887	-258,9328	-0,0014129656	-0,0013399905	-0,00059705053
0	-0,13976395	-260,08386	0,0018805125	0,0019174422	0,0031502615
0	-0,14142394	-264,13443	-0,0014041006	-0,0013003509	-0,00054256612
0	-0,14163107	-264,4296	0,0019565551	0,0019730283	0,0031655594
0	-0,14152229	-264,08258	-0,0013519512	-0,0013418986	-0,00048106682
0	-0,1418069	-267,86887	0,0018995015	0,0019694283	0,0031395955
0	-0,14247	-270,99545	-0,0017156202	-0,0016536667	-0,00083472638
0	-0,14368147	-273,52039	0,0023313554	0,0023579842	0,0035290027
0	-0,1434356	-275,06949	-0,0018932453	-0,001842102	-0,00097961281
0	-0,14499128	-277,38382	0,0025034512	0,002481523	0,0037059945
0	-0,14348328	-281,57977	-0,0020620353	-0,0019726322	-0,0011387924
0	-0,14484376	-283,59933	0,0025884307	0,0026034776	0,0038500144
0	-0,14544874	-284,61392	-0,002034016	-0,0019936282	-0,0012196339
0	-0,14628172	-288,41196	0,0021924758	0,0023792405	0,0034471184
0	-0,14719665	-289,20221	-0,0016759712	-0,0016460889	-0,00078039244
0	-0,14637113	-291,34567	0,0023243695	0,0022589951	0,0034937544
0	-0,14822483	-293,66183	-0,0017038368	-0,0016615376	-0,00085136853
0	-0,14691651	-296,10443	0,0021194958	0,0021263042	0,0033111016
0	-0,14890879	-299,80283	-0,0014799724	-0,0014859763	-0,00068868132
0	-0,14765114	-300,69507	0,0020032662	0,0020466924	0,0032527347
0	-0,14992952	-303,32101	-0,0015389684	-0,0015295197	-0,00070298149
0	-0,15028566	-305,96292	0,0020267295	0,0020858017	0,0032909398
0	-0,14957488	-306,21478	-0,0013273767	-0,0011971658	-0,00042674685
0	-0,15083402	-309,6846	0,0016379752	0,001659408	0,0028441439
0	-0,15143156	-311,46851	-0,00086350401	-0,00080797658	-3,7565915e-05
0	-0,15067607	-312,70444	0,0012776161	0,0013303069	0,0024678761
0	-0,15151948	-315,98587	-0,00046556702	-0,00035931022	0,00045034933
0	-0,15144646	-317,62994	0,00074598979	0,00084809406	0,0018591437
0	-0,15239567	-320,47147	-0,00014147491	4,6183413e-06	0,00084252225
0	-0,15353858	-323,89813	0,00074725127	0,00083394261	0,0018340468
0	-0,15404224	-324,42148	-0,00015975218	8,6481887e-05	0,00091245864
0	-0,15345365	-325,49908	0,00054880849	0,00061780086	0,0016349865
0	-0,15481561	-329,67758	-0,00011544797	8,3390332e-05	0,00097351294
0	-0,15538931	-331,5531	0,00051206601	0,00063576957	0,001582482
0	-0,15597939	-335,09247	1,9805302e-05	0,00023284869	0,0011632079
0	-0,15574098	-336,57263	0,000158465	0,00032843775	0,0011959306
0	-0,15620738	-338,76804	0,00057515875	0,00066227396	0,0016450786
0	-0,15748292	-342,45193	-0,00027328852	-0,0001186716	0,00072860421
0	-0,15712827	-343,05997	0,0010163843	0,001158999	0,0021989087
0	-0,15698224	-344,81311	-0,00097093411	-0,00094054663	-0,00011894663
0	-0,15882701	-349,93964	0,0015363822	0,0016334971	0,002721447
0	-0,1584664	-351,66492	-0,0012151079	-0,0011754401	-0,00030399882
0	-0,15924126	-355,23886	0,0017628382	0,0018170156	0,0030254836
0	-0,16057044	-356,23831	-0,0013872935	-0,0013749067	-0,00055551616
0	-0,16035289	-357,40601	0,0019085149	0,001956532	0,003129412
0	-0,16124547	-362,0321	-0,0013512432	-0,0012938374	-0,00049578462
0	-0,16144216	-362,45648	0,0018021828	0,0018864339	0,0029946272
0	-0,16154647	-363,44794	-0,0015221504	-0,0014808563	-0,00063236832
0	-0,16231984	-366,01828	0,0020762715	0,0021214311	0,0032721499
0	-0,1618281	-368,37024	-0,0015666932	-0,0015056953	-0,00070089794
0	-0,16285777	-372,03598	0,0022809494	0,0022810458	0,0034904026
0	-0,16323179	-373,34473	-0,0020041035	-0,0019333155	-0,0011216651
0	-0,16386658	-375,1058	0,0026044024	0,002658051	0,0038495515
0	-0,16397387	-379,56107	-0,0021023452	-0,0020463991	-0,0011721593
0	-0,16480088	-380,73163	0,0024542972	0,0024873456	0,0036415639
0	-0,16450137	-382,30078	-0,0019438181	-0,001844949	-0,001030814
0	-0,16670674	-384,78662	0,0024008742	0,0024755211	0,0035816485
0	-0,16736239	-386,44177	-0,0016512431	-0,0016295608	-0,00088715839
0	-0,16697049	-388,6521	0,0020993236	0,0021004172	0,0032773772
0	-0,16715378	-389,20227	-0,0016947824	-0,0015868176	-0,00082122569
0	-0,16833544	-391,5387	0,0022439805	0,0022776683	0,0034039377
0	-0,16759783	-396,24561	-0,001680941	-0,0015930076	-0,00081732258
0	-0,16921908	-398,79672	0,0021021117	0,0021314949	0,0033965202
0	-0,16910434	-399,1275	-0,0014691191	-0,0014372503	-0,00060918654
0	-0,17004609	-401,59604	0,0018727101	0,001957099	0,0031294341
0	-0,17021149	-404,00876	-0,0012829634	-0,0011962936	-0,00041008199
0	-0,17219335	-407,69403	0,0016883148	0,0017080801	0,0028815786
0	-0,1712054	-407,5112	-0,00082319794	-0,00069238234	3,9430743e-05
0	-0,17102957	-408,79633	0,0011460384	0,0011735859	0,002202861
0	-0,17219186	-413,33875	-0,0004037999	-0,00025666901	0,00056802109
0	-0,17182827	-415,38815	0,00085594878	0,0009268102	0,0019808733
0	-0,17342269	-418,37073	-0,00021991225	-4,2961183e-05	0,00082598475
0	-0,17281175	-419,76315	0,00060353114	0,0006971418	0,0017003865
0	-0,17452687	-420,71616	-0,00016617616	-8,832576e-06	0,00087449141
0	-0,17404407	-424,59515	0,00063569134	0,00077106757	0,0017242657
0	-0,17446727	-426,29996	-0,00012696398	8,6930231e-05	0,00093360594
0	-0,17516315	-426,61987	0,00053456792	0,00062069693	0,0016186207
0	-0,17635673	-430,96481	0,00015419227	0,00034723154	0,0011990303
0	-0,17620325	-431,31384	0,00017461622	0,0002676039	0,0012192685
0	-0,17673373	-433,39151	0,0005111582	0,00060839532	0,001626528
0	-0,17643869	-435,50473	-0,00042548092	-0,00026996961	0,00057627202
0	-0,17576367	-438,7254	0,0011412275	0,0011524248	0,0022354063
0	-0,17848611	-444,15594	-0,00090523344	-0,00081783987	-3,6301644e-05
0	-0,17868876	-443,83182	0,0016429629	0,0016837221	0,0028738857
0	-0,17845035	-445,73065	-0,0013361891	-0,001265444	-0,00045979163
0	-0,18005818	-448,96838	0,0018668832	0,0018889527	0,0030827033
0	-0,17937422	-449,14719	-0,0013471236	-0,0013704888	-0,00055506156
0	-0,17943978	-452,14746	0,0018631623	0,0019067889	0,0030426721
0	-0,1809746	-455,79263	-0,0014057524	-0,0013810023	-0,00052684016
0	-0,18144995	-457,72858	0,0018299787	0,0019485523	0,0030973
0	-0,18139035	-461,34113	-0,0014098261	-0,0013135235	-0,00050205796
0	-0,1812607	-462,58243	0,0020125499	0,0021053609	0,0032929878
0	-0,18232018	-464,29132	-0,0017324428	-0,001689481	-0,00086011423
0	-0,1833722	-468,80148	0,002341832	0,0023754146	0,0035339592
0	-0,18420219	-469,12692	-0,0018991309	-0,001854878	-0,0010724345
0	-0,18398613	-471,17645	0,0025821645	0,0025987602	0,0037560444
0	-0,18511862	-473,59604	-0,0020782917	-0,0020046481	-0,0012162945
0	-0,1858592	-474,41565	0,0026567222	0,0026694646	0,0038688367
0	-0,18498451	-476,64069	-0,0018530639	-0,0018488122	-0,00098655117
0	-0,18530041	-478,80701	0,0021931769	0,0022563357	0,003426631
0	-0,18696785	-480,99634	-0,0017827912	-0,0017242845	-0,00087666354
0	-0,18751919	-485,34711	0,0022143351	0,0022423295	0,0034335859
0	-0,1866743	-485,73996	-0,0015373251	-0,001494749	-0,0007288123
0	-0,18781275	-488,93658	0,002041623	0,0021029874	0,0033232362
0	-0,1892969	-492,5419	-0,0015209989	-0,0015176624	-0,00074230134
0	-0,18980801	-493,11142	0,0021901187	0,0021854495	0,0033988822
0	-0,18908083	-494,77106	-0,0016259074	-0,0015329286	-0,00072481052
0	-0,1893118	-496,3634	0,001933628	0,0020343109	0,0031798074
0	-0,19058883	-498,56537	-0,0012373501	-0,0011669031	-0,00038481405
0	-0,19059479	-502,44183	0,0015991941	0,0016631188	0,0028016893
0	-0,19120276	-503,41071	-0,00087724673	-0,00077112531	1,8670544e-05
0	-0,19169897	-505,2063	0,0010940871	0,001224583	0,0023111026
0	-0,19206852	-510,08417	-0,00038924025	-0,00020447289	0,0006640426
0	-0,19307733	-510,83337	0,00077889569	0,00081403577	0,0018710977
0	-0,19252747	-511,92868	-0,00024926339	7,4959826e-06	0,00082989526
0	-0,19303858	-514,43817	0,00068154978	0,0007527757	0,0017436509
0	-0,19408464	-517,36395	-0,00010097337	0,00010333504	0,00093709124
0	-0,19377619	-520,54492	0,00065706047	0,00078327267	0,0017368625
0	-0,1935631	-522,7229	-7,5617034e-05	9,2542468e-05	0,00092680973
0	-0,19461513	-523,53284	0,00045941223	0,00052831805	0,0015218446
0	-0,19548684	-526,44476	0,0002353171	0,00033728211	0,0012304215
0	-0,19640923	-527,33643	0,00017245399	0,00035063058	0,001226882
0	-0,1980871	-530,93658	0,00054178084	0,00069302972	0,0016653263
0	-0,19711405	-531,95654	-0,00040665877	-0,00028652415	0,00055513647
0	-0,19849241	-534,02289	0,0011629964	0,0012964451	0,0024424642
0	-0,19756407	-537,61792	-0,00097126537	-0,00085813447	-5,3813274e-05
0	-0,19797981	-538,58441	0,0016177606	0,0016575345	0,0028152792
0	-0,19799322	-539,63916	-0,0013125815	-0,0012596067	-0,00049095368
0	-0,19972324	-543,40479	0,00190365	0,0019659514	0,0031012299
0	-0,1996696	-545,09735	-0,0014101972	-0,0013699742	-0,00056272431
0	-0,19993633	-546,90289	0,0018480949	0,0018545248	0,0030674888
0	-0,20039231	-547,73853	-0,0013289207	-0,0012541558	-0,00053464551
0	-0,20078272	-550,05103	0,0019267888	0,0019484031	0,0031995003
0	-0,20115376	-555,55237	-0,0014742985	-0,00144882	-0,00061925239
0	-0,20262897	-557,20001	0,001967493	0,0020133592	0,0031484342
0	-0,20269006	-557,80499	-0,0017160955	-0,0016362097	-0,00081606209
0	-0,20260066	-560,57471	0,0023823003	0,0024710502	0,0036358947
0	-0,20374805	-563,03711	-0,0019661051	-0,0019407428	-0,0011189037
0	-0,20461082	-564,58386	0,0026103191	0,0025775549	0,0037509091
0	-0,20458549	-566,07031	-0,0019550594	-0,0018494488	-0,001108082
0	-0,20416379	-567,52148	0,002458439	0,0025338579	0,0037230437
0	-0,20571947	-572,69067	-0,0019483329	-0,0018969363	-0,0011028289
0	-0,20558238	-573,2677	0,0022978226	0,0023841686	0,0035357792
0	-0,20641983	-574,97662	-0,0015959244	-0,0015465489	-0,00073871081
0	-0,2069369	-578,39038	0,0021715744	0,0022129191	0,0034038362
0	-0,20763725	-580,01208	-0,0017463833	-0,0016820785	-0,00085766369
0	-0,20848215	-583,51685	0,0022054482	0,0022564013	0,0034234717
0	-0,20826757	-584,46118	-0,0016596921	-0,0016352227	-0,00080621714
0	-0,20965189	-585,9986	0,0020403636	0,0021006474	0,0032860565
0	-0,20864457	-590,59924	-0,0013950898	-0,0013302012	-0,00055810786
0	-0,21033138	-592,34558	0,0019787126	0,0020529705	0,0031973361
0	-0,21024346	-592,75653	-0,0012886486	-0,0012245787	-0,00048976624
0	-0,21061748	-595,80988	0,0015451168	0,0015929986	0,0026773338
0	-0,21122545	-597,78552	-0,00074264215	-0,00062097807	0,00020318112
0	-0,21147281	-600,04303	0,0011093109	0,0011709485	0,0022857657
0	-0,21246523	-601,91522	-0,00048186971	-0,00040147992	0,00048992236
0	-0,21312535	-603,24176	0,00074832735	0,00091087277	0,0019028271
0	-0,2125591	-607,71954	-7,3217903e-05	5,9585145e-05	0,00095102261
0	-0,21359026	-610,21289	0,00070393091	0,00077035715	0,0018070809
0	-0,21398067	-611,56213	-0,00026141011	-1,2120436e-05	0,00083454838
0	-0,21520853	-615,39423	0,00066433894	0,00073262083	0,0016895968
0	-0,21469891	-616,4436	-2,1730284e-05	0,00013873694	0,0010043138
0	-0,21540523	-620,25696	0,0004807841	0,00055058365	0,0015163026
0	-0,21543205	-620,29791	0,00015942063	0,00032863449	0,0011806763
0	-0,21668226	-622,27759	0,0001211249	0,00020146937	0,0011532805
0	-0,21752566	-625,95422	0,0006638827	0,00073938409	0,00174963
0	-0,21725446	-626,87653	-0,00041636723	-0,00027613321	0,00059286028
0	-0,21753758	-628,94501	0,001116431	0,0012034405	0,0022372149
0	-0,21799952	-632,14618	-0,00098478608	-0,00093480235	-8,4283238e-05
0	-0,21788478	-634,18231	0,0017252731	0,0017712065	0,0029085865
0	-0,21892637	-637,22876	-0,0013637457	-0,0012748105	-0,0005059861
0	-0,22009611	-639,30792	0,0018609393	0,0019253007	0,003080128
0	-0,22007227	-640,10443	-0,0013604327	-0,001297684	-0,00058065343
0	-0,22134632	-645,11469	0,0018806276	0,0019454219	0,0031147231
0	-0,2210781	-645,81152	-0,0013815161	-0,0013364222	-0,00051526324
0	-0,2219826	-647,91486	0,0018249945	0,0018103261	0,0029697889
0	-0,22151917	-650,75348	-0,0013623511	-0,0013177209	-0,00056850142
0	-0,22283494	-651,84583	0,0021292751	0,0022146415	0,0033347816
0	-0,22288859	-653,42261	-0,0017003133	-0,0016742696	-0,00087878754
0	-0,22383779	-656,8396	0,0023924226	0,0024136719	0,0035723399
0	-0,2236858	-657,45227	-0,0019673326	-0,001901326	-0,0010686917
0	-0,22494346	-661,33264	0,0025975199	0,0026896321	0,0038366902
0	-0,22391975	-662,40747	-0,0021225028	-0,0020906164	-0,0013012453
0	-0,22466779	-664,59613	0,0025163773	0,002496432	0,0037215431
0	-0,226596	-668,60706	-0,0017116541	-0,0016868975	-0,00091207708
0	-0,22568852	-668,71246	0,0023387435	0,0023358546	0,0035201947
0	-0,22669733	-671,72357	-0,0017210954	-0,0016911757	-0,00092828879
0	-0,22718012	-674,46667	0,0020935063	0,0021745777	0,0033330419
0	-0,2287671	-675,85187	-0,0015584591	-0,0014861905	-0,00068893743
0	-0,22819936	-678,71918	0,0021625052	0,0021185363	0,0033573301
0	-0,22871494	-679,51306	-0,0015294016	-0,0015637644	-0,00072647439
0	-0,22789836	-681,11218	0,0021675841	0,0022330082	0,0034066024
0	-0,23026317	-686,63995	-0,0014832118	-0,0014445938	-0,00068097288
0	-0,22947043	-686,85284	0,0018406039	0,0019688632	0,0030694464
0	-0,23041219	-689,43457	-0,0011585577	-0,0010586519	-0,00030468887
0	-0,23071617	-690,44257	0,0015310267	0,0016157898	0,0027625919
0	-0,23028851	-692,33362	-0,00082712079	-0,0007914718	0,00011123513
0	-0,23149401	-696,13232	0,0010331514	0,001124819	0,0022202556
0	-0,23227632	-697,31921	-0,00031123855	-9,1340335e-05	0,00073980977
0	-0,23290217	-699,37378	0,0007663779	0,000809561	0,0018177129
0	-0,23352504	-703,3385	-0,00030053075	-6,9638336e-05	0,00085389678
0	-0,23420155	-703,61438	0,00069301244	0,00072016264	0,0017396483
0	-0,2335459	-705,94983	-0,00016413713	8,9536043e-05	0,00092759344
0	-0,2349481	-709,21033	0,00060431531	0,00067612185	0,0016927482
0	-0,23492277	-710,41675	-6,6420384e-05	0,00011449039	0,0010167954
0	-0,235039	-713,24402	0,00045892911	0,00055064843	0,0015488144
0	-0,2354905	-713,43365	0,00020114756	0,00035230347	0,0012812734
0	-0,23667663	-715,65521	6,0772891e-05	0,00016834834	0,0010803448
0	-0,23710877	-719,68707	0,00064421189	0,0007282666	0,0017834295
0	-0,23682117	-720,77075	-0,00051250152	-0,00044845496	0,00047221794
0	-0,23745745	-723,03497	0,0011803866	0,0012677873	0,0024218131
0	-0,23800582	-726,03394	-0,00098951918	-0,00089676457	-9,1710244e-05
0	-0,23833811	-728,03271	0,0017397434	0,0017554116	0,0029181037
0	-0,23878217	-732,41577	-0,0013180812	-0,0013189636	-0,00049767987
0	-0,2394259	-733,75714	0,001880956	0,0019535408	0,0031323384
0	-0,24016201	-733,8642	-0,0014805223	-0,0013827723	-0,00062363601
0	-0,240843	-738,47784	0,0018380581	0,0018718269	0,0030586321
0	-0,24144948	-739,26434	-0,0013823526	-0,0013202317	-0,00053150055
0	-0,24068803	-740,65326	0,0019261811	0,0020139599	0,0031580664
0	-0,24098754	-743,8089	-0,0014222719	-0,0013740397	-0,00056805642
0	-0,24236888	-746,23315	0,0020333144	0,002071253	0,0032149272
0	-0,24272799	-750,29352	-0,0017524821	-0,0016843864	-0,0008876677
0	-0,24333447	-750,04956	0,0024541845	0,0025143819	0,0036927108
0	-0,24341941	-751,30048	-0,0019960708	-0,002014674	-0,0011458436
0	-0,24419129	-755,50403	0,0025759947	0,002658118	0,0037807776
0	-0,24592876	-757,99426	-0,0019511721	-0,0019117871	-0,0010785533
0	-0,2454266	-759,242	0,0025074419	0,0025439588	0,003773937
0	-0,24472624	-760,42096	-0,0018990654	-0,0018294395	-0,0010072908
0	-0,24518669	-762,06635	0,0022499019	0,0022761312	0,0034389596
0	-0,24744123	-767,09564	-0,0016813041	-0,0015711935	-0,00074277195
0	-0,24738908	-768,04297	0,0022847152	0,0022779254	0,0034592052
0	-0,24647564	-768,98578	-0,0016489265	-0,0016512723	-0,00088001165
0	-0,24849027	-774,10437	0,0021200536	0,0021749169	0,0033802309
0	-0,24887621	-775,98334	-0,0014860835	-0,0014276908	-0,00068631925
0	-0,24901927	-776,97498	0,0019880647	0,0020654993	0,0032398703
0	-0,24928302	-779,92822	-0,0014898137	-0,0014276382	-0,00064544642
0	-0,24974197	-781,06036	0,0019278144	0,0019590457	0,003070747
0	-0,25015026	-784,35321	-0,0011540373	-0,0010716576	-0,00022028442
0	-0,25081784	-785,3515	0,0014965186	0,0015459764	0,0026263548
0	-0,25183558	-786,73987	-0,0007466079	-0,00058981229	0,00024057037
0	-0,25220215	-789,66718	0,0010680113	0,001131399	0,0022548018
0	-0,25251508	-791,5293	-0,00027566488	-0,00021630069	0,00068396213
0	-0,2527073	-793,98822	0,00063978421	0,00078793662	0,0017856013
0	-0,25367439	-796,17896	-0,00015633815	4,0364102e-06	0,00085991662
0	-0,25303215	-798,09888	0,00070412894	0,0007764129	0,0017466968
0	-0,25405735	-801,8526	-8,2167062e-05	0,000103903	0,00099358393
0	-0,25439113	-803,79608	0,00058995833	0,00068161869	0,0016698961
0	-0,2551958	-805,4502	-2,4915298e-05	0,00016711172	0,0010209176
0	-0,25575906	-808,43616	0,00037814461	0,00046442321	0,0014163533
0	-0,25631636	-808,99835	0,00025523684	0,00045681169	0,0013658996
0	-0,25702566	-811,09302	-6,6126704e-05	6,7496003e-05	0,00097829918
0	-0,25741309	-813,65814	0,0007245178	0,00083687901	0,0017849207
0	-0,25659949	-815,19971	-0,00048587707	-0,00033518838	0,0005013881
0	-0,2576679	-818,47894	0,0013247126	0,0014123452	0,0024652639
0	-0,25808066	-820,36005	-0,0011427169	-0,0010507681	-0,00026357025
0	-0,25866628	-822,44122	0,0016483271	0,0017226762	0,0028510047
0	-0,25923699	-825,88062	-0,0013719472	-0,0013119909	-0,00052071118
0	-0,26008636	-827,03619	0,0019131694	0,0019804954	0,0031501716
0	-0,26070327	-829,30109	-0,0013861845	-0,0014081026	-0,00058253354
0	-0,26018322	-832,58087	0,00191077	0,0019611735	0,0031331114
0	-0,26199669	-833,16077	-0,0013532653	-0,0012472253	-0,00048624264
0	-0,26189983	-835,79865	0,0018542355	0,0019559294	0,0031031067
0	-0,26116967	-838,17072	-0,0015442225	-0,0014588713	-0,00071830815
0	-0,26230514	-839,86047	0,002138084	0,0022032282	0,0033627928
0	-0,2633214	-844,01154	-0,0017337988	-0,0016479158	-0,0008813903
0	-0,26379973	-844,84875	0,0024539612	0,0024675683	0,0036499312
0	-0,26425421	-845,94061	-0,0020184638	-0,0019889723	-0,001228729
0	-0,26475489	-849,87445	0,0026589311	0,0027292615	0,003877834
0	-0,26383102	-849,87164	-0,002070704	-0,0020479069	-0,0011939949
0	-0,26564002	-853,5105	0,0023191182	0,0023920983	0,0035495821
0	-0,26554614	-854,87439	-0,0017575283	-0,0017523916	-0,00094465155
0	-0,26647598	-856,81512	0,0023293393	0,0023469252	0,0035236587
0	-0,26735663	-860,46814	-0,0016851841	-0,0015690927	-0,00074496085
0	-0,26679635	-861,2149	0,0020771031	0,0020935885	0,0032661348
0	-0,26818812	-862,66388	-0,0015725732	-0,0015304306	-0,00070878596
0	-0,26780069	-865,8197	0,0021910884	0,0022140676	0,0033878032
0	-0,26975572	-868,23291	-0,0016801083	-0,0016273874	-0,00082782062
0	-0,26869923	-870,69836	0,0021621594	0,0021646661	0,0033065658
0	-0,26971996	-872,09961	-0,0014317811	-0,0013547046	-0,00055259501
0	-0,2703771	-873,55316	0,0017375298	0,0018683753	0,002921551
0	-0,27046502	-876,73145	-0,0011582618	-0,0011369116	-0,00028754541
0	-0,27172416	-877,9101	0,0014939738	0,0015553975	0,0026804076
0	-0,27153492	-879,01416	-0,00060653919	-0,00057186862	0,00028726878
0	-0,2720207	-883,22772	0,00087565521	0,001029049	0,0020001309
0	-0,27259886	-884,13873	-0,00025998021	-0,00010103613	0,00070841855
0	-0,27332902	-886,4632	0,0007422815	0,00082338083	0,001876801
0	-0,27371496	-887,03473	-9,5412652e-05	9,6554868e-05	0,00098766456
0	-0,27380139	-888,70319	0,00055268791	0,0006468725	0,0016549074
0	-0,2741605	-894,35071	-0,0001240212	-1,2089731e-05	0,00093971024
0	-0,27482361	-894,91772	0,00062369672	0,00072346593	0,0017290191
0	-0,27517676	-895,90808	-1,7672319e-05	0,00018517676	0,0010230321
0	-0,27526021	-899,65753	0,0003472589	0,00045554058	0,001387259
0	-0,2767548	-900,77679	0,00033435394	0,00048922945	0,0014252679
0	-0,2762571	-903,13574	3,2501612e-05	0,00015837679	0,0010720901
0	-0,27621239	-904,60846	0,00075854384	0,00087858381	0,0019069918
0	-0,27726144	-906,55786	-0,00069991651	-0,00058632158	0,00020013016
0	-0,27828366	-911,31073	0,0012918325	0,0013679439	0,0024897945
0	-0,27728379	-912,03888	-0,0010566952	-0,00093379221	-0,00019537169
0	-0,27984381	-913,13397	0,0017456029	0,0017842593	0,0029377448
0	-0,27992576	-915,52673	-0,0013701872	-0,0013539982	-0,00056967314
0	-0,28041005	-916,80725	0,0019279459	0,0019781834	0,0031352807
0	-0,28009266	-919,24829	-0,0013913272	-0,0013506914	-0,00056271499
0	-0,28148144	-921,44781	0,001876889	0,0019573187	0,0031279249
0	-0,2815634	-922,96918	-0,0014511369	-0,0013839658	-0,00063853397
0	-0,2823174	-927,63257	0,0019187164	0,0019494764	0,0031055957
0	-0,28193891	-928,13239	-0,0014051673	-0,0013651506	-0,0005829829
0	-0,28303117	-927,94135	0,0021162175	0,0021702449	0,003339068
0	-0,28317869	-931,06226	-0,0018161404	-0,0017344869	-0,00098125194
0	-0,28336197	-933,28821	0,0024746768	0,0025199216	0,0036875349
0	-0,28417706	-936,66791	-0,0019988837	-0,0019354186	-0,0011384924
0	-0,28360784	-937,07593	0,0025274227	0,0025569082	0,0037255802
0	-0,28519928	-939,28052	-0,0020083811	-0,0020374563	-0,0012093191
0	-0,28610229	-942,36212	0,0025621343	0,0026023802	0,0037962385
0	-0,28618127	-943,89227	-0,0017645911	-0,0017249228	-0,00090600864
0	-0,28680414	-944,26727	0,0020552382	0,002117679	0,0032826017
0	-0,28762519	-947,18756	-0,001643587	-0,0015772983	-0,00080901576
0	-0,288032	-948,32367	0,0022120569	0,0023157306	0,0034109694
0	-0,28831065	-950,89386	-0,0016405859	-0,0015321006	-0,00076515629
0	-0,28819144	-951,76392	0,002035812	0,0021092636	0,003329393
0	-0,28850436	-952,88434	-0,0014610891	-0,0014151701	-0,00064326014
0	-0,28976798	-956,99078	0,0020190622	0,0020597347	0,0032657152
0	-0,29062927	-958,11127	-0,0014769521	-0,0014283713	-0,00061973056
0	-0,29081851	-959,23413	0,0018548471	0,0018700638	0,0030487434
0	-0,29123276	-963,12311	-0,0010231565	-0,00095543754	-0,00019435698
0	-0,29208064	-964,17084	0,0013686562	0,0014324795	0,0025934207
0	-0,29198378	-966,66052	-0,00063161011	-0,00051323452	0,00029700968
0	-0,29279739	-967,99396	0,0010079551	0,0010934463	0,0021964766
0	-0,29354393	-967,65814	-0,00027335601	-0,00015922225	0,00074551895
0	-0,29315501	-971,76563	0,00060247671	0,00071284274	0,0017383931
0	-0,29467642	-973,8606	-0,00012947858	6,6655048e-06	0,00086681638
0	-0,29391795	-974,80835	0,00073053944	0,0007377952	0,0017774698
0	-0,29514134	-977,87366	-0,00012139219	7,2697585e-05	0,00093663193
0	-0,29503256	-976,90607	0,00057096325	0,00069766643	0,0016663738
0	-0,29626638	-972,65387	5,47126e-05	0,00021013897	0,0011281255
0	-0,29676557	-966,40857	0,00038135058	0,00042622094	0,0014126452
0	-0,29763728	-973,17163	0,00026600409	0,0003881185	0,0013561661
0	-0,29759109	-972,67981	-8,7692082e-05	7,3114061e-05	0,00093467411
0	-0,29770285	-975,862	0,00083707611	0,00091381534	0,0019311756
0	-0,29750466	-976,70984	-0,00055557548	-0,00048136499	0,00034139302
0	-0,29927939	-980,72607	0,0014078085	0,0015116811	0,0026185855
0	-0,30003786	-981,40479	-0,0011601142	-0,0010998414	-0,00029295392
0	-0,30005723	-983,69598	0,001775077	0,0017693833	0,0029370338
0	-0,29928237	-986,60876	-0,0013610499	-0,0012811994	-0,00054503325
0	-0,30044764	-989,26709	0,0018270727	0,0018730683	0,0030603311
0	-0,30113757	-994,13184	-0,0013662149	-0,0013536845	-0,00058388337
0	-0,30066818	-993,11871	0,0019258558	0,0019496047	0,0031366639
0	-0,3025502	-995,03815	-0,001318185	-0,0013105642	-0,00048146379
0	-0,30293614	-999,18628	0,0019709314	0,0020020485	0,0032448082
0	-0,30334741	-999,67761	-0,0015499056	-0,0015405873	-0,00075104821
0	-0,30435175	-1000,8585	0,0021108401	0,0022301979	0,0033371039
0	-0,30372441	-1003,7118	-0,0017713112	-0,0017045765	-0,0009049353
0	-0,30409843	-1004,6022	0,002429808	0,0024879472	0,0036167277
0	-0,30495375	-1008,0668	-0,0020592583	-0,0020478147	-0,0011972821
0	-0,30498058	-1007,6068	0,0026217378	0,002766896	0,0038755657
0	-0,3057465	-1009,0062	-0,0019530798	-0,0019513972	-0,0011104615
0	-0,30597299	-1012,226	0,0023956788	0,0024679005	0,0035595244
0	-0,30743331	-1013,9879	-0,0018394712	-0,0017446703	-0,00097699405
0	-0,30680299	-1014,3204	0,0022711169	0,0023502735	0,003506352
0	-0,30840635	-1016,4241	-0,0015590035	-0,0014786817	-0,00072661496
0	-0,30866414	-1017,217	0,0021279249	0,0021610027	0,0032968086
0	-0,30838996	-1019,4108	-0,0016144087	-0,0015798655	-0,000841367
0	-0,309591	-1018,7766	0,0022029164	0,0022803901	0,0034180668
0	-0,30967742	-1016,7438	-0,0016232929	-0,0015763373	-0,00080966449
0	-0,31075329	-1018,8478	0,0020547286	0,0021090319	0,0032405646
0	-0,31010062	-1018,1103	-0,0013983928	-0,0013327518	-0,00054200005
0	-0,31175911	-1017,6964	0,0018288649	0,0018876998	0,0030069139
0	-0,31256527	-1016,4249	-0,001059706	-0,0010372272	-0,00021173371
0	-0,31244457	-1014,8896	0,0013913742	0,0014371885	0,0025597913
0	-0,31256378	-1013,6824	-0,00057719962	-0,00043205669	0,00036877347
0	-0,31383783	-1010,4625	0,00091590261	0,00098212319	0,0020039373
0	-0,312379	-1007,0014	-0,00032727898	-0,00016008489	0,00069916598
0	-0,31408817	-1007,9282	0,00066351035	0,000845248	0,0018058544
0	-0,31564087	-1004,0985	-8,1709477e-05	0,00013083511	0,00091834867
0	-0,31569153	-1001,2237	0,00065340759	0,00076339743	0,0017569951
0	-0,31601489	-999,49292	-0,00015700936	-2,7741626e-05	0,00085357297
0	-0,31676292	-997,55066	0,00051306514	0,00066101784	0,0015948012
0	-0,31689703	-998,29309	-7,0454007e-06	0,00018060586	0,0010798387
0	-0,31711161	-994,62183	0,0003769254	0,00052158965	0,0014289508
0	-0,31747371	-990,85242	0,0003237178	0,00053783832	0,0014098727
0	-0,31813979	-992,02222	-7,1432893e-05	-1,5042751e-05	0,00089592952
0	-0,31897277	-991,16101	0,00092187268	0,00099484692	0,002081689
0	-0,32009631	-989,6897	-0,0006088512	-0,00052720995	0,00031667601
0	-0,32042414	-988,85419	0,0013315051	0,0014313022	0,0025256521
0	-0,3202334	-987,85394	-0,001180016	-0,0011248963	-0,00032822078
0	-0,32099485	-989,14075	0,0018474121	0,0018749835	0,003033238
0	-0,3214553	-988,29755	-0,0013723894	-0,0013006227	-0,00054633274
0	-0,32262653	-986,97699	0,0018924739	0,0019610501	0,0031086386
0	-0,32332391	-987,31146	-0,0013636487	-0,0013343808	-0,00052070565
0	-0,32234788	-985,64343	0,0019155418	0,0019225441	0,003106094
0	-0,32424778	-985,12817	-0,0014088914	-0,0013509298	-0,00054937962
0	-0,32426715	-985,11975	0,0018594697	0,0019526007	0,0030866049
0	-0,32484233	-984,26093	-0,0015436675	-0,0014729366	-0,00069307978
0	-0,32517165	-986,03564	0,0022488292	0,0022766972	0,0034432178
0	-0,32638162	-984,93951	-0,0018273564	-0,0018169662	-0,00095182739
0	-0,32576472	-983,39331	0,0024627254	0,0024853705	0,003679144
0	-0,32640249	-986,38367	-0,0019916638	-0,0019430073	-0,0011141086
0	-0,32748282	-984,39514	0,0025654018	0,002594047	0,003802924
0	-0,32858551	-984,55023	-0,0020892196	-0,0019968539	-0,0012066346
0	-0,32761544	-983,91785	0,0024728624	0,0025238884	0,0036446261
0	-0,32859594	-983,7569	-0,001721314	-0,0016252969	-0,00085715525
0	-0,3293857	-985,60724	0,0022243026	0,0022575529	0,0034530449
0	-0,32992959	-984,09045	-0,0016879532	-0,0016443823	-0,00088046771
0	-0,3297925	-982,32745	0,0020881214	0,0021671602	0,0033543864
0	-0,33092797	-984,46887	-0,0015037607	-0,001457132	-0,00069023867
0	-0,33116341	-983,69641	0,0020178419	0,0020306055	0,0032569682
0	-0,3316015	-984,46466	-0,0015234604	-0,0014600849	-0,00061807368
0	-0,33255368	-985,22742	0,0021474224	0,0021883317	0,0033661241
0	-0,33277571	-983,83099	-0,0014588536	-0,0013778057	-0,00058686128
0	-0,33345222	-984,84644	0,0018761583	0,0018564146	0,0030182286
0	-0,33363849	-983,88751	-0,0010256097	-0,00093662459	-0,00011692129
0	-0,33381581	-984,14227	0,0014115501	0,0014799081	0,0026284482
0	-0,334692	-985,71954	-0,00066188112	-0,00060534733	0,00030851777
0	-0,33555031	-985,04706	0,0009008004	0,0010316342	0,0020384439
0	-0,33553392	-985,00708	-0,00015456854	2,0657026e-05	0,00085051026
0	-0,33663213	-986,20258	0,0007288495	0,00080988422	0,0017794516
0	-0,33608526	-984,34875	-0,00027141153	-6,4698834e-05	0,00085008884
0	-0,33787787	-985,92773	0,00068441348	0,00077276363	0,0017727668
0	-0,33868998	-984,97852	-9,7308155e-05	0,00016015547	0,0010136811
0	-0,33734888	-984,47961	0,00054271065	0,00062275317	0,0016667194
0	-0,33855438	-987,09448	4,8371348e-05	0,00022557826	0,0010665187
0	-0,33873916	-986,07971	0,00034122419	0,00042250278	0,0014437173
0	-0,33976585	-986,64148	0,00045966863	0,00047294947	0,0014856429
0	-0,34006983	-988,88861	-0,00010284806	4,4464687e-05	0,0008818385
0	-0,34108758	-988,10852	0,00083730504	0,00091448659	0,0019522548
0	-0,34075975	-988,49792	-0,00078320794	-0,00067766651	0,00015359212
0	-0,34140199	-988,39063	0,0014994476	0,0015772877	0,0027106747
0	-0,342682	-989,17291	-0,0011246535	-0,0011080025	-0,00027040544
0	-0,34325123	-991,03363	0,00169445	0,0018546398	0,0029521836
0	-0,3429234	-989,49377	-0,0013554678	-0,0013616496	-0,00055954035
0	-0,34422427	-989,02765	0,00190383	0,0019727119	0,0031377454
0	-0,34404248	-990,4198	-0,0013848427	-0,0013612683	-0,00057861122
0	-0,34424365	-989,94897	0,0018328251	0,001871134	0,0029992894
0	-0,34576207	-991,37262	-0,0013422343	-0,0013256522	-0,00055098062
0	-0,34550726	-989,95068	0,0020499923	0,0020301146	0,0032280055
0	-0,34651458	-990,18439	-0,0015291194	-0,0014995654	-0,00068643829
0	-0,346376	-991,51593	0,0020875507	0,002250267	0,0033701293
0	-0,34706593	-990,75433	-0,0018567141	-0,0018160995	-0,00099217577
0	-0,34717023	-990,60803	0,0025800248	0,0025592968	0,0037614736
0	-0,34750253	-992,61908	-0,0021015438	-0,0020563225	-0,0012747445
0	-0,34835041	-993,15692	0,0025432848	0,0025397153	0,0037580414
0	-0,34793168	-994,56964	-0,0018391487	-0,0018436707	-0,00098277465
0	-0,35041571	-994,1178	0,0023889779	0,002479082	0,003622479
0	-0,35017282	-992,56964	-0,0017798335	-0,0017339487	-0,00091997266
0	-0,35030991	-994,70844	0,0021807409	0,0022001232	0,0033896214
0	-0,35126507	-993,58246	-0,0015554379	-0,001480283	-0,00072496739
0	-0,35086572	-993,03485	0,0021724927	0,0022866209	0,0034303209
0	-0,3527984	-995,61426	-0,0016700043	-0,0016248551	-0,00081974722
0	-0,35262853	-995,6488	0,0021202122	0,0021873319	0,0033980317
0	-0,35274923	-995,73212	-0,0015579859	-0,0015082343	-0,00079108402
0	-0,35393387	-994,91132	0,0019895143	0,0020668495	0,0031993811
0	-0,35350472	-993,47351	-0,0013636611	-0,0013073178	-0,00049851835
0	-0,3540501	-996,30109	0,0018291685	0,0018752158	0,0029647783
0	-0,35529584	-996,19843	-0,0010627419	-0,0010010093	-0,00017552622
0	-0,35496205	-995,94116	0,0013125162	0,0013767495	0,0024683157
0	-0,35558492	-997,867	-0,00053184165	-0,00030041279	0,00047121226
0	-0,35687834	-998,36017	0,00086994533	0,00092644827	0,0020360679
0	-0,35761297	-998,47034	-0,00033857443	-0,00024864727	0,00066471857
0	-0,3574267	-996,98553	0,00064400118	0,00073420012	0,0017653413
0	-0,35786927	-996,63318	-7,6372642e-05	7,4051495e-05	0,00092841889
0	-0,35915226	-999,84277	0,00066769234	0,0007743368	0,0018159936
0	-0,35816133	-998,6723	-8,8911474e-05	5,4078118e-05	0,00085476076
0	-0,35883635	-998,11237	0,00061761332	0,00066746376	0,0016855355
0	-0,35904348	-999,04553	2,4607962e-05	0,00020713967	0,0011257723
0	-0,36084652	-998,88776	0,0002507708	0,00036100508	0,001282427
0	-0,36120564	-999,89014	0,0003464591	0,00049772032	0,00151845
0	-0,36212802	-999,93488	-0,00021633245	-0,00011950542	0,00081277231
0	-0,36267191	-998,26068	0,0009824828	0,0010347625	0,0020763036
0	-0,36202371	-1000,5481	-0,00071430404	-0,00062241056	0,00020860403
0	-0,36199987	-1000,5256	0,0014630278	0,0015586399	0,002633675
0	-0,36402643	-999,95764	-0,0012386644	-0,0011783773	-0,00036624027
0	-0,36274046	-1001,2289	0,0018472989	0,0018838237	0,0030572691
0	-0,36439747	-1000,253	-0,0014272972	-0,0013915963	-0,00058109901
0	-0,3649354	-1002,0762	0,0018907586	0,0018897968	0,0031130898
0	-0,36459565	-1001,8589	-0,0013606063	-0,001341093	-0,0005221818
0	-0,36506206	-1001,2249	0,0018735686	0,0019443544	0,0030695349
0	-0,36586523	-1003,8715	-0,001374107	-0,0012813422	-0,00056214893
0	-0,36758631	-1003,5973	0,0018808184	0,0019214759	0,0031123844
0	-0,36751032	-1001,8907	-0,0016138473	-0,0015635397	-0,00074707961
0	-0,36809444	-1003,1089	0,0023165429	0,0023399272	0,0035181744
0	-0,36815405	-1001,5528	-0,0018554357	-0,0017623377	-0,00099436613
0	-0,36805123	-1003,2911	0,0024482389	0,002535814	0,0036722482
0	-0,36945641	-1003,6086	-0,0020247721	-0,0019303466	-0,0011192361
0	-0,36938339	-1003,1662	0,0026554724	0,0027090525	0,0038652469
0	-0,3706947	-1004,2969	-0,0020275463	-0,0020129168	-0,0011454092
0	-0,37153959	-1002,8525	0,0023044124	0,0023487525	0,0034992257
0	-0,37196279	-1001,9096	-0,0017014064	-0,0016708566	-0,00088082947
0	-0,37148893	-1003,7773	0,0023081519	0,0023508049	0,0035121739
0	-0,37274957	-1002,3268	-0,0016332838	-0,0015975088	-0,00083634019
0	-0,37285984	-1003,6572	0,0020830345	0,0021519719	0,0033365509
0	-0,3733322	-1004,6728	-0,0015561478	-0,0015430055	-0,00074280193
0	-0,37374645	-1003,9508	0,0021015161	0,002167799	0,0033438413
0	-0,37391037	-1005,8625	-0,001614808	-0,0015499861	-0,00074292126
0	-0,37524104	-1004,7679	0,0020702824	0,0021139747	0,0032752571
0	-0,37514418	-1002,5186	-0,001384024	-0,0012789014	-0,00050640607
0	-0,37564784	-1004,6823	0,0017178203	0,001764536	0,0029019793
0	-0,37633032	-1003,8439	-0,00099734811	-0,00087630458	-9,2515256e-05
0	-0,37709028	-1004,605	0,0013176486	0,0013828102	0,0025066268
0	-0,37677139	-1004,4459	-0,00051449519	-0,00044989065	0,00038562328
0	-0,37793666	-1004,0093	0,00083797344	0,0009052332	0,0019060043
0	-0,37784129	-1005,5513	-0,00019646646	-5,4755656e-05	0,00080750778
0	-0,37839413	-1004,076	0,00072417961	0,00080767332	0,0018156713
0	-0,37981272	-1004,0588	-0,00020983671	9,4369461e-05	0,00094080297
0	-0,37990808	-1005,5512	0,0006759945	0,00071986986	0,0017231377
0	-0,38089603	-1003,8884	-0,00010999283	8,5002393e-05	0,00090850622
0	-0,37991703	-1003,2664	0,00058307307	0,00065489311	0,001671165
0	-0,38115829	-1004,5789	9,2961527e-05	0,00028389128	0,001129372
0	-0,38150102	-1004,2558	0,00026346208	0,00038928221	0,0013782512
0	-0,38278699	-1006,1724	0,00042939512	0,0005707175	0,001493325
0	-0,38184971	-1004,4872	-0,00017638612	-4,5009947e-05	0,00082162238
0	-0,38258433	-1004,1888	0,00097020715	0,0011139539	0,0022004477
0	-0,38427413	-1007,3947	-0,00084251998	-0,00075523555	4,1202293e-05
0	-0,38461089	-1005,062	0,0015030153	0,0015145139	0,0026513659
0	-0,38461536	-1004,7971	-0,001236703	-0,0011365248	-0,00030086143
0	-0,38634539	-1004,8057	0,0018715672	0,0019380102	0,0030850677
0	-0,38543791	-1002,9697	-0,0014069668	-0,0013075427	-0,00052862539
0	-0,38582832	-1005,3566	0,0019188476	0,0019665502	0,003103524
0	-0,38660616	-1003,8492	-0,0013635764	-0,0013202323	-0,00047982146
0	-0,38724244	-1003,0925	0,0018582998	0,0019110234	0,0030469117
0	-0,38800538	-1005,0217	-0,0014629333	-0,0013546583	-0,00060890743
0	-0,38846135	-1003,8478	0,0019898023	0,0020372551	0,0031856191
0	-0,38861334	-1003,3379	-0,0015426144	-0,0015088678	-0,00065227185
0	-0,38895458	-1003,7335	0,0022390911	0,0023181695	0,0034486931
0	-0,39062798	-1004,8709	-0,0019009699	-0,0018830148	-0,0010537176
0	-0,39053112	-1006,1985	0,0026481799	0,0026164837	0,0037555171
0	-0,38957894	-1004,4346	-0,0020173981	-0,0019895034	-0,0011340022
0	-0,3906697	-1003,5304	0,0024743392	0,0025298388	0,0036976102
0	-0,39138198	-1005,7761	-0,0019325493	-0,0018766958	-0,0010498604
0	-0,39259046	-1006,0021	0,0024461171	0,0025223992	0,0036725656
0	-0,39214939	-1005,153	-0,0016708231	-0,0015964404	-0,00078866695
0	-0,39226264	-1005,4207	0,0020943896	0,002169054	0,0033346626
0	-0,39345324	-1005,6069	-0,0016690572	-0,001620552	-0,00082022074
0	-0,39492846	-1007,9622	0,002306218	0,0023726453	0,0035053152
0	-0,39465725	-1004,9662	-0,0016537783	-0,0015712775	-0,00084611471
0	-0,39535314	-1004,1105	0,0021483267	0,0021959611	0,0033456443
0	-0,3954947	-1005,7186	-0,0014020709	-0,0013712257	-0,00061406667
0	-0,39608181	-1005,1918	0,0019851038	0,0020202519	0,0032424249
0	-0,39652139	-1005,4959	-0,0013899007	-0,0013180282	-0,00051745301
0	-0,39671957	-1005,5667	0,0017155968	0,0017798082	0,0029247107
0	-0,39757192	-1005,1998	-0,00091313978	-0,00077852292	5,6366553e-05
0	-0,39849132	-1007,3023	0,0011878556	0,0012466947	0,0023515052
0	-0,39822012	-1006,1646	-0,00046916495	-0,00036953817	0,00043278385
0	-0,39944798	-1004,574	0,00094950496	0,0010580554	0,002101534
0	-0,39952099	-1006,5577	-0,00015094785	7,4043055e-06	0,00087567361
0	-0,40083975	-1006,6724	0,00057384378	0,00071527844	0,0017195648
0	-0,40107667	-1006,2094	-0,00028182106	-6,8558438e-06	0,00080107187
0	-0,40095896	-1005,5615	0,00075342058	0,00075484015	0,0018278199
0	-0,40111989	-1005,754	-7,0223541e-05	0,00011934346	0,0009633227
0	-0,40180087	-1008,2669	0,00054513291	0,0005927874	0,0015921668
0	-0,40313601	-1007,7926	0,00010257587	0,00034393001	0,0011755403
0	-0,40306747	-1006,386	0,00025662355	0,00033658725	0,0012837236
0	-0,40398538	-1007,8888	0,00051473244	0,00061580166	0,0016222277
0	-0,40366799	-1007,6566	-0,00035361169	-0,00022200766	0,00066733267
0	-0,40502548	-1008,2052	0,0010148255	0,0010692651	0,0020978488
0	-0,40473044	-1008,6496	-0,0007802383	-0,00066639262	0,000140755
0	-0,40578842	-1008,119	0,0016130303	0,0016773477	0,0028295864
0	-0,40645003	-1009,9998	-0,0012524547	-0,0012355972	-0,00039815146
0	-0,40630549	-1010,1775	0,0018441279	0,0018826239	0,0030907174
0	-0,40740967	-1008,8053	-0,0013171055	-0,0013497529	-0,00053662458
0	-0,40869266	-1010,6617	0,001901091	0,0019284164	0,0030925497
0	-0,40791333	-1009,2573	-0,0013933257	-0,0013524865	-0,00057184632
0	-0,40844828	-1009,6762	0,001882872	0,0019657882	0,0031214785
0	-0,40846318	-1009,0544	-0,0012550605	-0,0011956324	-0,00036473939
0	-0,40891767	-1008,6	0,0020295645	0,0020762892	0,0032464839
0	-0,41041672	-1011,2166	-0,0016624886	-0,0016130256	-0,00080821133
0	-0,40897727	-1010,8285	0,0022986426	0,0022991661	0,0034841129
0	-0,41105747	-1010,4579	-0,0018462836	-0,0017586827	-0,00098904944
0	-0,41133761	-1012,4969	0,0025027983	0,0025690428	0,003745782
0	-0,41163415	-1011,1713	-0,0021280281	-0,0020344546	-0,0012762528
0	-0,41359514	-1010,9129	0,0026698976	0,0027329796	0,0038339412
0	-0,41251481	-1011,6112	-0,0018771675	-0,0018106664	-0,00096323434
0	-0,41340142	-1010,1818	0,0022526861	0,0022764038	0,0034681105
0	-0,41351318	-1012,1818	-0,0017614025	-0,0016919664	-0,00084689469
0	-0,41349381	-1011,8423	0,0021935974	0,0022786055	0,0034236412
0	-0,41522831	-1011,8257	-0,0015262407	-0,0014915002	-0,00076556287
0	-0,41617453	-1013,3361	0,002071691	0,0021724866	0,003311621
0	-0,41472018	-1012,0397	-0,0015684487	-0,0015178869	-0,00074227166
0	-0,41592717	-1013,0744	0,0021440247	0,0022006398	0,0033727926
0	-0,41657686	-1015,5037	-0,0016472035	-0,001470305	-0,00074213051
0	-0,41771233	-1014,3779	0,0020300867	0,0020588427	0,0031881309
0	-0,41826367	-1014,8696	-0,0012175404	-0,0011637633	-0,0004035543
0	-0,41827112	-1014,4509	0,0016272772	0,0016758811	0,0028141083
0	-0,41886121	-1014,4561	-0,00088526128	-0,00084471295	-3,2258104e-05
0	-0,41926205	-1017,3354	0,0012641827	0,0013219727	0,0024247204
0	-0,4202038	-1015,8207	-0,00036105554	-0,00027413436	0,00056889711
0	-0,42014718	-1015,0417	0,00077889848	0,00078141759	0,0018230591
0	-0,42114556	-1016,9863	-0,00022567784	8,528732e-06	0,00078433455
0	-0,42121559	-1016,2029	0,00074863707	0,00081156759	0,0018266527
0	-0,42200089	-1016,742	-0,00011069792	7,9677702e-05	0,00091586832
0	-0,42288899	-1016,1079	0,00067307084	0,00070226029	0,0017520403
0	-0,42338818	-1016,2568	-7,1805931e-05	0,00010057309	0,0009651446
0	-0,423491	-1018,4944	0,00055015984	0,00061672006	0,001631328
0	-0,42365342	-1016,9964	9,5379073e-05	0,00028671479	0,001187575
0	-0,42307824	-1017,2488	0,00018167731	0,00026035312	0,0012041957
0	-0,4241541	-1018,1874	0,00053514796	0,00068397564	0,001634954
0	-0,42568743	-1018,9495	-0,00028451864	-0,00023959437	0,00072249561
0	-0,42555332	-1019,3934	0,0011209616	0,001195605	0,0023310531
0	-0,42661577	-1018,1111	-0,00086610683	-0,00082525588	-1,0897493e-05
0	-0,42621642	-1017,7103	0,0014880768	0,0015622693	0,0026967784
0	-0,42724907	-1020,9775	-0,001280854	-0,0012395617	-0,00041236664
0	-0,42759478	-1019,305	0,0018682032	0,0018910421	0,0031347882
0	-0,42863786	-1018,4172	-0,0013877103	-0,0013791565	-0,00055768091
0	-0,42899847	-1019,2832	0,0018887202	0,0019621239	0,0030972343
0	-0,42854249	-1019,9304	-0,001377397	-0,0013257477	-0,00048620423
0	-0,42894334	-1021,1862	0,0019297105	0,0019621481	0,003141762
0	-0,43073595	-1021,2191	-0,001441717	-0,0013653394	-0,00061731698
0	-0,43060035	-1018,9761	0,001986156	0,0019984941	0,0031718523
0	-0,43118447	-1021,711	-0,0015923547	-0,0015615085	-0,00070731359
0	-0,43213814	-1021,2214	0,0024075666	0,0023725424	0,0035720095
0	-0,43247491	-1020,4603	-0,0019592221	-0,0019270262	-0,001092653
0	-0,43304861	-1020,936	0,0025781407	0,0026400245	0,0037899662
0	-0,43249577	-1019,7131	-0,0019631961	-0,0019606631	-0,001070298
0	-0,43381006	-1022,2325	0,0024710335	0,0025140801	0,0036992549
0	-0,43299496	-1020,931	-0,001998456	-0,0018963246	-0,0011342001
0	-0,43438822	-1021,5379	0,0023674371	0,0024049408	0,0035854122
0	-0,43533295	-1024,1191	-0,0016228857	-0,0015498815	-0,00077804027
0	-0,43594241	-1023,4894	0,0021899289	0,0022482255	0,0034196049
0	-0,43644011	-1022,7546	-0,0017503579	-0,0016674872	-0,00088256027
0	-0,43661594	-1023,3742	0,0022151689	0,0022249788	0,0033412471
0	-0,43634623	-1023,5976	-0,0015542126	-0,0015186832	-0,00073983334
0	-0,43765455	-1026,2834	0,0020294245	0,0020603135	0,00326746
0	-0,4383564	-1024,7242	-0,0014662886	-0,0014387914	-0,00062810344
0	-0,43825507	-1023,3786	0,0020170363	0,0020721999	0,0031811732
0	-0,43902695	-1025,1803	-0,0012618377	-0,0012057535	-0,00038995204
0	-0,43927431	-1024,6226	0,0016045731	0,0016215744	0,0028031906
0	-0,43949932	-1024,2131	-0,00090904726	-0,0007503269	0,0001088687
0	-0,4403159	-1024,8057	0,0011921077	0,0012528857	0,002310416
0	-0,44173449	-1024,7783	-0,0004451033	-0,00038654354	0,00046455825
0	-0,44202209	-1025,7358	0,00079400453	0,00086801604	0,001898607
0	-0,44156909	-1025,5983	-0,00010195025	-2,937275e-05	0,0008844228
0	-0,44283718	-1025,6263	0,00073211564	0,0008178961	0,0018194264
0	-0,44280142	-1028,0457	-0,00020509085	-1,3159879e-05	0,00082428451
0	-0,44398606	-1027,3982	0,00061583711	0,00070288323	0,0016812735
0	-0,44387281	-1026,2601	-0,0001363092	5,5603159e-05	0,00096299581
0	-0,44351965	-1027,916	0,00053419138	0,0006278099	0,0016118598
0	-0,44544488	-1027,2999	0,0001176582	0,00034767261	0,0012160444
0	-0,44554174	-1029,1136	0,00013912308	0,00026457783	0,0011878675
0	-0,44582486	-1028,7469	0,00064408779	0,00072655373	0,0017282708
0	-0,44633448	-1026,9736	-0,00030870861	-0,00015142417	0,0007259975
0	-0,44665635	-1029,5222	0,0010898403	0,0011504306	0,0022637637
0	-0,44730455	-1028,4409	-0,00098554755	-0,00092592335	-0,00011093856
0	-0,44795722	-1028,757	0,0016261996	0,0016668045	0,0028786156
0	-0,44841319	-1029,3579	-0,0012364973	-0,0012178398	-0,00036170648
0	-0,44882149	-1028,5486	0,001843444	0,0019062985	0,003100127
0	-0,44945776	-1028,8867	-0,0013839224	-0,0013374573	-0,00053864467
0	-0,44890046	-1029,6282	0,0018921109	0,0019493597	0,0031364306
0	-0,45101792	-1030,0895	-0,0013253054	-0,0013444655	-0,00045149936
0	-0,45162141	-1031,2917	0,0018037434	0,0018764215	0,0030190481
0	-0,4509002	-1029,6743	-0,0014569671	-0,0014498371	-0,00057110534
0	-0,45153648	-1030,5632	0,0020866264	0,002146817	0,0032738592
0	-0,45261681	-1032,2371	-0,0016365114	-0,0015718396	-0,00076792203
0	-0,45318902	-1031,1923	0,0022840139	0,0023361242	0,0035058346
0	-0,45220852	-1032,1837	-0,0019773422	-0,001904631	-0,0010858057
0	-0,45319647	-1032,4202	0,0026225883	0,0026715123	0,0038280513
0	-0,4541859	-1032,3257	-0,002117625	-0,0021023329	-0,0012269884
0	-0,4546538	-1034,2618	0,0024891694	0,0025409302	0,0036733965
0	-0,45580119	-1032,9467	-0,0018021291	-0,0017738419	-0,00096543838
0	-0,45610964	-1032,4541	0,0023627859	0,0024274557	0,0035678055
0	-0,45720488	-1032,9655	-0,0017483312	-0,0017290718	-0,00088907051
0	-0,45704991	-1031,5936	0,0020492559	0,0021495742	0,0033502863
0	-0,45677871	-1032,8013	-0,001550222	-0,0015004807	-0,00067451852
0	-0,45821965	-1033,0089	0,0021358926	0,0021710726	0,0033380564
0	-0,45778155	-1033,7534	-0,0016632974	-0,0016368874	-0,00085083855
0	-0,45867413	-1035,8956	0,0022847787	0,0022489096	0,0034441957
0	-0,45924485	-1034,7581	-0,0015142985	-0,0014903083	-0,00069183268
0	-0,45897812	-1034,9258	0,0018697017	0,0019674555	0,0031284972
0	-0,46023428	-1036,2714	-0,0012762058	-0,001270706	-0,00040601968
0	-0,46116859	-1035,0085	0,0017010752	0,0016937712	0,0028566788
0	-0,46114475	-1035,0763	-0,00085221784	-0,00074864784	7,7590812e-05
0	-0,4617095	-1035,6534	0,0011010465	0,0011678551	0,0022322512
0	-0,46299398	-1035,5276	-0,00035976857	-0,00017529193	0,00068983005
0	-0,46245754	-1036,9749	0,00086976611	0,0008928515	0,00196633
0	-0,46380907	-1035,8522	-0,00023839402	-7,2201656e-05	0,0007784323
0	-0,46390891	-1035,1337	0,0006115234	0,00074074126	0,0016888328
0	-0,46486408	-1037,4092	-0,00010247012	6,6992652e-05	0,00092862989
0	-0,46477169	-1036,2565	0,00071560813	0,00081640348	0,001834725
0	-0,46548843	-1037,0244	-0,00013855036	1,5969272e-06	0,00086972443
0	-0,46554655	-1036,5667	0,00051510299	0,00060444087	0,0016007108
0	-0,46617687	-1036,8732	0,00015898033	0,00036701822	0,001268465
0	-0,46631396	-1040,1718	0,00018530969	0,00030645446	0,001195566
0	-0,46730787	-1038,7574	0,00054832816	0,00070915977	0,0016565635
0	-0,46742409	-1037,1285	-0,0004883082	-0,00036138386	0,00047694222
0	-0,46902895	-1039,312	0,0011630048	0,0012383242	0,0023734914
0	-0,4692167	-1039,5615	-0,0008574063	-0,00073291839	6,9221423e-05
0	-0,46847612	-1039,208	0,0016079224	0,0016791563	0,0027814792
0	-0,46900511	-1040,5101	-0,0013192673	-0,0012784109	-0,00049065799
0	-0,47069341	-1039,5856	0,0018756854	0,0019399128	0,0031729359
0	-0,47090948	-1041,502	-0,001330129	-0,0013442476	-0,00054944219
0	-0,47140568	-1039,4161	0,0018326388	0,0019089197	0,0030694115
0	-0,47143549	-1039,2478	-0,0013768877	-0,0013476545	-0,00056150224
0	-0,47218055	-1041,0986	0,0019560009	0,0019807795	0,0031745813
0	-0,47246218	-1041,4104	-0,0013569144	-0,0013455319	-0,00055112294
0	-0,47337562	-1042,2374	0,0019890026	0,0020248103	0,0031929805
0	-0,47233403	-1042,7759	-0,001717445	-0,0016870925	-0,00089158915
0	-0,47388077	-1042,3715	0,0023745392	0,0024562166	0,0035746666
0	-0,47522336	-1044,6161	-0,001999249	-0,0019330567	-0,0010939557
0	-0,47479123	-1041,7745	0,0024776049	0,0025518441	0,003741852
0	-0,47588646	-1040,5558	-0,0020315286	-0,001930438	-0,0011791615
0	-0,47609806	-1041,964	0,0026025011	0,002703446	0,003873877
0	-0,47634691	-1041,4596	-0,0019761261	-0,0019808915	-0,001039597
0	-0,47699064	-1042,5087	0,0022653947	0,0022862139	0,0034330853
0	-0,47728717	-1042,1956	-0,001620549	-0,0015471525	-0,00078014447
0	-0,47712922	-1041,7188	0,0022928312	0,0023343875	0,0035334786
0	-0,47810823	-1044,2163	-0,0016456002	-0,0016123838	-0,00082530751
0	-0,4783392	-1043,7662	0,0021350726	0,0021669639	0,0033365837
0	-0,4788518	-1043,0225	-0,0015161324	-0,0014700693	-0,00065008673
0	-0,47983974	-1045,3809	0,0020614821	0,0020922804	0,0032772899
0	-0,4806906	-1042,8807	-0,0015192854	-0,0014536949	-0,00068598427
0	-0,48111826	-1042,5424	0,0020297628	0,0020836408	0,0032318954
0	-0,48176944	-1042,3531	-0,00122677	-0,0011517149	-0,00036714948
0	-0,48141629	-1041,2836	0,0015389504	0,0015572843	0,0027271011
0	-0,48305988	-1043,9587	-0,0007353542	-0,00060000038	0,00019946368
0	-0,48378557	-1043,4525	0,0011329806	0,0012343446	0,002307703
0	-0,48324764	-1042,1307	-0,00037340092	-0,00036797937	0,00055542088
0	-0,48378855	-1042,8649	0,00068388722	0,0007981481	0,0018128995
0	-0,48428774	-1042,9872	-0,0001240884	6,2160834e-05	0,00086755463
0	-0,48481375	-1042,986	0,00069573941	0,00077054498	0,0017890326
0	-0,48613548	-1043,4241	-0,00017652161	1,7857819e-05	0,00091505342
0	-0,48612207	-1041,7875	0,00060946366	0,00068356877	0,0016983259
0	-0,48722774	-1042,3619	-7,2301154e-05	0,00013253622	0,00099534797
0	-0,48659593	-1041,4105	0,00039230307	0,00052824325	0,0015107684
0	-0,48697293	-1042,0938	0,0001930401	0,0002916911	0,0011984668
0	-0,48763156	-1043,4578	8,2277074e-05	0,00025462345	0,0011010327
0	-0,48861057	-1042,4468	0,00064631237	0,00078309432	0,0017364288
0	-0,48903525	-1043,1462	-0,00041420152	-0,00026765003	0,00055358483
0	-0,48984438	-1043,9692	0,0012020953	0,0012903087	0,0023846992
0	-0,48970431	-1042,5013	-0,0010470658	-0,00096391723	-0,00013402401
0	-0,49019158	-1044,6853	0,0016150655	0,0017087292	0,0028867265
0	-0,49144179	-1044,007	-0,0012943395	-0,0012635386	-0,00040112471
0	-0,49143732	-1043,1208	0,0018204392	0,001862901	0,0030442104
0	-0,49067438	-1044,1722	-0,0013472416	-0,001326257	-0,00050412549
0	-0,49191713	-1044,3716	0,0018676001	0,0019588494	0,0031086192
0	-0,49218833	-1045,3202	-0,0013646664	-0,001318055	-0,00048844726
0	-0,49396306	-1045,8583	0,0018811229	0,0019528273	0,0031428435
0	-0,49390644	-1043,8016	-0,0015505444	-0,0014890295	-0,00070604467
0	-0,49417317	-1045,2604	0,0021513456	0,0021662079	0,0033214225
0	-0,49431473	-1044,4194	-0,0016306312	-0,0016079627	-0,00084132334
0	-0,49595684	-1044,0854	0,002401171	0,0024761455	0,0035880702
0	-0,49572289	-1045,423	-0,0020355519	-0,0019922715	-0,001141083
0	-0,49593151	-1044,6362	0,0025958004	0,0027073601	0,0038704872
0	-0,4971832	-1044,823	-0,0020165334	-0,0020437588	-0,0011732843
0	-0,49783289	-1045,4451	0,0024478114	0,0024561919	0,0036247752
0	-0,49849302	-1045,5394	-0,0018430272	-0,0018034166	-0,00097500044
0	-0,49837828	-1045,9022	0,0023745412	0,002434778	0,0035838203
0	-0,49791485	-1044,5028	-0,0016184699	-0,0015558077	-0,00080779428
0	-0,49864203	-1044,3422	0,0020897493	0,0021234436	0,0032938591
0	-0,49871951	-1047,3623	-0,0015938353	-0,0015438225	-0,00076596363
0	-0,50058365	-1047,2751	0,0022659528	0,002294973	0,0034750248
0	-0,50085187	-1046,5282	-0,0016722752	-0,0016243062	-0,00083120278
0	-0,5019471	-1047,4634	0,0021181486	0,0021888567	0,0033394156
0	-0,50156862	-1046,5225	-0,0014194371	-0,001439571	-0,00062111591
0	-0,50214976	-1047,1666	0,0019101147	0,0019694793	0,0031125683
0	-0,50252378	-1045,9518	-0,00120887	-0,0011534604	-0,00028465132
0	-0,50338507	-1045,3217	0,0015341368	0,0016088168	0,0027525746
0	-0,50418973	-1048,2129	-0,00075193815	-0,00066421099	0,00018369334
0	-0,50457418	-1047,3987	0,0010739382	0,0011103093	0,0021916805
0	-0,5037576	-1046,3031	-0,00036486326	-0,00018858191	0,00065646612
0	-0,50594807	-1047,2181	0,00082175789	0,00086313346	0,0019179987
0	-0,50598234	-1047,0049	-0,00015918649	2,0396983e-05	0,00087394728
0	-0,50599575	-1048,3365	0,00058741093	0,00068865484	0,0017153351
0	-0,50668716	-1046,7345	-0,00016853388	-2,8247741e-05	0,000812568
0	-0,50786883	-1046,8726	0,00065313984	0,00073500181	0,0017617348
0	-0,50749183	-1049,8363	1,5200294e-05	0,00013690049	0,00098387524
0	-0,50836205	-1047,8925	0,0005028859	0,00058878574	0,0015763374
0	-0,50764829	-1046,9242	0,00017568326	0,00038045779	0,0012659632
0	-0,50919354	-1047,7598	0,00011660864	0,00020295294	0,001141431
0	-0,50951391	-1047,4189	0,00065146445	0,0007804358	0,0017704996
0	-0,51016957	-1049,2134	-0,0005167331	-0,00040145227	0,00044342363
0	-0,51068217	-1047,5171	0,0011729476	0,0012134128	0,0023031849
0	-0,51112473	-1046,7207	-0,00093702046	-0,00090875418	-6,8817026e-05
0	-0,5109638	-1049,2108	0,0017475411	0,0017687918	0,0029271746
0	-0,5124554	-1049,5825	-0,0013194405	-0,0012922538	-0,00049193972
0	-0,51245242	-1048,9684	0,0018378911	0,001897706	0,0030473219
0	-0,51306486	-1049,7841	-0,0013564505	-0,0013371191	-0,00052293908
0	-0,51417649	-1049,1141	0,0018119517	0,0019292044	0,0031284813
0	-0,51421821	-1051,1324	-0,0014032344	-0,0013411795	-0,00054480799
0	-0,51406175	-1051,0897	0,0018182597	0,0018714162	0,0030594554
0	-0,51523	-1050,3237	-0,001390708	-0,0013637317	-0,00059905375
0	-0,51556379	-1052,4738	0,0021101458	0,0022147847	0,0033486222
0	-0,51587969	-1052,0775	-0,0017458049	-0,0017326315	-0,00096045289
0	-0,51716715	-1050,5585	0,002332448	0,0024311163	0,0035939617
0	-0,51644146	-1050,5507	-0,0019553013	-0,0018864822	-0,0010853959
0	-0,51834434	-1050,3484	0,0025241696	0,0025955464	0,003759932
0	-0,51818639	-1051,0889	-0,0020710016	-0,0020298015	-0,0011874558
0	-0,51795989	-1050,9688	0,0026505745	0,0026496653	0,0038362748
0	-0,5183816	-1050,7163	-0,0018443319	-0,0018060337	-0,0009925724
0	-0,51880479	-1053,4197	0,0022207263	0,0022675837	0,0034976378
0	-0,5196467	-1053,2345	-0,0017215379	-0,001648852	-0,0008974658
0	-0,52033067	-1053,78	0,0022473338	0,002327197	0,0034868636
0	-0,52127391	-1054,6792	-0,0015402787	-0,0015315129	-0,0007394483
0	-0,52135736	-1053,9608	0,0020611344	0,0021307771	0,0033048214
0	-0,52133948	-1054,9231	-0,0015126615	-0,0014508162	-0,00065997941
0	-0,52212626	-1055,8936	0,0021059297	0,0021153099	0,0033384888
0	-0,52398145	-1054,0098	-0,0015842392	-0,0015256221	-0,00075034943
0	-0,52340627	-1055,5369	0,0019249718	0,0020130845	0,0031313207
0	-0,52432269	-1055,1964	-0,0011878153	-0,0010759518	-0,00025947913
0	-0,52385777	-1054,0688	0,0015422914	0,0015909967	0,0027181401
0	-0,5250439	-1056,2521	-0,00080590637	-0,00071305153	0,00011148775
0	-0,5249843	-1055,1486	0,0011016456	0,0011661985	0,002252172
0	-0,52605569	-1055,2748	-0,00032925405	-0,00019980667	0,0006834275
0	-0,52651614	-1056,1859	0,00067012932	0,00076742563	0,0017933735
0	-0,5264461	-1055,5029	-0,00017594003	-4,8358634e-05	0,0007796787
0	-0,52733123	-1057,8055	0,00068210787	0,00076446013	0,0017633497
0	-0,527668	-1056,634	-2,7738242e-05	0,00015164027	0,00098767702
0	-0,52932501	-1055,8224	0,00058104756	0,0007315703	0,0016891093
0	-0,52877367	-1056,5343	-0,00012619146	0,00010971373	0,00095776975
0	-0,52962303	-1056,2522	0,00048612794	0,00055441924	0,0014967928
0	-0,53103119	-1056,189	0,00020191568	0,00034161101	0,0012856678
0	-0,52992553	-1057,3859	1,9364998e-05	0,00018495906	0,0010749978
0	-0,53114891	-1056,3689	0,00062033656	0,00075530552	0,0016887373
0	-0,53140372	-1057,1793	-0,00039274598	-0,0003669459	0,00056081015
0	-0,53170919	-1057,1241	0,0013342605	0,0014060878	0,0025426245
0	-0,53235739	-1057,5328	-0,0010473393	-0,00097430032	-0,00017068145
0	-0,53365976	-1059,5924	0,0016789287	0,0017092632	0,0028780082
0	-0,53349137	-1057,925	-0,0012914654	-0,001259414	-0,00042748696
0	-0,53431392	-1058,7876	0,0018981119	0,0019735466	0,0031227358
0	-0,53468049	-1058,9392	-0,001412765	-0,0013651395	-0,00059086655
0	-0,53516626	-1058,6531	0,0018108423	0,0018661545	0,0030829823
0	-0,53504854	-1059,2424	-0,0013064927	-0,0012360035	-0,00046583096
0	-0,53630173	-1058,6365	0,0019699009	0,0019998683	0,0031444938
0	-0,53565353	-1057,4703	-0,0015438509	-0,0014889897	-0,00072957104
0	-0,53711087	-1060,2307	0,0020226219	0,0021002351	0,003291823
0	-0,53711236	-1060,1472	-0,0017432068	-0,0016396305	-0,00089220383
0	-0,5375579	-1059,3782	0,0024434268	0,0024897291	0,0036598465
0	-0,53828955	-1060,351	-0,0020862017	-0,0019725461	-0,0011599148
0	-0,53839535	-1060,5314	0,0026105165	0,0026417954	0,0038728446
0	-0,53878129	-1062,0693	-0,0019803559	-0,0018505146	-0,0010696362
0	-0,53983629	-1059,5183	0,0024109143	0,0024411476	0,0035907498
0	-0,53965747	-1060,6877	-0,0018315114	-0,0017863152	-0,0010494719
0	-0,54096729	-1063,1233	0,002307659	0,0023294392	0,0035496359
0	-0,54180622	-1061,9666	-0,0015625242	-0,0015009161	-0,00074885204
0	-0,54196715	-1060,8584	0,002130219	0,0021614141	0,00337092
0	-0,54145008	-1060,7775	-0,0016929858	-0,0016285722	-0,00087864202
0	-0,54296106	-1060,3921	0,0022177033	0,0022832907	0,0034145154
0	-0,54373294	-1062,9512	-0,0015830528	-0,0016280682	-0,00081266888
0	-0,54298192	-1061,7882	0,0020942579	0,0021034072	0,0032688042
0	-0,54428726	-1061,3691	-0,0013274609	-0,0013135908	-0,00054089265
0	-0,54495186	-1063,6414	0,0019150756	0,0019111447	0,0031174703
0	-0,54472536	-1062,7075	-0,0011766073	-0,0011490746	-0,00033789111
0	-0,54603517	-1062,5276	0,0014964751	0,0015940143	0,0026759752
0	-0,54544061	-1062,7274	-0,0006530534	-0,00053562154	0,00029181319
0	-0,54728985	-1063,385	0,0010245692	0,0010577023	0,0021293976
0	-0,54678768	-1064,6049	-0,0002942862	-9,8161254e-05	0,00072787079
0	-0,54759085	-1064,2952	0,00079725182	0,00086048339	0,0019118757
0	-0,54818392	-1063,0988	-0,00010761322	8,3940686e-05	0,00093307352
0	-0,54908991	-1065,9681	0,00064003869	0,00074640277	0,0017710973
0	-0,5488947	-1064,9719	-0,00016167204	-2,1921442e-05	0,00087991823
0	-0,55005997	-1065,2963	0,00066346041	0,00072093168	0,0017307189
0	-0,54953247	-1064,4117	-1,2894161e-05	0,00014773119	0,00099366263
0	-0,55045784	-1065,8706	0,00039316012	0,00051552634	0,0014598992
0	-0,5520612	-1066,6503	0,00027272041	0,00038481885	0,0013221102
0	-0,55208802	-1065,5358	9,1291404e-05	0,00015069149	0,001068947
0	-0,55212229	-1064,3121	0,00072884327	0,00082788232	0,0018653006
0	-0,55291057	-1066,7625	-0,00059521978	-0,00038339771	0,00049093086
0	-0,55375695	-1066,2308	0,001231362	0,0012866406	0,0023747941
0	-0,55321604	-1065,2491	-0,00098929089	-0,00098129339	-0,00021099317
0	-0,55426657	-1065,2496	0,001782644	0,0017476049	0,0029072911
0	-0,55426806	-1065,4467	-0,0013740576	-0,0013324654	-0,00051365059
0	-0,55540502	-1068,6382	0,00189701	0,0019520355	0,0031076674
0	-0,55588633	-1067,5692	-0,001353081	-0,0013694457	-0,00049764349
0	-0,55638552	-1065,8812	0,0018064043	0,0019177791	0,0031004706
0	-0,55619031	-1067,5774	-0,001373302	-0,001330609	-0,00052713323
0	-0,5562678	-1066,7699	0,001802018	0,0017936017	0,0030459713
0	-0,5571574	-1068,428	-0,0014316259	-0,0013934548	-0,0006262341
0	-0,558047	-1068,6182	0,0021945077	0,0022492728	0,0034046599
0	-0,55827051	-1067,4929	-0,0018154342	-0,0017333917	-0,00096352334
0	-0,55888295	-1069,1151	0,0023795741	0,0024326034	0,0036163896
0	-0,55915862	-1068,7706	-0,001942493	-0,0018833687	-0,0010896218
0	-0,55921674	-1068,0658	0,0025368161	0,0025992021	0,0038199825
0	-0,55981576	-1070,9086	-0,0020836503	-0,0021089891	-0,001253901
0	-0,56188554	-1070,7861	0,0024691809	0,0025676161	0,0037644748
0	-0,56093484	-1069,9489	-0,0016867428	-0,0016650145	-0,0008405064
0	-0,56209266	-1069,9576	0,0022404108	0,0023072285	0,0035025782
0	-0,56207031	-1069,5239	-0,0017327946	-0,0017510111	-0,00094477145
0	-0,56316704	-1072,3164	0,0021386293	0,0021797544	0,0033696771
0	-0,56311935	-1071,5171	-0,0015073776	-0,0014894928	-0,00071208313
0	-0,56428164	-1070,0942	0,0020698551	0,0021414561	0,0032976728
0	-0,56467205	-1070,5072	-0,0015557728	-0,0015514258	-0,00074675743
0	-0,56492537	-1070,1072	0,0021372237	0,0021672233	0,0033647532
0	-0,56514144	-1070,9727	-0,00146942	-0,0014547015	-0,00063301966
0	-0,56520104	-1072,4803	0,0018642884	0,0019114246	0,0030561779
0	-0,56588352	-1071,481	-0,0010909638	-0,0010881365	-0,00027481394
0	-0,5673334	-1073,7498	0,0014499777	0,0015582556	0,0026471452
0	-0,56771785	-1072,6904	-0,00072247937	-0,00067623751	0,00021206579
0	-0,56835264	-1071,6329	0,0010231378	0,0010759927	0,002166803
0	-0,56791157	-1073,119	-0,00023061396	-9,4104616e-05	0,00075040647
0	-0,56722015	-1072,3058	0,00071285485	0,00077495875	0,0017718815
0	-0,56955963	-1073,3052	-0,0002128964	2,9796502e-06	0,00084235112
0	-0,56992769	-1073,2421	0,00061478035	0,0007240636	0,0017399981
0	-0,56967139	-1072,7655	-0,00014897573	3,5323465e-05	0,00092491694
0	-0,57123005	-1073,5953	0,00066000043	0,00071063638	0,0017214761
0	-0,57148337	-1072,8806	-1,1047505e-05	0,00016870705	0,0010548583
0	-0,57158023	-1072,9056	0,0004157674	0,00050301722	0,0014641254
0	-0,57287812	-1075,9402	0,00026118217	0,00037653052	0,0013208557
0	-0,5721122	-1074,5834	1,430566e-05	0,00019817977	0,0010437262
0	-0,57357848	-1075,8445	0,00074505713	0,00085233292	0,0018601269
0	-0,57373196	-1075,6074	-0,00055113266	-0,00057151006	0,00029981937
0	-0,5738005	-1074,6257	0,0012668818	0,0013280041	0,0025027322
0	-0,57480931	-1075,396	-0,0010238037	-0,00092174811	-7,7755685e-05
0	-0,5753845	-1075,4568	0,0017554973	0,0017779515	0,0029108487
0	-0,57546049	-1074,0891	-0,0013728848	-0,0013249153	-0,00054588832
0	-0,57671517	-1076,6438	0,0018777623	0,0019295554	0,0031174286
0	-0,57593882	-1075,0615	-0,0014086717	-0,0013266837	-0,00053673313
0	-0,57656765	-1075,0601	0,001844632	0,0019133876	0,0030548498
0	-0,57797134	-1077,0662	-0,0013511594	-0,001323119	-0,00052495016
0	-0,57833791	-1075,7465	0,0019693673	0,0020010329	0,0031633945
0	-0,57871938	-1077,3391	-0,001446596	-0,0013869414	-0,00061911705
0	-0,57965219	-1075,9303	0,0020807951	0,0021152792	0,0032859864
0	-0,57883114	-1075,0116	-0,0018296166	-0,0017075591	-0,00096267846
0	-0,57998896	-1078,241	0,0024580474	0,0025299622	0,0037197103
0	-0,58070868	-1077,5868	-0,0020566713	-0,0020170799	-0,0011831629
0	-0,58084577	-1075,6505	0,0025762531	0,0025589808	0,0037666305
0	-0,58193207	-1077,7219	-0,0019191697	-0,0018640079	-0,0010568523
0	-0,58077127	-1075,9539	0,0024729392	0,0025140753	0,003697468
0	-0,58210939	-1077,9813	-0,0018744825	-0,0018333561	-0,0010148936
0	-0,58316141	-1077,1489	0,0021529428	0,0022167845	0,0034054217
0	-0,58414787	-1076,8281	-0,0015603991	-0,001490545	-0,00074295996
0	-0,58529377	-1080,6982	0,0022521284	0,0023150204	0,0035380272
0	-0,58387965	-1079,2996	-0,0017177756	-0,0016380813	-0,00087657041
0	-0,58486462	-1078,9072	0,0022189149	0,002184788	0,0033989081
0	-0,58573633	-1080,3966	-0,0015415335	-0,0014413749	-0,00070959853
0	-0,58563501	-1080,0433	0,0020005065	0,0019916608	0,0032105907
0	-0,58714002	-1081,8351	-0,0014681943	-0,0013861958	-0,00059265032
0	-0,58708638	-1081,0417	0,0018555275	0,0019079917	0,0031215767
0	-0,5866006	-1080,0447	-0,001131112	-0,0010590708	-0,000211804
0	-0,5876869	-1082,9666	0,0013863316	0,0014347883	0,0025408829
0	-0,58827549	-1083,16	-0,00065553386	-0,00051516993	0,00030980926
0	-0,58881491	-1082,3358	0,0010260744	0,0010840378	0,0021757127
0	-0,58929622	-1082,5699	-0,00033166431	-0,00025519024	0,00061957253
0	-0,59008598	-1081,9629	0,00062733953	0,00073072879	0,0017649694
0	-0,58972538	-1082,8381	-9,7169628e-05	3,3421675e-05	0,00089335965
0	-0,59114248	-1082,5345	0,00075306097	0,00081975479	0,0018320673
0	-0,5919978	-1081,1393	-0,00015685304	2,2605382e-05	0,00087685941
0	-0,59212893	-1083,4948	0,00057035231	0,00061775325	0,0015886631
0	-0,59162974	-1082,5895	-5,4921366e-05	0,00012750155	0,0010354824
0	-0,59323162	-1082,3027	0,00043598239	0,00054508419	0,0014783816
0	-0,59241056	-1083,4839	0,00023707165	0,0004061783	0,0013082427
0	-0,59356838	-1084,094	-4,0996983e-05	3,2692333e-05	0,00092931435
0	-0,5935207	-1085,9443	0,00080214004	0,00088341912	0,0019270557
0	-0,59514791	-1085,505	-0,00052505685	-0,00035040328	0,00052361313
0	-0,59567094	-1084,4995	0,001277372	0,0013682777	0,0024663054
0	-0,59557706	-1085,8901	-0,0011455989	-0,0010987713	-0,00023338405
0	-0,5962491	-1085,8708	0,0017226476	0,0018025264	0,0029273648
0	-0,59660971	-1085,0522	-0,0013366904	-0,0012740686	-0,00050639763
0	-0,59726238	-1085,5979	0,0018849017	0,0019584473	0,0030996115
0	-0,59769303	-1085,062	-0,0013508319	-0,0012527341	-0,00050138246
0	-0,59745312	-1086,4557	0,0018979466	0,0019985728	0,0031032832
0	-0,59954673	-1087,2565	-0,0013590776	-0,0013172185	-0,00047511363
0	-0,60020685	-1086,7626	0,0018842667	0,0018681713	0,0030329854
0	-0,60018897	-1087,7708	-0,0015621301	-0,0014771167	-0,00071403629
0	-0,59999675	-1086,6929	0,0022049958	0,0021964288	0,0034206193
0	-0,6011799	-1087,2799	-0,0017609461	-0,0017537766	-0,00090628688
0	-0,60202032	-1088,5182	0,0023488142	0,0023940175	0,0036378067
0	-0,60127974	-1087,0469	-0,002023773	-0,0019832966	-0,0011513978
0	-0,60211867	-1088,9	0,0026574119	0,0027196661	0,0038636725
0	-0,60151368	-1088,4628	-0,0020796286	-0,0020802584	-0,0011885227
0	-0,60412586	-1089,042	0,0023500798	0,0023698912	0,0035925144
0	-0,6033361	-1090,5771	-0,0017424996	-0,0016661435	-0,00086527056
0	-0,6043762	-1090,089	0,0022907979	0,0023276485	0,0035557265
0	-0,60442686	-1089,6401	-0,0016655691	-0,0016347518	-0,00079370919
0	-0,60523301	-1091,4879	0,0020779434	0,0020241863	0,0032992205
0	-0,60579479	-1089,7664	-0,0015297078	-0,0015124974	-0,00066643755
0	-0,60660839	-1090,9742	0,0020749029	0,0021382505	0,0033594111
0	-0,60809702	-1090,6099	-0,0016426559	-0,0015913298	-0,00084251253
0	-0,60730577	-1089,0836	0,0021679245	0,002195565	0,0033960785
0	-0,60730726	-1091,2185	-0,0014858429	-0,0014669802	-0,00062713429
0	-0,60724765	-1090,7437	0,0017729838	0,0018346125	0,0030120336
0	-0,60823262	-1090,7288	-0,0010945377	-0,0010422337	-0,00024288383
0	-0,609833	-1092,4808	0,0014682917	0,0015481389	0,0026917022
0	-0,60953796	-1091,6478	-0,00074935774	-0,00065418496	0,00025091431
0	-0,61030835	-1092,1912	0,00089251623	0,00097460137	0,0020610001
0	-0,61114728	-1092,3793	-0,00016904753	3,3359393e-05	0,00083063974
0	-0,61103553	-1092,0167	0,00077880156	0,00082742493	0,0019006659
0	-0,61198175	-1094,573	-0,00023305371	3,4308032e-05	0,00086771179
0	-0,61140954	-1092,3	0,00060418434	0,00067729084	0,0016916631
0	-0,61219186	-1092,406	-0,00012883267	6,0888706e-05	0,00088483881
0	-0,61299205	-1094,3867	0,00063289021	0,00070948241	0,0017531553
0	-0,61390251	-1093,2372	-7,6025841e-05	0,00013030542	0,0009453462
0	-0,61445981	-1092,9865	0,0004041201	0,00055719004	0,0014892794
0	-0,61412305	-1093,2938	0,00034375774	0,00042385218	0,0013768286
0	-0,61467737	-1092,8857	5,6817898e-05	0,00015458354	0,0010331586
0	-0,61616898	-1095,3037	0,00074929197	0,00086530112	0,0019035727
0	-0,6159842	-1094,9316	-0,00068998052	-0,00058222981	0,00033242919
0	-0,61662942	-1095,2705	0,0012728458	0,0013689579	0,00246843
0	-0,61723739	-1097,257	-0,0010166777	-0,00090131606	-9,6619187e-05
0	-0,61824769	-1096,0178	0,0016720234	0,0017066674	0,0028970165
0	-0,61737746	-1095,3361	-0,0012991185	-0,0012650992	-0,00044784509
0	-0,61791837	-1097,0829	0,0019330693	0,0019685838	0,0031058057
0	-0,61964989	-1096,8907	-0,0014146336	-0,0014101684	-0,00057900441
0	-0,61919093	-1098,1659	0,0018446216	0,0018898776	0,0030544694
0	-0,61998516	-1097,3344	-0,001364582	-0,0013384154	-0,00057338009
0	-0,62137395	-1095,5521	0,0019125016	0,0020348586	0,0031561863
0	-0,62099844	-1098,5132	-0,0013900907	-0,0014315963	-0,00056593883
0	-0,62202513	-1098,0356	0,0021314966	0,002134993	0,0033131305
0	-0,62092245	-1097,2061	-0,0017952595	-0,0017927469	-0,00094880757
0	-0,62250793	-1097,2047	0,002477661	0,0025440753	0,0036950738
0	-0,62366724	-1098,243	-0,0019728106	-0,0019910096	-0,0011146581
0	-0,62348247	-1101,1785	0,0025458473	0,0025348291	0,0037318314
0	-0,6238088	-1099,5457	-0,0019963752	-0,0019663416	-0,0011316906
0	-0,62417388	-1098,8718	0,002588822	0,0025928114	0,0037936973
0	-0,6252408	-1100,1351	-0,0018556972	-0,0017967185	-0,00098832825
0	-0,62495768	-1099,7668	0,0021528336	0,002204028	0,0033528137
0	-0,62586963	-1100,0099	-0,0016721004	-0,0016152275	-0,0007641493
0	-0,62596798	-1099,3091	0,0022787782	0,0023009216	0,0035043783
0	-0,62616616	-1098,71	-0,0016250031	-0,0016140351	-0,00072500145
0	-0,62718689	-1101,5912	0,0021072505	0,0021088815	0,0033283958
0	-0,62870681	-1100,938	-0,0014700389	-0,0014906893	-0,00065430766
0	-0,62898248	-1099,0891	0,0020257342	0,0020635193	0,0032238855
0	-0,62841773	-1101,1545	-0,001488177	-0,0014340224	-0,00061963685
0	-0,62947869	-1101,718	0,0018851415	0,0019109984	0,0030695174
0	-0,62943846	-1101,4423	-0,0010134951	-0,00097732455	-0,0002182163
0	-0,63046217	-1101,9451	0,0014059996	0,00142799	0,0025576977
0	-0,63111186	-1101,2196	-0,00058914127	-0,00058702088	0,0003065716
0	-0,63162148	-1103,2954	0,0010332004	0,0010656251	0,0021960221
0	-0,63217878	-1103,3716	-0,00030417161	-0,00017586484	0,00069255562
0	-0,63200146	-1100,9581	0,00060040603	0,00073151384	0,0017653897
0	-0,6325081	-1103,0654	-0,00014823458	-5,2392716e-06	0,00086412183
0	-0,63403398	-1103,6948	0,00072431716	0,00076935685	0,0018019911
0	-0,63312203	-1103,9937	-0,00011161705	4,3391337e-05	0,00099882914
0	-0,63443035	-1104,8695	0,00064985146	0,00073858257	0,0017348572
0	-0,63479394	-1103,0959	-6,8368354e-06	0,00016835678	0,0011062224
0	-0,63584298	-1103,7219	0,00036661033	0,00048301416	0,0013968818
0	-0,63551515	-1103,1915	0,00030978071	0,00040116414	0,0013587287
0	-0,63658953	-1102,8625	-4,8353195e-05	0,00015003287	0,0009927206
0	-0,63589215	-1104,243	0,0008186574	0,00087184587	0,0019010182
0	-0,63700229	-1105,295	-0,00056015607	-0,0004792992	0,00043141612
0	-0,63775182	-1103,964	0,0014014645	0,0014626432	0,0026076694
0	-0,63726902	-1104,1576	-0,0011511974	-0,001112412	-0,00025188187
0	-0,63854903	-1104,4031	0,001706132	0,0017608645	0,0029268011
0	-0,6384626	-1106,3308	-0,0013446127	-0,001304524	-0,00053240976
0	-0,64014196	-1106,4956	0,0018601887	0,0019252739	0,0030464712
0	-0,6403029	-1104,5404	-0,0013667467	-0,0013112398	-0,00051163632
0	-0,6409198	-1107,0879	0,0018322314	0,0018649419	0,003080836
0	-0,64024627	-1105,4727	-0,0013292854	-0,0013198074	-0,0004901542
0	-0,64281076	-1106,7446	0,0019298445	0,0019689573	0,0031970809
0	-0,64210445	-1106,7837	-0,0015980168	-0,0015422794	-0,00077026314
0	-0,64238757	-1105,6284	0,0021157537	0,0021726559	0,0033464462
0	-0,64291209	-1107,6869	-0,0017079248	-0,0016640149	-0,00087616325
0	-0,64419657	-1106,8884	0,0024198792	0,0024427243	0,0036859701
0	-0,64413846	-1106,3038	-0,002028683	-0,0020383431	-0,0011816018
0	-0,64393431	-1108,0594	0,0026728511	0,0026898691	0,0038987363
0	-0,64530522	-1107,5695	-0,0019774542	-0,0019575793	-0,0010824006
0	-0,64490288	-1107,9119	0,002382179	0,0024045119	0,0035901207
0	-0,6459862	-1109,8256	-0,0018238929	-0,0017485734	-0,00096801319
0	-0,64610094	-1109,2405	0,0022637495	0,0023140658	0,0035316481
0	-0,64726174	-1110,2802	-0,001552844	-0,0015147163	-0,00069644506
0	-0,64796954	-1109,3511	0,0020817732	0,0020845353	0,003265644
0	-0,64806938	-1108,6549	-0,0016764305	-0,0015985033	-0,00078081532
0	-0,64840168	-1110,7557	0,00223459	0,0023029514	0,0034552675
0	-0,6487608	-1109,5244	-0,0016723319	-0,0016682742	-0,00086634856
0	-0,6499365	-1109,3306	0,0020881356	0,0021262851	0,0033210022
0	-0,64951628	-1110,4546	-0,0013792732	-0,0013415124	-0,00056669058
0	-0,64991415	-1109,9032	0,0018358588	0,0018597067	0,0030593423
0	-0,65040737	-1110,2754	-0,0011176537	-0,0010908912	-0,00023946501
0	-0,65065771	-1110,4541	0,0013731533	0,0014898839	0,0025679118
0	-0,65212697	-1111,3837	-0,00057531625	-0,00046256537	0,00036530444
0	-0,65177381	-1111,9846	0,0009268939	0,00096474041	0,0020380097
0	-0,65305084	-1111,8342	-0,00032537262	-0,00019067258	0,00070903247
0	-0,65372139	-1110,2827	0,00072035467	0,00083072414	0,0018327354
0	-0,65479577	-1111,6844	-5,8260375e-05	0,00013155557	0,00097563514
0	-0,65494031	-1110,406	0,0006345532	0,00072185561	0,0017422009
0	-0,65477192	-1111,4227	-0,00020402408	-9,6561562e-05	0,00083941082
0	-0,65521598	-1111,6648	0,0005809908	0,00069854443	0,0016971243
0	-0,65639317	-1111,6573	2,2369841e-05	0,00017252954	0,0010189686
0	-0,6563291	-1114,382	0,00040689195	0,00053817453	0,0014458364
0	-0,65631866	-1113,7787	0,00028643152	0,00043871318	0,0013328654
0	-0,65683126	-1113,3378	-5,9936483e-05	5,1288516e-05	0,0009724343
0	-0,65876991	-1115,4176	0,00083646324	0,00097399822	0,0020631186
0	-0,65778047	-1113,8685	-0,00069509412	-0,0005615484	0,00027986083
0	-0,65891594	-1117,2834	0,0013106978	0,0013648272	0,0024645107
0	-0,65884739	-1114,7461	-0,0010695672	-0,0010230665	-0,00017603612
0	-0,66009611	-1114,9106	0,0018116994	0,0018567938	0,0030720795
0	-0,65994263	-1116,5409	-0,0013612013	-0,0012895999	-0,00052459014
0	-0,66027641	-1116,2745	0,0018263258	0,0018494778	0,0030329169
0	-0,6606102	-1115,1344	-0,0013344863	-0,0012433687	-0,00045906549
0	-0,66178143	-1117,0048	0,0018465321	0,0018801953	0,0031242226
0	-0,66291392	-1116,4606	-0,00141911	-0,0014187635	-0,00059035636
0	-0,66307336	-1117,0342	0,001867385	0,0019080582	0,003112678
0	-0,6625846	-1116,5969	-0,0014195172	-0,0014235986	-0,00056020886
0	-0,66337138	-1115,5068	0,0021417276	0,0022304808	0,003408567
0	-0,66437125	-1118,4146	-0,0018256684	-0,0018041198	-0,00097031967
0	-0,66478103	-1117,5402	0,0024436591	0,0024311703	0,0036190199
0	-0,66482127	-1116,1843	-0,0019232228	-0,0018782228	-0,0010674181
0	-0,66525787	-1117,7622	0,0025206155	0,0025627743	0,0037766625
0	-0,66609234	-1117,3109	-0,0020610362	-0,0019914838	-0,0011439214
0	-0,66631287	-1118,6376	0,0025061078	0,0025694992	0,0037062969
0	-0,66695958	-1118,9554	-0,0016932006	-0,0016555102	-0,00085248874
0	-0,66829473	-1118,1195	0,0021472757	0,0021930502	0,0034346855
0	-0,66760331	-1120,0768	-0,0017236355	-0,0016504196	-0,00088622473
0	-0,66924691	-1119,74	0,0021954435	0,0021851186	0,003411534
0	-0,66889524	-1117,1501	-0,0015847188	-0,0015134203	-0,00075906661
0	-0,66995472	-1119,0613	0,0020574813	0,0020297908	0,0033287755
0	-0,66959858	-1118,1891	-0,0014528886	-0,0014854393	-0,00058381527
0	-0,67096055	-1120,9447	0,0021466415	0,0021533705	0,003325037
0	-0,67068487	-1120,5271	-0,0015576173	-0,0014654616	-0,00066613866
0	-0,67219883	-1119,4919	0,0018000329	0,0018558326	0,0030509771
0	-0,67195594	-1120,9935	-0,0010221143	-0,00095709215	-0,00014296616
0	-0,67261159	-1121,2832	0,0013620517	0,0014319677	0,0025880744
0	-0,67281872	-1120,5757	-0,00072887971	-0,00062678172	0,00023366621
0	-0,67390054	-1121,4905	0,00099183666	0,001066128	0,0021843554
0	-0,67410022	-1121,7664	-0,000165156	-8,3784689e-05	0,00083328621
0	-0,67491829	-1121,9314	0,00066605955	0,00071628939	0,001731646
0	-0,67589134	-1121,3004	-0,00020883692	-4,2939791e-05	0,00078066066
0	-0,67595392	-1120,2056	0,00064033049	0,00074520649	0,001734463
0	-0,67562461	-1122,1229	-0,0001098361	9,9412428e-05	0,00097516517
0	-0,67689419	-1122,2653	0,00063039921	0,00068737048	0,0016176492
0	-0,67703575	-1122,2576	-2,4267138e-06	0,00016152015	0,0010530683
0	-0,67722797	-1124,3417	0,00038847607	0,00053725671	0,0014935557
0	-0,67792982	-1123,2898	0,00027016923	0,00042535452	0,001355832
0	-0,67948103	-1124,2998	-9,7262637e-05	6,9869275e-05	0,00095885037
0	-0,67906976	-1123,8988	0,00079072732	0,00085672492	0,001883273
0	-0,68001747	-1123,8472	-0,000598663	-0,00053836976	0,00032047057
0	-0,6793946	-1125,1613	0,0014109791	0,0014594748	0,0026363356
0	-0,68044066	-1124,7145	-0,0010991433	-0,0010449316	-0,00023976521
0	-0,6814003	-1123,3197	0,0017514268	0,0017344044	0,0029644016
0	-0,68143755	-1124,3046	-0,0013059832	-0,0012617906	-0,0005333795
0	-0,68175048	-1123,3137	0,0018376091	0,0019101945	0,0031151921
0	-0,68168193	-1124,5043	-0,001470249	-0,0013491524	-0,00054564996
0	-0,68281442	-1125,9318	0,0018414243	0,0018842109	0,0030389284
0	-0,68322867	-1126,6976	-0,0012922027	-0,0012922286	-0,00048864429
0	-0,68472326	-1128,3281	0,0020039096	0,0019934787	0,0032526215
0	-0,68332553	-1126,4456	-0,0015714382	-0,0015518412	-0,00078021549
0	-0,68516731	-1126,6927	0,0021503617	0,002165742	0,0033523708
0	-0,6856367	-1128,0153	-0,0017952611	-0,0017137693	-0,00089114765
0	-0,68569928	-1126,7004	0,0025033054	0,0025354179	0,0037103933
0	-0,68534166	-1126,0271	-0,00209712	-0,0020641428	-0,0012389937
0	-0,68698078	-1127,823	0,0025541421	0,0025846064	0,003752152
0	-0,68710446	-1127,0367	-0,0018490358	-0,0018895372	-0,0010417122
0	-0,68760067	-1129,1981	0,0024325529	0,0024242948	0,0036257936
0	-0,68906844	-1128,7067	-0,0018341497	-0,0017702107	-0,00096723292
0	-0,68865418	-1127,5825	0,002243168	0,0022633239	0,0034096583
0	-0,6890744	-1130,2559	-0,0015271609	-0,0014943543	-0,00068898808
0	-0,69025457	-1128,8774	0,0021764364	0,0021584977	0,0033572947
0	-0,69039315	-1128,1191	-0,0016438219	-0,001685054	-0,00083419989
0	-0,69110692	-1128,3119	0,0021875547	0,0022100878	0,0034024732
0	-0,69105476	-1128,9678	-0,0015831038	-0,0015355147	-0,00079480844
0	-0,69162846	-1130,5631	0,0020366961	0,0020710342	0,00325611
0	-0,69152415	-1128,6273	-0,0013817966	-0,0013484848	-0,00048998947
0	-0,69251359	-1128,0118	0,0018224479	0,0018596441	0,0030199315
0	-0,69358051	-1130,8569	-0,0010957828	-0,0010365415	-0,00020776162
0	-0,69365948	-1129,2483	0,0014070506	0,0014300575	0,0025503456
0	-0,69365501	-1129,2808	-0,00055789505	-0,00047389985	0,00040258106
0	-0,69458038	-1130,3597	0,0009044499	0,00094179559	0,0020185332
0	-0,69532692	-1129,9552	-0,00027796545	-0,00015432321	0,00065844983
0	-0,69518089	-1132,0498	0,00070635939	0,00079814403	0,0018443821
0	-0,69562793	-1131,3361	-0,00013208228	4,1486055e-05	0,00094609422
0	-0,69713444	-1130,9655	0,000648888	0,00073745352	0,001758539
0	-0,69720298	-1131,6575	-0,00013873426	6,9320959e-06	0,00088840851
0	-0,69650561	-1130,7914	0,00057725079	0,00066391018	0,0017116633
0	-0,69808513	-1132,8947	-1,6878057e-05	0,00012979712	0,0010330534
0	-0,69957078	-1131,9878	0,0003505261	0,00047780035	0,0013914267
0	-0,69855154	-1131,3303	0,00033684832	0,00047801994	0,0014508212
0	-0,70004463	-1134,1556	-7,1947492e-05	1,9182335e-06	0,00095369143
0	-0,70020854	-1132,1321	0,0008385668	0,00090143876	0,0019407488
0	-0,69975406	-1130,073	-0,00060927239	-0,00050822285	0,00036352765
0	-0,70085973	-1134,136	0,0013367777	0,0014310768	0,0025469931
0	-0,70109516	-1134,1564	-0,0011767874	-0,0011560122	-0,00026155729
0	-0,70271641	-1133,3165	0,0017191408	0,0017784426	0,0029558153
0	-0,702703	-1132,9	-0,0013856667	-0,0013739521	-0,00054219621
0	-0,70320517	-1132,7979	0,0019034143	0,0019422001	0,0031186752
0	-0,70231706	-1135,0402	-0,0013357059	-0,0013652858	-0,00049447379
0	-0,70372224	-1134,933	0,0019108217	0,0018969461	0,003043513
0	-0,70451796	-1133,389	-0,0013488336	-0,0013083754	-0,00051169074
0	-0,70462823	-1135,3167	0,0018792808	0,0018884313	0,0030993554
0	-0,70657283	-1135,4857	-0,0015128948	-0,001523556	-0,00068487512
0	-0,70628822	-1134,9106	0,002191019	0,0022495135	0,0034437487
0	-0,70707202	-1135,0914	-0,0018523255	-0,0017604885	-0,00098236115
0	-0,7070154	-1133,6284	0,0023963326	0,0024351941	0,0036018323
0	-0,7074222	-1135,7773	-0,0019114384	-0,0019532659	-0,0011152404
0	-0,70783347	-1135,8612	0,0025840446	0,0026511089	0,0038116917
0	-0,70863813	-1134,9108	-0,0020479171	-0,0020224948	-0,0011496496
0	-0,70799738	-1136,681	0,0023878	0,0024344462	0,0036113209
0	-0,71067065	-1137,2809	-0,0016721088	-0,0016691214	-0,0008725212
0	-0,71011186	-1136,0652	0,0022816826	0,0023004371	0,003481423
0	-0,71042329	-1137,0597	-0,001668926	-0,0016811634	-0,00086564367
0	-0,71026832	-1136,3179	0,0021198695	0,0021665238	0,0032951245
0	-0,71178079	-1137,9691	-0,0014730846	-0,0015008823	-0,00063987682
0	-0,71160942	-1137,337	0,0020559514	0,0021273925	0,0032865598
0	-0,71224123	-1137,1476	-0,001566925	-0,001520184	-0,00075884105
0	-0,71377009	-1138,4486	0,0021150508	0,0021430487	0,0033325157
0	-0,71390122	-1136,6808	-0,0014380558	-0,0013512712	-0,00059049868
0	-0,71373582	-1137,6436	0,0018231407	0,0018212178	0,0029477531
0	-0,71403384	-1138,2379	-0,0010773278	-0,0010158196	-0,00022310385
0	-0,71437657	-1137,8337	0,0014145857	0,0015040014	0,0025937285
0	-0,71418285	-1139,4458	-0,00067264331	-0,00057618436	0,00028300856
0	-0,71596652	-1139,7551	0,00083966716	0,00097692106	0,0020161024
0	-0,71721226	-1139,0729	-0,00020294321	-9,9136087e-05	0,00076954195
0	-0,71737617	-1140,4766	0,0007454913	0,00076982414	0,0017980048
0	-0,71753114	-1138,7368	-0,0001951873	2,4427718e-05	0,00089286797
0	-0,71743131	-1140,1105	0,00060581364	0,00068799563	0,0016324897
0	-0,71779788	-1139,994	-0,0001375781	5,6098506e-05	0,00089804514
0	-0,7192418	-1138,3879	0,00064905518	0,00071891048	0,0017037396
0	-0,71834326	-1138,8799	-2,4521887e-05	0,00025765054	0,0010737464
0	-0,72017014	-1139,7563	0,00034036289	0,00044469853	0,0013632303
0	-0,72014928	-1139,0792	0,00035177992	0,00049731159	0,0014268926
0	-0,72116107	-1140,53	-1,4480593e-05	9,5544237e-05	0,00093453273
0	-0,72029084	-1138,8348	0,00084138341	0,00097299938	0,0019786761
0	-0,72237998	-1138,728	-0,00079816172	-0,00068932527	0,00015391197
0	-0,72218925	-1140,1082	0,0013820792	0,0014616108	0,0025593527
0	-0,72223097	-1139,4185	-0,0010868149	-0,00097106083	-0,00020229389
0	-0,72285235	-1142,0801	0,0017854708	0,001798378	0,0029724459
0	-0,72388649	-1141,6541	-0,0014161833	-0,0013632361	-0,00052545423
0	-0,72432011	-1141,3184	0,0019238881	0,0019068057	0,0031025663
0	-0,72543472	-1142,9005	-0,0014112289	-0,0013398034	-0,0005002768
0	-0,7250458	-1141,5402	0,0018327666	0,0018602128	0,0030297535
0	-0,7254526	-1143,1064	-0,0014272043	-0,0014007463	-0,00063262065
0	-0,72670728	-1144,7545	0,0019926261	0,0020429823	0,0031714549
0	-0,72641075	-1143,3215	-0,0014524803	-0,0014096072	-0,00065251748
0	-0,72687268	-1143,6129	0,0022155202	0,0021617573	0,0033273243
0	-0,72717518	-1143,0786	-0,0018600448	-0,001861127	-0,0010392952
0	-0,72811693	-1143,3676	0,0026032743	0,0025398529	0,0037365537
0	-0,72857887	-1144,755	-0,0020173641	-0,0020192617	-0,0012454614
0	-0,72911233	-1143,4299	0,0025353455	0,0025217014	0,0037275257
0	-0,72983503	-1142,3922	-0,0018924068	-0,0018711148	-0,0010616435
0	-0,73000342	-1144,1368	0,0024820701	0,0025090452	0,0037045286
0	-0,73096156	-1144,6838	-0,0018229942	-0,0018456525	-0,00092654489
0	-0,73043406	-1146,4041	0,0021326675	0,0021618675	0,0033593741
0	-0,73138177	-1145,5272	-0,0016079561	-0,001573208	-0,00077073782
0	-0,73166937	-1145,0205	0,0022493054	0,0022588964	0,0034478507
0	-0,73312372	-1147,6935	-0,0016951183	-0,001685355	-0,00086244341
0	-0,73328465	-1145,7675	0,0021489551	0,0022080983	0,0033945057
0	-0,73334724	-1144,9653	-0,001488913	-0,0014808453	-0,00070570153
0	-0,73347539	-1147,5348	0,001961766	0,0019547213	0,0031620772
0	-0,7349208	-1147,309	-0,0014359412	-0,0013623236	-0,00053744065
0	-0,73506236	-1146,8239	0,0018025172	0,0018348626	0,0029982661
0	-0,73548704	-1145,7793	-0,0010178334	-0,00091212441	-6,5647473e-05
0	-0,73581934	-1146,5049	0,0012673751	0,0013075201	0,0024380104
0	-0,73684305	-1149,4618	-0,00056716852	-0,00037281206	0,00052593346
0	-0,73662996	-1147,1963	0,00097091187	0,00098803674	0,0020981953
0	-0,73759556	-1146,7874	-0,00023687587	-0,00010564545	0,0007020685
0	-0,73661804	-1147,3644	0,00065822818	0,00064856943	0,0016530612
0	-0,73851496	-1147,8723	-0,00010119645	9,1368565e-06	0,00092380302
0	-0,73845237	-1148,6621	0,0007234629	0,00083230773	0,0018049651
0	-0,73990524	-1149,059	-0,00015357186	7,0524984e-05	0,00092827663
0	-0,74018985	-1148,0023	0,00052653829	0,00061651954	0,0016043321
0	-0,74124932	-1150,0435	0,00013950045	0,0002767457	0,0011609443
0	-0,74084103	-1149,1085	0,00032548624	0,00043810331	0,001367969
0	-0,74048936	-1148,1511	0,0003602074	0,0005468115	0,0014308414
0	-0,74177235	-1149,1152	-0,00016865738	-0,00010814794	0,00080460595
0	-0,74157715	-1149,0742	0,00095073821	0,00098531193	0,0020263591
0	-0,74245483	-1150,2678	-0,00060902961	-0,00050848129	0,00034109922
0	-0,74340403	-1149,9336	0,0014034155	0,0014896358	0,0025995183
0	-0,74361563	-1148,0139	-0,0012090799	-0,0012229221	-0,00035937876
0	-0,74475259	-1150,2942	0,0018071533	0,0018360146	0,0030003649
0	-0,74481517	-1149,6201	-0,0014228402	-0,0013880491	-0,00055395474
0	-0,74566603	-1149,4659	0,0018618983	0,0019177094	0,0031138498
0	-0,74404627	-1152,0469	-0,0013710021	-0,0013863035	-0,00060834049
0	-0,74608773	-1152,3679	0,0018927321	0,0019297417	0,0031031938
0	-0,74727386	-1153,4253	-0,001318068	-0,0012921753	-0,00045821042
0	-0,74758232	-1152,4851	0,0019686494	0,0019832619	0,0030816405
0	-0,74763298	-1149,8743	-0,0015815432	-0,0015645182	-0,00082981773
0	-0,74802339	-1152,2308	0,0022054235	0,002285107	0,0034561849
0	-0,7485196	-1151,4019	-0,0018367349	-0,0017566762	-0,00092720875
0	-0,74987113	-1151,4307	0,0024846795	0,0025193593	0,0036774189
0	-0,75012147	-1151,8047	-0,0020779774	-0,0020042211	-0,0011727298
0	-0,74988455	-1151,5153	0,002684009	0,0026848086	0,0038848743
0	-0,750646	-1153,3704	-0,0020250776	-0,0019615497	-0,0011586978
0	-0,75069219	-1153,6494	0,0022416669	0,0023227951	0,0035035019
0	-0,75172782	-1152,6755	-0,0016718452	-0,0017062244	-0,0008860993
0	-0,75249374	-1153,4987	0,0022255934	0,0022906796	0,0034574477
0	-0,75295568	-1153,7889	-0,0015538164	-0,0015622353	-0,00079335965
0	-0,75363219	-1152,1364	0,0020800519	0,0020929901	0,0032453088
0	-0,75385422	-1153,7096	-0,0015856235	-0,0014927065	-0,00070278795
0	-0,7543847	-1152,2441	0,0021258562	0,0021034251	0,0032899943
0	-0,75443089	-1153,796	-0,0015534519	-0,00152451	-0,00072475377
0	-0,75539947	-1155,1501	0,0020762908	0,0021136627	0,0033344512
0	-0,75574219	-1154,1682	-0,0013411103	-0,0013083302	-0,00049407157
0	-0,75541139	-1156,4991	0,001701518	0,0016966558	0,0028767975
0	-0,75686127	-1156,3746	-0,00099772122	-0,00094801758	-6,3391199e-05
0	-0,75630993	-1155,9491	0,001309473	0,0013456028	0,0024658134
0	-0,75891316	-1158,0333	-0,00055079401	-0,000432417	0,00045524052
0	-0,75715035	-1155,6967	0,00079393113	0,0008427375	0,0019020695
0	-0,75831711	-1155,9763	-0,00018398557	1,2557721e-05	0,00084326533
0	-0,75946897	-1156,2009	0,00070091552	0,00079530629	0,0018485759
0	-0,75923055	-1155,4509	-0,00018182839	3,152003e-05	0,00088560395
0	-0,75988173	-1157,2551	0,00066167541	0,0007240182	0,0017104946
0	-0,7599324	-1156,4998	-0,00015300508	6,8350055e-05	0,00090379734
0	-0,76170564	-1156,7423	0,00054290291	0,00062802981	0,0015997699
0	-0,76065361	-1157,7227	-8,4523163e-06	0,00018537496	0,0010857889
0	-0,76129436	-1157,0056	0,00029475294	0,00045085515	0,0013664367
0	-0,76205283	-1158,6709	0,00040931421	0,00061947375	0,0014722809
0	-0,76327175	-1159,64	-0,00013345893	-3,2090029e-05	0,00080202095
0	-0,76390356	-1157,5958	0,00092160865	0,0010350196	0,0020754507
0	-0,76371282	-1159,5422	-0,00076376594	-0,00073764427	8,6909276e-05
0	-0,76508522	-1158,5737	0,001397598	0,0014654519	0,0026296847
0	-0,76508075	-1158,254	-0,0012192256	-0,0011448156	-0,00034110592
0	-0,76517165	-1160,9476	0,0018034453	0,0018756618	0,0030749922
0	-0,76610893	-1159,3702	-0,0014080377	-0,0013291453	-0,00051241193
0	-0,76670647	-1159,7247	0,0019017892	0,0019209671	0,0031193788
0	-0,76632053	-1160,6298	-0,0014355622	-0,0013582829	-0,00053431606
0	-0,76724589	-1160,8115	0,0018590805	0,0019114844	0,0031179395
0	-0,76803863	-1162,4236	-0,0014639687	-0,0013893896	-0,00063639804
0	-0,76834857	-1161,2305	0,0019888279	0,0019649479	0,0031105226
0	-0,76895803	-1159,5948	-0,0015351078	-0,0014810812	-0,00061594415
0	-0,76956898	-1160,9429	0,0023052797	0,0022803009	0,0034146179
0	-0,76998919	-1159,9463	-0,0019453117	-0,0018823413	-0,0010500567
0	-0,76992661	-1160,1031	0,0025129674	0,0025590868	0,0037822402
0	-0,77033639	-1161,0421	-0,0019814614	-0,0020121194	-0,0011348393
0	-0,77053308	-1161,1633	0,0024321841	0,002472708	0,0036278504
0	-0,77335238	-1163,0784	-0,0019238305	-0,0018887683	-0,0011030482
0	-0,77242404	-1161,3999	0,0024919973	0,0024997888	0,0036681916
0	-0,77226758	-1161,2788	-0,0016822794	-0,0016790674	-0,00086078158
0	-0,7741943	-1164,4879	0,0020995422	0,0021729819	0,0033274607
0	-0,77425838	-1162,0809	-0,0016859808	-0,001607171	-0,00077574834
0	-0,77471584	-1162,459	0,0022669593	0,002280768	0,003427993
0	-0,77433288	-1162,4139	-0,001624434	-0,0016079291	-0,00081151957
0	-0,77631027	-1162,9905	0,0020819257	0,0021112761	0,003283038
0	-0,77576339	-1165,2052	-0,0014268606	-0,0014248672	-0,00059370563
0	-0,77577978	-1163,6318	0,0020198289	0,0020518641	0,0031530666
0	-0,77764839	-1162,9038	-0,0013803745	-0,0013363642	-0,0005696842
0	-0,77700615	-1164,2441	0,001738843	0,0017648131	0,0028635017
0	-0,77831	-1164,5424	-0,00094378012	-0,00081922463	2,2050663e-05
0	-0,77795833	-1163,4424	0,0012386515	0,0013124954	0,002393886
0	-0,77856779	-1164,7764	-0,00048850582	-0,00041226551	0,0004312479
0	-0,77943951	-1163,8219	0,00084619218	0,00096368801	0,0019954345
0	-0,77980906	-1165,3258	-0,00019270457	-5,8430305e-05	0,00087457069
0	-0,78132749	-1164,4187	0,00060830376	0,0006928558	0,0017399361
0	-0,78126341	-1163,1624	-0,00018181872	-6,0465682e-05	0,0008333876
0	-0,78078359	-1165,8693	0,00065518491	0,00074206339	0,0017169022
0	-0,78191459	-1165,7264	-0,00011446343	4,7647336e-05	0,0010146359
0	-0,78206211	-1165,989	0,00056345906	0,00065730768	0,0016519268
0	-0,7817775	-1166,7528	-1,4302605e-05	0,00027866932	0,0011280782
0	-0,78273714	-1165,7153	0,00024370747	0,00033425313	0,0012624252
0	-0,78327805	-1168,7391	0,00045834694	0,00056239439	0,0015883708
0	-0,78418851	-1168,3138	-0,0002259601	-0,00014945399	0,00070478197
0	-0,78437775	-1166,5256	0,00097894704	0,001013077	0,0020629638
0	-0,78602731	-1167,7767	-0,000759191	-0,00069561019	0,00011887911
0	-0,78574568	-1167,5829	0,0015827478	0,0016614901	0,0027459865
0	-0,78563839	-1167,1334	-0,0012461713	-0,0011683914	-0,00039737555
0	-0,78739673	-1167,6935	0,0018461675	0,0018902633	0,0030397081
0	-0,78696012	-1166,0723	-0,0013756956	-0,0013770112	-0,00052413699
0	-0,78722835	-1167,4183	0,0019078867	0,0019205633	0,0030928645
0	-0,78780353	-1168,53	-0,0014350398	-0,0013603374	-0,00053206779
0	-0,78860223	-1167,4797	0,0017767998	0,0018875365	0,0030183722
0	-0,78945905	-1170,0391	-0,001377617	-0,0013199345	-0,00052112446
0	-0,78876466	-1167,7555	0,0020310858	0,0020776375	0,0032607845
0	-0,78978091	-1167,2999	-0,0016492647	-0,0016310643	-0,00082594255
0	-0,79072416	-1169,061	0,0021990389	0,0022445612	0,0034676616
0	-0,79187751	-1168,2448	-0,0018445229	-0,0018288235	-0,00099775707
0	-0,79184324	-1167,6454	0,0025394086	0,0025298255	0,0037537501
0	-0,7911846	-1168,3617	-0,0020992626	-0,0020431115	-0,0012061154
0	-0,79182833	-1168,9849	0,0026135345	0,0026688778	0,0037992871
0	-0,7930398	-1171,1847	-0,0019224471	-0,0018832228	-0,001008614
0	-0,79413503	-1170,3855	0,0022665977	0,0023540885	0,0034591553
0	-0,79355985	-1170,5747	-0,0017116354	-0,0016814667	-0,00092984497
0	-0,79417229	-1170,8896	0,0022137819	0,0022787568	0,0034331186
0	-0,79428554	-1170,2101	-0,0015220909	-0,0014753472	-0,00069693546
0	-0,79529285	-1170,8323	0,0020674802	0,0021038828	0,0032948768
0	-0,79622269	-1170,5679	-0,0015635143	-0,0015292024	-0,00075524091
0	-0,79581141	-1170,8445	0,0021831109	0,0022206698	0,0034365156
0	-0,79751909	-1173,2932	-0,00163382	-0,0015837948	-0,00078280485
0	-0,79656392	-1170,9852	0,0019874424	0,0020512117	0,0031470549
0	-0,79781115	-1172,1628	-0,0012175395	-0,0011825615	-0,00041263178
0	-0,79861432	-1174,1292	0,001708007	0,0017257986	0,002873641
0	-0,79844147	-1172,9657	-0,00094638311	-0,00092079234	-4,66661e-05
0	-0,79914331	-1174,1642	0,0012218952	0,0012568537	0,0023573807
0	-0,79994798	-1172,5985	-0,00038725429	-0,00025282818	0,00060833571
0	-0,79920143	-1173,2354	0,00076457724	0,00086560351	0,0018549991
0	-0,80113709	-1176,1927	-0,00028573748	-9,4843708e-05	0,00079451595
0	-0,80140829	-1174,0575	0,0006962769	0,00075564242	0,0017438139
0	-0,80188215	-1173,5781	-9,1185939e-06	9,7795564e-05	0,00099605694
0	-0,80178529	-1174,3835	0,00065687654	0,00071501418	0,0017235243
0	-0,80338717	-1174,3721	-0,00017692594	-1,7747661e-05	0,0008129176
0	-0,80280751	-1174,2924	0,0005947008	0,00063905754	0,0016697274
0	-0,80397725	-1174,8317	0,00010075928	0,00020359235	0,0011020224
0	-0,80379248	-1174,5031	0,00014086341	0,00031820819	0,0012612704
0	-0,8051604	-1176,3333	0,00039719397	0,000556599	0,0015030667
0	-0,80507845	-1174,6198	-0,000182591	-0,00021074928	0,00069332088
0	-0,80550313	-1174,4266	0,0011005723	0,00119219	0,0022941513
0	-0,80612451	-1176,432	-0,00085117505	-0,00074268272	4,7850481e-05
0	-0,80711395	-1175,6622	0,0014777451	0,0015001191	0,0026340068
0	-0,80705881	-1176,4042	-0,0012135168	-0,0011729479	-0,0003907035
0	-0,80748945	-1175,6974	0,0018596119	0,0019003336	0,003058139
0	-0,80712289	-1175,0939	-0,0014570737	-0,0014191663	-0,00061492115
0	-0,80795437	-1178,0568	0,0019013105	0,0019218187	0,0031186403
0	-0,80868751	-1176,8828	-0,0013485521	-0,0012746219	-0,00051147945
0	-0,80971271	-1175,9135	0,0019157014	0,0019767261	0,0031390837
0	-0,80998838	-1177,6945	-0,0014554294	-0,0014149746	-0,00065350992
0	-0,81037581	-1177,936	0,0019439586	0,0020121515	0,0031347766
0	-0,81087202	-1178,7822	-0,0015942502	-0,0015525015	-0,00077476929
0	-0,81159621	-1177,6791	0,0023478386	0,0023612627	0,0035427304
0	-0,81285536	-1176,5455	-0,0019721873	-0,0019317028	-0,0010667844
0	-0,81256032	-1178,8701	0,0025168655	0,0025016272	0,0037235403
0	-0,81311315	-1178,0543	-0,0019763962	-0,0019308603	-0,0011346289
0	-0,81393719	-1176,8806	0,0025039301	0,0025466834	0,0037588233
0	-0,81379414	-1178,8865	-0,0020085019	-0,0020222911	-0,0012015522
0	-0,81384629	-1178,5978	0,0023927288	0,0023717352	0,0035503278
0	-0,81470907	-1180,3439	-0,0016258637	-0,0015663774	-0,00073514937
0	-0,81533045	-1179,8882	0,0021815412	0,0021549824	0,0033898694
0	-0,81543177	-1179,0024	-0,0017548667	-0,0016973797	-0,00091519352
0	-0,81683844	-1181,4031	0,0021620037	0,0022328252	0,0033386471
0	-0,81690401	-1180,8777	-0,0015472663	-0,0015301023	-0,00074137351
0	-0,817509	-1179,1541	0,0020420977	0,0020543891	0,0032778394
0	-0,81764162	-1181,0262	-0,00146918	-0,0014633011	-0,00065613654
0	-0,81856698	-1180,7799	0,0020369131	0,0020441834	0,0032015254
0	-0,81874877	-1181,1437	-0,0013673445	-0,0013407199	-0,00048085785
0	-0,81877112	-1181,9738	0,0016997787	0,001702219	0,0028104484
0	-0,82051009	-1181,6957	-0,0008669821	-0,00069756631	5,9780141e-05
0	-0,81947148	-1183,0945	0,0011882014	0,0011880161	0,0022861871
0	-0,82149655	-1184,6339	-0,00048088067	-0,00041160078	0,00051267649
0	-0,82177371	-1181,4623	0,00082931318	0,00089579425	0,0019886116
0	-0,82184672	-1182,729	-9,8895754e-05	4,6572823e-05	0,00087577279
0	-0,82253218	-1182,6194	0,00063076534	0,00070262398	0,0016464342
0	-0,82194507	-1183,5273	-0,00018722261	-3,1841337e-05	0,00083753141
0	-0,82255602	-1183,1084	0,00063094415	0,00067229324	0,0016704927
0	-0,82367361	-1182,4249	-8,0435668e-05	0,00011512704	0,00097123184
0	-0,82463771	-1183,386	0,00053668494	0,00061802438	0,0015721229
0	-0,82520694	-1183,5677	0,00013383651	0,00031843636	0,0011012744
0	-0,82536638	-1182,2158	0,00026468417	0,00038845043	0,0013353354
0	-0,82495809	-1184,8369	0,00047586832	0,00060614187	0,0015541248
0	-0,82576722	-1184,7203	-0,00027472357	-0,00014900826	0,00067389617
0	-0,82609802	-1186,3834	0,0010302922	0,0010919566	0,0021170792
0	-0,82727373	-1185,822	-0,00089652027	-0,00086767203	1,6285485e-05
0	-0,82813203	-1183,9852	0,0015597924	0,0016343356	0,0027713391
0	-0,82782209	-1184,5366	-0,0012378788	-0,0012635014	-0,00038286817
0	-0,82883835	-1185,4211	0,0018073979	0,0018627112	0,0030939896
0	-0,82917362	-1185,3619	-0,0014119677	-0,0013071713	-0,00054943375
0	-0,83018243	-1187,647	0,00185967	0,0019110478	0,0030886841
0	-0,82970262	-1186,8772	-0,001401779	-0,001364727	-0,00059632323
0	-0,83065927	-1187,6527	0,0018428757	0,0018973901	0,0030469275
0	-0,83099455	-1187,6184	-0,0014427697	-0,0013884077	-0,00058745063
0	-0,83139986	-1187,2158	0,002087713	0,0021414985	0,003277584
0	-0,83296746	-1188,4253	-0,0016355447	-0,0016053843	-0,00083974184
0	-0,83241314	-1186,8995	0,0022161806	0,0022734385	0,0034371708
0	-0,83341151	-1187,5844	-0,0018698385	-0,001822349	-0,0010385215
0	-0,83396286	-1189,5269	0,0025963383	0,0026319886	0,0037746795
0	-0,83442032	-1188,0624	-0,0021262518	-0,0020650851	-0,0012607034
0	-0,83409101	-1188,1625	0,0025659457	0,0025802513	0,0037578868
0	-0,83567649	-1188,6747	-0,0018123027	-0,0018163754	-0,00098875666
0	-0,83573759	-1187,8092	0,0023766956	0,0023845057	0,0035323338
0	-0,83628744	-1189,7111	-0,0017808378	-0,0017059413	-0,00095063966
0	-0,83637983	-1188,4022	0,002062897	0,0022181573	0,0033281136
0	-0,83750337	-1188,9731	-0,0015194051	-0,0014456008	-0,00068076915
0	-0,83715618	-1190,0359	0,0021300388	0,002168444	0,0033910349
0	-0,83876401	-1189,8885	-0,0016871946	-0,0016388744	-0,00079395511
0	-0,8387506	-1188,1024	0,0021272963	0,0022368869	0,0033767496
0	-0,8385241	-1190,0007	-0,0014770592	-0,0014853659	-0,00074359414
0	-0,83896816	-1189,5778	0,0019593213	0,0019809811	0,0031476754
0	-0,84010661	-1191,8043	-0,0012784897	-0,0012500015	-0,00047071255
0	-0,83974153	-1190,3008	0,0016145965	0,0016825022	0,0028458452
0	-0,83923191	-1190,9397	-0,00085394812	-0,00083478761	-1,1067605e-05
0	-0,84129274	-1193,8546	0,0011589276	0,0012595997	0,0023185886
0	-0,84337592	-1191,6027	-0,00043824018	-0,00029169183	0,00053243316
0	-0,84208697	-1190,6747	0,00082026073	0,00083971233	0,0018901472
0	-0,84306747	-1191,8339	-0,00023994099	-6,2072941e-05	0,00080810382
0	-0,84359497	-1191,6715	0,0006200489	0,00068777619	0,0016570904
0	-0,84411055	-1192,1661	-0,00010167015	-2,8879731e-06	0,00086431904
0	-0,84458441	-1190,0228	0,00063789461	0,00073679071	0,0017097957
0	-0,84460378	-1189,9795	-7,084776e-05	0,00014196339	0,00093595218
0	-0,84531456	-1192,9038	0,00050079497	0,00058736652	0,0015404304
0	-0,84470063	-1192,2968	7,9513738e-05	0,00025744273	0,0010646106
0	-0,84650666	-1192,8682	0,00023172394	0,0003863046	0,0012564823
0	-0,84801912	-1192,6243	0,00044459678	0,00060061098	0,0015371109
0	-0,84732324	-1191,8059	-0,00036319467	-0,00025521571	0,00065196131
0	-0,84850341	-1193,8221	0,0010885954	0,001126273	0,0021769733
0	-0,84881634	-1192,8157	-0,00084932812	-0,00073264772	0,00010180054
0	-0,84903538	-1191,3228	0,0015867559	0,0015934787	0,0027523041
0	-0,84908307	-1193,6208	-0,0012982629	-0,0012688908	-0,00049943657
0	-0,85092932	-1193,293	0,0018555322	0,0019170764	0,0030162756
0	-0,8495301	-1192,5336	-0,0013823836	-0,0013668691	-0,00053212512
0	-0,85109025	-1193,6929	0,0018668515	0,0019091299	0,0030314312
0	-0,85128397	-1193,24	-0,00141455	-0,0013646217	-0,00054093689
0	-0,85197538	-1196,0099	0,0019427871	0,001943932	0,0031070008
0	-0,85234046	-1195,3024	-0,001406598	-0,0013197672	-0,0005383091
0	-0,85309595	-1194,8848	0,0019195906	0,001978134	0,0031709424
0	-0,8530125	-1196,1793	-0,0016926528	-0,0016458739	-0,0008012919
0	-0,85340589	-1195,4171	0,0023307262	0,0023605148	0,003544508
0	-0,85428655	-1195,4229	-0,0018988219	-0,0018514436	-0,0010655203
0	-0,85496008	-1195,8744	0,0025175123	0,0025757807	0,0036815677
0	-0,85505396	-1195,166	-0,00198778	-0,0019696199	-0,0011473559
0	-0,85559338	-1197,3274	0,0025808504	0,0026166614	0,0037965763
0	-0,85620731	-1196,3258	-0,0020430761	-0,0019857842	-0,001136686
0	-0,85684061	-1194,9233	0,0023298385	0,0023522878	0,0035117951
0	-0,85614622	-1197,4838	-0,001604215	-0,0016207901	-0,0008296888
0	-0,8578822	-1197,373	0,0022612808	0,0022974303	0,003440321
0	-0,85730851	-1197,1226	-0,0016872145	-0,0016667974	-0,00086479646
0	-0,85858703	-1198,3286	0,0021799663	0,0021053788	0,0033163787
0	-0,85922629	-1197,4744	-0,0015241341	-0,0014953786	-0,00070021546
0	-0,85937828	-1198,7211	0,002076457	0,00207464	0,0032221286
0	-0,85944235	-1199,5612	-0,0015246872	-0,0015113432	-0,00069051574
0	-0,86138844	-1197,8379	0,0020657789	0,0021402324	0,0033267094
0	-0,86093098	-1199,4742	-0,0012585088	-0,0012875411	-0,00047412817
0	-0,8624509	-1199,3209	0,0016269825	0,0016623295	0,0028168431
0	-0,86254925	-1199,032	-0,00086748163	-0,00084038661	-3,1637319e-06
0	-0,86233318	-1199,3931	0,0012757839	0,0013373547	0,0024819474
0	-0,86314529	-1197,9946	-0,00052909373	-0,00046768182	0,0004248746
0	-0,86459666	-1199,0483	0,00074272667	0,00082173734	0,0018112866
0	-0,86420923	-1198,677	-0,0001041221	1,7079583e-05	0,00085508148
0	-0,86568147	-1197,4138	0,00075066881	0,00081794133	0,0018071336
0	-0,86487085	-1199,5969	-0,00021103254	4,5894412e-05	0,0008625245
0	-0,86541027	-1199,0588	0,00058424409	0,00067500211	0,0016293789
0	-0,8663699	-1199,4894	-1,4120124e-05	0,00011427313	0,00093399402
0	-0,86683631	-1201,1874	0,00054387044	0,00062280043	0,0015802608
0	-0,86715668	-1200,1219	0,00011687636	0,00023918197	0,0011228388
0	-0,86814016	-1200,9528	0,00018639752	0,00029365779	0,001241782
0	-0,86762309	-1200,6824	0,00052763609	0,00058715697	0,0015723499
0	-0,86772293	-1200,4575	-0,00014367004	-5,8010919e-05	0,00079467631
0	-0,86923987	-1202,8708	0,00099075062	0,001109177	0,0021528399
0	-0,86878538	-1200,6945	-0,00088908483	-0,00084481738	-1,5518162e-06
0	-0,87031126	-1200,6523	0,001539232	0,0015643979	0,0027601696
0	-0,87100118	-1201,6757	-0,001210332	-0,0011590093	-0,00042073108
0	-0,87060332	-1200,9412	0,0017907234	0,0018545238	0,0030207343
0	-0,87194741	-1202,5402	-0,0014285969	-0,0013841088	-0,0006145949
0	-0,87204576	-1202,069	0,0019453121	0,0019090737	0,0030990811
0	-0,87207407	-1202,1995	-0,0013206062	-0,0012723119	-0,00046429253
0	-0,87330937	-1204,4591	0,0018290797	0,0018291206	0,0030018839
0	-0,87233931	-1202,4963	-0,0015098976	-0,0014206388	-0,00063212123
0	-0,87399483	-1203,4376	0,0020979419	0,0021327238	0,0032855535
0	-0,87550282	-1204,9191	-0,0015703329	-0,0015390099	-0,00072892464
0	-0,87519586	-1203,3195	0,0022620971	0,0022614952	0,0034094215
0	-0,87461025	-1204,0194	-0,0019242507	-0,0018913135	-0,0011482884
0	-0,87546557	-1204,2004	0,0026176404	0,0026339723	0,0038246566
0	-0,87656379	-1204,2567	-0,0020355077	-0,0020200412	-0,0012098311
0	-0,87715089	-1205,8032	0,0024864969	0,00248497	0,0036230981
0	-0,87772161	-1205,0372	-0,0018469451	-0,0018125521	-0,0010591402
0	-0,87817013	-1204,1245	0,0024124363	0,002482953	0,0036306093
0	-0,87841153	-1206,4158	-0,0017581631	-0,0017295412	-0,00089404057
0	-0,87855011	-1205,7524	0,002038711	0,0021182045	0,0032772452
0	-0,87976754	-1207,3143	-0,0015798097	-0,0015695912	-0,00075788965
0	-0,88019371	-1206,7196	0,0022318906	0,0022586833	0,0034061496
0	-0,88099837	-1206,4254	-0,0016559492	-0,0016161693	-0,00081473816
0	-0,88067949	-1208,5317	0,0021381993	0,0022019458	0,0033596437
0	-0,88053197	-1207,6816	-0,0015059573	-0,0014625419	-0,00065205677
0	-0,88272691	-1207,5608	0,0019157036	0,0019223026	0,0031034478
0	-0,88223666	-1209,0316	-0,0013110606	-0,001279149	-0,0005287939
0	-0,88259876	-1208,4614	0,0016939543	0,0017442377	0,0028949513
0	-0,88350922	-1208,5712	-0,00087246398	-0,00085708871	-1,369146e-05
0	-0,88321269	-1208,0747	0,0011645611	0,0012332435	0,0023047081
0	-0,88401884	-1207,8687	-0,00044124699	-0,00023915709	0,00055628276
0	-0,88438988	-1210,4417	0,00088698382	0,00094828405	0,0019648131
0	-0,88509321	-1209,4248	-0,00027076266	-8,4203202e-05	0,00070171675
0	-0,88454634	-1208,8662	0,00061577163	0,00070144469	0,0016654819
0	-0,88673979	-1212,3408	-0,00013788574	-1,1997327e-05	0,00088000193
0	-0,88738501	-1211,056	0,00069099286	0,00076549855	0,001786919
0	-0,88750869	-1211,2332	-0,00015487616	1,912922e-05	0,00088739663
0	-0,88788122	-1211,0536	0,00050912972	0,00064649025	0,0015946093
0	-0,88693798	-1211,067	0,00012881275	0,00034436714	0,0011781889
0	-0,88885874	-1214,0035	0,00026624941	0,0003576107	0,0012744964
0	-0,88920891	-1212,192	0,00039143805	0,00054750638	0,0015174707
0	-0,88909566	-1210,7787	-0,00025406733	-0,0001638988	0,00065058691
0	-0,88972747	-1213,3438	0,0010367025	0,0010772363	0,0021355874
0	-0,89010596	-1213,064	-0,00077071233	-0,00067624275	0,00013179961
0	-0,89059472	-1213,1277	0,001558982	0,0015327819	0,0027449168
0	-0,89172125	-1213,757	-0,0013009298	-0,0012115693	-0,00045587221
0	-0,89143664	-1212,0608	0,0018854549	0,001919162	0,0030263707
0	-0,8929193	-1214,9707	-0,0014157933	-0,0013708444	-0,0006024586
0	-0,89107752	-1213,5751	0,0018679702	0,0018891328	0,0030529334
0	-0,89245886	-1213,3495	-0,0013476772	-0,0012980534	-0,00057381141
0	-0,89408606	-1215,3633	0,0018618213	0,0018993566	0,0030680851
0	-0,89511424	-1214,9609	-0,0012785338	-0,0012732479	-0,00051468698
0	-0,89523047	-1215,0402	0,0019289365	0,0019450911	0,0031686639
0	-0,89460909	-1215,9557	-0,0017033226	-0,0016278918	-0,00085708161
0	-0,89578032	-1215,1521	0,002310548	0,0023652373	0,0035204221
0	-0,89645386	-1216,3563	-0,0018326368	-0,0018809213	-0,0010799814
0	-0,89617521	-1215,4099	0,0024747064	0,002550174	0,0036977623
0	-0,89702159	-1215,2242	-0,0020547793	-0,0019306254	-0,0011955129
0	-0,89730769	-1216,2612	0,0026418387	0,0026775792	0,0038847539
0	-0,89768469	-1216,7019	-0,0019773198	-0,001999137	-0,0011719373
0	-0,89947879	-1217,7371	0,0022454993	0,0022961432	0,0034488954
0	-0,90004057	-1217,1852	-0,0016938098	-0,0016783429	-0,00090481917
0	-0,90022534	-1216,0525	0,0022552141	0,0023211522	0,0034468644
0	-0,89975744	-1216,7343	-0,0016547206	-0,001583782	-0,00080215133
0	-0,9011507	-1216,4518	0,0021187775	0,002107712	0,0032532108
0	-0,90127736	-1215,1139	-0,0015708319	-0,0014857658	-0,00071936141
0	-0,90206265	-1217,6836	0,0020945414	0,0021131013	0,0032967043
0	-0,90211481	-1216,3794	-0,0015775266	-0,0015188894	-0,00074011332
0	-0,90350956	-1217,8259	0,0020211008	0,0020484123	0,0032670172
0	-0,90332329	-1217,7745	-0,0012282634	-0,0012844672	-0,00045687833
0	-0,90432465	-1216,2549	0,001637688	0,0017136307	0,0027723848
0	-0,9043932	-1217,2458	-0,00091817504	-0,00082927162	-1,9660074e-05
0	-0,90457946	-1217,575	0,0012257278	0,0012744685	0,0023730597
0	-0,90513527	-1217,7283	-0,00042231643	-0,00041099105	0,00045677982
0	-0,90539306	-1219,5623	0,00072764477	0,00085046515	0,0018268581
0	-0,90604275	-1218,1685	-0,00021385947	-1,6681734e-05	0,00083896634
0	-0,90650022	-1218,2059	0,00069815072	0,00076630677	0,0017411979
0	-0,90678483	-1219,8488	-0,00012183438	4,476824e-05	0,00088771834
0	-0,90816021	-1219,8745	0,00068216864	0,00072232651	0,0017284865
0	-0,90858638	-1220,7557	-9,1169175e-05	5,3260592e-05	0,00086623407
0	-0,90879947	-1220,0741	0,00050970924	0,0005850232	0,0015613117
0	-0,90886652	-1219,3337	9,5318064e-05	0,00020496213	0,0011129668
0	-0,90927035	-1221,2463	0,00022623928	0,00042463682	0,0012939472
0	-0,91053993	-1220,8185	0,00048051256	0,00058553892	0,0015383014
0	-0,91024488	-1219,8799	-0,00028999487	-0,00016124468	0,00071823131
0	-0,91078132	-1221,6761	0,0010335292	0,0011818159	0,0021372791
0	-0,91170669	-1220,0985	-0,00081425917	-0,00075321598	7,8079029e-05
0	-0,91177076	-1221,2264	0,0014847912	0,0015298321	0,0026082043
0	-0,91273487	-1220,9967	-0,001255726	-0,0011914688	-0,00038297672
0	-0,91294646	-1220,0553	0,0018804235	0,0019229846	0,0031035529
0	-0,91333836	-1222,8805	-0,0013805619	-0,0013583688	-0,00054713513
0	-0,91430098	-1222,1909	0,0018739656	0,0019292086	0,0030804197
0	-0,91327876	-1221,2189	-0,001366405	-0,0013560306	-0,0005226463
0	-0,91512948	-1224,125	0,0018293088	0,001916406	0,0030772767
0	-0,91567338	-1223,2474	-0,0014456589	-0,0014157885	-0,00059652928
0	-0,91601163	-1223,6532	0,0019384769	0,0019920287	0,0031592739
0	-0,91663897	-1223,1193	-0,0015600765	-0,0015337493	-0,00072784984
0	-0,91655552	-1222,2815	0,0022480697	0,0023221986	0,003475372
0	-0,91718584	-1225,5283	-0,0019385015	-0,0019163436	-0,00112732
0	-0,91810971	-1224,1176	0,0025809056	0,0026287967	0,0037518945
0	-0,91863126	-1221,8785	-0,0020012388	-0,0019760991	-0,0012027102
0	-0,91886669	-1223,439	0,0024789369	0,0024855472	0,0036026505
0	-0,91907531	-1222,8463	-0,0019596126	-0,0018724899	-0,001079126
0	-0,91998428	-1224,7246	0,0024270888	0,0024621463	0,0036577249
0	-0,92004538	-1223,4851	-0,0016236943	-0,001600868	-0,0008674612
0	-0,92062652	-1223,6578	0,0020952236	0,0021370382	0,0032895948
0	-0,92146844	-1226,6661	-0,0016975376	-0,0016746768	-0,00088312139
0	-0,92232972	-1224,8433	0,0022598864	0,0023044299	0,0034284941
0	-0,9219259	-1222,921	-0,0016421939	-0,0016007973	-0,00085968553
0	-0,9228617	-1225,0262	0,0021003087	0,0020849975	0,0033031988
0	-0,92428476	-1225,385	-0,0014306011	-0,0014442253	-0,00062152685
0	-0,92353821	-1225,4526	0,001952415	0,0020012024	0,0031653096
0	-0,92411637	-1225,2408	-0,001318626	-0,0013360109	-0,000483435
0	-0,92515051	-1223,8706	0,0016414686	0,001691951	0,0027937684
0	-0,92551708	-1226,796	-0,00088143314	-0,00074258668	1,3393437e-05
0	-0,92640221	-1226,4136	0,0011540402	0,0012184829	0,0023025929
0	-0,92595667	-1224,4933	-0,00056913932	-0,0003935727	0,00040138912
0	-0,92657954	-1226,1687	0,00087765837	0,0009631475	0,0019748844
0	-0,92698187	-1225,9363	-9,4975519e-05	7,4114359e-06	0,00086609286
0	-0,92830211	-1227,4833	0,00062012399	0,00073149742	0,0016955337
0	-0,92850029	-1226,3182	-0,00020552393	-7,7265577e-05	0,00070570724
0	-0,92856139	-1224,873	0,00065982813	0,00074687018	0,0017560499
0	-0,92938244	-1229,1777	-5,6081935e-05	0,0001542957	0,00096879283
0	-0,9295553	-1228,6447	0,00055199221	0,0006226878	0,0016116686
0	-0,93009621	-1227,3076	6,161652e-05	0,00025009111	0,0010716505
0	-0,93025118	-1228,8977	0,00022845219	0,00031583477	0,0012014566
0	-0,93140304	-1228,8715	0,00052591169	0,00061092654	0,0016015769
0	-0,93060136	-1229,3298	-0,00041156856	-0,00020766282	0,0006650688
0	-0,93225539	-1229,9811	0,00092771271	0,001014306	0,0020840322
0	-0,93146116	-1228,7856	-0,00081143901	-0,00073121674	9,3524286e-05
0	-0,93352646	-1231,6699	0,0016233948	0,001620842	0,002744904
0	-0,93368143	-1229,9945	-0,0013366138	-0,0012000884	-0,00040009327
0	-0,93440711	-1229,2802	0,0017861855	0,0018446972	0,0030150237
0	-0,93357265	-1229,8344	-0,0014023989	-0,0013750816	-0,00061235361
0	-0,93463957	-1228,9476	0,0019198015	0,0019496431	0,0031283055
0	-0,93556643	-1230,0499	-0,0014086986	-0,0013805787	-0,00056168792
0	-0,9361878	-1230,5037	0,0018765737	0,0018605068	0,0030345542
0	-0,93651712	-1229,386	-0,0013067202	-0,0013376814	-0,00050308823
0	-0,93711913	-1230,375	0,0020507793	0,0020783215	0,0032014654
0	-0,93759298	-1230,4604	-0,0016589947	-0,001644006	-0,00082886894
0	-0,93846768	-1229,0664	0,0022632373	0,0023058129	0,0034092155
0	-0,93886554	-1230,5127	-0,001877961	-0,0018637655	-0,0010311636
0	-0,93934089	-1229,8988	0,002519897	0,0025680014	0,0037323965
0	-0,9396553	-1230,9984	-0,0021487069	-0,0020925754	-0,001298752
0	-0,93930364	-1230,6224	0,0025958291	0,002647104	0,0038200507
0	-0,94126612	-1230,7462	-0,0018138799	-0,0018403172	-0,0010015618
0	-0,9413138	-1231,9586	0,0022729791	0,0022720846	0,003460906
0	-0,94168335	-1231,5065	-0,0018024116	-0,0017030305	-0,00097469572
0	-0,94197243	-1230,944	0,0022202707	0,0022770267	0,0034407547
0	-0,94183087	-1232,4387	-0,0015393256	-0,0015087124	-0,00071128103
0	-0,94323903	-1230,9269	0,0021123737	0,0020987552	0,0033229131
0	-0,94424635	-1231,5494	-0,0015867286	-0,0015178042	-0,00077599339
0	-0,94428062	-1231,7913	0,0022098301	0,0021767123	0,0033507529
0	-0,94408691	-1231,1838	-0,0015789341	-0,0015985519	-0,00080519821
0	-0,94577074	-1233,9756	0,0019710828	0,0019872233	0,0031891034
0	-0,94524771	-1231,873	-0,0012556947	-0,0012253127	-0,00039212231
0	-0,94532073	-1231,5278	0,001607565	0,0017116279	0,0028227631
0	-0,94608665	-1233,105	-0,00096568203	-0,00087470585	-6,581351e-05
0	-0,9477973	-1232,1703	0,0012357199	0,0012620572	0,0023293451
0	-0,9476468	-1232,6222	-0,00034304778	-0,00026223497	0,00057499477
0	-0,94836801	-1233,8678	0,00074575329	0,0008187347	0,0018107552
0	-0,94785541	-1232,8793	-0,00026316775	-0,00013884171	0,00066784938
0	-0,94921887	-1235,3933	0,00073911541	0,00082554412	0,0017705532
0	-0,94884187	-1233,2129	-8,7121407e-05	8,4121275e-05	0,00094486959
0	-0,94908327	-1233,0513	0,00066824205	0,00070248818	0,0017582253
0	-0,95055252	-1236,3931	-0,00015568257	4,2712491e-05	0,00087480654
0	-0,9509325	-1233,9709	0,00055838266	0,00060736813	0,0016221827
0	-0,95174462	-1235,3182	0,00014849866	0,00025433037	0,0011149242
0	-0,95151216	-1234,9889	0,00015063604	0,00031753443	0,0011678806
0	-0,95297843	-1235,1492	0,00042226497	0,00065458124	0,0015917585
0	-0,95229447	-1236,7283	-0,00033218166	-0,00022590582	0,00065300264
0	-0,95318705	-1234,8278	0,0011158112	0,0011839045	0,0022593497
0	-0,95318705	-1234,7578	-0,00090328109	-0,00080793991	-5,9328158e-07
0	-0,95481426	-1237,52	0,0015206046	0,0015854001	0,0026742537
0	-0,95473826	-1236,2028	-0,0012450912	-0,0012086395	-0,00039961655
0	-0,95464438	-1236,1022	0,0018807165	0,0018870385	0,003040055
0	-0,95581859	-1235,4551	-0,0014533004	-0,001446519	-0,00068447029
0	-0,95635355	-1235,8303	0,001892382	0,0019174995	0,003127923
0	-0,95710009	-1238,075	-0,0014275708	-0,0013603478	-0,00055684824
0	-0,95722377	-1236,839	0,0019093251	0,0020031438	0,0031074458
0	-0,95763355	-1236,455	-0,0014901211	-0,0014595037	-0,00066365756
0	-0,95831454	-1238,3425	0,0019290192	0,0019671242	0,0031232976
0	-0,95864683	-1237,796	-0,0016075765	-0,0015615039	-0,00082692481
0	-0,95802099	-1237,865	0,0023347118	0,0023721233	0,0035291817
0	-0,95902979	-1238,3459	-0,0020187232	-0,0019150717	-0,0011205822
0	-0,96056759	-1238,324	0,0025273631	0,0025457356	0,0036870227
0	-0,96073002	-1239,5038	-0,0019785059	-0,0019874556	-0,0011348617
0	-0,96048862	-1238,5771	0,0025417099	0,0025801987	0,0037088376
0	-0,96087903	-1238,2009	-0,0020142402	-0,0019818794	-0,0011892964
0	-0,96115321	-1241,0852	0,0023602163	0,0023867197	0,0035614679
0	-0,9626627	-1240,8602	-0,0016414803	-0,0015097439	-0,00074608717
0	-0,96366256	-1239,1127	0,0021668049	0,0022231506	0,0033730306
0	-0,96348822	-1238,5319	-0,0017117511	-0,001681561	-0,00090392685
0	-0,96389949	-1238,6033	0,002117516	0,0022212269	0,0033523152
0	-0,96427649	-1241,0044	-0,0015305915	-0,0015105285	-0,00077365112
0	-0,96551329	-1240,7858	0,0020132998	0,0020715939	0,0032105809
0	-0,96586347	-1240,356	-0,001477032	-0,0014206209	-0,0006381335
0	-0,96624047	-1242,0417	0,0019566747	0,0019652559	0,0031633265
0	-0,96604973	-1241,3136	-0,0013135496	-0,0012374505	-0,00047328766
0	-0,96619278	-1241,567	0,0015606947	0,0016434789	0,002763452
0	-0,96728206	-1240,9434	-0,00085519167	-0,00072769658	0,0001236258
0	-0,96795559	-1240,6401	0,0011107578	0,0011506337	0,0022206982
0	-0,96867085	-1242,4482	-0,00046059419	-0,00033587465	0,00050824427
0	-0,96942633	-1240,9	0,00069778448	0,00084674754	0,001835932
0	-0,96930712	-1239,4611	-0,00011773718	6,5900531e-05	0,00091335358
0	-0,97029805	-1241,7898	0,00065803155	0,00072213286	0,0016844298
0	-0,9704724	-1241,6912	-0,00012477796	-6,670889e-06	0,0009110017
0	-0,97143501	-1241,8485	0,0005411618	0,0006970996	0,0016469859
0	-0,97129792	-1241,6698	-0,00015645161	7,5849675e-05	0,00091646449
0	-0,97155422	-1241,8311	0,00050270004	0,00056474574	0,0014893264
0	-0,97281784	-1243,3518	0,00014776298	0,0003347949	0,0012138841
0	-0,97307116	-1242,3688	0,00014201221	0,00018661449	0,0011473272
0	-0,9739548	-1240,4552	0,00053804915	0,00061915442	0,0015896347
[truncated: 10,658 more rows]
