# Supplementary material for: Medial open wedge osteotomy yields comparable stability to lateral open wedge procedure on the distal femur
Source: PLoS One. 2024 Sep 25;19(9):e0310869. doi: 10.1371/journal.pone.0310869 (PMC11423964; doi:10.1371/journal.pone.0310869)
Supplement: S1 File — This file contains all raw data in csv format as it was stored on the testing machine. (ZIP) [file pone.0310869.s001.zip › Specimens/L4_Zerstoerung/specimen.log]

(07/14/2021 13:23:52) Information [Stmgr] "Manueller Sollwert aktiviert: Axial Weg"
(07/14/2021 13:23:55) Information [Stmgr] "Manueller Sollwert deaktiviert: Axial Weg"
(07/14/2021 13:24:17) Information [MPT Runtime] "Prozedur beginnt: Ultimate_load_axial.000"
(07/14/2021 13:24:17) Information [Stmgr] "Test wird ausgeführt"
(07/14/2021 13:24:17) Information [MPT Runtime] "Läuft"
(07/14/2021 13:26:20) Information [MPT Runtime] "Übergang nach Stopp"
(07/14/2021 13:26:20) Information [Stmgr] "Test angehalten."
(07/14/2021 13:26:20) Information [MPT Runtime] "Angehalten
 Laufzeit:  00:02:03 
 Kanalzähler:
    Axial -          0  Zyklen"
(07/14/2021 13:26:30) Information [Stmgr] "Problem beim Aktivieren des manuellen Sollwerts : Axial Weg"
