# Supplementary material for: Medial open wedge osteotomy yields comparable stability to lateral open wedge procedure on the distal femur
Source: PLoS One. 2024 Sep 25;19(9):e0310869. doi: 10.1371/journal.pone.0310869 (PMC11423964; doi:10.1371/journal.pone.0310869)
Supplement: S1 File — This file contains all raw data in csv format as it was stored on the testing machine. (ZIP) [file pone.0310869.s001.zip › Specimens/L5_Axial/specimen.dat]

MTS793|MPT|DEU|1|2|,|.|:|49|1|1|A
Datenerfassung						Zeit:	10,025391	Sec	18.11.2021 14:06:50
Laufzeit	Axial Z�hler	Axial Weg	Axial Kraft	Aux Input 1	Aux Input 2
Sec	segments	mm	N	V	V
0,01171875	0	-29,050797	-65,477303	-0,0018301789	-0,0013032439
0,021484375	0	-29,050951	-65,240601	-0,0012807462	-0,00088405644
0,03125	0	-29,050093	-66,418037	-0,0016954466	-0,0012198435
0,041015625	0	-29,051159	-65,660812	-0,0010971932	-0,00081311894
0,05078125	0	-29,05052	-65,665955	-0,0015429999	-0,0011398346
0,060546875	0	-29,050808	-67,172012	-0,001548808	-0,0011262092
0,0703125	0	-29,051313	-68,000092	-0,0010801604	-0,00072520116
0,080078125	0	-29,050955	-68,50943	-0,001977752	-0,0015536189
0,08984375	0	-29,05192	-68,609955	-0,00048108312	-0,0001694544
0,099609375	0	-29,051054	-67,680908	-0,0025708983	-0,0021950672
0,109375	0	-29,050787	-69,40065	-0,00011947479	0,00022158612
0,11914063	0	-29,050617	-68,448692	-0,0028319808	-0,00243823
0,12890625	0	-29,050907	-67,465942	-8,6397049e-05	0,00032062369
0,13867188	0	-29,051292	-67,872017	-0,0030157566	-0,0026814099
0,1484375	0	-29,051195	-67,790932	0,00013703044	0,00053013489
0,15820313	0	-29,05094	-68,134201	-0,0029374603	-0,0025725211
0,16796875	0	-29,050844	-67,560936	9,7298762e-05	0,00056344259
0,17773438	0	-29,050953	-67,184418	-0,0033049746	-0,0029078934
0,1875	0	-29,051727	-69,420937	0,00022150605	0,00065238785
0,19726563	0	-29,05261	-69,263016	-0,00339265	-0,0029794679
0,20703125	0	-29,051506	-69,131927	0,0003588757	0,00080044632
0,21679688	0	-29,053062	-68,48188	-0,0037373549	-0,0032749977
0,2265625	0	-29,053814	-68,745628	0,00057838322	0,00099807244
0,23632813	0	-29,054911	-69,595726	-0,0036533952	-0,0032417935
0,24609375	0	-29,054253	-68,69294	0,00054102088	0,00097734213
0,25585938	0	-29,053984	-68,528145	-0,0037796991	-0,0033627723
0,265625	0	-29,054668	-69,242401	0,00047122783	0,00089136517
0,27539063	0	-29,05508	-69,343315	-0,0033682692	-0,0029934836
0,28515625	0	-29,055077	-69,268555	0,00030513998	0,00071043544
0,29492188	0	-29,054977	-69,680328	-0,0034621402	-0,003046643
0,3046875	0	-29,054993	-69,80471	0,00030282084	0,00066368596
0,31445313	0	-29,054613	-70,737061	-0,0033222765	-0,0029339856
0,32421875	0	-29,055304	-70,424416	0,00021833926	0,00057024427
0,33398438	0	-29,055933	-69,369019	-0,0031121101	-0,0027770477
0,34375	0	-29,056068	-70,909004	5,8422011e-05	0,00035367158
0,35351563	0	-29,05625	-70,461243	-0,0029034044	-0,0025185114
0,36328125	0	-29,056141	-70,44548	-0,0003184691	2,5715381e-05
0,37304688	0	-29,054899	-70,447884	-0,0025118734	-0,0020897652
0,3828125	0	-29,056246	-70,394356	-0,00063040381	-0,00040430704
0,39257813	0	-29,056242	-71,164536	-0,0021930453	-0,0017887802
0,40234375	0	-29,055571	-71,017128	-0,00097747752	-0,00062520948
0,41210938	0	-29,054829	-69,916473	-0,0018920947	-0,0014953071
0,421875	0	-29,055223	-71,15554	-0,0010444297	-0,00079696166
0,43164063	0	-29,055557	-70,670456	-0,0018234851	-0,0013963659
0,44140625	0	-29,055988	-69,86657	-0,0012383546	-0,00090816343
0,45117188	0	-29,054438	-69,751625	-0,0017614295	-0,00128438
0,4609375	0	-29,055759	-69,541245	-0,0013556118	-0,0010352005
0,47070313	0	-29,055668	-70,021416	-0,0014724216	-0,0010342341
0,48046875	0	-29,056211	-69,697144	-0,0016884636	-0,0013510849
0,49023438	0	-29,055811	-68,554077	-0,0010774842	-0,00079065905
0,5	0	-29,055389	-68,980713	-0,0022655933	-0,0017737909
0,50976563	0	-29,055666	-67,989586	-0,00055642205	-0,00023914053
0,51953125	0	-29,056427	-68,348831	-0,0028448724	-0,0024659464
0,52929688	0	-29,056093	-68,429695	-0,00012431286	0,00013064709
0,5390625	0	-29,055904	-67,577972	-0,0029783552	-0,0025922381
0,54882813	0	-29,055231	-68,453773	-6,0585953e-05	0,00026380585
0,55859375	0	-29,055326	-67,480743	-0,0030747261	-0,0027077203
0,56835938	0	-29,055059	-66,616074	2,2883178e-05	0,00035292216
0,578125	0	-29,055351	-67,338089	-0,003077568	-0,002696082
0,58789063	0	-29,054876	-66,536438	8,0199679e-05	0,0003892137
0,59765625	0	-29,055655	-66,402664	-0,0033251974	-0,0029156501
0,60742188	0	-29,054758	-66,372154	0,0002437603	0,00062122819
0,6171875	0	-29,055546	-64,95623	-0,003379391	-0,0030405771
0,62695313	0	-29,054312	-65,728874	0,00034968602	0,00077672029
0,63671875	0	-29,055031	-64,776299	-0,0036567512	-0,0032263782
0,64648438	0	-29,055174	-63,851326	0,00062837102	0,0010528689
0,65625	0	-29,055252	-63,7798	-0,003740249	-0,003320006
0,66601563	0	-29,054838	-62,910542	0,0004131443	0,00087827782
0,67578125	0	-29,054966	-62,819065	-0,0035318537	-0,0030944571
0,68554688	0	-29,054705	-62,152538	0,00042317391	0,00083774317
0,6953125	0	-29,055126	-62,252281	-0,0033865385	-0,002978516
0,70507813	0	-29,055084	-62,460823	0,00017360537	0,00058125838
0,71484375	0	-29,054752	-61,773006	-0,0032574325	-0,002841779
0,72460938	0	-29,053984	-60,951187	0,00021660933	0,0006282843
0,734375	0	-29,053297	-61,121174	-0,0033707563	-0,0029758147
0,74414063	0	-29,053623	-60,853233	0,00013877041	0,00054110779
0,75390625	0	-29,054657	-60,382	-0,003052915	-0,0026582729
0,76367188	0	-29,053846	-59,898979	-4,4980188e-05	0,00023113555
0,7734375	0	-29,053219	-59,303753	-0,0028754307	-0,002455103
0,78320313	0	-29,054157	-59,754925	-0,00033872778	-4,8195179e-05
0,79296875	0	-29,053558	-59,27721	-0,0023171934	-0,0019427494
0,80273438	0	-29,054634	-58,746132	-0,00088189944	-0,00057582848
0,8125	0	-29,052864	-59,7029	-0,0020808275	-0,0016234192
0,82226563	0	-29,052921	-58,305023	-0,00080275157	-0,00065488345
0,83203125	0	-29,052938	-58,489815	-0,0018965022	-0,0013760801
0,84179688	0	-29,053776	-57,74567	-0,0011846165	-0,00091284508
0,8515625	0	-29,054041	-58,121906	-0,0018522673	-0,0014460366
0,86132813	0	-29,053516	-57,646427	-0,0011836374	-0,00086960115
0,87109375	0	-29,052942	-56,195351	-0,0017567418	-0,0012092922
0,88085938	0	-29,052521	-55,302288	-0,0014950297	-0,0010702044
0,890625	0	-29,052868	-55,810062	-0,0015722011	-0,0010010402
0,90039063	0	-29,052002	-55,049603	-0,0017405997	-0,0013778104
0,91015625	0	-29,052231	-55,485069	-0,00087222544	-0,00056461006
0,91992188	0	-29,053444	-55,146721	-0,0024538292	-0,0020435092
0,9296875	0	-29,052748	-55,168121	-0,00043660804	-0,00017215399
0,93945313	0	-29,053326	-55,234226	-0,0027372497	-0,0023139394
0,94921875	0	-29,052025	-53,398533	-0,00011369462	0,00024161607
0,95898438	0	-29,052879	-52,828175	-0,0030688958	-0,0026695644
0,96875	0	-29,052771	-52,844994	1,7620914e-06	0,00032525577
0,97851563	0	-29,052073	-51,937511	-0,0029380952	-0,0026644107
0,98828125	0	-29,052383	-51,546356	3,2587268e-05	0,00033415761
0,99804688	0	-29,052631	-50,928333	-0,0031895444	-0,0028589899
1,0078125	0	-29,051859	-51,791611	0,00013525598	0,00043505043
1,0175781	0	-29,051859	-52,161533	-0,0031724742	-0,0028201004
1,0273438	0	-29,053005	-52,094814	0,00021367014	0,00057649653
1,0371094	0	-29,05142	-51,084404	-0,0034951631	-0,0031016055
1,046875	0	-29,050955	-51,215271	0,00043795619	0,00087798428
1,0566406	0	-29,051853	-50,734821	-0,0035647475	-0,0031601831
1,0664063	0	-29,052256	-49,308556	0,00045099747	0,00083389389
1,0761719	0	-29,051516	-48,441364	-0,0036740596	-0,0032618728
1,0859375	0	-29,051315	-48,284344	0,00054663233	0,00091956486
1,0957031	0	-29,052183	-48,556702	-0,0034745352	-0,0031341286
1,1054688	0	-29,050974	-47,361385	0,00022392822	0,00054882671
1,1152344	0	-29,051291	-46,807343	-0,0033966289	-0,0030044708
1,125	0	-29,051132	-48,177055	0,00032689888	0,00067864324
1,1347656	0	-29,05196	-48,051495	-0,0032266576	-0,0028700083
1,1445313	0	-29,051016	-47,274494	0,00011698314	0,00046840834
1,1542969	0	-29,050869	-47,50589	-0,0031000162	-0,0027058204
1,1640625	0	-29,051109	-47,39497	-2,3535831e-05	0,00033176021
1,1738281	0	-29,05056	-47,702473	-0,0030724665	-0,0026606459
1,1835938	0	-29,051304	-47,336742	-0,00015516744	0,00019670588
1,1933594	0	-29,050928	-46,219101	-0,0026130727	-0,0022344815
1,203125	0	-29,050325	-46,42831	-0,00057644397	-0,00033048983
1,2128906	0	-29,050819	-47,268066	-0,002255619	-0,0018504665
1,2226563	0	-29,050446	-45,995304	-0,00068024942	-0,00048195466
1,2324219	0	-29,051668	-46,585331	-0,002027987	-0,0015518316
1,2421875	0	-29,050116	-46,318954	-0,0011494402	-0,00084255554
1,2519531	0	-29,050068	-46,048443	-0,0019206908	-0,0013784507
1,2617188	0	-29,05109	-45,116264	-0,0011113669	-0,00077947462
1,2714844	0	-29,050564	-43,597855	-0,0017788676	-0,0012955273
1,28125	0	-29,049458	-44,411514	-0,001360952	-0,0009684423
1,2910156	0	-29,049883	-43,076611	-0,0016533463	-0,0011533197
1,3007813	0	-29,04965	-43,285767	-0,0014881969	-0,0011960662
1,3105469	0	-29,051147	-43,88295	-0,0012598494	-0,00093269011
1,3203125	0	-29,049391	-42,743793	-0,0019819494	-0,0015590398
1,3300781	0	-29,048054	-43,046383	-0,00071619655	-0,00047764389
1,3398438	0	-29,049143	-43,089798	-0,0024637871	-0,0020503129
1,3496094	0	-29,050165	-42,587219	-0,00033005222	-3,8956387e-05
1,359375	0	-29,049789	-43,559242	-0,0029052412	-0,0025098096
1,3691406	0	-29,0497	-42,290447	-5,8883961e-05	0,0002742479
1,3789063	0	-29,04999	-41,710136	-0,0030521697	-0,0026973027
1,3886719	0	-29,04974	-41,883533	-4,038513e-05	0,00026295945
1,3984375	0	-29,04969	-41,883812	-0,0031228703	-0,002716905
1,4082031	0	-29,049028	-41,46265	2,890054e-05	0,00037065119
1,4179688	0	-29,048506	-40,040073	-0,003070889	-0,0026670028
1,4277344	0	-29,049017	-39,484909	8,2651677e-05	0,00045476938
1,4375	0	-29,049425	-39,862263	-0,0033426839	-0,0030135869
1,4472656	0	-29,048613	-39,577168	0,00027401373	0,00069987157
1,4570313	0	-29,04859	-39,109791	-0,0034708406	-0,0029868837
1,4667969	0	-29,048222	-40,101875	0,00044103392	0,00086800335
1,4765625	0	-29,048326	-39,844273	-0,0036718154	-0,0032592732
1,4863281	0	-29,048603	-39,287266	0,00064313982	0,0010414472
1,4960938	0	-29,04871	-38,759651	-0,0036148247	-0,0032158608
1,5058594	0	-29,048779	-38,609447	0,00032491545	0,00073116226
1,515625	0	-29,048855	-39,281956	-0,0034275132	-0,0030411007
1,5253906	0	-29,04883	-37,98399	0,00033469303	0,00075495685
1,5351563	0	-29,048176	-37,251076	-0,0032764266	-0,0028780778
1,5449219	0	-29,047691	-38,040092	0,00014804042	0,00053885474
1,5546875	0	-29,047815	-37,512371	-0,0031828249	-0,0027848054
1,5644531	0	-29,048368	-37,005711	9,2007976e-05	0,00050046726
1,5742188	0	-29,048656	-36,348457	-0,003141165	-0,0027500528
1,5839844	0	-29,047358	-36,678871	8,0864702e-05	0,00043850913
1,59375	0	-29,048262	-37,263985	-0,0029132711	-0,0025596733
1,6035156	0	-29,048538	-36,383495	-0,00019580191	5,3520489e-05
1,6132813	0	-29,047333	-35,454277	-0,0025073015	-0,0021239812
1,6230469	0	-29,048004	-35,742054	-0,00048283458	-0,00025195058
1,6328125	0	-29,048021	-35,621861	-0,0022476555	-0,0018359325
1,6425781	0	-29,048452	-34,859722	-0,00095541985	-0,00066667108
1,6523438	0	-29,047588	-34,203026	-0,0019325975	-0,0014416653
1,6621094	0	-29,04789	-34,281872	-0,0010374552	-0,00072558201
1,671875	0	-29,047745	-34,755451	-0,0018891823	-0,0013820534
1,6816406	0	-29,047613	-33,034813	-0,001212706	-0,00088909664
1,6914063	0	-29,047365	-32,781456	-0,0017944998	-0,0012522339
1,7011719	0	-29,046621	-33,705364	-0,0014031541	-0,0010551056
1,7109375	0	-29,046659	-33,374672	-0,0015948343	-0,0012005237
1,7207031	0	-29,047361	-32,386555	-0,0015869862	-0,0011256855
1,7304688	0	-29,047651	-31,227619	-0,0012291879	-0,00083900214
1,7402344	0	-29,047314	-32,095928	-0,0020418491	-0,0016224615
1,75	0	-29,047165	-33,07946	-0,00064784131	-0,00029643194
1,7597656	0	-29,046503	-31,179451	-0,0025865235	-0,002194128
1,7695313	0	-29,0469	-30,070747	-0,00025257599	6,1270621e-05
1,7792969	0	-29,046707	-30,815229	-0,0029671271	-0,0025531829
1,7890625	0	-29,046747	-31,260979	-4,8362708e-05	0,00033160136
1,7988281	0	-29,046452	-30,219387	-0,0029755437	-0,0026157892
1,8085938	0	-29,045738	-29,772633	3,0224328e-07	0,00039675119
1,8183594	0	-29,04678	-29,485746	-0,0030451228	-0,002717328
1,828125	0	-29,046133	-29,941164	-3,583591e-05	0,0003804364
1,8378906	0	-29,046379	-29,951612	-0,0032325233	-0,0028359203
1,8476563	0	-29,045826	-28,727856	0,00018193372	0,00056019361
1,8574219	0	-29,045454	-29,164385	-0,0032840355	-0,0028990558
1,8671875	0	-29,046274	-28,851795	0,00037923586	0,0007429847
1,8769531	0	-29,045803	-28,445107	-0,00358074	-0,0031506836
1,8867188	0	-29,04553	-27,896259	0,00058131322	0,0010405986
1,8964844	0	-29,045916	-27,53824	-0,003677093	-0,0032653166
1,90625	0	-29,045454	-27,540586	0,00044937537	0,00082211755
1,9160156	0	-29,045408	-27,357191	-0,003584062	-0,0031248643
1,9257813	0	-29,044949	-26,236811	0,00049932714	0,00086238899
1,9355469	0	-29,045021	-26,846565	-0,0034113447	-0,0030223124
1,9453125	0	-29,045542	-26,503857	0,00022644716	0,00064511015
1,9550781	0	-29,046516	-26,185066	-0,0033600247	-0,0029256842
1,9648438	0	-29,045429	-25,834311	0,00029930845	0,00070639321
1,9746094	0	-29,045517	-25,618784	-0,0033017755	-0,0029091334
1,984375	0	-29,044872	-25,605429	0,00015186495	0,00050816534
1,9941406	0	-29,045868	-25,564804	-0,0030802428	-0,0026969453
2,0039063	0	-29,045687	-24,615471	2,0877342e-05	0,00036283379
2,0136719	0	-29,044994	-25,640409	-0,002898274	-0,0025297294
2,0234375	0	-29,04516	-25,213268	-0,00027733529	-2,0534753e-05
2,0332031	0	-29,045856	-24,613962	-0,002415152	-0,0020632925
2,0429688	1	-29,045664	-25,01104	-0,00068880303	-0,00041697404
2,0527344	1	-29,044935	-24,727732	-0,0021076442	-0,0016622548
2,0625	1	-29,045309	-24,891178	-0,00084195845	-0,00060532172
2,0722656	1	-29,046041	-24,469961	-0,0019767506	-0,0014474173
2,0820313	1	-29,045218	-23,455639	-0,0010374448	-0,00079758081
2,0917969	1	-29,045387	-24,184696	-0,0019520943	-0,0014566043
2,1015625	1	-29,045517	-23,7789	-0,0011008753	-0,00088781072
2,1113281	1	-29,045473	-23,109467	-0,0017818421	-0,0012070228
2,1210938	1	-29,046652	-23,593941	-0,0013758071	-0,00098352274
2,1308594	1	-29,046297	-23,422112	-0,0016422407	-0,0010832306
2,140625	1	-29,045185	-23,280178	-0,0016578785	-0,0013114123
2,1503906	1	-29,045856	-23,439936	-0,00098528585	-0,00064529083
2,1601563	1	-29,045732	-22,90288	-0,0021635431	-0,001734058
2,1699219	1	-29,04557	-23,181494	-0,00064144621	-0,00033004367
2,1796875	1	-29,046276	-23,205019	-0,0027016918	-0,0022552891
2,1894531	1	-29,046164	-22,284016	-0,00014219273	0,00024188122
2,1992188	1	-29,046032	-22,686516	-0,0029794921	-0,0026515285
2,2089844	1	-29,045383	-22,810232	2,6562193e-05	0,00034098953
2,21875	1	-29,047108	-22,776648	-0,0030801017	-0,0027148607
2,2285156	1	-29,045706	-22,901484	2,9970834e-05	0,00036906541
2,2382813	1	-29,046618	-23,183451	-0,0031232736	-0,002765645
2,2480469	1	-29,045761	-24,717226	2,3312605e-05	0,00038067016
2,2578125	1	-29,045912	-24,60273	-0,0031651442	-0,0027749261
2,2675781	1	-29,045546	-23,724419	0,00034793658	0,00080642826
2,2773438	1	-29,046789	-24,669449	-0,0033247038	-0,0028953278
2,2871094	1	-29,046446	-25,468468	0,00052635744	0,00098859787
2,296875	1	-29,046547	-26,296768	-0,0035687778	-0,0031459634
2,3066406	1	-29,046474	-26,11326	0,00054760079	0,00099123211
2,3164063	1	-29,045582	-26,330687	-0,0037489815	-0,0033578905
2,3261719	1	-29,046841	-27,923471	0,00064993539	0,0010459351
2,3359375	1	-29,047075	-28,43829	-0,0034481948	-0,0030164476
2,3457031	1	-29,047087	-28,57592	0,00034677127	0,00071574276
2,3554688	1	-29,047993	-29,668194	-0,0034680273	-0,0031053345
2,3652344	1	-29,047037	-30,191057	0,00035402903	0,00074751093
2,375	1	-29,047413	-30,960123	-0,0032201211	-0,0028596753
2,3847656	1	-29,047525	-30,348413	0,00016008824	0,00052356464
2,3945313	1	-29,047215	-30,743088	-0,0032033748	-0,002828198
2,4042969	1	-29,048437	-32,584816	0,0002049224	0,00062367303
2,4140625	1	-29,048063	-32,600071	-0,0031772142	-0,0028216937
2,4238281	1	-29,048592	-33,293644	-4,7509748e-05	0,00033883034
2,4335938	1	-29,04812	-33,899155	-0,0027455015	-0,0023447485
2,4433594	1	-29,048626	-35,625099	-0,00025506262	-3,707486e-05
2,453125	1	-29,048826	-36,426521	-0,0024488105	-0,002100541
2,4628906	1	-29,049614	-36,811699	-0,00067008712	-0,00043550902
2,4726563	1	-29,04916	-37,268177	-0,0019355312	-0,0015503003
2,4824219	1	-29,04878	-39,038044	-0,00099785975	-0,00070607971
2,4921875	1	-29,048254	-39,143265	-0,0019895502	-0,0015391626
2,5019531	1	-29,049786	-38,967358	-0,0010323389	-0,00080076786
2,5117188	1	-29,048918	-40,403286	-0,0018017984	-0,0013215551
2,5214844	1	-29,050135	-41,303505	-0,0012595762	-0,00090697804
2,53125	1	-29,05024	-43,543762	-0,0017216986	-0,0012592096
2,5410156	1	-29,049814	-43,26923	-0,0013479374	-0,00094472629
2,5507813	1	-29,049843	-44,153072	-0,0013839006	-0,00099680061
2,5605469	1	-29,051527	-45,554024	-0,0018767456	-0,0013651417
2,5703125	1	-29,050556	-46,585949	-0,0010353995	-0,00068031211
2,5800781	1	-29,050758	-47,623684	-0,0023194731	-0,0019053894
2,5898438	1	-29,050606	-48,397221	-0,00033621225	-6,4939777e-05
2,5996094	1	-29,051315	-49,015358	-0,0028005217	-0,0023629176
2,609375	1	-29,05147	-51,12553	-0,00011478231	0,00016047699
2,6191406	1	-29,051617	-51,50819	-0,0029906663	-0,0026220693
2,6289063	1	-29,051147	-52,01619	1,8011197e-05	0,0003904179
2,6386719	1	-29,051949	-53,473469	-0,0031416519	-0,0027428141
2,6484375	1	-29,052082	-55,069496	-9,8426244e-06	0,00038403817
2,6582031	1	-29,051451	-55,439415	-0,0031380523	-0,0027849572
2,6679688	1	-29,051954	-56,421608	0,00012070886	0,00052998215
2,6777344	1	-29,051701	-57,058521	-0,0032192846	-0,002862215
2,6875	1	-29,053524	-58,839172	0,00026733353	0,00066869817
2,6972656	1	-29,052576	-59,391315	-0,0034699896	-0,0030854268
2,7070313	1	-29,053167	-59,182831	0,00057465816	0,00095218827
2,7167969	1	-29,053997	-61,132572	-0,0036615119	-0,003260127
2,7265625	1	-29,053202	-62,40176	0,00056213804	0,00093234604
2,7363281	1	-29,054291	-63,171612	-0,0036003704	-0,0032212625
2,7460938	1	-29,053886	-63,498108	0,00062055857	0,0010916553
2,7558594	1	-29,053934	-64,249298	-0,0035914846	-0,0031915221
2,765625	1	-29,053827	-65,890312	0,00025582471	0,00067116111
2,7753906	1	-29,05397	-66,347733	-0,0034089072	-0,0029812588
2,7851563	1	-29,054445	-66,577408	0,00043316293	0,0008165543
2,7949219	1	-29,054819	-67,569763	-0,0033337744	-0,0030364892
2,8046875	1	-29,055614	-68,83046	0,00023340195	0,00062757422
2,8144531	1	-29,055124	-70,041977	-0,0031696348	-0,0027292159
2,8242188	1	-29,055473	-70,598091	0,00010960954	0,00053619174
2,8339844	1	-29,05529	-71,520493	-0,0030713049	-0,0026830249
2,84375	1	-29,055309	-72,882881	-8,9106616e-05	0,00025060898
2,8535156	1	-29,05633	-74,285957	-0,0026751664	-0,0022549971
2,8632813	1	-29,055498	-75,216682	-0,00044912769	-0,00018169495
2,8730469	1	-29,055954	-76,849091	-0,0023118448	-0,0019145143
2,8828125	1	-29,05666	-77,658112	-0,00071559881	-0,00051331543
2,8925781	1	-29,056971	-78,71875	-0,00201837	-0,0015460335
2,9023438	1	-29,057526	-78,997536	-0,0010445068	-0,00071969011
2,9121094	1	-29,056948	-79,428864	-0,001974619	-0,0014585443
2,921875	1	-29,056009	-80,76947	-0,0010889163	-0,00077961519
2,9316406	1	-29,058245	-81,65477	-0,0018092608	-0,0012927942
2,9414063	1	-29,058231	-82,879364	-0,0011744712	-0,00086773082
2,9511719	1	-29,057384	-84,124359	-0,001734909	-0,0011892915
2,9609375	1	-29,058064	-85,564812	-0,0015334302	-0,0011537105
2,9707031	1	-29,0583	-86,307228	-0,0012030391	-0,00086749578
2,9804688	1	-29,058313	-87,228851	-0,0019379706	-0,0015096919
2,9902344	1	-29,05784	-87,591003	-0,00084572821	-0,00047956844
3	1	-29,058838	-88,974014	-0,0024497039	-0,0020840014
3,0097656	1	-29,059082	-89,449997	-0,00018622173	0,00013337031
3,0195313	1	-29,059046	-90,463196	-0,0028734403	-0,0024913053
3,0292969	1	-29,05876	-91,470985	-0,00011002528	0,0002309402
3,0390625	1	-29,058849	-92,697929	-0,0029951488	-0,002698947
3,0488281	1	-29,058933	-93,383675	1,4283723e-05	0,0003742651
3,0585938	1	-29,059738	-94,215881	-0,0031289335	-0,002738537
3,0683594	1	-29,05978	-95,186684	2,4769979e-05	0,00035036594
3,078125	1	-29,059425	-96,522758	-0,0031587919	-0,0027747026
3,0878906	1	-29,060253	-97,138268	0,00023747998	0,00062934298
3,0976563	1	-29,06036	-97,616425	-0,0033779799	-0,0028958039
3,1074219	1	-29,060314	-98,643486	0,00031383519	0,00073737238
3,1171875	1	-29,060434	-99,620758	-0,0035165821	-0,0031375415
3,1269531	1	-29,061092	-100,67174	0,00056018657	0,00098600006
3,1367188	1	-29,0613	-101,08083	-0,0037859937	-0,0033750657
3,1464844	1	-29,060566	-101,95361	0,0006734092	0,0010752967
3,15625	1	-29,061663	-103,7094	-0,0035420577	-0,0031261903
3,1660156	1	-29,061575	-104,53429	0,00051558192	0,00085852412
3,1757813	1	-29,060974	-105,20965	-0,003555526	-0,0031757378
3,1855469	1	-29,061766	-107,06814	0,00028615803	0,00067606324
3,1953125	1	-29,062271	-108,87489	-0,0032468459	-0,002860066
3,2050781	1	-29,06234	-108,77648	0,00023214467	0,0006441861
3,2148438	1	-29,062292	-109,33282	-0,0033821622	-0,0029520416
3,2246094	1	-29,062439	-110,03349	0,0003621784	0,00071325491
3,234375	1	-29,064096	-111,38314	-0,0033152485	-0,0029200651
3,2441406	1	-29,06258	-111,89365	3,9685401e-05	0,00041514199
3,2539063	1	-29,062468	-112,22369	-0,0028624779	-0,0025249545
3,2636719	1	-29,062607	-114,10235	-9,4703719e-05	0,00016224112
3,2734375	1	-29,063749	-114,74345	-0,0026303874	-0,0022974014
3,2832031	1	-29,063364	-116,73471	-0,0005976992	-0,00032268724
3,2929688	1	-29,063313	-116,58707	-0,002099707	-0,0016470214
3,3027344	1	-29,063208	-116,91308	-0,0007834385	-0,00061568286
3,3125	1	-29,064669	-118,71955	-0,0020303666	-0,001569234
3,3222656	1	-29,063501	-119,23754	-0,0010573313	-0,00076916342
3,3320313	1	-29,064169	-118,84343	-0,0018884524	-0,0014000348
3,3417969	1	-29,06406	-120,44661	-0,00097217638	-0,00073776895
3,3515625	1	-29,063982	-121,55586	-0,0018506018	-0,0013764304
3,3613281	1	-29,064938	-122,19865	-0,0012289425	-0,00090295298
3,3710938	1	-29,064409	-122,68949	-0,0016721858	-0,0011009804
3,3808594	1	-29,065344	-122,4363	-0,001624929	-0,0012517142
3,390625	1	-29,065567	-124,65075	-0,0011800014	-0,00081952568
3,4003906	1	-29,06547	-125,51419	-0,0021037417	-0,001719741
3,4101563	1	-29,065018	-125,46581	-0,00052644347	-0,00032918772
3,4199219	1	-29,065716	-126,39301	-0,0025431167	-0,0021537736
3,4296875	1	-29,066174	-127,45551	-0,00022164058	0,00014815458
3,4394531	1	-29,065344	-128,22731	-0,0029460518	-0,0026008508
3,4492188	1	-29,06671	-128,34879	-5,3008334e-05	0,00028879335
3,4589844	1	-29,066633	-128,29564	-0,0030543534	-0,0027319877
3,46875	1	-29,065645	-130,09042	-1,454202e-05	0,00038573213
3,4785156	1	-29,065605	-130,33473	-0,0031524594	-0,0027825506
3,4882813	1	-29,066454	-130,51875	0,00011856566	0,00047336629
3,4980469	1	-29,066763	-130,89381	-0,0031544226	-0,0028516049
3,5078125	1	-29,067013	-132,58511	0,00021277723	0,00061477325
3,5175781	1	-29,066957	-133,32048	-0,0034060676	-0,0030163217
3,5273438	1	-29,066925	-133,25214	0,00041196487	0,00078565523
3,5371094	1	-29,067064	-132,77946	-0,0035711089	-0,0032082153
3,546875	1	-29,06743	-134,56744	0,00047840411	0,00095649547
3,5566406	1	-29,06716	-135,10567	-0,0037601155	-0,0033959833
3,5664063	1	-29,067165	-135,17953	0,00070702401	0,0011019912
3,5761719	1	-29,067326	-135,53442	-0,0035523875	-0,0032110191
3,5859375	1	-29,067451	-135,77672	0,0003803744	0,00078118389
3,5957031	1	-29,067724	-137,87013	-0,0034875351	-0,0031286918
3,6054688	1	-29,068289	-137,53513	0,00040481595	0,00072932336
3,6152344	1	-29,068214	-136,74013	-0,0033242854	-0,0029010493
3,625	1	-29,067852	-138,06285	0,00017350103	0,00053809537
3,6347656	1	-29,06785	-138,86868	-0,0032257286	-0,002878502
3,6445313	1	-29,067389	-139,21007	0,0002267021	0,00063463498
3,6542969	1	-29,068037	-139,78169	-0,0032909124	-0,0028655247
3,6640625	1	-29,06848	-140,48421	-7,3484262e-06	0,00038229095
3,6738281	1	-29,068773	-142,16138	-0,0028804988	-0,0024889298
3,6835938	1	-29,067413	-142,39966	-0,00018441402	4,9169976e-05
3,6933594	1	-29,068344	-141,86102	-0,0025462888	-0,0021543715
3,703125	1	-29,067417	-142,62813	-0,00070484704	-0,00038725859
3,7128906	1	-29,068132	-143,23203	-0,0020768093	-0,0016240727
3,7226563	1	-29,068724	-142,68719	-0,00087534037	-0,0006275826
3,7324219	1	-29,067806	-142,78142	-0,0019780227	-0,0015606143
3,7421875	1	-29,068932	-143,2802	-0,0011299798	-0,00080952124
3,7519531	1	-29,068708	-144,3205	-0,0017994086	-0,0013455813
3,7617188	1	-29,070272	-144,58838	-0,0010773316	-0,00080700364
3,7714844	1	-29,068747	-143,87202	-0,0017992479	-0,0012940106
3,78125	1	-29,068985	-145,41702	-0,0013094989	-0,00097585429
3,7910156	1	-29,069324	-145,75229	-0,0014801539	-0,0010866658
3,8007813	1	-29,06953	-146,44621	-0,001749598	-0,0012828704
3,8105469	1	-29,069654	-146,11674	-0,0011416045	-0,00074822322
3,8203125	1	-29,069153	-145,6391	-0,0022677763	-0,0018925206
3,8300781	1	-29,068956	-146,60469	-0,00034153971	-0,00012926629
3,8398438	1	-29,070204	-146,82413	-0,0026435878	-0,0022382482
3,8496094	1	-29,069529	-146,29808	-0,00019102466	0,00014619011
3,859375	1	-29,06896	-147,05228	-0,0030595404	-0,0026282843
3,8691406	1	-29,069714	-146,88971	2,6764901e-05	0,00037590513
3,8789063	1	-29,069334	-148,23245	-0,0030942415	-0,0027224538
3,8886719	1	-29,068768	-147,59514	1,1393713e-05	0,000340912
3,8984375	1	-29,069307	-146,98824	-0,0031980609	-0,0027984781
3,9082031	1	-29,069689	-148,20815	0,00014611869	0,00053985068
3,9179688	1	-29,069477	-148,10788	-0,0032836276	-0,0028723753
3,9277344	1	-29,06988	-147,68735	0,00021126281	0,00059842964
3,9375	1	-29,070253	-147,53172	-0,0034364234	-0,0030549169
3,9472656	1	-29,06945	-147,44678	0,00053965533	0,00092492515
3,9570313	1	-29,06955	-147,92801	-0,0036595438	-0,0032766983
3,9667969	1	-29,069698	-147,93556	0,00053353678	0,00093950587
3,9765625	1	-29,068699	-147,01663	-0,0037227054	-0,0033010996
3,9863281	1	-29,069979	-148,05458	0,00061575312	0,0010666209
3,9960938	1	-29,070175	-147,66728	-0,0035940818	-0,0032143707
4,0058594	1	-29,069117	-147,57933	0,0003045045	0,00069195131
4,015625	1	-29,07029	-147,86967	-0,0034470365	-0,0030111286
4,0253906	1	-29,069494	-147,14381	0,00040866697	0,00078455114
4,0351563	1	-29,069605	-147,63867	-0,0033558419	-0,0029682121
4,0449219	2	-29,070847	-147,5919	0,00023536093	0,00064071687
4,0546875	2	-29,069101	-146,33261	-0,0031944779	-0,0028422934
4,0644531	2	-29,068657	-147,19002	0,00018877632	0,00050691603
4,0742188	2	-29,069586	-146,47169	-0,0031121508	-0,0028044786
4,0839844	2	-29,069485	-146,65872	-7,9334131e-06	0,00039023042
4,09375	2	-29,068653	-146,80692	-0,0027734439	-0,0023726076
4,1035156	2	-29,068722	-146,10204	-0,00034394552	-0,00012217849
4,1132813	2	-29,069386	-146,48622	-0,0023225229	-0,0019151822
4,1230469	2	-29,069767	-146,48599	-0,00061355252	-0,00039563395
4,1328125	2	-29,069637	-145,44173	-0,0020830142	-0,0016370621
4,1425781	2	-29,069813	-145,48648	-0,00094725419	-0,00075086264
4,1523438	2	-29,069038	-144,87236	-0,0019608168	-0,0014510716
4,1621094	2	-29,070095	-144,65746	-0,0010896124	-0,00077971473
4,171875	2	-29,068947	-144,33643	-0,0018941134	-0,0013943292
4,1816406	2	-29,069643	-143,84514	-0,0012297941	-0,00089269347
4,1914063	2	-29,069941	-144,34296	-0,0016710914	-0,0012199595
4,2011719	2	-29,06901	-143,60318	-0,0014233517	-0,0011138789
4,2109375	2	-29,069387	-143,41302	-0,001390559	-0,0010890956
4,2207031	2	-29,068939	-143,56859	-0,0018798148	-0,0013754008
4,2304688	2	-29,069038	-142,77858	-0,00099953555	-0,00058170548
4,2402344	2	-29,070024	-142,76823	-0,0024056809	-0,0019784535
4,25	2	-29,069502	-142,55946	-0,00030477886	3,8112921e-06
4,2597656	2	-29,069632	-141,23395	-0,0027874818	-0,0024613105
4,2695313	2	-29,06855	-141,60834	-0,0001381585	0,00022598237
4,2792969	2	-29,069702	-140,47897	-0,0029993122	-0,0026503101
4,2890625	2	-29,068926	-140,00226	-7,9630991e-06	0,0003006568
4,2988281	2	-29,068245	-139,75232	-0,0031104563	-0,0027211299
4,3085938	2	-29,068275	-139,69319	1,5393598e-05	0,00041398435
4,3183594	2	-29,069052	-139,08786	-0,0032082337	-0,0027565304
4,328125	2	-29,068331	-138,86417	0,00021005355	0,00055691745
4,3378906	2	-29,068964	-138,43462	-0,0033650771	-0,0029480597
4,3476563	2	-29,06863	-138,35672	0,00037462421	0,00070913776
4,3574219	2	-29,068506	-136,41396	-0,0034911474	-0,003072592
4,3671875	2	-29,068815	-135,91876	0,00053369743	0,00093392131
4,3769531	2	-29,067545	-135,88719	-0,0037707356	-0,003372042
4,3867188	2	-29,06769	-134,46077	0,00062003528	0,00096799794
4,3964844	2	-29,067829	-134,29698	-0,0036134871	-0,0032330328
4,40625	2	-29,067951	-133,49367	0,00051229232	0,00094133161
4,4160156	2	-29,068047	-133,09015	-0,0035917109	-0,0032111895
4,4257813	2	-29,067877	-133,57893	0,00032228781	0,00068445777
4,4355469	2	-29,06694	-131,75352	-0,0032551638	-0,0029447896
4,4453125	2	-29,067457	-131,19087	0,00032442811	0,00070968614
4,4550781	2	-29,067963	-130,98405	-0,0034356678	-0,0030442846
4,4648438	2	-29,067009	-129,86087	0,00026385896	0,00065808254
4,4746094	2	-29,067162	-129,73822	-0,0032609748	-0,0029298388
4,484375	2	-29,067642	-128,0287	6,1317114e-05	0,0004252982
4,4941406	2	-29,067434	-127,17509	-0,003093112	-0,0027035649
4,5039063	2	-29,066179	-127,36252	-5,8086589e-05	0,000311157
4,5136719	2	-29,066259	-125,87138	-0,0027014865	-0,002316471
4,5234375	2	-29,066633	-124,9715	-0,0005692828	-0,00022774778
4,5332031	2	-29,065878	-124,80235	-0,0022503608	-0,0017898289
4,5429688	2	-29,067238	-124,51987	-0,00062027259	-0,00044135351
4,5527344	2	-29,066429	-123,07472	-0,0020900387	-0,0016212441
4,5625	2	-29,066975	-121,70942	-0,0011334821	-0,00078825623
4,5722656	2	-29,065941	-121,51625	-0,0019462594	-0,0014834194
4,5820313	2	-29,066395	-121,43723	-0,0010257654	-0,00071591994
4,5917969	2	-29,065784	-119,91604	-0,0018225007	-0,0013468956
4,6015625	2	-29,066641	-118,73871	-0,0013385724	-0,00093872496
4,6113281	2	-29,065891	-118,13081	-0,0017072592	-0,0011888478
4,6210938	2	-29,065449	-118,02088	-0,0015173263	-0,0010860837
4,6308594	2	-29,065514	-116,93369	-0,0012860731	-0,00094185461
4,640625	2	-29,064137	-114,62526	-0,0019688914	-0,0015298103
4,6503906	2	-29,065731	-113,82401	-0,00075972965	-0,00052487355
4,6601563	2	-29,064997	-114,26512	-0,002470324	-0,0020252953
4,6699219	2	-29,064434	-113,05249	-0,00027403017	6,2813742e-05
4,6796875	2	-29,064665	-111,93227	-0,0029685949	-0,002587636
4,6894531	2	-29,064367	-110,87592	-9,7985321e-06	0,00025157153
4,6992188	2	-29,064569	-110,72198	-0,0030636773	-0,0026486639
4,7089844	2	-29,063126	-110,01824	-1,0306248e-05	0,00028503357
4,71875	2	-29,063997	-107,9925	-0,0031440756	-0,0027280143
4,7285156	2	-29,063734	-106,93867	4,9561495e-05	0,0004335581
4,7382813	2	-29,064211	-107,36397	-0,0031001894	-0,0027254247
4,7480469	2	-29,064028	-106,12708	0,00020122345	0,00057126535
4,7578125	2	-29,064512	-104,35709	-0,0034531269	-0,0030428194
4,7675781	2	-29,063145	-103,1677	0,00035974619	0,00071920635
4,7773438	2	-29,063494	-102,95626	-0,0034939395	-0,0030813576
4,7871094	2	-29,063551	-102,70128	0,00057595782	0,0009952042
4,796875	2	-29,063335	-100,76216	-0,0037739666	-0,003377463
4,8066406	2	-29,062887	-99,356117	0,00072455878	0,0011285676
4,8164063	2	-29,062708	-99,202454	-0,0036357141	-0,0032261615
4,8261719	2	-29,062963	-98,729546	0,00045479785	0,00081838074
4,8359375	2	-29,062679	-97,461754	-0,0035805381	-0,0031491327
4,8457031	2	-29,063057	-95,266144	0,00035187913	0,00076358824
4,8554688	2	-29,062214	-95,443115	-0,0032861577	-0,0029074561
4,8652344	2	-29,062792	-95,513298	0,00017888815	0,00061935931
4,875	2	-29,062187	-93,261467	-0,0033125093	-0,0029330903
4,8847656	2	-29,060863	-91,752785	0,00022995722	0,00064008357
4,8945313	2	-29,062109	-91,409126	-0,0032825477	-0,0028903361
4,9042969	2	-29,060381	-90,900452	0,00010813543	0,00050837797
4,9140625	2	-29,061598	-90,149384	-0,0030006305	-0,0026543194
4,9238281	2	-29,061382	-88,107101	-0,00015807564	0,00020528883
4,9335938	2	-29,060892	-86,904305	-0,0026441019	-0,0022594125
4,9433594	2	-29,060646	-86,924805	-0,00057247496	-0,00027304416
4,953125	2	-29,061745	-85,746086	-0,0022338834	-0,0017319731
4,9628906	2	-29,060297	-83,792938	-0,00082876353	-0,00062515395
4,9726563	2	-29,060724	-83,517845	-0,0020504901	-0,0015892457
4,9824219	2	-29,060061	-82,949043	-0,0009942964	-0,00077863148
4,9921875	2	-29,060141	-81,714394	-0,0019186436	-0,0014616132
5,0019531	2	-29,060368	-80,446823	-0,0010490514	-0,00080690585
5,0117188	2	-29,060137	-79,213516	-0,0018414627	-0,0012803588
5,0214844	2	-29,059969	-79,193848	-0,0012815585	-0,00096783967
5,03125	2	-29,059658	-78,241043	-0,0016688969	-0,0011871374
5,0410156	2	-29,058933	-76,268051	-0,001546795	-0,0011539327
5,0507813	2	-29,058874	-75,480492	-0,0012448552	-0,00080251379
5,0605469	2	-29,059132	-75,101067	-0,0020894287	-0,0017294035
5,0703125	2	-29,059515	-74,561501	-0,00056295621	-0,00038283176
5,0800781	2	-29,058371	-72,706032	-0,0025535603	-0,0021722412
5,0898438	2	-29,058222	-71,147491	-0,00018475403	0,00010466345
5,0996094	2	-29,05825	-71,68483	-0,0030018939	-0,0026762742
5,109375	2	-29,058489	-70,056282	-5,0041053e-05	0,00030637506
5,1191406	2	-29,05765	-68,636551	-0,00304367	-0,0027269521
5,1289063	2	-29,05805	-67,696945	-3,2032694e-05	0,00033355458
5,1386719	2	-29,058538	-66,647469	-0,0031854715	-0,0027967321
5,1484375	2	-29,05752	-66,716484	0,00010581614	0,00047837477
5,1582031	2	-29,057009	-65,415337	-0,003171185	-0,0027848373
5,1679688	2	-29,05773	-64,027069	0,00016786464	0,00050893007
5,1777344	2	-29,05769	-64,259407	-0,0034645121	-0,0030744723
5,1875	2	-29,056107	-62,87936	0,00038352635	0,0008712798
5,1972656	2	-29,056692	-61,683598	-0,0035807888	-0,0032139882
5,2070313	2	-29,056238	-60,421116	0,00054927613	0,00098968938
5,2167969	2	-29,05653	-59,189201	-0,0037417682	-0,0033441908
5,2265625	2	-29,054893	-59,265251	0,00067383994	0,0010838243
5,2363281	2	-29,055792	-58,024899	-0,0037319663	-0,0032929936
5,2460938	2	-29,055523	-56,615173	0,00036322803	0,00072811311
5,2558594	2	-29,056442	-56,606682	-0,003532398	-0,0030948408
5,265625	2	-29,055967	-55,874046	0,00040891071	0,00083387294
5,2753906	2	-29,055286	-54,845585	-0,0033475335	-0,0029668997
5,2851563	2	-29,055979	-53,687878	0,00016363338	0,00058207382
5,2949219	2	-29,055277	-52,460598	-0,0032593752	-0,0028746082
5,3046875	2	-29,054913	-52,341354	0,00018916995	0,00053391734
5,3144531	2	-29,053999	-51,349327	-0,003294328	-0,0028809595
5,3242188	2	-29,054613	-49,769337	0,00014656325	0,00050273538
5,3339844	2	-29,053795	-49,594994	-0,0028969792	-0,0024802727
5,34375	2	-29,05427	-48,656223	-0,00027364027	4,7319045e-05
5,3535156	2	-29,053677	-48,165878	-0,0024916951	-0,0021208797
5,3632813	2	-29,053257	-47,0075	-0,00046436855	-0,00020915427
5,3730469	2	-29,053135	-46,501736	-0,0021447425	-0,0017208629
5,3828125	2	-29,053684	-45,915394	-0,0010065698	-0,00068484445
5,3925781	2	-29,053616	-45,38538	-0,0020426936	-0,0015804191
5,4023438	2	-29,053329	-44,020916	-0,00095797796	-0,00067832897
5,4121094	2	-29,05349	-43,507999	-0,0018794783	-0,0013757481
5,421875	2	-29,052731	-42,374992	-0,0011814338	-0,00089608727
5,4316406	2	-29,053257	-41,773674	-0,0017031623	-0,0012794384
5,4414063	2	-29,052366	-41,180122	-0,0013252465	-0,00097331282
5,4511719	2	-29,052286	-40,014648	-0,0015862408	-0,001135656
5,4609375	2	-29,052982	-40,526333	-0,0017459511	-0,0012560808
5,4707031	2	-29,05229	-39,666855	-0,0012020411	-0,00076291192
5,4804688	2	-29,05282	-38,092228	-0,002146459	-0,001751747
5,4902344	2	-29,050817	-37,96611	-0,000473216	-0,00017707437
5,5	2	-29,051434	-36,931614	-0,0027018082	-0,0022941246
5,5097656	2	-29,052372	-36,410374	-0,00013396209	0,00011252014
5,5195313	2	-29,051325	-36,040283	-0,0029997609	-0,0026441156
5,5292969	2	-29,051502	-35,047253	-3,611327e-05	0,00031580846
5,5390625	2	-29,052149	-35,047924	-0,0031277961	-0,0027382956
5,5488281	2	-29,052187	-34,172794	-1,5421538e-05	0,00032230176
5,5585938	2	-29,051222	-33,848583	-0,0031318576	-0,0027366201
5,5683594	2	-29,051645	-33,916367	0,00014823148	0,00055254588
5,578125	2	-29,051302	-32,48848	-0,0032939026	-0,0028573405
5,5878906	2	-29,050314	-32,246353	0,00020387102	0,00053625717
5,5976563	2	-29,051466	-31,578094	-0,0034472968	-0,0030647819
5,6074219	2	-29,050629	-31,141676	0,00047230031	0,00090013567
5,6171875	2	-29,050507	-30,945595	-0,0037114955	-0,0032920444
5,6269531	2	-29,050333	-29,737875	0,00055513403	0,00099148508
5,6367188	2	-29,050249	-29,367228	-0,0036131656	-0,0032507186
5,6464844	2	-29,050262	-29,694456	0,00060600275	0,0010332963
5,65625	2	-29,049044	-28,768816	-0,0037313856	-0,0032338973
5,6660156	2	-29,050085	-28,598774	0,00041766834	0,00083179993
5,6757813	2	-29,05003	-27,643404	-0,003385223	-0,0029920866
5,6855469	2	-29,049187	-27,512199	0,00043997105	0,00083732785
5,6953125	2	-29,050083	-28,066021	-0,0034127212	-0,0030646787
5,7050781	2	-29,049908	-26,529953	0,00026911075	0,0005602829
5,7148438	2	-29,049047	-26,034582	-0,0032384447	-0,0028441763
5,7246094	2	-29,049721	-26,412159	9,7252923e-05	0,00046702375
5,734375	2	-29,049042	-26,054811	-0,0031583924	-0,0027693571
5,7441406	2	-29,049335	-25,680586	-6,9400994e-06	0,00036413854
5,7539063	2	-29,048872	-24,645477	-0,0028699355	-0,0024078116
5,7636719	2	-29,04912	-24,820995	-0,00038011567	-4,073765e-05
5,7734375	2	-29,048616	-25,566704	-0,0024180417	-0,0020574681
5,7832031	2	-29,04928	-24,424084	-0,00056373002	-0,00042165903
5,7929688	2	-29,048643	-23,633223	-0,0021825985	-0,0016516298
5,8027344	2	-29,048363	-23,981462	-0,001031743	-0,00072747574
5,8125	2	-29,049088	-23,68128	-0,0019409771	-0,001483792
5,8222656	2	-29,047632	-23,871883	-0,0010027334	-0,00074537261
5,8320313	2	-29,048826	-22,840965	-0,0018406681	-0,0013136389
5,8417969	2	-29,048048	-22,827051	-0,0012399092	-0,00090200012
5,8515625	2	-29,048302	-23,715925	-0,0018220061	-0,0012888951
5,8613281	2	-29,048016	-22,450424	-0,0014467031	-0,0010577282
5,8710938	2	-29,047909	-21,616592	-0,0013485585	-0,0010691573
5,8808594	2	-29,047432	-22,269375	-0,0018265167	-0,0014350729
5,890625	2	-29,047985	-22,747927	-0,0011042717	-0,0006795472
5,9003906	2	-29,048048	-22,841579	-0,0022728671	-0,0018667214
5,9101563	2	-29,047182	-21,438059	-0,00036254642	-0,00011030665
5,9199219	2	-29,048256	-21,594688	-0,0028389827	-0,0024560334
5,9296875	2	-29,046865	-22,653713	-9,1585462e-05	0,00020368576
5,9394531	2	-29,047329	-22,155214	-0,0029765004	-0,0026645961
5,9492188	2	-29,047638	-21,588598	-2,4102046e-05	0,00032497718
5,9589844	2	-29,047583	-21,765959	-0,0031082593	-0,0027964008
5,96875	2	-29,047142	-21,775848	-8,6030923e-07	0,00030117278
5,9785156	2	-29,047434	-22,343863	-0,0031023163	-0,0027566252
5,9882813	2	-29,047184	-21,473932	0,00011636526	0,00052119489
5,9980469	2	-29,047493	-20,93844	-0,0034000149	-0,0030216801
6,0078125	2	-29,047235	-22,621807	0,00027997303	0,00067536009
6,0175781	2	-29,047056	-22,419579	-0,0034579446	-0,0031588071
6,0273438	2	-29,047644	-22,099726	0,00047409892	0,00090405409
6,0371094	2	-29,047459	-22,421087	-0,003757149	-0,0033277157
6,046875	3	-29,047245	-22,31218	0,00067977147	0,0010679045
6,0566406	3	-29,046259	-23,002289	-0,0036076382	-0,003231379
6,0664063	3	-29,047649	-22,84795	0,00046078218	0,00082260201
6,0761719	3	-29,047949	-21,651573	-0,0036523754	-0,0032614006
6,0859375	3	-29,046808	-23,160595	0,00041268271	0,00076360645
6,0957031	3	-29,047203	-23,617912	-0,0032948251	-0,0029565273
6,1054688	3	-29,047422	-23,111254	0,00025494155	0,0006193716
6,1152344	3	-29,046795	-23,16177	-0,0034288648	-0,0030044082
6,125	3	-29,047361	-23,597404	0,00026862806	0,00063815934
6,1347656	3	-29,047195	-24,84424	-0,003320524	-0,0029895664
6,1445313	3	-29,047998	-24,24622	0,00011785291	0,00052403577
6,1542969	3	-29,047237	-23,357738	-0,0030467624	-0,0026931788
6,1640625	3	-29,04805	-24,609324	-2,7879869e-05	0,00024251261
6,1738281	3	-29,04768	-25,36375	-0,002833772	-0,0024632476
6,1835938	3	-29,047279	-24,632011	-0,00044298897	-0,00019590848
6,1933594	3	-29,04763	-25,158842	-0,0022929686	-0,0018655226
6,203125	3	-29,048727	-25,150291	-0,00077750831	-0,00061619375
6,2128906	3	-29,048058	-27,131382	-0,0021059592	-0,0017223769
6,2226563	3	-29,047583	-27,070139	-0,00094750524	-0,00072069519
6,2324219	3	-29,048595	-26,526321	-0,0019332028	-0,0014477388
6,2421875	3	-29,047369	-27,567801	-0,0010509582	-0,00083506451
6,2519531	3	-29,048935	-28,464161	-0,0018651206	-0,0014699143
6,2617188	3	-29,048935	-28,411467	-0,0011478352	-0,00089089293
6,2714844	3	-29,048462	-28,352291	-0,0017412395	-0,0012134648
6,28125	3	-29,047401	-28,460138	-0,0015631341	-0,0011691384
6,2910156	3	-29,04813	-30,200947	-0,001373915	-0,00096378336
6,3007813	3	-29,048954	-29,798225	-0,0019504783	-0,0015472184
6,3105469	3	-29,048521	-30,05756	-0,00077511871	-0,00055853766
6,3203125	3	-29,048326	-30,565336	-0,0024263775	-0,001995404
6,3300781	3	-29,048483	-31,214766	-0,00036004101	3,7998689e-06
6,3398438	3	-29,048018	-32,481438	-0,0028693152	-0,0025266393
6,3496094	3	-29,048468	-32,103638	-5,0767048e-05	0,00027239849
6,359375	3	-29,049299	-32,462666	-0,0030266764	-0,0026793217
6,3691406	3	-29,04899	-33,933186	1,4295802e-06	0,00035462671
6,3789063	3	-29,049234	-34,689846	-0,0030940776	-0,0027311784
6,3886719	3	-29,049482	-34,444202	6,8730151e-06	0,00036820647
6,3984375	3	-29,048794	-35,459084	-0,0031466489	-0,0027584417
6,4082031	3	-29,049629	-35,85577	0,00015879879	0,00046582997
6,4179688	3	-29,049664	-37,15424	-0,0033980785	-0,0030494432
6,4277344	3	-29,04995	-36,996323	0,00037837672	0,00076254323
6,4375	3	-29,04949	-37,177372	-0,0035435879	-0,0031391561
6,4472656	3	-29,048647	-38,411804	0,00049397611	0,0008833172
6,4570313	3	-29,049934	-39,311573	-0,0037072089	-0,0033571715
6,4667969	3	-29,049988	-39,600525	0,00075485511	0,0011279872
6,4765625	3	-29,04994	-40,545948	-0,0037171636	-0,0033327132
6,4863281	3	-29,05068	-41,115025	0,00043949462	0,00079370104
6,4960938	3	-29,0509	-42,366051	-0,0035287365	-0,0031382444
6,5058594	3	-29,051031	-42,778496	0,00044421584	0,00082158344
6,515625	3	-29,05043	-42,660313	-0,0033242668	-0,002934389
6,5253906	3	-29,050945	-44,029747	0,00019755811	0,00054832606
6,5351563	3	-29,050526	-44,823345	-0,0032563165	-0,0029124634
6,5449219	3	-29,050573	-44,994728	0,00026847629	0,00060315174
6,5546875	3	-29,050856	-45,853088	-0,0033338193	-0,0030192568
6,5644531	3	-29,051216	-46,356506	0,00010895179	0,00051411329
6,5742188	3	-29,050777	-48,175716	-0,002978798	-0,0026102092
6,5839844	3	-29,052158	-49,369244	-7,5318894e-05	0,00019201565
6,59375	3	-29,050703	-49,314259	-0,0027017067	-0,0023709657
6,6035156	3	-29,051569	-50,467606	-0,00052575907	-0,00021359217
6,6132813	3	-29,05204	-51,399673	-0,0021656775	-0,0017479133
6,6230469	3	-29,053333	-51,671249	-0,00089886825	-0,00066823745
6,6328125	3	-29,0515	-52,445122	-0,0021161626	-0,0016347191
6,6425781	3	-29,053215	-53,183456	-0,00097292021	-0,00074493518
6,6523438	3	-29,053883	-54,321663	-0,0019029957	-0,0013750148
6,6621094	3	-29,052357	-55,369904	-0,0010958326	-0,00084941782
6,671875	3	-29,052124	-56,074654	-0,0018594856	-0,0014314546
6,6816406	3	-29,052324	-56,764652	-0,0012943251	-0,00094735262
6,6914063	3	-29,052937	-57,67638	-0,0016511676	-0,0011599681
6,7011719	3	-29,05345	-58,457626	-0,0016494428	-0,0011952297
6,7109375	3	-29,052837	-59,294533	-0,0013130582	-0,00091685529
6,7207031	3	-29,054506	-59,929882	-0,0020799125	-0,0017295699
6,7304688	3	-29,053606	-61,320103	-0,0005198638	-0,00031196859
6,7402344	3	-29,054888	-62,306152	-0,0026136739	-0,0022024892
6,75	3	-29,053949	-62,852367	-0,00027567637	4,2952524e-05
6,7597656	3	-29,054691	-64,503548	-0,0029692128	-0,0026278789
6,7695313	3	-29,053865	-65,090508	-1,0217191e-05	0,00032105343
6,7792969	3	-29,053843	-65,871758	-0,0031582753	-0,0027665612
6,7890625	3	-29,054502	-66,724136	-2,3878092e-05	0,00035894461
6,7988281	3	-29,054636	-67,252975	-0,0031401068	-0,0027859018
6,8085938	3	-29,054752	-68,520096	0,00010984673	0,00044766584
6,8183594	3	-29,054804	-69,76403	-0,0031869009	-0,0028590809
6,828125	3	-29,055796	-70,28511	0,00011490032	0,00048047665
6,8378906	3	-29,055717	-71,772896	-0,0034327195	-0,003031377
6,8476563	3	-29,055437	-72,237587	0,00050874078	0,00087191252
6,8574219	3	-29,056385	-73,175415	-0,0036106482	-0,0032808641
6,8671875	3	-29,056589	-74,12291	0,00054973032	0,00092027686
6,8769531	3	-29,057077	-75,237694	-0,0036925795	-0,0032781688
6,8867188	3	-29,056791	-76,089462	0,00068803987	0,0010881987
6,8964844	3	-29,055801	-76,616745	-0,0036820774	-0,0033159677
6,90625	3	-29,056826	-77,52076	0,0004109068	0,00078298507
6,9160156	3	-29,057325	-78,834656	-0,0034930622	-0,0030729356
6,9257813	3	-29,057104	-79,952789	0,00040531013	0,00082660187
6,9355469	3	-29,056337	-80,550476	-0,0033877918	-0,0030441098
6,9453125	3	-29,058046	-81,254005	0,00020868014	0,00059101451
6,9550781	3	-29,057827	-82,542137	-0,0032825146	-0,0028854408
6,9648438	3	-29,058241	-83,828705	0,00013924524	0,00050993165
6,9746094	3	-29,057636	-83,988792	-0,0032057597	-0,0028394277
6,984375	3	-29,058035	-85,092354	8,0356403e-05	0,0004458894
6,9941406	3	-29,059128	-86,287781	-0,0029217955	-0,0025513803
7,0039063	3	-29,058176	-87,433083	-0,00024202374	1,5383193e-05
7,0136719	3	-29,058897	-88,466408	-0,0024632369	-0,0021661124
7,0234375	3	-29,059141	-88,48317	-0,00057680177	-0,00035405511
7,0332031	3	-29,059402	-89,969788	-0,0021680417	-0,0017587283
7,0429688	3	-29,059063	-91,428459	-0,00093580585	-0,00064547226
7,0527344	3	-29,059418	-91,242493	-0,001987621	-0,0015052297
7,0625	3	-29,058741	-92,226753	-0,0010104491	-0,00073459459
7,0722656	3	-29,060123	-93,884308	-0,0019221909	-0,0013924118
7,0820313	3	-29,060408	-95,164833	-0,0011214687	-0,00083806994
7,0917969	3	-29,060112	-95,489548	-0,0017791949	-0,0012928663
7,1015625	3	-29,060696	-95,864326	-0,0014153174	-0,0010547538
7,1113281	3	-29,059559	-97,395592	-0,0015063314	-0,0011497318
7,1210938	3	-29,060158	-98,74424	-0,0017111081	-0,001275833
7,1308594	3	-29,060671	-99,033081	-0,0011320576	-0,00072880683
7,140625	3	-29,060587	-99,77784	-0,0022110932	-0,0018429543
7,1503906	3	-29,06057	-100,70069	-0,00040009312	-0,00017166266
7,1601563	3	-29,060432	-101,98547	-0,0026640038	-0,0022720846
7,1699219	3	-29,061388	-102,72671	-0,00017827697	9,3950111e-05
7,1796875	3	-29,061338	-103,23772	-0,0030654084	-0,0026665076
7,1894531	3	-29,061869	-104,03893	2,4364126e-05	0,00033839003
7,1992188	3	-29,061876	-105,83595	-0,0031237558	-0,0027499434
7,2089844	3	-29,062508	-106,47917	-1,5908299e-05	0,00036835155
7,21875	3	-29,061451	-106,96857	-0,0031302245	-0,0027674036
7,2285156	3	-29,062843	-107,52647	0,00018133869	0,00049151207
7,2382813	3	-29,061991	-109,38244	-0,0032845694	-0,0029147633
7,2480469	3	-29,061922	-110,39407	0,0001750431	0,00052294787
7,2578125	3	-29,062145	-110,19353	-0,0034255285	-0,0030617341
7,2675781	3	-29,063581	-110,62905	0,00047698661	0,00089531264
7,2773438	3	-29,062923	-112,91714	-0,0037106723	-0,0033653979
7,2871094	3	-29,06324	-113,68828	0,00061720057	0,00099808688
7,296875	3	-29,062954	-113,98438	-0,0035435553	-0,00321537
7,3066406	3	-29,062662	-114,80246	0,0005734805	0,00097325305
7,3164063	3	-29,06336	-115,941	-0,0036590598	-0,0032946768
7,3261719	3	-29,064857	-117,43745	0,00033724296	0,00074060785
7,3359375	3	-29,063757	-117,56625	-0,0033574426	-0,0030428995
7,3457031	3	-29,063953	-117,11787	0,00036317011	0,00071364938
7,3554688	3	-29,064444	-118,9496	-0,0034229355	-0,00301864
7,3652344	3	-29,064184	-119,9599	0,00043967972	0,00075363088
7,375	3	-29,064478	-120,1728	-0,0032630193	-0,0028432263
7,3847656	3	-29,064537	-121,03251	5,143098e-05	0,00046373138
7,3945313	3	-29,065392	-121,93021	-0,003102072	-0,0027362111
7,4042969	3	-29,064861	-123,68454	7,2263501e-05	0,00037200438
7,4140625	3	-29,06488	-124,08983	-0,0028077725	-0,002412545
7,4238281	3	-29,065174	-123,5102	-0,00045295106	-0,00014638525
7,4335938	3	-29,065161	-124,88448	-0,0023296685	-0,0019410801
7,4433594	3	-29,065018	-125,9642	-0,00059119798	-0,00040347356
7,453125	3	-29,065454	-126,51695	-0,0021611401	-0,0017105637
7,4628906	3	-29,065449	-126,46136	-0,0010583511	-0,0007570865
7,4726563	3	-29,065668	-127,19242	-0,0019621435	-0,0014792129
7,4824219	3	-29,06587	-129,24799	-0,0010066427	-0,00077007787
7,4921875	3	-29,066282	-129,27533	-0,0019006942	-0,0014192783
7,5019531	3	-29,065851	-128,48289	-0,0012688286	-0,0009231327
7,5117188	3	-29,06612	-130,07942	-0,0016507233	-0,0011891176
7,5214844	3	-29,065823	-130,56116	-0,0014345102	-0,0011157184
7,53125	3	-29,0665	-131,8208	-0,0013752964	-0,0010725469
7,5410156	3	-29,066797	-131,42416	-0,0019088669	-0,0015223288
7,5507813	3	-29,067106	-132,04291	-0,00086998264	-0,00058004563
7,5605469	3	-29,066671	-133,30914	-0,002322492	-0,0019397857
7,5703125	3	-29,067205	-133,92352	-0,00035778643	-5,3704025e-05
7,5800781	3	-29,067627	-133,60352	-0,0029080752	-0,0025105628
7,5898438	3	-29,067455	-134,34933	-7,6256474e-05	0,00019774056
7,5996094	3	-29,067305	-134,78023	-0,0030558521	-0,002753291
7,609375	3	-29,067287	-135,99968	-2,5254558e-05	0,00028854643
7,6191406	3	-29,067556	-135,86226	-0,0031135126	-0,0027596934
7,6289063	3	-29,067438	-135,09348	4,2764295e-05	0,00040385532
7,6386719	3	-29,067736	-137,18404	-0,0031038821	-0,0027863921
7,6484375	3	-29,067081	-137,64398	0,00015508442	0,00047859622
7,6582031	3	-29,068106	-137,13542	-0,0033373446	-0,0029387302
7,6679688	3	-29,066376	-138,06665	0,00031404183	0,00068927172
7,6777344	3	-29,067442	-138,62349	-0,0035339557	-0,0031120244
7,6875	3	-29,068434	-139,81915	0,00044247063	0,00087922625
7,6972656	3	-29,067427	-139,24806	-0,0038544687	-0,0034234866
7,7070313	3	-29,068169	-138,79979	0,00071134971	0,0010974171
7,7167969	3	-29,067753	-140,10551	-0,0036136988	-0,003217045
7,7265625	3	-29,068611	-140,74757	0,00047822236	0,00081188703
7,7363281	3	-29,068214	-140,89459	-0,0036076372	-0,0031881244
7,7460938	3	-29,067669	-140,85939	0,00034714089	0,00073503004
7,7558594	3	-29,067991	-140,62761	-0,0033378475	-0,0029370647
7,765625	3	-29,068474	-142,2429	0,00025286805	0,00066389423
7,7753906	3	-29,068098	-141,86549	-0,0033704285	-0,0030230375
7,7851563	3	-29,069113	-141,25301	0,00030908734	0,00074119831
7,7949219	3	-29,06753	-142,25856	-0,0032544169	-0,0029182371
7,8046875	3	-29,067799	-142,92252	0,00010691088	0,00040435855
7,8144531	3	-29,068773	-142,92342	-0,0030622059	-0,0026685419
7,8242188	3	-29,069633	-142,69475	-0,00011150383	0,00020192596
7,8339844	3	-29,068851	-142,36874	-0,0026927837	-0,0023216277
7,84375	3	-29,068542	-144,03983	-0,00061533006	-0,00022717108
7,8535156	3	-29,0688	-143,66882	-0,0022295984	-0,0017905683
7,8632813	3	-29,069027	-142,79712	-0,00072914932	-0,00053967471
7,8730469	3	-29,068844	-143,91951	-0,0020545123	-0,0016083582
7,8828125	3	-29,068705	-143,57999	-0,0011443552	-0,00080477312
7,8925781	3	-29,068773	-144,11324	-0,0018942143	-0,0014312495
7,9023438	3	-29,068895	-143,84256	-0,0010151842	-0,00078145671
7,9121094	3	-29,069403	-143,89134	-0,0018091882	-0,001385553
7,921875	3	-29,068811	-144,58867	-0,0013130053	-0,00096664892
7,9316406	3	-29,068312	-144,58945	-0,0016405039	-0,0011653898
7,9414063	3	-29,068432	-143,77763	-0,0015147298	-0,0011387706
7,9511719	3	-29,069233	-144,55017	-0,0012532641	-0,0008608434
7,9609375	3	-29,068897	-143,89722	-0,0021080629	-0,001740513
7,9707031	3	-29,069471	-144,22104	-0,00064323103	-0,00040494397
7,9804688	3	-29,069006	-144,4046	-0,0024806468	-0,0020708626
7,9902344	3	-29,068682	-143,63452	-0,00028620439	5,8676123e-05
8	3	-29,069687	-144,43242	-0,0029630652	-0,0026578745
8,0097656	3	-29,068722	-144,17075	-4,1563253e-05	0,00027434953
8,0195313	3	-29,068541	-143,47768	-0,0030610277	-0,0027148623
8,0292969	3	-29,068396	-143,5146	5,7816214e-06	0,00036956836
8,0390625	3	-29,069441	-142,84433	-0,0032006605	-0,0028653604
8,0488281	4	-29,069336	-143,38547	8,1875332e-05	0,00040496045
8,0585938	4	-29,068529	-143,83736	-0,003073192	-0,0027086141
8,0683594	4	-29,068941	-142,77052	0,0001210389	0,00051137945
8,078125	4	-29,068655	-143,34821	-0,0034584741	-0,0030592487
8,0878906	4	-29,068684	-142,74739	0,0003756136	0,00076859968
8,0976563	4	-29,068535	-142,58601	-0,0036245482	-0,003178356
8,1074219	4	-29,068577	-142,75113	0,00053509907	0,00092354824
8,1171875	4	-29,068853	-141,63321	-0,0038241879	-0,0033609115
8,1269531	4	-29,068464	-141,74593	0,00070237904	0,0010705242
8,1367188	4	-29,068466	-141,66298	-0,0036390084	-0,0032354344
8,1464844	4	-29,068392	-140,65811	0,00040395666	0,00072005833
8,15625	4	-29,067434	-141,01585	-0,0035666588	-0,0031017535
8,1660156	4	-29,068132	-140,26913	0,00036304467	0,00072931906
8,1757813	4	-29,068893	-140,26076	-0,0033558747	-0,002927633
8,1855469	4	-29,068756	-140,58368	0,00019405794	0,00057663309
8,1953125	4	-29,068914	-139,3013	-0,0032869205	-0,0029270058
8,2050781	4	-29,068058	-139,7027	0,00023457382	0,00059871143
8,2148438	4	-29,068329	-138,58801	-0,0032891631	-0,0029457158
8,2246094	4	-29,067852	-137,79178	9,3720591e-05	0,00043065139
8,234375	4	-29,067884	-138,61505	-0,0029536737	-0,002584195
8,2441406	4	-29,068594	-137,01407	-0,00019798536	9,153955e-05
8,2539063	4	-29,067642	-137,09642	-0,0025447367	-0,0021970184
8,2636719	4	-29,067062	-136,76611	-0,00057662668	-0,00030868719
8,2734375	4	-29,068195	-136,36429	-0,0022239131	-0,0016959758
8,2832031	4	-29,068651	-136,14027	-0,00096428848	-0,00074059772
8,2929688	4	-29,068014	-135,47485	-0,002005249	-0,0015152075
8,3027344	4	-29,067066	-134,28099	-0,0010346586	-0,00075212109
8,3125	4	-29,067616	-134,89902	-0,0019336531	-0,0014169317
8,3222656	4	-29,066889	-133,43335	-0,0011581592	-0,00083874469
8,3320313	4	-29,067665	-133,19078	-0,0017392598	-0,0013035838
8,3417969	4	-29,068096	-133,3806	-0,0013109504	-0,001024851
8,3515625	4	-29,067194	-132,24905	-0,0016060497	-0,0011812692
8,3613281	4	-29,067625	-132,50493	-0,0017322473	-0,0012537187
8,3710938	4	-29,067045	-130,53133	-0,0010729327	-0,00066504104
8,3808594	4	-29,067282	-130,0621	-0,0021845729	-0,0018653484
8,390625	4	-29,066753	-130,65385	-0,00046062609	-0,00024895254
8,4003906	4	-29,067234	-129,32214	-0,0026479342	-0,0022650755
8,4101563	4	-29,067429	-128,92451	-0,00016400001	0,00011865861
8,4199219	4	-29,066435	-128,44786	-0,0030115207	-0,0026360694
8,4296875	4	-29,067102	-128,15712	-4,8672518e-05	0,00031214277
8,4394531	4	-29,06691	-127,76428	-0,0030926578	-0,0027344967
8,4492188	4	-29,066885	-125,74363	-6,7376823e-06	0,00042364487
8,4589844	4	-29,066628	-125,24408	-0,0031652099	-0,0027999897
8,46875	4	-29,066414	-125,70161	0,00012278877	0,00047506738
8,4785156	4	-29,066357	-124,01299	-0,0031961324	-0,0028686232
8,4882813	4	-29,066736	-124,09939	0,00018068138	0,00054818561
8,4980469	4	-29,065363	-122,20033	-0,0034476335	-0,0030893723
8,5078125	4	-29,065859	-122,34114	0,00054582476	0,0008627607
8,5175781	4	-29,06517	-121,99905	-0,0036782271	-0,0032693672
8,5273438	4	-29,065935	-120,60469	0,00054034218	0,00088176684
8,5371094	4	-29,065872	-119,69788	-0,003708472	-0,003313737
8,546875	4	-29,065599	-120,23706	0,00064397493	0,0010147968
8,5566406	4	-29,065866	-118,85299	-0,0036366694	-0,0032015874
8,5664063	4	-29,06542	-118,22675	0,00028736802	0,00073163037
8,5761719	4	-29,064734	-116,23123	-0,0034725966	-0,0031044458
8,5859375	4	-29,065725	-116,22447	0,00040486659	0,00079258496
8,5957031	4	-29,065105	-115,75576	-0,0034002382	-0,0030206195
8,6054688	4	-29,064451	-114,29591	0,00014228543	0,00057307637
8,6152344	4	-29,06498	-113,34378	-0,0031975277	-0,0028204527
8,625	4	-29,064573	-113,08015	0,00017961531	0,0005005172
8,6347656	4	-29,064524	-112,34242	-0,0033222351	-0,0029187414
8,6445313	4	-29,065027	-111,74865	4,1181775e-05	0,00040659614
8,6542969	4	-29,064365	-110,01365	-0,0028602714	-0,0024779488
8,6640625	4	-29,063982	-109,21229	-0,00039786828	-5,942693e-05
8,6738281	4	-29,063391	-109,62093	-0,0025183728	-0,0021048128
8,6835938	4	-29,064236	-107,68085	-0,00057643361	-0,00037354574
8,6933594	4	-29,063692	-106,75432	-0,0020694952	-0,0016238902
8,703125	4	-29,064236	-105,90937	-0,0010339791	-0,00073740183
8,7128906	4	-29,063511	-105,56683	-0,0020336902	-0,0015897121
8,7226563	4	-29,064051	-104,98853	-0,0009961524	-0,00076643931
8,7324219	4	-29,063299	-103,06757	-0,001829334	-0,0013244457
8,7421875	4	-29,063681	-101,69098	-0,0012507759	-0,00089998526
8,7519531	4	-29,06373	-102,40444	-0,0017433679	-0,0012822032
8,7617188	4	-29,063652	-100,76305	-0,0013466954	-0,0010500682
8,7714844	4	-29,062847	-99,604446	-0,001411343	-0,0010912063
8,78125	4	-29,062782	-98,405998	-0,0019117971	-0,0013807213
8,7910156	4	-29,062592	-98,849518	-0,0010613581	-0,00065754366
8,8007813	4	-29,062582	-98,099274	-0,0022728976	-0,0018902272
8,8105469	4	-29,062145	-96,11422	-0,00033019786	-5,6698555e-05
8,8203125	4	-29,062912	-94,948799	-0,0028226175	-0,002476007
8,8300781	4	-29,061878	-94,735954	-0,00013600671	0,00017410683
8,8398438	4	-29,061996	-93,444977	-0,0029755027	-0,0026464548
8,8496094	4	-29,062096	-92,114494	-4,0862215e-05	0,00031711365
8,859375	4	-29,061422	-90,785736	-0,0031523036	-0,0027839509
8,8691406	4	-29,061558	-90,541931	-2,0355219e-06	0,00036200482
8,8789063	4	-29,061428	-90,576302	-0,00319554	-0,0028295296
8,8886719	4	-29,060616	-88,499207	0,00018062943	0,00053827569
8,8984375	4	-29,06102	-87,040474	-0,0032848013	-0,0029008226
8,9082031	4	-29,060923	-87,763329	0,00026693975	0,00062732556
8,9179688	4	-29,060087	-86,571091	-0,0034936625	-0,0031293624
8,9277344	4	-29,060377	-85,645226	0,00059888669	0,00090049859
8,9375	4	-29,060469	-83,516556	-0,0036763856	-0,003312933
8,9472656	4	-29,059431	-82,799568	0,00063910335	0,0010290506
8,9570313	4	-29,059645	-82,856285	-0,0036390717	-0,0031817225
8,9667969	4	-29,060612	-81,502441	0,00057288224	0,0009599051
8,9765625	4	-29,059526	-80,364632	-0,0036297259	-0,0032349618
8,9863281	4	-29,05895	-79,50576	0,00029674338	0,00069180247
8,9960938	4	-29,059483	-79,788956	-0,003281435	-0,0029347895
9,0058594	4	-29,059332	-78,702606	0,0003083839	0,00076319563
9,015625	4	-29,058842	-77,100548	-0,0033915183	-0,0030312263
9,0253906	4	-29,059191	-76,008217	0,0002013857	0,00065305224
9,0351563	4	-29,059019	-76,262016	-0,0032839212	-0,0028443218
9,0449219	4	-29,058334	-74,558037	0,00013619938	0,00048320039
9,0546875	4	-29,057455	-72,947258	-0,0030769643	-0,0027195446
9,0644531	4	-29,0581	-72,091965	-9,7919183e-05	0,00022555492
9,0742188	4	-29,058222	-72,045761	-0,0027529518	-0,0023389158
9,0839844	4	-29,058531	-71,411133	-0,00053535285	-0,00019472279
9,09375	4	-29,057295	-69,479828	-0,0023280755	-0,0018727023
9,1035156	4	-29,058098	-68,322632	-0,00068327878	-0,00048462683
9,1132813	4	-29,057644	-68,694664	-0,0020365326	-0,0016393481
9,1230469	4	-29,057232	-67,678841	-0,0011119589	-0,00078311143
9,1328125	4	-29,05802	-66,196632	-0,0019936031	-0,0015545089
9,1425781	4	-29,056261	-65,234009	-0,0011028793	-0,00081104034
9,1523438	4	-29,05711	-64,552116	-0,0018315425	-0,0012918662
9,1621094	4	-29,056938	-64,085289	-0,0012841221	-0,00092462456
9,171875	4	-29,057158	-62,815323	-0,0017215644	-0,0012828325
9,1816406	4	-29,056532	-61,113125	-0,0015273477	-0,0011658486
9,1914063	4	-29,056221	-61,522163	-0,0012325636	-0,000886717
9,2011719	4	-29,056904	-60,407593	-0,0019760246	-0,0015623411
9,2109375	4	-29,056395	-59,107281	-0,00089370465	-0,00056314608
9,2207031	4	-29,056509	-58,437119	-0,0024884124	-0,0020851602
9,2304688	4	-29,0557	-57,070812	-0,00022312415	2,3410103e-05
9,2402344	4	-29,056124	-57,213139	-0,002940258	-0,002594881
9,25	4	-29,055452	-56,090912	-8,9026798e-05	0,00021543652
9,2597656	4	-29,055454	-54,627712	-0,0030190237	-0,0026339956
9,2695313	4	-29,055363	-54,272823	-2,238914e-05	0,00033757091
9,2792969	4	-29,055504	-54,177101	-0,0031463306	-0,0028051215
9,2890625	4	-29,054502	-52,702892	-8,8571687e-06	0,00037762747
9,2988281	4	-29,054451	-51,851349	-0,0032156485	-0,002777613
9,3085938	4	-29,054388	-50,536785	0,00020706546	0,00057434174
9,3183594	4	-29,053638	-50,804447	-0,0035069226	-0,0030488935
9,328125	4	-29,053955	-49,280785	0,00033609322	0,00070563453
9,3378906	4	-29,054104	-48,393867	-0,0035460684	-0,0031476174
9,3476563	4	-29,053551	-48,356094	0,00051661569	0,00093316275
9,3574219	4	-29,054077	-47,352108	-0,0037238835	-0,0033943984
9,3671875	4	-29,054533	-46,949612	0,00067266228	0,0011098799
9,3769531	4	-29,053301	-45,797043	-0,0035264969	-0,0030977754
9,3867188	4	-29,052687	-45,012272	0,00039406688	0,00079593557
9,3964844	4	-29,053171	-45,013783	-0,0035835574	-0,003177084
9,40625	4	-29,053024	-44,16626	0,00032859534	0,00069225539
9,4160156	4	-29,053591	-42,730999	-0,0033071737	-0,0028646558
9,4257813	4	-29,052258	-43,033527	0,00018433246	0,00058829004
9,4355469	4	-29,052896	-41,399506	-0,0033178129	-0,0029438525
9,4453125	4	-29,051271	-40,828976	0,00026641283	0,00068401202
9,4550781	4	-29,051937	-40,332432	-0,0033396254	-0,0029350992
9,4648438	4	-29,052244	-39,478039	7,000097e-05	0,00044405495
9,4746094	4	-29,051432	-39,731396	-0,0029193929	-0,0025811058
9,484375	4	-29,052382	-38,770828	-0,00015644902	0,00011701519
9,4941406	4	-29,051817	-37,46191	-0,0026635823	-0,0023106923
9,5039063	4	-29,052458	-37,363899	-0,00060179608	-0,00034864043
9,5136719	4	-29,05184	-36,528835	-0,0021205456	-0,0016224486
9,5234375	4	-29,051296	-36,18993	-0,00086099311	-0,00068484916
9,5332031	4	-29,051258	-35,643318	-0,0020675198	-0,0016115329
9,5429688	4	-29,051485	-34,58865	-0,001076676	-0,00079794246
9,5527344	4	-29,050821	-34,525452	-0,0018704387	-0,0013731517
9,5625	4	-29,051296	-33,779964	-0,0011103349	-0,00084172637
9,5722656	4	-29,051468	-33,737831	-0,0018355706	-0,0012998075
9,5820313	4	-29,051229	-33,201221	-0,0012342064	-0,00092221826
9,5917969	4	-29,050787	-32,525082	-0,0015967381	-0,0011214183
9,6015625	4	-29,049532	-31,842236	-0,001693724	-0,0012678554
9,6113281	4	-29,050486	-31,592064	-0,0011491807	-0,00084538548
9,6210938	4	-29,049692	-30,784775	-0,0021892351	-0,0018110767
9,6308594	4	-29,050535	-30,950346	-0,0005229949	-0,00032739062
9,640625	4	-29,049868	-29,278267	-0,002651301	-0,0022635397
9,6503906	4	-29,04875	-29,312744	-0,00017945684	0,00012396357
9,6601563	4	-29,050049	-29,823425	-0,0030279481	-0,0026405114
9,6699219	4	-29,050329	-28,793793	-3,3707256e-05	0,0003297911
9,6796875	4	-29,050007	-28,398224	-0,0031060863	-0,0027242152
9,6894531	4	-29,049915	-27,733204	-5,0204108e-06	0,00031063077
9,6992188	4	-29,049931	-27,716774	-0,003199799	-0,0028529386
9,7089844	4	-29,049356	-27,974882	5,5683631e-05	0,00047257045
9,71875	4	-29,048014	-26,282127	-0,0031903209	-0,0028750328
9,7285156	4	-29,049124	-26,145391	0,00025311121	0,00061096577
9,7382813	4	-29,048754	-26,471615	-0,0034976869	-0,0030907695
9,7480469	4	-29,049225	-26,175007	0,00047360139	0,00085633242
9,7578125	4	-29,048775	-26,021172	-0,0036060619	-0,0032021194
9,7675781	4	-29,048981	-25,16197	0,00045766414	0,00088475598
9,7773438	4	-29,048914	-24,970415	-0,0037597409	-0,0033386734
9,7871094	4	-29,048969	-25,954227	0,00060736504	0,0010592587
9,796875	4	-29,048895	-24,352503	-0,0035918134	-0,0032609568
9,8066406	4	-29,048166	-24,112835	0,00031513948	0,00076535624
9,8164063	4	-29,048571	-24,524555	-0,003535761	-0,0031176286
9,8261719	4	-29,048489	-24,070759	0,00040339437	0,00076523272
9,8359375	4	-29,048096	-24,631508	-0,0033748099	-0,002931888
9,8457031	4	-29,047916	-23,358856	0,00012314282	0,00054817001
9,8554688	4	-29,047529	-23,324211	-0,0032194452	-0,0028509751
9,8652344	4	-29,047895	-24,100487	0,00018147955	0,00059148797
9,875	4	-29,048714	-23,482851	-0,003252184	-0,0028927291
9,8847656	4	-29,047987	-23,001451	-2,9205548e-05	0,00031322706
9,8945313	4	-29,04809	-23,146626	-0,0028782054	-0,0024964996
9,9042969	4	-29,048189	-23,283529	-0,00020887252	-8,5694774e-06
9,9140625	4	-29,048334	-23,325439	-0,0025394913	-0,0021776655
9,9238281	4	-29,04829	-22,581573	-0,0006431021	-0,00045054633
9,9335938	4	-29,047411	-22,61281	-0,0020429755	-0,0015706877
9,9433594	4	-29,048426	-23,148022	-0,00097823923	-0,00071750395
9,953125	4	-29,047607	-22,872147	-0,002093825	-0,0015517017
9,9628906	4	-29,047308	-22,44154	-0,0011802603	-0,00082307286
9,9726563	4	-29,048138	-22,90897	-0,0018212972	-0,0013273787
9,9824219	4	-29,047785	-22,787266	-0,0012111955	-0,00087227754
9,9921875	4	-29,048374	-23,116451	-0,0017866571	-0,0012971456
10,001953	4	-29,046738	-22,444111	-0,0014205215	-0,0010931271
10,011719	4	-29,047728	-22,167171	-0,001393039	-0,0010665823
10,021484	4	-29,046885	-23,5275	-0,001772336	-0,0013480766
10,03125	4	-29,047125	-23,257212	-0,0010787657	-0,00076729641
10,041016	4	-29,048012	-22,850241	-0,0023243187	-0,0019429853
10,050781	5	-29,047491	-22,814423	-0,0002843269	-0,00011593449
10,060547	5	-29,048243	-23,206751	-0,0027777089	-0,0023891283
10,070313	5	-29,047728	-24,232138	-0,00018783358	0,00017332309
10,080078	5	-29,047319	-23,733974	-0,0030887676	-0,0026788095
10,089844	5	-29,047441	-23,434517	2,9208604e-06	0,00034903648
10,099609	5	-29,047606	-24,446547	-0,0030976823	-0,0027764814
10,109375	5	-29,047924	-24,899616	-4,5128472e-05	0,00033443273
10,119141	5	-29,048212	-24,099592	-0,0032744948	-0,0028599217
10,128906	5	-29,048513	-24,455656	0,00015159065	0,00058584451
10,138672	5	-29,047709	-24,752989	-0,0032801512	-0,0029624272
10,148438	5	-29,047527	-26,427694	0,00022162101	0,00058263791
10,158203	5	-29,048355	-25,555416	-0,0035812736	-0,0031363941
10,167969	5	-29,04829	-24,650339	0,00052155723	0,00094335445
10,177734	5	-29,047617	-26,243628	-0,0036747886	-0,0033257725
10,1875	5	-29,048544	-26,710443	0,00050045794	0,00089236064
10,197266	5	-29,047359	-26,882664	-0,0036504513	-0,0032223486
10,207031	5	-29,048115	-26,965477	0,00060368911	0,00096513273
10,216797	5	-29,048422	-27,032587	-0,0036322081	-0,0032306635
10,226563	5	-29,048014	-28,560329	0,00028872964	0,00064248289
10,236328	5	-29,047661	-28,482937	-0,0034355733	-0,0030178607
10,246094	5	-29,048616	-27,820208	0,00038092912	0,0007164476
10,255859	5	-29,048761	-28,828438	-0,0033721679	-0,0030038529
10,265625	5	-29,048256	-29,842983	0,00027162794	0,0006561823
10,275391	5	-29,049084	-30,385908	-0,0032905787	-0,002835419
10,285156	5	-29,049627	-29,942282	9,8666787e-05	0,000413414
10,294922	5	-29,047886	-29,728991	-0,0031113077	-0,0027398688
10,304688	5	-29,048792	-31,96422	-5,9358063e-05	0,00025825409
10,314453	5	-29,049337	-32,318497	-0,0027438842	-0,0023554214
10,324219	5	-29,048805	-32,030102	-0,00044283055	-0,00018593596
10,333984	5	-29,048428	-32,913277	-0,0022427156	-0,0018857557
10,34375	5	-29,049782	-33,674129	-0,00068320357	-0,00051380147
10,353516	5	-29,049023	-34,548584	-0,0021630295	-0,0016225255
10,363281	5	-29,04981	-34,822674	-0,0010446565	-0,00074925186
10,373047	5	-29,049435	-34,292377	-0,0019406296	-0,0014648152
10,382813	5	-29,049105	-35,998711	-0,0010568304	-0,00077124446
10,392578	5	-29,049234	-36,389641	-0,0018200603	-0,0013300672
10,402344	5	-29,049852	-36,554485	-0,0012322325	-0,00092686689
10,412109	5	-29,05024	-36,928375	-0,0016973633	-0,001213731
10,421875	5	-29,050142	-37,954208	-0,0015536749	-0,0011807051
10,431641	5	-29,050352	-39,349514	-0,0013406677	-0,0009905803
10,441406	5	-29,04986	-39,325264	-0,0020067135	-0,0014749959
10,451172	5	-29,050667	-38,93478	-0,00085106347	-0,00055803498
10,460938	5	-29,050259	-40,442291	-0,0025015101	-0,0020555942
10,470703	5	-29,050735	-41,649284	-0,00023200642	3,8232283e-05
10,480469	5	-29,050844	-41,702988	-0,0028508869	-0,002523599
10,490234	5	-29,050659	-41,970703	-2,2526947e-05	0,00025883818
10,5	5	-29,050306	-42,95932	-0,0030620578	-0,0027313
10,509766	5	-29,050886	-44,682697	-4,9246228e-05	0,00034147842
10,519531	5	-29,05089	-45,243446	-0,0031420854	-0,0027619079
10,529297	5	-29,05135	-45,157505	-7,1545946e-06	0,00036930147
10,539063	5	-29,051487	-46,285873	-0,0031961468	-0,0028136438
10,548828	5	-29,05118	-46,801643	0,00021572894	0,00064332067
10,558594	5	-29,051823	-47,600044	-0,0034263998	-0,0030180681
10,568359	5	-29,05134	-48,416946	0,00029693561	0,00071046693
10,578125	5	-29,051239	-48,973896	-0,0035796154	-0,0031698081
10,587891	5	-29,053022	-50,252193	0,0005575699	0,0009346283
10,597656	5	-29,052212	-50,724483	-0,0037244309	-0,0033817005
10,607422	5	-29,052349	-51,178391	0,00060291932	0,00096852693
10,617188	5	-29,052061	-52,291622	-0,003591551	-0,0031778314
10,626953	5	-29,053278	-53,29443	0,00044671018	0,00092574127
10,636719	5	-29,053576	-54,475609	-0,0036002849	-0,0031776
10,646484	5	-29,052799	-54,707844	0,00033438118	0,00071581575
10,65625	5	-29,053173	-55,548435	-0,0033485149	-0,0029392976
10,666016	5	-29,052931	-56,849533	0,00022825392	0,00066976435
10,675781	5	-29,0539	-57,410839	-0,003408991	-0,0030112555
10,685547	5	-29,0532	-58,056583	0,00030609895	0,00071165379
10,695313	5	-29,054565	-59,328285	-0,0033412618	-0,002890137
10,705078	5	-29,053377	-59,822815	6,7309593e-05	0,0004295726
10,714844	5	-29,053843	-61,274338	-0,0030000228	-0,002634041
10,724609	5	-29,053783	-61,481373	-0,00010275689	0,00023323433
10,734375	5	-29,054567	-62,026138	-0,0026506234	-0,0023030126
10,744141	5	-29,05422	-63,077847	-0,00067452062	-0,00032893443
10,753906	5	-29,054798	-64,01622	-0,002179974	-0,0016787166
10,763672	5	-29,055187	-64,946724	-0,00069253857	-0,00055643363
10,773438	5	-29,05533	-66,211227	-0,0020444226	-0,0015979233
10,783203	5	-29,053757	-67,146706	-0,0012058415	-0,00085111166
10,792969	5	-29,055679	-68,190918	-0,0018926081	-0,0013713128
10,802734	5	-29,055464	-69,08728	-0,0011157144	-0,00079939805
10,8125	5	-29,055655	-69,771576	-0,0018103198	-0,0013717311
10,822266	5	-29,056042	-71,600121	-0,0013571298	-0,0010007257
10,832031	5	-29,05615	-71,682816	-0,0015932554	-0,0011152254
10,841797	5	-29,055538	-72,227867	-0,0016402797	-0,0012139784
10,851563	5	-29,056612	-73,099869	-0,0011924354	-0,00088431314
10,861328	5	-29,055954	-74,386261	-0,0021781134	-0,0017647819
10,871094	5	-29,055803	-74,968132	-0,00056617748	-0,00038850488
10,880859	5	-29,056482	-76,213966	-0,0026386974	-0,0022066925
10,890625	5	-29,057142	-77,064278	-0,00021648593	0,00010263724
10,900391	5	-29,056778	-78,269485	-0,0030660506	-0,0026397298
10,910156	5	-29,056568	-79,019058	-1,2955134e-05	0,00037421982
10,919922	5	-29,057487	-79,852379	-0,0030821331	-0,0027031507
10,929688	5	-29,057508	-80,966278	-1,3485696e-05	0,00031389852
10,939453	5	-29,057478	-81,576767	-0,0031575081	-0,0028318546
10,949219	5	-29,058361	-82,598793	7,063034e-05	0,00041616798
10,958984	5	-29,057518	-83,566566	-0,0031780426	-0,0028125744
10,96875	5	-29,058811	-84,603577	0,00019645609	0,00059673685
10,978516	5	-29,058002	-86,007553	-0,0035064484	-0,0031256159
10,988281	5	-29,058182	-86,350876	0,00038835569	0,0007771806
10,998047	5	-29,059601	-87,360779	-0,0035840876	-0,0031640141
11,007813	5	-29,059008	-88,866501	0,00054770673	0,0009642184
11,017578	5	-29,059395	-89,829926	-0,003773547	-0,0033986899
11,027344	5	-29,060116	-90,283096	0,00062537484	0,0010504035
11,037109	5	-29,059303	-90,802444	-0,0035703895	-0,0032455062
11,046875	5	-29,059221	-91,565811	0,00040557352	0,00078582624
11,056641	5	-29,060368	-93,28846	-0,0035457241	-0,0032408936
11,066406	5	-29,060047	-93,705093	0,00035403675	0,00072567881
11,076172	5	-29,060337	-94,669624	-0,0032589813	-0,0028780731
11,085938	5	-29,059937	-96,047333	0,00011650613	0,00059469987
11,095703	5	-29,059954	-97,262932	-0,0033204148	-0,0029282279
11,105469	5	-29,060266	-97,693649	0,00022535169	0,00058389344
11,115234	5	-29,060755	-98,34655	-0,0032589422	-0,0028312742
11,125	5	-29,061134	-99,181496	3,3940305e-05	0,00035965716
11,134766	5	-29,06151	-101,4165	-0,0029083297	-0,0025395977
11,144531	5	-29,061211	-101,37722	-0,00023393819	1,6242993e-05
11,154297	5	-29,062521	-101,14454	-0,0025418478	-0,002138441
11,164063	5	-29,061594	-102,96637	-0,00072538661	-0,00041413453
11,173828	5	-29,062551	-104,19577	-0,0021158908	-0,0016519312
11,183594	5	-29,06197	-104,8404	-0,00090739509	-0,00066542119
11,193359	5	-29,061268	-105,29034	-0,0019859609	-0,0014843055
11,203125	5	-29,062172	-106,23486	-0,0011629603	-0,00083062617
11,212891	5	-29,062464	-108,40499	-0,0019272034	-0,0013720463
11,222656	5	-29,063181	-108,76229	-0,0011605254	-0,00089181698
11,232422	5	-29,063028	-108,57851	-0,001776406	-0,0012169903
11,242188	5	-29,062405	-109,65391	-0,001435155	-0,0010486902
11,251953	5	-29,063347	-110,56697	-0,0015571311	-0,0011391016
11,261719	5	-29,062742	-112,33097	-0,001758907	-0,0012713353
11,271484	5	-29,063133	-112,92004	-0,0010948193	-0,00070518139
11,28125	5	-29,063435	-112,58729	-0,0023249378	-0,0019657472
11,291016	5	-29,063749	-114,76155	-0,00042612635	-0,00022462427
11,300781	5	-29,063768	-115,40361	-0,002711911	-0,0022837888
11,310547	5	-29,06353	-115,7187	-0,00012793913	0,00022593384
11,320313	5	-29,063862	-116,27638	-0,0031073007	-0,002727672
11,330078	5	-29,063297	-117,50048	-2,434841e-05	0,00039144387
11,339844	5	-29,06451	-119,15787	-0,0031426116	-0,002750369
11,349609	5	-29,064371	-119,06516	2,6836351e-05	0,00035247536
11,359375	5	-29,064335	-118,78504	-0,0032579007	-0,0028570178
11,369141	5	-29,064995	-120,61592	0,00011024458	0,00050344458
11,378906	5	-29,065838	-121,4502	-0,003216852	-0,0028792752
11,388672	5	-29,065176	-121,54839	0,00032003663	0,00070207281
11,398438	5	-29,065601	-122,32539	-0,0035091029	-0,0031384022
11,408203	5	-29,065529	-123,40805	0,00058291084	0,00093736377
11,417969	5	-29,065449	-125,46049	-0,0036867855	-0,0033116138
11,427734	5	-29,065329	-124,98737	0,00052427221	0,00097277988
11,4375	5	-29,065296	-124,51893	-0,0036702231	-0,0033060345
11,447266	5	-29,064972	-126,2323	0,00062463165	0,0010282446
11,457031	5	-29,065987	-127,4336	-0,0035980851	-0,003178122
11,466797	5	-29,066095	-127,62666	0,00031365387	0,00065927848
11,476563	5	-29,066767	-127,82699	-0,0034713959	-0,0030970108
11,486328	5	-29,065592	-127,95758	0,00036631638	0,00075802056
11,496094	5	-29,065857	-129,90994	-0,0034307209	-0,0029872584
11,505859	5	-29,066126	-130,44315	0,00019964355	0,00062689942
11,515625	5	-29,067017	-130,00079	-0,0032549838	-0,002855052
11,525391	5	-29,066519	-131,12358	0,00010101576	0,00046902496
11,535156	5	-29,066879	-132,25833	-0,0031923084	-0,0028103262
11,544922	5	-29,067053	-132,99756	-2,2727472e-05	0,00033343118
11,554688	5	-29,066593	-132,85684	-0,0027541532	-0,002332719
11,564453	5	-29,066137	-132,59494	-0,00046198984	-0,00023642223
11,574219	5	-29,066313	-134,40829	-0,0023744295	-0,001973572
11,583984	5	-29,067528	-134,68655	-0,00068965298	-0,00040574506
11,59375	5	-29,0674	-134,09978	-0,0020405669	-0,0015656924
11,603516	5	-29,066967	-135,12215	-0,0010148576	-0,00075874844
11,613281	5	-29,067675	-136,08954	-0,0019757857	-0,0015019049
11,623047	5	-29,067398	-137,54904	-0,0010352479	-0,00078509864
11,632813	5	-29,067755	-136,83347	-0,001878033	-0,0013599466
11,642578	5	-29,067829	-137,23477	-0,0013640753	-0,00097535225
11,652344	5	-29,066732	-138,78711	-0,0016300686	-0,0011883755
11,662109	5	-29,068041	-138,71826	-0,0014852248	-0,0011239152
11,671875	5	-29,067745	-137,78596	-0,0013985293	-0,0010602511
11,681641	5	-29,067528	-138,74106	-0,0019490068	-0,0015074965
11,691406	5	-29,067753	-138,7662	-0,00092662778	-0,00056064181
11,701172	5	-29,067078	-140,51193	-0,0024347126	-0,002089075
11,710938	5	-29,067554	-140,07697	-0,00025538559	2,2602326e-05
11,720703	5	-29,067667	-139,70152	-0,0029186143	-0,0025007576
11,730469	5	-29,06815	-140,92946	-9,5694704e-05	0,00027880739
11,740234	5	-29,067636	-141,61678	-0,0031041133	-0,002721583
11,75	5	-29,068258	-141,59811	3,282461e-05	0,00039731938
11,759766	5	-29,0683	-141,91037	-0,0031828366	-0,0027802084
11,769531	5	-29,068491	-141,8492	1,6136764e-05	0,00033884466
11,779297	5	-29,069855	-143,26695	-0,0032408971	-0,0028325054
11,789063	5	-29,068983	-142,83734	0,00016800201	0,00058270025
11,798828	5	-29,068705	-142,16367	-0,0033572814	-0,0029456064
11,808594	5	-29,068251	-142,88022	0,00032715689	0,00068141596
11,818359	5	-29,06904	-143,64136	-0,0035386803	-0,0032022689
11,828125	5	-29,068115	-143,55742	0,00054366491	0,00095636427
11,837891	5	-29,068283	-143,46974	-0,003798736	-0,0033650566
11,847656	5	-29,067841	-143,17128	0,00059144106	0,00096640596
11,857422	5	-29,068335	-144,36023	-0,0035567991	-0,0031486619
11,867188	5	-29,068705	-144,14784	0,00051846466	0,00092765468
11,876953	5	-29,068615	-143,45079	-0,0035567863	-0,0031499343
11,886719	5	-29,068521	-144,52519	0,00023242799	0,00062187173
11,896484	5	-29,069597	-144,21689	-0,0033174455	-0,0029133474
11,90625	5	-29,069448	-144,82152	0,0003022232	0,00072918378
11,916016	5	-29,069168	-144,64566	-0,0034286259	-0,0030172481
11,925781	5	-29,069328	-144,18187	0,00025334142	0,0006481515
11,935547	5	-29,068518	-144,96379	-0,0032514518	-0,0028327375
11,945313	5	-29,069136	-144,64975	3,9259612e-05	0,00039828563
11,955078	5	-29,069723	-143,58887	-0,0030540254	-0,0026958494
11,964844	5	-29,069248	-143,94728	-0,00017050166	0,00023016351
11,974609	5	-29,068729	-143,72035	-0,0025401274	-0,0021746659
11,984375	5	-29,069969	-144,07167	-0,00069713447	-0,00033895089
11,994141	5	-29,068851	-144,28899	-0,0022640983	-0,0017979459
12,003906	5	-29,068346	-143,98309	-0,00071030291	-0,00052742189
12,013672	5	-29,069958	-144,56583	-0,0019757655	-0,0014734915
12,023438	5	-29,069313	-144,46434	-0,0010807333	-0,00083918375
12,033203	5	-29,069256	-143,81273	-0,0020579337	-0,0015204907
12,042969	6	-29,070251	-143,93242	-0,0010971128	-0,00083919714
12,052734	6	-29,069363	-143,52589	-0,0017445236	-0,001275877
12,0625	6	-29,068302	-143,53334	-0,0013870266	-0,0010152198
12,072266	6	-29,068974	-143,74265	-0,0016439884	-0,0011005453
12,082031	6	-29,069319	-142,74391	-0,0015681817	-0,0012516932
12,091797	6	-29,06908	-143,39581	-0,0010608993	-0,00082860218
12,101563	6	-29,069616	-142,48862	-0,0021422561	-0,0017328983
12,111328	6	-29,068848	-142,01146	-0,0007180727	-0,00041036689
12,121094	6	-29,069529	-142,3454	-0,0026144409	-0,0022436231
12,130859	6	-29,069784	-141,56979	-0,00018605053	0,00013074256
12,140625	6	-29,068869	-141,80235	-0,0030874284	-0,002639988
12,150391	6	-29,06916	-141,18042	-1,8616411e-05	0,00029668916
12,160156	6	-29,069311	-140,61002	-0,0030537907	-0,0027256766
12,169922	6	-29,068996	-141,34286	-2,7250499e-05	0,00037893682
12,179688	6	-29,069445	-139,94621	-0,0032046451	-0,0028250935
12,189453	6	-29,068401	-139,86217	2,2138847e-05	0,00034746097
12,199219	6	-29,068918	-140,18694	-0,0032192278	-0,0028460491
12,208984	6	-29,068384	-139,02353	0,00023349217	0,00069392752
12,21875	6	-29,067574	-138,77022	-0,0034788784	-0,0030961498
12,228516	6	-29,068329	-138,46306	0,0004232119	0,00079032569
12,238281	6	-29,068666	-137,84465	-0,0035922895	-0,003187557
12,248047	6	-29,068415	-138,03793	0,00055233308	0,0010211949
12,257813	6	-29,069403	-136,72107	-0,0038527134	-0,0034176602
12,267578	6	-29,068987	-136,29416	0,00060408737	0,00099654216
12,277344	6	-29,068213	-136,37312	-0,0034892936	-0,003127062
12,287109	6	-29,06708	-135,97983	0,00041171807	0,00079170242
12,296875	6	-29,068504	-136,1953	-0,0035176999	-0,0031531707
12,306641	6	-29,067293	-134,87332	0,00029039773	0,00068237196
12,316406	6	-29,068022	-134,50764	-0,0033404443	-0,0028808571
12,326172	6	-29,068037	-134,38985	0,00019696716	0,00062941253
12,335938	6	-29,066723	-132,6543	-0,0032859733	-0,0029539776
12,345703	6	-29,06823	-131,98468	0,00024837747	0,00062045938
12,355469	6	-29,06805	-131,80063	-0,003219706	-0,0028534334
12,365234	6	-29,067938	-131,34621	2,0456209e-05	0,00030800581
12,375	6	-29,068132	-131,46501	-0,0028454908	-0,0025034305
12,384766	6	-29,067303	-129,7175	-0,00029601593	4,2364263e-06
12,394531	6	-29,068045	-129,66357	-0,0023977105	-0,0020182617
12,404297	6	-29,067593	-129,35791	-0,00076298788	-0,00042489005
12,414063	6	-29,067055	-128,75659	-0,0020805968	-0,0016474972
12,423828	6	-29,066793	-127,46282	-0,000929564	-0,00071463973
12,433594	6	-29,067648	-127,03255	-0,002025859	-0,0014984871
12,443359	6	-29,066254	-126,7451	-0,0010382087	-0,00079942791
12,453125	6	-29,067158	-126,29656	-0,0019201919	-0,001410762
12,462891	6	-29,066822	-124,12509	-0,0012276953	-0,00093102013
12,472656	6	-29,066826	-123,88303	-0,0016923146	-0,0013037354
12,482422	6	-29,066689	-124,31575	-0,0013852203	-0,0010201517
12,492188	6	-29,065855	-123,23236	-0,0015752432	-0,0010829921
12,501953	6	-29,065645	-122,40384	-0,0017960938	-0,0013683349
12,511719	6	-29,066311	-120,68968	-0,0009127807	-0,00063508149
12,521484	6	-29,066517	-120,72115	-0,0023688381	-0,0020020267
12,53125	6	-29,06567	-120,48796	-0,00043543449	-0,00021323879
12,541016	6	-29,066061	-118,8926	-0,002772185	-0,0023738535
12,550781	6	-29,065626	-117,7506	-7,7591612e-05	0,00026235497
12,560547	6	-29,066135	-117,88851	-0,0030630024	-0,0027018921
12,570313	6	-29,066238	-117,28417	-2,6661291e-05	0,00035572879
12,580078	6	-29,065521	-116,32126	-0,003145051	-0,0028168019
12,589844	6	-29,06502	-114,49987	6,8947702e-05	0,00043420322
12,599609	6	-29,065252	-114,73501	-0,0032738298	-0,0028870937
12,609375	6	-29,065218	-114,56094	0,00010075149	0,00047680477
12,619141	6	-29,065592	-113,01951	-0,0032737725	-0,0028670996
12,628906	6	-29,064693	-111,73239	0,00027393398	0,00069142436
12,638672	6	-29,065342	-111,10084	-0,0035360388	-0,0031495176
12,648438	6	-29,063993	-110,66912	0,00048041664	0,00088556024
12,658203	6	-29,064657	-110,05853	-0,0036362419	-0,0032670374
12,667969	6	-29,063978	-107,78294	0,00051657157	0,00092665106
12,677734	6	-29,0644	-107,68259	-0,0037619267	-0,0033795447
12,6875	6	-29,064096	-107,86581	0,00063866621	0,0010051144
12,697266	6	-29,064638	-106,10177	-0,0034907945	-0,0031307514
12,707031	6	-29,063017	-104,74026	0,00034516808	0,00070720119
12,716797	6	-29,06374	-103,91855	-0,0035421408	-0,0030883704
12,726563	6	-29,063507	-103,9964	0,00035925535	0,00074950379
12,736328	6	-29,062263	-103,53936	-0,0034050627	-0,0029611674
12,746094	6	-29,063566	-101,33688	0,00015567872	0,00051126385
12,755859	6	-29,061989	-99,988121	-0,0031972327	-0,0028310923
12,765625	6	-29,063662	-100,38972	0,00020221676	0,00052671973
12,775391	6	-29,062557	-99,481789	-0,0031337142	-0,0028034043
12,785156	6	-29,062471	-98,269493	-0,0001495902	0,00018321065
12,794922	6	-29,06258	-96,404236	-0,0026433249	-0,0022443426
12,804688	6	-29,062788	-96,56572	-0,00035910873	-0,00021922254
12,814453	6	-29,062218	-96,036827	-0,0023868899	-0,0020543654
12,824219	6	-29,062147	-93,651726	-0,00082551141	-0,00056195789
12,833984	6	-29,062101	-92,632324	-0,0019620829	-0,001470302
12,84375	6	-29,061977	-92,864334	-0,00098843465	-0,00071217067
12,853516	6	-29,061939	-91,848282	-0,0019707743	-0,0015667566
12,863281	6	-29,061821	-90,257957	-0,0010725559	-0,00080611074
12,873047	6	-29,061478	-89,069229	-0,001828635	-0,0013017656
12,882813	6	-29,061859	-88,771004	-0,0013645361	-0,00098091329
12,892578	6	-29,060726	-88,409798	-0,0016544976	-0,0011988939
12,902344	6	-29,060539	-86,163223	-0,0015114394	-0,0011732519
12,912109	6	-29,060795	-85,328896	-0,0012031625	-0,00093819818
12,921875	6	-29,060568	-85,2463	-0,0020518661	-0,001585244
12,931641	6	-29,059984	-84,889397	-0,00086269388	-0,00049683225
12,941406	6	-29,060585	-83,611	-0,0025635494	-0,0022291129
12,951172	6	-29,060545	-81,83548	-0,00020974396	2,239809e-05
12,960938	6	-29,059944	-80,715378	-0,0029263939	-0,0025770694
12,970703	6	-29,059673	-80,966278	-7,4258933e-05	0,00027959718
12,980469	6	-29,060238	-79,306725	-0,0030688581	-0,0027158209
12,990234	6	-29,05937	-77,813286	-1,8404535e-05	0,00033860252
13	6	-29,059593	-77,36927	-0,0031779299	-0,002792272
13,009766	6	-29,058968	-76,851158	4,8947841e-05	0,00035136749
13,019531	6	-29,058947	-75,719429	-0,0033026123	-0,002934091
13,029297	6	-29,058382	-74,430794	0,0001822511	0,00060197816
13,039063	6	-29,059496	-73,590096	-0,0033265254	-0,0029734459
13,048828	6	-29,058193	-73,709503	0,00037224178	0,0006810007
13,058594	6	-29,059109	-72,930664	-0,0036150303	-0,0032666172
13,068359	6	-29,058508	-70,851387	0,00060341309	0,00099779561
13,078125	6	-29,058779	-69,81131	-0,0037219618	-0,0033529568
13,087891	6	-29,057047	-69,259888	0,00052266533	0,00090747833
13,097656	6	-29,057314	-69,110405	-0,0036436401	-0,0032646437
13,107422	6	-29,057358	-66,666138	0,00057534617	0,00095916929
13,117188	6	-29,056446	-65,684502	-0,0034493874	-0,0030906145
13,126953	6	-29,057714	-66,06057	0,00019553278	0,00060180953
13,136719	6	-29,057253	-65,338837	-0,0033993984	-0,0030193825
13,146484	6	-29,057444	-64,147995	0,00033080534	0,00073136843
13,15625	6	-29,057137	-62,648022	-0,003381572	-0,0030017637
13,166016	6	-29,056553	-61,735008	0,00017453174	0,00051502022
13,175781	6	-29,055994	-62,012447	-0,003119377	-0,0027844345
13,185547	6	-29,056074	-60,440395	4,5189227e-05	0,00041919417
13,195313	6	-29,056133	-58,797821	-0,0029765342	-0,0026337795
13,205078	6	-29,055679	-58,840179	-0,00027975504	2,5906447e-05
13,214844	6	-29,055088	-58,32497	-0,0025363876	-0,0020635973
13,224609	6	-29,056221	-56,774876	-0,00054245337	-0,00036717817
13,234375	6	-29,055218	-55,618397	-0,0021645748	-0,0018516495
13,244141	6	-29,055882	-54,972824	-0,00095033506	-0,00068804313
13,253906	6	-29,054832	-54,913143	-0,001925903	-0,0014483257
13,263672	6	-29,054457	-53,847301	-0,001008017	-0,00075563014
13,273438	6	-29,055044	-52,522179	-0,0020146805	-0,0015068275
13,283203	6	-29,055141	-51,982327	-0,0011908332	-0,00092232012
13,292969	6	-29,053871	-51,560661	-0,0017520081	-0,0012828241
13,302734	6	-29,053904	-50,107521	-0,0014089799	-0,00096334767
13,3125	6	-29,054752	-49,49659	-0,0014974357	-0,0010416162
13,322266	6	-29,05418	-47,998634	-0,0017484621	-0,0014040879
13,332031	6	-29,053907	-48,661251	-0,00096109422	-0,00070989894
13,341797	6	-29,054142	-47,6129	-0,0022337229	-0,0017376903
13,351563	6	-29,053225	-46,116058	-0,00064024475	-0,00025951859
13,361328	6	-29,053194	-46,273861	-0,0028006248	-0,0023980672
13,371094	6	-29,053549	-44,967178	-0,00012205579	0,00022142904
13,380859	6	-29,053488	-44,386311	-0,0030692681	-0,0026663062
13,390625	6	-29,052856	-43,250004	-1,1843513e-05	0,00033927744
13,400391	6	-29,052834	-42,35817	-0,0030173366	-0,0026655465
13,410156	6	-29,052227	-42,463058	0,00011755736	0,00040644803
13,419922	6	-29,052958	-41,726734	-0,0032158922	-0,0028066295
13,429688	6	-29,052235	-40,838478	1,0072108e-05	0,00037743003
13,439453	6	-29,052557	-40,77293	-0,0033746739	-0,002983826
13,449219	6	-29,051918	-39,415844	0,00025478628	0,00067477731
13,458984	6	-29,053047	-39,582478	-0,0034174931	-0,0030350136
13,46875	6	-29,05233	-38,273167	0,00039797073	0,00077683257
13,478516	6	-29,052338	-36,81477	-0,0036328968	-0,0032728333
13,488281	6	-29,05147	-37,417988	0,00062558695	0,0010302442
13,498047	6	-29,052113	-36,558006	-0,0038171378	-0,0033858893
13,507813	6	-29,050877	-35,642422	0,0004778523	0,0008693444
13,517578	6	-29,052172	-35,307594	-0,0035093559	-0,0031284147
13,527344	6	-29,050089	-34,329815	0,00044398097	0,00082511618
13,537109	6	-29,051287	-34,209061	-0,0034318944	-0,0030089503
13,546875	6	-29,050636	-33,74448	0,00017319762	0,0005425819
13,556641	6	-29,050739	-32,665897	-0,0032568234	-0,0029549513
13,566406	6	-29,051023	-32,973846	0,00019097657	0,00061876798
13,576172	6	-29,050747	-31,657497	-0,0033314093	-0,0029770888
13,585938	6	-29,05048	-31,597427	0,00022372245	0,00062197703
13,595703	6	-29,049952	-31,278412	-0,0031593908	-0,002795524
13,605469	6	-29,049721	-30,338299	-3,1660747e-05	0,00024861266
13,615234	6	-29,049969	-29,924791	-0,0028028535	-0,002517015
13,625	6	-29,049646	-29,542633	-0,00034797797	-7,6564756e-05
13,634766	6	-29,049473	-28,529762	-0,002435778	-0,0019995589
13,644531	6	-29,049786	-29,002111	-0,00084565399	-0,00058149197
13,654297	6	-29,049255	-27,639605	-0,0020443585	-0,0015995204
13,664063	6	-29,049162	-27,274656	-0,00090164418	-0,00066733151
13,673828	6	-29,04917	-27,408264	-0,0019739997	-0,0014650039
13,683594	6	-29,049213	-26,773085	-0,00114547	-0,00087505404
13,693359	6	-29,050041	-26,844553	-0,001827584	-0,0013640739
13,703125	6	-29,049374	-26,177633	-0,0012988742	-0,00096261717
13,712891	6	-29,049023	-25,58168	-0,0017170931	-0,0013503633
13,722656	6	-29,049377	-26,343147	-0,0014420776	-0,0010774438
13,732422	6	-29,049173	-25,23411	-0,0014236516	-0,00095912337
13,742188	6	-29,048935	-24,874582	-0,0018759681	-0,0015307978
13,751953	6	-29,049583	-25,092344	-0,00074445159	-0,00051008514
13,761719	6	-29,049183	-24,256111	-0,0023921679	-0,0020451844
13,771484	6	-29,047907	-24,376587	-0,00038982596	-0,00014777642
13,78125	6	-29,049063	-23,712404	-0,0028701311	-0,0025276847
13,791016	6	-29,049442	-23,462456	-5,8543374e-05	0,00027383168
13,800781	6	-29,048285	-24,02354	-0,0030853306	-0,0027110297
13,810547	6	-29,048664	-22,950153	1,5124242e-05	0,00037108961
13,820313	6	-29,048285	-22,647623	-0,003171596	-0,0027588008
13,830078	6	-29,048183	-23,24408	7,9052115e-05	0,00043832543
13,839844	6	-29,048044	-22,456684	-0,0032769011	-0,0028751965
13,849609	6	-29,047594	-23,020338	0,00013331446	0,00046344774
13,859375	6	-29,048122	-21,824297	-0,0033965176	-0,0029639616
13,869141	6	-29,047615	-21,963659	0,00036730737	0,00071820017
13,878906	6	-29,048077	-22,624489	-0,0035519155	-0,0031427422
13,888672	6	-29,047029	-21,868107	0,00049183075	0,00087751157
13,898438	6	-29,047859	-21,291151	-0,0037125072	-0,0032792119
13,908203	6	-29,047743	-21,903645	0,00055409851	0,00097927591
13,917969	6	-29,046761	-21,69706	-0,0037930082	-0,0033838197
13,927734	6	-29,047625	-22,236015	0,00046942907	0,00088192639
13,9375	6	-29,047007	-21,163858	-0,0034092423	-0,0030338548
13,947266	6	-29,047575	-21,175817	0,00037644058	0,00077024742
13,957031	6	-29,047758	-22,184383	-0,0034571539	-0,0031052211
13,966797	6	-29,047171	-21,617655	0,00027078815	0,00059624168
13,976563	6	-29,048105	-21,95796	-0,0032311729	-0,0028579815
13,986328	6	-29,047073	-21,613297	8,2579063e-05	0,00047265046
13,996094	6	-29,046902	-21,478458	-0,0032789046	-0,0029102245
14,005859	6	-29,047266	-22,270325	0,0001887235	0,00055977557
14,015625	6	-29,04719	-21,372345	-0,0030755247	-0,0026607709
14,025391	6	-29,047537	-21,549761	-0,00023007662	0,00010566047
14,035156	6	-29,047985	-22,290499	-0,0026734823	-0,0022611914
14,044922	7	-29,047379	-22,245571	-0,00038656284	-0,00019551718
14,054688	7	-29,047251	-22,082739	-0,0023168342	-0,0018352616
14,064453	7	-29,047615	-21,684263	-0,00094114296	-0,00061182556
14,074219	7	-29,047911	-22,132248	-0,0019761263	-0,0015021
14,083984	7	-29,047056	-23,292248	-0,00091845414	-0,00072379346
14,09375	7	-29,047167	-22,958759	-0,0018957314	-0,001401203
14,103516	7	-29,047632	-22,097713	-0,0012821233	-0,00092611584
14,113281	7	-29,047131	-23,353714	-0,0017775862	-0,0013084869
14,123047	7	-29,047323	-23,97146	-0,0012819156	-0,00094650529
14,132813	7	-29,047405	-23,706873	-0,0016217155	-0,0012641565
14,142578	7	-29,047775	-23,363493	-0,0016148419	-0,0012003719
14,152344	7	-29,04705	-23,960508	-0,0012136006	-0,00084792566
14,162109	7	-29,047512	-25,338493	-0,0020291891	-0,0016187871
14,171875	7	-29,047886	-24,878885	-0,0006496135	-0,00033676272
14,181641	7	-29,048355	-24,118145	-0,0026629099	-0,0023476859
14,191406	7	-29,047541	-25,25065	-0,00022933797	6,7971996e-07
14,201172	7	-29,04867	-25,485624	-0,0029927844	-0,0026088546
14,210938	7	-29,047241	-26,547276	-6,4197739e-05	0,00026532888
14,220703	7	-29,048227	-25,729704	-0,0031579805	-0,0027631228
14,230469	7	-29,047787	-25,819895	3,6959682e-05	0,00036989007
14,240234	7	-29,048214	-27,652401	-0,0031225914	-0,002779027
14,25	7	-29,048742	-27,797018	0,00010068907	0,00046583475
14,259766	7	-29,04768	-27,630888	-0,0033588302	-0,0029793333
14,269531	7	-29,048267	-28,055347	0,00016886072	0,00058759446
14,279297	7	-29,048384	-28,773342	-0,0033861808	-0,002973462
14,289063	7	-29,049002	-29,333811	0,00035780002	0,00079889683
14,298828	7	-29,04826	-29,144772	-0,0037029458	-0,0032907957
14,308594	7	-29,047617	-29,008427	0,00063346396	0,0010314446
14,318359	7	-29,048994	-30,831936	-0,0036402252	-0,003262186
14,328125	7	-29,049061	-31,577536	0,00044161497	0,00091467606
14,337891	7	-29,04891	-31,427164	-0,0036325327	-0,0033020736
14,347656	7	-29,049456	-31,611622	0,00047257185	0,0008911016
14,357422	7	-29,049618	-32,179466	-0,0034293453	-0,0030145585
14,367188	7	-29,048395	-33,959728	0,00029532282	0,00069577061
14,376953	7	-29,049322	-33,637302	-0,0034451592	-0,0030958755
14,386719	7	-29,049238	-33,340919	0,00028809576	0,00067294622
14,396484	7	-29,049362	-34,862404	-0,0033378876	-0,0029216679
14,40625	7	-29,049583	-35,79084	0,00017786835	0,00057158875
14,416016	7	-29,049109	-35,673378	-0,0031806156	-0,0027865274
14,425781	7	-29,049414	-36,181828	6,2761101e-05	0,0003673493
14,435547	7	-29,049612	-36,661438	-0,0029729004	-0,0025955681
14,445313	7	-29,049206	-38,68729	-0,00032662915	4,3449982e-05
14,455078	7	-29,049664	-39,009655	-0,0024836045	-0,0020714044
14,464844	7	-29,050129	-39,015636	-0,00059078378	-0,00039492222
14,474609	7	-29,049635	-39,894619	-0,0021808059	-0,0017362889
14,484375	7	-29,051224	-40,895584	-0,00097035593	-0,00067670795
14,494141	7	-29,051348	-41,243713	-0,0019646755	-0,0014927116
14,503906	7	-29,051205	-41,722599	-0,0010351435	-0,0007950578
14,513672	7	-29,050711	-42,160694	-0,0018938688	-0,0013762732
14,523438	7	-29,051527	-44,052044	-0,001328598	-0,00093692838
14,533203	7	-29,051109	-44,605862	-0,0018453915	-0,0012852941
14,542969	7	-29,050705	-44,54987	-0,0013798265	-0,001049942
14,552734	7	-29,051254	-45,304691	-0,001492289	-0,0010438666
14,5625	7	-29,051552	-46,297722	-0,0017306309	-0,0013747802
14,572266	7	-29,052189	-47,56395	-0,0010259949	-0,00077479921
14,582031	7	-29,051765	-47,504772	-0,0022316778	-0,001779233
14,591797	7	-29,05184	-48,542004	-0,00046084146	-0,00018437012
14,601563	7	-29,051788	-49,5979	-0,002816936	-0,0025209966
14,611328	7	-29,052259	-50,46867	-0,00011170174	0,00019540975
14,621094	7	-29,052511	-50,678047	-0,0029970664	-0,0026564316
14,630859	7	-29,053167	-51,338654	-6,4855922e-05	0,00034217275
14,640625	7	-29,053198	-52,85807	-0,0031619961	-0,0027792568
14,650391	7	-29,051407	-54,260475	8,6766668e-05	0,00045959733
14,660156	7	-29,052944	-54,608658	-0,0031673952	-0,0027922282
14,669922	7	-29,052689	-54,518356	0,00010644493	0,00047915892
14,679688	7	-29,053015	-56,489109	-0,0034147569	-0,0029886884
14,689453	7	-29,053165	-57,523159	0,00031477903	0,00067222037
14,699219	7	-29,054314	-57,393406	-0,0034361335	-0,0030177375
14,708984	7	-29,053886	-58,254284	0,00044422224	0,0008330018
14,71875	7	-29,053497	-59,415737	-0,0036444464	-0,003287218
14,728516	7	-29,054581	-60,859715	0,00063358573	0,0010734807
14,738281	7	-29,054272	-61,316135	-0,0037444218	-0,0033735412
14,748047	7	-29,054876	-61,852409	0,00045694382	0,00085493585
14,757813	7	-29,053843	-63,278839	-0,0035658642	-0,0031844031
14,767578	7	-29,05327	-64,050423	0,00044332264	0,00085354748
14,777344	7	-29,054684	-65,103134	-0,0033624461	-0,0030078921
14,787109	7	-29,055349	-65,439194	0,00020120468	0,00058399182
14,796875	7	-29,055267	-66,627251	-0,0033321423	-0,0029365963
14,806641	7	-29,054989	-67,810936	0,00026591588	0,00063821068
14,816406	7	-29,056046	-68,715515	-0,0033745111	-0,0029961402
14,826172	7	-29,055943	-69,430878	0,00025996487	0,00060856447
14,835938	7	-29,055681	-70,575462	-0,0031259146	-0,002745745
14,845703	7	-29,055889	-71,105751	-2,4069595e-05	0,00026464654
14,855469	7	-29,055805	-72,234291	-0,0028310546	-0,002504288
14,865234	7	-29,05686	-73,061867	-0,00036990916	-4,7160647e-05
14,875	7	-29,056629	-73,996674	-0,0023319931	-0,001923633
14,884766	7	-29,056656	-75,492783	-0,00083715667	-0,00061883021
14,894531	7	-29,056313	-76,121094	-0,0021027785	-0,0016601256
14,904297	7	-29,057091	-76,691452	-0,00090297265	-0,00069378398
14,914063	7	-29,057137	-77,999023	-0,001928195	-0,0013345006
14,923828	7	-29,057447	-78,426613	-0,0011936139	-0,00086676021
14,933594	7	-29,057028	-80,054161	-0,0018541276	-0,0014025936
14,943359	7	-29,058079	-80,84597	-0,0012668485	-0,00093982375
14,953125	7	-29,058439	-81,845146	-0,0016909238	-0,0011959815
14,962891	7	-29,05813	-82,973854	-0,00157016	-0,0010971873
14,972656	7	-29,05798	-83,786736	-0,0014212134	-0,0010308764
14,982422	7	-29,058708	-84,446892	-0,0018198371	-0,0014974501
14,992188	7	-29,059137	-85,594147	-0,00075378933	-0,00055423868
15,001953	7	-29,058865	-86,23101	-0,0024910956	-0,0020398882
15,011719	7	-29,058929	-87,250633	-0,0003665273	-3,0333431e-05
15,021484	7	-29,05924	-88,013893	-0,0029078582	-0,002510519
15,03125	7	-29,059666	-89,089958	-9,8144155e-05	0,00026928488
15,041016	7	-29,059542	-90,278687	-0,0031397981	-0,0027490892
15,050781	7	-29,059631	-90,57708	3,0019146e-05	0,00035776314
15,060547	7	-29,059639	-91,859962	-0,0031235521	-0,0027723825
15,070313	7	-29,059816	-93,189835	9,0576796e-05	0,000457149
15,080078	7	-29,059978	-93,618484	-0,0032459518	-0,0028524867
15,089844	7	-29,060604	-95,075432	0,00011297816	0,00050671073
15,099609	7	-29,061216	-95,81208	-0,0033939932	-0,0029832171
15,109375	7	-29,060865	-96,915367	0,00035774632	0,00080482295
15,119141	7	-29,060129	-97,680573	-0,003527842	-0,0032029988
15,128906	7	-29,061262	-98,000824	0,00050608953	0,00087849982
15,138672	7	-29,060814	-99,481407	-0,0036822781	-0,0032452585
15,148438	7	-29,06172	-100,70795	0,00063579052	0,0010614427
15,158203	7	-29,061794	-101,301	-0,0037780758	-0,0033502746
15,167969	7	-29,061504	-102,06654	0,00043588909	0,00079769467
15,177734	7	-29,061932	-103,25163	-0,0034586664	-0,0030406329
15,1875	7	-29,061306	-103,97187	0,00044155939	0,00085630867
15,197266	7	-29,062275	-105,33778	-0,0034544871	-0,0030590873
15,207031	7	-29,062412	-105,63159	0,00014433157	0,00058319495
15,216797	7	-29,062479	-106,01186	-0,0032586181	-0,002846733
15,226563	7	-29,062057	-107,42678	0,00019696163	0,00056255487
15,236328	7	-29,062283	-108,66891	-0,003341842	-0,0029580814
15,246094	7	-29,063152	-109,02056	0,00016454069	0,00049858121
15,255859	7	-29,062763	-109,79214	-0,0030369405	-0,002689943
15,265625	7	-29,063282	-110,90258	-0,00012740551	0,00018762505
15,275391	7	-29,063707	-112,18278	-0,0026716653	-0,0022964305
15,285156	7	-29,063681	-112,39249	-0,00043381233	-0,00019406583
15,294922	7	-29,063631	-112,79443	-0,0022207948	-0,001856832
15,304688	7	-29,063856	-114,39655	-0,00092384312	-0,00064381189
15,314453	7	-29,063713	-115,08158	-0,0020503316	-0,0015663159
15,324219	7	-29,063807	-115,96626	-0,00095639052	-0,00074918801
15,333984	7	-29,06455	-116,16871	-0,0018092545	-0,0013447584
15,34375	7	-29,064629	-116,84697	-0,0011851233	-0,00086766883
15,353516	7	-29,064938	-118,79739	-0,0018556378	-0,0013421653
15,363281	7	-29,064859	-119,21313	-0,0012915933	-0,00094689877
15,373047	7	-29,064365	-118,87952	-0,0015834167	-0,0012197685
15,382813	7	-29,064541	-120,35726	-0,0015971608	-0,0011688943
15,392578	7	-29,065395	-121,40812	-0,0013191247	-0,00092619198
15,402344	7	-29,064653	-121,71267	-0,0019717147	-0,0016065206
15,412109	7	-29,064394	-121,93311	-0,00052514457	-0,00017495218
15,421875	7	-29,065418	-122,39619	-0,0026077072	-0,0022561881
15,431641	7	-29,066151	-124,74747	-0,00027668313	6,1701758e-05
15,441406	7	-29,065941	-125,11627	-0,0029967595	-0,0026142178
15,451172	7	-29,06522	-124,39493	-9,7542943e-06	0,00037375494
15,460938	7	-29,066286	-125,79577	-0,0031604394	-0,0028142163
15,470703	7	-29,065601	-126,93174	1,1273223e-05	0,00037016851
15,480469	7	-29,066175	-128,04407	-0,0031729301	-0,0027719389
15,490234	7	-29,065928	-127,47808	0,00013063764	0,00051800231
15,5	7	-29,06638	-127,77172	-0,0033370689	-0,0029164259
15,509766	7	-29,06674	-129,49699	0,00016487465	0,00049148616
15,519531	7	-29,066988	-130,1994	-0,0033626244	-0,002961321
15,529297	7	-29,066868	-129,70006	0,00044247907	0,0007835619
15,539063	7	-29,067036	-130,1761	-0,0036623196	-0,0032806788
15,548828	7	-29,067274	-131,43501	0,00055079203	0,00099164958
15,558594	7	-29,067472	-132,88211	-0,003653619	-0,0031948355
15,568359	7	-29,066923	-132,36769	0,00051486492	0,0009403865
15,578125	7	-29,067364	-132,31532	-0,0037084238	-0,003284794
15,587891	7	-29,066647	-134,21237	0,00037963648	0,00084523048
15,597656	7	-29,067156	-134,93025	-0,0033931956	-0,0030049912
15,607422	7	-29,067104	-133,95131	0,0003516869	0,000706458
15,617188	7	-29,067322	-134,56699	-0,0034533772	-0,0030627621
15,626953	7	-29,067591	-135,20966	0,00023530709	0,00063166226
15,636719	7	-29,068104	-136,59143	-0,0033415626	-0,0028893882
15,646484	7	-29,068031	-136,2043	6,2303006e-05	0,00047159797
15,65625	7	-29,066778	-136,23051	-0,0031980975	-0,0028321913
15,666016	7	-29,067909	-137,69942	5,9850136e-05	0,00039369462
15,675781	7	-29,068672	-138,53134	-0,0029450892	-0,0025862432
15,685547	7	-29,067547	-138,16098	-0,00028040013	2,4984547e-06
15,695313	7	-29,068594	-138,2429	-0,0024667487	-0,0020702456
15,705078	7	-29,06793	-137,99541	-0,00058368989	-0,00044814634
15,714844	7	-29,067633	-139,97913	-0,0022725512	-0,0018577749
15,724609	7	-29,067959	-139,63893	-0,00098625966	-0,00066449621
15,734375	7	-29,069242	-138,52664	-0,0019110183	-0,0014086284
15,744141	7	-29,067877	-140,3125	-0,0010681752	-0,00080181833
15,753906	7	-29,068624	-141,03078	-0,0018580575	-0,001403874
15,763672	7	-29,06922	-140,91008	-0,0012629234	-0,00087815593
15,773438	7	-29,067902	-140,68158	-0,0018015419	-0,0012440794
15,783203	7	-29,068525	-140,27982	-0,0014702963	-0,0010531679
15,792969	7	-29,06905	-142,24112	-0,0015094152	-0,0011100129
15,802734	7	-29,069412	-141,78592	-0,0016524121	-0,001222257
15,8125	7	-29,068792	-140,72142	-0,0012290331	-0,0008234189
15,822266	7	-29,069639	-141,58789	-0,0021850062	-0,0017871143
15,832031	7	-29,068609	-142,37401	-0,00049482501	-0,00017370799
15,841797	7	-29,068356	-142,7438	-0,0027457117	-0,0024048248
15,851563	7	-29,067972	-142,22229	-0,00013704463	0,0001833673
15,861328	7	-29,069176	-141,80359	-0,0030972504	-0,0027153245
15,871094	7	-29,070082	-143,26244	-1,4537363e-06	0,00035551123
15,880859	7	-29,069157	-143,25113	-0,0031521954	-0,0027524133
15,890625	7	-29,068552	-142,50867	-1,3128738e-06	0,00030221266
15,900391	7	-29,068842	-142,87531	-0,0031720505	-0,0027780437
15,910156	7	-29,068535	-143,1366	0,00011815995	0,00053953083
15,919922	7	-29,068243	-143,38983	-0,0034086709	-0,0029932859
15,929688	7	-29,069311	-143,30087	0,00023725152	0,00060292869
15,939453	7	-29,06953	-142,66614	-0,0034275018	-0,0030525005
15,949219	7	-29,068874	-143,52814	0,00043474953	0,00083314674
15,958984	7	-29,069014	-143,37463	-0,0037265329	-0,0032945774
15,96875	7	-29,068924	-142,57355	0,00063733419	0,0010705902
15,978516	7	-29,069212	-143,11966	-0,0036623646	-0,003304197
15,988281	7	-29,068003	-142,92923	0,00043967011	0,00085267943
15,998047	7	-29,069433	-143,64481	-0,0036759705	-0,0031886878
16,007813	7	-29,069866	-143,23175	0,00045026565	0,00088003225
16,017578	7	-29,068466	-141,83917	-0,003380408	-0,0029736918
16,027344	7	-29,068705	-142,90392	0,00021978281	0,00064607622
16,037109	7	-29,068472	-143,14653	-0,0034211907	-0,0029826665
16,046875	8	-29,068518	-142,38098	0,00028657683	0,00067125034
16,056641	8	-29,069529	-142,61484	-0,0033934594	-0,0029760541
16,066406	8	-29,068401	-141,98529	0,00012303397	0,00051644765
16,076172	8	-29,068989	-142,86128	-0,0030493343	-0,0026837033
16,085938	8	-29,069662	-142,38976	4,9946684e-05	0,00033326499
16,095703	8	-29,069448	-140,87297	-0,0028611498	-0,002478577
16,105469	8	-29,069073	-141,59253	-0,00046005828	-0,00010491152
16,115234	8	-29,069565	-141,19276	-0,0023266713	-0,0018670887
16,125	8	-29,067698	-141,13522	-0,00067819806	-0,0005305396
16,134766	8	-29,069462	-140,87129	-0,0022473962	-0,0017688829
16,144531	8	-29,068682	-140,10513	-0,0010033094	-0,0007554529
16,154297	8	-29,068708	-140,30737	-0,0018260991	-0,0012917096
16,164063	8	-29,069431	-140,10458	-0,001104404	-0,00080405292
16,173828	8	-29,068777	-138,64645	-0,0019200305	-0,0014132869
16,183594	8	-29,069225	-139,49666	-0,0013109702	-0,00092551589
16,193359	8	-29,06875	-138,60242	-0,0017223435	-0,0011800276
16,203125	8	-29,068584	-138,6098	-0,0015022315	-0,0011100145
16,212891	8	-29,068888	-138,31442	-0,0014722983	-0,0010539395
16,222656	8	-29,068697	-137,68997	-0,0018022144	-0,0015084209
16,232422	8	-29,068691	-137,35219	-0,00086020463	-0,00062099675
16,242188	8	-29,069441	-136,9518	-0,0023556952	-0,0018920955
16,251953	8	-29,068125	-136,16994	-0,00047523703	-0,00016330738
16,261719	8	-29,067589	-136,20023	-0,0028874225	-0,0025071886
16,271484	8	-29,067684	-135,04565	-4,9042064e-05	0,00029359388
16,28125	8	-29,068066	-134,94568	-0,0031299449	-0,0027555572
16,291016	8	-29,067638	-134,3566	1,9737054e-05	0,00039488103
16,300781	8	-29,067425	-133,735	-0,0031276681	-0,0027379096
16,310547	8	-29,068085	-134,21065	9,5568976e-05	0,00046552287
16,320313	8	-29,0683	-132,84886	-0,0031678881	-0,0028322684
16,330078	8	-29,06711	-132,58545	9,806914e-05	0,0004890759
16,339844	8	-29,067621	-132,16891	-0,0034242061	-0,0030274822
16,349609	8	-29,067207	-131,6712	0,00034999146	0,00071548409
16,359375	8	-29,068228	-131,08	-0,0035387885	-0,003094285
16,369141	8	-29,067089	-130,56406	0,00048168818	0,0008325167
16,378906	8	-29,067696	-129,51672	-0,0037159645	-0,0032721623
16,388672	8	-29,068115	-129,64391	0,00070784928	0,0010865217
16,398438	8	-29,067619	-127,56529	-0,0037795298	-0,0033136662
16,408203	8	-29,067099	-127,68494	0,00039719802	0,00081893487
16,417969	8	-29,066971	-127,5439	-0,0035070162	-0,003092811
16,427734	8	-29,066355	-126,54752	0,0004431828	0,00081971631
16,4375	8	-29,066637	-125,83287	-0,0033976594	-0,0030188379
16,447266	8	-29,065853	-125,12851	0,0002080352	0,00059412909
16,457031	8	-29,065653	-124,28764	-0,0032742857	-0,0029062764
16,466797	8	-29,066113	-124,42365	0,00027946648	0,00064957415
16,476563	8	-29,066727	-123,04601	-0,0033485391	-0,0029441817
16,486328	8	-29,06679	-122,364	0,00015188707	0,00053541648
16,496094	8	-29,066826	-122,24911	-0,0030486644	-0,0026759645
16,505859	8	-29,06698	-121,53603	-6,9105445e-05	0,00020224818
16,515625	8	-29,066284	-121,02121	-0,0026846908	-0,0023398662
16,525391	8	-29,0662	-119,44039	-0,00050165312	-0,00023047821
16,535156	8	-29,06559	-119,32203	-0,0022313623	-0,0018321287
16,544922	8	-29,065847	-118,88176	-0,00093329558	-0,00060822716
16,554688	8	-29,065037	-116,84697	-0,002020323	-0,0015787805
16,564453	8	-29,065878	-115,95536	-0,0010459187	-0,00078230875
16,574219	8	-29,065367	-115,62656	-0,0019109212	-0,0013452964
16,583984	8	-29,0648	-115,05313	-0,0011057798	-0,0008113925
16,59375	8	-29,065851	-114,41761	-0,0018190938	-0,0013491065
16,603516	8	-29,064892	-112,64853	-0,0013689171	-0,00096584857
16,613281	8	-29,065748	-112,63847	-0,0017382196	-0,0012165626
16,623047	8	-29,064764	-112,45072	-0,0015173674	-0,00107576
16,632813	8	-29,065479	-110,71829	-0,0014121059	-0,00087418983
16,642578	8	-29,063972	-110,06898	-0,0020486342	-0,0016743117
16,652344	8	-29,064772	-109,50498	-0,00062478543	-0,00040163405
16,662109	8	-29,064695	-108,45819	-0,0024935233	-0,0020748528
16,671875	8	-29,064629	-108,2187	-0,00030461408	-6,084374e-06
16,681641	8	-29,064024	-105,79113	-0,0030547422	-0,0026189524
16,691406	8	-29,063932	-105,65662	2,8498762e-05	0,00037422677
16,701172	8	-29,06377	-105,85059	-0,0031965417	-0,0027388807
16,710938	8	-29,063385	-104,18968	-6,5824133e-06	0,00038824714
16,720703	8	-29,063299	-103,43642	-0,003242265	-0,0028070209
16,730469	8	-29,063505	-102,02436	0,00017757498	0,00051128626
16,740234	8	-29,063677	-101,83476	-0,003197347	-0,0027930764
16,75	8	-29,062988	-100,97243	0,0001211201	0,00054429559
16,759766	8	-29,063248	-99,021568	-0,0034107806	-0,0030443368
16,769531	8	-29,063103	-97,898056	0,00038750761	0,00085943151
16,779297	8	-29,062481	-98,112358	-0,0036022398	-0,0032033341
16,789063	8	-29,062613	-97,330551	0,00047163907	0,00089751667
16,798828	8	-29,062328	-96,299126	-0,003666579	-0,0032197398
16,808594	8	-29,062649	-94,752777	0,00063559145	0,0010559736
16,818359	8	-29,061687	-94,237961	-0,0037793522	-0,0033558626
16,828125	8	-29,062502	-94,033943	0,00036904166	0,00078759674
16,837891	8	-29,062685	-92,195457	-0,0035296786	-0,0030872864
16,847656	8	-29,062387	-90,784447	0,00040604791	0,00081000786
16,857422	8	-29,06172	-90,208557	-0,003479667	-0,003061831
16,867188	8	-29,061331	-90,044601	0,00022263121	0,00061088119
16,876953	8	-29,061531	-88,786369	-0,0032700093	-0,0028685555
16,886719	8	-29,061249	-86,989403	0,00015173689	0,00047958607
16,896484	8	-29,061216	-86,389198	-0,0032484811	-0,0028263596
16,90625	8	-29,061514	-86,4785	9,7679294e-05	0,00051338569
16,916016	8	-29,060905	-84,374023	-0,0029656189	-0,0025134508
16,925781	8	-29,060619	-83,142441	-0,00026458278	-2,4492438e-05
16,935547	8	-29,060297	-82,859634	-0,0025267669	-0,0020711515
16,945313	8	-29,059258	-82,411705	-0,00053678022	-0,00027937017
16,955078	8	-29,059874	-81,6194	-0,0022230193	-0,0017601944
16,964844	8	-29,060402	-79,506653	-0,0010214511	-0,0007278524
16,974609	8	-29,060366	-78,921318	-0,0019134227	-0,0014840772
16,984375	8	-29,059025	-79,045593	-0,00099036633	-0,00074691977
16,994141	8	-29,060234	-77,515396	-0,001836495	-0,0013941349
17,003906	8	-29,058867	-75,705185	-0,0012457155	-0,00091562583
17,013672	8	-29,059383	-74,709579	-0,001766299	-0,0012614841
17,023438	8	-29,058226	-74,555519	-0,0013484622	-0,0010145045
17,033203	8	-29,058712	-74,272888	-0,0015662811	-0,0012000082
17,042969	8	-29,059227	-71,830841	-0,0017344472	-0,0012253583
17,052734	8	-29,058695	-70,865753	-0,0011654529	-0,00078272988
17,0625	8	-29,058655	-71,255402	-0,0021028286	-0,0017563989
17,072266	8	-29,058643	-70,249069	-0,00048315487	-0,00030177657
17,082031	8	-29,058029	-68,917015	-0,002674503	-0,002260817
17,091797	8	-29,057972	-67,58429	-0,00011819153	0,00014757007
17,101563	8	-29,057934	-67,210854	-0,0030952941	-0,002709734
17,111328	8	-29,05797	-67,075508	1,9432628e-06	0,00034459488
17,121094	8	-29,057594	-65,176056	-0,0031851276	-0,0027829616
17,130859	8	-29,056948	-63,585789	3,8244907e-05	0,00041769273
17,140625	8	-29,057793	-63,679054	-0,003183662	-0,0027961929
17,150391	8	-29,05687	-63,286163	0,00012117453	0,00054845319
17,160156	8	-29,056683	-61,914494	-0,0033236817	-0,0029502367
17,169922	8	-29,055838	-60,489235	0,00015004145	0,0005365602
17,179688	8	-29,056881	-59,421658	-0,0034362879	-0,0030543189
17,189453	8	-29,056101	-59,696472	0,00040684681	0,00083207665
17,199219	8	-29,055668	-58,058983	-0,0037548209	-0,0033192271
17,208984	8	-29,055647	-56,469273	0,0005636469	0,00098673173
17,21875	8	-29,055687	-56,272743	-0,0036301885	-0,0031720765
17,228516	8	-29,055515	-56,008434	0,00050680042	0,00090307492
17,238281	8	-29,055761	-54,856091	-0,0036998685	-0,003264311
17,248047	8	-29,055437	-53,506046	0,00037773978	0,00080029661
17,257813	8	-29,054399	-52,430592	-0,0034386341	-0,0030033027
17,267578	8	-29,054585	-52,663162	0,00031101474	0,00080706109
17,277344	8	-29,054918	-51,608326	-0,003524683	-0,003101314
17,287109	8	-29,054331	-50,287563	0,00026046779	0,0006925785
17,296875	8	-29,053928	-49,807056	-0,0032959401	-0,0029151428
17,306641	8	-29,054819	-49,754307	0,00014624326	0,00051299256
17,316406	8	-29,054033	-48,948471	-0,0031378188	-0,0027495865
17,326172	8	-29,053885	-47,295952	-2,7686474e-05	0,00037105419
17,335938	8	-29,054499	-46,387295	-0,0028449139	-0,0024351461
17,345703	8	-29,053553	-46,535152	-0,0004829641	-0,00013881476
17,355469	8	-29,053869	-45,554974	-0,0024016623	-0,001981132
17,365234	8	-29,05419	-43,952911	-0,00059754297	-0,0004279378
17,375	8	-29,053808	-43,479	-0,0020981731	-0,0016648127
17,384766	8	-29,052469	-42,719151	-0,0011083453	-0,00083750545
17,394531	8	-29,053051	-42,494907	-0,0019041311	-0,0014550532
17,404297	8	-29,053623	-41,35128	-0,0010052355	-0,00073727273
17,414063	8	-29,052956	-40,39077	-0,0018508761	-0,0013871603
17,423828	8	-29,051727	-40,743538	-0,0012487237	-0,00089583464
17,433594	8	-29,051767	-40,230957	-0,0017964216	-0,001233976
17,443359	8	-29,052307	-38,747078	-0,001376892	-0,0010566693
17,453125	8	-29,052668	-37,870834	-0,0014269584	-0,0010470309
17,462891	8	-29,05179	-37,022362	-0,001879284	-0,0014771133
17,472656	8	-29,052313	-37,2798	-0,00096543215	-0,00063931319
17,482422	8	-29,052118	-36,450325	-0,002286335	-0,0018289617
17,492188	8	-29,052277	-35,082066	-0,00040585684	-0,00013502303
17,501953	8	-29,051748	-35,636108	-0,0029047898	-0,0025288546
17,511719	8	-29,052013	-35,094303	-6,7864021e-05	0,00025157834
17,521484	8	-29,051422	-33,73772	-0,0031037983	-0,0027217495
17,53125	8	-29,051462	-33,073818	1,8469e-05	0,00037196273
17,541016	8	-29,050173	-32,292568	-0,0032173698	-0,0028628097
17,550781	8	-29,051083	-32,707249	8,2051411e-05	0,00046652803
17,560547	8	-29,051184	-31,668619	-0,0031896888	-0,0027004452
17,570313	8	-29,049595	-30,788071	0,00010147705	0,00054640515
17,580078	8	-29,050442	-31,319818	-0,0033910593	-0,0029977339
17,589844	8	-29,050631	-30,271969	0,00022826396	0,00066244468
17,599609	8	-29,05023	-29,821024	-0,0034718604	-0,0030401812
17,609375	8	-29,05002	-29,07375	0,00050315779	0,00093409989
17,619141	8	-29,05006	-28,516687	-0,0037483282	-0,0033601241
17,628906	8	-29,049389	-28,594471	0,00069363788	0,0011085381
17,638672	8	-29,049767	-27,90263	-0,0036559699	-0,0031805316
17,648438	8	-29,049816	-27,023424	0,00043423177	0,00079870678
17,658203	8	-29,04965	-27,697496	-0,0036123786	-0,0031897817
17,667969	8	-29,049206	-26,470778	0,00040608196	0,0008095252
17,677734	8	-29,049559	-26,190262	-0,0033225969	-0,0029160918
17,6875	8	-29,048611	-25,874321	0,00022999709	0,00065520039
17,697266	8	-29,049166	-25,255625	-0,0033542488	-0,0030024697
17,707031	8	-29,048941	-25,617331	0,00025367161	0,00068370637
17,716797	8	-29,048746	-25,094301	-0,0032777688	-0,0029548013
17,726563	8	-29,049273	-24,028625	0,00014554709	0,00048867404
17,736328	8	-29,048992	-24,277792	-0,003003824	-0,0026526856
17,746094	8	-29,049053	-23,646132	-0,00010189542	0,0002067819
17,755859	8	-29,04859	-23,435354	-0,0026910759	-0,0022499526
17,765625	8	-29,049055	-23,668316	-0,00054872647	-0,00017218236
17,775391	8	-29,048697	-22,929478	-0,0022281108	-0,0017590496
17,785156	8	-29,048492	-23,456533	-0,00081252749	-0,00065998867
17,794922	8	-29,047737	-22,63505	-0,0020282012	-0,0016036042
17,804688	8	-29,047672	-22,048317	-0,0010743968	-0,00078143226
17,814453	8	-29,048361	-22,612698	-0,001931534	-0,0013574586
17,824219	8	-29,047813	-21,454767	-0,001086952	-0,0007829314
17,833984	8	-29,048328	-21,617264	-0,0017241876	-0,0013289665
17,84375	8	-29,047657	-21,333229	-0,00126593	-0,00091858988
17,853516	8	-29,048241	-21,215603	-0,0017669554	-0,0012463141
17,863281	8	-29,047293	-22,002384	-0,0015054081	-0,0011469086
17,873047	8	-29,047869	-20,513088	-0,0012398894	-0,00090164406
17,882813	8	-29,047491	-20,666252	-0,002050743	-0,001643014
17,892578	8	-29,047318	-20,91609	-0,00069812429	-0,00048050407
17,902344	8	-29,048689	-20,698105	-0,0024434747	-0,0020676919
17,912109	8	-29,047455	-20,535774	-0,00025188806	6,6749635e-05
17,921875	8	-29,04789	-20,475704	-0,0030263499	-0,0026438788
17,931641	8	-29,047903	-20,277388	6,3329935e-06	0,00033636799
17,941406	8	-29,047668	-21,191296	-0,0031481222	-0,0027518417
17,951172	8	-29,04678	-20,182281	7,0343376e-05	0,00042591701
17,960938	8	-29,04734	-20,15937	-0,0032423264	-0,0029167235
17,970703	8	-29,047619	-21,111387	0,00012312914	0,00054512703
17,980469	8	-29,047104	-20,163338	-0,00323898	-0,0027621603
17,990234	8	-29,047306	-20,662342	0,00017095139	0,00058610603
18	8	-29,048115	-20,57489	-0,0034172991	-0,0030446805
18,009766	8	-29,047176	-20,343159	0,00034148368	0,00070027169
18,019531	8	-29,046711	-21,553953	-0,0035320772	-0,0030984492
18,029297	8	-29,047028	-20,541195	0,00049923809	0,00091372366
18,039063	8	-29,047626	-20,572655	-0,003750518	-0,0032940097
18,048828	9	-29,046881	-21,464602	0,00069639587	0,0011511459
18,058594	9	-29,047371	-21,176151	-0,0036688903	-0,0032291973
18,068359	9	-29,047829	-21,725893	0,0003542249	0,00080253399
18,078125	9	-29,046478	-21,237061	-0,0035309102	-0,0031058008
18,087891	9	-29,048174	-21,191238	0,00041507956	0,00082475197
18,097656	9	-29,04768	-22,256187	-0,0033266726	-0,0029783312
18,107422	9	-29,047794	-22,294298	0,0001546109	0,00054267258
18,117188	9	-29,047882	-21,863468	-0,0032346817	-0,0028646151
18,126953	9	-29,048002	-22,38471	0,00025281726	0,00063342467
18,136719	9	-29,048307	-23,059063	-0,0032882744	-0,0028605906
18,146484	9	-29,048164	-23,671276	5,4772099e-05	0,00049306109
18,15625	9	-29,04759	-23,181494	-0,0028879112	-0,0024452326
18,166016	9	-29,04764	-22,899918	-0,0002196071	4,0215418e-05
18,175781	9	-29,047577	-24,798307	-0,002556351	-0,0021510988
18,185547	9	-29,047993	-24,338253	-0,00060852262	-0,0003300946
18,195313	9	-29,048298	-23,56628	-0,0020495446	-0,0016223267
18,205078	9	-29,047195	-25,10067	-0,001002028	-0,00069816347
18,214844	9	-29,048996	-25,179516	-0,0020058025	-0,0015891148
18,224609	9	-29,049006	-26,217812	-0,0010026756	-0,00074865756
18,234375	9	-29,047508	-25,726017	-0,0018334301	-0,001273609
18,244141	9	-29,048288	-25,726408	-0,0012821555	-0,00090996892
18,253906	9	-29,048595	-27,422682	-0,0018101013	-0,0012712458
18,263672	9	-29,048012	-27,341991	-0,001280552	-0,00093228149
18,273438	9	-29,048206	-26,767441	-0,0015319096	-0,0011335781
18,283203	9	-29,049112	-27,825739	-0,0017657761	-0,0012711058
18,292969	9	-29,048771	-28,484278	-0,0011665777	-0,00079114304
18,302734	9	-29,049618	-29,491112	-0,0021957133	-0,0018671054
18,3125	9	-29,049088	-29,262733	-0,00044218541	-0,00022228708
18,322266	9	-29,048771	-28,958582	-0,0026605756	-0,0023075796
18,332031	9	-29,049173	-30,787401	-0,00016570026	0,00014771501
18,341797	9	-29,048624	-31,33988	-0,0029925811	-0,0025978254
18,351563	9	-29,049711	-31,379332	-1,7161074e-06	0,0003405544
18,361328	9	-29,049526	-31,685493	-0,003206654	-0,0028350162
18,371094	9	-29,049421	-32,121296	0,00010095813	0,00041484559
18,380859	9	-29,049335	-34,114178	-0,0032323345	-0,0028447115
18,390625	9	-29,049099	-33,535995	0,00018760242	0,00059967162
18,400391	9	-29,049906	-32,910538	-0,0032422796	-0,0028616246
18,410156	9	-29,050243	-34,724884	0,00020853506	0,00054334814
18,419922	9	-29,049372	-36,3018	-0,0033890214	-0,0030280845
18,429688	9	-29,049284	-36,233627	0,00051554746	0,00093434483
18,439453	9	-29,050407	-36,660713	-0,0036686051	-0,003237535
18,449219	9	-29,050415	-37,098972	0,00051295606	0,00086791487
18,458984	9	-29,049982	-39,333923	-0,0036709483	-0,0032810662
18,46875	9	-29,049782	-39,54744	0,00061495317	0,0010462933
18,478516	9	-29,049927	-39,387569	-0,0036047988	-0,0032347254
18,488281	9	-29,050455	-40,643234	0,00027596368	0,00073310419
18,498047	9	-29,050392	-41,377769	-0,0034471713	-0,0029944023
18,507813	9	-29,051682	-42,145046	0,00037072678	0,00082185102
18,517578	9	-29,051262	-42,057819	-0,0034204321	-0,0029934859
18,527344	9	-29,051289	-42,214058	0,00016890262	0,00061231235
18,537109	9	-29,052393	-44,370388	-0,0032263978	-0,0028057199
18,546875	9	-29,052074	-44,992771	0,00014221994	0,00061417831
18,556641	9	-29,051414	-44,968296	-0,003176593	-0,0028068488
18,566406	9	-29,051313	-45,869576	1,3423414e-05	0,0003565404
18,576172	9	-29,052401	-47,728233	-0,0027232179	-0,0023804994
18,585938	9	-29,05208	-48,382301	-0,00037241576	-7,9893507e-05
18,595703	9	-29,05229	-48,681816	-0,0023896866	-0,0020287381
18,605469	9	-29,051718	-48,729313	-0,00065388589	-0,00043416538
18,615234	9	-29,052361	-50,280243	-0,0020553973	-0,0016114381
18,625	9	-29,052347	-51,247681	-0,00099131686	-0,00076338922
18,634766	9	-29,05328	-50,994102	-0,002001626	-0,0015544679
18,644531	9	-29,052088	-52,057205	-0,0011210828	-0,00084829424
18,654297	9	-29,053278	-53,409096	-0,0017590423	-0,001255
18,664063	9	-29,052868	-54,749416	-0,0012266869	-0,00086826808
18,673828	9	-29,053652	-55,829342	-0,0017313523	-0,0012287964
18,683594	9	-29,053537	-55,743958	-0,0014167412	-0,0010697218
18,693359	9	-29,053503	-56,870209	-0,0013752579	-0,001033714
18,703125	9	-29,053738	-58,016293	-0,0018617972	-0,001383703
18,712891	9	-29,054161	-58,869125	-0,00109641	-0,00063752936
18,722656	9	-29,05415	-59,218704	-0,0024100621	-0,0019732076
18,732422	9	-29,054384	-59,540627	-0,00028954819	-2,781082e-05
18,742188	9	-29,054605	-61,434376	-0,0028372738	-0,0024637529
18,751953	9	-29,054476	-61,656052	-0,00012108285	0,00015769326
18,761719	9	-29,054724	-62,210205	-0,0030728863	-0,0026753254
18,771484	9	-29,054075	-63,917549	6,6381181e-05	0,00041709517
18,78125	9	-29,055077	-64,917282	-0,0031884413	-0,0028310698
18,791016	9	-29,05551	-65,84951	5,5817654e-05	0,00044419008
18,800781	9	-29,055689	-66,429436	-0,0032474534	-0,0028004409
18,810547	9	-29,056028	-67,237061	0,00019272484	0,00062148564
18,820313	9	-29,055182	-68,814026	-0,0032825361	-0,0029489605
18,830078	9	-29,055862	-69,447144	0,00024525958	0,00063684431
18,839844	9	-29,056269	-69,681168	-0,003461903	-0,003048043
18,849609	9	-29,056561	-71,352463	0,00050378742	0,00091813935
18,859375	9	-29,056564	-72,068779	-0,0037298768	-0,0032544073
18,869141	9	-29,057278	-73,446541	0,00056039979	0,00097892969
18,878906	9	-29,056065	-73,733315	-0,0035988712	-0,0031835334
18,888672	9	-29,057343	-74,249695	0,00051779684	0,00093651685
18,898438	9	-29,056084	-75,993355	-0,0036135567	-0,0032345071
18,908203	9	-29,057653	-76,804001	0,00032082884	0,00068191788
18,917969	9	-29,057478	-77,440407	-0,0033561918	-0,0029175901
18,927734	9	-29,057487	-78,92601	0,00031962161	0,00073624047
18,9375	9	-29,057899	-79,763756	-0,0033425537	-0,0029567415
18,947266	9	-29,058075	-81,565529	0,00025437446	0,00067988789
18,957031	9	-29,058022	-81,954453	-0,003276825	-0,0029019299
18,966797	9	-29,058651	-82,42646	9,3985e-05	0,00046911364
18,976563	9	-29,058477	-83,440109	-0,0030604717	-0,002620101
18,986328	9	-29,058413	-84,013939	-0,00011612865	0,00018870377
18,996094	9	-29,058418	-84,998146	-0,0027065447	-0,0023183646
19,005859	9	-29,059336	-85,871483	-0,00056102203	-0,00028778359
19,015625	9	-29,059265	-86,62133	-0,0021522606	-0,0017033252
19,025391	9	-29,058981	-88,408798	-0,00074995647	-0,00056252215
19,035156	9	-29,060133	-88,944733	-0,0020639212	-0,0015838265
19,044922	9	-29,060202	-89,976433	-0,0011108508	-0,00077780231
19,054688	9	-29,060196	-91,207909	-0,0019048795	-0,0014249379
19,064453	9	-29,060377	-91,70417	-0,0012057793	-0,00089358143
19,074219	9	-29,059895	-92,679153	-0,00180721	-0,0013003354
19,083984	9	-29,060202	-93,836189	-0,0012743663	-0,00092168641
19,09375	9	-29,060408	-95,11599	-0,0017134501	-0,0011598017
19,103516	9	-29,060507	-95,978714	-0,0015569031	-0,0011920824
19,113281	9	-29,060694	-96,370148	-0,0012433317	-0,00095101038
19,123047	9	-29,060331	-96,884132	-0,0020370483	-0,001594244
19,132813	9	-29,060673	-98,156776	-0,00074811548	-0,00048960111
19,142578	9	-29,060532	-98,625778	-0,0025245859	-0,0020652714
19,152344	9	-29,061335	-99,642052	-0,00023586246	0,00015005477
19,162109	9	-29,061493	-100,81938	-0,0029532032	-0,002545449
19,171875	9	-29,062105	-101,60957	-2,5478366e-05	0,0003879221
19,181641	9	-29,061352	-102,88535	-0,0031257069	-0,0027518424
19,191406	9	-29,062452	-103,4324	6,294169e-05	0,00040239611
19,201172	9	-29,062057	-104,04903	-0,0032125874	-0,0028388337
19,210938	9	-29,061632	-106,14999	6,0735474e-05	0,00046610812
19,220703	9	-29,062536	-106,30611	-0,003256741	-0,0028124766
19,230469	9	-29,062582	-106,48197	0,00019130937	0,00064434623
19,240234	9	-29,062262	-107,83559	-0,003444352	-0,0029891427
19,25	9	-29,063425	-109,10891	0,00032658107	0,00078888529
19,259766	9	-29,063284	-109,76683	-0,0035076048	-0,003117397
19,269531	9	-29,063946	-109,86764	0,00053843571	0,0009416088
19,279297	9	-29,063328	-110,81999	-0,0038162023	-0,0033108809
19,289063	9	-29,06422	-112,71475	0,00067504076	0,0010650281
19,298828	9	-29,063517	-112,83891	-0,0036060272	-0,0031974858
19,308594	9	-29,06415	-113,14748	0,00044591812	0,00082601665
19,318359	9	-29,064032	-114,45489	-0,0035862417	-0,0031752251
19,328125	9	-29,064863	-115,61249	0,00033562217	0,00069403299
19,337891	9	-29,063307	-116,41357	-0,0033347937	-0,002886615
19,347656	9	-29,064039	-116,54187	0,00019144951	0,00058013463
19,357422	9	-29,064409	-117,35458	-0,0033176872	-0,0029508686
19,367188	9	-29,06518	-118,82767	0,00029947259	0,00073723216
19,376953	9	-29,065531	-119,33092	-0,0033389269	-0,0029137507
19,386719	9	-29,065422	-119,14619	2,0139996e-05	0,00040403035
19,396484	9	-29,065037	-120,51891	-0,0028924192	-0,0025066298
19,40625	9	-29,064569	-120,9018	-0,00014906756	0,0001519096
19,416016	9	-29,064598	-122,19508	-0,0026063123	-0,0021666915
19,425781	9	-29,065695	-122,12583	-0,0007076789	-0,00040093623
19,435547	9	-29,065832	-123,12468	-0,0019957682	-0,0015730044
19,445313	9	-29,066301	-125,19316	-0,00085947476	-0,00061017845
19,455078	9	-29,064949	-125,28604	-0,0020268287	-0,0015507217
19,464844	9	-29,06632	-125,78784	-0,0011582981	-0,00086014927
19,474609	9	-29,065842	-125,4676	-0,0018684654	-0,0012985816
19,484375	9	-29,065796	-126,58015	-0,0011628639	-0,00081903051
19,494141	9	-29,066826	-128,15305	-0,0018532008	-0,0012980776
[truncated: 84,868 more rows]
