# Supplementary material for: Medial open wedge osteotomy yields comparable stability to lateral open wedge procedure on the distal femur
Source: PLoS One. 2024 Sep 25;19(9):e0310869. doi: 10.1371/journal.pone.0310869 (PMC11423964; doi:10.1371/journal.pone.0310869)
Supplement: S1 File — This file contains all raw data in csv format as it was stored on the testing machine. (ZIP) [file pone.0310869.s001.zip › Specimens/L5_Torsion/specimen.dat]

MTS793|MPT|DEU|1|2|,|.|:|49|1|1|A
Datenerfassung						Zeit:	10,024414	Sec	18.11.2021 12:46:47
Zeit	Torsional Z�hler	Torsional Winkel	Torsional Drehmoment	Axial Kraft	Aux Input 1	Aux Input 2	Aux Input 3
Sec	segments	deg	N-m	N	V	V	V
0,029296875	0	-0,0058704615	0,0010111369	2,1405425	0,00056230626	-4,8468064e-05	6,2156178e-05
0,0390625	0	0,038848519	-0,016902108	2,5216677	0,0042204955	0,0035940998	0,0040092245
0,048828125	0	0,024554133	0,0071944669	3,7248061	0,00020242616	-0,00038221857	-0,00033495948
0,05859375	0	0,03274858	-0,0038503669	2,0294542	0,0044798842	0,0038536985	0,0043201828
0,068359375	0	0,031985044	0,0097073615	1,7807633	0,00020680061	-0,00037938094	-0,0002684709
0,078125	0	0,02916038	-0,0076602213	2,8638449	0,0045165005	0,0039574751	0,0043851305
0,087890625	0	0,028484464	-0,046734419	3,0335784	-5,3939002e-05	-0,00061475381	-0,00053129887
0,09765625	0	0,035318732	-0,012586825	3,4058745	0,0043361969	0,0037748641	0,0042309542
0,10742188	0	0,026314855	0,0028006732	2,5238469	0,00049170863	-0,00014194025	-6,6159118e-05
0,1171875	0	0,038105845	-0,00660941	2,2927577	0,0043879133	0,0037819208	0,0042486652
0,12695313	0	0,043471456	-0,010536052	3,2175052	0,00044666594	-0,00010715536	-4,6884234e-05
0,13671875	0	0,021454096	-0,019115768	3,0362885	0,0041182768	0,0035154216	0,0039632255
0,14648438	0	0,028346777	0,0090192072	3,3986661	0,00065560557	3,4682453e-05	0,0001171598
0,15625	0	0,029373169	0,0041780993	3,2501109	0,0040695909	0,003426767	0,0039504538
0,16601563	0	0,012646317	-0,030155294	2,6721506	0,00069929898	3,954774e-05	0,00014156336
0,17578125	0	0,034605265	-0,0018808991	3,906358	0,004048435	0,0033802986	0,003813837
0,18554688	0	0,034634471	0,0062925741	2,8941593	0,0006011955	2,0108128e-05	8,3059713e-05
0,1953125	0	0,019643307	-0,021169893	2,3311749	0,0037686056	0,0031052858	0,0035664202
0,20507813	0	0,041456223	-0,013120193	3,48581	0,00096292247	0,00039771869	0,0004868253
0,21484375	0	0,015470982	-0,031950977	3,2596662	0,0035150005	0,0027456344	0,0031730004
0,22460938	0	0,037267208	0,00571087	2,666898	0,0012688629	0,00078060577	0,00086861558
0,234375	0	0,02643168	0,021559652	3,0899606	0,0030618943	0,0023520044	0,0027456863
0,24414063	0	0,014832616	-0,010223966	3,0101371	0,0016555561	0,0011535094	0,0012507152
0,25390625	0	0,028930902	-0,0073394738	3,4527853	0,0030074562	0,0021667557	0,0025252108
0,26367188	0	0,044139028	-0,0047430396	2,2373536	0,001755261	0,0012111429	0,0013115543
0,2734375	0	0,027316213	-0,0019454397	2,3111422	0,0028290604	0,0020298187	0,002412176
0,28320313	0	0,032039285	0,00036098063	3,5110674	0,0018291899	0,0012399436	0,0014119162
0,29296875	0	0,027420521	-0,04068939	2,5233719	0,0027428549	0,0019978897	0,0022868852
0,30273438	0	0,031755567	-0,012827665	2,4178438	0,0020430242	0,0014485565	0,0016546297
0,3125	0	0,022926927	0,025485456	1,8889178	0,0024802384	0,0018366537	0,002055703
0,32226563	0	0,039403439	-0,009370409	2,1357927	0,0022202861	0,0017217083	0,0018794632
0,33203125	0	0,0094211102	-0,022210088	3,6834273	0,0019438678	0,0013908704	0,0015943539
0,34179688	0	0,047326684	-0,027064886	2,6390421	0,0028724791	0,0021893496	0,0025392631
0,3515625	0	0,0010472536	-0,011357758	2,3563485	0,0014006374	0,0007698586	0,00093054259
0,36132813	0	0,038301945	0,0095081516	3,5954733	0,0034188174	0,0025678815	0,0029957779
0,37109375	0	0,014615655	-0,022031832	3,4762268	0,0010193165	0,00045629655	0,00054914271
0,38085938	0	0,037021041	-0,0089901499	3,5287812	0,0036802287	0,0029889999	0,0034259709
0,390625	0	0,026118755	0,010834727	2,7697721	0,00079325272	0,00017203361	0,00026624155
0,40039063	0	0,041009784	-0,019933283	2,8163195	0,0037203205	0,0030475338	0,0034636625
0,41015625	0	0,022109151	-0,0055862591	4,0960684	0,00078260637	0,00013552606	0,00027122413
0,41992188	0	0,043588281	-0,011080317	2,5129783	0,003783701	0,0031015391	0,0035350209
0,4296875	0	0,014390349	0,009467639	1,593791	0,00060600578	-1,4844118e-05	9,7706215e-05
0,43945313	0	0,033537149	0,043598469	2,531698	0,0038700204	0,0032234169	0,0036640537
0,44921875	0	0,031096339	0,0094586983	2,8572512	0,00064860418	8,4860949e-06	4,2721513e-05
0,45898438	0	0,043463111	0,034508854	2,4289918	0,0040506194	0,0034510877	0,0038809369
0,46875	0	0,024804473	0,082829408	2,5873818	0,00019945932	-0,00038268219	-0,00029019924
0,47851563	0	0,054607391	0,10331031	2,0720904	0,0042783679	0,0036707476	0,004119521
0,48828125	0	0,034208894	0,14183214	4,04072	0,00014659745	-0,0005422614	-0,00046439265
0,49804688	0	0,03972888	0,1576636	3,1526573	0,0043817563	0,0038227264	0,0042375447
0,5078125	0	0,029498339	0,19969688	3,1711533	-2,429937e-05	-0,00060698687	-0,00051148614
0,51757813	0	0,061733723	0,26506791	3,0837302	0,0044847727	0,0039109117	0,0043572122
0,52734375	0	0,052871704	0,23975624	2,3699272	0,00015053331	-0,00040580897	-0,00040621089
0,53710938	0	0,056059361	0,25156802	2,68274	0,0041471752	0,0035118712	0,0039747623
0,546875	0	0,057106614	0,29540259	1,7367024	0,00024253241	-0,00036442128	-0,00025433692
0,55664063	0	0,069168806	0,31063697	1,9363593	0,0041862708	0,0035949775	0,0040538008
0,56640625	0	0,05620122	0,33383724	3,5112071	0,00043613371	-0,00015858648	-8,7378139e-05
0,57617188	0	0,062743425	0,30655581	2,4304445	0,0039050812	0,0033428939	0,0037925311
0,5859375	0	0,063519478	0,31783226	2,3210888	0,00052538933	-5,682552e-05	1,2435485e-05
0,59570313	0	0,075439811	0,38806844	2,2387784	0,0039526522	0,0033924992	0,0038130034
0,60546875	0	0,066498518	0,36594746	2,0366907	0,00049488939	-0,00012298377	-5,9224258e-05
0,61523438	0	0,063536167	0,38355365	2,1587312	0,0038579574	0,0031829032	0,0036299564
0,625	0	0,089738369	0,43241346	1,68222	0,00088896067	0,00034711207	0,00036749872
0,63476563	0	0,068626404	0,46120751	1,753075	0,0035474747	0,0028379085	0,0031657517
0,64453125	0	0,080546737	0,50859517	3,0968897	0,0012070893	0,00056902092	0,00066960591
0,65429688	0	0,072677732	0,5189091	2,7919559	0,0032528013	0,0025395157	0,0029081251
0,6640625	0	0,10045707	0,54562616	1,9784086	0,0016417576	0,0011173998	0,0012182773
0,67382813	0	0,08523643	0,62849605	2,7475879	0,0028926823	0,0021150163	0,002468376
0,68359375	0	0,085173845	0,65277481	1,5232433	0,0016927925	0,0011920196	0,0012383251
0,69335938	0	0,10950267	0,67200428	3,0041299	0,0028943713	0,0021025639	0,0024745406
0,703125	0	0,10644853	0,68506217	2,9987655	0,0018500854	0,0013485521	0,0014707926
0,71289063	0	0,092959404	0,697837	3,0279346	0,0027270687	0,0020039883	0,0023183459
0,72265625	0	0,11140943	0,7640574	3,3664517	0,0019246135	0,0014500595	0,0015448094
0,73242188	0	0,089646578	0,74926978	2,8051436	0,002540275	0,001906127	0,0021351823
0,7421875	0	0,10517597	0,73211008	2,45383	0,0022011544	0,0015872871	0,0018387861
0,75195313	0	0,10027766	0,79828686	2,9755197	0,0020877528	0,0015675263	0,0017394179
0,76171875	0	0,12093484	0,82219678	2,9386952	0,0025989274	0,0020669918	0,0022594726
0,77148438	0	0,094156861	0,84670132	3,5010371	0,0016450332	0,00098659087	0,0012013139
0,78125	0	0,12819469	0,86850011	4,5500603	0,0033527359	0,0025682857	0,0029846253
0,79101563	0	0,11026621	0,90302688	3,5178289	0,0011051813	0,00049319468	0,00061060709
0,80078125	0	0,13849616	0,97070402	4,1100941	0,0035672991	0,0028919186	0,0032959725
0,81054688	0	0,11816442	0,98588449	3,3858418	0,00088378449	0,00023576198	0,00030476484
0,8203125	0	0,12966335	1,0246681	3,7652626	0,0037125051	0,0030660497	0,0034824833
0,83007813	0	0,13967276	1,0949314	4,7861505	0,00075531611	0,0001294972	0,00015343248
0,83984375	0	0,14151692	1,1173114	3,6006141	0,0037384578	0,0030755352	0,0035546934
0,84960938	0	0,11790574	1,155237	3,4991093	0,00075666088	0,00013081473	0,00020494452
0,859375	0	0,1608181	1,1808872	2,8904715	0,0038208524	0,0032529519	0,0036469791
0,86914063	0	0,13102353	1,1886176	3,1720474	0,00055273675	-6,4012711e-05	3,2432727e-05
0,87890625	0	0,14931917	1,2607083	4,196763	0,0038990024	0,0032809845	0,0037223252
0,88867188	0	0,1446712	1,274237	3,2835827	0,0003496444	-0,00026939146	-0,00018195627
0,8984375	0	0,17021	1,2619081	3,2826047	0,0042726304	0,003719558	0,004154807
0,90820313	0	0,14412463	1,3118235	4,5096874	6,1650644e-05	-0,00056072517	-0,00040505693
0,91796875	0	0,17038107	1,3352082	2,9783416	0,0043754196	0,0038189415	0,0042454456
0,92773438	0	0,16157329	1,4055865	2,4518185	4,0873711e-05	-0,00049506372	-0,00044454762
0,9375	0	0,16540766	1,4427063	3,2006018	0,0044779535	0,0038478286	0,004289438
0,94726563	0	0,16449392	1,451269	4,214365	1,9607542e-05	-0,00055154989	-0,00052287389
0,95703125	0	0,17587602	1,5205923	4,0332322	0,0042642113	0,0036616179	0,0041111978
0,96679688	0	0,17731965	1,5627373	3,4413581	0,00033024218	-0,00026981696	-0,00019087514
0,9765625	0	0,17702341	1,6052711	2,8497353	0,0041946424	0,003594737	0,0040367865
0,98632813	0	0,17407358	1,6452659	3,5216286	0,00039294013	-0,00024638313	-0,00010457239
0,99609375	0	0,18233061	1,6559875	3,0882564	0,0041629933	0,0035484035	0,004002111
1,0058594	0	0,18220961	1,713922	2,6636851	0,00055361044	-4,3574546e-05	6,0567982e-06
1,015625	0	0,19621611	1,7482275	2,648402	0,00391181	0,0032767407	0,0037505236
1,0253906	0	0,19364595	1,7453386	3,2267253	0,00051236944	-5,5347919e-05	1,5475671e-05
1,0351563	0	0,19761384	1,8070747	4,2903328	0,0039488464	0,0032970614	0,0037080452
1,0449219	0	0,20656765	1,8378295	2,7584004	0,00078965997	0,00013645069	0,00022164226
1,0546875	0	0,19748449	1,8455923	1,9286759	0,0036526704	0,0029631564	0,0034125117
1,0644531	0	0,21215022	1,89132	3,3404958	0,0011595811	0,00051894545	0,00060957146
1,0742188	0	0,20423114	1,9075933	3,0742865	0,0033674063	0,002584205	0,0029523689
1,0839844	0	0,2198565	1,9735773	2,3716595	0,0014755619	0,00088073197	0,00098379666
1,09375	0	0,20950496	2,0293543	2,1674204	0,0029091788	0,0022353181	0,0025753833
1,1035156	0	0,21965206	2,0369635	1,935577	0,0016812617	0,0011837031	0,0012900425
1,1132813	0	0,22319019	2,1011229	2,1477509	0,002869362	0,002172265	0,0024652604
1,1230469	0	0,22810102	2,14674	0,79220164	0,0017608593	0,0012880217	0,0014054357
1,1328125	0	0,22797167	2,2002144	0,22237189	0,0026776444	0,0019881318	0,0023862855
1,1425781	0	0,23286998	2,2447128	1,9419193	0,0018786992	0,0013279913	0,0014978141
1,1523438	0	0,22780478	2,2291353	2,1492596	0,0025862167	0,0018808281	0,0022411218
1,1621094	0	0,24333417	2,2797759	1,4092494	0,0021442208	0,0015339028	0,0017168084
1,171875	0	0,21803737	2,3377643	0,45482999	0,0022984995	0,0016776021	0,0019316871
1,1816406	0	0,25188327	2,3361075	0,94997698	0,0024014038	0,0018408622	0,0021319331
1,1914063	0	0,22841394	2,3677251	1,6022567	0,0017820366	0,0012346755	0,0013957127
1,2011719	0	0,26024461	2,3972669	0,20278618	0,0030917702	0,0024246844	0,0027184302
1,2109375	0	0,23338735	2,4403329	-0,72221273	0,0011538387	0,00054906326	0,00058679678
1,2207031	0	0,25781214	2,4821682	-0,13285317	0,003533486	0,0027497297	0,0032053308
1,2304688	0	0,24161518	2,4848397	0,44818038	0,00089053484	0,00031091564	0,00040473911
1,2402344	0	0,25994003	2,5532455	0,50459057	0,0037208409	0,0030553904	0,0035167767
1,25	0	0,2518332	2,611032	0,0052526593	0,00077878387	0,00015852711	0,00020471489
1,2597656	0	0,26530981	2,6169984	-0,89387411	0,0037206158	0,0030670355	0,0035016036
1,2695313	0	0,25901794	2,680408	1,0522362	0,0007911009	0,0001506327	0,0002099952
1,2792969	0	0,27459323	2,7168911	-0,71304852	0,0038298101	0,0031377336	0,0035654351
1,2890625	0	0,26083291	2,7651753	-1,0478776	0,00054953794	-0,0001222454	8,7599619e-06
1,2988281	0	0,27901173	2,8243113	-0,21873973	0,003921811	0,003336133	0,0037619288
1,3085938	0	0,26426256	2,8158412	0,68684107	0,00051336759	-0,00011421682	-3,6653655e-05
1,3183594	0	0,28750241	2,8466246	-0,60399997	0,0041725398	0,0035908634	0,0039886055
1,328125	0	0,2681762	2,8965857	-1,4415755	0,00012822638	-0,00048268441	-0,00038608559
1,3378906	0	0,28880835	2,9296784	-1,0952913	0,00440478	0,0038227786	0,0042543574
1,3476563	0	0,27755558	2,9547522	0,99867582	8,4175554e-05	-0,00052295858	-0,00044154323
1,3574219	0	0,29073179	2,9551876	-0,69829637	0,004344387	0,0038347754	0,0042468417
1,3671875	0	0,28315902	3,0048866	-2,1892972	-3,2586104e-05	-0,00057940109	-0,00048088637
1,3769531	0	0,29131174	3,0870533	-2,3313706	0,004440913	0,0038268685	0,0042598657
1,3867188	0	0,29419065	3,0815341	-2,1145306	0,00021777843	-0,00034625031	-0,00025588175
1,3964844	0	0,29981077	3,1070185	-1,1169444	0,0041142283	0,0035091685	0,0039579235
1,40625	0	0,29583871	3,1679862	-2,0155962	0,0002469249	-0,00038601836	-0,00025705347
1,4160156	0	0,30480504	3,2135959	-2,8149784	0,0041542528	0,0035598632	0,0040369397
1,4257813	0	0,30207634	3,2655225	-2,4025607	0,00042604268	-0,00016542384	-0,00014096557
1,4355469	0	0,31203985	3,2653151	-3,3360813	0,0039564166	0,0032925999	0,0038135853
1,4453125	0	0,30891478	3,2980235	-3,1962712	0,0005800823	1,4106918e-05	5,3040567e-05
1,4550781	0	0,31484783	3,3642628	-2,8156769	0,0039078179	0,0033291557	0,0036975739
1,4648438	0	0,31864464	3,3605921	-3,0016713	0,00062942028	-9,3327253e-06	8,617586e-05
1,4746094	0	0,31226099	3,3837397	-1,9995868	0,0036797931	0,0030446004	0,0035208608
1,484375	0	0,32633841	3,4194176	-3,3173058	0,0011114631	0,00046252622	0,00057698606
1,4941406	0	0,31562805	3,4539251	-3,709523	0,0033713004	0,0026450029	0,0030548312
1,5039063	0	0,3286624	3,4984331	-2,4728849	0,0013423667	0,00073968171	0,00082037499
1,5136719	0	0,31889498	3,4825943	-3,4494047	0,0031987515	0,0024519789	0,0028122482
1,5234375	0	0,33292651	3,5021112	-3,9436016	0,0017229958	0,0012073151	0,0012957284
1,5332031	0	0,33176661	3,5859983	-2,9476919	0,0028431681	0,0021421048	0,002472464
1,5429688	0	0,33237159	3,6125534	-4,380578	0,0016502092	0,0011605264	0,0012851571
1,5527344	0	0,33293903	3,6300955	-2,6750286	0,0029000158	0,0021166059	0,0024955331
1,5625	0	0,33934772	3,6577229	-4,0017719	0,0018929134	0,0014251202	0,0014514008
1,5722656	0	0,33805013	3,6909146	-4,6043472	0,0026236661	0,0019617979	0,0022715738
1,5820313	0	0,35012901	3,7679644	-4,63346	0,0020807392	0,0015029685	0,0016103324
1,5917969	0	0,33731997	3,7695732	-5,1137433	0,0025119896	0,0017901643	0,0020682798
1,6015625	0	0,36023438	3,7781439	-5,2493625	0,0024186464	0,0017324721	0,0019829671
1,6113281	0	0,33605158	3,8219154	-4,0682964	0,0018950667	0,0013436514	0,001523855
1,6210938	0	0,36394358	3,8315344	-5,8321843	0,0027938045	0,002210499	0,0024369305
1,6308594	0	0,33497512	3,8563333	-5,1714106	0,0014420678	0,00078105542	0,00092062837
1,640625	0	0,3646487	3,8709927	-5,7600718	0,0035096745	0,0027114719	0,003142349
1,6503906	0	0,34395397	3,8925252	-6,0300808	0,0010148084	0,00041083345	0,00047761045
1,6601563	0	0,36540389	3,9405198	-4,8261323	0,0037022426	0,0029629113	0,0034801632
1,6699219	0	0,35270333	3,9232106	-5,7888498	0,00081760489	0,00018777908	0,00026714988
1,6796875	0	0,36340535	3,9398146	-6,2670932	0,0036822951	0,0030522633	0,0034944559
1,6894531	0	0,3580147	3,998445	-5,6084151	0,00073356135	0,00016926409	0,00023915723
1,6992188	0	0,36750674	4,0169024	-5,8978982	0,0037552668	0,0030676499	0,0034950697
1,7089844	0	0,3561455	4,0490847	-6,192019	0,00070020859	0,0001222486	0,00018743653
1,71875	0	0,37648141	4,0715699	-6,0689731	0,0039595393	0,0033058031	0,0037263923
1,7285156	0	0,36094368	4,0873346	-7,1162915	0,0004804651	-0,00011410011	-7,1006361e-05
1,7382813	0	0,38285255	4,156498	-6,2454677	0,0040481179	0,0034118583	0,0038434181
1,7480469	0	0,36128163	4,1691523	-7,4095464	0,00020900407	-0,00037084217	-0,00022061577
1,7578125	0	0,38424194	4,1629844	-7,484313	0,0043824371	0,0037313362	0,004214067
1,7675781	0	0,36784887	4,1930265	-7,6564775	-3,5739504e-06	-0,00054423115	-0,0005112958
1,7773438	0	0,38215995	4,2038112	-7,4829998	0,0043602744	0,0038081263	0,0042466079
1,7871094	0	0,37526309	4,2543859	-8,1225109	9,8387245e-05	-0,0004939377	-0,00038341939
1,796875	0	0,38444638	4,2514639	-7,6471457	0,0044088149	0,0038013735	0,0041670543
1,8066406	0	0,38103342	4,2273574	-8,5222721	7,1440008e-05	-0,00049328635	-0,00039612409
1,8164063	0	0,38249791	4,2793341	-8,2886686	0,0041668918	0,0036038035	0,0040403428
1,8261719	0	0,38122535	4,3072758	-9,254571	0,00036989048	-0,00024629873	-0,00015267986
1,8359375	0	0,38927376	4,3078971	-10,01928	0,0041333912	0,003559788	0,00399249
1,8457031	0	0,38509727	4,3172131	-8,7620783	0,00029369316	-0,00026388618	-0,00020307198
1,8554688	0	0,39449334	4,3257899	-9,8905897	0,0040333876	0,0034128553	0,003863048
1,8652344	0	0,38821816	4,3820219	-10,541975	0,0005391601	-8,3410996e-05	6,9433008e-06
1,875	0	0,39543211	4,3959913	-10,307338	0,0038795928	0,0032886118	0,0037092844
1,8847656	0	0,3920275	4,3910871	-10,048393	0,00060880731	-3,3256947e-06	0,00012855133
1,8945313	0	0,39188981	4,4344087	-9,7645264	0,0038145252	0,003185682	0,0035962162
1,9042969	0	0,40270865	4,4442215	-11,096354	0,00088792032	0,00032459066	0,00044109358
1,9140625	0	0,39046705	4,4526324	-10,887031	0,0034983901	0,0027796773	0,0032050672
1,9238281	0	0,40604651	4,468183	-10,036547	0,0013555251	0,00076146069	0,00086219236
1,9335938	0	0,39552391	4,4435959	-9,7213316	0,0032641643	0,0024488342	0,0028276017
1,9433594	0	0,40703535	4,4912624	-9,5707922	0,0015199329	0,0010317446	0,0010896511
1,953125	0	0,39831936	4,5132694	-10,581259	0,0029443593	0,0021368319	0,0025224369
1,9628906	0	0,40132344	4,4835396	-11,06808	0,0017026903	0,00121781	0,0013485713
1,9726563	0	0,40266275	4,503253	-9,1745243	0,0028970372	0,0021273079	0,0025630346
1,9824219	0	0,40845394	4,51408	-10,462683	0,0018622271	0,0012727941	0,0014178513
1,9921875	0	0,40340543	4,53865	-11,061486	0,0027304511	0,001995746	0,0023172922
2,0019531	0	0,40981412	4,5441399	-10,790248	0,0020181111	0,0015439355	0,0016737569
2,0117188	0	0,39979637	4,5096278	-11,312887	0,0024812841	0,0018029672	0,0020663643
2,0214844	0	0,41615605	4,5421343	-10,131933	0,0023312825	0,0016573123	0,0018667156
2,03125	0	0,39432228	4,5713172	-11,953544	0,0021763421	0,0015285886	0,0016891938
2,0410156	0	0,4210335	4,5577993	-11,792779	0,0026434688	0,0020005512	0,002311056
2,0507813	0	0,39446831	4,5814171	-11,120048	0,0016292387	0,0010530937	0,0011946657
2,0605469	0	0,42568564	4,5813599	-11,789371	0,0033346592	0,0026298023	0,0030247539
2,0703125	0	0,39916217	4,6009049	-13,181269	0,0010741357	0,00039311795	0,00050539355
2,0800781	1	0,41872203	4,60532	-11,710077	0,0036317571	0,0028631475	0,003277767
2,0898438	1	0,40339291	4,5689039	-12,182817	0,00083672086	0,00021511078	0,0002959519
2,0996094	1	0,41447043	4,5889931	-12,355037	0,0037295083	0,0030495999	0,0034849942
2,109375	1	0,40496588	4,618741	-12,799892	0,00074456574	0,00012912438	0,00017795479
2,1191406	1	0,41618526	4,6041598	-12,809728	0,0037714751	0,0030439349	0,0035534205
2,1289063	1	0,40476561	4,6075993	-11,32736	0,00077145989	0,0001807051	0,00024129113
2,1386719	1	0,41986108	4,5845327	-12,470986	0,0038878336	0,0032587834	0,0036371122
2,1484375	1	0,40231228	4,6145864	-13,713184	0,00041725929	-0,00011488359	-4,082598e-05
2,1582031	1	0,41979432	4,6355419	-12,454838	0,0040155351	0,0033705544	0,0038070383
2,1679688	1	0,39970875	4,5854907	-11,908505	0,00040991974	-0,00022872147	-0,00012776174
2,1777344	1	0,4215467	4,6041732	-11,839773	0,0042711655	0,0036982379	0,0041486504
2,1875	1	0,400635	4,6287704	-13,019052	3,7566351e-05	-0,00051663403	-0,0004671776
2,1972656	1	0,41828394	4,6251321	-14,366191	0,0045094835	0,0038718507	0,0043681534
2,2070313	1	0,40817857	4,6285472	-12,67774	4,6424684e-05	-0,00052740623	-0,00044419954
2,2167969	1	0,41509628	4,5832248	-13,103038	0,0042978325	0,0037635178	0,0042043328
2,2265625	1	0,40858746	4,5916777	-13,194345	5,7362777e-05	-0,00052600313	-0,00041916763
2,2363281	1	0,41251779	4,6403055	-12,891703	0,0043650437	0,0037636841	0,0042019696
2,2460938	1	0,41283071	4,6062641	-12,552515	0,0003659277	-0,00023098604	-0,0002133107
2,2558594	1	0,41567624	4,5924706	-12,985636	0,0041123489	0,0035079056	0,0039657019
2,265625	1	0,40915906	4,6010056	-14,032927	0,00028605122	-0,00030467956	-0,00021296146
2,2753906	1	0,41519225	4,6132717	-14,583226	0,0041424204	0,0034992436	0,003956385
2,2851563	1	0,40739	4,6255045	-12,958143	0,00040508516	-0,00017745449	-0,00011213968
2,2949219	1	0,41501701	4,5926738	-13,206136	0,0039222222	0,0033116415	0,003829801
2,3046875	1	0,41046917	4,6017122	-14,898777	0,00066109456	1,5169207e-05	9,9206809e-05
2,3144531	1	0,41149974	4,6194377	-13,903733	0,0038680751	0,0032339415	0,0036558022
2,3242188	1	0,41580975	4,5762644	-14,463532	0,0007295364	0,00011908909	0,00020788779
2,3339844	1	0,40504932	4,5858555	-12,533571	0,00357327	0,0028909834	0,0033239946
2,34375	1	0,41898072	4,5920653	-13,980176	0,0011634754	0,00063326035	0,00074268132
2,3535156	1	0,40514529	4,5933104	-14,390666	0,0033201668	0,0024914865	0,0029023127
2,3632813	1	0,41723669	4,613678	-13,353936	0,0014357336	0,00084682496	0,0010016523
2,3730469	1	0,40665984	4,5694799	-13,745707	0,0031065599	0,0022845287	0,0026700827
2,3828125	1	0,41507125	4,5530586	-13,485588	0,0017786341	0,0012153189	0,0013591688
2,3925781	1	0,41367352	4,5927234	-13,096556	0,0029524146	0,0021963166	0,0025414512
2,4023438	1	0,41300595	4,5924587	-13,88669	0,0018230882	0,0012825856	0,0013820105
2,4121094	1	0,40796161	4,5791097	-12,508594	0,0029373507	0,0021224276	0,0024880669
2,421875	1	0,41359425	4,5507798	-13,069678	0,0019750325	0,0015017402	0,0016807405
2,4316406	1	0,40370166	4,5413322	-13,020895	0,0025486588	0,0018984547	0,0021867298
2,4414063	1	0,41636884	4,5795441	-12,680982	0,0021552788	0,0015968035	0,0017530598
2,4511719	1	0,39748073	4,5072598	-12,936015	0,0023517604	0,0016744481	0,0019118272
2,4609375	1	0,42002797	4,468143	-13,217088	0,002664228	0,0018658697	0,0021968787
2,4707031	1	0,39012492	4,4741817	-13,193172	0,0016540759	0,0011576982	0,0012772466
2,4804688	1	0,41552186	4,4250083	-13,273023	0,002968465	0,00238941	0,0026921579
2,4902344	1	0,38309038	4,389348	-12,922436	0,0011859952	0,00056881749	0,00068844383
2,5	1	0,40460289	4,3369155	-12,543015	0,00362249	0,0029077823	0,0033586726
2,5097656	1	0,38407505	4,2951822	-12,882315	0,00089654862	0,00021928194	0,00028575771
2,5195313	1	0,39586604	4,2979746	-12,486913	0,0037052894	0,0030132669	0,0035125883
2,5292969	1	0,38290679	4,2348242	-12,95669	0,00082963379	0,00014274672	0,00024992856
2,5390625	1	0,39054632	4,1762514	-12,74636	0,0037470902	0,0031010793	0,0035125338
2,5488281	1	0,37655652	4,142899	-11,845362	0,00075840217	8,9092064e-05	0,00019022991
2,5585938	1	0,38392067	4,0906129	-12,415945	0,0037607518	0,0030847734	0,0035141853
2,5683594	1	0,36670566	4,0858793	-12,235735	0,00062424457	-1,528766e-05	7,7792793e-05
2,578125	1	0,38246036	4,0388756	-11,808202	0,0039983364	0,0033873087	0,0038752421
2,5878906	1	0,3610605	3,9785407	-11,387262	0,00045409761	-0,00019403145	-0,00010834454
2,5976563	1	0,37918091	3,9626732	-11,071544	0,0041603353	0,0035807663	0,0039442284
2,6074219	1	0,35455167	3,894453	-11,3401	0,00010649906	-0,00049738534	-0,000394292
2,6171875	1	0,37099898	3,8343072	-11,313446	0,0044468744	0,0038552361	0,0043317401
2,6269531	1	0,3517437	3,8098168	-11,236053	-7,1984541e-05	-0,00067026849	-0,00055514683
2,6367188	1	0,35848618	3,7645178	-10,872558	0,0043961941	0,0038323333	0,0042179343
2,6464844	1	0,34822226	3,7329533	-10,684244	0,00011441007	-0,00043875276	-0,00039077131
2,65625	1	0,35181463	3,6488335	-10,447651	0,0043223142	0,0037666687	0,0041836654
2,6660156	1	0,34529746	3,5669408	-10,504201	0,00024114546	-0,0003964256	-0,00029321061
2,6757813	1	0,34355342	3,5660198	-9,7842512	0,0040925378	0,0034920836	0,0039814706
2,6855469	1	0,33437848	3,5197623	-10,015425	0,00040613653	-0,00019563042	-0,00010663905
2,6953125	1	0,33904314	3,4703958	-9,3211231	0,0041408138	0,0035276059	0,0040108515
2,7050781	1	0,33028543	3,4077528	-9,8715353	0,00038062964	-0,0002478133	-0,00016382983
2,7148438	1	0,33185422	3,3321922	-9,1766195	0,0040294803	0,0034171254	0,0039007624
2,7246094	1	0,32291293	3,2944584	-8,5913944	0,00055985572	-4,2497122e-05	2,4199253e-05
2,734375	1	0,32144427	3,2272825	-8,9493856	0,0038769147	0,0032150631	0,0036555505
2,7441406	1	0,31850278	3,1594846	-9,0836916	0,00066804292	7,5197604e-05	0,00017375714
2,7539063	1	0,30856848	3,1337974	-7,4510369	0,003684053	0,003011812	0,003509219
2,7636719	1	0,31642079	3,0684912	-8,4007063	0,0010732182	0,00046495988	0,000559256
2,7734375	1	0,29721975	3,0006812	-8,032937	0,0033785009	0,0026540211	0,0030684827
2,7832031	1	0,30817211	2,938046	-7,2987938	0,0014886636	0,00083847623	0,0010614073
2,7929688	1	0,2937609	2,8398414	-7,7019353	0,0031738451	0,0023424362	0,0027178889
2,8027344	1	0,29814184	2,8100498	-7,1859174	0,0016656499	0,0011247031	0,0012131729
2,8125	1	0,28756917	2,7407677	-7,1551557	0,0029004165	0,0021021902	0,0024914369
2,8222656	1	0,28146923	2,6374564	-7,0244541	0,0017646473	0,0011947355	0,001316042
2,8320313	1	0,27683377	2,5805657	-5,675694	0,0028963736	0,0020898066	0,0024477716
2,8417969	1	0,27719259	2,5100269	-5,365787	0,0019049016	0,001352293	0,0015031206
2,8515625	1	0,26578546	2,4707749	-5,6005921	0,0026964156	0,0019666434	0,0022711779
2,8613281	1	0,27106762	2,4019041	-4,284801	0,0019912028	0,0014740394	0,0016351411
2,8710938	1	0,25161207	2,2934766	-4,4026504	0,0023654033	0,0016929103	0,0019845415
2,8808594	1	0,2671957	2,2574801	-3,0135458	0,0024649336	0,0018208381	0,0020836708
2,890625	1	0,23493946	2,210139	-4,1538758	0,001890469	0,0012571533	0,0014047304
2,9003906	1	0,25931835	2,1161244	-3,612293	0,0028493486	0,002171733	0,0025483822
2,9101563	1	0,22470474	2,0574331	-1,772102	0,0014252218	0,00081157312	0,0009205981
2,9199219	1	0,24966776	1,9823704	-2,4611783	0,0035114922	0,0028450412	0,0032225465
2,9296875	1	0,22207618	1,926852	-2,5134535	0,00087674794	0,00026973488	0,00032240874
2,9394531	1	0,23137629	1,8470932	-0,57854688	0,0036498876	0,0029797854	0,0034237143
2,9492188	1	0,21357715	1,739141	-0,34458005	0,00087951543	0,00015227881	0,00022766588
2,9589844	1	0,21736979	1,7012877	0,52462333	0,0037836598	0,0031629251	0,003535582
2,96875	1	0,20070553	1,624179	-0,60860997	0,00083437667	0,00018279738	0,00021548592
2,9785156	1	0,20706415	1,5253018	0,067977235	0,0037564265	0,0030720807	0,0035444198
2,9882813	1	0,18074095	1,4641768	2,5258026	0,00079238438	0,00012247532	0,00021184009
2,9980469	1	0,20115197	1,358521	1,8347707	0,0039039026	0,0032908013	0,0037485142
3,0078125	1	0,17710686	1,3280977	1,553949	0,00051420298	-1,5657279e-05	1,5953265e-05
3,0175781	1	0,18874347	1,2835938	1,7989241	0,0041037677	0,0034597837	0,0039359806
3,0273438	1	0,15656233	1,1641151	2,5915449	0,00028075679	-0,00031747913	-0,00026327732
3,0371094	1	0,17581344	1,1017143	3,3961236	0,0043249712	0,0037049241	0,0042430679
3,046875	1	0,15528977	1,052075	2,8797426	-4,2087049e-06	-0,00055646669	-0,00052705815
3,0566406	1	0,14908969	0,9909184	2,6967378	0,004535574	0,0039467537	0,0043899482
3,0664063	1	0,14996588	0,91762143	4,9011221	0,00010225718	-0,00049929455	-0,00042454922
3,0761719	1	0,14122486	0,79880095	4,3716931	0,0043558148	0,0037505897	0,0041869888
3,0859375	1	0,12350917	0,74289423	3,71648	9,4667193e-05	-0,00045169931	-0,00037446996
3,0957031	1	0,13472438	0,69671941	3,9639976	0,0042899256	0,0037091032	0,004097186
3,1054688	1	0,10807157	0,58671761	4,9900823	0,000401937	-0,00026465335	-0,00014788413
3,1152344	1	0,12696385	0,51436859	5,9049668	0,004061562	0,0034878603	0,0039560441
3,125	1	0,095208287	0,4379617	4,7232862	0,00039249237	-0,00022804161	-0,00015604572
3,1347656	1	0,090969205	0,36591142	4,1462479	0,0040681837	0,0034672767	0,003910216
3,1445313	1	0,082895756	0,31792614	5,5768714	0,00043259904	-0,00014913239	-0,00010862801
3,1542969	1	0,077646971	0,21563396	4,9578676	0,0039133509	0,0033055989	0,0037301036
3,1640625	1	0,083742738	0,16486114	4,0252132	0,00079034187	0,00012946723	0,00022284279
3,1738281	1	0,05613029	0,12760526	3,8376544	0,0038353354	0,0031464659	0,003557245
3,1835938	1	0,055763125	0,018862076	3,5264902	0,00086511904	0,00028682698	0,00035818724
3,1933594	1	0,053243041	-0,040559471	3,6525819	0,0034336238	0,0027223742	0,003187052
3,203125	1	0,047748089	-0,10984345	1,7746445	0,0014107542	0,00081599981	0,0008989597
3,2128906	1	0,030950308	-0,17188546	0,69670379	0,0031463301	0,0022943711	0,0026972143
3,2226563	1	0,033420324	-0,21090685	0,80916101	0,0015489659	0,00096615683	0,0010540615
3,2324219	1	-0,0098842382	-0,31174001	-1,1391566	0,0030044662	0,0021961939	0,0025759654
3,2421875	1	0,0077980757	-0,37012556	-2,7773435	0,0017915743	0,0012706633	0,0014190777
3,2519531	1	0,0069594383	-0,39409837	-4,2631478	0,0028050097	0,0020820666	0,0024554208
3,2617188	1	0,0070637465	-0,46292999	-6,4212084	0,0017533971	0,0012248985	0,0013615638
3,2714844	1	-0,019622445	-0,52124709	-8,4082499	0,0027748384	0,0020028204	0,0023594291
3,28125	1	-0,016092658	-0,58172506	-10,987166	0,0020618662	0,0014763933	0,001572512
3,2910156	1	-0,074488521	-0,62419921	-14,406424	0,0024348514	0,0017882626	0,0020801334
3,3007813	1	-0,032302141	-0,63890666	-18,24053	0,002209232	0,0016333762	0,0018466173
3,3105469	1	-0,11270702	-0,75074947	-21,142456	0,0021258616	0,0014700763	0,0016785908
3,3203125	1	-0,078623295	-0,81890899	-25,070719	0,0029449463	0,0020529965	0,0024949356
3,3300781	1	-0,12876213	-0,82357562	-28,031208	0,0014804824	0,00094530883	0,001061941
3,3398438	1	-0,12221992	-0,78810972	-28,154421	0,0032208932	0,0025778105	0,0029759572
3,3496094	1	-0,16789854	-0,82300466	-27,973148	0,0009839423	0,0004091236	0,00047922455
3,359375	1	-0,1560992	-0,84104562	-27,908607	0,0036775225	0,0030543446	0,0034537711
3,3691406	1	-0,19108832	-0,82874054	-27,773827	0,00080602273	0,00017507846	0,00024149544
3,3789063	1	-0,21526277	-0,80315566	-27,364344	0,0037756816	0,0031098139	0,003505067
3,3886719	1	-0,26029468	-0,82322413	-27,514435	0,00082940707	0,00019351864	0,00026112364
3,3984375	1	-0,28458178	-0,84824663	-28,049032	0,0037732115	0,0031091874	0,0035533924
3,4082031	1	-0,35370469	-0,8261705	-27,288628	0,0007221913	9,5207361e-05	0,00022230612
3,4179688	1	-0,36481977	-0,81683534	-27,295444	0,0037913476	0,0030920759	0,0035592099
3,4277344	1	-0,42033255	-0,81179321	-27,626753	0,00052992982	-3,6883575e-05	6,0955063e-06
3,4375	1	-0,48182428	-0,82361895	-27,959515	0,0041493564	0,0034627358	0,0039380114
3,4472656	1	-0,54140508	-0,855591	-27,722809	0,00033065633	-0,00030789874	-0,00021464715
3,4570313	1	-0,56580484	-0,81220514	-27,628038	0,0042481641	0,0036072661	0,0040899166
3,4667969	1	-0,6384033	-0,79951942	-27,354733	2,7923088e-05	-0,00053040945	-0,00041556661
3,4765625	1	-0,67775667	-0,84336823	-28,079319	0,0045396569	0,0038925488	0,0043791803
3,4863281	1	-0,73921919	-0,83499247	-28,143414	-2,5264453e-05	-0,00066395005	-0,00055102777
3,4960938	1	-0,78613698	-0,84445047	-27,428493	0,0043527745	0,0037254649	0,0041999244
3,5058594	1	-0,84502935	-0,80388725	-27,721581	0,0002103814	-0,00041168038	-0,00035103993
3,515625	1	-0,89578569	-0,83208352	-28,122961	0,0042831195	0,0037095868	0,0041809967
3,5253906	1	-0,9571147	-1,0092524	-24,725664	0,00027026254	-0,00033757417	-0,00024488167
3,5351563	1	-1,020968	-1,6974719	-19,970554	0,004103044	0,0034121617	0,0038818943
3,5449219	1	-1,1104059	-2,4066563	-20,680447	0,00044517641	-0,00017407263	-0,00014030753
3,5546875	1	-1,1594099	-2,9301817	-20,465534	0,0041048583	0,0034679277	0,0039206585
3,5644531	1	-1,2212187	-3,2667446	-21,659565	0,00039600069	-0,00019694096	-0,00013262936
3,5742188	1	-1,2730891	-3,6377089	-22,960882	0,0040228688	0,0034419498	0,0038791662
3,5839844	1	-1,2378788	-3,788847	-21,815413	0,00055383716	-4,2589672e-05	6,3469633e-05
3,59375	1	-1,2620115	-3,7383025	-22,244844	0,0038629167	0,0031908629	0,0036135735
3,6035156	1	-1,2607473	-3,4978039	-22,438745	0,00084833213	0,00018113147	0,00028929033
3,6132813	1	-1,2341696	-3,2091439	-22,778324	0,0035539374	0,0029095761	0,0032928989
3,6230469	1	-1,1708003	-2,9895663	-23,112875	0,0012597976	0,00060307008	0,00069607748
3,6328125	1	-1,1421949	-2,8245754	-22,875051	0,0031612488	0,0024170727	0,0028378859
3,6425781	1	-1,1552793	-2,6931422	-21,348148	0,0015812351	0,0010161237	0,0011001567
3,6523438	1	-1,1578786	-2,6600754	-21,337309	0,0030351391	0,0022153887	0,0025964638
3,6621094	1	-1,1403006	-2,6151419	-20,554886	0,0017801535	0,0011360605	0,00133318
3,671875	1	-1,1270911	-2,67272	-21,552835	0,0028365636	0,0020476282	0,0024500531
3,6816406	1	-1,1717474	-2,8661022	-21,07177	0,0017454942	0,0012600997	0,0013382803
3,6914063	1	-1,1984003	-3,0760922	-20,895693	0,0028251044	0,0020572129	0,0024011098
3,7011719	1	-1,2162244	-3,4816332	-20,667929	0,001933854	0,0013684004	0,001614688
3,7109375	1	-1,3003719	-3,8816907	-22,31039	0,0025797714	0,0019178644	0,002214801
3,7207031	1	-1,3192433	-4,2152057	-22,907686	0,0021335604	0,0015652794	0,0017409179
3,7304688	1	-1,3444358	-4,3919492	-24,401787	0,0021810257	0,0015133338	0,0017691484
3,7402344	1	-1,3603824	-4,3531499	-23,741852	0,002744325	0,0019750455	0,0023074758
3,75	1	-1,3688105	-4,3296919	-24,965611	0,0016383637	0,0010249637	0,0011776558
3,7597656	1	-1,3365418	-4,3453221	-25,374311	0,0031222624	0,0023763629	0,0027866315
3,7695313	1	-1,3759661	-4,268301	-23,1231	0,001135801	0,0005871951	0,00068262016
3,7792969	1	-1,3116288	-4,168469	-24,157818	0,0036471153	0,0029783729	0,0033725637
3,7890625	1	-1,3303542	-4,0179453	-23,87993	0,00082144386	0,00015117606	0,00023547822
3,7988281	1	-1,3046193	-3,9125283	-23,585279	0,0037082357	0,0030474646	0,0035356178
3,8085938	1	-1,3180834	-3,9184413	-23,595057	0,00080612401	0,00012647099	0,00020238513
3,8183594	1	-1,2943345	-3,9072189	-22,215788	0,0037394816	0,0031083019	0,0035449204
3,828125	1	-1,3282681	-3,9168243	-23,057442	0,00065937988	-3,0919909e-06	0,00016850448
3,8378906	1	-1,3122171	-3,9167254	-23,962072	0,0037631518	0,0031359768	0,0035429401
3,8476563	1	-1,3314223	-3,8960614	-22,578724	0,00070548488	6,3100015e-05	0,00019811589
3,8574219	1	-1,3122547	-3,9997561	-23,176353	0,0040302956	0,0033873999	0,0038006001
3,8671875	1	-1,3474649	-4,0922465	-24,491251	0,0003102285	-0,00033270946	-0,00020831299
3,8769531	1	-1,3531977	-4,1742387	-25,265514	0,0042037154	0,0035501255	0,004032562
3,8867188	1	-1,3512743	-4,3071966	-24,254545	0,00017992003	-0,00046821166	-0,00034184486
3,8964844	1	-1,3556969	-4,3915458	-23,980289	0,0044582672	0,0038067854	0,0042481758
3,90625	1	-1,4036077	-4,4797993	-25,375151	-6,9631496e-05	-0,00062101841	-0,00056149089
3,9160156	1	-1,3923174	-4,5203671	-25,838892	0,0045052879	0,0038888454	0,0043591331
3,9257813	1	-1,4028317	-4,5104933	-24,444368	0,00013831814	-0,00044757122	-0,00039458449
3,9355469	1	-1,3823915	-4,5319419	-25,324579	0,0042709745	0,0036405141	0,0041115517
3,9453125	1	-1,4053059	-4,5023046	-24,986174	0,00023796383	-0,00042268162	-0,00037852005
3,9550781	1	-1,3731915	-4,4829526	-25,320724	0,004198574	0,0035991133	0,0040557659
3,9648438	1	-1,3920546	-4,5092206	-25,227182	0,00035854478	-0,00019218569	-0,00010355434
3,9746094	1	-1,369378	-4,4984636	-24,554842	0,0039968304	0,0034223152	0,003900253
3,984375	1	-1,3957721	-4,4883151	-25,232714	0,00046800342	-0,00017918588	-7,7333243e-05
3,9941406	1	-1,3717186	-4,4883156	-25,658012	0,0040955627	0,0034359987	0,0038650564
4,0039063	1	-1,37398	-4,4796796	-24,649557	0,00041548148	-0,00016711798	-0,00012808683
4,0136719	1	-1,389088	-4,4972777	-24,808477	0,0040546549	0,0033985293	0,00388239
4,0234375	1	-1,381678	-4,4695091	-25,084801	0,00082390802	0,00019191066	0,00025590562
4,0332031	1	-1,396423	-4,4629898	-25,811848	0,0037065379	0,0029577508	0,0034208202
4,0429688	1	-1,3962352	-4,5211277	-25,772173	0,0010386867	0,00038216152	0,00052955205
4,0527344	1	-1,3756073	-4,516448	-24,925713	0,0033133321	0,0026143696	0,0029529431
4,0625	1	-1,3731122	-4,5273905	-25,175661	0,0015383627	0,00099066552	0,0011362068
4,0722656	1	-1,4010626	-4,5214176	-24,93795	0,0030149384	0,0021626935	0,0026004419
4,0820313	2	-1,3849825	-4,5385766	-24,70566	0,0016733174	0,0010325281	0,001105239
4,0917969	2	-1,4085144	-4,6212254	-24,632904	0,0029417207	0,0020848403	0,002499097
4,1015625	2	-1,409983	-4,6367912	-24,331436	0,0018438759	0,0013094844	0,0014765377
4,1113281	2	-1,3911116	-4,6120195	-25,568493	0,0028994698	0,0020771567	0,002413712
4,1210938	2	-1,3725531	-4,6146536	-26,812088	0,0018506877	0,0012682788	0,0014237519
4,1308594	2	-1,4191538	-4,6175351	-25,105589	0,002639957	0,0019379088	0,002280504
4,140625	2	-1,3637495	-4,6445346	-26,088171	0,0020245868	0,0014823127	0,0017172776
4,1503906	2	-1,4334649	-4,6312413	-26,797951	0,0022201512	0,0016640547	0,0019320972
4,1601563	2	-1,3888419	-4,5897026	-26,379023	0,0024072668	0,0018664824	0,0021101655
4,1699219	2	-1,431942	-4,6278362	-26,062857	0,0018636623	0,0011831496	0,0014098674
4,1796875	2	-1,3889211	-4,647366	-26,151091	0,0031932893	0,0023794894	0,002785048
4,1894531	2	-1,4280325	-4,6305542	-26,267263	0,0012897924	0,0006978045	0,00080976781
4,1992188	2	-1,3598359	-4,6295071	-26,620588	0,0034854412	0,0027659815	0,0031753154
4,2089844	2	-1,4117104	-4,6043	-26,059057	0,00089140522	0,00019422791	0,0003274763
4,21875	2	-1,3992727	-4,6252136	-26,525986	0,0037483375	0,0030505818	0,0035347051
4,2285156	2	-1,4081597	-4,6340098	-26,372932	0,00072466081	7,8245066e-05	0,00020477339
4,2382813	2	-1,4007497	-4,6107507	-26,378128	0,0037027968	0,0031370232	0,0035485164
4,2480469	2	-1,4134377	-4,6321621	-26,77532	0,00076691853	0,00011714408	0,00019517203
4,2578125	2	-1,4041293	-4,6113586	-26,56946	0,0038104022	0,0031116656	0,0036160417
4,2675781	2	-1,4104253	-4,6062646	-27,063881	0,00065756275	5,6333956e-05	0,00016206148
4,2773438	2	-1,3850951	-4,613121	-27,25197	0,003882691	0,0032112135	0,0036552639
4,2871094	2	-1,4118814	-4,594974	-25,586933	0,00044858229	-0,00019284518	-6,2490872e-05
4,296875	2	-1,3961852	-4,6200514	-26,575382	0,0042397073	0,0036135288	0,0040659145
4,3066406	2	-1,4291173	-4,6257401	-25,643427	0,00023170884	-0,00042411149	-0,0003128039
4,3164063	2	-1,3953173	-4,587482	-24,881958	0,0043234555	0,0037071384	0,0042328676
4,3261719	2	-1,4235055	-4,5991101	-26,18948	4,8603688e-05	-0,00057005527	-0,00043710927
4,3359375	2	-1,3950586	-4,6004162	-25,327597	0,0045696367	0,0039172373	0,0043473858
4,3457031	2	-1,3843066	-4,5951338	-25,679916	-7,9032325e-05	-0,00060978258	-0,00054790173
4,3554688	2	-1,4065701	-4,5933323	-26,755426	0,0042470554	0,0036760953	0,0041449931
4,3652344	2	-1,391533	-4,5476069	-25,658737	0,00025578411	-0,00037356134	-0,0002681528
4,375	2	-1,409499	-4,5866108	-26,332699	0,0042347573	0,0036520683	0,0041165557
4,3847656	2	-1,4066494	-4,6064553	-26,360304	0,00031187403	-0,00029941555	-0,00019585714
4,3945313	2	-1,3964939	-4,559083	-25,803465	0,0039970241	0,0034103419	0,0038747326
4,4042969	2	-1,3835722	-4,5555696	-27,045719	0,00046510992	-0,00012873672	-4,2285537e-05
4,4140625	2	-1,3977414	-4,5427232	-27,189051	0,0039885971	0,0033604847	0,0038523099
4,4238281	2	-1,3635868	-4,531683	-26,495531	0,00045107896	-0,00013143144	-9,8856981e-06
4,4335938	2	-1,408264	-4,5092497	-27,471241	0,003974468	0,0033786036	0,0037973758
4,4433594	2	-1,387077	-4,4518323	-27,127974	0,00069553684	9,9244062e-05	0,00016764738
4,453125	2	-1,389451	-4,4450126	-28,120001	0,0037416036	0,003036015	0,0034968385
4,4628906	2	-1,3835472	-4,4205956	-27,179272	0,001040927	0,00039484614	0,00052576826
4,4726563	2	-1,3881367	-4,3611407	-26,00927	0,0034295227	0,0026676727	0,003095323
4,4824219	2	-1,3336587	-4,3541193	-26,248377	0,0014132452	0,00077283767	0,00097955752
4,4921875	2	-1,3898724	-4,3222198	-27,195253	0,0030214391	0,0022804686	0,0026479852
4,5019531	2	-1,342625	-4,2941799	-26,694071	0,0017046103	0,0011200481	0,0012452533
4,5117188	2	-1,372816	-4,2841678	-26,440601	0,0029790709	0,00210838	0,0025808264
4,5214844	2	-1,3532311	-4,2175345	-25,454163	0,0017641041	0,0012144999	0,0013613401
4,53125	2	-1,3577747	-4,1930251	-26,316158	0,0028307787	0,0020209604	0,0024240846
4,5410156	2	-1,3500643	-4,186974	-26,094933	0,0018047593	0,0012680864	0,0014134347
4,5507813	2	-1,3585174	-4,1339102	-25,002714	0,0027052069	0,0019810332	0,0023025409
4,5605469	2	-1,3416445	-4,0973368	-26,168694	0,0020008534	0,0014643698	0,0016767334
4,5703125	2	-1,3269162	-4,0281382	-25,846884	0,0024734528	0,0017879634	0,0020663636
4,5800781	2	-1,3377476	-3,9944525	-25,412365	0,0022900847	0,0017495151	0,0019675503
4,5898438	2	-1,3357782	-3,9751523	-24,638996	0,0019675277	0,001353713	0,0015281322
4,5996094	2	-1,2933832	-3,8859549	-24,055391	0,0029809226	0,0022528521	0,002619525
4,609375	2	-1,3449866	-3,8369777	-25,370625	0,0013446436	0,00073849078	0,00085110881
4,6191406	2	-1,2758386	-3,7990336	-25,972389	0,0033376571	0,0026372715	0,003063444
4,6289063	2	-1,3414276	-3,7423007	-24,375971	0,00099597475	0,00034244149	0,00046991161
4,6386719	2	-1,2835699	-3,7143083	-24,409332	0,0037292128	0,0030468965	0,003538982
4,6484375	2	-1,2985361	-3,6544139	-25,186558	0,00075358129	0,00014343794	0,00018467807
4,6582031	2	-1,277132	-3,613646	-25,307703	0,0037333767	0,0030808947	0,0035292446
4,6679688	2	-1,2648028	-3,5808384	-24,511087	0,00075768912	0,00014374033	0,00020694453
4,6777344	2	-1,268028	-3,5000653	-23,655575	0,0037840279	0,0030966208	0,0036191582
4,6875	2	-1,2971509	-3,4664931	-24,573114	0,00060635095	2,6495545e-05	0,00011217606
4,6972656	2	-1,2500036	-3,4411397	-25,150291	0,0038320452	0,0031514873	0,0036247419
4,7070313	2	-1,2663925	-3,3521798	-23,818129	0,00061986182	-3,4941477e-05	7,9453457e-05
4,7167969	2	-1,2314409	-3,3040581	-24,689398	0,0041191862	0,0034824787	0,0039250888
4,7265625	2	-1,2313992	-3,2004492	-24,456215	0,00018597639	-0,00042646308	-0,00033397228
4,7363281	2	-1,2053639	-3,1247947	-25,152191	0,004350069	0,0036860188	0,0041614161
4,7460938	2	-1,2456769	-3,1022532	-24,417713	6,6652719e-05	-0,00051462383	-0,0003812174
4,7558594	2	-1,2231588	-3,0169678	-23,152605	0,0044374038	0,0038338122	0,0042746672
4,765625	2	-1,2208807	-2,9510238	-23,728441	-2,9057846e-05	-0,00065489323	-0,0005412419
4,7753906	2	-1,2110633	-2,8737469	-24,203304	0,0044773598	0,0038698611	0,0043016709
4,7851563	2	-1,1985964	-2,8182998	-22,148006	0,00022986031	-0,00036260084	-0,0002752291
4,7949219	2	-1,1732495	-2,7989974	-22,209194	0,0042077531	0,0036033301	0,0040500872
4,8046875	2	-1,1917037	-2,7119648	-22,381916	0,00024063236	-0,00040695071	-0,00031922915
4,8144531	2	-1,1770296	-2,6306379	-22,496357	0,004149972	0,0036172883	0,0040125884
4,8242188	2	-1,1737418	-2,5931821	-22,794418	0,000399165	-0,00017816346	-9,5910218e-05
4,8339844	2	-1,1750102	-2,5163198	-20,4557	0,0039754896	0,0033591969	0,0038516286
4,84375	2	-1,1474645	-2,454735	-21,13916	0,0005193603	-3,493129e-05	3,3388787e-05
4,8535156	2	-1,1187255	-2,3735805	-21,020863	0,0040363856	0,0033709218	0,0038306781
4,8632813	2	-1,1241078	-2,2854757	-19,958597	0,00055650278	-9,3033304e-05	4,2829197e-06
4,8730469	2	-1,1337042	-2,2381203	-19,422491	0,0037489943	0,0031735131	0,0035804666
4,8828125	2	-1,1071223	-2,1621408	-18,708128	0,00095072098	0,00034406577	0,00043164997
4,8925781	2	-1,1267865	-2,1019661	-18,774401	0,0035468873	0,0027285574	0,0032149777
4,9023438	2	-1,0990489	-2,0813212	-18,450357	0,00126043	0,00063549756	0,00076177402
4,9121094	2	-1,1091	-1,9924597	-16,909428	0,0031688747	0,0024684281	0,0028432624
4,921875	2	-1,0665256	-1,9447256	-17,171278	0,0017300509	0,0011077825	0,0012737373
4,9316406	2	-1,0718662	-1,8761711	-17,971973	0,0028713595	0,0021628814	0,0025412934
4,9414063	2	-1,0629749	-1,7988814	-18,170849	0,0016189034	0,0011047549	0,001261085
4,9511719	2	-1,0679984	-1,77606	-17,535835	0,0028716852	0,0020683119	0,0024781039
4,9609375	2	-1,0395557	-1,7056282	-17,962976	0,0018485937	0,0013942168	0,0015118567
4,9707031	2	-1,0535872	-1,6070082	-18,485113	0,00270392	0,0020075773	0,0023082891
4,9804688	2	-1,0201961	-1,5286357	-19,262899	0,0019320335	0,0014153955	0,0015559308
4,9902344	2	-1,0335058	-1,4402598	-18,712543	0,0025456343	0,0018375164	0,0021954572
5	2	-1,001575	-1,4091722	-19,649416	0,0022648366	0,0016335644	0,00190073
5,0097656	2	-1,018644	-1,3302578	-20,894073	0,0020576986	0,0014773172	0,0016587602
5,0195313	2	-0,98150194	-1,2156491	-21,273996	0,0028036551	0,0022260586	0,0024977645
5,0292969	2	-1,0086721	-1,1855406	-21,918398	0,0015545625	0,00092645711	0,0010589049
5,0390625	2	-0,96919358	-1,1222477	-23,113434	0,0034542072	0,0026635991	0,0030695179
5,0488281	2	-0,98816097	-1,0346314	-24,354345	0,001059902	0,00046046684	0,00056854787
5,0585938	2	-0,95786989	-0,97458035	-25,390684	0,0036549668	0,0029590104	0,0034088688
5,0683594	2	-0,96616864	-0,90953314	-25,706682	0,00083955424	0,00022764725	0,00027376722
5,078125	2	-0,94839871	-0,88479441	-27,564447	0,003734092	0,0030822712	0,0035679291
5,0878906	2	-0,95047235	-0,84067428	-28,440189	0,00072928873	8,6876389e-05	0,00018636754
5,0976563	2	-0,93409598	-0,8197726	-27,98628	0,0037552712	0,003114651	0,0035597114
5,1074219	2	-0,93743384	-0,82041651	-27,696266	0,00069649308	5,5427954e-05	0,00017007464
5,1171875	2	-0,91101885	-0,82373083	-27,814396	0,0038818312	0,0033006303	0,0037057037
5,1269531	2	-0,91584206	-0,84441555	-28,000082	0,00062423421	-1,5554251e-05	9,8563614e-05
5,1367188	2	-0,88341892	-0,84211433	-28,120392	0,0039912239	0,0033508241	0,0037576454
5,1464844	2	-0,88906825	-0,81215626	-27,853176	0,00032883443	-0,00026500318	-0,00021136948
5,15625	2	-0,84760785	-0,82884717	-28,161518	0,0043241493	0,00375661	0,0041368939
5,1660156	2	-0,84250093	-0,8222717	-28,492603	3,2074167e-05	-0,00055651617	-0,00045587687
5,1757813	2	-0,80290556	-0,79725689	-27,59926	0,0043816529	0,0038236028	0,0042156335
5,1855469	2	-0,78362525	-0,81409246	-27,652233	7,7830045e-05	-0,00051940937	-0,00042565225
5,1953125	2	-0,74162245	-0,84191692	-27,447325	0,0044653933	0,0038394087	0,0043214904
5,2050781	2	-0,71106851	-0,84663129	-27,810539	6,7185611e-05	-0,00061047816	-0,00046585599
5,2148438	2	-0,67231178	-0,82205713	-27,367306	0,0041979994	0,0036059844	0,0040438804
5,2246094	2	-0,62602401	-0,78829116	-27,725044	0,00027689297	-0,00025552174	-0,00022641238
5,234375	2	-0,55838227	-0,82183957	-27,99036	0,0042154682	0,0036420347	0,0040951949
5,2441406	2	-0,4987514	-0,83607793	-28,702766	0,00030382813	-0,0002909964	-0,00015945727
5,2539063	2	-0,44193685	-0,80921954	-27,928501	0,0040123123	0,0034016822	0,0038710951
5,2636719	2	-0,38722932	-0,8015312	-28,42024	0,00051369367	-3,4945842e-05	-6,928225e-05
5,2734375	2	-0,2852869	-0,79378676	-28,35894	0,0039546136	0,0033305848	0,0037483878
5,2832031	2	-0,21055222	-0,81600708	-28,397665	0,0005511503	-6,1093888e-05	2,6169e-05
5,2929688	2	-0,1390928	-0,81066877	-27,411282	0,0038876687	0,0032045117	0,0036764906
5,3027344	2	-0,023915768	-0,20084101	-12,281053	0,00084098632	0,00020936801	0,00031226606
5,3125	2	0,035752654	0,23200718	-3,2175052	0,0035263842	0,0028428794	0,0032563375
5,3222656	2	0,12966335	0,85233253	-1,0653399	0,0012879347	0,00067132962	0,00078005414
5,3320313	2	0,17503738	1,7342331	-1,6079843	0,0033117426	0,0025143456	0,002932457
5,3417969	2	0,22158384	2,2817752	-4,2932944	0,001512449	0,00098323787	0,0011530517
5,3515625	2	0,22510946	2,3222146	-4,9782639	0,0028492531	0,0021570688	0,0025362556
5,3613281	2	0,22874355	2,1548002	-5,0428605	0,0016941642	0,0011524102	0,0012959738
5,3710938	2	0,22755444	2,1948695	-4,8050098	0,0029019376	0,0021384992	0,0024986595
5,3808594	2	0,21389008	2,0895231	-4,2113476	0,0018403573	0,0013510929	0,0014334311
5,390625	2	0,17671466	1,6186869	-3,9543025	0,0027721059	0,0020029906	0,0023633703
5,4003906	2	0,1624161	1,1486275	-2,4714601	0,0019210291	0,0013657351	0,0014998355
5,4101563	2	0,12923777	1,0030649	-1,1610892	0,0025025895	0,0018074905	0,0021281466
5,4199219	2	0,14941096	1,0165597	-1,8547754	0,0022451959	0,0016264442	0,0018048197
5,4296875	2	0,13290942	1,0791057	-1,965277	0,002211761	0,0016330592	0,0017633982
5,4394531	2	0,14716625	1,0610369	-2,3266487	0,0026319118	0,0020267938	0,0022803785
5,4492188	2	0,14542639	1,2739389	-2,5855377	0,00161318	0,0011044951	0,001246502
5,4589844	2	0,21395266	1,8350177	-4,0312486	0,0032948519	0,002574739	0,0029997842
5,46875	2	0,22528052	2,3737209	-6,4352341	0,001105712	0,00048808783	0,00060743099
5,4785156	2	0,28214931	2,8530936	-8,0258961	0,0035945019	0,0028447695	0,0033461512
5,4882813	2	0,29244244	3,2657571	-8,804882	0,00088800502	0,00021161017	0,00030016236
5,4980469	2	0,31671703	3,4518678	-10,358468	0,0037360752	0,0030933465	0,0035616818
5,5078125	2	0,30734181	3,4355471	-9,8825989	0,00076237647	0,0001167439	0,00016663485
5,5175781	2	0,31694651	3,3796275	-10,381322	0,0037470462	0,0031208026	0,0035612108
5,5273438	2	0,29617667	3,2043087	-10,225196	0,00073724706	0,00012812525	0,0002093552
5,5371094	2	0,28827012	2,9678946	-9,2323866	0,0038359924	0,0032059797	0,0036477677
5,546875	2	0,24809897	2,5992622	-8,3883295	0,00048814909	-4,2702886e-05	-3,1356176e-05
5,5566406	2	0,24888754	2,2660241	-8,3257723	0,0039438987	0,0032954693	0,0037357607
5,5664063	2	0,22260606	2,1726933	-7,2871985	0,00040797036	-0,00017561659	-4,0839659e-05
5,5761719	2	0,2447319	2,2084672	-7,0620885	0,0042618029	0,0036192685	0,004088968
5,5859375	2	0,21595955	2,2791994	-6,778585	8,4159838e-05	-0,00052917225	-0,00036115962
5,5957031	2	0,25217116	2,3575735	-7,8265462	0,0044488972	0,0038826794	0,0043292157
5,6054688	2	0,26219726	2,6015236	-8,1630793	6,1662286e-05	-0,00054310192	-0,00041828782
5,6152344	2	0,30129611	3,1404941	-8,9519281	0,0044276938	0,0037921013	0,0042469855
5,625	2	0,32606304	3,6853859	-11,264383	3,5465928e-05	-0,00059335405	-0,00042852596
5,6347656	2	0,35242379	4,0438499	-13,594665	0,0043860152	0,0037491904	0,0041892319
5,6445313	2	0,36777377	4,1768169	-13,384279	0,00032067255	-0,00025651621	-0,00016319886
5,6542969	2	0,37660658	4,1529818	-13,980009	0,0041434662	0,0035607738	0,0040232106
5,6640625	2	0,36712289	4,2075248	-13,903342	0,00022805369	-0,00030324125	-0,00024352397
5,6738281	2	0,36996841	4,2112641	-14,670398	0,0040997178	0,003559008	0,0039426447
5,6835938	2	0,35251975	3,9513879	-15,05753	0,00041799343	-0,00022042892	-0,00011169323
5,6933594	2	0,33879697	3,6302502	-13,179146	0,00395888	0,0033473226	0,0038449774
5,703125	2	0,31987131	3,388855	-12,869686	0,00064388162	1,2883102e-05	7,2655093e-05
5,7128906	2	0,31037092	3,2869487	-13,137962	0,0039229365	0,003251157	0,0037520521
5,7226563	2	0,31239033	3,2545383	-11,220518	0,00068421359	9,4425923e-05	0,00019242521
5,7324219	2	0,30304849	3,1939197	-12,027081	0,0035775409	0,002914283	0,0033321627
5,7421875	2	0,31911612	3,2276015	-11,564344	0,0012545728	0,00064781838	0,00077161181
5,7519531	2	0,31349599	3,3696039	-12,632255	0,0032898576	0,0025333078	0,0028721103
5,7617188	2	0,33992767	3,585078	-13,072305	0,0014896421	0,00088683766	0,00095699419
5,7714844	2	0,35350859	3,9552011	-13,757385	0,0030335025	0,0023034466	0,0027182975
5,78125	2	0,38287342	4,2831106	-15,660077	0,0017129973	0,0012453845	0,0013779788
5,7910156	2	0,39980888	4,5361748	-17,264542	0,00290676	0,0021162664	0,00250028
5,8007813	2	0,40922165	4,667161	-18,574074	0,0017045663	0,0011396133	0,0012957827
5,8105469	2	0,40601313	4,6376534	-18,868446	0,0028231868	0,0020211844	0,0024742014
5,8203125	2	0,41118264	4,6499128	-17,083212	0,001917953	0,0014152698	0,0015729251
5,8300781	2	0,40136099	4,6532679	-18,656832	0,0025879934	0,0018819193	0,0022314987
5,8398438	2	0,40890872	4,5588293	-18,554125	0,0021060079	0,0016071881	0,0017549093
5,8496094	2	0,38335741	4,4419303	-17,02845	0,002329781	0,0015738297	0,0019264744
5,859375	2	0,40049314	4,2902722	-17,379765	0,002603871	0,0018524639	0,0022026217
5,8691406	2	0,3667599	4,2068262	-17,76265	0,0016930396	0,0012490435	0,0013351878
5,8789063	2	0,39310813	4,1983819	-18,071999	0,0030091172	0,0023945593	0,0027391578
5,8886719	2	0,36215782	4,1662087	-17,910282	0,001254231	0,0005479221	0,00072409504
5,8984375	2	0,38707495	4,1719542	-16,91239	0,0036358952	0,0029109737	0,0033619828
5,9082031	2	0,36935925	4,1915579	-17,173067	0,00090535847	0,00025036337	0,00035789562
5,9179688	2	0,38641989	4,1981244	-17,296505	0,003722802	0,0030640981	0,0035093497
5,9277344	2	0,38045764	4,2723103	-16,940777	0,00076873694	0,00013665907	0,00025148271
5,9375	2	0,39542377	4,3270674	-18,010027	0,0037867494	0,003146755	0,0035790536
5,9472656	2	0,39154351	4,4456534	-18,39336	0,00072067243	7,3055853e-05	0,00017298677
5,9570313	2	0,40870011	4,5825596	-19,214396	0,0038072064	0,0030712965	0,0035306581
5,9667969	2	0,3985405	4,6172156	-19,166731	0,00064435182	-1,3940735e-07	0,00012840494
5,9765625	2	0,41835904	4,6665068	-17,098076	0,0039599026	0,0033917418	0,0038329554
5,9863281	2	0,40272534	4,6838794	-18,165874	0,00050000206	-0,00013453304	-3,793597e-05
5,9960938	2	0,42377889	4,6822696	-19,686241	0,0041513233	0,0035110239	0,0039149062
6,0058594	2	0,40077269	4,7024493	-18,778425	0,00015040554	-0,00042963569	-0,0003638849
6,015625	2	0,42190969	4,6666608	-19,671656	0,004514019	0,0038178649	0,0043042433
6,0253906	2	0,40423155	4,657608	-20,291302	3,454159e-05	-0,00054764765	-0,0004365854
6,0351563	2	0,41245937	4,6896234	-20,110252	0,0044104001	0,0037672084	0,004255516
6,0449219	2	0,40845394	4,6824279	-20,776726	0,00011384982	-0,00048011017	-0,00035285368
6,0546875	2	0,41290998	4,6725078	-19,606724	0,0043888683	0,0037747815	0,0042086043
6,0644531	2	0,41072369	4,6553679	-20,225533	0,00023881628	-0,00041472696	-0,00029624382
6,0742188	3	0,41214228	4,6663389	-21,093227	0,0041334229	0,0034776698	0,0040088403
6,0839844	3	0,40788233	4,7099633	-20,074099	0,00034485201	-0,00023684144	-7,4144045e-05
6,09375	3	0,41535079	4,6572118	-20,351149	0,0041394965	0,0036024526	0,0040214267
6,1035156	3	0,40979326	4,6361713	-20,835512	0,00033339747	-0,00026297028	-0,00012690522
6,1132813	3	0,41672349	4,6673017	-20,02459	0,0040063765	0,0033951204	0,0038623158
6,1230469	3	0,41194618	4,6665826	-20,505878	0,0005449017	-4,5537017e-05	3,8930448e-05
6,1328125	3	0,41447878	4,6735911	-20,08684	0,0039029648	0,0032262898	0,0036563324
6,1425781	3	0,41459978	4,6577668	-20,495262	0,00076547498	8,8402594e-05	0,0001973848
6,1523438	3	0,4080075	4,6532564	-20,974483	0,0036983341	0,0030619591	0,0035093736
6,1621094	3	0,42008221	4,6768193	-20,841211	0,0011038752	0,00045743189	0,00063782139
6,171875	3	0,40655971	4,639657	-21,741203	0,0033123712	0,0025870835	0,0030076199
6,1816406	3	0,41964829	4,642766	-21,773167	0,0015278712	0,00092472794	0,0010427451
6,1914063	3	0,41036069	4,6638999	-21,354742	0,0031633344	0,0023013141	0,0027391405
6,2011719	3	0,41972756	4,6547012	-21,597818	0,0016814601	0,0010867213	0,001282458
6,2109375	3	0,41376531	4,6628485	-21,232758	0,0028622611	0,0021630032	0,0024882362
6,2207031	3	0,41243851	4,6436119	-22,241827	0,0016514068	0,0011813025	0,0013083313
6,2304688	3	0,41158736	4,6224513	-22,735689	0,0028433881	0,0020804342	0,0024475565
6,2402344	3	0,41727841	4,6679511	-21,48131	0,001890334	0,0013567322	0,0015192834
6,25	3	0,41092396	4,657053	-22,038929	0,0026912296	0,0019551828	0,0022980839
6,2597656	3	0,41988611	4,6389465	-22,20137	0,0019943148	0,0015317159	0,0016880406
6,2695313	3	0,40482402	4,6371822	-22,047199	0,002365615	0,0016825377	0,0020096377
6,2792969	3	0,42607784	4,6188912	-21,991432	0,0025008211	0,0018097262	0,0021097185
6,2890625	3	0,39701343	4,6518774	-21,733213	0,0018748597	0,0012482689	0,0014255528
6,2988281	3	0,42553127	4,6330194	-22,02412	0,0028980915	0,0021752825	0,0025411793
6,3085938	3	0,39605796	4,6065354	-21,567028	0,0013351392	0,00077039207	0,0009176922
6,3183594	3	0,42566478	4,6415019	-20,257383	0,0035041133	0,0028500156	0,0032411737
6,328125	3	0,4026252	4,6423221	-21,084063	0,00088904856	0,00031843811	0,00040558109
6,3378906	3	0,41863859	4,6287913	-21,339542	0,0036804401	0,0029870605	0,0034609647
6,3476563	3	0,40524542	4,6171055	-21,149275	0,00070840615	0,00017550774	0,00026272843
6,3574219	3	0,41493773	4,600069	-21,26053	0,0037657395	0,0030559695	0,0035670085
6,3671875	3	0,40403545	4,6354012	-20,988733	0,00071210874	5,8345613e-05	0,00018463907
6,3769531	3	0,41517138	4,615006	-21,945667	0,0037541324	0,003111524	0,0035565486
6,3867188	3	0,40244997	4,5892825	-21,304396	0,00068534003	0,00013214129	0,00021314743
6,3964844	3	0,41872203	4,6040692	-20,490065	0,0039567468	0,0032488343	0,0037465817
6,40625	3	0,39850712	4,577342	-22,40181	0,0004245936	-0,000177974	-0,00011946075
6,4160156	3	0,41544259	4,5500798	-21,910015	0,0041166083	0,0034512498	0,0039371331
6,4257813	3	0,39359212	4,5445271	-21,141897	0,00023240398	-0,00035731733	-0,00023477798
6,4355469	3	0,41174591	4,4881573	-21,742601	0,0043194629	0,0037702525	0,0041943323
6,4453125	3	0,3915143	4,4791656	-20,89139	-2,2481836e-05	-0,00063537736	-0,00050894974
6,4550781	3	0,40503681	4,4490423	-20,976774	0,0045270328	0,0039798929	0,0043929052
6,4648438	3	0,39660871	4,3955078	-20,62993	6,5787754e-05	-0,00047469744	-0,00035375531
6,4746094	3	0,39878249	4,384738	-19,377115	0,0042975843	0,0036997311	0,0041479548
6,484375	3	0,39074659	4,3531842	-21,787361	0,00016762599	-0,00046405272	-0,00030785304
6,4941406	3	0,39082587	4,3388429	-20,821766	0,0042587435	0,0036472336	0,0041110096
6,5039063	3	0,38678288	4,2886925	-20,868536	0,00037354621	-0,0001855311	-0,00013964716
6,5136719	3	0,39004982	4,2166052	-21,209736	0,0041280393	0,003470816	0,0039237132
6,5234375	3	0,3827399	4,2237487	-21,237732	0,0003621119	-0,00026938244	-0,00012839038
6,5332031	3	0,38555205	4,1976948	-21,086243	0,0041168048	0,0035268413	0,0039948178
6,5429688	3	0,37727416	4,1345415	-21,986961	0,00039436141	-0,00018420047	-0,00012613193
6,5527344	3	0,3758806	4,0917101	-20,844452	0,0039293803	0,003308773	0,0037639334
6,5625	3	0,37414074	4,0268955	-21,184925	0,000768303	7,6912984e-05	0,00025542657
6,5722656	3	0,36618412	3,9939315	-21,536573	0,0037627777	0,0031032867	0,0035625929
6,5820313	3	0,37369013	3,9538136	-21,219458	0,00093241164	0,00030496827	0,00044186512
6,5917969	3	0,35696745	3,8774555	-22,056196	0,0033503233	0,002668106	0,0031108612
6,6015625	3	0,36968052	3,8519466	-20,432453	0,0014138026	0,00091884081	0,0010233418
6,6113281	3	0,3549397	3,8062122	-21,505394	0,0030830344	0,0022279234	0,0027018492
6,6210938	3	0,35826504	3,7366424	-20,726099	0,0015503609	0,0010238606	0,0011300681
6,6308594	3	0,35027921	3,7052917	-20,071138	0,0029519205	0,0021679399	0,0025845566
6,640625	3	0,35001636	3,6487129	-19,90797	0,0017886187	0,0012924632	0,0013907503
6,6503906	3	0,34695387	3,6368206	-19,565262	0,0028282229	0,0021195314	0,002413729
6,6601563	3	0,34747541	3,6004095	-18,02165	0,0017479256	0,0012242571	0,0013650163
6,6699219	3	0,33719897	3,4996088	-18,608049	0,0027322434	0,0019762791	0,0023675184
6,6796875	3	0,34170926	3,4566913	-17,029234	0,001999306	0,0014368618	0,0016336708
6,6894531	3	0,32595873	3,4143627	-18,643364	0,0023617828	0,0017343923	0,0020238932
6,6992188	3	0,3405869	3,3698061	-18,860399	0,0023184558	0,0017655031	0,0019813145
6,7089844	3	0,31062543	3,3241651	-16,60673	0,002032656	0,0013691379	0,0016058988
6,71875	3	0,33623517	3,225296	-16,318169	0,0029899422	0,0021649683	0,0025927613
6,7285156	3	0,30581474	3,1801147	-16,974472	0,0014464863	0,00089901371	0,0010088139
6,7382813	3	0,32739401	3,1498795	-16,373322	0,0032660584	0,002644436	0,0030147673
6,7480469	3	0,29766619	3,0651939	-16,167685	0,00096169079	0,00039821345	0,00044187036
6,7578125	3	0,3113389	3,0043149	-14,776625	0,0037412238	0,0029798327	0,0034909451
6,7675781	3	0,29417813	2,9523046	-16,454514	0,00069788645	0,00011605356	0,00023994828
6,7773438	3	0,30113339	2,8981905	-16,071852	0,0037539983	0,0031082649	0,0035985878
6,7871094	3	0,28667629	2,8575947	-14,544223	0,00074235268	0,00016671867	0,00020674372
6,796875	3	0,29544652	2,7631295	-15,178286	0,0037866987	0,0031529171	0,0036425376
6,8066406	3	0,27995884	2,7183518	-14,713369	0,00068022218	0,00010045798	0,00012311328
6,8164063	3	0,28937578	2,6811502	-13,955198	0,0038125054	0,0031618753	0,0036030205
6,8261719	3	0,26536822	2,5905461	-14,343951	0,00047490583	-9,7593584e-05	4,7648791e-06
6,8359375	3	0,28104365	2,5393674	-11,974554	0,0040996168	0,0034990411	0,0039507779
6,8457031	3	0,25625587	2,4705374	-12,707021	0,00031922464	-0,00033897173	-0,00022901571
6,8554688	3	0,27134717	2,406559	-12,915283	0,0042981729	0,0036965101	0,0041507361
6,8652344	3	0,24894178	2,3525348	-11,855084	6,1979517e-06	-0,00047492882	-0,00040198647
6,875	3	0,25946856	2,235647	-11,331607	0,0045204395	0,0039066225	0,0044013644
6,8847656	3	0,24295449	2,1635642	-11,271257	-7,3557603e-05	-0,0007161047	-0,00056805409
6,8945313	3	0,24198234	2,1335173	-10,91592	0,0042771138	0,0037443473	0,0041960115
6,9042969	3	0,23306608	2,0656881	-10,906141	0,00020789899	-0,00036565092	-0,0002793048
6,9140625	3	0,23490608	1,9932339	-8,8714342	0,0042485814	0,0036462767	0,0041978131
6,9238281	3	0,22767961	1,8949873	-9,6759577	0,00024154957	-0,00033480406	-0,00025637797
6,9335938	3	0,22488415	1,8229985	-10,048896	0,0040329047	0,0034367831	0,003915403
6,9433594	3	0,21457016	1,8120742	-8,2839746	0,00042470652	-0,00014357211	-7,387629e-05
6,953125	3	0,21597207	1,7257054	-8,8266745	0,0040433123	0,003416193	0,0039144373
6,9628906	3	0,20478606	1,6496261	-8,2576551	0,00040436717	-0,00022278342	-8,6457003e-05
6,9726563	3	0,2046442	1,5948331	-7,7526736	0,0039911657	0,0034406146	0,0038480752
6,9824219	3	0,18987417	1,514538	-7,7975726	0,00061528943	4,5907218e-05	0,00011828
6,9921875	3	0,19016623	1,4568765	-6,0743933	0,0038092711	0,0030731345	0,0035825041
7,0019531	3	0,18200099	1,3476287	-6,7875814	0,0009276655	0,00029676157	0,00039869745
7,0117188	3	0,1671809	1,2639234	-6,7516232	0,0034868196	0,0027567225	0,0032236443
7,0214844	3	0,18131256	1,2188022	-5,2353926	0,0012886965	0,0006892925	0,00085737789
7,03125	3	0,15359163	1,0998546	-5,5319166	0,003211136	0,0024654425	0,0029180886
7,0410156	3	0,16553283	1,0167394	-4,7836637	0,0016510595	0,0010801515	0,0012475173
7,0507813	3	0,15512705	0,95352364	-3,0998514	0,0030326571	0,0022640843	0,0026509447
7,0605469	3	0,15040815	0,87891155	-3,3100414	0,0017185891	0,0012241245	0,0014138258
7,0703125	3	0,1465863	0,82632154	-2,1157601	0,0028730424	0,0020649626	0,0024442167
7,0800781	3	0,13612628	0,73647982	-2,2969489	0,0017645557	0,0012471988	0,0013408661
7,0898438	3	0,12628794	0,66322005	-2,6248767	0,0027770668	0,0020081766	0,002403385
7,0996094	3	0,13502896	0,63307399	-1,719743	0,001985197	0,0014327007	0,0016207212
7,109375	3	0,10378659	0,55825961	-2,1113455	0,0025195461	0,0018575396	0,0022037067
7,1191406	3	0,11859834	0,47951835	-0,48486516	0,0021692254	0,0016820483	0,0018437061
7,1289063	3	0,075677633	0,40320307	-1,4031585	0,0020942059	0,0014509922	0,0017444838
7,1386719	3	0,12188196	0,30323324	-0,75747257	0,0028252611	0,0021094435	0,0024536538
7,1484375	3	0,057982802	0,27574059	0,024642795	0,0015607101	0,00098029396	0,0011100144
7,1582031	3	0,079119802	0,17726189	0,099018216	0,0032096561	0,0024829744	0,0029049313
7,1679688	3	0,06316483	0,075798109	-0,4411675	0,0010785325	0,00050651754	0,0005887174
7,1777344	3	0,05099833	0,03609024	-0,75705349	0,0037091603	0,0029881659	0,0034887989
7,1875	3	0,044201612	-0,049594324	-1,2936629	0,00078374957	0,00020172854	0,00029273302
7,1972656	3	0,048670173	-0,12966385	-2,1022372	0,0037316214	0,0030357779	0,0035611263
7,2070313	3	0,032135248	-0,19479626	-2,6644115	0,00077213394	0,00014835998	0,00018412771
7,2167969	3	0,036645532	-0,25762534	-3,2729936	0,0037827548	0,003084027	0,0035634455
7,2265625	3	0,011841059	-0,28955284	-4,3281074	0,0006895262	1,4577236e-05	0,0001380418
7,2363281	3	0,011427999	-0,37832111	-5,6502128	0,0038010653	0,0031362488	0,0036156669
7,2460938	3	-0,010284781	-0,4340426	-7,3051081	0,00059300102	3,3560209e-05	9,7511511e-05
7,2558594	3	-0,012875795	-0,44908449	-8,0358982	0,0040512308	0,0033834784	0,0038731447
7,265625	3	-0,031943321	-0,52051562	-10,412112	0,00033129574	-0,00032991724	-0,0002072702
7,2753906	3	-0,017682314	-0,57570797	-12,176502	0,0042379	0,0036189517	0,0040939506
7,2851563	3	-0,076470375	-0,62185091	-15,39845	0,00013568308	-0,00045929657	-0,00036170095
7,2949219	3	-0,05600512	-0,6998688	-18,508247	0,0043824282	0,0038485422	0,0042374441
7,3046875	3	-0,088444948	-0,71617061	-21,707565	-6,2579638e-05	-0,00063914107	-0,00050520059
7,3144531	3	-0,10908961	-0,7592417	-26,270561	0,0045233313	0,0039091315	0,0044026608
7,3242188	3	-0,12683451	-0,84585935	-28,751549	0,00020973792	-0,00042638479	-0,00026316266
7,3339844	3	-0,11933267	-0,80919576	-28,152353	0,0042416053	0,003637685	0,0041168984
7,34375	3	-0,154351	-0,84012389	-27,33551	0,00015499289	-0,0004225364	-0,00029417133
7,3535156	3	-0,1737982	-0,80141723	-28,0972	0,0041530677	0,0034882925	0,0040974761
7,3632813	3	-0,19390464	-0,78897542	-28,010086	0,00044162793	-0,00019439991	-8,1314647e-05
7,3730469	3	-0,23800194	-0,85927165	-27,707108	0,0039897971	0,0033692883	0,0038714425
7,3828125	3	-0,25129497	-0,80518794	-27,21604	0,00055449246	-0,00011221564	-2,4040928e-05
7,3925781	3	-0,29769957	-0,80636925	-28,044954	0,0039979145	0,0034502107	0,003885471
7,4023438	3	-0,31030416	-0,83206582	-28,422251	0,00050179398	-0,00013761135	-3,1182426e-05
7,4121094	3	-0,38668692	-0,79406071	-27,377867	0,0038221399	0,0031462051	0,0036762157
7,421875	3	-0,42030752	-0,82649279	-27,488173	0,0008957478	0,00025908084	0,00038154016
7,4316406	3	-0,47197342	-0,79888648	-27,481634	0,0036691022	0,0029074652	0,003334607
7,4414063	3	-0,49389899	-0,80631703	-27,408096	0,0011750002	0,00048558548	0,00068112987
7,4511719	3	-0,56362271	-0,85115069	-27,682856	0,0032280332	0,0024228869	0,0029236937
7,4609375	3	-0,6079036	-0,804914	-27,4067	0,0016449821	0,0010704659	0,0012758854
7,4707031	3	-0,67902923	-0,82409823	-27,900896	0,0029618763	0,0021598246	0,0025750543
7,4804688	3	-0,72612643	-0,84183127	-28,826929	0,0016051838	0,0011083458	0,0012249722
7,4902344	3	-0,78092992	-0,82972181	-27,579983	0,0029017841	0,0020455886	0,0024945841
7,5	3	-0,83287954	-0,86357647	-27,36697	0,0018187367	0,0013191322	0,0014792734
7,5097656	3	-0,8917594	-0,8288843	-28,061718	0,002793039	0,0020804834	0,0024677243
7,5195313	3	-0,94326258	-0,87599117	-23,862663	0,0018494615	0,0013043848	0,0015200268
7,5292969	3	-1,0119808	-1,7488655	-23,726038	0,0026540316	0,0019217744	0,0022749943
7,5390625	3	-1,0630333	-2,2465963	-22,814144	0,0021534332	0,001616456	0,0018142695
7,5488281	3	-1,1678004	-2,6188228	-25,007408	0,002178164	0,0015549407	0,0017968843
7,5585938	3	-1,1807013	-3,1636539	-27,131886	0,0025366305	0,00194889	0,0022030573
7,5683594	3	-1,2725633	-3,7293766	-25,90254	0,0016560187	0,0010060242	0,0012014224
7,578125	3	-1,246286	-3,8696549	-27,142838	0,0033387481	0,0025238688	0,002935322
7,5878906	3	-1,2769318	-3,6151886	-26,797503	0,0011717894	0,00064309366	0,00070391386
7,5976563	3	-1,2282783	-3,4237301	-26,88406	0,0035160528	0,0028731627	0,0033173971
7,6074219	3	-1,2755799	-3,340508	-26,845894	0,0008510513	0,00020502281	0,00036554382
7,6171875	3	-1,1981791	-3,1522222	-25,489256	0,0037505112	0,003042151	0,0035018795
7,6269531	3	-1,1631024	-2,861227	-25,01417	0,0007207747	8,9858077e-05	0,00015841768
7,6367188	3	-1,1262858	-2,6319666	-25,395267	0,0037513259	0,0030569308	0,0035610702
7,6464844	3	-1,1901015	-2,6073556	-24,189167	0,00068496796	0,00013252196	0,00021914311
7,65625	3	-1,145103	-2,7226262	-24,890844	0,0038384595	0,0032148811	0,003669336
7,6660156	3	-1,1630273	-2,725275	-25,400408	0,00064839318	2,8182985e-05	7,5567514e-05
7,6757813	3	-1,1451823	-2,7217691	-25,493336	0,0038837749	0,0032312213	0,0036963855
7,6855469	3	-1,213358	-2,9151316	-24,883802	0,00038108949	-0,00017225248	-0,00011284894
7,6953125	3	-1,2325674	-3,3341854	-24,318024	0,0042409524	0,0036374482	0,0040902947
7,7050781	3	-1,2748665	-3,7976837	-25,774576	0,00013482742	-0,00044824323	-0,00030930241
7,7148438	3	-1,3338715	-4,1141329	-27,446934	0,004330101	0,0037750958	0,0042366036
7,7246094	3	-1,3569653	-4,2860689	-26,876406	2,5804329e-05	-0,0005425929	-0,00041487656
7,734375	3	-1,3415986	-4,3841228	-28,654095	0,0044981577	0,0039020414	0,0043518422
7,7441406	3	-1,3662696	-4,3782725	-26,874617	-2,7661154e-05	-0,00052611664	-0,00046818459
7,7539063	3	-1,3628441	-4,3483992	-28,233603	0,0042360886	0,0036352261	0,0040991292
7,7636719	3	-1,3732958	-4,3208685	-29,491167	0,00026589856	-0,00031782343	-0,00021706306
7,7734375	3	-1,3311136	-4,197248	-27,459394	0,0042690239	0,0036353113	0,0041341535
7,7832031	3	-1,3265324	-4,0997486	-29,365829	0,0002852286	-0,00028380542	-0,00020233943
7,7929688	3	-1,3247257	-3,9851274	-29,515028	0,0039666179	0,0034067547	0,0038767536
7,8027344	3	-1,3164729	-3,9045951	-28,083622	0,00055251643	-9,475305e-05	-2,9251387e-05
7,8125	3	-1,304636	-3,9424796	-28,124805	0,003951095	0,003403692	0,0038367305
7,8222656	3	-1,2954152	-3,9436226	-26,430655	0,00048393209	-3,4797122e-05	-2,5805784e-05
7,8320313	3	-1,3085663	-3,9145486	-27,249121	0,0039116046	0,0033001984	0,003739422
7,8417969	3	-1,3057417	-3,9315028	-27,406755	0,00076288066	0,00015349739	0,00026487862
7,8515625	3	-1,3359827	-3,9320428	-26,032682	0,0036169961	0,0029479393	0,003404072
7,8613281	3	-1,3012022	-4,023438	-26,764479	0,0011680066	0,00051452953	0,00066412624
7,8710938	3	-1,3575286	-4,0951056	-27,341322	0,0033610458	0,0025634896	0,0030478186
7,8808594	3	-1,3213336	-4,1710486	-27,962532	0,0014647683	0,00095682871	0,0010352448
7,890625	3	-1,3751733	-4,3450103	-28,260145	0,0029261422	0,0021732738	0,0025884225
7,9003906	3	-1,3880658	-4,4431357	-28,478298	0,0017558457	0,0011613078	0,0012935617
7,9101563	3	-1,3557011	-4,4742489	-29,272512	0,0029661984	0,0021413798	0,0025727646
7,9199219	3	-1,3736755	-4,4819317	-30,508675	0,0018105928	0,0012864277	0,0014490497
7,9296875	3	-1,3841897	-4,4780679	-28,767139	0,0028618174	0,0020471499	0,002456913
7,9394531	3	-1,3778687	-4,5359297	-29,671434	0,0018180063	0,0013123262	0,0014501986
7,9492188	3	-1,4091486	-4,5374203	-28,396044	0,0026243133	0,0019128378	0,002289349
7,9589844	3	-1,3594604	-4,4743032	-28,958693	0,0021098729	0,0015530873	0,0017577799
7,96875	3	-1,3853914	-4,4819498	-29,017031	0,0022647379	0,0017388614	0,0020116477
7,9785156	3	-1,3598526	-4,5057163	-28,975737	0,002359177	0,001825789	0,0020966607
7,9882813	3	-1,4170301	-4,5234008	-30,349531	0,0018149451	0,0012249036	0,0014482292
7,9980469	3	-1,3227063	-4,50704	-30,896589	0,0031423417	0,0023671424	0,0028166538
8,0078125	3	-1,4156616	-4,4468641	-30,388758	0,0012550971	0,00060301798	0,00074591342
8,0175781	3	-1,3561934	-4,4887533	-30,793549	0,0034477317	0,0026669197	0,0031196794
8,0273438	3	-1,3896054	-4,5199761	-31,008572	0,00092806498	0,00032986398	0,00038466504
8,0371094	3	-1,389305	-4,4873428	-29,990282	0,0038480987	0,0031918567	0,003683863
8,046875	3	-1,4025438	-4,4970217	-31,355526	0,00074987579	0,00014315941	0,00030948635
8,0566406	3	-1,3756406	-4,4993138	-31,088367	0,0037354692	0,0030633484	0,0035197854
8,0664063	3	-1,4037955	-4,5404778	-30,217375	0,00074086839	0,00013482291	0,00022110384
8,0761719	4	-1,3816196	-4,5820818	-30,650663	0,0038205096	0,0031528412	0,0036412703
8,0859375	4	-1,4012671	-4,5781918	-30,226763	0,00058466365	2,1556043e-05	9,7080192e-05
8,0957031	4	-1,4034826	-4,618135	-30,635185	0,0038420619	0,0031991638	0,0036900998
8,1054688	4	-1,4252704	-4,6379552	-30,126459	0,00049873709	-0,00015649304	-4,1480816e-05
8,1152344	4	-1,3934523	-4,6208897	-29,468258	0,0042164717	0,0035865959	0,0040280125
8,125	4	-1,4173931	-4,6291575	-30,906815	0,00014791032	-0,00042732805	-0,0003243034
8,1347656	4	-1,3864094	-4,6193104	-29,782913	0,0043846499	0,0037488127	0,0042852117
8,1445313	4	-1,4148605	-4,6346002	-30,86334	6,5805216e-05	-0,00048425602	-0,00040914689
8,1542969	4	-1,3972408	-4,6583886	-30,912458	0,0044415686	0,0037635253	0,0043443805
8,1640625	4	-1,4019221	-4,6060905	-30,718054	-3,7458667e-05	-0,00061596307	-0,00053128082
8,1738281	4	-1,4199966	-4,6052814	-32,130573	0,0044039134	0,0037464101	0,0042960425
8,1835938	4	-1,4329308	-4,633976	-31,545517	0,00030676209	-0,0002926981	-0,0002087382
8,1933594	4	-1,3953799	-4,6248755	-30,393675	0,0042054062	0,0035883763	0,0040245904
8,203125	4	-1,3971156	-4,6356821	-30,460842	0,00025694637	-0,00035411766	-0,00025772169
8,2128906	4	-1,4027607	-4,5925016	-30,679108	0,0041569434	0,0034964192	0,0040240851
8,2226563	4	-1,3778061	-4,5978088	-31,329933	0,00038402373	-0,00016636361	-7,8495068e-05
8,2324219	4	-1,4054602	-4,6335058	-31,631571	0,003962039	0,0033430615	0,0038253712
8,2421875	4	-1,406737	-4,6021862	-30,912403	0,00057745655	-5,3065305e-05	5,1770185e-05
8,2519531	4	-1,4027441	-4,6020551	-31,709242	0,0039607864	0,0033388394	0,0038369962
8,2617188	4	-1,3922799	-4,6024451	-31,053555	0,00063023443	-3,3850665e-06	0,00010057003
8,2714844	4	-1,3938278	-4,6017604	-30,057337	0,0036697087	0,0030082949	0,0034171406
8,28125	4	-1,3797128	-4,6262665	-29,443838	0,0011328072	0,00048709626	0,00060672825
8,2910156	4	-1,4141679	-4,6002955	-30,517281	0,00342142	0,0026080522	0,0030947104
8,3007813	4	-1,4046049	-4,6066575	-31,486395	0,0013245171	0,00075319142	0,00090496452
8,3105469	4	-1,4118105	-4,6213751	-30,845291	0,0030696893	0,0022688436	0,002718725
8,3203125	4	-1,4062321	-4,5854187	-29,463339	0,0017596983	0,0012099573	0,0013956997
8,3300781	4	-1,3834512	-4,5922647	-30,458551	0,002881452	0,0021285575	0,0025359218
8,3398438	4	-1,4093781	-4,602941	-30,219164	0,0016360063	0,001148659	0,0013385119
8,3496094	4	-1,4053643	-4,5911775	-30,170549	0,0028493709	0,0020283435	0,0024529963
8,359375	4	-1,4055896	-4,6115327	-29,599127	0,0018569237	0,0013363606	0,0015011039
8,3691406	4	-1,3973951	-4,5801253	-30,65966	0,0026442448	0,0019512777	0,0023318115
8,3789063	4	-1,3966942	-4,5709333	-31,864475	0,0019855367	0,0014045078	0,0015813431
8,3886719	4	-1,4037871	-4,6056719	-31,025726	0,0024310802	0,00171582	0,0020914937
8,3984375	4	-1,4026189	-4,581676	-30,103102	0,0024043317	0,0017566325	0,0020664516
8,4082031	4	-1,3947916	-4,5742021	-31,474102	0,0018471876	0,0013379436	0,0015543781
8,4179688	4	-1,3795042	-4,5402756	-31,779594	0,0028307685	0,0021862665	0,0025000384
8,4277344	4	-1,4137882	-4,5124221	-30,180719	0,001357581	0,00068913214	0,00085081643
8,4375	4	-1,3824707	-4,5264258	-30,374788	0,0035031682	0,002757736	0,0032355117
8,4472656	4	-1,4098495	-4,4755549	-30,475874	0,0010324437	0,00035435311	0,00050203787
8,4570313	4	-1,3678467	-4,4236555	-31,062384	0,0036973676	0,0029955946	0,0034095834
8,4667969	4	-1,3917166	-4,4196863	-30,961353	0,000768147	0,00018661958	0,00030530209
8,4765625	4	-1,3744599	-4,3841705	-29,360298	0,0037443626	0,0030879856	0,0035756906
8,4863281	4	-1,3965565	-4,3657303	-29,353983	0,00072592997	7,3479605e-05	0,00018599385
8,4960938	4	-1,3406724	-4,3220553	-30,234587	0,0037586836	0,0030924031	0,0035283864
8,5058594	4	-1,4078593	-4,2781539	-30,221678	0,00061680854	1,5101978e-05	8,8505039e-05
8,515625	4	-1,3498348	-4,2843699	-29,876791	0,0039137881	0,0033352345	0,003770401
8,5253906	4	-1,3935274	-4,2382622	-29,431656	0,000527528	-0,00012460194	5,6705612e-05
8,5351563	4	-1,3528222	-4,2003388	-30,727833	0,0040217559	0,0033913616	0,0038781266
8,5449219	4	-1,3747185	-4,1871018	-30,812323	0,00020144827	-0,00037376216	-0,00022386899
8,5546875	4	-1,3486457	-4,1246033	-27,573109	0,0043560653	0,0037592903	0,0042698123
8,5644531	4	-1,3332623	-4,0923095	-29,102247	4,1067833e-05	-0,00057796278	-0,00046194298
8,5742188	4	-1,3509655	-4,0238199	-29,133093	0,0043961816	0,0037494414	0,0042592152
8,5839844	4	-1,3117164	-3,9514539	-28,211641	0,0001139543	-0,00051503681	-0,00037518475
8,59375	4	-1,3337588	-3,9312048	-28,416607	0,004422809	0,0038548375	0,0042998232
8,6035156	4	-1,3201112	-3,8721704	-27,75684	0,00012539138	-0,00051603449	-0,00037288381
8,6132813	4	-1,335749	-3,8179116	-28,719139	0,0041288007	0,0035396114	0,0039878236
8,6230469	4	-1,3226396	-3,7726572	-29,38036	0,00037809717	-0,00029799237	-0,00016455684
8,6328125	4	-1,2920731	-3,7156179	-28,684494	0,0042206007	0,0035986181	0,0040425025
8,6425781	4	-1,2935543	-3,6953933	-29,289778	0,00034077195	-0,00025410671	-0,00014427904
8,6523438	4	-1,2729681	-3,6269312	-29,201097	0,003987941	0,0033904386	0,0038707056
8,6621094	4	-1,2731308	-3,538291	-28,099213	0,00058278674	-5,114649e-05	3,7374848e-05
8,671875	4	-1,2824184	-3,5312912	-27,482807	0,0039715944	0,0032892646	0,0037952201
8,6816406	4	-1,25597	-3,4922495	-27,041975	0,00072248874	2,332672e-05	0,00010859541
8,6914063	4	-1,2574512	-3,4274895	-27,562658	0,0037643048	0,0031272362	0,0035493148
8,7011719	4	-1,2648404	-3,3692536	-28,74691	0,00095092121	0,0003966401	0,00049660797
8,7109375	4	-1,2568879	-3,2864549	-27,37295	0,0034457063	0,0026918068	0,003200046
8,7207031	4	-1,2198126	-3,2509947	-29,123314	0,0012908867	0,00071865303	0,00089020614
8,7304688	4	-1,2591785	-3,175097	-28,257965	0,0031906022	0,0023633651	0,0027971733
8,7402344	4	-1,2085724	-3,0952852	-27,490408	0,0016547504	0,0010985511	0,0012114584
8,75	4	-1,1840725	-3,0729849	-27,605909	0,002823378	0,0021228399	0,0024746757
8,7597656	4	-1,1938024	-2,9918981	-27,580875	0,0017239944	0,0011630723	0,0012923491
8,7695313	4	-1,2172967	-2,9123499	-27,96907	0,0028843381	0,0020766994	0,0025144501
8,7792969	4	-1,1893046	-2,8449154	-28,223991	0,0018335723	0,0013057769	0,0014746855
8,7890625	4	-1,1619008	-2,7567759	-27,004313	0,0027345552	0,0020571107	0,0023994134
8,7988281	4	-1,1651969	-2,7277341	-26,747883	0,0019175835	0,0013909715	0,0016128999
8,8085938	4	-1,2054223	-2,6791177	-26,494022	0,0024514485	0,0017334442	0,0021036707
8,8183594	4	-1,1543489	-2,5915051	-26,101694	0,0023527744	0,0016345591	0,0019711864
8,828125	4	-1,1754775	-2,5430567	-24,861563	0,0020726672	0,0014699403	0,0016398169
8,8378906	4	-1,1145908	-2,4871359	-23,13003	0,0027699554	0,002081061	0,0024763267
8,8476563	4	-1,1800796	-2,4321849	-23,740959	0,0015161869	0,00092406629	0,0010991679
8,8574219	4	-1,1147159	-2,366226	-23,788568	0,0033837596	0,0026862731	0,0031671827
8,8671875	4	-1,1282009	-2,2478344	-22,892542	0,0010160608	0,0003923403	0,00046742847
8,8769531	4	-1,0926861	-2,2130125	-22,5842	0,0036192229	0,0029055043	0,0033118175
8,8867188	4	-1,131326	-2,1540637	-21,26852	0,00085222349	0,00015649566	0,00029497081
8,8964844	4	-1,0851216	-2,0586772	-20,661112	0,0037789447	0,0030785555	0,0035439343
8,90625	4	-1,1127007	-2,0076036	-21,314007	0,00073109783	8,0743048e-05	0,00021302927
8,9160156	4	-1,0838366	-1,9544669	-20,375681	0,003766926	0,0030739391	0,0035670863
8,9257813	4	-1,0932493	-1,9260446	-19,713398	0,0006677378	9,1657857e-05	0,00021694781
8,9355469	4	-1,0526443	-1,8702425	-20,438601	0,0038888487	0,0032522185	0,003761441
8,9453125	4	-1,0753626	-1,7583206	-19,596107	0,00050123228	-0,00015410013	1,1175289e-05
8,9550781	4	-1,0391593	-1,7201153	-20,310804	0,0039504864	0,0033228174	0,0038268552
8,9648438	4	-1,0734433	-1,6610999	-20,651613	0,00032831813	-0,00025792309	-9,8628807e-05
8,9746094	4	-1,0255909	-1,5668486	-20,61585	0,0043493081	0,0036819365	0,0041696215
8,984375	4	-1,0477918	-1,497046	-21,127201	3,4032855e-05	-0,00059391401	-0,00044242246
8,9941406	4	-1,008814	-1,4041032	-21,085403	0,0044666729	0,003857472	0,0043306625
9,0039063	4	-1,0098404	-1,3486661	-21,40766	0,00012309509	-0,00050256902	-0,00042446889
9,0136719	4	-0,99619269	-1,2962923	-21,615866	0,004371176	0,0037141589	0,0042277691
9,0234375	4	-0,99492013	-1,1813954	-21,602009	5,0007366e-05	-0,00061486266	-0,00048696296
9,0332031	4	-0,98593712	-1,1304415	-23,091864	0,004245427	0,0036710189	0,0041655428
9,0429688	4	-0,98093867	-1,0925814	-23,984201	0,00050824252	-7,3920237e-05	8,3791965e-05
9,0527344	4	-0,96634805	-1,0191557	-24,535284	0,0041208547	0,003498689	0,0039639659
9,0625	4	-0,97217262	-0,94215441	-25,545973	0,00030203766	-0,00033991731	-0,00018174294
9,0722656	4	-0,95349729	-0,82895583	-26,668142	0,0041094078	0,0034778295	0,0040327455
9,0820313	4	-0,9524709	-0,81252718	-28,002262	0,00037447724	-0,00020171661	-0,00010186079
9,0917969	4	-0,9399581	-0,85634834	-27,898773	0,0039316546	0,0032504129	0,0037892575
9,1015625	4	-0,93386233	-0,80689842	-27,285385	0,00064407813	5,2437244e-05	0,00018438732
9,1113281	4	-0,92496276	-0,82608896	-27,288179	0,0038433555	0,0032124443	0,003680123
9,1210938	4	-0,90640008	-0,81920797	-27,852226	0,00084438419	0,00021008862	0,0003709615
9,1308594	4	-0,90582013	-0,81662464	-27,629547	0,0034519637	0,002767456	0,003266108
9,140625	4	-0,87319672	-0,82950974	-27,864408	0,0013406499	0,00072804018	0,00087111618
9,1503906	4	-0,86965442	-0,79171264	-27,745497	0,0032463141	0,0024275617	0,0028614087
9,1601563	4	-0,83819091	-0,82391077	-28,106979	0,0015692433	0,0008971449	0,0010550435
9,1699219	4	-0,82202733	-0,84062666	-27,963369	0,0029227363	0,0021725416	0,0025903848
9,1796875	4	-0,78968763	-0,80840719	-27,068295	0,0018016711	0,0012436487	0,0014563273
9,1894531	4	-0,75781941	-0,82090908	-27,650892	0,0029068505	0,0022219263	0,0025548665
9,1992188	4	-0,71616292	-0,82457989	-27,866587	0,0017510036	0,0011692446	0,0013001338
9,2089844	4	-0,69070756	-0,82511288	-26,871153	0,0027860838	0,0020120814	0,0023652287
9,21875	4	-0,6453377	-0,83550656	-27,42067	0,0018762974	0,0014220576	0,0015685731
9,2285156	4	-0,60659349	-0,79072207	-27,009733	0,0024972199	0,0018486464	0,0021439849
9,2382813	4	-0,51833212	-0,79582566	-27,937889	0,0022237042	0,0015733159	0,0018236224
9,2480469	4	-0,48500776	-0,83612001	-28,105024	0,002226962	0,0014865951	0,0017453103
9,2578125	4	-0,40135264	-0,82180172	-27,592276	0,0028521128	0,0020060595	0,0024073978
9,2675781	4	-0,3578645	-0,84320927	-27,497225	0,0015779246	0,0010709907	0,0011876092
9,2773438	4	-0,23626626	-0,81182212	-28,45997	0,003176427	0,0024743676	0,0028945801
9,2871094	4	-0,20048022	-0,80811059	-27,593449	0,001068128	0,0004584674	0,0005624906
9,296875	4	-0,091282129	-0,735708	-20,109192	0,0036508911	0,0029466918	0,0034015235
9,3066406	4	0,0047522783	-0,068586603	-8,8972225	0,00080247223	0,00023026223	0,0003382159
9,3164063	4	0,10201335	0,84325159	-5,8757977	0,0037130828	0,0030389435	0,0035470959
9,3261719	4	0,13606369	1,3836379	-5,9366226	0,00080579065	0,00015717495	0,00027026923
9,3359375	4	0,20706832	1,7750803	-6,5011997	0,0037484856	0,0031025959	0,0035966327
9,3457031	4	0,21979392	2,1952758	-8,1306696	0,00069359608	4,381116e-05	0,0002059195
9,3554688	4	0,23738027	2,4543676	-9,5154715	0,0037800239	0,0030900117	0,0036069672
9,3652344	4	0,21928906	2,4139049	-8,9160538	0,00055982906	-6,8244699e-05	4,1403691e-05
9,375	4	0,22804677	2,1040416	-9,7866545	0,003987819	0,0034370439	0,0039157006
9,3847656	4	0,18702447	1,7601572	-9,0690794	0,00041634354	-0,00020391191	-0,00011063617
9,3945313	4	0,18090785	1,4288186	-8,6078234	0,0042138211	0,0035604886	0,0040700869
9,4042969	4	0,1240015	1,1263615	-8,4100666	8,3947089e-05	-0,00050225237	-0,00036777084
9,4140625	4	0,14546394	1,0288943	-7,380713	0,0045292815	0,0038806247	0,0043996456
9,4238281	4	0,1392889	0,9997884	-7,5926909	-7,1999093e-05	-0,00067112647	-0,00053494034
9,4335938	4	0,12511134	1,0333062	-7,3250847	0,0043490911	0,0037668697	0,004235765
9,4433594	4	0,14773369	1,118855	-7,0219116	0,000185635	-0,00042496482	-0,00027137139
9,453125	4	0,17960608	1,4289961	-7,7884645	0,004295635	0,0037171543	0,0042634816
9,4628906	4	0,2066052	2,02016	-8,7539196	0,00027764443	-0,00034404075	-0,00025847112
9,4726563	4	0,2568984	2,6537855	-11,770595	0,0040557459	0,0034161597	0,0039667631
9,4824219	4	0,28229952	3,0997629	-14,081765	0,00040299929	-0,00019314088	-0,00010767893
9,4921875	4	0,3093946	3,3408623	-13,970453	0,0041421135	0,0035429995	0,0040413612
9,5019531	4	0,31052947	3,3821571	-14,90917	0,00032101816	-0,00026736612	-0,00012800941
9,5117188	4	0,31604528	3,4279709	-14,923475	0,0039894143	0,0033903893	0,0038641263
9,5214844	4	0,30884385	3,4210196	-15,13213	0,00062971504	4,6717469e-06	8,3721825e-05
9,53125	4	0,29496253	3,0907552	-15,251822	0,0037913558	0,003163784	0,0035947459
9,5410156	4	0,27393401	2,6915095	-13,467148	0,00080504036	0,00017317885	0,00030644966
9,5507813	4	0,24572909	2,4438829	-12,699701	0,0035942043	0,0029144466	0,0033361085
9,5605469	4	0,24115622	2,2862921	-12,844205	0,0012863637	0,00061135011	0,00077379646
9,5703125	4	0,22893548	2,2203517	-11,564959	0,0031992591	0,0024637633	0,0028760154
9,5800781	4	0,2415359	2,1433203	-12,09788	0,0015907639	0,00099732354	0,0011041849
9,5898438	4	0,22850156	2,2125733	-12,212042	0,0030850084	0,0022445179	0,0026571783
9,5996094	4	0,25936007	2,5386326	-13,316889	0,001691878	0,0012028118	0,0012958871
9,609375	4	0,28285861	2,9377677	-14,271811	0,0028637699	0,0021078172	0,0024982609
9,6191406	4	0,31245708	3,3339093	-14,675762	0,0016587229	0,0011799175	0,0012761774
9,6289063	4	0,33907235	3,7424047	-16,945694	0,0027953321	0,0020765034	0,002442501
9,6386719	4	0,3662008	4,088037	-17,974823	0,001914706	0,0013336057	0,0015751162
9,6484375	4	0,36781549	4,2571144	-17,857031	0,0026395035	0,0019298178	0,0022673754
9,6582031	4	0,38219333	4,1633224	-18,990767	0,0020651687	0,0015961687	0,0017829407
9,6679688	4	0,36076844	4,1157761	-19,591972	0,0022403765	0,0015405917	0,0018437221
9,6777344	4	0,37990272	4,0845256	-19,241442	0,0027318969	0,0019500054	0,0023313861
9,6875	4	0,33638537	3,9050925	-19,359793	0,0017047887	0,0010513724	0,001208283
9,6972656	4	0,34575641	3,5901339	-16,957651	0,0030913062	0,0023971121	0,0028103027
9,7070313	4	0,30385375	3,3035047	-17,582216	0,0011571631	0,00066255598	0,0007383214
9,7167969	4	0,32196999	3,2103493	-16,978775	0,0036125062	0,0029078962	0,0034160814
9,7265625	4	0,30357003	3,2895834	-16,452055	0,00084817118	0,00024124194	0,0003455134
9,7363281	4	0,31708837	3,2551987	-17,485489	0,0037219184	0,0030112416	0,0034833562
9,7460938	4	0,30867279	3,2215102	-17,234478	0,0007546664	0,00014454534	0,00024366134
9,7558594	4	0,33010185	3,4193561	-18,198006	0,0037926973	0,0031220028	0,0035633845
9,765625	4	0,33519208	3,7233179	-19,836668	0,00066312292	5,8439327e-05	0,00017081591
9,7753906	4	0,37117839	4,0641284	-20,326059	0,0038044814	0,0031375871	0,0035918492
9,7851563	4	0,37685692	4,3496284	-21,573399	0,00071142858	4,2469474e-05	0,00015447295
9,7949219	4	0,41006863	4,5632272	-22,454	0,0039652968	0,0033565515	0,003909355
9,8046875	4	0,3970468	4,6807871	-21,422188	0,00033387303	-0,00021757791	-0,0001379443
9,8144531	4	0,41610181	4,633985	-22,541452	0,0041324357	0,0034922159	0,0040372685
9,8242188	4	0,39514422	4,6162353	-22,206736	0,00016893653	-0,0004249069	-0,00030574884
9,8339844	4	0,41265547	4,6159635	-21,938066	0,0044434089	0,0037715058	0,0042624464
9,84375	4	0,38861871	4,4888787	-22,802631	-4,6798668e-05	-0,0006720805	-0,00049836788
9,8535156	4	0,39206922	4,3846164	-21,58938	0,0045468262	0,0039242627	0,0043636835
9,8632813	4	0,38131714	4,2506704	-22,446234	0,00016368038	-0,00043737091	-0,00032201584
9,8730469	4	0,38216829	4,1741242	-21,710583	0,0042770803	0,0036248732	0,0041432902
9,8828125	4	0,37429929	4,2032046	-21,350496	0,00010922638	-0,00048585498	-0,00032074458
9,8925781	4	0,3775245	4,1821423	-22,188797	0,0041207368	0,0035632206	0,0040808907
9,9023438	4	0,37534654	4,1661563	-22,080503	0,0004915935	-0,00014960038	-1,1154625e-05
9,9121094	4	0,38190961	4,175087	-21,594017	0,0040448103	0,0034281807	0,0038844021
9,921875	4	0,37843823	4,1985373	-21,573566	0,00041750958	-0,0002059486	-0,00010922144
9,9316406	4	0,38906097	4,3218832	-21,050758	0,0041304128	0,0035074269	0,0039594951
9,9414063	4	0,39142668	4,383873	-22,616386	0,00046317436	-0,00018945779	-2,8763607e-05
9,9511719	4	0,39810658	4,4382172	-22,789724	0,0038749839	0,0031961873	0,0036833629
9,9609375	4	0,40703535	4,5692101	-23,062639	0,00080603146	0,00017141807	0,00028725626
9,9707031	4	0,40577948	4,6381087	-24,702307	0,0037142891	0,0030299963	0,0034491201
9,9804688	4	0,41734517	4,6539035	-24,42643	0,0010405689	0,00041317777	0,00059648766
9,9902344	4	0,40608823	4,6625023	-23,983866	0,0032952714	0,0025018468	0,0030777424
10	4	0,4206872	4,6586771	-24,793222	0,0015304206	0,00097266486	0,0011464295
10,009766	4	0,41121185	4,6884785	-23,116283	0,0030717968	0,002228105	0,0026508684
10,019531	4	0,4157722	4,6633635	-24,616085	0,0016416743	0,0010452201	0,001186942
10,029297	4	0,41060686	4,6352644	-25,067591	0,0030362173	0,0022040964	0,0026370897
10,039063	4	0,41177928	4,6511421	-23,615845	0,0017902198	0,0012185671	0,0013981712
10,048828	4	0,41190445	4,6330862	-24,361107	0,0030147729	0,0021981695	0,0026028196
10,058594	4	0,41704059	4,6430969	-23,853779	0,0017824809	0,0012361237	0,0014385545
10,068359	4	0,40979743	4,6627631	-23,832321	0,0027502819	0,0020131664	0,0023615996
10,078125	5	0,41941464	4,6410918	-23,469887	0,0020087685	0,0014854055	0,0016853983
10,087891	5	0,40322602	4,6567512	-24,098642	0,0022683837	0,0016468602	0,0019100842
10,097656	5	0,42459667	4,6346421	-25,457628	0,0024552126	0,0018736291	0,0021323808
10,107422	5	0,39510667	4,6108894	-25,573914	0,0018247784	0,0011584125	0,0014067232
10,117188	5	0,42568564	4,6453805	-24,3311	0,0031617214	0,0023993279	0,002777549
10,126953	5	0,40021777	4,6452465	-25,192928	0,0012895336	0,0007129513	0,0008798574
10,136719	5	0,42557299	4,659606	-24,767685	0,0034377808	0,0027573886	0,0031896238
10,146484	5	0,4025501	4,6413803	-24,940241	0,00092335511	0,00025093439	0,00039525155
10,15625	5	0,41736603	4,6017151	-24,43174	0,0037183531	0,0030649456	0,0035075485
10,166016	5	0,40540814	4,6372399	-24,27891	0,00073766249	0,00010278309	0,00021345331
10,175781	5	0,41575551	4,6458454	-25,158897	0,0037305497	0,003056095	0,0035561346
10,185547	5	0,40360987	4,6315579	-24,997351	0,00074470619	0,00015300204	0,00022298686
10,195313	5	0,41871369	4,6258731	-24,656878	0,0038295011	0,0031405592	0,00367398
10,205078	5	0,40583372	4,6145501	-24,804007	0,0007137378	4,2864704e-05	0,00014702469
10,214844	5	0,42055368	4,6294508	-25,869627	0,0039077438	0,003202094	0,0036531894
10,224609	5	0,40025949	4,6255774	-24,827253	0,00041041669	-0,00023018947	-8,3734922e-05
10,234375	5	0,42021155	4,6160712	-24,390444	0,0041529988	0,0035311338	0,0040212697
10,244141	5	0,40103555	4,6445966	-23,423452	0,00020473322	-0,00038153608	-0,00030190917
10,253906	5	0,41947722	4,6329455	-25,034454	0,0043318481	0,0037233529	0,0041795312
10,263672	5	0,40281296	4,6041632	-26,357342	6,8749359e-05	-0,00055528857	-0,00040492741
10,273438	5	0,41774154	4,6219358	-24,095903	0,0045329039	0,0039490522	0,0044351001
10,283203	5	0,40964723	4,6071124	-24,20565	-4,165573e-05	-0,00067133078	-0,00047248148
10,292969	5	0,41086555	4,6329126	-24,782661	0,0042628828	0,0036811726	0,0041334629
10,302734	5	0,40755689	4,6429505	-24,17095	0,00021646993	-0,00034461205	-0,00023864966
10,3125	5	0,41462064	4,587647	-24,964102	0,0042983685	0,0036552392	0,0041020047
10,322266	5	0,41119099	4,6050997	-23,917257	0,00032045311	-0,00026350375	-0,00019001745
10,332031	5	0,41474998	4,6339722	-24,632235	0,0039643059	0,0033979334	0,003816291
10,341797	5	0,40853739	4,6526856	-25,025345	0,00047520763	-0,00013038109	-3,5082339e-05
10,351563	5	0,4149127	4,6318426	-23,320801	0,004013062	0,0034040741	0,0038576638
10,361328	5	0,40754855	4,5726199	-23,860485	0,00041078951	-0,00020325882	-9,3638955e-05
10,371094	5	0,4099977	4,5980315	-24,717171	0,0039229095	0,0033138348	0,0038351682
10,380859	5	0,41246355	4,6315484	-25,061443	0,00070815004	8,4714266e-05	0,00019500614
10,390625	5	0,40661812	4,6019678	-25,328995	0,0037052489	0,0029562742	0,003486363
10,400391	5	0,41434526	4,5840187	-23,927818	0,0010404605	0,00043188484	0,00052555144
10,410156	5	0,40190756	4,5556154	-25,390574	0,0034137652	0,0026197219	0,0030490723
10,419922	5	0,41411579	4,5358453	-25,354811	0,0014759266	0,00079029909	0,00098525989
10,429688	5	0,40128589	4,5283022	-24,26343	0,0030699719	0,0023111121	0,0026400497
10,439453	5	0,40549994	4,46911	-25,118944	0,0016463361	0,0010540058	0,0012369849
10,449219	5	0,40012181	4,4507785	-24,15765	0,0029738701	0,0021605166	0,0025681828
10,458984	5	0,40283382	4,4398556	-24,830494	0,0017391267	0,0012788224	0,001413243
10,46875	5	0,39834023	4,3686032	-23,730062	0,0028988218	0,0020494889	0,0024492564
10,478516	5	0,39859056	4,3430095	-22,308939	0,0017564372	0,0012323034	0,0013816239
10,488281	5	0,38874805	4,3030982	-23,343376	0,0027088544	0,0019667412	0,0022813766
10,498047	5	0,39524853	4,279325	-24,122614	0,0020123289	0,0013917249	0,0016164856
10,507813	5	0,37910163	4,2631812	-23,447872	0,0024416747	0,0017971318	0,002116072
10,517578	5	0,39551139	4,181076	-24,120491	0,0023030099	0,0017522603	0,0019895611
10,527344	5	0,36944687	4,148922	-23,941454	0,0019306822	0,0013161825	0,001530953
10,537109	5	0,39623737	4,1356239	-24,686939	0,0030387794	0,0023022413	0,0026888743
10,546875	5	0,36416054	4,0806389	-24,414583	0,0013439172	0,00068571215	0,00085220311
10,556641	5	0,3859818	4,0573521	-22,733063	0,0033600898	0,0025970808	0,0031033584
10,566406	5	0,36052227	3,9982455	-23,214296	0,00099087076	0,00034482247	0,00044165296
10,576172	5	0,37376106	3,9529431	-23,114494	0,0036896986	0,0030734739	0,0035092528
10,585938	5	0,35905361	3,9333143	-22,861362	0,00075051573	0,00016157457	0,00028365641
10,595703	5	0,36576688	3,8299413	-23,286772	0,0037226481	0,0030861848	0,0035393576
10,605469	5	0,35362542	3,7661266	-22,618509	0,000758262	0,00017867482	0,00021352665
10,615234	5	0,363397	3,7534001	-22,963453	0,0038272839	0,003169592	0,0036396226
10,625	5	0,34367025	3,7126539	-23,135506	0,0006359145	3,7670543e-05	0,00015853293
10,634766	5	0,35559475	3,6792157	-22,104141	0,0038348699	0,0031145399	0,0036792369
10,644531	5	0,3344661	3,6001949	-21,776016	0,00054350705	-9,3495764e-05	3,9479346e-05
10,654297	5	0,35310388	3,5574965	-21,161009	0,0041527972	0,0035031249	0,0039776578
10,664063	5	0,32821596	3,541173	-21,011868	0,00017314218	-0,00041703111	-0,00028001901
10,673828	5	0,3437537	3,4472208	-21,101665	0,0042688833	0,0036889268	0,0041735168
10,683594	5	0,32497406	3,4095962	-20,723194	0,00010212156	-0,00052975869	-0,00040896644
10,693359	5	0,33575118	3,382308	-21,166317	0,0044708019	0,0037949823	0,0043389695
10,703125	5	0,32047212	3,3298481	-21,614079	-6,7611109e-06	-0,00063366751	-0,00050108734
10,712891	5	0,32270014	3,2920506	-20,146128	0,0044165822	0,0037988597	0,0043451721
10,722656	5	0,31851947	3,1989026	-19,727257	0,00028454262	-0,00031175121	-0,00021274784
10,732422	5	0,32058895	3,1402202	-18,717907	0,0042297733	0,0036160829	0,0040615699
10,742188	5	0,30804276	3,1381969	-18,148497	0,00016120219	-0,00040963496	-0,00030669238
10,751953	5	0,3089565	3,0592175	-17,931852	0,0041142502	0,0035080877	0,0039631464
10,761719	5	0,30135453	2,9689443	-17,380436	0,00044691013	-9,9861354e-05	-5,2484684e-05
10,771484	5	0,30279815	2,9078248	-17,696432	0,0039599068	0,0032810636	0,0037885318
10,78125	5	0,29353142	2,8546917	-18,540266	0,00054238376	-0,00013929297	1,2621749e-05
10,791016	5	0,29294312	2,8469644	-17,627199	0,004020764	0,0034023642	0,0039269109
10,800781	5	0,28999329	2,7675424	-18,121786	0,00059749582	-6,8880036e-06	4,9962546e-05
10,810547	5	0,27873218	2,6744323	-17,47353	0,0037444269	0,0030321239	0,0035509844
10,820313	5	0,28564155	2,6363175	-16,564037	0,0010337686	0,00040895102	0,00049590279
10,830078	5	0,27001619	2,5627563	-16,957987	0,0035351266	0,0027518705	0,0032182457
10,839844	5	0,27809799	2,502975	-15,72378	0,0012481823	0,00066524139	0,00084600807
10,849609	5	0,26050329	2,4367208	-15,24467	0,0030805436	0,0023166551	0,002691024
10,859375	5	0,2678299	2,3610654	-15,33838	0,0017533693	0,0011724418	0,0013386343
10,869141	5	0,25998175	2,332031	-14,343895	0,0029657693	0,0021969951	0,002578639
10,878906	5	0,25612235	2,238955	-14,323499	0,0016361593	0,0011297902	0,0012677483
10,888672	5	0,2473104	2,1527717	-13,73643	0,0028103844	0,0020262252	0,002428286
10,898438	5	0,24434388	2,1174452	-13,037603	0,0017645771	0,0013363666	0,0014718085
10,908203	5	0,23266554	2,0328088	-13,636518	0,002664353	0,0020265728	0,0024002139
10,917969	5	0,23851097	1,9519809	-13,964251	0,0019204627	0,0013837658	0,0015726004
10,927734	5	0,22028625	1,8761538	-13,182834	0,0025568865	0,0018826615	0,0021523139
10,9375	5	0,23432195	1,7944537	-12,361966	0,002288233	0,0016813765	0,0019586994
10,947266	5	0,2054745	1,758948	-10,954924	0,0019613318	0,0014067627	0,0016335347
10,957031	5	0,22604406	1,675208	-12,285188	0,0027569106	0,0021164657	0,0024695678
10,966797	5	0,19064188	1,5847734	-10,806508	0,0014595225	0,00076401193	0,00094295363
10,976563	5	0,21293044	1,5393913	-10,459945	0,003455258	0,0026745703	0,0031088574
10,986328	5	0,17751575	1,4576292	-11,065845	0,0011148744	0,00051965762	0,00061456824
10,996094	5	0,20000875	1,409726	-10,624063	0,0035968358	0,002861789	0,0033857836
11,005859	5	0,16950905	1,3252724	-10,259617	0,00086012442	0,00020449283	0,00030407246
11,015625	5	0,18351138	1,2160105	-9,9278612	0,0037315525	0,0030925262	0,0035625752
11,025391	5	0,16162336	1,1829796	-8,7853518	0,00069771556	0,00010706077	0,00019269675
11,035156	5	0,17237544	1,1072416	-9,0435705	0,0037280195	0,0030448542	0,003516675
11,044922	5	0,15143871	1,0052344	-8,5362701	0,00066774606	-1,1474476e-05	0,00014155812
11,054688	5	0,15473902	0,92646629	-7,6587687	0,003995494	0,0034373279	0,0038723149
11,064453	5	0,12619197	0,82993078	-7,0394297	0,00056633406	-3,8597791e-05	9,3613344e-05
11,074219	5	0,1454097	0,79180545	-6,3816738	0,0040115118	0,0033268195	0,0037814719
11,083984	5	0,10470867	0,71930194	-6,9187303	0,00019584462	-0,00038200931	-0,00026981725
11,09375	5	0,13564646	0,62599629	-6,1427617	0,0042735026	0,0037178767	0,0041674734
11,103516	5	0,10807157	0,58076	-4,3820868	6,5998174e-05	-0,00056101882	-0,00037085352
11,113281	5	0,11671245	0,50450677	-4,9827342	0,0044089351	0,0037600277	0,0042214389
11,123047	5	0,084660649	0,41685748	-4,6106615	4,3589098e-05	-0,00057693775	-0,000418165
11,132813	5	0,099927187	0,36825863	-3,5873427	0,004507354	0,0038725901	0,0043521943
11,142578	5	0,097828507	0,28110892	-3,2935572	0,00014189762	-0,00050406525	-0,00040287472
11,152344	5	0,074914098	0,24008983	-3,7233531	0,0041814661	0,003507311	0,0039998493
11,162109	5	0,071893334	0,16593346	-4,046783	0,00024001783	-0,0003425288	-0,00023664645
11,171875	5	0,074788928	0,046895631	-4,0804782	0,0042274962	0,0036277941	0,0040921923
11,181641	5	0,053126216	0,0034530647	-3,1228456	0,00038027778	-0,0002808476	-0,00014672376
11,191406	5	0,043008327	-0,060254708	-4,1747189	0,0039329696	0,0033405023	0,0038958802
11,201172	5	0,041602254	-0,11408329	-4,6967435	0,00051301497	-7,7249715e-05	2,6062189e-05
11,210938	5	0,034050345	-0,19093809	-4,6876073	0,0039468436	0,0032725693	0,0037968133
11,220703	5	0,012896657	-0,29357168	-5,207984	0,0006123833	-3,4847471e-05	0,00010687072
11,230469	5	0,015763044	-0,32292986	-6,4494834	0,0037666035	0,003148956	0,0036169251
11,240234	5	0,032932162	-0,35863453	-8,3136749	0,00092526694	0,0002875636	0,00040500629
11,25	5	-0,0055575371	-0,43833777	-9,6985321	0,0035469625	0,0027633619	0,0032310893
11,259766	5	0,0086992979	-0,48812294	-10,009166	0,0013188561	0,000666985	0,00086300005
11,269531	5	-0,024345517	-0,55234033	-12,128167	0,0032925133	0,0024369569	0,0029321187
11,279297	5	-0,050539374	-0,60194975	-14,844686	0,0015481393	0,0010118494	0,0011991623
11,289063	5	-0,039895773	-0,64164782	-17,140713	0,0028241905	0,002130325	0,0025404624
11,298828	5	-0,061141253	-0,72364783	-19,904337	0,0017128141	0,0011892526	0,0012974706
11,308594	5	-0,086897016	-0,7485432	-23,55365	0,0029142019	0,0020796463	0,0024523945
11,318359	5	-0,081890225	-0,80198765	-27,212072	0,0018179796	0,0012884876	0,0015086958
11,328125	5	-0,11526883	-0,83649325	-28,622635	0,0027943	0,0020112258	0,002402911
11,337891	5	-0,11150539	-0,83165008	-27,888325	0,0018576542	0,001400984	0,0015981449
11,347656	5	-0,14684498	-0,80907035	-27,667545	0,0025280449	0,0017960849	0,0022003734
11,357422	5	-0,17242968	-0,83610487	-28,179567	0,0022662214	0,0015560756	0,0018361653
11,367188	5	-0,22581875	-0,79843563	-27,820766	0,0021131455	0,0015733718	0,0018068067
11,376953	5	-0,20796537	-0,83450365	-27,363226	0,0026173098	0,0019966227	0,002299909
11,386719	5	-0,29822946	-0,83065569	-27,748068	0,0015591517	0,00092659099	0,0011617079
11,396484	5	-0,26487589	-0,79927844	-27,730465	0,0033951602	0,0026473189	0,0030743952
11,40625	5	-0,34841001	-0,83635759	-28,307867	0,0010991904	0,00042237691	0,00058523758
11,416016	5	-0,38127959	-0,83285564	-27,139652	0,0035916667	0,0028497013	0,0033037697
11,425781	5	-0,44115245	-0,84855926	-27,510635	0,00086455909	0,00021168555	0,00029901043
11,435547	5	-0,47123909	-0,84592456	-27,922188	0,0037862856	0,003037286	0,0035390572
11,445313	5	-0,52808702	-0,77762574	-27,215759	0,00076342723	0,00011059165	0,000219504
11,455078	5	-0,57282269	-0,82892847	-27,146469	0,0037387116	0,0030308515	0,0035390414
11,464844	5	-0,65702021	-0,84650785	-27,421564	0,0007400905	0,00011271652	0,00021219661
11,474609	5	-0,68844616	-0,82338524	-27,5103	0,0038832021	0,0032315087	0,0037403174
11,484375	5	-0,75599194	-0,85178381	-27,98807	0,00051084993	-0,00010845775	-2,1464948e-05
11,494141	5	-0,79321742	-0,81718612	-27,414412	0,0039599333	0,003280316	0,0037834311
11,503906	5	-0,86919129	-0,85063565	-27,313271	0,00034365425	-0,00026974274	-0,00019053958
11,513672	5	-0,90325415	-0,89348865	-28,214212	0,004277918	0,0036447984	0,0041486528
11,523438	5	-0,98118067	-1,0531353	-23,951065	5,030568e-05	-0,00056737743	-0,00044661225
11,533203	5	-1,0544258	-1,684386	-25,669298	0,0044217799	0,0037986601	0,0043137642
11,542969	5	-1,1185837	-2,5819678	-25,986471	8,5332722e-05	-0,00055848242	-0,00039367093
11,552734	5	-1,202606	-3,2766941	-26,993639	0,0044373912	0,0037918037	0,0042875288
11,5625	5	-1,2225121	-3,421092	-27,796234	2,6061025e-05	-0,00061975472	-0,00044811313
11,572266	5	-1,2634259	-3,4547429	-28,084629	0,0042763329	0,0036761062	0,0041919569
11,582031	5	-1,298995	-3,6871877	-29,833988	0,0003762015	-0,00023888133	-0,00011949596
11,591797	5	-1,2461734	-3,8320699	-29,799118	0,004144398	0,0035913545	0,0040045897
11,601563	5	-1,2631297	-3,5401139	-29,651989	0,0002446564	-0,00036941317	-0,00020998734
11,611328	5	-1,2580144	-3,1413989	-29,646288	0,0040993909	0,0034569686	0,0039646532
11,621094	5	-1,201129	-2,9043384	-29,352251	0,00041860141	-0,00018950726	-4,67262e-05
11,630859	5	-1,1383021	-2,8500397	-28,924719	0,0039054591	0,0032589561	0,003760305
11,640625	5	-1,1499095	-2,7815921	-27,674866	0,00067804503	-1,9470463e-07	0,00014714926
11,650391	5	-1,1775512	-2,6320865	-26,590527	0,0038899502	0,0032405646	0,0037544915
11,660156	5	-1,1466676	-2,6344271	-27,514044	0,00083287992	0,0001817281	0,00028347946
11,669922	5	-1,1795872	-2,7398481	-26,492458	0,003494628	0,0028443623	0,003319476
11,679688	5	-1,1275959	-2,8586338	-26,465021	0,0013082644	0,00063308369	0,00077695702
11,689453	5	-1,2309694	-3,0541556	-27,579367	0,0033364762	0,0024763097	0,0028862185
11,699219	5	-1,2369776	-3,4251783	-27,427711	0,0015037613	0,00086427189	0,0010035768
11,708984	5	-1,2841582	-3,8685324	-29,145107	0,0029389297	0,0022046256	0,0025897087
11,71875	5	-1,3569152	-4,1989846	-30,467436	0,0018030276	0,0012124173	0,0013717444
11,728516	5	-1,354658	-4,3113852	-30,573048	0,0029342386	0,0021547957	0,002552347
11,738281	5	-1,3359118	-4,3636603	-31,441748	0,0017609627	0,0011903089	0,0012738735
11,748047	5	-1,3745517	-4,3702083	-31,730925	0,0027576222	0,001999991	0,0023936052
11,757813	5	-1,3439643	-4,3367419	-32,154881	0,0018954573	0,0013419417	0,0015651864
11,767578	5	-1,3650554	-4,2838044	-32,654778	0,0025730911	0,0018857484	0,0021901729
11,777344	5	-1,3048863	-4,1730571	-31,924713	0,0021114985	0,0015217604	0,0017376298
11,787109	5	-1,3314849	-4,0928483	-32,680874	0,0022614466	0,0015966829	0,0018880889
11,796875	5	-1,3110739	-4,0139694	-32,31179	0,0027050038	0,0019531997	0,002342185
11,806641	5	-1,3060838	-3,9221027	-31,330996	0,0016818177	0,0011038355	0,0013202867
11,816406	5	-1,2837535	-3,940403	-32,346992	0,0031288245	0,0024689143	0,0028442298
11,826172	5	-1,3208789	-3,9887576	-32,551399	0,0010997056	0,00044057291	0,00061104645
11,835938	5	-1,2838537	-3,9812171	-31,847376	0,0036041124	0,0028575475	0,0033986084
11,845703	5	-1,3417405	-3,9697175	-31,932369	0,00092645991	0,0002398307	0,00035356614
11,855469	5	-1,2833655	-3,9491918	-30,921455	0,0037152993	0,0029963395	0,0034568252
11,865234	5	-1,3382107	-4,0574303	-31,003597	0,00085694471	0,00015467551	0,00033544376
11,875	5	-1,339379	-4,1861339	-31,056236	0,0037184593	0,0030449152	0,0035558578
11,884766	5	-1,3129765	-4,2219887	-29,788612	0,00076385244	4,0595187e-05	0,00021243322
11,894531	5	-1,3653392	-4,2982235	-31,584856	0,0038004785	0,0030789357	0,00356211
11,904297	5	-1,3901603	-4,3965659	-31,531937	0,00052250933	-0,00010923861	1,4906982e-05
11,914063	5	-1,3515747	-4,4813218	-32,208359	0,0040205279	0,0033444907	0,0038865421
11,923828	5	-1,4018178	-4,5275722	-31,624027	0,00044985398	-0,00020772655	-6,8475783e-05
11,933594	5	-1,3770008	-4,4779916	-31,484663	0,0041991677	0,0035190608	0,0039891126
11,943359	5	-1,3998026	-4,4796228	-32,24535	0,00011597906	-0,00052597112	-0,00038085738
11,953125	5	-1,3760996	-4,5012784	-31,948574	0,0044668582	0,0038173785	0,0043697809
11,962891	5	-1,3992059	-4,4794374	-31,527355	-1,8910796e-05	-0,00062282808	-0,00045727327
11,972656	5	-1,3514203	-4,4828434	-32,440258	0,0043553845	0,0037278191	0,0042219167
11,982422	5	-1,3817865	-4,4709625	-32,964851	0,00011092459	-0,00055534358	-0,00033271528
11,992188	5	-1,3510823	-4,4659767	-32,130909	0,0043631569	0,0037524297	0,0042039487
12,001953	5	-1,3655603	-4,4994588	-32,376385	0,00026582115	-0,00040477054	-0,00024964218
12,011719	5	-1,383881	-4,4532518	-32,508038	0,0040198653	0,0034053391	0,0039535873
12,021484	5	-1,3677925	-4,4423461	-33,197254	0,00031942749	-0,00032170326	-0,00019171654
12,03125	5	-1,3870436	-4,4774432	-33,206642	0,0041495562	0,0035205986	0,0040370459
12,041016	5	-1,39301	-4,479815	-31,733829	0,00039356964	-0,00025839428	-0,00012922479
12,050781	5	-1,3839269	-4,5099955	-31,992943	0,0040064054	0,0033416706	0,0038843502
12,060547	5	-1,3964689	-4,5014729	-32,895283	0,00067821209	0,00015474245	0,00018122257
12,070313	5	-1,4073753	-4,5297704	-32,680035	0,003879122	0,0032095409	0,0037393675
12,080078	6	-1,3639081	-4,6008968	-32,933056	0,00074802432	4,6849018e-05	0,00020003645
12,089844	6	-1,4129955	-4,6008701	-32,156277	0,0036338435	0,0028660591	0,0033655695
12,099609	6	-1,3697118	-4,60708	-32,708923	0,001134939	0,00051678566	0,00069306477
12,109375	6	-1,4067328	-4,6328359	-33,693184	0,0032958023	0,0024895198	0,0029386771
12,119141	6	-1,3921505	-4,6345983	-32,785423	0,0015707171	0,00086068263	0,0010864069
12,128906	6	-1,4264387	-4,647594	-33,09399	0,0031034553	0,0021974426	0,0026794914
12,138672	6	-1,3895762	-4,627502	-33,688488	0,0017268553	0,0011971835	0,0013419546
12,148438	6	-1,4032489	-4,6235585	-32,968876	0,0029333457	0,0020566012	0,0025267829
12,158203	6	-1,3942409	-4,6577711	-33,334438	0,0017318361	0,0011647992	0,0013235344
12,167969	6	-1,3895261	-4,6313252	-32,232441	0,0028285261	0,0020587393	0,0024244059
12,177734	6	-1,413008	-4,626164	-33,695587	0,0019473697	0,0013457402	0,0015396536
12,1875	6	-1,4039999	-4,6482978	-34,669674	0,0026694608	0,0019276801	0,0022832067
12,197266	6	-1,3887542	-4,6267633	-32,442158	0,0020495495	0,0015340979	0,0017739431
12,207031	6	-1,4236015	-4,6454725	-33,434631	0,0023216319	0,0015879739	0,0019122791
12,216797	6	-1,3850993	-4,6249032	-33,402107	0,0026348704	0,0018415377	0,0021975334
12,226563	6	-1,4033407	-4,6058536	-33,94112	0,0017465525	0,0012105517	0,00139208
12,236328	6	-1,3901937	-4,6480966	-32,801182	0,0029673604	0,0023352117	0,0027249358
12,246094	6	-1,424849	-4,6301498	-32,139793	0,0012081452	0,00053932774	0,00070749072
12,255859	6	-1,3858587	-4,6261191	-32,936409	0,0036132657	0,0029062987	0,0033388524
12,265625	6	-1,4181608	-4,6213551	-33,410267	0,00093629246	0,00022792752	0,00036855607
12,275391	6	-1,4114141	-4,6135616	-30,887705	0,0036992244	0,0029817838	0,0034556997
12,285156	6	-1,3866723	-4,6438494	-31,650961	0,00080402708	0,00014947756	0,00028951297
12,294922	6	-1,4043003	-4,616693	-32,010937	0,0037506984	0,0030396348	0,0035345943
12,304688	6	-1,3951713	-4,5911975	-32,738483	0,00074194744	7,6238066e-05	0,0001899834
12,314453	6	-1,4042503	-4,6278443	-32,677296	0,003755491	0,0029744133	0,0035345806
12,324219	6	-1,4201719	-4,6230631	-32,279045	0,0006531275	1,2380478e-05	0,00012083532
12,333984	6	-1,395697	-4,62503	-32,720268	0,0040362277	0,0034012333	0,0038677684
12,34375	6	-1,4007914	-4,611464	-33,158138	0,00037140198	-0,00027443486	-8,5716892e-05
12,353516	6	-1,4115727	-4,5912609	-32,158176	0,0041060136	0,0034807862	0,0039314502
12,363281	6	-1,3948166	-4,6225753	-32,376274	0,00018209321	-0,00045068038	-0,00035637699
12,373047	6	-1,390757	-4,6039157	-32,000263	0,0044027753	0,0038149946	0,0042735701
12,382813	6	-1,4048761	-4,581841	-32,635834	-4,5814086e-05	-0,00067005545	-0,00048989139
12,392578	6	-1,3879198	-4,6040425	-33,096783	0,0044370266	0,0038227884	0,0042955093
12,402344	6	-1,4100331	-4,5792799	-31,984224	0,00014151636	-0,0005173104	-0,0003917201
12,412109	6	-1,3946456	-4,5728254	-32,903385	0,0043226029	0,0036907655	0,004202046
12,421875	6	-1,3930434	-4,5354819	-33,399982	0,00011243275	-0,00049615075	-0,00038355094
12,431641	6	-1,3850993	-4,4923348	-32,615158	0,0041960715	0,0035205258	0,0039878706
12,441406	6	-1,3807851	-4,5153613	-33,573212	0,0003853465	-0,00019982079	-9,6099684e-05
12,451172	6	-1,3600779	-4,4831867	-33,105278	0,0040995344	0,0034694539	0,0039223977
12,460938	6	-1,3916916	-4,4119644	-33,520069	0,00034111392	-0,00025810674	-0,00016206031
12,470703	6	-1,3852412	-4,3830967	-33,407585	0,0040656514	0,003484851	0,0039174152
12,480469	6	-1,3830215	-4,3561716	-32,070724	0,00049855356	-0,00015640748	-3,2229582e-06
12,490234	6	-1,3772762	-4,3596382	-33,308788	0,003875982	0,0032020796	0,0037107938
12,5	6	-1,3663489	-4,3333955	-33,715145	0,00080757076	9,3007984e-05	0,00022823835
12,509766	6	-1,3673753	-4,2482834	-33,889263	0,0037236067	0,0029788199	0,0035397469
12,519531	6	-1,3509196	-4,2428641	-33,303871	0,001052834	0,00044749206	0,00052427291
12,529297	6	-1,3866347	-4,2291832	-32,829681	0,0032938691	0,002542166	0,0029812751
12,539063	6	-1,3393122	-4,1878219	-33,10075	0,0015309164	0,00096462655	0,00109991
12,548828	6	-1,3497013	-4,1635017	-33,932793	0,0031213607	0,0022466378	0,0027170435
12,558594	6	-1,3571697	-4,091764	-32,1413	0,0016185978	0,00098753651	0,0011378489
12,568359	6	-1,3174742	-4,0608387	-33,171772	0,0029012642	0,0020492149	0,0024645403
12,578125	6	-1,3514662	-4,0091691	-32,898022	0,0017746959	0,0012387836	0,0013994689
12,587891	6	-1,3211459	-3,9292209	-32,168461	0,0029251589	0,0021001725	0,002531793
12,597656	6	-1,3085663	-3,9189103	-31,841454	0,0018347369	0,0012373058	0,0014465895
12,607422	6	-1,3326323	-3,868484	-30,899885	0,0026821489	0,0018902333	0,0022667523
12,617188	6	-1,2707692	-3,805727	-31,290649	0,0020318988	0,0014741099	0,0016874365
12,626953	6	-1,3370717	-3,7645118	-31,846258	0,0024121397	0,0016728321	0,0019750393
12,636719	6	-1,265921	-3,7107384	-30,850992	0,002423313	0,0017441488	0,0020609293
12,646484	6	-1,3238245	-3,6981637	-31,2474	0,0018997751	0,0012429374	0,0014523836
12,65625	6	-1,2607598	-3,6607709	-31,612627	0,0030561036	0,0022816672	0,00270832
12,666016	6	-1,2852764	-3,5654564	-31,352509	0,0013120257	0,00075064483	0,00087102788
12,675781	6	-1,2794685	-3,5232041	-31,573233	0,003508426	0,0027568529	0,0032181612
12,685547	6	-1,281563	-3,4820106	-31,18107	0,00087417883	0,00023699627	0,00037197111
12,695313	6	-1,2448424	-3,4274783	-31,656324	0,0037196986	0,0030164681	0,0034983612
12,705078	6	-1,2663299	-3,3802562	-31,676888	0,00080983608	0,00013926794	0,0002477059
12,714844	6	-1,2330681	-3,2615635	-30,748453	0,0037385344	0,0029953208	0,0034812996
12,724609	6	-1,2238765	-3,2167737	-31,708292	0,00077416818	9,8442833e-05	0,00019359111
12,734375	6	-1,2258625	-3,1707809	-31,156149	0,0038047673	0,0031066977	0,0035760354
12,744141	6	-1,213696	-3,074605	-30,294378	0,00073769363	9,1340044e-05	0,00021799089
12,753906	6	-1,2057978	-3,0240798	-30,843559	0,003921004	0,0031928511	0,0036993683
12,763672	6	-1,223526	-2,9668646	-30,118748	0,00039677849	-0,00024458976	-9,2487317e-05
12,773438	6	-1,193527	-2,9158106	-30,388254	0,0041236742	0,0035031014	0,0039329021
12,783203	6	-1,2082344	-2,8596244	-30,0893	0,00027885486	-0,00040543993	-0,00023343047
12,792969	6	-1,1457121	-2,7710085	-28,652363	0,004362531	0,0036991534	0,0041768644
12,802734	6	-1,2078005	-2,7438796	-28,482042	4,2036409e-05	-0,00061193714	-0,00048228889
12,8125	6	-1,1816233	-2,6959188	-28,32815	0,0045513762	0,0039064707	0,0043724962
12,822266	6	-1,1800796	-2,5983603	-26,572254	4,2343163e-05	-0,0005816223	-0,00047930807
12,832031	6	-1,1194474	-2,5476477	-27,138702	0,0042852983	0,0036663252	0,0041462551
12,841797	6	-1,1457747	-2,4755216	-26,404503	0,00019204439	-0,00043730921	-0,00028418552
12,851563	6	-1,1290312	-2,4047909	-26,396122	0,0042782733	0,0036697125	0,0041606124
12,861328	6	-1,122635	-2,3435953	-25,736242	0,00036994126	-0,00023019209	-0,00016022968
12,871094	6	-1,1163306	-2,2257166	-24,228674	0,0039850581	0,0034054357	0,0038868228
12,880859	6	-1,1080945	-2,1677208	-25,094244	0,00044320928	-0,00023568515	-0,00010570919
12,890625	6	-1,0967165	-2,1292346	-23,781639	0,0041233343	0,0034480784	0,0039770096
12,900391	6	-1,1204821	-2,0508561	-22,90601	0,00048827889	-0,00023968576	-7,5323915e-05
12,910156	6	-1,0977221	-1,9964583	-23,027658	0,0039551617	0,0033134713	0,0037878109
12,919922	6	-1,0796225	-1,924521	-22,644606	0,00072740571	9,3114795e-05	0,00017446262
12,929688	6	-1,0631794	-1,8951372	-22,058096	0,0037468299	0,0030315542	0,003486451
12,939453	6	-1,0588568	-1,8601843	-22,224449	0,0010565596	0,00040310842	0,00056828809
12,949219	6	-1,0625786	-1,7506952	-21,612289	0,0033909527	0,0026542447	0,003106819
12,958984	6	-1,0558444	-1,6947658	-22,755749	0,0014198232	0,00082233601	0,0009941922
12,96875	6	-1,0517263	-1,6455294	-22,08028	0,0030865292	0,0022476236	0,0026891513
12,978516	6	-1,0328048	-1,5562172	-21,751877	0,0016594912	0,0010459538	0,0012009868
12,988281	6	-1,0267591	-1,4859842	-22,344812	0,0029519317	0,002131629	0,0025641008
12,998047	6	-1,0087723	-1,3970795	-22,556036	0,0017840454	0,0011948508	0,0015029674
13,007813	6	-1,0029852	-1,3291426	-22,843872	0,0029575897	0,0020872829	0,0025244381
13,017578	6	-0,99154055	-1,2693909	-23,267382	0,0017974912	0,0011838905	0,0014181081
13,027344	6	-0,99394381	-1,1735566	-22,2948	0,0026959665	0,0019373103	0,0023091051
13,037109	6	-0,97936988	-1,1186029	-23,634396	0,0020064753	0,0013970523	0,0016255387
13,046875	6	-0,98314583	-1,0708698	-24,802946	0,0025201126	0,0017689086	0,0021401516
13,056641	6	-0,95803678	-0,99122512	-25,084297	0,0023146581	0,0017078591	0,0020062313
13,066406	6	-0,97443402	-0,94715869	-26,234798	0,0021331431	0,0014279959	0,0017460831
13,076172	6	-0,93737125	-0,85352808	-26,824436	0,0030333349	0,0021785304	0,0026544062
13,085938	6	-0,96094072	-0,80157381	-28,346647	0,0014349403	0,00080794533	0,00095666939
13,095703	6	-0,92585564	-0,86882228	-27,735718	0,0033166273	0,0026078688	0,0030392311
13,105469	6	-0,9422195	-0,82038802	-27,72348	0,00098278152	0,0002553995	0,0003719909
13,115234	6	-0,91641366	-0,83422291	-27,940125	0,0037290801	0,003055312	0,0035384218
13,125	6	-0,91612995	-0,82313615	-27,99958	0,00080914208	0,00014397927	0,00028396666
13,134766	6	-0,89247704	-0,82617432	-27,555786	0,0037124828	0,0029800585	0,0035196445
13,144531	6	-0,88570952	-0,87023556	-27,514547	0,00078342517	0,00011772208	0,00029142917
13,154297	6	-0,85266471	-0,82680964	-27,789698	0,0038079782	0,0030627856	0,0036551282
13,164063	6	-0,84403217	-0,80425268	-28,087198	0,00066730939	2,4857582e-06	0,00012283301
13,173828	6	-0,80432832	-0,83104765	-27,977228	0,0038327866	0,003117658	0,0036353613
13,183594	6	-0,79444408	-0,817532	-26,95866	0,00055167545	-0,00012212753	1,2488745e-05
13,193359	6	-0,74104249	-0,83739907	-27,480013	0,0041603409	0,0035175453	0,0040139221
13,203125	6	-0,72564662	-0,81487912	-28,053503	0,00025048794	-0,00036750396	-0,00025758403
13,212891	6	-0,66134691	-0,80159032	-27,307905	0,0043076677	0,0036629117	0,0040971497
13,222656	6	-0,64437389	-0,84615773	-27,512871	0,00010569143	-0,00054759468	-0,00038354658
13,232422	6	-0,56201637	-0,82372946	-27,80769	0,0045186942	0,0038453098	0,0043625059
13,242188	6	-0,50519764	-0,81668139	-27,827919	-5,1951502e-05	-0,0006943685	-0,00053194148
13,251953	6	-0,44828296	-0,83598924	-28,471649	0,0043399776	0,0037214342	0,0042768461
13,261719	6	-0,38084567	-0,81002337	-27,763992	0,00025894551	-0,00041305146	-0,00026779133
13,271484	6	-0,27995884	-0,82279265	-28,02886	0,0043194485	0,0036470967	0,0041719717
13,28125	6	-0,22006094	-0,80156767	-28,25411	0,0002515869	-0,00040734885	-0,00023539993
13,291016	6	-0,13163269	-0,7703501	-27,97611	0,0040696496	0,0033886454	0,0039237081
13,300781	6	-0,047009587	-0,50167227	-15,129838	0,00044624525	-0,00017530721	-2,5912595e-05
13,310547	6	0,039733052	-0,0242888	-7,5250211	0,0039915526	0,0033804106	0,0038990336
13,320313	6	0,11263609	0,93517846	-7,7973495	0,00053701503	-0,00012122036	-4,0376035e-05
13,330078	6	0,16645491	1,7985848	-10,473132	0,0040728115	0,0034209124	0,0038963463
13,339844	6	0,21500409	2,1604652	-10,389537	0,00063355779	1,0447402e-05	0,00012496108
13,349609	6	0,22812605	2,1744707	-13,146233	0,0037655355	0,0029958361	0,0035451653
13,359375	6	0,23936212	2,2356045	-13,93307	0,0010487082	0,00031649455	0,00048532151
13,369141	6	0,22610664	2,4333699	-13,727937	0,0035608066	0,0027080372	0,0032720719
13,378906	6	0,22523463	2,1541519	-12,78514	0,0012909133	0,00067773421	0,00083746883
13,388672	6	0,18428326	1,6041889	-11,189449	0,0030665218	0,0022578132	0,0027357414
13,398438	6	0,16706824	1,2105676	-10,73191	0,0017386023	0,0011465808	0,0013322522
13,408203	6	0,13977706	1,0568758	-10,010227	0,003052884	0,0021804865	0,0025918279
13,417969	6	0,14099956	1,0281113	-8,8793411	0,001731829	0,0011538864	0,0012846709
13,427734	6	0,13994396	0,98226601	-9,1899185	0,0028298472	0,0019929719	0,0024522396
13,4375	6	0,13411939	1,0216079	-9,8128614	0,0018193546	0,0012456779	0,0014713976
13,447266	6	0,14959037	1,2300189	-11,581946	0,0027634567	0,0020016716	0,002420326
13,457031	6	0,194543	1,6248862	-12,037698	0,0019343704	0,001286925	0,0015828364
13,466797	6	0,22181332	2,1607339	-13,521742	0,0025704668	0,0018173701	0,0021758506
13,476563	6	0,27801037	2,7615662	-15,766583	0,0023374734	0,0016994572	0,0019669293
13,486328	6	0,28562069	3,2190139	-17,907209	0,0020651692	0,0014023967	0,0016596753
13,496094	6	0,32917559	3,4397717	-19,066874	0,0028209158	0,0020456447	0,0023932029
13,505859	6	0,30122936	3,3829808	-19,267817	0,0014984849	0,00082335639	0,0010280304
13,515625	6	0,32732725	3,3654637	-19,77235	0,0034186444	0,0025395744	0,0030768777
13,525391	6	0,29558837	3,37537	-19,619633	0,0010541674	0,00042364205	0,00058107707
13,535156	6	0,29874682	3,1098804	-19,093193	0,0036965173	0,0029427744	0,0034741501
13,544922	6	0,26083291	2,6663008	-17,287285	0,00084933697	0,00012052973	0,00027537171
13,554688	6	0,25313079	2,3302646	-15,811343	0,0037700369	0,0030981319	0,0035622977
13,564453	6	0,23522317	2,2364247	-15,766416	0,00075809949	0,00013909157	0,00023945089
13,574219	6	0,23747623	2,3147876	-15,238467	0,0037826661	0,0030189892	0,003472754
13,583984	6	0,22932351	2,2379916	-16,747881	0,00067315996	-1,7678831e-05	0,00015261292
13,59375	6	0,24900436	2,2091215	-16,715694	0,0038606878	0,0032136035	0,0036937795
13,603516	6	0,25027275	2,5281882	-16,718657	0,00060958788	-6,7328219e-05	6,1101455e-05
13,613281	6	0,30112505	3,055867	-18,058699	0,0040397584	0,0033828747	0,003891824
13,623047	6	0,3093487	3,5039763	-19,598845	0,00022755296	-0,00039946346	-0,00026313617
13,632813	6	0,35738468	3,8192778	-21,197945	0,0042988481	0,0036253789	0,0041132946
13,642578	6	0,35641253	4,0558214	-22,477749	8,8283559e-05	-0,00055472832	-0,00039745384
13,652344	6	0,37737012	4,2196875	-22,832304	0,0044003245	0,0037833324	0,0042286464
13,662109	6	0,36569178	4,1905475	-22,971668	4,3189502e-05	-0,00063547574	-0,00048031477
13,671875	6	0,37187934	4,1341171	-22,558161	0,0045523504	0,0038658981	0,0044024242
13,681641	6	0,36214113	4,0067606	-21,769871	0,00014683654	-0,0005070708	-0,00035141013
13,691406	6	0,3505671	3,8114996	-22,478365	0,0042465827	0,0035919831	0,0041139671
13,701172	6	0,32587945	3,57605	-21,06702	0,00019221581	-0,00044369925	-0,00027104135
13,710938	6	0,32149434	3,3390675	-20,537228	0,0042297775	0,0035617498	0,0041091708
13,720703	6	0,31326652	3,2323389	-20,472519	0,00045827255	-0,00022547203	-5,4764387e-05
13,730469	6	0,31864047	3,3117051	-19,154716	0,0039880811	0,003345927	0,0038141082
13,740234	6	0,31342089	3,33356	-20,958614	0,00053367956	-6,5617787e-05	8,441566e-06
13,75	6	0,32179475	3,3108277	-22,047199	0,0040288488	0,0033206437	0,0038651135
13,759766	6	0,33040226	3,472261	-22,154768	0,00059844664	-0,00011795055	4,9004739e-05
13,769531	6	0,34393728	3,7614372	-22,676178	0,0037823357	0,0030857695	0,0035960751
13,779297	6	0,37311852	4,1115236	-23,267605	0,00089440949	0,00025999354	0,00042209198
13,789063	6	0,38140893	4,3595128	-24,191626	0,0035610793	0,0027321344	0,0032318276
13,798828	6	0,40589213	4,4971905	-23,85417	0,0013235771	0,00063824875	0,0007622008
13,808594	6	0,39929569	4,6082501	-23,324825	0,0032092684	0,0024153762	0,0028407685
13,818359	6	0,41223407	4,6090131	-25,067591	0,0016752422	0,0010393317	0,0012630631
13,828125	6	0,40490329	4,5798631	-25,364532	0,0029756231	0,002139553	0,0025376263
13,837891	6	0,40418983	4,5568738	-25,001205	0,0017216624	0,0010953865	0,001266635
13,847656	6	0,39776027	4,4781241	-24,666656	0,0029342098	0,0020447539	0,0025104817
13,857422	6	0,39607882	4,4294143	-25,401693	0,0018597191	0,00131777	0,0014992177
13,867188	6	0,38775086	4,3451004	-25,580675	0,0028398689	0,0020171816	0,0024276688
13,876953	6	0,39271593	4,2793145	-25,382637	0,0019409879	0,0013570463	0,001553425
13,886719	6	0,3821975	4,3033805	-24,955776	0,0025534648	0,0017667164	0,0021401928
13,896484	6	0,39608717	4,3055897	-25,760214	0,0022455517	0,0015546817	0,0018443736
13,90625	6	0,37561774	4,2874708	-25,412645	0,0021521354	0,001559503	0,0017717276
13,916016	6	0,40043473	4,2865701	-24,876148	0,0026671586	0,0019500179	0,0023157108
13,925781	6	0,37129521	4,2716923	-24,598148	0,0015859538	0,00089809386	0,0011477261
13,935547	6	0,40300488	4,3410244	-25,382694	0,0033740983	0,0025477044	0,003049263
13,945313	6	0,38156748	4,3885164	-26,318171	0,00110235	0,00049379159	0,00065290456
13,955078	6	0,40658474	4,3986917	-25,996975	0,0035730556	0,0028717718	0,003346002
13,964844	6	0,39438069	4,4698482	-25,000814	0,00084838219	0,00013173267	0,00032693613
13,974609	6	0,40749848	4,5135045	-26,603546	0,0037653423	0,0030421643	0,0035843425
13,984375	6	0,40016353	4,5771608	-26,989897	0,00080457411	8,7068183e-05	0,00030261843
13,994141	6	0,4106319	4,5975018	-27,047173	0,0037269876	0,0029943632	0,0035189888
14,003906	6	0,39996743	4,5696955	-27,266052	0,00071537303	5,9051381e-05	0,00018250314
14,013672	6	0,4185468	4,6009178	-26,557669	0,0038765469	0,0032515095	0,0037567364
14,023438	6	0,40152788	4,6197128	-27,17547	0,00061202166	-8,9647656e-05	9,1783295e-05
14,033203	6	0,41736186	4,5955205	-27,235708	0,0039607305	0,0032427111	0,0037679311
14,042969	6	0,39496899	4,5885553	-25,906898	0,00034401732	-0,00029050454	-0,00012044504
14,052734	6	0,41645229	4,5718336	-27,232916	0,0043463837	0,0035741755	0,0041695829
14,0625	6	0,39714694	4,5919495	-27,605574	0,00011335942	-0,00055458338	-0,00041878287
14,072266	6	0,41535079	4,6064873	-27,266275	0,0045857448	0,0038629679	0,0044599413
14,082031	7	0,4012984	4,5772247	-26,817118	0,00010582589	-0,00056704652	-0,00040913816
14,091797	7	0,41267633	4,592227	-26,195292	0,0044976091	0,003830675	0,0043551787
14,101563	7	0,40738165	4,5946703	-26,422161	9,2590926e-06	-0,0006563816	-0,00046955975
14,111328	7	0,40833712	4,5831351	-27,252081	0,0042590038	0,0035955713	0,0041089985
14,121094	7	0,40679753	4,6130962	-26,142374	0,00032532145	-0,00033287477	-0,00019940984
14,130859	7	0,41428268	4,5936189	-27,035494	0,0042607696	0,0036106443	0,0041627288
14,140625	7	0,40756941	4,6032538	-27,756113	0,00035612626	-0,00038031256	-0,0001983816
14,150391	7	0,41342318	4,6226025	-27,763489	0,0040626819	0,0034252065	0,0039370731
14,160156	7	0,40716469	4,5922713	-26,909317	0,00054102507	-0,00015564729	1,4145044e-05
14,169922	7	0,41255951	4,6061363	-26,514027	0,003906494	0,003243553	0,0037635004
14,179688	7	0,40920079	4,6291189	-27,242023	0,00060211739	-6,3219341e-05	8,752686e-05
14,189453	7	0,40887117	4,6352596	-28,483606	0,0039250767	0,0031670709	0,0037161745
14,199219	7	0,41778326	4,6345167	-27,123671	0,00079352292	0,00015874684	0,00033205288
14,208984	7	0,40605485	4,6007285	-27,169939	0,0035764221	0,0027477865	0,0032703073
14,21875	7	0,41959822	4,6192937	-27,325115	0,0013107638	0,00062980776	0,00082377531
14,228516	7	0,40756524	4,6487875	-27,832836	0,003369079	0,0024975869	0,0030007111
14,238281	7	0,41789591	4,6141253	-27,64184	0,0014881466	0,00082475104	0,0010289433
14,248047	7	0,40847063	4,6127176	-26,754978	0,0028978558	0,0021177239	0,0025229156
14,257813	7	0,41140378	4,6170611	-26,995148	0,0017708531	0,001148778	0,0013824662
14,267578	7	0,4136318	4,6106234	-27,685036	0,0029625541	0,0021720196	0,0025875317
14,277344	7	0,41680276	4,6148396	-27,010237	0,0017770142	0,0011958953	0,0013811395
14,287109	7	0,41133702	4,5792465	-27,167425	0,0027862685	0,0019619537	0,0024197563
14,296875	7	0,41726589	4,5957055	-27,244314	0,0019535923	0,0013151317	0,00154865
14,306641	7	0,40686429	4,6273799	-28,140284	0,0025697039	0,0017897639	0,0021928684
14,316406	7	0,41935623	4,6004629	-28,674881	0,0021881105	0,0015213965	0,0017986323
14,326172	7	0,40123582	4,5954533	-27,358309	0,002286301	0,0015987508	0,0018996681
14,335938	7	0,42348683	4,5797534	-27,610716	0,0026148402	0,0019296526	0,0023038706
14,345703	7	0,39891183	4,5865622	-28,824638	0,0017181552	0,001106122	0,0013621278
14,355469	7	0,42726278	4,6112027	-27,074442	0,0031736004	0,0023516179	0,0028098309
14,365234	7	0,39761007	4,5779023	-28,115641	0,0011497396	0,00045629276	0,0006496422
14,375	7	0,41938543	4,5813508	-28,231256	0,0036515757	0,0028357902	0,0033183931
14,384766	7	0,40039301	4,5998254	-26,995764	0,0009146746	0,00020957435	0,00029266404
14,394531	7	0,41369855	4,5787091	-26,849583	0,0037184134	0,0029813587	0,0035550441
14,404297	7	0,40375173	4,564362	-25,739708	0,00085192395	0,00010538904	0,00031168602
14,414063	7	0,41074872	4,5220284	-26,557446	0,0037926852	0,0030271895	0,0035597964
14,423828	7	0,40190756	4,5132837	-27,151276	0,00085926556	0,00014092511	0,00027316448
14,433594	7	0,4119879	4,5400376	-25,863256	0,0038453415	0,0030655952	0,0035842657
14,443359	7	0,3933084	4,4714127	-26,840698	0,00060852442	-0,00011186959	9,6656149e-05
14,453125	7	0,40779889	4,4228735	-27,614794	0,0039515775	0,0033211862	0,0038291928
14,462891	7	0,38540184	4,4081497	-27,270746	0,00044191489	-0,00021468237	-7,1202521e-05
14,472656	7	0,40581286	4,3647046	-28,552282	0,0041904808	0,0035222482	0,0039900672
14,482422	7	0,38330317	4,3521199	-27,097017	0,00010919757	-0,00051969924	-0,00039647828
14,492188	7	0,39916635	4,2991652	-27,384684	0,0044430285	0,0037992841	0,0043237475
14,501953	7	0,38401663	4,2663226	-27,407537	4,5610941e-05	-0,00057076191	-0,00039125385
14,511719	7	0,3903085	4,2537403	-26,269388	0,0043309843	0,0037036329	0,0042253435
14,521484	7	0,3790307	4,1790462	-26,799402	7,1646937e-05	-0,0005813528	-0,00042266067
14,53125	7	0,38070798	4,1342926	-25,357325	0,0043951888	0,003730898	0,0042528966
14,541016	7	0,37799597	4,1175647	-26,044025	0,0003019585	-0,00037146499	-0,00025902555
14,550781	7	0,38022399	4,0793533	-26,670042	0,0041316794	0,0034161045	0,0039663333
14,560547	7	0,36975145	4,0583119	-25,162474	0,00026811394	-0,00038059632	-0,00024551991
14,570313	7	0,37370682	3,9896624	-26,075485	0,0041523827	0,0035138014	0,0040656161
14,580078	7	0,36493659	3,9281113	-26,116055	0,00049783732	-0,00022109511	-7,3213014e-05
14,589844	7	0,36829948	3,9327421	-25,545414	0,0039952109	0,0032988526	0,0038419743
14,599609	7	0,3598547	3,86642	-25,783461	0,00061320653	-1,6662816e-05	0,00010589021
14,609375	7	0,35841525	3,8016317	-24,231691	0,0039064935	0,0031324087	0,0037568859
14,619141	7	0,35972953	3,7540801	-24,908503	0,00076856581	6,9865491e-05	0,00020637526
14,628906	7	0,34604013	3,694715	-25,2516	0,0035877714	0,0029011725	0,0034085223
14,638672	7	0,35714269	3,6820936	-25,469585	0,0011715007	0,00056271499	0,00068790279
14,648438	7	0,33997774	3,6090395	-24,430119	0,003383514	0,0025098878	0,0029564437
14,658203	7	0,34779668	3,5280097	-24,12418	0,0014926562	0,00084460643	0,0010588076
14,667969	7	0,33382356	3,5169935	-23,991186	0,003062465	0,0022478751	0,0026785762
14,677734	7	0,34036994	3,4672821	-23,674797	0,0017832248	0,0011803261	0,0014404787
14,6875	7	0,3353548	3,4133132	-23,079348	0,0029701577	0,0021469914	0,0025551019
14,697266	7	0,33152461	3,3467348	-23,745987	0,0017927128	0,0011361348	0,001338399
14,707031	7	0,32333434	3,2776818	-24,181847	0,0028103578	0,0019851648	0,0023809758
14,716797	7	0,32438576	3,2650185	-22,604763	0,0019579835	0,0013654762	0,0015357798
14,726563	7	0,31388819	3,1981928	-23,197197	0,0026762385	0,0019064541	0,0022463345
14,736328	7	0,32211602	3,1292796	-22,736303	0,0021188208	0,0015617183	0,001738443
14,746094	7	0,30439615	3,1069369	-21,753162	0,0024153881	0,0015738895	0,0019126845
14,755859	7	0,32048047	3,0339611	-21,343399	0,0026130332	0,0018216996	0,0021424817
14,765625	7	0,2910322	2,9706388	-21,501984	0,0018119904	0,0012445245	0,0014415018
14,775391	7	0,31374216	2,9133148	-21,154303	0,0029424438	0,002218009	0,0027003465
14,785156	7	0,27926207	2,8305809	-20,432621	0,001256607	0,00056500983	0,00069712463
14,794922	7	0,29973149	2,8017533	-19,892603	0,0036084075	0,0028438242	0,003333515
14,804688	7	0,27585745	2,738436	-20,702072	0,00091239042	0,00029073533	0,00045421766
14,814453	7	0,2868557	2,6398134	-20,249168	0,0037594854	0,0029740264	0,0034884778
14,824219	7	0,27124286	2,5937481	-19,680653	0,00079287519	0,00013992045	0,00025052956
14,833984	7	0,27841508	2,524713	-19,612034	0,0037552095	0,0030326848	0,0035013217
14,84375	7	0,2633363	2,4886396	-19,117445	0,00072899577	9,5116557e-05	0,00027074828
14,853516	7	0,27054608	2,4190915	-18,987301	0,0037297867	0,0030633924	0,0035556953
14,863281	7	0,24993896	2,3293476	-18,98082	0,00064474443	-3,3410906e-05	0,0001454755
14,873047	7	0,26377439	2,2991829	-19,079893	0,0040287157	0,0033375081	0,0038581416
14,882813	7	0,24004221	2,2378519	-18,910189	0,00048431801	-0,00020047708	-0,00010224088
14,892578	7	0,25624335	2,1475084	-18,798206	0,0041005351	0,0034539106	0,0039726286
14,902344	7	0,22790074	2,0776982	-16,950443	0,00018610735	-0,00051044713	-0,00031980249
14,912109	7	0,24326324	1,9908456	-16,293526	0,0044587636	0,0037945979	0,0042997058
14,921875	7	0,22079527	1,948042	-16,295929	1,6151462e-05	-0,00066790584	-0,00047572394
14,931641	7	0,21660209	1,875267	-15,996024	0,0044300421	0,0037257595	0,0042503183
14,941406	7	0,21615565	1,7545481	-15,287418	0,0001260631	-0,00049715658	-0,00034496828
14,951172	7	0,20916283	1,7031653	-14,278628	0,004389307	0,0036919503	0,0042529386
14,960938	7	0,20864129	1,6412501	-14,644861	0,00018659179	-0,00046069472	-0,00030725321
14,970703	7	0,20402253	1,5662161	-15,243385	0,0041004582	0,0034288887	0,0040015299
14,980469	7	0,1934123	1,5229404	-13,641715	0,00042208863	-0,00025038113	-9,313022e-05
14,990234	7	0,1963079	1,4414954	-13,970789	0,004169879	0,0034790533	0,00399009
15	7	0,17415285	1,3921729	-13,37478	0,00041247535	-0,00031725416	-0,00013731653
15,009766	7	0,18662393	1,3180028	-13,496037	0,0040848814	0,0033631397	0,0039059918
15,019531	7	0,16505301	1,185074	-13,084039	0,000537046	-0,00011810334	-3,5606499e-05
15,029297	7	0,15090466	1,1337581	-11,229012	0,0039449581	0,0031476959	0,0036775367
15,039063	7	0,16266644	1,0855517	-11,617262	0,0007477391	4,3500331e-05	0,00021805579
15,048828	7	0,15482247	1,0140089	-11,141728	0,0037879129	0,003047535	0,0035322316
15,058594	7	0,15195608	0,9223935	-10,065269	0,0010948691	0,00042686384	0,00056547258
15,068359	7	0,12172759	0,79986238	-9,4402027	0,003323043	0,0025450415	0,0030107151
15,078125	7	0,13684809	0,74813932	-8,3630438	0,0016460163	0,0010730836	0,0012326743
15,087891	7	0,12320876	0,7170819	-9,0319195	0,0031904816	0,0022749959	0,0027989903
15,097656	7	0,13575077	0,62445289	-9,4518251	0,0016116539	0,0010479336	0,0012147916
15,107422	7	0,10029852	0,54864109	-7,1407948	0,002857097	0,0020561393	0,0024398686
15,117188	7	0,10329843	0,46996352	-7,712245	0,0018247502	0,0012210158	0,0013976025
15,126953	7	0,088866353	0,40485737	-7,2146392	0,0029044484	0,00208654	0,0025045471
15,136719	7	0,086867809	0,35036942	-6,1663985	0,0018381352	0,0012610578	0,0014610274
15,146484	7	0,098562837	0,23872638	-6,0674362	0,0027329894	0,0019498559	0,0023430488
15,15625	7	0,088787079	0,18693461	-5,9937592	0,0020740642	0,0014833141	0,0017188489
15,166016	7	0,048645139	0,13899067	-6,3916202	0,0023873511	0,0016472042	0,0020034625
15,175781	7	0,083571672	0,039099064	-6,5881758	0,002444135	0,0016881152	0,0020401343
15,185547	7	0,041101575	-0,026950333	-5,5297093	0,001969093	0,0012653174	0,0015121102
15,195313	7	0,06359458	-0,1204499	-6,1660075	0,0030076541	0,0021641799	0,0026119435
15,205078	7	0,019226074	-0,16832091	-7,3112545	0,0014504078	0,00073077914	0,00099197123
15,214844	7	0,04163146	-0,20861803	-7,1991887	0,0034488225	0,0027013982	0,003182967
15,224609	7	0,010017753	-0,32479399	-8,109827	0,00094898074	0,00023884582	0,00043458887
15,234375	7	0,028847456	-0,37863347	-8,5913115	0,0037497589	0,002969346	0,0034920312
15,244141	7	0,0082737207	-0,41196635	-10,144114	0,00081777631	6,1230967e-05	0,00021903805
15,253906	7	-0,025622249	-0,46918988	-11,32233	0,0037429808	0,0029634284	0,003509016
15,263672	7	-0,010468364	-0,50998658	-12,204833	0,00075742952	7,3822448e-05	0,00022919383
15,273438	7	-0,021716952	-0,59535736	-14,545284	0,003778589	0,0030251164	0,0035937638
15,283203	7	-0,055383444	-0,65744019	-16,575102	0,0007836083	5,7591242e-05	0,00022937136
15,292969	7	-0,039182305	-0,6535328	-19,376556	0,0038823506	0,0032024169	0,0037428415
15,302734	7	-0,10433316	-0,73136115	-22,300611	0,0004234894	-0,00026422233	-0,00012381905
15,3125	7	-0,06686151	-0,80337888	-26,304033	0,0041424269	0,0034626508	0,0039695161
15,322266	7	-0,10948181	-0,83641124	-27,972366	0,00025314643	-0,00045278139	-0,00023345434
15,332031	7	-0,12074292	-0,80343181	-28,660465	0,0043742582	0,0036904158	0,0041802968
15,341797	7	-0,13927639	-0,82745057	-27,928724	-2,2620661e-05	-0,00064367312	-0,00048592046
15,351563	7	-0,16797364	-0,8344115	-28,069038	0,0045529502	0,0038754288	0,00436959
15,361328	7	-0,16117275	-0,81672662	-27,965828	8,7466615e-05	-0,00054950855	-0,00036254205
15,371094	7	-0,19909501	-0,81079829	-27,570147	0,0043022833	0,0036554232	0,0041420497
15,380859	7	-0,23448467	-0,82034862	-27,648266	0,00018339255	-0,00048563408	-0,00032186246
15,390625	7	-0,27571976	-0,83863962	-27,926882	0,0042562038	0,0035382996	0,0041315793
15,400391	7	-0,31716764	-0,8241995	-27,456432	0,00032993223	-0,00027648202	-0,00013892073
15,410156	7	-0,36420226	-0,81207061	-27,954876	0,0040648682	0,0033976613	0,0038795876
15,419922	7	-0,3953445	-0,80841374	-27,550869	0,00036231097	-0,00028886454	-8,4355997e-05
15,429688	7	-0,43598294	-0,81496757	-27,944929	0,0041196393	0,0034177809	0,0040073204
15,439453	7	-0,47971308	-0,8495422	-27,979799	0,00043975189	-0,00018311839	-4,7871727e-05
15,449219	7	-0,56254625	-0,80795234	-26,862993	0,0039042605	0,0032423099	0,0037419684
15,458984	7	-0,62212706	-0,78503186	-27,148537	0,00070937938	2,2313616e-05	0,00022270455
15,46875	7	-0,67420185	-0,8379876	-27,712696	0,0038115203	0,0030528735	0,0035103625
15,478516	7	-0,71499884	-0,83785796	-27,929506	0,0010020897	0,0003228779	0,00049633061
15,488281	7	-0,7783556	-0,8322615	-27,649775	0,0034007041	0,0026877413	0,0031110435
15,498047	7	-0,81528902	-0,80816269	-26,677195	0,0014501464	0,00085249299	0,00098533882
15,507813	7	-0,88447869	-0,81649166	-27,539301	0,0031521791	0,0022268763	0,0027536284
15,517578	7	-0,93614459	-0,9176861	-27,735773	0,001642578	0,0010277133	0,0011548747
15,527344	7	-1,0004359	-1,683682	-24,401005	0,0029557003	0,0020873481	0,0025207622
15,537109	7	-1,0654241	-2,0010996	-27,410332	0,0018416987	0,001255644	0,0014496788
15,546875	7	-1,1351311	-2,4681489	-28,868559	0,0029514316	0,0020806987	0,0025213989
15,556641	7	-1,212219	-3,3032651	-30,397306	0,0018280596	0,001223904	0,0013740889
15,566406	7	-1,2388384	-3,8391984	-30,407476	0,0026755205	0,0019234627	0,0022839983
15,576172	7	-1,2440997	-3,690836	-29,899086	0,0020177744	0,0014154729	0,0016725675
15,585938	7	-1,2939757	-3,4750967	-30,844231	0,0024766161	0,0017937566	0,0021096743
15,595703	7	-1,1994475	-3,5323088	-30,880217	0,0023016781	0,001722432	0,0020080074
15,605469	7	-1,2445921	-3,4876533	-30,846577	0,0019897595	0,0012375566	0,0015462103
15,615234	7	-1,1764914	-3,2255368	-30,718222	0,0030221769	0,002144079	0,0025733921
15,625	7	-1,1978036	-2,8055453	-30,173176	0,0015186997	0,00088872085	0,0011252299
15,634766	7	-1,1088371	-2,6244385	-30,152052	0,0033205939	0,002575225	0,0030636375
15,644531	7	-1,1473101	-2,7225466	-29,676966	0,0009594587	0,00028846262	0,00045054883
15,654297	7	-1,1587507	-2,7471931	-27,991365	0,003729003	0,0029725202	0,0034917933
15,664063	7	-1,1754066	-2,7032819	-28,98138	0,00081358547	0,00011153141	0,00025002577
15,673828	7	-1,1586839	-2,6938858	-29,895119	0,003767462	0,0030296987	0,0035576643
15,683594	7	-1,1622345	-2,8767633	-29,762573	0,00083941064	0,00014859135	0,00027042901
15,693359	7	-1,2098157	-3,2975929	-30,713919	0,0037861257	0,0030778984	0,0035963014
15,703125	7	-1,2738693	-3,6608589	-31,523611	0,00074490486	5,5318815e-05	0,00025725341
15,712891	7	-1,2668848	-4,0161381	-32,390076	0,0038064863	0,0030382292	0,0035518724
15,722656	7	-1,3613379	-4,2953892	-32,107887	0,00052998745	-0,00014552759	-3,7760183e-05
15,732422	7	-1,3495177	-4,3736157	-32,546482	0,0041232053	0,0034431247	0,0039963513
15,742188	7	-1,3486832	-4,3608003	-34,233761	0,00030804833	-0,00041396066	-0,00026173366
15,751953	7	-1,3519168	-4,3570471	-34,165867	0,0043107253	0,0035809116	0,0041877823
15,761719	7	-1,3601488	-4,3426418	-33,087173	9,7456505e-05	-0,00058626436	-0,0003889302
15,771484	7	-1,3204157	-4,2447319	-32,909866	0,0045271819	0,0038541898	0,0044051944
15,78125	7	-1,3489169	-4,0911779	-33,194962	-3,1114905e-06	-0,00068453752	-0,00052165939
15,791016	7	-1,3137776	-4,0005884	-33,420326	0,0042988476	0,0036787423	0,0041631209
15,800781	7	-1,3181001	-4,0037322	-32,730774	0,00023854562	-0,00041176594	-0,00022700289
15,810547	7	-1,2893069	-3,956517	-31,866766	0,0043180995	0,0036206194	0,0041359644
15,820313	7	-1,2870872	-3,9380379	-33,143051	0,0002941495	-0,00039686129	-0,00024887268
15,830078	7	-1,3200653	-3,9469364	-33,897926	0,0040110238	0,003403083	0,0039528459
15,839844	7	-1,3116789	-3,9584382	-32,791458	0,0004371049	-0,00023072585	-9,2351402e-05
15,849609	7	-1,3255602	-4,0041146	-33,134892	0,0040606437	0,0033298344	0,0039189644
15,859375	7	-1,3230819	-4,0090294	-33,049229	0,00047981332	-0,00025031215	-0,00010938966
15,869141	7	-1,3376182	-4,0570698	-32,968597	0,0040695625	0,0033684981	0,0039421543
15,878906	7	-1,3328618	-4,1849127	-33,513363	0,00067236589	-2,5027548e-05	0,00010536402
15,888672	7	-1,3562936	-4,3004069	-32,476131	0,0037961418	0,0030309993	0,0035341668
15,898438	7	-1,3515621	-4,411593	-33,708439	0,00097676087	0,00025297049	0,00045525114
15,908203	7	-1,4053893	-4,4444551	-35,028866	0,0035526298	0,0028217828	0,0033033155
15,917969	7	-1,3313764	-4,4758382	-34,857708	0,0013534513	0,00066194916	0,000817689
15,927734	7	-1,4067328	-4,5461287	-34,83614	0,0030975037	0,0023118025	0,0027822515
15,9375	7	-1,3599402	-4,5301991	-33,856071	0,0016799754	0,0011274387	0,0012833708
15,947266	7	-1,3869017	-4,489902	-34,766403	0,003111979	0,0022334892	0,0026776679
15,957031	7	-1,3603866	-4,4904456	-34,528133	0,0017238006	0,0011228609	0,0012928115
15,966797	7	-1,3886416	-4,4934826	-32,289158	0,002859507	0,0019681377	0,0024644313
15,976563	7	-1,3471687	-4,5223289	-33,991131	0,0018617704	0,0012645313	0,0014601818
15,986328	7	-1,3997191	-4,5106859	-34,728794	0,002822249	0,002031947	0,0023786656
15,996094	7	-1,3425457	-4,4783516	-34,371056	0,0019677172	0,0013661783	0,0015570039
16,005859	7	-1,4085603	-4,5042667	-34,751259	0,0025644316	0,0018493142	0,0021871827
16,015625	7	-1,3742805	-4,4895277	-34,977291	0,0023033065	0,0017018577	0,00196928
16,025391	7	-1,4157826	-4,4896688	-35,647564	0,0021135404	0,0014507615	0,0017241987
16,035156	7	-1,3627315	-4,5103998	-35,653934	0,0028122782	0,0020381727	0,0023509478
16,044922	7	-1,4058065	-4,4966025	-33,418034	0,0016035518	0,00085828069	0,0010488855
16,054688	7	-1,3467723	-4,5438657	-35,019703	0,0032976335	0,0024771758	0,002962261
16,064453	7	-1,4246905	-4,5700641	-35,031773	0,001109032	0,00048501854	0,00065205572
16,074219	8	-1,392234	-4,5644383	-34,313332	0,0036698757	0,0029182758	0,0034360494
16,083984	8	-1,4061487	-4,6090112	-34,633633	0,00096883712	0,00023528002	0,0003984879
16,09375	8	-1,4085937	-4,6208072	-33,566113	0,0037854945	0,0030776127	0,0035901081
16,103516	8	-1,3949084	-4,6370244	-34,89336	0,00076314074	6,6028733e-05	0,00024810812
16,113281	8	-1,3970447	-4,6528888	-35,52206	0,0037808213	0,0030323907	0,0035193851
16,123047	8	-1,4136213	-4,6511502	-34,334679	0,00073739153	5,6303106e-05	0,00015025493
16,132813	8	-1,3932061	-4,6908932	-35,648457	0,0038414055	0,0031133168	0,0036408191
16,142578	8	-1,4093781	-4,6653266	-35,824253	0,00068033609	5,0192466e-06	0,00014787394
16,152344	8	-1,3938862	-4,6182199	-34,701248	0,0040843198	0,0033648543	0,0038464088
16,162109	8	-1,3901228	-4,6599455	-35,033672	0,00029065312	-0,00042250758	-0,00031319592
16,171875	8	-1,3926262	-4,6678891	-34,355858	0,004261795	0,0036416021	0,0041230181
16,181641	8	-1,4088148	-4,6534238	-35,629013	0,00011128286	-0,00056228921	-0,00038044323
16,191406	8	-1,410079	-4,6408854	-35,796371	0,0044233175	0,0037729654	0,0042953314
16,201172	8	-1,3996691	-4,62466	-34,767689	-1,3363315e-05	-0,00067087356	-0,0004845098
16,210938	8	-1,4102626	-4,6552215	-35,100895	0,0045122616	0,0038450044	0,0043560304
16,220703	8	-1,3828379	-4,6432972	-35,568943	0,00017831	-0,00050556613	-0,00040233979
16,230469	8	-1,3979959	-4,6098619	-35,334473	0,004222325	0,0035220073	0,0040187528
16,240234	8	-1,4141595	-4,6463842	-36,027431	0,0002098117	-0,00044887973	-0,00032392098
16,25	8	-1,3923007	-4,6467543	-35,087204	0,0041765026	0,0035195115	0,0040739025
16,259766	8	-1,4026272	-4,645956	-34,942867	0,00042805215	-0,00023149245	-6,9288362e-05
16,269531	8	-1,401943	-4,62744	-35,409405	0,0040437332	0,0033011695	0,003812524
16,279297	8	-1,3699788	-4,6002998	-33,938606	0,0005553778	-0,00012113975	-1,9483559e-05
16,289063	8	-1,411894	-4,6399951	-35,361797	0,0040085036	0,0033169088	0,0038910501
16,298828	8	-1,3895136	-4,6397729	-35,293736	0,00058618403	-0,00010556047	5,5701821e-06
16,308594	8	-1,4117438	-4,601717	-35,26088	0,0038502514	0,0031319093	0,0036503123
16,318359	8	-1,3969111	-4,6183724	-36,655907	0,00090452889	0,00020044245	0,00036779238
16,328125	8	-1,420176	-4,6214719	-35,117435	0,0036452846	0,0028601736	0,0033503042
16,337891	8	-1,3705337	-4,6376524	-35,138336	0,0012457327	0,00059635233	0,00068910944
16,347656	8	-1,4263594	-4,6267605	-34,922695	0,0032425818	0,002484215	0,0029059323
16,357422	8	-1,378774	-4,5683112	-33,856686	0,001673815	0,00099457684	0,0012235279
16,367188	8	-1,4036119	-4,6103134	-34,63324	0,0030164344	0,0021584777	0,0025325452
16,376953	8	-1,3738424	-4,64503	-35,122799	0,0017527955	0,0011351159	0,0012879457
16,386719	8	-1,408481	-4,6081562	-35,586597	0,0028576322	0,0019903337	0,0024536639
16,396484	8	-1,4116895	-4,591867	-36,735367	0,0018706594	0,0012803765	0,0015154651
16,40625	8	-1,3882244	-4,580287	-35,13448	0,0028512026	0,0020567118	0,0024617936
16,416016	8	-1,3729537	-4,5856099	-35,747364	0,0019406509	0,0013365706	0,0015081489
16,425781	8	-1,4136255	-4,5610914	-35,457184	0,0026069079	0,001819669	0,0021672177
16,435547	8	-1,347878	-4,4911513	-34,712814	0,0021450806	0,0015302056	0,0018626892
16,445313	8	-1,4134377	-4,5000634	-35,673435	0,0022276451	0,0015405681	0,001857942
16,455078	8	-1,3651097	-4,4584904	-34,196545	0,0025871864	0,0019256996	0,0022536765
16,464844	8	-1,4060903	-4,3947172	-34,026058	0,0016347158	0,00092814257	0,0011657185
16,474609	8	-1,3542491	-4,3839259	-35,130512	0,0033828123	0,0024957811	0,0029544188
16,484375	8	-1,4065868	-4,3513899	-35,59515	0,0012652264	0,00063919375	0,00076210173
16,494141	8	-1,3687772	-4,342083	-35,253113	0,0035835861	0,0027843809	0,0033389779
16,503906	8	-1,3950086	-4,3263865	-34,120159	0,00080774073	0,00012844772	0,00029843883
16,513672	8	-1,334101	-4,2546988	-33,496319	0,0038179201	0,0030614627	0,003560775
16,523438	8	-1,3691694	-4,2431941	-34,260471	0,00077127467	6,5922213e-05	0,00021768035
16,533203	8	-1,3392329	-4,2267895	-33,813213	0,0037173885	0,0030008911	0,0035266937
16,542969	8	-1,341657	-4,1654644	-33,564102	0,00072603667	7,4276759e-05	0,00019915111
16,552734	8	-1,3425708	-4,1327934	-34,824406	0,003804374	0,0031891263	0,0036898924
16,5625	8	-1,3135648	-4,053431	-34,022369	0,00071785518	-1,539418e-05	0,00012840348
16,572266	8	-1,3114327	-4,0258822	-34,907104	0,0039479919	0,0032677902	0,0037201822
16,582031	8	-1,3415819	-4,0038581	-35,662094	0,00032652111	-0,00028460403	-0,00018416031
16,591797	8	-1,2914848	-3,9209845	-35,155045	0,004372803	0,0036037995	0,0041793417
16,601563	8	-1,3283849	-3,8847446	-35,993568	0,00010295335	-0,00056061283	-0,00042850763
16,611328	8	-1,2880176	-3,8433995	-34,127926	0,004435041	0,0037546288	0,0042630378
16,621094	8	-1,3257521	-3,7958438	-33,716373	0,00010022864	-0,00060058053	-0,00042884611
16,630859	8	-1,3015401	-3,7624588	-33,312199	0,0045155119	0,0038538165	0,0043770066
16,640625	8	-1,2806702	-3,6795697	-32,868462	3,8339349e-05	-0,00064902473	-0,00051163981
16,650391	8	-1,3092548	-3,6504593	-32,455063	0,0042465683	0,0035895661	0,0040793768
16,660156	8	-1,2710196	-3,6266103	-32,410248	0,00037153368	-0,00039853505	-0,00022378867
16,669922	8	-1,2809622	-3,5416231	-32,911095	0,0042580632	0,0036559545	0,0041476195
16,679688	8	-1,2638807	-3,4973145	-33,94643	0,00031321615	-0,00034365192	-0,00022889115
16,689453	8	-1,2657541	-3,4594433	-33,615009	0,0040269364	0,0033443761	0,0038906974
16,699219	8	-1,2825978	-3,392596	-32,718758	0,00051909039	-0,00014054356	1,1466618e-05
16,708984	8	-1,2586069	-3,3435585	-33,170433	0,0039224988	0,0032962714	0,0037584063
16,71875	8	-1,2166083	-3,2380025	-32,893829	0,00059215352	-6,5003405e-05	4,7147914e-05
16,728516	8	-1,235413	-3,1763539	-32,974129	0,0039553605	0,0032232848	0,0037336927
16,738281	8	-1,2195122	-3,1472244	-32,810513	0,00084468978	0,00011324912	0,00024187932
16,748047	8	-1,2211436	-3,0584817	-31,221249	0,0035917815	0,002828466	0,0033674713
16,757813	8	-1,1926341	-2,9997337	-31,406992	0,0012394593	0,0005150272	0,00070031337
16,767578	8	-1,2183648	-2,9209807	-31,487122	0,0033837936	0,0025744047	0,0029884521
16,777344	8	-1,1767459	-2,8696175	-30,626356	0,0014538701	0,00084168569	0,0010433136
16,787109	8	-1,1909902	-2,860543	-30,537844	0,0029738173	0,0021381187	0,0025611427
16,796875	8	-1,1823785	-2,7689252	-30,448549	0,0017999754	0,001187176	0,0013415257
16,806641	8	-1,1863589	-2,6901758	-30,889549	0,0030235217	0,0021532371	0,00258268
16,816406	8	-1,17239	-2,640774	-31,143465	0,0018061186	0,0011629881	0,0013643311
16,826172	8	-1,156289	-2,5787461	-28,858837	0,002808237	0,001949285	0,0023643528
16,835938	8	-1,1406094	-2,5373874	-27,844402	0,0019309201	0,0013890989	0,0015500034
16,845703	8	-1,1409181	-2,4522433	-28,663315	0,0026221257	0,0018734597	0,0021832476
16,855469	8	-1,11404	-2,3688581	-27,527958	0,0021115174	0,0014679105	0,0017407383
16,865234	8	-1,1546451	-2,3365088	-26,893057	0,0022909553	0,0016447803	0,0019125964
16,875	8	-1,1027539	-2,2331519	-25,468693	0,0025490737	0,0018907865	0,0022643644
16,884766	8	-1,1127591	-2,1456919	-26,130192	0,001822775	0,001173784	0,0013834682
16,894531	8	-1,0777491	-2,1087265	-25,214161	0,0031222356	0,0024004832	0,0027579421
16,904297	8	-1,10295	-2,0368159	-23,721735	0,0012169459	0,00054617354	0,0006782508
16,914063	8	-1,0861772	-2,0013621	-24,936777	0,0035272189	0,0027444572	0,003239092
16,923828	8	-1,098544	-1,9164	-23,878086	0,00090070546	0,00027802278	0,00036344369
16,933594	8	-1,0656786	-1,846782	-23,31661	0,0037518872	0,0030102914	0,0035135313
16,943359	8	-1,0684282	-1,8171529	-23,316666	0,00079519802	0,00014399848	0,00027154572
16,953125	8	-1,0543048	-1,748432	-22,61186	0,0037837755	0,0031029384	0,0035637007
16,962891	8	-1,0430729	-1,6834769	-23,211166	0,00078983139	0,00011202501	0,00025526795
16,972656	8	-1,0336852	-1,5944896	-24,18302	0,0037970287	0,0031442936	0,0036209077
16,982422	8	-1,0315531	-1,4973822	-23,05895	0,00065562519	-9,4059797e-05	8,8720117e-06
16,992188	8	-1,0210264	-1,4676726	-23,367741	0,0039684218	0,0032369667	0,0037176409
17,001953	8	-1,0207468	-1,3719856	-24,188608	0,00051991153	-0,00016514939	-3,7387072e-05
17,011719	8	-0,98931253	-1,2607111	-24,372953	0,0042396835	0,003598809	0,0040178844
17,021484	8	-1,0049379	-1,2280689	-24,38899	9,9473691e-05	-0,000537335	-0,00039705308
17,03125	8	-0,97880661	-1,1683336	-24,283714	0,0044867112	0,0038453906	0,0042873593
17,041016	8	-0,98429739	-1,0936493	-25,153254	8,2395272e-05	-0,00061598053	-0,00041298161
17,050781	8	-0,96814215	-1,0261868	-25,595705	0,0043710377	0,003780205	0,0042230254
17,060547	8	-0,97335339	-0,9437024	-24,937559	1,1095253e-05	-0,00066733191	-0,00048668939
17,070313	8	-0,95889628	-0,90976632	-26,580635	0,0043848595	0,0037361274	0,0042454386
17,080078	8	-0,95018864	-0,84074509	-27,982426	0,00028952403	-0,00038625847	-0,00021010725
17,089844	8	-0,93778431	-0,81650227	-28,065462	0,0043229051	0,0036501347	0,0041271686
17,099609	8	-0,93869388	-0,85183144	-27,915482	0,00021434564	-0,00042988744	-0,00024556153
17,109375	8	-0,92275143	-0,84176522	-27,719177	0,004155573	0,0034936143	0,0040263198
17,119141	8	-0,91788232	-0,82391202	-27,949455	0,00046940448	-0,00021990709	-7,852097e-05
17,128906	8	-0,90032518	-0,80693436	-28,011538	0,0039602458	0,0032359245	0,0037725698
17,138672	8	-0,89015722	-0,78151834	-27,268175	0,00060430204	-4,0044542e-05	5,3026015e-05
17,148438	8	-0,86780608	-0,82813454	-27,73678	0,0039894884	0,0032889724	0,0037562456
17,158203	8	-0,84518373	-0,84642988	-27,978178	0,00070777285	8,1050675e-05	0,00017641491
17,167969	8	-0,83055973	-0,8009755	-27,90045	0,0036547198	0,0029246814	0,00341708
17,177734	8	-0,79026759	-0,81809932	-27,762987	0,0011244803	0,00045483961	0,00062611565
17,1875	8	-0,77362835	-0,81455642	-27,36982	0,003434533	0,0025734971	0,003087634
17,197266	8	-0,72794557	-0,8272388	-27,477779	0,001444384	0,00078904704	0,00096170243
17,207031	8	-0,70352495	-0,82907933	-27,928947	0,0030012652	0,002285121	0,0027157802
17,216797	8	-0,64903438	-0,77702701	-27,225037	0,0018262423	0,0012031664	0,001363901
17,226563	8	-0,60396492	-0,82658154	-27,832836	0,0029607625	0,0021554257	0,0025722659
17,236328	8	-0,54353297	-0,84360558	-27,97991	0,001716662	0,0011734763	0,0013217237
17,246094	8	-0,48829973	-0,80755097	-27,674417	0,0027765019	0,00199499	0,0024257659
17,255859	8	-0,41341901	-0,81887519	-27,825237	0,0019167581	0,0013582282	0,0014891399
17,265625	8	-0,35799801	-0,80632794	-27,587637	0,0027075922	0,0019448651	0,0022817804
17,275391	8	-0,26309848	-0,8301962	-27,969797	0,0021514215	0,0015256397	0,0017146152
17,285156	8	-0,21423221	-0,83631599	-28,293394	0,0023837273	0,0016121692	0,0019297465
17,294922	8	-0,067821145	-0,76636171	-25,233664	0,002558941	0,0018365509	0,0021367711
17,304688	8	-0,041906834	-0,10032384	-14,456883	0,0018495736	0,0012972719	0,0014696994
17,314453	8	0,076620579	0,50063014	-9,719655	0,0029624049	0,0022199368	0,0026627257
17,324219	8	0,13361037	1,0715479	-10,751411	0,0012639363	0,0005812262	0,00070234598
17,333984	8	0,20240784	1,7661346	-14,088861	0,0035819912	0,0027867272	0,0032588856
17,34375	8	0,21141589	2,3535562	-15,192702	0,0010370744	0,00035415404	0,00046421192
17,353516	8	0,24012983	2,407434	-15,656725	0,003712594	0,0029881932	0,0034824486
17,363281	8	0,22718728	2,19821	-16,448032	0,00080541428	0,00013948244	0,00021506887
17,373047	8	0,23271561	2,162782	-15,72948	0,0038109741	0,0030711023	0,0035415865
17,382813	8	0,2021116	1,9671562	-15,508812	0,00073108659	0,00010145392	0,00021937274
17,392578	8	0,17857552	1,5393867	-14,000572	0,0037965437	0,0030362788	0,0034921055
17,402344	8	0,12825727	1,1196661	-13,009384	0,00066708878	-3,5373669e-05	8,4170897e-05
17,412109	8	0,14283955	0,97121227	-13,178364	0,0039683394	0,0033360431	0,003747917
17,421875	8	0,12718499	1,0469872	-12,294519	0,00052322663	-0,00015146419	-1,237262e-05
17,431641	8	0,13205409	1,0158333	-12,823586	0,0041424767	0,0034631679	0,0039416272
17,441406	8	0,12948394	0,98049015	-13,20038	0,00020863023	-0,00046378293	-0,00034004683
17,451172	8	0,17100692	1,3121774	-14,305058	0,0044900295	0,0038185704	0,0043276614
17,460938	8	0,18122077	1,9168658	-15,559439	-4,2781467e-05	-0,000647665	-0,00056713034
17,470703	8	0,24591267	2,476202	-17,691292	0,0044421875	0,0037789438	0,0042017666
17,480469	8	0,2760452	2,9107931	-18,676949	0,00017531434	-0,00050235947	-0,00038360391
17,490234	8	0,30701637	3,2579854	-21,307133	0,0044981567	0,0037971896	0,0042693918
17,5	8	0,31570315	3,4745481	-21,484718	0,00019868399	-0,00044235319	-0,00036981364
17,509766	8	0,31594098	3,4393547	-23,438707	0,0041196006	0,0034183471	0,0039723814
17,519531	8	0,30843496	3,3639517	-23,213066	0,00037906255	-0,00027394039	-0,00020750856
17,529297	8	0,30432522	3,1820521	-22,259989	0,0042070439	0,0035138044	0,0040328261
17,539063	8	0,27833998	2,8724117	-22,144989	0,00037416394	-0,00024698063	-0,00011516357
17,548828	8	0,26219308	2,5794547	-20,150431	0,0041465471	0,0033839834	0,0039147595
17,558594	8	0,24255395	2,3106196	-19,176844	0,00063250482	-6,2314211e-05	4,5602792e-05
17,568359	8	0,23898661	2,1735845	-19,246359	0,003822421	0,003122522	0,0036858902
17,578125	8	0,23952067	2,2569056	-18,853638	0,00073940319	7,4581476e-05	0,0001567998
17,587891	8	0,23475587	2,3071318	-19,945744	0,003809459	0,0030410236	0,0035557779
17,597656	8	0,25427818	2,3658285	-20,366125	0,0011231441	0,00042614702	0,00056144519
17,607422	8	0,2649802	2,626133	-20,514206	0,0033401914	0,0025794068	0,0030138067
17,617188	8	0,30675769	3,0783675	-22,509153	0,0014937265	0,00085223641	0,00099787151
17,626953	8	0,32718956	3,6453803	-23,724697	0,0032603606	0,0023740625	0,0027901358
17,636719	8	0,36209106	3,999562	-24,603456	0,0016348228	0,0011145598	0,001209147
17,646484	8	0,36976397	4,0966878	-25,303234	0,0028473239	0,0020970062	0,0024718305
17,65625	8	0,37199199	4,1339722	-25,205612	0,0017400052	0,0012013477	0,001344902
17,666016	8	0,36967635	4,1669564	-26,214235	0,0029679993	0,0020918734	0,0025166513
17,675781	8	0,37129104	4,1632695	-26,419424	0,0019017996	0,0012879996	0,001405856
17,685547	8	0,35693824	3,9541841	-24,898275	0,0027158842	0,0019183137	0,0023069168
17,695313	8	0,35132229	3,6563404	-23,928545	0,0020958567	0,0015019432	0,001744871
17,705078	8	0,32126069	3,4631069	-24,315733	0,0024861877	0,0016819369	0,0020080216
17,714844	8	0,33228397	3,3484948	-24,02857	0,0024775164	0,0017435076	0,0019626832
17,724609	8	0,30176342	3,2875969	-24,769306	0,0019129205	0,001299513	0,0014768721
17,734375	8	0,32966375	3,311167	-23,248661	0,0029353555	0,0021936614	0,0026264729
17,744141	8	0,3014797	3,3124816	-24,390276	0,0014460727	0,00074361713	0,00093405764
17,753906	8	0,33480823	3,3489068	-24,88587	0,0035043112	0,0027558403	0,0032030561
17,763672	8	0,3264761	3,5497997	-24,328587	0,00099385879	0,0002932013	0,00047560548
17,773438	8	0,36252499	3,8495708	-25,013611	0,003689633	0,0029314114	0,0034796831
17,783203	8	0,36750674	4,1692119	-25,750269	0,00083391526	9,2217815e-05	0,0003244105
17,792969	8	0,39340436	4,4137673	-26,557669	0,0037551816	0,0030731256	0,0035063166
17,802734	8	0,39410532	4,5189562	-26,405846	0,00080480793	9,2116534e-05	0,00020320498
17,8125	8	0,40923834	4,589149	-25,937185	0,0037988282	0,0030916366	0,0035699217
17,822266	8	0,39546967	4,5753388	-27,928446	0,00080832251	4,5981724e-05	0,00019616389
17,832031	8	0,41201711	4,5703282	-28,843693	0,0039036411	0,0032445439	0,0037672939
17,841797	8	0,39085925	4,554307	-28,0107	0,00046816131	-0,00022383349	-5,2621181e-05
17,851563	8	0,4068017	4,4455643	-28,700363	0,0040845918	0,0034405282	0,0039473083
17,861328	8	0,3782922	4,3947067	-28,420855	0,00029088405	-0,00037628546	-0,00029824994
17,871094	8	0,397802	4,3466687	-28,953608	0,0044304249	0,0037263401	0,0042704828
17,880859	8	0,3768152	4,2752686	-28,930531	7,9759047e-06	-0,00068850961	-0,00052436139
17,890625	8	0,38978696	4,2765403	-28,041824	0,0045940168	0,0038887404	0,004383482
17,900391	8	0,38384557	4,2875457	-28,919353	0,00017816026	-0,00055173441	-0,00039338105
17,910156	8	0,3900665	4,3028703	-29,371531	0,0043828413	0,0036769614	0,0041702157
17,919922	8	0,38446307	4,315577	-27,785673	0,00010395393	-0,00058977428	-0,00037975551
17,929688	8	0,38755476	4,277072	-27,346294	0,0042526666	0,0035859428	0,0040792897
17,939453	8	0,38932383	4,3301005	-27,909557	0,00039343009	-0,00023337809	-0,00014569028
17,949219	8	0,39723039	4,3932757	-29,042791	0,0041427617	0,003442524	0,0039669345
17,958984	8	0,39530694	4,425787	-28,953329	0,00035861682	-0,0003276873	-0,00019246712
17,96875	8	0,40363073	4,494307	-26,943516	0,0041038441	0,003450739	0,00394298
17,978516	8	0,39957106	4,520978	-28,581955	0,00051266095	-0,00016326521	-5,0914241e-05
17,988281	8	0,40655553	4,5553565	-29,939209	0,0039397995	0,0032149057	0,0037456751
17,998047	8	0,40702701	4,5992785	-29,611923	0,0007376821	1,1792872e-05	0,00015845522
18,007813	8	0,40518284	4,5709953	-28,971434	0,0038094837	0,0031041049	0,003571664
18,017578	8	0,41421175	4,5742383	-28,267019	0,0010122114	0,00031677104	0,00048379501
18,027344	8	0,40116072	4,5910029	-28,804354	0,0033969551	0,0026596545	0,0030914997
18,037109	8	0,41587234	4,5925107	-29,544029	0,0014956754	0,00080672558	0,00090271351
18,046875	8	0,40513694	4,5997162	-28,677732	0,0032610234	0,0022731135	0,0027516908
18,056641	8	0,41234255	4,5595841	-29,707253	0,0016474851	0,0010196132	0,0011460047
18,066406	8	0,40481567	4,5687356	-30,153841	0,0029053378	0,0021018081	0,0024858371
18,076172	9	0,40880024	4,6131454	-30,987169	0,00180631	0,0012178612	0,0013808024
18,085938	9	0,40925086	4,5762119	-30,826963	0,0030345989	0,0021581617	0,0025412075
18,095703	9	0,41354001	4,5667429	-30,343887	0,00192911	0,001381265	0,0015453966
18,105469	9	0,40807843	4,5830212	-30,784552	0,0027147513	0,0019241868	0,0023278415
18,115234	9	0,41477919	4,567286	-31,028072	0,0020017838	0,00147099	0,0016160366
18,125	9	0,40103555	4,5781417	-29,49044	0,0024978083	0,0017264957	0,0020579945
18,134766	9	0,42028248	4,5706916	-30,575562	0,0023674823	0,0017058768	0,0019815546
18,144531	9	0,39606631	4,5906596	-30,73493	0,0019901732	0,0012768982	0,0014757359
18,154297	9	0,42387903	4,6202369	-29,882771	0,0030160164	0,0021489984	0,0025740569
18,164063	9	0,39797306	4,5884686	-30,291807	0,0015185104	0,00094124803	0,0011142346
18,173828	9	0,42461336	4,6024799	-29,543861	0,0033306542	0,0026220065	0,0030891083
18,183594	9	0,40058076	4,6069179	-30,769743	0,0010172796	0,00029994902	0,00042590545
18,193359	9	0,41779995	4,6113667	-31,255222	0,0037199284	0,0029597532	0,0034230512
18,203125	9	0,40461123	4,6295662	-30,489899	0,00085392455	0,00024422741	0,00029133254
18,212891	9	0,41528821	4,5869341	-30,648205	0,0037668974	0,0030174234	0,0035362532
18,222656	9	0,40397286	4,5803881	-30,599367	0,00074144424	0,00011636934	0,0002317442
18,232422	9	0,41726172	4,623476	-29,973015	0,0038078006	0,0031243754	0,0036315136
18,242188	9	0,40424407	4,612236	-31,309706	0,00076420535	8,4755593e-05	0,0002369663
18,251953	9	0,41919768	4,602169	-30,040909	0,0038589528	0,0031105403	0,0036637955
18,261719	9	0,3984946	4,5971775	-30,321646	0,00054048753	-0,00016731996	-8,3329214e-05
18,271484	9	0,41939795	4,5972962	-30,253082	0,0041609379	0,0034811825	0,0039792103
18,28125	9	0,39817333	4,6345863	-29,054134	0,00036167825	-0,00033588964	-0,0001993039
18,291016	9	0,41902244	4,5959187	-29,773973	0,0043175523	0,0036198434	0,0041549881
18,300781	9	0,40114403	4,5843601	-29,642769	1,593522e-05	-0,00061082072	-0,00046059547
18,310547	9	0,41724503	4,6041498	-29,621479	0,0046005049	0,0038989014	0,0044382992
18,320313	9	0,40725648	4,5869765	-29,443781	-2,1638407e-05	-0,00073325704	-0,00053381023
18,330078	9	0,40965974	4,5981879	-29,264633	0,0043614344	0,0036553026	0,0041657165
18,339844	9	0,40548325	4,5833621	-29,706974	0,00020699139	-0,0004645306	-0,00033800607
18,349609	9	0,41098654	4,5754914	-30,274317	0,004367372	0,0037215704	0,0041795033
18,359375	9	0,40923417	4,6102948	-30,992367	0,00031850577	-0,00035087636	-0,00022014807
18,369141	9	0,4123342	4,5750957	-31,15056	0,0040684552	0,0033854579	0,0038743685
18,378906	9	0,40691853	4,5634265	-30,551702	0,00049128401	-0,00014364836	-5,4864504e-05
18,388672	9	0,4113245	4,5933051	-29,936806	0,0041226321	0,003426441	0,0039445176
18,398438	9	0,40670156	4,5875401	-29,808729	0,00047725014	-0,00022900611	-0,00010838063
18,408203	9	0,40941775	4,5721335	-29,979162	0,0040265638	0,003385891	0,0039023748
18,417969	9	0,40794075	4,5410633	-29,857121	0,00071487459	1,9580766e-05	0,00017627055
18,427734	9	0,40445268	4,5099111	-29,574093	0,0038216319	0,0029955348	0,0035197632
18,4375	9	0,40873766	4,5118895	-29,257982	0,00092533464	0,00031142437	0,00044166081
18,447266	9	0,39614975	4,4603114	-30,379257	0,0035403215	0,0028124519	0,0032943247
18,457031	9	0,40695608	4,4198904	-29,846001	0,0013587861	0,00071496441	0,00086664018
18,466797	9	0,39256573	4,4017911	-29,714741	0,003157397	0,0022743577	0,0027425445
18,476563	9	0,39875746	4,3506083	-30,171667	0,0016697276	0,001078614	0,0012117955
18,486328	9	0,39071321	4,3590136	-29,332415	0,003144043	0,002214141	0,0026671323
18,496094	9	0,39440989	4,3005896	-29,300116	0,0018301121	0,0011989719	0,0013628865
18,505859	9	0,39073825	4,2133856	-28,307922	0,0029117058	0,0020371515	0,0024649887
18,515625	9	0,38927376	4,2075901	-27,658325	0,0018038404	0,0011709611	0,0013967426
18,525391	9	0,37998617	4,1791019	-28,624535	0,0028245498	0,001988061	0,0023524126
18,535156	9	0,38586497	4,1421494	-29,586386	0,00194361	0,0013351999	0,0015540211
18,544922	9	0,37173748	4,1024466	-27,967113	0,002509455	0,0017926076	0,0021241184
18,554688	9	0,38472593	4,0433674	-28,008688	0,0023199916	0,0017088674	0,0019798623
18,564453	9	0,36076844	4,0157642	-28,524286	0,0021118736	0,0013857572	0,001664924
18,574219	9	0,38638234	3,9529531	-28,892252	0,0029145225	0,0020779951	0,0024603973
18,583984	9	0,35280764	3,8918977	-28,46187	0,0015399101	0,00083217525	0,0010474102
18,59375	9	0,37592232	3,8847294	-27,663857	0,0033362326	0,0025014025	0,0030005258
18,603516	9	0,34591913	3,8314836	-27,944315	0,0011247925	0,00042522297	0,00052217161
18,613281	9	0,36456943	3,7788424	-27,854572	0,0036765852	0,0028734643	0,0033586517
18,623047	9	0,34692466	3,7349935	-27,410612	0,0008916299	0,0001620673	0,00023277913
18,632813	9	0,35502315	3,6606929	-27,70504	0,0038550568	0,0030593325	0,0035194475
18,642578	9	0,3418386	3,6430707	-27,349312	0,00081635371	9,6072326e-05	0,00026156718
18,652344	9	0,35077155	3,60098	-27,768463	0,0037849033	0,0030849532	0,0035782596
18,662109	9	0,33264697	3,5078282	-27,24778	0,0007152349	4,0061423e-05	0,00016098551
18,671875	9	0,34256041	3,4653616	-25,525688	0,0038779615	0,0031486226	0,0036750187
18,681641	9	0,32217443	3,4167302	-27,510132	0,00068185432	-8,7035878e-05	7,2727562e-05
18,691406	9	0,33959389	3,3778355	-27,253534	0,0041228249	0,0034277698	0,003962094
18,701172	9	0,31646252	3,3253212	-26,346558	0,00035980687	-0,00036333367	-0,00019717845
18,710938	9	0,33265948	3,2439139	-26,023462	0,0042787916	0,0035947035	0,0041422327
18,720703	9	0,31211078	3,2302222	-24,851896	9,3618874e-05	-0,00054745469	-0,00041013845
18,730469	9	0,32306731	3,2000341	-26,283302	0,0045701172	0,0038575649	0,0043683695
18,740234	9	0,30743778	3,1273484	-26,077219	-5,0431699e-05	-0,00074548181	-0,00061530591
18,75	9	0,30922771	3,0797615	-23,954082	0,0044715675	0,0038535409	0,0043714871
18,759766	9	0,30505955	3,0176618	-24,199505	0,00023705215	-0,00043778244	-0,00029056537
18,769531	9	0,30567706	2,9553573	-24,766121	0,0042539057	0,0036314353	0,0040674466
18,779297	9	0,29485404	2,8865559	-24,009291	0,00027214366	-0,00040664658	-0,00030416995
18,789063	9	0,29581785	2,8097084	-23,712963	0,0041114036	0,0034532803	0,0039530904
18,798828	9	0,28658032	2,7915912	-23,217201	0,00057212397	-0,00018846564	-1,9421859e-05
18,808594	9	0,28715193	2,7334616	-23,284927	0,0039852462	0,0032816229	0,0038937042
18,818359	9	0,27715087	2,625411	-24,286005	0,00051868893	-0,00017608429	-5,7787984e-05
18,828125	9	0,27932465	2,5670774	-21,499861	0,0041375598	0,0033790001	0,003944627
18,837891	9	0,2737546	2,4910216	-22,176113	0,00061231852	-0,00011090859	4,0281448e-05
18,847656	9	0,26561856	2,4647741	-22,662374	0,0038326466	0,0031217206	0,0035945813
18,857422	9	0,26882708	2,4306436	-23,131426	0,00097601954	0,00019617379	0,00034591707
18,867188	9	0,25564671	2,3284738	-22,132135	0,0036536783	0,0028097471	0,0033016407
18,876953	9	0,26326537	2,2653725	-21,68404	0,0012736442	0,00059565093	0,00074839406
18,886719	9	0,2437973	2,1994381	-22,988655	0,0031390968	0,0024104661	0,0028005783
18,896484	9	0,25164545	2,1383431	-22,535305	0,0016297261	0,0010647986	0,0012424508
18,90625	9	0,24098516	2,0791841	-20,446926	0,0030532936	0,0021877214	0,0026123994
18,916016	9	0,23871124	1,9755145	-20,608307	0,0017552427	0,0011529388	0,0013059196
18,925781	9	0,22925675	1,9163612	-20,95392	0,0028294118	0,0020004022	0,0024139024
18,935547	9	0,22497177	1,8667347	-19,620192	0,0018093736	0,0012421875	0,0014160068
18,945313	9	0,21618903	1,7494714	-18,474161	0,0028398647	0,0020194033	0,0024018825
18,955078	9	0,21897614	1,6678144	-17,500017	0,0020013815	0,0013144844	0,0015724445
18,964844	9	0,2037096	1,6069239	-18,231142	0,0026158104	0,0018497971	0,0021495249
18,974609	9	0,21385252	1,5458786	-18,952768	0,0022359514	0,0016208657	0,0018783193
18,984375	9	0,18419981	1,4949107	-17,416086	0,002207628	0,0015306448	0,0017672987
18,994141	9	0,20708084	1,3871701	-17,380602	0,0027450377	0,0019872407	0,0022935942
19,003906	9	0,16560793	1,3370373	-17,18033	0,0015824204	0,00082950818	0,0010255211
19,013672	9	0,1926738	1,2806724	-16,717035	0,0033922447	0,0025073586	0,0029988431
19,023438	9	0,14901459	1,1614588	-16,488041	0,0012346532	0,00056496297	0,0007388728
19,033203	9	0,1795727	1,1020879	-14,814958	0,0036061744	0,0028619671	0,0033113738
19,042969	9	0,14918566	1,0292921	-15,132185	0,00087664416	0,00014908059	0,00020905776
19,052734	9	0,15357912	0,95193833	-15,450697	0,0037484041	0,0030446853	0,0035209008
19,0625	9	0,14623165	0,89271069	-13,931282	0,00081997685	0,00011900993	0,00024383218
19,072266	9	0,14126241	0,77561384	-13,177972	0,0037989519	0,0030826216	0,0035508065
19,082031	9	0,1140213	0,70699507	-12,433771	0,00073666347	2,5042682e-05	0,00018724677
19,091797	9	0,13940573	0,66930109	-12,148675	0,0038835274	0,0031974211	0,0036917385
19,101563	9	0,10682404	0,59101832	-11,379998	0,00083423965	0,00012253498	0,00026000838
19,111328	9	0,1155442	0,51731962	-9,449646	0,0039779418	0,0033274835	0,0037694301
19,121094	9	0,081139207	0,42144069	-9,503458	0,00030720723	-0,00034096971	-0,00023686996
19,130859	9	0,10478377	0,34747598	-9,3651009	0,0043505081	0,0036264146	0,0041559739
19,140625	9	0,076691508	0,32694283	-8,2146006	0,00017262762	-0,00055553246	-0,00038016675
19,150391	9	0,088711977	0,21590777	-8,4549656	0,0044365167	0,0037946913	0,0042612473
19,160156	9	0,070253611	0,12379903	-8,4177494	-1,4886609e-05	-0,00063329848	-0,00049914001
19,169922	9	0,057427883	0,085715294	-8,1313124	0,0045901309	0,0039189337	0,0044053602
19,179688	9	0,055266619	0,01108842	-8,2788057	0,0001180757	-0,00057613448	-0,00044944929
19,189453	9	0,054803491	-0,04306566	-7,3983707	0,0042428277	0,0035036374	0,0040689949
19,199219	9	0,043646693	-0,1256696	-7,9896579	0,00030744806	-0,00040431798	-0,00024044391
19,208984	9	0,043388009	-0,19757375	-8,8448915	0,0042698169	0,0036122866	0,0041117892
19,21875	9	0,0090038776	-0,24215542	-8,3100986	0,00045936249	-0,00021776592	-0,00011916971
19,228516	9	0,022722483	-0,34945774	-9,8552179	0,0039776326	0,0033042165	0,0038621468
19,238281	9	0,02576828	-0,39234933	-10,637026	0,00058655906	-8,4744825e-05	3,9587612e-05
19,248047	9	-0,009341836	-0,4346053	-11,830498	0,003990429	0,0032378875	0,0037994634
19,257813	9	-0,0039803982	-0,50349981	-12,882538	0,00058897201	-0,00014746736	-2,3591274e-05
19,267578	9	-0,024295449	-0,53562874	-13,722404	0,0039217966	0,0032277035	0,003756148
19,277344	9	-0,025759935	-0,62171984	-16,412884	0,00093318452	0,00022442895	0,00035013829
19,287109	9	-0,048394799	-0,68334013	-18,623024	0,0036152455	0,0028230252	0,003306349
19,296875	9	-0,040963888	-0,69136161	-20,694471	0,0012631773	0,0005259621	0,00068701466
19,306641	9	-0,1096195	-0,75553483	-24,980642	0,003365119	0,0025627413	0,0029632421
19,316406	9	-0,10033607	-0,80894655	-28,223936	0,0015677408	0,00090303179	0,0010897033
19,326172	9	-0,10933995	-0,8172403	-27,870611	0,0029610659	0,0021261277	0,0025278726
19,335938	9	-0,12355924	-0,84423631	-27,819258	0,0017310146	0,0011445163	0,0012698136
19,345703	9	-0,13310969	-0,76135916	-27,35462	0,0029944188	0,0021269664	0,0025589869
19,355469	9	-0,17823339	-0,81505805	-27,727112	0,0017701804	0,0012353372	0,0014560261
19,365234	9	-0,18674076	-0,8389852	-28,282442	0,0028298285	0,0019781881	0,0023787699
19,375	9	-0,21370649	-0,80033904	-27,44833	0,0019677475	0,0013460412	0,0015959045
19,384766	9	-0,2514118	-0,82260096	-27,693138	0,0026405295	0,0018544993	0,0021664693
19,394531	9	-0,27567804	-0,80450553	-28,312504	0,0022115421	0,0014622163	0,0017078338
19,404297	9	-0,33746183	-0,83574128	-27,629211	0,0022232754	0,0015644853	0,0018582069
19,414063	9	-0,36314666	-0,84783745	-27,581657	0,0026057223	0,0019702709	0,0023137438
19,423828	9	-0,42966604	-0,80343169	-27,458054	0,0018112011	0,0010595563	0,0012677261
19,433594	9	-0,44535398	-0,84338498	-27,562325	0,0032982926	0,0024852979	0,0029323711
19,443359	9	-0,54145098	-0,84368449	-27,86681	0,0012821314	0,00053125754	0,00064381061
19,453125	9	-0,57877243	-0,82406193	-27,138367	0,0036485903	0,0027669631	0,0032369192
19,462891	9	-0,6497395	-0,82759291	-27,265772	0,0009508658	0,00020667474	0,00035212142
19,472656	9	-0,68547547	-0,81461132	-28,050095	0,0037428772	0,0029238153	0,0034657796
19,482422	9	-0,74634135	-0,84897935	-28,102957	0,00082735624	7,4733398e-05	0,00023838627
19,492188	9	-0,78869462	-0,84586859	-27,945601	0,0038117876	0,0030730427	0,0035229474
19,501953	9	-0,85463405	-0,83143312	-27,335844	0,00081712846	7,9457823e-05	0,00021292828
19,511719	9	-0,89629054	-0,8500616	-28,114412	0,0038792661	0,003138717	0,0036780071
[truncated: 150,385 more rows]
