# Supplementary material for: Medial open wedge osteotomy yields comparable stability to lateral open wedge procedure on the distal femur
Source: PLoS One. 2024 Sep 25;19(9):e0310869. doi: 10.1371/journal.pone.0310869 (PMC11423964; doi:10.1371/journal.pone.0310869)
Supplement: S1 File — This file contains all raw data in csv format as it was stored on the testing machine. (ZIP) [file pone.0310869.s001.zip › Specimens/L5_Zerstoerung/specimen.dat]

MTS793|MPT|DEU|1|2|,|.|:|49|1|1|A
Datenerfassung						Zeit:	10,014648	Sec	18.11.2021 14:25:54
Axial Z�hler	Axial Weg	Axial Kraft	Aux Input 1	Aux Input 2	Aux Input 3
segments	mm	N	V	V	V
0	0,00070556998	0,69977713	0,00043947744	0,0008745119	0,00098839402
0	0,0005569309	0,91390681	0,0024829945	0,0028469013	0,0032098151
0	0,00013038516	0,14808029	0,00013883662	0,00055431301	0,00062413281
0	0,00044368207	0,13528392	0,0027416451	0,0031969117	0,0035796871
0	-0,00033415854	0,64747405	-0,00011946468	0,00029366231	0,00034747529
0	-0,00074282289	0,78041106	0,0028192194	0,0032332821	0,0036750252
0	-0,0016249716	-0,44368207	-0,0001318226	0,0002309159	0,00027142989
0	-0,0020559877	-0,44077635	0,0028582213	0,0033409914	0,0037145934
0	-0,0021398067	0,02771616	-0,00027942588	0,00015403668	0,00021464744
0	-0,0021032989	0,6338954	0,0029478036	0,0034385654	0,0038863714
0	-0,0032957643	-0,13634562	-0,00060703926	-9,1699185e-05	-8,0175814e-05
0	-0,0042550266	-0,26615337	0,0031094633	0,0036113281	0,0039600837
0	-0,0043038279	0,081527978	-0,00082442508	-0,00035074481	-0,00030586787
0	-0,0046100467	0,33007935	0,0035829314	0,0040140692	0,0044601611
0	-0,0054709613	-0,10058284	-0,0010420389	-0,00066100678	-0,0005373804
0	-0,0059492886	-0,57170165	0,0034276866	0,0039114244	0,004310389
0	-0,005614385	-0,2441369	-0,00080699305	-0,00034766505	-0,00023716508
0	-0,00635162	-0,35813078	0,0032834192	0,0037353477	0,0041774954
0	-0,0064667314	-0,53046274	-0,00081292656	-0,00039013452	-0,00031331379
0	-0,0072553754	-1,0142102	0,0030902911	0,0035172109	0,0039703329
0	-0,0078555197	-0,74101615	-0,00049589697	-8,3918276e-05	-1,0254735e-05
0	-0,0085230917	-0,39003789	0,0030155212	0,0034502724	0,0038836284
0	-0,0087920576	-0,44284388	-0,00059620535	-0,0001363203	-0,00010811811
0	-0,0097803771	-1,3560802	0,0030427193	0,0035254401	0,0039217956
0	-0,0094544142	-0,81438571	-0,00049809064	-2,1517335e-05	3,4642871e-05
0	-0,0099018216	-0,65546483	0,0027870426	0,0032076566	0,0035926374
0	-0,011085719	-1,0178983	-0,00019580853	0,00024577719	0,00026989379
0	-0,010671467	-1,8052385	0,0026304768	0,0029830334	0,0034184111
0	-0,012241676	-1,4538132	0,00018746519	0,00064004271	0,00066574605
0	-0,01254119	-1,2949481	0,0021209936	0,0025155772	0,0028365762
0	-0,012802705	-1,8835813	0,00066021283	0,0011724348	0,0012255481
0	-0,01334399	-2,0847468	0,0020305843	0,0023019374	0,0025941487
0	-0,013349578	-2,1677277	0,00073794881	0,0012593819	0,0013128687
0	-0,0138212	-1,6151369	0,0016345627	0,0019955153	0,0022847117
0	-0,014365837	-2,030041	0,00082881365	0,0014047296	0,0015089941
0	-0,01562424	-2,3904071	0,0016202526	0,0020308415	0,0022934142
0	-0,015724823	-2,7153454	0,00096315838	0,0014598595	0,0016112402
0	-0,016049668	-2,5365875	0,0014069871	0,0018409971	0,0020546007
0	-0,016926229	-2,892036	0,001301659	0,0018046936	0,0019168515
0	-0,016959757	-3,3587403	0,0011200892	0,0015366938	0,0017015582
0	-0,016915426	-3,3981912	0,0017024426	0,0020801269	0,002363397
0	-0,018658862	-3,4907274	0,0004719416	0,00086756481	0,0010551611
0	-0,018307939	-3,6098621	0,0022241669	0,0025799193	0,0029149689
0	-0,019868836	-4,7629886	0,00010164455	0,00052091462	0,00059621845
0	-0,019159541	-5,1602349	0,0026049055	0,0029675078	0,0033484856
0	-0,019628182	-4,6701727	-0,00017043465	0,00020664185	0,00023167668
0	-0,020528212	-5,4410844	0,0027358371	0,0031348129	0,0035683617
0	-0,020839646	-5,9446692	-0,00025132715	0,00016733975	0,00022160675
0	-0,021175668	-6,9010444	0,0027614236	0,0032060728	0,0035601987
0	-0,022262707	-6,5286646	-0,00033173696	6,3041225e-05	0,00014083227
0	-0,022717193	-7,021688	0,0028358824	0,0032595543	0,0036659213
0	-0,023091957	-7,6650271	-0,00042651911	3,6101846e-05	6,3246116e-05
0	-0,023111328	-7,8893266	0,0030128169	0,0034708607	0,0038730241
0	-0,0242915	-9,0745277	-0,00072744279	-0,00031034404	-0,00026645197
0	-0,024890527	-9,0346298	0,0033221878	0,0037311688	0,0041253646
0	-0,024384633	-10,021403	-0,00089296285	-0,00044059445	-0,00034899567
0	-0,025214627	-11,421796	0,0033815901	0,0038967105	0,0042796475
0	-0,025421008	-11,222083	-0,0010927736	-0,0006236232	-0,00059330981
0	-0,025912002	-11,73053	0,0034019528	0,0038867318	0,0042481069
0	-0,026228651	-12,909416	-0,00063668878	-0,00024748064	-0,00021383021
0	-0,027501211	-14,515221	0,0031971631	0,0036556746	0,003986584
0	-0,028271601	-14,694259	-0,00073611143	-0,00028760813	-0,00023342669
0	-0,026995316	-14,942363	0,003089804	0,0034661333	0,0039281026
0	-0,029074028	-16,819742	-0,00046382629	-1,5842961e-05	1,6642734e-05
0	-0,029856339	-18,562618	0,0028835423	0,003303858	0,0037106243
0	-0,029959157	-19,463282	-0,00042141983	-3,4151599e-05	1,5864789e-05
0	-0,029947981	-19,690823	0,0029464038	0,003440635	0,0038375237
0	-0,03037788	-21,804012	-0,0003268155	7,9009042e-05	0,00016158534
0	-0,030411407	-23,429207	0,002600411	0,002976553	0,0034516167
0	-0,031945482	-25,615711	9,2834671e-05	0,00054234697	0,00056185498
0	-0,031822547	-24,616198	0,0024374465	0,0026914154	0,0030866233
0	-0,033450499	-26,271679	0,00040058634	0,00091338658	0,0010015019
0	-0,032921508	-28,812122	0,0019041063	0,0022838099	0,0026086397
0	-0,034144893	-29,25396	0,0007774792	0,0012873646	0,001414801
0	-0,03454648	-30,321871	0,0018622444	0,0021539342	0,0024476093
0	-0,033592805	-30,840597	0,00082461198	0,0014070012	0,001501558
0	-0,034962222	-33,356956	0,0015155694	0,0019028754	0,0021642651
0	-0,035617128	-35,858955	0,00098076463	0,0014919159	0,001612708
0	-0,035864487	-36,223457	0,0014714291	0,0019255648	0,0022041388
0	-0,03641136	-37,961414	0,0011569385	0,0016430997	0,0017619891
0	-0,0362169	-40,32299	0,0011420482	0,001619804	0,0017943515
0	-0,036625937	-42,754246	0,001517194	0,0019778581	0,002200387
0	-0,038156286	-44,340714	0,00081333012	0,0013057517	0,0013835669
0	-0,038525835	-45,425667	0,0020706942	0,0024754261	0,0027618925
0	-0,038364157	-47,66861	9,6028089e-05	0,00047111302	0,00055500248
0	-0,038364157	-50,746277	0,0025285995	0,0028375972	0,0032611312
0	-0,040052459	-51,70908	-0,00011242751	0,000356081	0,00035358418
0	-0,04000701	-52,518379	0,0026516863	0,0030875541	0,0034875772
0	-0,039952621	-54,640343	-0,0002825234	0,00014751393	0,00021735352
0	-0,040861592	-57,374294	0,0027051559	0,0031529015	0,0035538417
0	-0,042074546	-58,347042	-0,00025327943	0,00019842759	0,00021001993
0	-0,041985139	-58,942047	0,0028357506	0,0032739702	0,0036665981
0	-0,042368099	-61,060322	-0,00053904601	-8,2479673e-05	-1,9246654e-05
0	-0,042527542	-63,792095	0,002956636	0,003440012	0,003818877
0	-0,04430823	-65,688194	-0,00062940322	-0,00013998855	-6,4895139e-05
0	-0,043832138	-67,192627	0,0031845886	0,003637804	0,0040318794
0	-0,044289604	-68,514572	-0,00094662682	-0,00045462075	-0,00042455242
0	-0,045021996	-70,649719	0,0034110879	0,0038782065	0,0042322041
0	-0,045173243	-74,689796	-0,00095637736	-0,00049547816	-0,0004465488
0	-0,045930967	-75,600632	0,0032917548	0,003709811	0,0041330634
0	-0,046332553	-77,489746	-0,0009176567	-0,00050478877	-0,00037615537
0	-0,046924129	-80,500244	0,003269216	0,0036901536	0,0041559166
0	-0,04661344	-82,238655	-0,00061708677	-0,00016785081	-0,0001000872
0	-0,04790388	-84,046013	0,0030514393	0,0034635488	0,003875348
0	-0,048764423	-85,680321	-0,00067693344	-0,00018627965	-0,00014249963
0	-0,049066171	-87,716667	0,0031078162	0,0034941656	0,0039260811
0	-0,048970804	-91,120003	-0,00057210552	-0,0001030296	-6,9258385e-05
0	-0,049410388	-93,007385	0,0028839535	0,0033690203	0,0037880703
0	-0,049464032	-94,768143	-0,00031440606	0,00011159544	0,00011631055
0	-0,050059333	-97,366035	0,0027890294	0,0031782682	0,0035711711
0	-0,050618127	-99,668144	-0,00012667297	0,00028176204	0,00037990307
0	-0,051635131	-101,45187	0,0024254627	0,0028300653	0,0032236327
0	-0,051352009	-103,35658	0,00032207207	0,00082468061	0,00083602569
0	-0,052152202	-104,63371	0,0020765227	0,0023119464	0,0027075533
0	-0,051885471	-108,23234	0,00064011378	0,0010972413	0,0012019495
0	-0,053082779	-109,67017	0,0018645786	0,0021599212	0,0024923035
0	-0,053056702	-111,88622	0,00081608823	0,0013194606	0,0014728049
0	-0,054041669	-115,10851	0,0018995102	0,0021727488	0,0025374731
0	-0,054368004	-117,67152	0,00094260304	0,0014398496	0,0015694716
0	-0,055351481	-119,65261	0,0015604463	0,0019562705	0,0021906481
0	-0,055805966	-120,51484	0,0010270276	0,0015277134	0,0016740813
0	-0,055539235	-123,90726	0,001235312	0,0017719027	0,0019489697
0	-0,056723878	-125,12058	0,0014001614	0,001823479	0,0020286376
0	-0,057042018	-126,84933	0,00091925683	0,0013434403	0,001508082
0	-0,057439134	-129,23218	0,001971069	0,0022167107	0,0025559657
0	-0,056964532	-131,8051	0,00038302439	0,00090465532	0,0010161677
0	-0,05867593	-134,47217	0,0023606573	0,0027847257	0,003092176
0	-0,059033558	-136,9442	-0,00022002059	0,00031577074	0,00030015915
0	-0,059160963	-139,06511	0,002674286	0,0030843997	0,0034909716
0	-0,058994815	-141,37868	-0,00018522434	0,00022847584	0,0002257232
0	-0,060034171	-144,95009	0,0027036848	0,0031713396	0,0035337335
0	-0,060494617	-145,99844	-0,00026381807	0,00012704812	0,00018027378
0	-0,060700253	-148,13885	0,0027712227	0,0032055415	0,0036363588
0	-0,060728565	-150,80481	-0,00029411865	0,00016404461	0,00019436033
0	-0,060960278	-151,88065	0,0029102745	0,0033394138	0,0037695125
0	-0,062027201	-155,37915	-0,00066195917	-0,00017188431	-0,00013675512
0	-0,06323345	-157,74199	0,0031524654	0,0036125553	0,0040597287
0	-0,063591823	-159,69342	-0,00074300519	-0,00031250616	-0,00022807682
0	-0,063131377	-161,71043	0,0033028391	0,0037532405	0,0041536046
0	-0,064596161	-164,06252	-0,00096663204	-0,000470292	-0,00043603621
0	-0,064652786	-166,13614	0,0035144999	0,0039830869	0,0043717902
0	-0,065046921	-168,35355	-0,00097054476	-0,00049845461	-0,00047212729
0	-0,065310672	-171,26653	0,0032086857	0,0036829989	0,0040495708
0	-0,066505745	-174,78424	-0,00074403314	-0,00032694952	-0,00027083355
0	-0,06683208	-176,65131	0,0032390682	0,0037159673	0,0041150162
0	-0,067070499	-178,0817	-0,00053372071	-0,00015938422	-9,0456451e-05
0	-0,067796931	-181,45367	0,0029319962	0,0033725637	0,0037940801
0	-0,067288801	-182,8905	-0,00045278764	-5,4694829e-05	3,2708922e-05
0	-0,068589672	-187,21786	0,0029879755	0,0034253052	0,0038492661
0	-0,069307908	-189,49706	-0,00057222263	-0,00012358971	-7,1349496e-05
0	-0,068874285	-191,40349	0,00286806	0,0033035527	0,0037235429
0	-0,070123747	-193,39978	-0,00013940982	0,00029927265	0,00032800541
0	-0,070179626	-195,37328	0,0026100168	0,0030132798	0,0033779335
0	-0,071364269	-198,64439	9,4999414e-05	0,00052822666	0,00057998404
0	-0,071712956	-200,02184	0,0022125023	0,0026051824	0,0029434226
0	-0,070920959	-202,38893	0,0006456913	0,0010791132	0,0012192186
0	-0,07156916	-205,9455	0,0017921388	0,0021710459	0,0024095012
0	-0,073276833	-209,0878	0,00074307952	0,0012185827	0,0013304125
0	-0,072849169	-210,69926	0,001949992	0,0021785377	0,0025480478
0	-0,072946772	-213,36002	0,00096210069	0,0014751946	0,00159301
0	-0,074018911	-215,62592	0,0015314489	0,0019176479	0,0022088776
0	-0,0746537	-218,26387	0,0010026613	0,0014764174	0,0016402662
0	-0,075330213	-220,99245	0,0014812766	0,0018966126	0,002095826
0	-0,075342134	-223,10045	0,0012181599	0,0016956057	0,0019016999
0	-0,075581297	-225,18518	0,0010096148	0,0015592256	0,0017156568
0	-0,07593073	-228,94704	0,0015622755	0,002033758	0,0022870733
0	-0,076448545	-230,68323	0,00062566379	0,0010250246	0,0011205077
0	-0,076891854	-233,01544	0,0023356448	0,0025628668	0,0030444916
0	-0,076457486	-235,17101	0,00016330232	0,00048091664	0,0005575805
0	-0,078655407	-238,76517	0,0025138906	0,0029203829	0,0033355034
0	-0,078347698	-240,98039	-0,00017773651	0,00024350011	0,00025048765
0	-0,079195574	-241,85585	0,0027365922	0,0031355568	0,003490689
0	-0,079051033	-244,23921	-0,00027175091	0,0001568193	0,00019030558
0	-0,080503896	-247,91389	0,0027394989	0,0031438007	0,0035827532
0	-0,080347434	-250,55269	-0,00031062606	0,00016525562	0,00014024059
0	-0,081044063	-254,39882	0,0028854448	0,0033779081	0,0037686471
0	-0,082038715	-255,0687	-0,00047182752	-7,6285214e-05	3,9565493e-05
0	-0,081220642	-257,94223	0,0029817512	0,0034448011	0,0037995775
0	-0,083429739	-261,78104	-0,00069584884	-0,00022777705	-0,0002633137
0	-0,081808493	-262,38129	0,0032818741	0,0038376818	0,0041252133
0	-0,083210692	-265,42938	-0,00097179553	-0,00052162301	-0,00042198837
0	-0,084021315	-267,15088	0,0032768964	0,0037825436	0,004202066
0	-0,084729865	-270,56598	-0,00087089167	-0,0004364943	-0,00038662431
0	-0,085720792	-273,67804	0,0034390702	0,0038782023	0,0042559681
0	-0,084089115	-275,40417	-0,00081826339	-0,00042925036	-0,0003362546
0	-0,085653737	-278,51712	0,0031221081	0,0035613123	0,0039759893
0	-0,086423382	-282,76627	-0,00063707586	-0,00020572508	-0,00011498079
0	-0,086280331	-284,47278	0,0031724232	0,0036015417	0,0040048813
0	-0,08658804	-287,1749	-0,00059958885	-0,00015626545	-9,1503898e-05
0	-0,086825714	-288,11874	0,0029529859	0,0034096094	0,0038018285
0	-0,087655708	-291,83374	-0,00043445965	6,2424806e-05	4,2319007e-05
0	-0,089631602	-294,72833	0,0028447001	0,0033350999	0,0036877338
0	-0,088381395	-296,20316	-0,00035001198	2,063578e-05	3,4175173e-05
0	-0,089065358	-299,20654	0,0027225425	0,0031458943	0,0035176636
0	-0,090174004	-303,12656	2,2303284e-05	0,00046201982	0,00052480114
0	-0,089239702	-304,82642	0,0024261561	0,0027270808	0,0030960715
0	-0,091084465	-308,16418	0,0004560533	0,00083320541	0,000941406
0	-0,09191446	-308,49338	0,0020257933	0,0023325426	0,0026685263
0	-0,091660395	-311,07193	0,00074047921	0,0012295344	0,0013361458
0	-0,091762468	-314,34952	0,001775033	0,0020665205	0,0024274508
0	-0,092372671	-315,69482	0,00083912269	0,0013182207	0,0013679448
0	-0,092697516	-319,19272	0,0016700396	0,00201737	0,002334568
0	-0,093102083	-322,32437	0,00099840446	0,0015861755	0,0016990268
0	-0,093481317	-325,23523	0,0014813134	0,0019208137	0,0021597233
0	-0,094944611	-327,83734	0,0011464158	0,0016742337	0,0018072636
0	-0,094058737	-328,56363	0,0012342141	0,0016618334	0,0018995728
0	-0,09499006	-331,6572	0,0015568775	0,0019418346	0,0021911575
0	-0,095729157	-335,08774	0,00076805335	0,0013140949	0,0013340076
0	-0,095968321	-337,12674	0,001862996	0,0023126646	0,002611652
0	-0,096894428	-340,16138	0,00021992928	0,00071871269	0,00076310855
0	-0,097485259	-341,32675	0,0025752888	0,0029365027	0,0033238225
0	-0,09743236	-343,9126	-0,00011602635	0,00030720985	0,00035023579
0	-0,097399577	-346,99152	0,002633519	0,0030563241	0,0034076073
0	-0,098690763	-348,3602	-0,00024187175	0,00016855076	0,00019733416
0	-0,099086389	-350,38443	0,002746179	0,0031791781	0,0035704141
0	-0,099598244	-355,84045	-0,00032070733	0,00010504533	0,00014672056
0	-0,099289045	-357,75867	0,0027350863	0,0031623852	0,0035392351
0	-0,10046773	-359,66461	-0,00044406217	3,2919925e-05	0,00013750803
0	-0,10053478	-362,39685	0,0030172609	0,003464909	0,0038481923
0	-0,1008708	-365,53122	-0,00062985916	-0,00022038206	-0,00018459366
0	-0,10123588	-368,17923	0,0032365138	0,0035896692	0,0039828029
0	-0,1030501	-369,96002	-0,00067013421	-0,00018975377	-0,00018753839
0	-0,10290705	-371,80258	0,0034168079	0,003873483	0,004222421
0	-0,10273792	-374,83948	-0,0010194756	-0,00058737874	-0,00051349722
0	-0,10310151	-378,15521	0,0033583969	0,003867103	0,0042419746
0	-0,10423474	-380,9585	-0,00078937563	-0,00031363656	-0,00029151415
0	-0,10407157	-381,07272	0,0032832697	0,0037892566	0,0041508013
0	-0,10572784	-385,64914	-0,00076027517	-0,00030832161	-0,00022662425
0	-0,10551773	-389,56879	0,0030187927	0,0034717452	0,0039094272
0	-0,10563917	-390,77319	-0,00057654036	-0,00011961907	-5,019625e-05
0	-0,10647066	-392,55197	0,0030271688	0,00345066	0,0039244797
0	-0,10722987	-395,96207	-0,00056442118	-7,930561e-05	-4,0080049e-05
0	-0,10754578	-398,86493	0,0029894351	0,0035188	0,0038714472
0	-0,1084175	-402,37613	-0,00045590758	-2,8244103e-05	2,4581677e-05
0	-0,10825731	-402,25912	0,0027754526	0,0032158876	0,0036255948
0	-0,10843687	-404,95163	-0,00013317796	0,00031048083	0,00036988931
0	-0,10923706	-410,14233	0,002543258	0,002942191	0,0032644579
0	-0,10944344	-410,82178	0,00020528401	0,00063762476	0,00069344405
0	-0,1098644	-413,02939	0,0020925899	0,0024740875	0,0028062225
0	-0,11036135	-416,88419	0,00067658111	0,0011968893	0,0013291971
0	-0,11131205	-419,51288	0,0019084506	0,0022158555	0,0025553924
0	-0,11160634	-422,13785	0,00073746103	0,0012865184	0,0013764247
0	-0,11076741	-424,25586	0,0016500899	0,0020045466	0,0022958936
0	-0,11232905	-427,88846	0,00091996993	0,0014382933	0,0015375083
0	-0,11320449	-430,91681	0,0015713369	0,0019750122	0,0021757416
0	-0,11360161	-432,53061	0,0010369738	0,0015596255	0,0017038572
0	-0,11410676	-434,60709	0,001439065	0,0018820195	0,0020518843
0	-0,11532269	-437,15115	0,0012772764	0,0017981636	0,0020171313
0	-0,11510886	-439,85333	0,00098701438	0,001473899	0,001643662
0	-0,11537559	-443,42203	0,0018227022	0,0021859822	0,0024719562
0	-0,11541955	-444,30289	0,00049733149	0,00091875973	0,00098730135
0	-0,11637472	-446,41525	0,002290481	0,0026159335	0,0029233601
0	-0,11646934	-450,58276	2,7118949e-06	0,00046260306	0,00044389832
0	-0,1171317	-453,02484	0,0026595937	0,0030492502	0,0034704593
0	-0,1173187	-455,80884	-0,00021265179	0,00020875537	0,00027434813
0	-0,11773221	-457,28317	0,0026725321	0,0031620257	0,0035660977
0	-0,11750273	-459,51553	-0,0003057759	0,00011850061	0,00015772966
0	-0,11893697	-465,16684	0,0027447972	0,0031390274	0,0035977194
0	-0,11967383	-465,36343	-0,00035224599	5,3242838e-05	9,3438139e-05
0	-0,12030564	-466,55032	0,0027923924	0,0032602439	0,0036863885
0	-0,11976473	-469,68393	-0,00044549699	-2,9853545e-05	-1,6391277e-06
0	-0,12080409	-472,48727	0,0030738441	0,0035267456	0,0039249267
0	-0,12085922	-476,20905	-0,00079627906	-0,00033203716	-0,00023354514
0	-0,122023	-478,45462	0,0033160378	0,0037349663	0,0041570393
0	-0,12191869	-480,1889	-0,00092400092	-0,00042910397	-0,00034304976
0	-0,12256317	-482,97684	0,0033488886	0,0038304378	0,0042124144
0	-0,12328364	-484,40811	-0,00098948088	-0,00054689619	-0,00053583964
0	-0,12329631	-487,21762	0,003370438	0,0038383587	0,0042515094
0	-0,12410171	-490,50354	-0,00064965425	-0,00026685098	-0,00017972954
0	-0,124247	-493,13602	0,003197043	0,003627579	0,0040056473
0	-0,12471192	-496,54636	-0,00070561451	-0,00028968789	-0,00026487687
0	-0,12483858	-498,32767	0,0030754406	0,0034910634	0,0039556245
0	-0,12528859	-500,86694	-0,00049916358	-6,0019665e-05	-2,668181e-05
0	-0,12645386	-504,49329	0,002950669	0,0033691996	0,003761939
0	-0,12739711	-506,02777	-0,00041142179	3,6205165e-06	3,0401861e-05
0	-0,1269985	-507,55234	0,0029709544	0,0034160228	0,0037961202
0	-0,12667142	-510,34689	-0,00028401439	0,00012147852	0,00015032972
0	-0,12785457	-513,79498	0,0026101817	0,0030029968	0,0034422968
0	-0,12911521	-517,4093	0,00012019053	0,0005219382	0,00062418898
0	-0,12922622	-518,93219	0,0024092491	0,0026732346	0,003080297
0	-0,12920238	-520,93524	0,00045354106	0,00087677909	0,0009393082
0	-0,130127	-524,11841	0,0019042065	0,0022600084	0,0025650335
0	-0,13077967	-525,6189	0,00083996385	0,0013520137	0,0014343015
0	-0,13106801	-527,74658	0,0018796886	0,0021472196	0,0024964858
0	-0,13101213	-529,92566	0,00083319505	0,0012933933	0,0014054939
0	-0,13176762	-532,84985	0,0015392266	0,0019223861	0,0021977397
0	-0,13218112	-536,08142	0,0010465586	0,0015691835	0,0016421288
0	-0,13225116	-539,06238	0,0014696943	0,0018651998	0,0021089076
0	-0,13418384	-540,72968	0,0011897044	0,0016742724	0,0017896777
0	-0,13335459	-543,09875	0,0012255197	0,0016005663	0,0018297561
0	-0,13369657	-544,59711	0,0016131027	0,0020292324	0,0022739121
0	-0,13431273	-548,38434	0,00075060577	0,001258609	0,0013982976
0	-0,13556145	-550,81708	0,0020512727	0,0024826385	0,0027303423
0	-0,13541691	-552,44952	0,00012975303	0,00053037336	0,00060174876
0	-0,13514496	-555,8894	0,0026582791	0,0029865317	0,0034088234
0	-0,13594069	-558,38959	-0,00012219869	0,00029375282	0,00035560981
0	-0,13675727	-560,70514	0,002698032	0,0031143802	0,0034780868
0	-0,13666116	-563,85425	-0,00027327318	0,00014305901	0,00018107792
0	-0,1379054	-566,17871	0,0027734668	0,0032085483	0,0036067544
0	-0,13819821	-569,39825	-0,00027243397	0,00012074364	0,00020308595
0	-0,13840832	-571,41138	0,0028106056	0,0032454834	0,0036554283
0	-0,13935231	-574,20837	-0,00048894214	-7,8190933e-05	-3,8131257e-05
0	-0,13922937	-575,80621	0,0030521038	0,003531015	0,0039071068
0	-0,14003329	-577,95776	-0,00059579371	-0,00015927566	-0,0001166304
0	-0,13993494	-580,43408	0,0031999601	0,0036701392	0,0040263892
0	-0,13970546	-583,50623	-0,00095438841	-0,00045628753	-0,00042145693
0	-0,14162473	-585,89221	0,0034894454	0,0039432314	0,004364219
0	-0,1426775	-589,24597	-0,00092331873	-0,00047556212	-0,00042991829
0	-0,14255829	-591,2782	0,003273048	0,0036481931	0,0041469638
0	-0,14299788	-591,98022	-0,00090977247	-0,00042420725	-0,00034856988
0	-0,14277659	-593,81506	0,00328209	0,0036897461	0,0041902405
0	-0,14368556	-596,77448	-0,0005816865	-0,00019397034	-0,00011615019
0	-0,1436498	-600,08813	0,003046697	0,0034833245	0,0038491394
0	-0,14419146	-602,98065	-0,00064953056	-0,00018245133	-0,00013458426
0	-0,14585964	-604,26447	0,0030260375	0,0035406621	0,0039340858
0	-0,14486872	-606,47766	-0,00056065852	-6,5045606e-05	-9,6947479e-05
0	-0,1458887	-610,35052	0,0029837692	0,003386376	0,0037923579
0	-0,14749207	-611,38257	-0,00031097152	0,00011645607	0,00015639118
0	-0,14638267	-612,90961	0,0028208045	0,0031614089	0,0035998556
0	-0,14763735	-615,05511	-9,4288989e-05	0,00033175282	0,00038467348
0	-0,14801808	-618,37585	0,0024567158	0,0027952823	0,0031820151
0	-0,14876686	-621,31891	0,00032882032	0,00079153804	0,00086633535
0	-0,14883094	-624,44513	0,0021476324	0,0023273358	0,0027746095
0	-0,1502227	-626,68353	0,00061198219	0,0010691208	0,0012043362
0	-0,1499068	-628,16156	0,00177706	0,0021637608	0,002465619
0	-0,15021749	-630,67267	0,00097127113	0,0015185551	0,0015903759
0	-0,15037172	-632,65704	0,0017747321	0,0021043238	0,0024197504
0	-0,15105121	-634,54407	0,00092832104	0,001440011	0,0015891455
0	-0,15055127	-637,48492	0,0015060204	0,0018957956	0,0021116785
0	-0,15247576	-641,50861	0,0010545419	0,0015943567	0,0017556014
0	-0,15197806	-642,89746	0,0012733332	0,0017585487	0,002012342
0	-0,15325882	-646,23401	0,0013617431	0,0018930421	0,0020745301
0	-0,15341602	-647,81818	0,00091441162	0,001282488	0,0014731282
0	-0,15460961	-650,79327	0,0020502096	0,0022541634	0,0026223355
0	-0,15480109	-652,02417	0,00045189116	0,00092605839	0,00096114655
0	-0,15489198	-653,27521	0,0023537052	0,00265859	0,0030815068
0	-0,15503354	-655,88654	-0,00016711827	0,00030431052	0,00030594994
0	-0,15599616	-659,11963	0,0026987924	0,0030332403	0,0034186998
0	-0,15681051	-661,71008	-0,00021719577	0,00021752872	0,00025601272
0	-0,15699081	-663,91931	0,0027562161	0,003138867	0,0035514003
0	-0,15738569	-665,82758	-0,00025980436	0,00015407219	0,00014779391
0	-0,15832819	-668,92017	0,0027772789	0,0032045918	0,0035889253
0	-0,15863515	-670,48547	-0,00028613518	0,00014466059	0,00019728934
0	-0,15846975	-672,30817	0,0027935186	0,0032630649	0,0036909725
0	-0,15993603	-674,79669	-0,00059195794	-0,00012263859	-5,6802237e-05
0	-0,15905462	-677,73059	0,0031789504	0,0036069846	0,004051439
0	-0,15979148	-680,34943	-0,00071552058	-0,00031938776	-0,00031002244
0	-0,16046353	-682,81396	0,0033564367	0,0037731153	0,0041890936
0	-0,1609493	-683,81378	-0,00099924253	-0,00055175071	-0,00046700356
0	-0,16174279	-686,67059	0,0035764049	0,0039942125	0,0043614665
0	-0,16175173	-691,33087	-0,00097146968	-0,00051684154	-0,00047467154
0	-0,16247295	-691,96313	0,0032733963	0,0036218772	0,0040576188
0	-0,16313456	-694,15601	-0,0007049517	-0,00029332616	-0,00025806396
0	-0,16323812	-696,25647	0,0032098463	0,0036288928	0,0040611927
0	-0,16242974	-698,78021	-0,0005201294	-0,00016615057	-0,00011279597
0	-0,16448833	-701,52826	0,0029679686	0,0034162623	0,0038175322
0	-0,16563274	-702,13599	-0,00047565554	-1,2211094e-05	1,8201536e-06
0	-0,16457178	-704,66223	0,0029164329	0,0033920682	0,0037456993
0	-0,16568936	-710,58508	-0,0005462697	-6,8241206e-05	-6,5136992e-05
0	-0,16560368	-711,2948	0,0029496234	0,0033857662	0,0037105668
0	-0,16643293	-714,27374	-0,0001758305	0,00025978021	0,00023374363
0	-0,16669445	-716,32843	0,002585033	0,0029161354	0,0033354643
0	-0,16785003	-719,33698	0,00012765056	0,00056290155	0,00063283253
0	-0,16836934	-720,86517	0,0023142947	0,0026683791	0,0030302685
0	-0,16852207	-721,57172	0,0005808227	0,0010850176	0,0011156552
0	-0,16814955	-723,42047	0,0017880026	0,002100999	0,0024159169
0	-0,16885288	-727,29431	0,00076815614	0,0012885381	0,001330358
0	-0,17098226	-730,0047	0,0018636303	0,0021564888	0,0024279854
0	-0,17079674	-730,69348	0,00092504959	0,0014206695	0,0015121995
0	-0,17034523	-732,87445	0,0016078845	0,0019754868	0,0022531576
0	-0,17121918	-735,67957	0,0010622813	0,0015055689	0,0016629964
0	-0,17149858	-738,61554	0,0015249439	0,0019049995	0,0021495176
0	-0,17237402	-740,70135	0,001198816	0,0016178661	0,0018244848
0	-0,17279051	-741,66882	0,0010461907	0,0015798724	0,0016908203
0	-0,17322116	-743,89441	0,0016090041	0,0020784461	0,0023158733
0	-0,17340295	-745,88104	0,00069263973	0,001050981	0,0011842955
0	-0,17397068	-748,42242	0,0022975092	0,0025770022	0,0029810607
0	-0,17521344	-749,74951	0,00017512546	0,00053588097	0,00062648818
0	-0,17480738	-752,05109	0,0025519589	0,0029211636	0,0033042
0	-0,17619021	-756,99213	-0,00019900937	0,00023195927	0,00029091374
0	-0,17631762	-758,16669	0,0026770616	0,0030931858	0,0035175688
0	-0,17631836	-759,85223	-0,00022673921	0,00016534847	0,00019266939
0	-0,17723627	-762,30017	0,0027903621	0,0031204429	0,0035383801
0	-0,17777942	-764,78137	-0,00022334905	0,00014332967	0,00013745041
0	-0,17788075	-767,50549	0,0029110243	0,0032702892	0,0037003194
0	-0,17813481	-768,83154	-0,00040351399	2,0210282e-05	0,00010400603
0	-0,17871298	-770,65692	0,0029786495	0,0033457922	0,003782864
0	-0,17941855	-774,25	-0,0006688562	-0,00026252121	-0,00017529004
0	-0,17996468	-776,83038	0,0033120089	0,0037758506	0,004156223
0	-0,1804579	-778,34961	-0,00096584059	-0,00055306387	-0,00047763577
0	-0,18090867	-780,11353	0,0033976338	0,0039123101	0,0042291954
0	-0,18088929	-782,33734	-0,00083851756	-0,00046077737	-0,00034642668
0	-0,18154941	-786,21967	0,0034193459	0,0038502179	0,0042279167
0	-0,18182136	-786,01984	-0,00090915291	-0,00042839529	-0,0004225751
0	-0,18282272	-788,34442	0,003135368	0,0036142054	0,0040008798
0	-0,18275566	-792,19934	-0,00056001882	-0,00017112936	-9,3035633e-05
0	-0,18371977	-794,57867	0,0032092459	0,0036116643	0,0039798957
0	-0,18394031	-782,36121	-0,00061123562	-0,00019415573	-0,00014248857
0	-0,18491708	-779,67059	0,0029845056	0,0034588354	0,0038783166
0	-0,18538497	-784,27118	-0,0004272371	-2,3069733e-05	5,0538802e-05
0	-0,18470846	-783,50574	0,0029254335	0,0032933585	0,0037429132
0	-0,18516071	-787,27734	-0,00039097431	3,1220552e-05	0,00011097174
0	-0,18654652	-789,36176	0,0027529285	0,0031734779	0,0035840189
0	-0,18707998	-793,74835	-1,9106374e-05	0,0004646639	0,00048673071
0	-0,18772297	-797,00006	0,0023972671	0,0027404614	0,0031088938
0	-0,1883354	-798,55841	0,00042919716	0,00084265863	0,00085991877
0	-0,18783994	-799,88342	0,0021602591	0,0024053585	0,0027616213
0	-0,1889158	-802,19995	0,0006889361	0,0011972723	0,0013230261
0	-0,18915124	-805,54828	0,0016863461	0,0020449238	0,0023136751
0	-0,18992238	-807,17554	0,00078214577	0,0012806518	0,0014007387
0	-0,18979423	-810,26947	0,0018121797	0,0020734116	0,0024314753
0	-0,19045733	-813,82239	0,00098187721	0,0014951451	0,0015704639
0	-0,19116513	-815,4317	0,0015103259	0,001865912	0,0021549109
0	-0,19151084	-818,54376	0,0010814008	0,001555361	0,001680539
0	-0,19132607	-819,17059	0,0013590779	0,0017264095	0,0019549436
0	-0,19191615	-821,75726	0,0015155309	0,0018943085	0,0021305522
0	-0,19282885	-825,66064	0,00081351254	0,0012758271	0,0013600613
0	-0,19390024	-826,70111	0,0019052692	0,002336625	0,0026303944
0	-0,19402541	-828,06793	0,00037652848	0,00084207248	0,00087895652
0	-0,19472204	-830,78357	0,0024662206	0,0029271755	0,0032826993
0	-0,19432344	-832,51904	-0,00015153826	0,00026076916	0,00028300623
0	-0,19542687	-836,71698	0,0026290631	0,0030501236	0,003467672
0	-0,19540451	-836,99805	-0,00016039005	0,00022759079	0,00025114976
0	-0,19623823	-835,42297	0,0027063908	0,0030916233	0,0035510389
0	-0,19708835	-837,55603	-0,00028852141	8,0417376e-05	0,00017759448
0	-0,19680597	-839,20538	0,0027704095	0,003139447	0,0035191693
0	-0,19782297	-840,41382	-0,00025530841	0,00016331265	0,00016938749
0	-0,19798167	-841,73749	0,0029660822	0,003398591	0,0038239737
0	-0,19799732	-844,65515	-0,00067194051	-0,00015458616	-0,00011385971
0	-0,19865148	-849,18976	0,0032861044	0,0037252116	0,0041031451
0	-0,20011403	-850,23657	-0,00074581581	-0,00035218778	-0,00028887531
0	-0,20034052	-852,09967	0,0034376702	0,0038908187	0,0043313419
0	-0,20047463	-853,82599	-0,0011220439	-0,00064256514	-0,00059807091
0	-0,20124055	-856,55548	0,0035065229	0,0039470093	0,0043868711
0	-0,20156913	-859,82819	-0,00080156559	-0,00037576916	-0,00031908101
0	-0,20238496	-861,10797	0,003280553	0,0036752792	0,0040613087
0	-0,20194761	-862,04913	-0,00078198122	-0,0003414508	-0,00028611947
0	-0,2029527	-866,74036	0,0030950245	0,003470436	0,0039546881
0	-0,20314194	-867,54883	-0,00050690258	-4,9252412e-05	-3,7813443e-05
0	-0,20382814	-869,32556	0,0030522044	0,0034250298	0,0038151871
0	-0,20378195	-872,48151	-0,00050049712	-5,8253354e-05	-6,6453649e-05
0	-0,20411275	-874,38812	0,003041842	0,0034878303	0,0039195269
0	-0,20553805	-876,97729	-0,00045619745	-5,1254174e-05	-2,6289199e-05
0	-0,20572282	-875,552	0,0028174252	0,0032446629	0,0036668642
0	-0,20616092	-875,72559	-0,00014670717	0,00027653994	0,00035004137
0	-0,20653121	-878,65216	0,0026107654	0,0029401195	0,0033454353
0	-0,2081167	-879,75415	0,0001670669	0,00060645165	0,00068729598
0	-0,20809434	-881,49231	0,0021687392	0,0025408247	0,002824564
0	-0,20806082	-883,31787	0,000686549	0,0011612198	0,0012572894
0	-0,20841993	-884,48212	0,0018963838	0,0021602125	0,002503105
0	-0,20950399	-887,53284	0,00079911778	0,001289391	0,0014112755
0	-0,20969473	-889,33026	0,0016953334	0,0020587214	0,0023654164
0	-0,21006651	-891,14191	0,00092259998	0,0013860934	0,0015056656
0	-0,21104924	-894,54858	0,001615113	0,0019949495	0,0022580768
0	-0,21129362	-895,85187	0,0010295629	0,0014847084	0,0016234379
0	-0,21181293	-898,63818	0,0015338795	0,0019147994	0,0021504352
0	-0,21207295	-900,04669	0,001137235	0,0017029627	0,0018763322
0	-0,21295361	-901,1955	0,0010970794	0,0015282971	0,0017020376
0	-0,21274202	-904,07672	0,0017499456	0,0021578176	0,002372453
0	-0,21350421	-905,99536	0,00053207891	0,00089631777	0,001000965
0	-0,21442883	-908,0061	0,0022594221	0,002545502	0,0029570302
0	-0,21395721	-909,4411	0,00012342382	0,00055391603	0,00056433899
0	-0,21450929	-910,21844	0,002628813	0,0030380657	0,0034215222
0	-0,21554418	-911,60089	-0,00017690778	0,00020452688	0,00023694069
0	-0,21662749	-913,72083	0,0027196943	0,0031181206	0,003478711
0	-0,21623187	-914,1958	-0,0002575801	0,00016291277	0,00019425992
0	-0,21673478	-916,1319	0,0027744437	0,0031203835	0,0035773045
0	-0,21671988	-917,63959	-0,00032207769	9,4785064e-05	0,00013557961
0	-0,21787547	-919,98883	0,002836497	0,0032372389	0,0035937221
0	-0,21883957	-921,5351	-0,00032816504	6,0749881e-05	7,1734248e-05
0	-0,21817349	-922,94794	0,0030513448	0,0034559856	0,0038896932
0	-0,21942668	-926,2182	-0,00074155815	-0,00034642289	-0,00024610315
0	-0,21866374	-928,9104	0,0032529791	0,0037310363	0,0041725039
0	-0,22070222	-930,51941	-0,00090934616	-0,00045522262	-0,00039898267
0	-0,2200719	-931,90039	0,0033817124	0,0038281416	0,0042108833
0	-0,22078715	-934,19714	-0,00099853717	-0,00057125377	-0,00050015165
0	-0,22190027	-935,32697	0,0034728006	0,0038805718	0,004378444
0	-0,22193305	-936,69397	-0,00070997037	-0,00032286945	-0,0002549027
0	-0,22337101	-937,97357	0,003118858	0,0035795765	0,003988151
0	-0,22139139	-939,51819	-0,00072269962	-0,00032324169	-0,00019580708
0	-0,22319593	-943,28455	0,0031020744	0,0035652989	0,0039806413
0	-0,22372045	-942,83118	-0,00046996254	-4,4548942e-05	-1,3091194e-05
0	-0,22415929	-944,64929	0,0028561959	0,0033238158	0,0037587674
0	-0,22508465	-945,22339	-0,0003877189	3,8834114e-05	0,00012922741
0	-0,22538789	-947,82489	0,003029681	0,0034726334	0,0038356113
0	-0,225446	-949,19781	-0,00039788982	-1,3594108e-05	4,2715692e-05
0	-0,22680126	-950,08344	0,0027020057	0,003088817	0,0035222047
0	-0,22628941	-950,84259	4,5129273e-05	0,00050136441	0,00052150106
0	-0,22721551	-953,53534	0,0024715692	0,0027533718	0,0031268341
0	-0,22704117	-954,56708	0,00030018657	0,00072121737	0,00083775667
0	-0,22782348	-958,20337	0,0020523965	0,002331435	0,0027628697
0	-0,2284389	-959,2027	0,0008630071	0,0012748927	0,0014421165
0	-0,22900663	-961,82935	0,0018109482	0,0020969713	0,0024206003
0	-0,22969358	-963,11914	0,00077905215	0,0012872992	0,0013850111
0	-0,22976287	-963,91815	0,0016220175	0,0020019759	0,0023078804
0	-0,23103021	-965,45056	0,00096926623	0,001504851	0,001625321
0	-0,22987612	-966,05273	0,0015516786	0,0018966564	0,0021992156
0	-0,23134388	-968,01935	0,0011092498	0,0015246286	0,0017170163
0	-0,2318766	-969,45911	0,0013535389	0,00174987	0,0019507472
0	-0,2319131	-970,16028	0,0014861687	0,0019225399	0,0021225838
0	-0,23224689	-972,88519	0,00079598231	0,0013119273	0,0014048418
0	-0,23344345	-976,60297	0,0019211209	0,0023537481	0,0026463994
0	-0,23340695	-976,51202	0,00024419255	0,00061792234	0,00071174087
0	-0,23530386	-978,08044	0,0025493051	0,0028707488	0,003302162
0	-0,2350729	-979,25299	-4,3727196e-05	0,0003082375	0,00037654972
0	-0,23562573	-981,47711	0,0026473135	0,0030412634	0,0034781082
0	-0,23626052	-983,245	-0,00016426406	0,00016806443	0,00028566865
0	-0,23631714	-984,10358	0,0026968911	0,0031493695	0,0035501523
0	-0,23637451	-985,73712	-0,00026958791	0,00013179902	0,00020442007
0	-0,23664571	-989,44708	0,0027789851	0,0030738104	0,0035558483
0	-0,23867749	-991,5365	-0,0003991714	1,9176514e-06	8,1209291e-05
0	-0,23872741	-991,27197	0,0029571371	0,0034130397	0,0037694252
0	-0,23782067	-990,36383	-0,0005197071	-0,00010227755	-3,9388542e-05
0	-0,23942031	-993,47394	0,0031493751	0,0036158243	0,0039798548
0	-0,23959838	-994,66956	-0,00085291191	-0,00040450279	-0,00036200217
0	-0,23968406	-996,46259	0,0034953502	0,0039127395	0,004319713
0	-0,24019219	-998,69647	-0,0010178012	-0,00057136087	-0,00049600727
0	-0,24149083	-1001,6064	0,0033482073	0,0037779864	0,0042263302
0	-0,24200939	-1002,835	-0,00088796148	-0,00045979104	-0,00041357445
0	-0,24212562	-1003,5968	0,0033764089	0,0038043051	0,0042279125
0	-0,24347641	-1005,7567	-0,00069988298	-0,00025717571	-0,0001945952
0	-0,24251752	-1006,283	0,0030428879	0,0034962555	0,0038549986
0	-0,24300031	-1010,6718	-0,00063120562	-0,00017455925	-0,00010887394
0	-0,24415217	-1011,6037	0,0031350884	0,0035565833	0,0039798343
0	-0,2438087	-1013,4338	-0,0005492284	-0,00015562051	-6,326416e-05
0	-0,24491437	-1015,3942	0,0029569324	0,0034260079	0,0038295237
0	-0,2454441	-1017,8688	-0,00036852798	0,00010217191	8,5914508e-05
0	-0,24694093	-1018,4016	0,0028325822	0,0032585838	0,003651666
0	-0,246628	-1018,8624	-0,00021379223	0,00022587861	0,00025731395
0	-0,24664067	-1020,9467	0,0025352021	0,0029609054	0,0033057583
0	-0,24709217	-1024,6715	0,00024333218	0,00066146138	0,00071821455
0	-0,24779774	-1026,3009	0,0022372806	0,0025015955	0,0028342665
0	-0,24815835	-1028,2458	0,00063313381	0,0010836212	0,001158302
0	-0,24819635	-1031,4171	0,0020588662	0,002372666	0,0027272233
0	-0,24916194	-1032,6877	0,00080859708	0,0013493333	0,001451976
0	-0,24985038	-1035,1503	0,0018149526	0,0021094754	0,0023809094
0	-0,25082117	-1036,3588	0,00086195074	0,001334823	0,0014211691
0	-0,2503354	-1037,965	0,001549548	0,0019423576	0,0022565336
0	-0,25189704	-1041,0269	0,0011026647	0,0015676977	0,0016748353
0	-0,2516467	-1042,1698	0,0014494229	0,0018841927	0,0021343839
0	-0,2519455	-1043,4115	0,0012291954	0,0017146411	0,0018957845
0	-0,25208032	-1045,8219	0,0011168753	0,0014711774	0,0016651966
0	-0,25278443	-1047,8783	0,0018478975	0,0021317848	0,002440606
0	-0,25290585	-1051,2416	0,00060074159	0,0010591026	0,001086348
0	-0,25385207	-1052,137	0,0021564031	0,0025611327	0,0028908774
0	-0,25384611	-1053,1783	6,7139481e-05	0,00041953695	0,00047277863
0	-0,25466269	-1056,1505	0,0026492283	0,0030591672	0,0034506375
0	-0,25540555	-1058,7537	-0,0001067885	0,00020978652	0,00029426417
0	-0,25599635	-1059,7274	0,002685976	0,0030728816	0,003507751
0	-0,25665724	-1063,0162	-0,00020929321	0,00020953565	0,00024608773
0	-0,25677568	-1064,4464	0,0027751944	0,0031746649	0,003587123
0	-0,25736356	-1067,9559	-0,00024222434	0,00010989141	0,00018475956
0	-0,25758034	-1068,1361	0,0027686942	0,0031696246	0,0035565076
0	-0,25774652	-1070,1919	-0,00046061745	-1,5051628e-05	1,0344083e-05
0	-0,25927311	-1073,5576	0,0031745713	0,0035411245	0,0039822222
0	-0,25855416	-1075,0083	-0,00068039109	-0,00025473419	-0,00024649693
0	-0,25956219	-1078,0103	0,0032168622	0,0036759675	0,0041379733
0	-0,26034451	-1078,8931	-0,00089512178	-0,00050267467	-0,0003898103
0	-0,26036388	-1081,0199	0,0035271121	0,0039460063	0,0043417159
0	-0,26000029	-1083,6315	-0,0010508362	-0,00057108846	-0,00048322312
0	-0,26091522	-1085,3312	0,0033478977	0,0037683444	0,0041645044
0	-0,26217735	-1087,1052	-0,00076311	-0,00030235708	-0,00025869609
0	-0,2617594	-1089,5844	0,0032722899	0,0037145226	0,004122511
0	-0,26231742	-1092,5973	-0,00060973136	-0,00021509855	-0,00019415864
0	-0,26434624	-1095,7632	0,0029938859	0,0034042625	0,0038286503
0	-0,26418531	-1095,8462	-0,00045112596	-6,2533945e-05	-5,6296121e-05
0	-0,26371145	-1098,4585	0,0029902903	0,0034159129	0,0038065624
0	-0,26394463	-1102,8552	-0,00051704771	-0,00010449294	-1,5232654e-05
0	-0,26532745	-1104,6598	0,0029982668	0,0034568969	0,0038296732
0	-0,2654258	-1105,1144	-0,00028483846	8,3113555e-05	0,00014112651
0	-0,26712233	-1107,835	0,002674497	0,0030579439	0,0034491571
0	-0,2668131	-1109,0212	-1,86119e-07	0,00049696362	0,0004855945
0	-0,26701576	-1111,9674	0,0024055778	0,0027611521	0,0031498815
0	-0,26736969	-1113,285	0,0004169067	0,00084475498	0,00090375904
0	-0,2684269	-1115,4124	0,0019431553	0,0022483198	0,0026064385
0	-0,26904082	-1118,0521	0,0007803159	0,0012831436	0,0013951625
0	-0,26946926	-1120,4103	0,0018774861	0,0021577897	0,0025061518
0	-0,26851559	-1121,7205	0,00084889476	0,0013679726	0,0013923696
0	-0,26897228	-1124,1128	0,0016508891	0,001986718	0,002285823
0	-0,27046835	-1126,1761	0,0009718436	0,0014845846	0,0016054325
0	-0,27106291	-1129,3652	0,0015165192	0,0018710066	0,0021362377
0	-0,27115011	-1129,4316	0,0011131332	0,0015656586	0,0016671758
0	-0,27285254	-1130,7325	0,0012905095	0,0017688015	0,0019203919
0	-0,27212685	-1133,4308	0,0014478806	0,0019477522	0,0021892595
0	-0,27178115	-1135,6484	0,00080384722	0,0012206731	0,0013998048
0	-0,27280933	-1139,6045	0,0020736719	0,0024439234	0,0027399613
0	-0,27418995	-1141,3303	0,00026741996	0,00067040906	0,00072501006
0	-0,27407444	-1142,6204	0,0024944178	0,0028342167	0,0032289608
0	-0,2744984	-1145,822	-0,00014731879	0,00028277515	0,00032362674
0	-0,27410501	-1146,8722	0,002709114	0,0030738942	0,0034761548
0	-0,27460194	-1148,7875	-0,00012705801	0,0001525972	0,00018676947
0	-0,27585292	-1152,3195	0,0027360532	0,0031069876	0,0034833632
0	-0,27685797	-1153,0416	-0,00022830965	0,00020637468	0,00020717154
0	-0,27765298	-1155,4004	0,0028288928	0,00316172	0,0036459658
0	-0,27756876	-1156,4906	-0,00036971222	3,9305305e-05	7,0873066e-05
0	-0,2779398	-1158,6672	0,0028844085	0,0032897172	0,0037440853
0	-0,27842039	-1161,6389	-0,00051056675	-0,00011934375	-4,8379588e-05
0	-0,2784934	-1164,069	0,0032566926	0,0036723381	0,0040593622
0	-0,27841365	-1165,4601	-0,00085165852	-0,00044802	-0,00033725781
0	-0,27927643	-1168,155	0,0034452635	0,0038110476	0,0042501721
0	-0,2795819	-1169,5343	-0,00090948353	-0,00048775401	-0,00040485087
0	-0,28097367	-1172,0955	0,0034515974	0,0039105504	0,0042973803
0	-0,28086418	-1173,5798	-0,0010196825	-0,00057971687	-0,00047366513
0	-0,2823379	-1174,614	0,00330699	0,0037362734	0,0041430979
0	-0,28211063	-1176,7094	-0,00059289188	-0,00021004496	-0,00016951934
0	-0,28234607	-1178,2075	0,0031953135	0,0036236299	0,004039167
0	-0,28274542	-1180,7441	-0,00066772278	-0,00021091575	-0,00016577513
0	-0,28367376	-1183,5686	0,003027804	0,0034976006	0,0038958371
0	-0,28314328	-1185,0212	-0,0004254785	-1,4881371e-05	7,6691213e-05
0	-0,28389955	-1188,2955	0,0028797244	0,0033060545	0,0037233178
0	-0,28517509	-1190,8217	-0,00040602972	3,2605603e-05	5,4954435e-05
0	-0,28460509	-1190,6625	0,0029324903	0,0033595627	0,0037671449
0	-0,2858516	-1194,2148	-0,00021456974	0,00024530949	0,00032111362
0	-0,28571898	-1195,8286	0,0025313764	0,0028706132	0,0032774298
0	-0,28698629	-1198,8386	0,00025349867	0,00074083626	0,00070377282
0	-0,28710401	-1201,2212	0,0022894703	0,0025611708	0,0029125093
0	-0,287826	-1202,9006	0,00053700991	0,0010382887	0,0010976369
0	-0,28847641	-1204,5497	0,0017727327	0,0021479479	0,0024528189
0	-0,2891112	-1207,3607	0,00083048339	0,0013236094	0,0014442751
0	-0,28925723	-1208,6558	0,0018480977	0,0021692722	0,0024924171
0	-0,28947628	-1209,8669	0,00090757012	0,0013897507	0,0014636082
0	-0,29086584	-1210,932	0,001483694	0,0019139349	0,0021856071
0	-0,29030854	-1214,1646	0,0010240747	0,0015245202	0,0016382954
0	-0,29145145	-1216,3369	0,0014599334	0,0018271426	0,0020817094
0	-0,29224342	-1217,0806	0,0013443433	0,0017397162	0,0019369356
0	-0,2908904	-1220,5629	0,0010252477	0,0014344461	0,0016468012
0	-0,29301679	-1222,7817	0,0017947891	0,0020996116	0,0024475211
0	-0,29315764	-1224,266	0,00063512172	0,0010682396	0,0012071918
0	-0,29378349	-1228,1301	0,0022759207	0,0026589278	0,0030363782
0	-0,29435867	-1228,059	-7,2603871e-06	0,00037754275	0,00044332002
0	-0,29494727	-1230,4404	0,0026542863	0,003028149	0,0034164074
0	-0,29488021	-1233,2749	-0,00016460603	0,00023381261	0,00027379836
0	-0,29623097	-1234,0996	0,0026505634	0,0031139839	0,0034912867
0	-0,29562229	-1236,6843	-0,00023120607	0,00014358811	0,00015907135
0	-0,29698724	-1238,9612	0,002717217	0,003146583	0,0035175383
0	-0,29722565	-1241,0056	-0,00019350337	0,00021068845	0,00026643684
0	-0,29725468	-1242,5249	0,0028507891	0,0032538641	0,0036440955
0	-0,29740965	-1244,1576	-0,00038691011	-8,699426e-06	7,8726152e-05
0	-0,2976287	-1246,5262	0,003090515	0,0035362679	0,0038966015
0	-0,29827023	-1251,8204	-0,00069037185	-0,00023067318	-0,00014497025
0	-0,2996344	-1252,6899	0,0033289236	0,003692243	0,0041692937
0	-0,30015892	-1253,8175	-0,0010083289	-0,00056832738	-0,0004650015
0	-0,29969102	-1254,7727	0,0035668889	0,0039550872	0,0044120643
0	-0,30126983	-1258,1599	-0,00087346369	-0,00050862378	-0,0004178891
0	-0,30116177	-1260,891	0,0032776755	0,0037197224	0,0041071218
0	-0,30258632	-1262,2902	-0,00082062313	-0,00042903877	-0,00032818934
0	-0,30150449	-1263,5818	0,0032094698	0,0036761891	0,0040643536
0	-0,30314291	-1267,7639	-0,00056444318	-0,00013824581	-9,9411409e-05
0	-0,30317342	-1269,0525	0,0029744862	0,0034419606	0,0038785329
0	-0,30395573	-1270,3826	-0,00059837359	-0,00012924313	-8,650095e-05
0	-0,30420905	-1271,4022	0,0030658927	0,0034882857	0,0039151027
0	-0,30478054	-1274,5156	-0,00046010871	-6,4118649e-05	-6,6400389e-06
0	-0,30476785	-1278,1909	0,002922548	0,0033499983	0,0037511466
0	-0,30624384	-1278,8341	-0,00024468914	0,00014926889	0,00015555677
0	-0,30613726	-1279,2529	0,0026933192	0,0031079019	0,0035031431
0	-0,30671692	-1282,4142	1,2169767e-06	0,00050099014	0,00046989269
0	-0,30770785	-1284,408	0,0023063659	0,002787882	0,0031077568
0	-0,30676013	-1287,4698	0,00046472152	0,00091066596	0,0010078344
0	-0,30709022	-1289,0144	0,0019534798	0,0022407407	0,0025570972
0	-0,30901617	-1291,2313	0,0007566046	0,0011890957	0,0012707026
0	-0,30791944	-1294,1357	0,0018182117	0,00210286	0,0024395485
0	-0,30891114	-1296,7134	0,00088564638	0,0013952808	0,0015573051
0	-0,31029695	-1298,7626	0,0017173472	0,0020298844	0,0023001423
0	-0,30991024	-1299,5464	0,00099576451	0,0014842394	0,0016045719
0	-0,31147933	-1302,543	0,0015439193	0,0019107753	0,0021370985
0	-0,31022543	-1306,1921	0,001118744	0,0015927139	0,0016981156
0	-0,31111276	-1307,2185	0,0012065249	0,0016750699	0,0018850164
0	-0,31228924	-1308,297	0,0015175188	0,0019019964	0,0021175046
0	-0,31306112	-1311,8696	0,000767836	0,0011407473	0,0013159383
0	-0,31256491	-1313,973	0,0021147542	0,0023620964	0,0027490375
0	-0,31373388	-1315,8506	0,00032636488	0,0008227097	0,00087778678
0	-0,31450576	-1316,6467	0,0024650006	0,0028435313	0,0032869729
0	-0,31407291	-1319,4264	-0,00013476805	0,00021584681	0,00030089257
0	-0,31541848	-1323,4584	0,0027285377	0,0031358011	0,0035407259
0	-0,31527841	-1323,4335	-0,00022445471	0,00013858808	0,00018712337
0	-0,31658971	-1324,9735	0,0027283174	0,0031382081	0,0036017571
0	-0,31586772	-1328,2634	-0,00028401177	9,3072886e-05	0,00015505997
0	-0,31653827	-1330,7644	0,0027424723	0,003230294	0,0036182511
0	-0,31728858	-1332,6611	-0,00024831199	0,00018326042	0,00018605759
0	-0,31760001	-1334,453	0,002873962	0,0033256784	0,0037248968
0	-0,31844264	-1335,1458	-0,0006254412	-0,00019015686	-0,00014557707
0	-0,31908268	-1339,1184	0,0032821624	0,0036459323	0,0040611848
0	-0,31943583	-1340,3646	-0,00081721705	-0,00040083687	-0,00033199613
0	-0,31988209	-1341,6459	0,0033606517	0,0038212207	0,0042341617
0	-0,32037979	-1345,2501	-0,00092286093	-0,00051510578	-0,00042565895
0	-0,32054448	-1346,9315	0,0035730759	0,0040179687	0,004429373
0	-0,3217209	-1350,1007	-0,00089561613	-0,00048239745	-0,00040916406
0	-0,32208824	-1350,8649	0,0031910082	0,0036057166	0,0040763128
0	-0,32226032	-1352,4603	-0,00072848459	-0,0003020509	-0,00026417663
0	-0,32311046	-1355,8477	0,0032686999	0,003670943	0,0040836846
0	-0,32330489	-1356,3815	-0,00057691638	-0,00012385222	-6,9957459e-05
0	-0,32305235	-1357,2504	0,0029834141	0,0034305858	0,0038395803
0	-0,32346213	-1361,3682	-0,00037183796	-5,2749238e-05	8,8664528e-05
0	-0,32471532	-1363,546	0,0029525631	0,0033992662	0,0037617548
0	-0,32530987	-1367,0601	-0,00048555288	-8,9108362e-05	-6,7789224e-05
0	-0,3254872	-1367,1454	0,0028842539	0,0033270549	0,0036868525
0	-0,32520181	-1369,0345	-0,00014961392	0,00027582719	0,00037686783
0	-0,32641178	-1373,2415	0,0025754306	0,0029010207	0,0033041798
0	-0,32683426	-1374,7217	0,00018088016	0,00058602891	0,00069148489
0	-0,32758975	-1378,2852	0,0022559504	0,0026190758	0,0029275245
0	-0,32791013	-1378,8778	0,00065944361	0,001101929	0,0012362365
0	-0,32745266	-1380,5991	0,0018198296	0,0021297722	0,0024217058
0	-0,32930636	-1384,9604	0,00074583106	0,0012573795	0,0013692527
0	-0,3287133	-1383,9358	0,0018087559	0,0020942963	0,0024470976
0	-0,33009088	-1386,3066	0,00094471476	0,001433469	0,001563869
0	-0,33130759	-1389,4696	0,001576866	0,0019484516	0,0022112501
0	-0,33021158	-1391,4567	0,0010257701	0,0015351676	0,0016526891
0	-0,33059007	-1394,4824	0,0014564426	0,0018399692	0,0020955517
0	-0,33089256	-1396,4996	0,00128158	0,0017242982	0,0019004456
0	-0,3317166	-1398,2098	0,0010156236	0,0014879118	0,0016780769
0	-0,3322143	-1401,5337	0,001753359	0,0021335676	0,0023530049
0	-0,33267325	-1402,6276	0,00058043661	0,00098779984	0,0011150003
0	-0,33263302	-1403,3413	0,0023717813	0,0026934724	0,0030614231
0	-0,3337968	-1407,3829	7,6998404e-05	0,00051737879	0,00058660982
0	-0,33447707	-1409,7089	0,0026245429	0,0029880689	0,0033993288
0	-0,33450013	-1412,0084	-0,00020103966	0,00020295789	0,0002292209
0	-0,33540612	-1413,9302	0,0026874661	0,0031286897	0,0035571929
0	-0,33577794	-1415,9604	-0,00027169372	0,00010826741	0,00015115598
0	-0,33681804	-1417,9862	0,0027983943	0,0032121423	0,0036239792
0	-0,335877	-1418,9781	-0,00023531204	0,00011138414	0,00025790738
0	-0,33768898	-1420,5122	0,0028480312	0,0032538741	0,0036783286
0	-0,33715552	-1422,1755	-0,00042431042	-3,2179232e-05	3,5055564e-06
0	-0,33827758	-1422,74	0,0030188984	0,003386358	0,0038209809
0	-0,33918136	-1426,4	-0,00069695071	-0,00026156078	-0,00023209519
0	-0,33896601	-1427,4866	0,0033787712	0,0038242764	0,0042207083
0	-0,34005827	-1430,6012	-0,0010501464	-0,00061695813	-0,0005532123
0	-0,33982879	-1434,1593	0,0034321153	0,0038407492	0,0042654681
0	-0,34062529	-1435,541	-0,0008810623	-0,00043213338	-0,00035053527
0	-0,34056044	-1436,1161	0,0034237346	0,0038323	0,0042411988
0	-0,34151411	-1437,9878	-0,00086587417	-0,00042508444	-0,00038605678
0	-0,3428694	-1439,3265	0,0030592815	0,0035869381	0,0040104901
0	-0,34302658	-1442,816	-0,00056972058	-0,00014138699	-5,5095588e-05
0	-0,3428731	-1444,5497	0,0031149366	0,0036035713	0,0040091528
0	-0,34323597	-1445,5912	-0,00062959065	-0,00020629173	-0,00010074145
0	-0,34330225	-1448,8094	0,0030142097	0,0034422283	0,003863038
0	-0,34414494	-1450,7538	-0,00033982753	-1,8751598e-06	5,357404e-05
0	-0,34475958	-1453,7496	0,0028753534	0,0032572993	0,0036790997
0	-0,34539437	-1454,667	-0,00033222226	3,1250238e-05	0,00011516648
0	-0,34599864	-1455,7371	0,0027439834	0,0031563155	0,0035391604
0	-0,34730768	-1458,3666	3,7354184e-05	0,00051416049	0,00059985585
0	-0,3468383	-1461,2742	0,0023276373	0,0027263712	0,0030565914
0	-0,34767127	-1462,2167	0,0005723135	0,0010384909	0,0011149036
0	-0,34779346	-1465,0348	0,0021454296	0,0023644986	0,0027446714
0	-0,34738296	-1466,2322	0,0007639447	0,0012451061	0,001326116
0	-0,34935957	-1468,2482	0,0017287252	0,0020853532	0,0023143096
0	-0,34987515	-1470,0651	0,00081955758	0,0012914829	0,0014274125
0	-0,34925902	-1470,9971	0,001762891	0,0020141006	0,0024057529
0	-0,34986252	-1474,0349	0,001015886	0,0015202039	0,0016164083
0	-0,35107023	-1477,2473	0,0015151742	0,0019224553	0,0021461744
0	-0,35161561	-1478,9553	0,0010539532	0,0016134838	0,001756784
0	-0,35083181	-1480,9991	0,0012478208	0,0016526011	0,0018935327
0	-0,35214162	-1482,9841	0,0016028605	0,0019310327	0,0021743674
0	-0,35190618	-1485,1132	0,00077930838	0,0012366697	0,0013225824
0	-0,35272056	-1487,4337	0,0019390105	0,002328984	0,0026514772
0	-0,35315043	-1488,5775	0,00032651922	0,00076802069	0,0008273545
0	-0,35314447	-1490,5297	0,0025627383	0,0029426112	0,0033405523
0	-0,35400355	-1492,2197	-7,7011646e-05	0,00031940726	0,00037915976
0	-0,35486186	-1494,9011	0,0027028078	0,0030472698	0,0034671479
0	-0,3562119	-1498,2913	-0,00016273727	0,00025234156	0,00030114257
0	-0,35597569	-1499,0677	0,0027174358	0,0031724225	0,003586917
0	-0,35615975	-1502,0057	-0,00029940682	0,00014566322	0,00017240323
0	-0,35688168	-1504,8984	0,0027390071	0,0031979047	0,0036109407
0	-0,35786891	-1506,7885	-0,0003390247	0,00012033735	0,00013273529
0	-0,35729891	-1508,3439	0,0029658326	0,0033746345	0,0037968047
0	-0,35850888	-1510,1089	-0,00062223029	-0,00018691091	-0,00010704272
0	-0,35933518	-1511,1699	0,0031591691	0,0035953743	0,00397501
0	-0,35903269	-1513,765	-0,00083733338	-0,00040632585	-0,00031553878
0	-0,35968685	-1514,5795	0,0034763017	0,0038883721	0,0043101069
0	-0,35983658	-1516,9668	-0,0010637317	-0,00065484812	-0,00059568993
0	-0,3613103	-1519,6339	0,0035573409	0,0039394721	0,0044035241
0	-0,36175215	-1520,5599	-0,00076729793	-0,00031883304	-0,00028201728
0	-0,36126262	-1522,4564	0,0032076102	0,0036980635	0,004086175
0	-0,36193693	-1524,2216	-0,00079825567	-0,00035974226	-0,00028443901
0	-0,36268944	-1528,3407	0,0031076684	0,003534137	0,0039549931
0	-0,36305898	-1530,0703	-0,00051819324	3,1650416e-06	-1,6220729e-05
0	-0,36325419	-1530,9277	0,0029993113	0,0034453261	0,0038648567
0	-0,36407298	-1532,6893	-0,00049839378	-2,0018197e-05	-5,7393336e-05
0	-0,36426967	-1534,7347	0,0030542838	0,0035020437	0,0038990453
0	-0,36511606	-1536,3383	-0,00044547851	-9,0885442e-05	-3,8155122e-06
0	-0,36452001	-1538,3883	0,0028661205	0,0032544436	0,0036741875
0	-0,36549455	-1538,8135	-0,00011080876	0,00032213138	0,00035013742
0	-0,36638415	-1542,488	0,0026305516	0,0029977525	0,0033784586
0	-0,36644602	-1545,5726	0,00015922982	0,00056149322	0,00069148943
0	-0,36791974	-1546,8416	0,0021900751	0,0025600325	0,0028940511
0	-0,36723799	-1548,2462	0,00068317447	0,0011463538	0,0012841451
0	-0,36843979	-1551,4475	0,0018968279	0,0022025388	0,0025390477
0	-0,36909246	-1552,7839	0,00075726135	0,0012184371	0,0013141655
0	-0,36921537	-1555,2754	0,0017641862	0,0020955289	0,0024002816
0	-0,36960876	-1555,8604	0,00092537364	0,0014397562	0,0015119935
0	-0,37136263	-1558,1792	0,00164485	0,0019955605	0,002252152
0	-0,37091857	-1560,7305	0,001028839	0,0015126407	0,0016837976
0	-0,37107652	-1561,2383	0,0015623877	0,0019022437	0,0021760587
0	-0,37155116	-1562,6969	0,001213996	0,0017243269	0,0018914968
0	-0,37138128	-1565,0664	0,001058077	0,0015340735	0,0016845979
0	-0,37342495	-1568,0555	0,0017359888	0,0021098107	0,0024195472
0	-0,37269926	-1569,5629	0,00056708226	0,00096613204	0,0011003949
0	-0,37314558	-1570,5299	0,002328001	0,0025868423	0,003029993
0	-0,37406349	-1572,0735	8,3208724e-05	0,0005978244	0,00060064805
0	-0,37499779	-1575,1871	0,0026260905	0,0029576605	0,0034005346
0	-0,37513262	-1575,7186	-0,00015484038	0,00024423323	0,0003063475
0	-0,3751505	-1578,5659	0,0027527295	0,0031357296	0,0035509374
0	-0,37532264	-1580,7261	-0,00020838328	0,0001646622	0,00019742467
0	-0,37664807	-1583,1852	0,0028024863	0,0032193728	0,0036587741
0	-0,37712044	-1585,9264	-0,00031322881	6,2237377e-05	0,00014958991
0	-0,37674421	-1585,9299	0,0028953664	0,0032570101	0,0037403975
0	-0,37890112	-1587,1342	-0,00039001927	2,070301e-05	6,3750194e-05
0	-0,37771797	-1589,4102	0,0030618883	0,0034362152	0,0038487145
0	-0,37908965	-1592,4955	-0,00071754225	-0,0003094782	-0,00028282579
0	-0,37914628	-1594,7925	0,0033013769	0,0037678985	0,0041342224
0	-0,37990993	-1593,9969	-0,00090393587	-0,00050974748	-0,00037827267
0	-0,38046354	-1595,3837	0,0034307016	0,0038822875	0,0042616096
0	-0,38038009	-1599,283	-0,0010126432	-0,00057659548	-0,00052967051
0	-0,38058496	-1600,6796	0,0034798332	0,0038865546	0,0043206229
0	-0,38149023	-1602,3678	-0,00076852168	-0,00032939191	-0,00025250687
0	-0,38205349	-1603,4144	0,0032246308	0,0036088957	0,0040689753
0	-0,38281715	-1605,9572	-0,00073679362	-0,00024367706	-0,00024205103
0	-0,38275605	-1608,502	0,0031798044	0,0036020589	0,003952601
0	-0,38325971	-1609,481	-0,00051777274	-7,3263363e-05	-7,6540164e-06
0	-0,38427001	-1610,5463	0,0029202478	0,0033538481	0,0037761335
0	-0,38470513	-1613,5723	-0,00030035808	6,5488857e-05	0,00016538892
0	-0,38514549	-1614,152	0,0030047975	0,0034185566	0,0038138244
0	-0,38589203	-1615,6254	-0,00034107739	3,3242686e-05	0,00010460906
0	-0,38610959	-1617,9163	0,0027152032	0,0031547635	0,0035431441
0	-0,38664305	-1619,3597	1,4481629e-05	0,00051618408	0,00053771131
0	-0,38758481	-1622,4186	0,002495145	0,002776105	0,0031894727
0	-0,38717651	-1622,4972	0,00040900568	0,00083101651	0,00088383665
0	-0,38808471	-1624,6219	0,002088283	0,0023949356	0,0027417021
0	-0,38811529	-1628,3855	0,00080606376	0,0013096287	0,00142805
0	-0,38865095	-1629,6436	0,0018514958	0,0021402109	0,00245949
0	-0,38889015	-1630,7463	0,00076886854	0,0012775599	0,0013636998
0	-0,38988477	-1632,444	0,0016352669	0,0020353203	0,0023123855
0	-0,38961732	-1633,0934	0,0010102945	0,0015162528	0,001643512
0	-0,39063805	-1637,3672	0,0016087475	0,0019783559	0,0021993008
0	-0,39193147	-1637,424	0,0010987036	0,0016130714	0,0017426959
0	-0,39170271	-1638,6716	0,0013214245	0,0017698201	0,0019550293
0	-0,39183235	-1641,4757	0,0015281352	0,0019084419	0,0021996598
0	-0,39332098	-1642,7296	0,00083531259	0,0013789174	0,0014555966
0	-0,39307141	-1643,5359	0,0018896272	0,0023571115	0,0026087409
0	-0,39289707	-1643,4312	0,00027484761	0,00065848959	0,0007440953
0	-0,39408243	-1645,0734	0,0025786737	0,002879889	0,0032872632
0	-0,39386785	-1649,2935	-1,5240657e-05	0,00039758772	0,00042426254
0	-0,39523655	-1650,3788	0,0026666094	0,0030170868	0,0033944095
0	-0,39571041	-1651,0425	-0,00020381442	0,00021483953	0,00024427514
0	-0,3954578	-1652,6281	0,0027227546	0,003138965	0,0035418628
0	-0,39666259	-1654,8359	-0,00028708411	0,00016583654	0,00017093495
0	-0,39657092	-1656,1428	0,0028469677	0,0032990726	0,0036722934
0	-0,39745754	-1657,4163	-0,00038821468	4,5957277e-05	8,5503561e-05
0	-0,39666331	-1659,2775	0,0030038226	0,0033553676	0,0038480125
0	-0,39742774	-1663,4003	-0,00049755123	-0,00010460877	-2,8108188e-05
0	-0,39884186	-1665,6033	0,0031555255	0,0035726293	0,0039549805
0	-0,39927101	-1665,7791	-0,00081522262	-0,000380766	-0,00032060925
0	-0,40036029	-1666,2267	0,0034648504	0,0038632576	0,0043239305
0	-0,39969051	-1666,5465	-0,0010730639	-0,00059918093	-0,00052854448
0	-0,40095186	-1670,3651	0,0034142944	0,0038439129	0,0042553917
0	-0,39956981	-1669,2542	-0,00083722727	-0,00036951853	-0,00036354759
0	-0,40019786	-1672,3177	0,0033972757	0,0038461383	0,0042246399
0	-0,4021939	-1675,397	-0,00067410874	-0,00024944806	-0,00022033957
0	-0,40328616	-1676,6313	0,0030595837	0,0034796221	0,0038711524
0	-0,40297395	-1677,0522	-0,00052523304	-9,8556047e-05	-7,6863798e-05
0	-0,40417349	-1678,6464	0,0031141108	0,0035868946	0,0039796447
0	-0,40414816	-1679,0923	-0,00057309296	-9,2466944e-05	-7,9061429e-05
0	-0,404324	-1681,8552	0,0030106751	0,0033999642	0,0038190661
0	-0,40499604	-1682,7584	-0,00036342492	4,8566726e-05	7,760158e-05
0	-0,40603912	-1683,8469	0,0028545728	0,003238468	0,0036656763
0	-0,40551609	-1685,2131	-0,00012132805	0,00020648004	0,00026606169
0	-0,40599442	-1687,4208	0,0025681281	0,0029730946	0,003348904
0	-0,40646678	-1689,1299	0,00017077196	0,00059156213	0,00068712269
0	-0,40745622	-1690,2284	0,0022215364	0,0025175775	0,0029191524
0	-0,40784216	-1691,3724	0,00059157831	0,0010487756	0,0011525168
0	-0,40892398	-1694,0056	0,0020047354	0,002253701	0,0026015658
0	-0,40953344	-1694,1395	0,00082380482	0,0012672255	0,0013908009
0	-0,40844047	-1692,7039	0,001774404	0,0020834778	0,002415342
0	-0,40982479	-1695,5952	0,00085139455	0,0013709478	0,0014826625
0	-0,41049236	-1695,8918	0,0016008817	0,0019736479	0,0022242251
0	-0,4107911	-1698,5771	0,001044619	0,0014911207	0,0016526324
0	-0,4113335	-1698,8785	0,0014962112	0,0019108237	0,0021341268
0	-0,41197723	-1700,3872	0,0012147968	0,0017331465	0,0019105726
0	-0,41221344	-1703,2413	0,0010975358	0,0014906253	0,001665125
0	-0,41299647	-1703,6426	0,0018089737	0,0021015082	0,0023824221
0	-0,41280127	-1703,5657	0,00062925048	0,0010777317	0,0011270316
0	-0,41331387	-1705,139	0,0021943557	0,0025480327	0,0029010512
0	-0,41452163	-1705,5664	1,4508696e-05	0,00045140623	0,00054336531
0	-0,41420346	-1706,9058	0,0026587364	0,0030339134	0,0034502654
0	-0,41562432	-1708,6583	-0,00014396603	0,00025251356	0,00026585534
0	-0,41538662	-1707,8698	0,0027101142	0,0031384968	0,0035100798
0	-0,41588211	-1710,7837	-0,00021066546	0,0001558158	0,00023486849
0	-0,41839147	-1712,084	0,0027850259	0,0031474028	0,0035802911
0	-0,41775143	-1712,1892	-0,00029300325	0,00014510762	0,00017855607
0	-0,4164148	-1713,6223	0,0027587137	0,003152214	0,0036338167
0	-0,41856879	-1714,9756	-0,00041460182	6,0594175e-06	6,0078164e-05
0	-0,41953808	-1717,3558	0,0030813382	0,00348185	0,003910874
0	-0,41901433	-1717,9222	-0,00068902766	-0,00024665991	-0,00016677659
0	-0,41951501	-1718,453	0,0032990281	0,0036529917	0,0040792013
0	-0,41977131	-1719,6292	-0,0009212803	-0,00046604546	-0,00037386752
0	-0,42002612	-1719,8038	0,0034764009	0,0039282735	0,0043390826
0	-0,42128676	-1721,2604	-0,0010631843	-0,0006378282	-0,0005724121
0	-0,4219476	-1722,9733	0,0033361516	0,0038666527	0,0042012823
0	-0,42237604	-1723,6172	-0,00074529293	-0,00030584371	-0,00028373208
0	-0,42309725	-1725,4167	0,0032872783	0,003678571	0,0041195443
0	-0,42207426	-1726,4576	-0,00070912053	-0,00027525908	-0,0002510121
0	-0,42389894	-1727,2167	0,002989704	0,0034676553	0,0038775823
0	-0,424115	-1727,9501	-0,00038193219	-7,9511665e-05	7,5650751e-05
0	-0,42449123	-1728,9619	0,0030126756	0,0033900868	0,0038577979
0	-0,42449272	-1729,5057	-0,0005604318	-0,00010499585	-7,3867268e-05
0	-0,42568856	-1730,1204	0,0030287609	0,0034698909	0,0038832552
0	-0,42676067	-1730,7988	-0,00038579121	7,3258998e-05	9,2450355e-05
0	-0,42717195	-1731,1055	0,0027548517	0,0031491155	0,0034833681
0	-0,42693055	-1731,5305	1,2347446e-05	0,0003619559	0,00041789492
0	-0,42785221	-1732,6478	0,0024969303	0,0028810531	0,0033043353
0	-0,42787904	-1733,6565	0,00029862262	0,00073901465	0,00084266812
0	-0,42810404	-1733,8804	0,0019720132	0,002321735	0,0026610848
0	-0,42936319	-1735,5094	0,00076027797	0,0012499166	0,0013721326
0	-0,42901301	-1737,1089	0,0019483912	0,0022162632	0,0025697954
0	-0,43043381	-1736,7853	0,00087390078	0,0013234861	0,0014108412
0	-0,42997634	-1736,9772	0,0016259159	0,00197387	0,002321797
0	-0,43044204	-1737,7269	0,00090114406	0,0014482904	0,0015860717
0	-0,43148214	-1739,7979	0,0015946262	0,0019671617	0,0022107831
0	-0,43246633	-1741,2865	0,0010938185	0,0015516558	0,0017314957
0	-0,43257511	-1741,2147	0,0013011849	0,0017598359	0,0019520624
0	-0,43283069	-1743,1345	0,0014236377	0,0018990663	0,002143542
0	-0,43396837	-1745,0077	0,00090853719	0,001315382	0,001514239
0	-0,43378437	-1744,3873	0,00192449	0,0023073433	0,0026080615
0	-0,43474025	-1746,3838	0,00031980855	0,00069789879	0,00079671212
0	-0,43461734	-1744,9535	0,0024653957	0,002741169	0,0031673629
0	-0,43582135	-1746,9642	-6,8868394e-06	0,00041551044	0,00045488938
0	-0,43596065	-1748,3666	0,0027157487	0,0030888033	0,0034651917
0	-0,43699926	-1747,7991	-0,00024653913	0,00012574659	0,00018164807
0	-0,43686664	-1747,7506	0,0027527157	0,0031682963	0,0035476652
0	-0,43771303	-1750,0822	-0,00016633348	0,0001411172	0,00026836933
0	-0,43771154	-1750,7314	0,0027437115	0,0032194327	0,0035891593
0	-0,43846184	-1752,5763	-0,00037840597	-1,0889489e-05	5,520822e-05
0	-0,43822861	-1750,764	0,0028665029	0,0032498916	0,0037215822
0	-0,43961519	-1752,8558	-0,0004914864	-9,2828996e-05	-5,9371814e-08
0	-0,44053382	-1755,1736	0,0031678048	0,003591649	0,0040468923
0	-0,44008607	-1754,5295	-0,00084271189	-0,00041055609	-0,00037716731
0	-0,44084007	-1755,7432	0,0034422209	0,0038670932	0,0042432882
0	-0,44144505	-1756,7964	-0,00090454693	-0,0004938955	-0,00038055296
0	-0,44300222	-1756,95	0,0034408895	0,0038525856	0,0042766538
0	-0,44225192	-1757,1725	-0,0010556028	-0,00059432117	-0,00049670401
0	-0,44284946	-1757,7939	0,0033756003	0,0038442882	0,00422493
0	-0,44367349	-1758,5653	-0,00069303089	-0,00026235357	-0,00017856248
0	-0,4435975	-1760,5627	0,003103209	0,0036105146	0,0039944043
0	-0,44340527	-1760,6187	-0,00069196481	-0,00027980917	-0,00019954605
0	-0,44426733	-1762,45	0,0030539141	0,0034480293	0,0038976949
0	-0,44591612	-1764,21	-0,00042305212	-1,920358e-05	-1,8912833e-05
0	-0,44718051	-1764,3027	0,002919564	0,0033521578	0,0037128313
0	-0,44607931	-1765,1815	-0,00035213365	-5,2945688e-06	5,4838601e-05
0	-0,44648236	-1765,684	0,0029823733	0,0033805382	0,0037504244
0	-0,44735187	-1766,4905	-0,00022580556	0,00018491352	0,00027886854
0	-0,44782943	-1768,7954	0,0027569642	0,0031202848	0,00352318
0	-0,44826084	-1769,3433	0,00015497557	0,0005244874	0,00061004481
0	-0,44816768	-1769,5496	0,0023921151	0,0026102532	0,0030389647
0	-0,4494164	-1770,308	0,00051486009	0,00093014026	0,0009867585
0	-0,45029706	-1771,2134	0,0018932066	0,0022299038	0,0025849973
0	-0,45035297	-1773,8021	0,00080287829	0,001294542	0,001417626
0	-0,45050567	-1773,2983	0,0018816665	0,0021643748	0,0025169654
0	-0,45149958	-1774,3948	0,00087843119	0,0013845225	0,0014566431
0	-0,45145267	-1777,0095	0,0015385038	0,0019549278	0,0021694396
0	-0,45248383	-1776,8964	0,00099179125	0,0014690193	0,0015915318
0	-0,45126343	-1778,282	0,0014606083	0,0018948172	0,0021289485
0	-0,45236832	-1779,9609	0,001246768	0,0016987456	0,0018763144
0	-0,45215374	-1780,8519	0,0012158051	0,001561399	0,001736125
0	-0,45439041	-1785,131	0,001670554	0,0019940578	0,0022925015
0	-0,45403504	-1784,4271	0,00068515999	0,001258486	0,0012691382
0	-0,45584774	-1784,5271	0,0021261873	0,0025458101	0,0028624586
0	-0,45515335	-1784,7957	7,3534611e-05	0,00042403408	0,00052286254
0	-0,45567268	-1786,3735	0,0026313574	0,0029093493	0,0032883158
0	-0,45650566	-1787,2014	-7,7445875e-05	0,00030510244	0,00038454513
0	-0,456981	-1786,7278	0,0026774716	0,0031212475	0,0035581915
0	-0,45668668	-1788,5967	-0,00023310509	0,00015709345	0,00026824273
0	-0,4590925	-1791,7728	0,0028084028	0,0031575903	0,0035570122
0	-0,4586134	-1790,0935	-0,00013900804	0,00019588129	0,00023221568
0	-0,45865142	-1791,2078	0,0027484747	0,0031563016	0,003544345
0	-0,45965052	-1792,7306	-0,0004719061	-6,2178588e-05	-2,3328466e-05
0	-0,45994931	-1793,0911	0,0030363803	0,0034203737	0,003840548
0	-0,46038365	-1796,2563	-0,00058837933	-0,00014918827	-8,7782682e-05
0	-0,46086198	-1795,3271	0,0033140413	0,0037099402	0,0041398602
0	-0,46119207	-1795,4888	-0,00094593677	-0,00051801384	-0,00045446563
0	-0,46209955	-1798,4552	0,0034755219	0,0039542899	0,0043627499
0	-0,46277457	-1799,3359	-0,0010017561	-0,00055118289	-0,00044757122
0	-0,46276784	-1799,1886	0,0033040179	0,0037677139	0,0041156639
0	-0,46348983	-1802,0938	-0,00085867988	-0,00047662819	-0,00037234335
0	-0,46421176	-1802,6826	0,0032827095	0,0037074976	0,004189068
0	-0,46538895	-1805,3671	-0,00062986556	-0,00016667938	-0,00014225487
0	-0,46494937	-1804,6642	0,0030138607	0,0034408011	0,0038383203
0	-0,46486521	-1804,5149	-0,00057794398	-0,0001327222	-0,00011774275
0	-0,46614146	-1806,7181	0,0030867786	0,0035191909	0,0038796274
0	-0,46617949	-1807,6707	-0,00050842483	-9,5915748e-05	-4,2630418e-05
0	-0,46741182	-1808,271	0,0029601781	0,0034106662	0,0038022432
0	-0,46665406	-1807,4824	-0,00028847833	6,7066867e-05	0,00013723329
0	-0,4678089	-1808,1099	0,0027584368	0,0031423613	0,0035789898
0	-0,4686203	-1811,5569	-0,0001230913	0,00024453184	0,0003778236
0	-0,4682433	-1811,5875	0,0025322004	0,0029172592	0,0032533742
0	-0,46944058	-1812,5154	0,00028293391	0,00076348224	0,0008346996
0	-0,46965218	-1813,7635	0,0020646227	0,0023787995	0,0027329933
0	-0,47114974	-1816,8396	0,00060665596	0,0010710759	0,0011571273
0	-0,47034138	-1817,2299	0,0019480697	0,0022047209	0,0025742932
0	-0,47135764	-1817,8807	0,00086919352	0,0013612062	0,0014357083
0	-0,47179049	-1816,9708	0,0017540245	0,0020414733	0,0023744411
0	-0,47194397	-1819,0377	0,00086506852	0,0013981661	0,0015340883
0	-0,47286117	-1821,0576	0,0015531107	0,0019235327	0,0022605574
0	-0,47332311	-1820,6263	0,0009793865	0,0014948684	0,001624858
0	-0,47344977	-1823,1034	0,0013036407	0,0017975569	0,0020327882
0	-0,47379917	-1823,809	0,0013528968	0,0018459618	0,0020315927
0	-0,47542715	-1826,979	0,0010153695	0,0013830211	0,001604653
0	-0,47575945	-1826,873	0,0019164827	0,0021482611	0,0025240518
0	-0,47637635	-1826,3552	0,00050398801	0,00090937072	0,001020004
0	-0,47629809	-1829,2477	0,002302574	0,0026645891	0,0029940202
0	-0,47664309	-1829,45	-7,1909162e-05	0,00035102887	0,00043161795
0	-0,47696942	-1829,8743	0,0026354154	0,0030241997	0,0034163462
0	-0,47703123	-1831,885	-0,00022822845	0,00018149731	0,0002266583
0	-0,47834402	-1832,088	0,0027295956	0,0031255037	0,0035469355
0	-0,47831869	-1834,6162	-0,00023226312	0,00013966957	0,00024443318
0	-0,47830826	-1835,45	0,0027652902	0,0031649042	0,0035486789
0	-0,47941917	-1836,8606	-0,00022806125	0,00010989315	0,00014666206
0	-0,47984684	-1839,153	0,0028100202	0,0031895197	0,0036456254
0	-0,47985727	-1839,097	-0,000519928	-7,655035e-05	-1,7854909e-05
0	-0,48038179	-1840,8534	0,0031736721	0,0035440396	0,0040081362
0	-0,4814949	-1842,0101	-0,00071229559	-0,00027665752	-0,00025206129
0	-0,48131382	-1842,2256	0,0034063316	0,0038284224	0,0041881818
0	-0,48356688	-1844,2162	-0,00095033797	-0,00046542875	-0,00042381609
0	-0,48295146	-1843,6174	0,0035657713	0,0039809598	0,0043684104
0	-0,48396772	-1843,8903	-0,0010566915	-0,00057572179	-0,00056061603
0	-0,48453623	-1845,636	0,0032984884	0,0037618584	0,0041752872
0	-0,48391783	-1845,9923	-0,00072243984	-0,00033478544	-0,00023888686
0	-0,48509872	-1848,4763	0,0032620409	0,0036713858	0,0040925983
0	-0,48582816	-1848,7162	-0,00061036902	-0,00020470732	-0,00020842999
0	-0,48517472	-1849,6167	0,0029637697	0,0034145752	0,0038603274
0	-0,48688465	-1851,6202	-0,0004462371	-4,5301858e-05	8,7363878e-06
0	-0,48695689	-1853,2358	0,0029869345	0,0034148525	0,0037897723
0	-0,48675722	-1853,3357	-0,00055477011	-0,0001373564	-4,9984956e-05
0	-0,48705524	-1856,7917	0,0030033565	0,0033810351	0,0037983661
0	-0,48883671	-1857,2308	-0,00028050839	0,00015026308	0,00014101039
0	-0,48867202	-1856,5059	0,0027233514	0,0030668227	0,0034471329
0	-0,48923677	-1858,303	1,1845113e-05	0,0003512032	0,00047491572
0	-0,4901517	-1859,4617	0,0023730723	0,0027635859	0,0031643303
0	-0,49015021	-1862,0261	0,00050252938	0,00087185501	0,0010294636
0	-0,4915368	-1861,9403	0,0019162465	0,002265905	0,0025103549
0	-0,49087071	-1862,6243	0,00072211109	0,0012298609	0,0012788074
0	-0,49194878	-1864,2946	0,0019083605	0,002177455	0,0025380689
0	-0,49207395	-1863,4474	0,00092447508	0,0015207881	0,0015586701
0	-0,49224979	-1865,7544	0,0016290387	0,0019418662	0,0022410513
0	-0,49297249	-1867,7341	0,00094787043	0,0014101465	0,0015113933
0	-0,49376076	-1868,1691	0,001574146	0,0019011808	0,002177475
0	-0,49333906	-1870,7913	0,0011415948	0,0016034778	0,0018434144
0	-0,49501175	-1872,3682	0,0012183515	0,0016486184	0,0017934074
0	-0,49486792	-1872,7476	0,0014854691	0,0019517074	0,0021362412
0	-0,49573892	-1875,0912	0,00085949746	0,0012675773	0,0013721117
0	-0,4967984	-1876,4707	0,0021563959	0,0024590855	0,0028176147
0	-0,49644375	-1875,947	0,00025003689	0,00063528452	0,00070593157
0	-0,49722457	-1878,0149	0,0024715844	0,0028074449	0,0032025089
0	-0,49764329	-1877,6724	-8,5363718e-05	0,00029698684	0,0003566104
0	-0,4981246	-1879,603	0,0027274245	0,0031311116	0,0034676183
0	-0,49884504	-1879,7649	-6,5381901e-05	0,0002855956	0,00031846954
0	-0,49921089	-1880,4061	0,0027318452	0,0031280993	0,0036050552
0	-0,50017053	-1881,6134	-0,00017748564	0,00021428103	0,00024450681
0	-0,4987579	-1880,5979	0,0028088694	0,00322154	0,0035976237
0	-0,50001925	-1883,4843	-0,00030324401	1,463457e-05	4,6582136e-05
0	-0,50088054	-1885,4528	0,0029088692	0,0032842623	0,0036667082
0	-0,50169265	-1886,4707	-0,00051426498	-0,00012529577	-7,4736599e-05
0	-0,5023312	-1887,9694	0,0032225377	0,0037203778	0,0041046226
0	-0,50228274	-1888,6193	-0,00090844376	-0,00045278139	-0,00037540944
0	-0,50301588	-1889,5757	0,0035415504	0,0039201765	0,0043391688
0	-0,50332582	-1892,2262	-0,00088157802	-0,00044669228	-0,00042334228
0	-0,50376022	-1892,9437	0,0035017075	0,0039035934	0,0043175202
0	-0,50376767	-1894,5892	-0,0010143897	-0,00053022697	-0,00042578671
0	-0,50405228	-1895,9359	0,0032399441	0,0036718359	0,0040726047
0	-0,50492996	-1897,2312	-0,00061070168	-0,0001560169	-0,00015891477
0	-0,50592983	-1899,5889	0,0032236732	0,003611702	0,0040377812
0	-0,50639027	-1898,1172	-0,00062308216	-0,00027032977	-0,00021234038
0	-0,50715917	-1899,1792	0,0029831161	0,0034620501	0,0038725466
0	-0,50791466	-1902,3068	-0,00048245973	-9,4370625e-05	-1,5597616e-05
0	-0,50651842	-1901,4076	0,0029469745	0,0033713062	0,0038253632
0	-0,50799435	-1903,9674	-0,00036117053	1,0482036e-05	6,9970847e-05
0	-0,50885713	-1904,4415	0,0028846685	0,0032240071	0,0036949755
0	-0,50872976	-1906,7615	-0,00019276937	0,00021554995	0,00029063929
0	-0,50929374	-1908,6102	0,0025319215	0,0028947948	0,0032966754
0	-0,50969309	-1909,0919	0,0002949046	0,00071286806	0,00079760968
0	-0,50966555	-1911,3038	0,0022407714	0,0024835656	0,0028577854
0	-0,51086211	-1914,7365	0,00055571564	0,001007075	0,0010569826
0	-0,51228738	-1914,9834	0,0018507444	0,0021743283	0,0024866846
0	-0,51118547	-1914,8586	0,00085795042	0,0013314669	0,0014115344
0	-0,51231647	-1916,5065	0,0017924311	0,0021251715	0,0024036756
0	-0,51297957	-1917,9744	0,00097928056	0,0014482118	0,0015514547
0	-0,51284993	-1920,2544	0,0015860874	0,0019605344	0,0022525953
0	-0,51402861	-1919,9854	0,0010094797	0,00152655	0,0016191904
0	-0,51456654	-1921,0626	0,001342173	0,0017897401	0,0020050944
0	-0,51523483	-1923,0479	0,0013667075	0,001753769	0,0019835106
0	-0,51475281	-1924,3334	0,0011018226	0,0014746441	0,001705626
0	-0,51561111	-1926,2666	0,0017009161	0,0020862746	0,0023875816
0	-0,51656252	-1925,5114	0,00055903208	0,0010180405	0,0011404791
0	-0,51638371	-1926,1689	0,0023301942	0,0026970203	0,003019148
0	-0,5177412	-1928,8655	1,3574754e-05	0,00044908666	0,00051360897
0	-0,51767343	-1928,7322	0,0026028149	0,0029285327	0,003329349
0	-0,51817632	-1930,1274	-0,00017306098	0,00022093736	0,00023811503
0	-0,51880366	-1931,2352	0,0027174291	0,0031647217	0,0035399885
0	-0,51942581	-1932,9781	-0,00023560031	0,00016868056	0,00016490114
0	-0,51902795	-1934,7556	0,0027749115	0,003097899	0,003483468
0	-0,51942652	-1935,2476	-0,00029592018	0,00013897166	0,00017794606
0	-0,52188003	-1936,9176	0,0028296784	0,0032354267	0,0036221736
0	-0,52159393	-1937,9451	-0,00051264797	-0,00010517688	-4,0649902e-05
0	-0,52143371	-1939,0488	0,0030180551	0,0034222105	0,0038611551
0	-0,52210206	-1940,1155	-0,00064264139	-0,00028214301	-0,00019322964
0	-0,52298492	-1939,981	0,0033321902	0,003766814	0,0041871187
0	-0,52306688	-1941,1566	-0,00097837637	-0,00061729486	-0,00049539347
0	-0,52378738	-1944,5516	0,0036187358	0,0039587114	0,0044106552
0	-0,5245719	-1945,3228	-0,00089242461	-0,00043653854	-0,00041991065
0	-0,52458829	-1945,7227	0,0033561352	0,003747253	0,004176022
0	-0,52562392	-1948,4462	-0,0008649095	-0,00042067841	-0,00037956255
0	-0,52545482	-1947,7909	0,0032553712	0,0036587007	0,0040785484
0	-0,52607393	-1949,4216	-0,00054890843	-8,9202367e-05	-6,9338712e-05
0	-0,52660143	-1950,6406	0,0030365821	0,0035008856	0,0039150063
0	-0,52748656	-1950,9459	-0,00058267702	-0,00012058852	-7,0486567e-05
0	-0,52822047	-1953,2809	0,0030787087	0,0035202957	0,0039416654
0	-0,52823836	-1952,8785	-0,00057711732	-0,00011111842	-5,2524847e-05
0	-0,52811092	-1954,5105	0,0029261969	0,0033101421	0,0037197191
0	-0,52956009	-1957,0011	-0,0002457283	0,00014634366	0,00018713559
0	-0,52968973	-1958,145	0,0028201074	0,0031491129	0,003507067
0	-0,53099281	-1959,3727	-7,5604476e-05	0,00030726107	0,0003973869
0	-0,53104049	-1958,9598	0,0023536037	0,0027215688	0,0031056302
0	-0,53075737	-1959,0092	0,00049602479	0,00096994772	0,0010121759
0	-0,53200835	-1963,087	0,0020209465	0,0023120623	0,0026776812
0	-0,53183919	-1962,8076	0,00064476067	0,0011064153	0,0011591583
0	-0,53227508	-1964,691	0,0018306012	0,0021532227	0,0024829572
0	-0,53291357	-1965,8848	0,00089489215	0,0014521419	0,001536386
0	-0,53337181	-1967,7979	0,001739263	0,0020530194	0,0023128777
0	-0,53447819	-1969,4526	0,00087497703	0,0013784895	0,0015039865
0	-0,535034	-1969,425	0,0016053182	0,0019512598	0,0022279492
0	-0,53579396	-1969,528	0,0011496223	0,0016397302	0,0017667633
0	-0,53445959	-1971,0375	0,0012081943	0,001708285	0,0018328988
0	-0,53588712	-1974,0018	0,0014015838	0,0018806839	0,002104579
0	-0,53698307	-1974,1825	0,00091679563	0,0012677693	0,0014480494
0	-0,53679013	-1975,5581	0,0020992968	0,0023666183	0,0027363419
0	-0,53740555	-1975,9467	0,00032079063	0,00079243415	0,00089134078
0	-0,53834653	-1978,9518	0,0023785017	0,0027684656	0,0031710495
0	-0,53906476	-1979,126	-9,2467963e-05	0,00028372771	0,00037260499
0	-0,53835624	-1978,7051	0,0026842444	0,0030618461	0,0034926736
0	-0,54019803	-1981,3203	-0,00025033019	0,00016491802	0,00012183096
0	-0,54029489	-1981,4524	0,0027386534	0,0031073485	0,003525855
0	-0,54075235	-1982,3712	-0,0002106154	0,00014211866	0,00024037872
0	-0,5407337	-1982,6929	0,0028173933	0,0032270253	0,0035721096
0	-0,54136401	-1985,7374	-0,00036215293	0,00010619813	0,00020395295
0	-0,54148549	-1987,6725	0,0028525712	0,0032448573	0,0036783037
0	-0,5423907	-1987,12	-0,00052048871	-0,00014375255	-0,00012237579
0	-0,54297709	-1988,2133	0,0031666721	0,0036394231	0,0040349672
0	-0,54350609	-1990,073	-0,00082120637	-0,00036144542	-0,00028271985
0	-0,54445827	-1990,179	0,0033876486	0,0038034122	0,0041814903
0	-0,5445931	-1991,7959	-0,00097412936	-0,00053838739	-0,00043472886
0	-0,54438823	-1993,3182	0,0035649687	0,0039664176	0,0044084084
0	-0,54556912	-1993,3766	-0,00095400133	-0,00055041048	-0,00049014896
0	-0,54533517	-1995,457	0,0032353716	0,0036298591	0,0040518371
0	-0,54568762	-1996,3218	-0,0007060371	-0,00025441783	-0,00021842134
0	-0,54630899	-1997,3395	0,0032693218	0,003598958	0,0040925122
0	-0,54725224	-1998,8954	-0,00053939089	-0,00015619909	-0,00010997814
0	-0,54761285	-1999,8896	0,0029379625	0,0033614044	0,0037745959
0	-0,54857767	-2001,5936	-0,00036580954	-3,1178934e-06	3,8267463e-05
0	-0,54853594	-2002,7268	0,0030033241	0,0034480609	0,0038566329
0	-0,54868573	-2002,9309	-0,00026195557	0,00010660122	0,00012417033
0	-0,54990017	-2004,0801	0,0028398205	0,003310699	0,003687592
0	-0,54975933	-2005,7416	-0,00016502891	0,00025209301	0,00023625937
0	-0,55075473	-2006,7429	0,0027012269	0,002999319	0,0033998303
0	-0,55025631	-2009,649	0,00012862147	0,00055181212	0,00054445816
0	-0,552221	-2009,7273	0,0022516281	0,0025325532	0,0028899163
0	-0,5525369	-2010,4668	0,00063534395	0,0010541739	0,0011542328
0	-0,55263156	-2011,9047	0,0018680356	0,0021609939	0,0025039543
0	-0,55229402	-2012,0349	0,00078570645	0,0012285411	0,0013189325
0	-0,55471474	-2015,054	0,0018072679	0,0020772091	0,0023695685
0	-0,55406207	-2015,7078	0,00096703309	0,001450723	0,0015962576
0	-0,55433774	-2016,7203	0,0017430604	0,0020196221	0,0023559481
0	-0,55576152	-2019,3789	0,0009369902	0,0014503043	0,0015548617
0	-0,55508429	-2018,4786	0,0014356943	0,0017945106	0,0020749136
0	-0,55627114	-2021,9891	0,0012907333	0,0016712165	0,0018584577
0	-0,55631959	-2023,2664	0,0011115352	0,0016025569	0,0018086174
0	-0,55723304	-2023,4194	0,0015316887	0,0019984927	0,0022399453
0	-0,55763686	-2024,8541	0,00063866441	0,001022609	0,001160648
0	-0,55753553	-2025,8033	0,0023247956	0,0026339819	0,0029747032
0	-0,55766886	-2026,4833	0,0001906445	0,0006178391	0,0006336972
0	-0,55890644	-2029,6903	0,0025436464	0,0028117732	0,0032343701
0	-0,5586561	-2029,7949	-0,00016499136	0,00021669955	0,00025761052
0	-0,56046581	-2032,6066	0,002723133	0,0031220983	0,0034971964
0	-0,56008136	-2032,6288	-0,00025458896	0,00015023921	0,00015763537
0	-0,56086963	-2032,7876	0,002737835	0,0031108051	0,0035005519
0	-0,56197011	-2034,1647	-0,00029059534	0,00012522272	0,00019105064
0	-0,5608592	-2034,7113	0,002888496	0,0033104247	0,003719989
0	-0,56225175	-2036,8528	-0,00039623177	9,1062975e-06	2,1599117e-05
0	-0,56183898	-2039,2559	0,0029352657	0,0033628771	0,0037771645
0	-0,5632233	-2039,1045	-0,00065832108	-0,00019180268	-0,00013443205
0	-0,56368673	-2040,7532	0,0033464762	0,0037818393	0,0041442094
0	-0,56479686	-2043,5724	-0,00095167442	-0,00056228339	-0,00039296428
0	-0,56495255	-2042,5995	0,0034134854	0,0038352131	0,0042644236
0	-0,56497717	-2044,5587	-0,00092135771	-0,00044159358	-0,00037814607
0	-0,56529009	-2045,3112	0,0034633933	0,003934578	0,0042617433
0	-0,56692696	-2046,9323	-0,00090816163	-0,00051402225	-0,00042421219
0	-0,56708938	-2049,894	0,0031670635	0,0035896823	0,0040333834
0	-0,56698287	-2049,2217	-0,00059984054	-0,00015822996	-6,3710613e-05
0	-0,56778228	-2051,5642	0,0032007655	0,0036087015	0,0039727469
0	-0,56872255	-2053,0039	-0,00061497861	-0,00024182606	-0,00015254802
0	-0,56861526	-2053,7717	0,0030363365	0,0034592927	0,0039129681
0	-0,57007933	-2056,3286	-0,00040716914	-4,3024775e-05	4,8530637e-05
0	-0,56826138	-2054,8147	0,0028355806	0,0032870602	0,003685094
0	-0,57023877	-2056,6414	-0,00034140801	6,5925124e-05	8,5936335e-05
0	-0,57002121	-2058,8525	0,0028404209	0,0032607759	0,0036555498
0	-0,57087207	-2060,3018	-5,5015698e-05	0,0003186267	0,00042439613
0	-0,57184511	-2062,478	0,0024550476	0,0027845812	0,0031640271
0	-0,57160443	-2063,2241	0,00037401362	0,00079513033	0,00087801821
0	-0,57160592	-2065,4485	0,0021875298	0,0024282152	0,002810295
0	-0,57329202	-2067,2666	0,00060616422	0,0010321664	0,0011262805
0	-0,5740959	-2066,7461	0,0017685717	0,002105247	0,0024260925
0	-0,57333225	-2066,9404	0,00085215521	0,0013156382	0,0014957259
0	-0,57340825	-2070,7791	0,0017428917	0,0021101097	0,002434172
0	-0,57438201	-2072,8521	0,00087244331	0,0014200232	0,0014953606
0	-0,57557708	-2073,8064	0,0016258038	0,0019860929	0,002308951
0	-0,5758155	-2072,6455	0,001094674	0,001603856	0,0016800328
0	-0,57609344	-2074,9861	0,0013156735	0,0016961218	0,0019640992
0	-0,57750231	-2077,043	0,001405119	0,0017779341	0,0019805634
0	-0,57781672	-2076,0825	0,00090370269	0,0013975262	0,0015351548
0	-0,57756788	-2077,0408	0,0018458815	0,0022301481	0,0025308344
0	-0,57897156	-2079,7297	0,00043987652	0,00088105124	0,00097432628
0	-0,57966971	-2080,4922	0,002423669	0,002713443	0,0031484668
0	-0,57976806	-2080,613	-1,465276e-05	0,00034152064	0,00039618346
0	-0,57980233	-2082,4675	0,0026575343	0,0030163992	0,0034621833
0	-0,57993048	-2084,5181	-0,00024625246	0,00017115846	0,00021658721
0	-0,58028287	-2087,9763	0,0026815189	0,003097879	0,0034991722
0	-0,58075154	-2088,2263	-0,00024086228	0,00017143262	0,00019127416
0	-0,58160686	-2089,8713	0,0027835537	0,0031626599	0,0035701874
0	-0,58153981	-2091,5183	-0,00026566806	8,0172322e-05	0,00013455137
0	-0,58318341	-2092,7083	0,0028844867	0,0032891047	0,00370039
0	-0,5832631	-2094,6875	-0,00052870321	-9,2966366e-05	-9,162206e-05
0	-0,58385694	-2094,4836	0,0030469177	0,0034859367	0,0038861586
0	-0,58380479	-2095,9014	-0,00075341377	-0,0003186072	-0,00022451131
0	-0,58457887	-2099,2021	0,0033484544	0,0037881806	0,004211497
0	-0,58455354	-2099,0974	-0,0010235038	-0,00058857811	-0,00054634322
0	-0,58480835	-2099,4558	0,0035339745	0,0039438279	0,0043615904
0	-0,58579034	-2101,9875	-0,00084217102	-0,00040975516	-0,00036759855
0	-0,58644974	-2103,5154	0,0032366465	0,0036750939	0,0041342885
0	-0,58670378	-2105,4431	-0,00087951805	-0,0004285961	-0,00035277015
0	-0,58712626	-2105,4727	0,00317545	0,0036179039	0,0040126955
0	-0,58800167	-2106,0647	-0,00052205881	-7,7458099e-05	-4,8163929e-05
0	-0,58744437	-2108,9568	0,002954718	0,0034547911	0,0038691824
0	-0,58893895	-2110,7629	-0,00056122534	-0,00015522266	-8,2914776e-05
0	-0,58877802	-2111,4124	0,0031225416	0,0035645426	0,003950044
0	-0,58933908	-2113,0413	-0,00049173745	-0,0001010648	-4,2572501e-05
0	-0,5909946	-2113,6116	0,0028519894	0,0032648756	0,0036731998
0	-0,59125757	-2115,9448	-0,00020335763	0,00018131919	0,00025832502
0	-0,59123373	-2116,8196	0,0027174985	0,0031198196	0,0035176079
0	-0,59068239	-2116,572	4,312722e-05	0,00049756753	0,00056945893
0	-0,59167856	-2119,9219	0,0022519417	0,0026092643	0,0030005616
0	-0,59316194	-2121,8218	0,0005271493	0,001006612	0,0010907634
0	-0,59346294	-2122,7202	0,0020528336	0,0022720739	0,0026537813
0	-0,59380269	-2122,9189	0,00075186475	0,0011380892	0,0012594871
0	-0,59405977	-2122,9419	0,0017057364	0,0020329035	0,0023450474
0	-0,59420502	-2126,5925	0,000898831	0,0014038921	0,0015136007
0	-0,59528983	-2126,7939	0,0017670421	0,0020856583	0,0024004967
0	-0,59566611	-2126,1321	0,00091250008	0,0013909686	0,001564851
0	-0,59531295	-2128,0242	0,0014886076	0,0019028834	0,0021637988
0	-0,5953837	-2129,928	0,0011628615	0,0016428006	0,001808161
0	-0,59714502	-2132,2556	0,0012186035	0,0016549847	0,0019080151
0	-0,59831554	-2133,2671	0,001515286	0,0019487134	0,002164403
0	-0,59787595	-2132,637	0,00070140429	0,0010152985	0,0012188284
0	-0,59888548	-2136,241	0,0021862998	0,0024168489	0,0028515793
0	-0,59890562	-2137,2402	0,00030955212	0,00074761076	0,00081965933
0	-0,59941673	-2138,1475	0,0025597247	0,0030100378	0,0033946945
0	-0,60048288	-2139,7957	-0,00020689928	0,00023041415	0,00029349409
0	-0,60078019	-2140,7622	0,0027420158	0,0030714131	0,0034957619
0	-0,60126895	-2143,7097	-0,00023930203	0,00018435443	0,00017654762
0	-0,60168916	-2143,4087	0,002713932	0,0030876542	0,0035854012
0	-0,6024543	-2143,0374	-0,00027069473	8,3180203e-05	0,00015975384
0	-0,60279632	-2144,2046	0,0028422552	0,0032689308	0,0036399392
0	-0,60364193	-2146,5979	-0,0002693203	9,4901188e-05	0,0001468946
0	-0,60372168	-2146,6575	0,0029263922	0,0033862353	0,0037552223
0	-0,60397124	-2148,6274	-0,00072808226	-0,00026927824	-0,00016370061
0	-0,60434377	-2149,7324	0,0031948474	0,0036942773	0,0041221292
0	-0,60461724	-2153,4731	-0,00078416325	-0,00038213126	-0,00029696006
0	-0,60485935	-2154,7356	0,0033200488	0,0037992687	0,0042025852
0	-0,60569531	-2154,4187	-0,0010469281	-0,00063176092	-0,00048320857
0	-0,60655141	-2155,9863	0,0035231258	0,0039362381	0,0044248402
0	-0,60610735	-2157,2971	-0,0008565957	-0,00050703966	-0,00039843173
0	-0,60708636	-2158,5613	0,0031805814	0,0035471106	0,0040027807
0	-0,6072033	-2160,2039	-0,00077974121	-0,00030634343	-0,00027639297
0	-0,60956591	-2160,9924	0,0031887426	0,0035502173	0,0040459214
0	-0,60829931	-2162,0547	-0,00053643843	-0,00011798344	-7,8103039e-05
0	-0,60945189	-2164,2937	0,0029165363	0,0033338377	0,0037727291
0	-0,60945487	-2163,0217	-0,00038815764	-4,2863248e-05	6,4452179e-05
0	-0,60945565	-2165,2947	0,0029770476	0,0034076895	0,0038311565
0	-0,61091	-2167,1499	-0,00048679649	-9,2943083e-05	3,6159763e-05
0	-0,61033404	-2168,9617	0,0028831603	0,0032821081	0,0036548455
0	-0,61145014	-2169,9492	-0,00012179546	0,00030727038	0,00039429928
0	-0,61189944	-2170,3479	0,0025650428	0,0028804	0,00328289
0	-0,61224139	-2172,8354	0,00028705405	0,00058619917	0,0007843168
0	-0,61351919	-2174,3779	0,0021541414	0,002507366	0,0029110075
0	-0,61374867	-2173,5586	0,0006030018	0,0010611336	0,0012715908
0	-0,61375087	-2176,3892	0,0018589935	0,0021472529	0,0024899603
0	-0,61463082	-2177,5784	0,00081459724	0,0012979244	0,0013867333
0	-0,61472917	-2180,0979	0,0017495437	0,0020666718	0,0023715605
0	-0,61501229	-2181,1311	0,00088584732	0,0014148931	0,0015666639
0	-0,61565751	-2180,748	0,0016298211	0,0019848137	0,0023163892
0	-0,61628485	-2183,1211	0,0010448452	0,0015234773	0,0016826087
0	-0,61743075	-2185,3767	0,001379076	0,0018352976	0,0020350418
0	-0,61712378	-2184,9663	0,0012131977	0,0016311911	0,0018298819
0	-0,618599	-2187,8784	0,0010383391	0,0015686533	0,001744816
0	-0,61864889	-2186,6189	0,0017216813	0,0021215745	0,0024042502
0	-0,61825329	-2188,8694	0,00044857379	0,00087241468	0,00094501418
0	-0,62009281	-2192,1184	0,0023506728	0,0026920298	0,0030936084
0	-0,6201703	-2191,5701	0,00017270038	0,00048044865	0,00056720717
0	-0,62033123	-2193,1428	0,0026160851	0,0029003029	0,0033873608
0	-0,62053466	-2194,8086	-0,0002006923	0,00015606609	0,00022594148
0	-0,62159562	-2196,9456	0,0027108896	0,0030598636	0,0035265621
0	-0,62179679	-2198,3367	-0,00025554546	0,00018456631	0,00022342865
0	-0,62165594	-2198,0977	0,0026965158	0,0031082153	0,0035517821
0	-0,62328988	-2199,7144	-0,00030869138	8,0654281e-05	0,00014331221
0	-0,62272584	-2201,1296	0,0028671108	0,0032903326	0,0037396848
0	-0,62418842	-2202,7319	-0,00041812367	-7,050141e-05	5,0888048e-06
0	-0,62308347	-2204,7854	0,0030012478	0,003398445	0,0038281828
0	-0,62483364	-2206,6343	-0,00072714279	-0,00032614538	-0,00023416651
0	-0,62581784	-2208,5098	0,0033167992	0,0037803655	0,0042723296
0	-0,62577313	-2210,5764	-0,00094571372	-0,00052759831	-0,00045519031
0	-0,62609202	-2210,2292	0,0034535795	0,0038338995	0,0042465967
0	-0,62717682	-2211,1133	-0,00097275758	-0,00052318355	-0,00040794053
0	-0,62702334	-2212,4102	0,0034464223	0,0038866964	0,004261449
0	-0,62775129	-2213,5942	-0,00085567532	-0,00041356136	-0,00041040155
0	-0,62795544	-2216,0532	0,0030282501	0,0035260604	0,0039415341
0	-0,62876457	-2216,3955	-0,00055715081	-0,00015904603	-0,00013227109
0	-0,62914604	-2218,3779	0,0031961929	0,0035693822	0,0040556812
0	-0,63024795	-2220,5798	-0,00061177986	-0,00018500345	-0,0001618336
0	-0,6290924	-2220,002	0,0030042734	0,0034446423	0,0038610438
0	-0,63047075	-2223,3035	-0,00040211729	-1,4434627e-05	5,2473915e-05
0	-0,63158536	-2223,8457	0,0029083269	0,0033366994	0,003752714
0	-0,63072705	-2224,0142	-0,00036997662	1,9636936e-05	0,00011051336
0	-0,63163751	-2226,979	0,0027779385	0,0032282921	0,0035610481
0	-0,63204581	-2227,2798	1,4039251e-05	0,00046365225	0,00052818854
0	-0,63226783	-2229,4763	0,0022858789	0,0026423242	0,0030367933
0	-0,6339941	-2231,835	0,00043941161	0,00084728381	0,00095523545
0	-0,63315964	-2230,8721	0,0022006771	0,0024421669	0,0028058607
0	-0,63447839	-2233,8213	0,00078355049	0,0012076097	0,001274321
0	-0,6345343	-2234,4404	0,001708963	0,002036622	0,0023413135
0	-0,63429362	-2237,1162	0,00080796459	0,0012653874	0,0014096365
0	-0,63588583	-2240,2656	0,0017997584	0,002103959	0,0024480452
0	-0,63585454	-2239,9365	0,00098261645	0,0014667858	0,0015710947
0	-0,63606536	-2241,1733	0,0014768221	0,0018906354	0,0022096422
0	-0,63816792	-2243,9077	0,0010267291	0,0016052716	0,0017726682
0	-0,63814259	-2245,52	0,0013500738	0,0017334663	0,001982104
0	-0,63898677	-2246,3059	0,0014198514	0,0018264209	0,0021032719
0	-0,63881838	-2246,4834	0,00083738903	0,0012801155	0,0013478762
0	-0,63910002	-2247,2393	0,0019154269	0,0022819808	0,0026075006
0	-0,64010954	-2249,6687	0,00033009346	0,00073451112	0,00089344499
0	-0,64008796	-2251,3091	0,0025049939	0,0028934861	0,003256262
0	-0,64062959	-2251,7297	-9,5949072e-05	0,00028435636	0,00032115757
0	-0,64116901	-2253,8792	0,0026603013	0,0030471452	0,0034561513
0	-0,64202362	-2254,5022	-0,00019303916	0,0001394155	0,00020012929
0	-0,64178145	-2256,6272	0,0027143033	0,0030597802	0,0034756849
0	-0,64231342	-2257,5947	-0,00027460279	8,0039317e-05	0,00017238111
0	-0,64166749	-2258,2119	0,0027892408	0,0031655403	0,0035681373
0	-0,6434437	-2262,6711	-0,00028964205	9,0829271e-05	0,00017785933
0	-0,64348763	-2262,3303	0,0029832504	0,0033664368	0,0038076423
0	-0,64452922	-2263,6863	-0,00059184607	-0,00021194166	-0,00014639198
0	-0,64449942	-2264,8232	0,0031510359	0,0035423571	0,0039942111
0	-0,64550823	-2266,4856	-0,00079196732	-0,00040504616	-0,00024279463
0	-0,6460678	-2267,4644	0,0034694481	0,0038668846	0,0043305284
0	-0,64576453	-2268,512	-0,0010244995	-0,00063076935	-0,00057988742
0	-0,64757431	-2268,9158	0,0034668755	0,0039346498	0,0043087536
0	-0,6475035	-2272,718	-0,00080455298	-0,00038476632	-0,00033305114
0	-0,64803696	-2274,1089	0,0033174739	0,0037368794	0,0041729752
0	-0,64735079	-2274,4575	-0,00081850158	-0,00036358921	-0,00026943308
0	-0,64916426	-2276,2129	0,0031299321	0,0035252427	0,0039448855
0	-0,64891392	-2276,4404	-0,00047281632	-0,00013411831	-3,7194695e-05
0	-0,64939892	-2280,3625	0,0032129502	0,0035926763	0,0040334747
0	-0,64968729	-2279,9014	-0,00057002343	-0,00017589395	-0,00010251242
0	-0,64936692	-2280,4102	0,0031083347	0,0034433617	0,0039161304
0	-0,65176004	-2284,9595	-0,00043551845	-3,7528807e-05	2,2971944e-05
0	-0,65224206	-2285,9058	0,0028610933	0,0032987497	0,0037101896
0	-0,65238291	-2286,0652	-0,00017966027	0,00017286307	0,00023871718
0	-0,65220708	-2287,0676	0,0026340408	0,0029883084	0,0034137124
0	-0,65323079	-2287,7783	0,00012866687	0,00061145314	0,0006630366
0	-0,65439755	-2291,542	0,0021705036	0,0025309371	0,0029298286
0	-0,6539073	-2292,0142	0,00062852877	0,0010601853	0,0011258187
0	-0,6546635	-2291,9363	0,0019750649	0,0022116769	0,0025692936
0	-0,65531397	-2293,9951	0,00081472791	0,0012833778	0,001398045
0	-0,6559912	-2297,0757	0,0017030244	0,0020346344	0,002353973
0	-0,65610224	-2297,9871	0,00084887282	0,0013896649	0,001459959
0	-0,65625495	-2299,0808	0,0016968267	0,0020141692	0,0023245038
0	-0,65736437	-2299,4431	0,0010540982	0,001536687	0,0016319676
0	-0,65694636	-2302,6875	0,0014674221	0,0018366093	0,0021270569
0	-0,65892452	-2302,8792	0,0011331217	0,0016943077	0,0018650612
0	-0,65804535	-2302,397	0,001182188	0,0015807612	0,0018080174
0	-0,65944755	-2306,4568	0,0016633139	0,0020273523	0,0022912773
0	-0,65984094	-2307,7788	0,0005822638	0,00098333135	0,0011422428
0	-0,65962487	-2308,7134	0,0021906511	0,0024887777	0,0028992284
0	-0,65949523	-2310,5825	0,00014027508	0,00057106401	0,00066334102
0	-0,66030139	-2312,0715	0,0026115978	0,0030338583	0,0033947085
0	-0,6616112	-2315,5908	-0,00017302926	0,0002117909	0,00024967623
0	-0,66210663	-2316,0989	0,002698571	0,0030866265	0,0035381268
0	-0,66234356	-2315,6992	-0,00021214073	0,00018691935	0,0002062475
0	-0,66245234	-2316,5793	0,0027402937	0,0031014823	0,0035618448
0	-0,66344178	-2319,937	-0,00031952441	4,8940128e-05	0,00012700679
0	-0,66443419	-2321,7634	0,0028624968	0,0031964858	0,0036396263
0	-0,6643135	-2322,6311	-0,00034736295	7,648865e-05	0,00013670011
0	-0,66480076	-2323,0801	0,0030576566	0,0034286287	0,0038684963
0	-0,66479927	-2325,4941	-0,0007332383	-0,00030478026	-0,00024398265
0	-0,66566581	-2328,7307	0,0032723164	0,0037077658	0,0041304589
0	-0,66704565	-2328,7871	-0,00084687519	-0,0004337178	-0,00029849471
0	-0,66679084	-2329,4739	0,0034721373	0,0038589947	0,0042997771
0	-0,66737568	-2330,9084	-0,0010179139	-0,00062473351	-0,00049569993
0	-0,6685946	-2333,78	0,0035398745	0,0039086677	0,0043354495
0	-0,6684128	-2334,6663	-0,00079441862	-0,00033959863	-0,0003328087
0	-0,66842026	-2335,6514	0,0032168163	0,0036241468	0,0040503414
0	-0,66914374	-2337,469	-0,00074734166	-0,00036710524	-0,00025413668
0	-0,66982323	-2338,6572	0,0031137913	0,003519011	0,0039886874
0	-0,66928083	-2340,2891	-0,00048113754	-0,00010135584	-2,2924505e-05
0	-0,67023003	-2342,3865	0,0029665823	0,0033825685	0,0038279071
0	-0,6711688	-2342,9324	-0,00040762359	9,2291157e-06	1,8277788e-05
0	-0,6716069	-2345,7092	0,0030351433	0,0034060194	0,0038727925
0	-0,67221189	-2347,134	-0,00045141496	-3,4751429e-05	1,864566e-05
0	-0,67258215	-2346,7363	0,0028138233	0,0032458073	0,0036832723
0	-0,67309403	-2350,0933	-4,1368476e-05	0,00037189689	0,000435861
0	-0,67303514	-2350,9673	0,0025102135	0,0027559665	0,0031618481
0	-0,67409611	-2353,2268	0,000285919	0,00070556183	0,0007353173
0	-0,6747123	-2354,9895	0,0021047452	0,002448081	0,0028000588
0	-0,67518687	-2354,8555	0,00072443788	0,0012234712	0,001331385
0	-0,67615771	-2359,0735	0,0017923994	0,0021087595	0,0024248827
0	-0,67583138	-2359,8901	0,00075470516	0,001288329	0,001368618
0	-0,67700112	-2360,0815	0,0017606237	0,0020747774	0,0023578
0	-0,6770637	-2361,1907	0,00094599341	0,001492632	0,0015791493
0	-0,67800844	-2362,2175	0,0015334998	0,0019375423	0,0021898586
0	-0,67722017	-2364,3743	0,0010971414	0,0015929728	0,0016926484
0	-0,67855453	-2366,5181	0,0014325397	0,0018261287	0,0020226862
0	-0,67954028	-2366,7495	0,0012979626	0,0017779472	0,0019525847
0	-0,67987406	-2368,9597	0,00087716221	0,0014449765	0,0015795963
0	-0,67993963	-2370,6863	0,0018111249	0,0022524481	0,0025077865
0	-0,68057215	-2370,8975	0,0004105689	0,00079827383	0,00090840244
0	-0,68142825	-2374,0085	0,0024304495	0,002743542	0,0031536845
0	-0,68210626	-2374,6514	-5,3828117e-05	0,00037181628	0,00044999091
0	-0,68098718	-2376,106	0,0026727605	0,0031397189	0,0034861353
0	-0,68167037	-2380,075	-0,00019863932	0,0002159318	0,000273482
0	-0,68304205	-2380,0251	0,0027332748	0,003098093	0,0035384779
0	-0,6834563	-2381,6853	-0,00020298743	0,00018492661	0,00022568303
0	-0,68296081	-2383,0166	0,0027598331	0,003161442	0,0035858862
0	-0,68450534	-2385,1589	-0,00035385645	8,7154913e-05	5,8720179e-05
0	-0,68576449	-2388,0276	0,002922198	0,0033726653	0,0037363593
0	-0,6854918	-2387,5017	-0,00048077301	-6,9941743e-05	9,7678276e-06
0	-0,68596339	-2389,092	0,0030598151	0,0035165651	0,0039309487
0	-0,68630016	-2392,0027	-0,00082658255	-0,00035336765	-0,00032201177
0	-0,68714207	-2392,5994	0,0033958452	0,0038938362	0,0042509725
0	-0,6869424	-2394,3521	-0,00094830303	-0,00047530717	-0,00050779985
0	-0,6882053	-2396,4419	0,0034465906	0,0038209988	0,0042193332
0	-0,68818069	-2396,9412	-0,00093802984	-0,00047690759	-0,00034886238
0	-0,68880731	-2399,0464	0,0034084101	0,0038943172	0,0042506778
0	-0,68851078	-2399,7212	-0,00073116127	-0,00029902498	-0,00026105612
0	-0,68888628	-2401,4724	0,0030671805	0,0035054646	0,0039495602
0	-0,69078767	-2404,7263	-0,00061216718	-0,00018636551	-0,00015141908
0	-0,69062823	-2403,0066	0,0031299933	0,0036291662	0,0040400741
0	-0,69110727	-2405,2666	-0,00060341507	-0,00013964949	-9,8213495e-05
0	-0,69173014	-2408,4021	0,0029699537	0,0034289469	0,0038430016
0	-0,6917063	-2410,0339	-0,00034449811	7,7257282e-05	0,00011130935
0	-0,69237912	-2412,1487	0,0029111737	0,003289348	0,0037153622
0	-0,6931361	-2412,665	-0,00033583317	8,9459354e-05	0,0001348558
0	-0,6935131	-2414,2683	0,0026508148	0,0031128842	0,0034216479
0	-0,69513953	-2416,4329	0,000125277	0,0005483086	0,00066129654
0	-0,69464481	-2415,7375	0,0023026839	0,0025766077	0,0029752906
0	-0,69474095	-2418,5686	0,00044752203	0,00090978271	0,00090598216
0	-0,69625342	-2419,7878	0,0020380707	0,002334557	0,0026504165
0	-0,69586819	-2421,0017	0,00085450424	0,0013352437	0,0013967783
0	-0,69713259	-2424,0122	0,0017756292	0,0020833332	0,0023870165
0	-0,69709009	-2424,1865	0,00081627606	0,0013033104	0,0013797405
0	-0,69674665	-2424,9556	0,0017056311	0,0020440246	0,0023601789
0	-0,69802141	-2427,6445	0,0010246056	0,0015618091	0,0016660242
0	-0,69758928	-2429,106	0,0014120113	0,0018942899	0,0020957512
0	-0,69911295	-2431,7881	0,001147992	0,0016202987	0,0017714472
0	-0,69862193	-2432,4558	0,0012771648	0,0016428174	0,0018604447
0	-0,69926566	-2433,5315	0,0016651783	0,0019367554	0,0022504732
0	-0,70006961	-2436,2253	0,00086379476	0,0013433301	0,0014511831
0	-0,69996083	-2438,0264	0,0019537336	0,0023649286	0,0026890289
0	-0,70075804	-2440,8672	0,00024732741	0,00062883511	0,00073084503
0	-0,70238596	-2441,1416	0,0026024808	0,0029406024	0,0033638263
0	-0,7025916	-2442,249	-0,00016151564	0,00026724098	0,00029068469
0	-0,70268995	-2444,438	0,002699068	0,0031124947	0,0035166151
0	-0,70294851	-2445,1753	-0,00021029045	0,0002137752	0,00028881535
0	-0,7039476	-2446,8938	0,0027152312	0,0031376986	0,0035738151
0	-0,70410407	-2449,7346	-0,00026044348	0,00014537043	0,00015980419
0	-0,70521867	-2451,2795	0,002710738	0,0031156279	0,0035131222
0	-0,70514196	-2452,6621	-0,00036834579	5,9354934e-05	0,0001163737
0	-0,70607477	-2454,5469	0,0030033968	0,0034805348	0,003883044
0	-0,70744121	-2454,7607	-0,00060164224	-0,00015377154	-0,00015272206
0	-0,70622081	-2457,5793	0,0031881251	0,0036756261	0,0040436336
0	-0,707021	-2458,0137	-0,00086322555	-0,00039577222	-0,00036080397
0	-0,70761627	-2458,5227	0,0034915002	0,0039752163	0,0043400265
0	-0,70798582	-2460,9456	-0,0010923233	-0,00063189655	-0,00059505604
0	-0,7089693	-2462,8513	0,0034305297	0,0038728388	0,0043213926
0	-0,70871526	-2464,7859	-0,00080362253	-0,00026725116	-0,00031079748
0	-0,70948935	-2466,3616	0,0033189645	0,0037337407	0,0041422001
0	-0,710145	-2467,3206	-0,00070067035	-0,00029282935	-0,00024325389
0	-0,71020609	-2470,8372	0,0030496218	0,0035401278	0,003890078
0	-0,71021652	-2471,7422	-0,0005069382	-8,3500345e-05	-2,7542701e-05
0	-0,71179456	-2474,116	0,0030962531	0,0035199679	0,0039306539
0	-0,71149206	-2474,6572	-0,00052488351	-0,00011773605	-4,6362111e-05
0	-0,71169621	-2476,5342	0,0030116066	0,0034730076	0,0038544727
0	-0,71346277	-2479,9429	-0,00040648782	8,7929657e-05	5,9416343e-05
0	-0,71271396	-2478,7688	0,0027760123	0,0032297138	0,0036124287
0	-0,71309394	-2480,0193	-7,4147974e-05	0,00031609001	0,00033635559
0	-0,71397609	-2483,7122	0,0025242998	0,0029781314	0,003298718
0	-0,71536714	-2484,4741	0,00017851373	0,00063975051	0,00072869909
0	-0,71510786	-2484,6401	0,0021113234	0,0024810128	0,0028194953
0	-0,71534777	-2487,9893	0,00075085851	0,0011952756	0,0012408127
0	-0,71665758	-2488,1409	0,0019496393	0,0022074538	0,0025549512
0	-0,7168684	-2490,425	0,000740916	0,0013235082	0,0013960177
0	-0,71760678	-2491,4194	0,0017453218	0,0020426391	0,0023725186
0	-0,71705395	-2492,2998	0,00082717033	0,0013456217	0,0014896471
0	-0,71797854	-2495,0225	0,0016402489	0,0019998876	0,0022974114
0	-0,71981663	-2495,5654	0,0010491922	0,0014871422	0,0016207611
0	-0,71872139	-2496,0173	0,0014830246	0,0019001579	0,0020829076
0	-0,71927047	-2498,4355	0,0012371994	0,001803931	0,0019180609
0	-0,72058851	-2500,9434	0,0010510584	0,0014898288	0,0016245409
0	-0,72129703	-2504,5977	0,0018146505	0,0022105372	0,0024573235
0	-0,71993208	-2505,6558	0,00050021417	0,0010079937	0,0010607657
0	-0,72166061	-2506,9192	0,0022082673	0,0025878609	0,002906238
0	-0,72282815	-2507,7849	-4,6148489e-06	0,00051783602	0,00054666452
0	-0,72253907	-2507,3665	0,0026714574	0,0030735098	0,0034788535
0	-0,72354788	-2510,4346	-0,00020135878	0,00024598645	0,00031486008
0	-0,72260535	-2511,5225	0,0027528426	0,0031896408	0,003537579
0	-0,72331989	-2512,6228	-0,0002497925	0,00012667064	0,00018661754
0	-0,72467214	-2516,2605	0,0027447883	0,0031353096	0,0035311624
0	-0,72501862	-2518,5962	-0,00033802484	0,00013751822	0,00011721684
0	-0,72461253	-2518,7527	0,0027181706	0,0031370469	0,0035586224
0	-0,726125	-2520,0679	-0,00040163737	4,2706088e-05	8,868752e-05
0	-0,72714204	-2520,3743	0,0031138426	0,0035114586	0,0039749942
0	-0,72777385	-2523,4963	-0,00083516759	-0,00031651929	-0,00027145696
0	-0,72785282	-2524,1057	0,0033225769	0,0037726415	0,0041948003
0	-0,72715098	-2524,3003	-0,00092534977	-0,00048501126	-0,00037938124
0	-0,72774851	-2528,752	0,0034712031	0,0038934543	0,0042417869
0	-0,72899276	-2530,4456	-0,0010747173	-0,00057919795	-0,00056295365
0	-0,72900915	-2531,1711	0,0034239565	0,0038890676	0,0042719999
0	-0,73000753	-2532,5156	-0,00068893743	-0,00024712732	-0,00018708524
0	-0,72986001	-2533,2769	0,0032520425	0,0036505149	0,0040298426
0	-0,72987342	-2535,9045	-0,00069564895	-0,00027370377	-0,0001992748
0	-0,73099321	-2537,9919	0,0030783631	0,0035488184	0,0039224494
0	-0,73203558	-2537,8728	-0,00042062253	-2,8885552e-05	-2,8722279e-05
0	-0,73204899	-2540,4387	0,0029048391	0,0033787428	0,0037196393
0	-0,7318061	-2542,4688	-0,0004250498	-1,7858401e-05	2,3012399e-05
0	-0,73247814	-2544,6726	0,003025868	0,0034786107	0,0038949419
0	-0,73294824	-2546,4519	-0,00034940342	8,296367e-05	0,00012502569
0	-0,73399359	-2547,6577	0,0027038311	0,0031122752	0,0034342466
0	-0,73463136	-2548,6033	4,1453459e-05	0,0004758421	0,00051842886
0	-0,73552543	-2550,5383	0,0024757553	0,0028362824	0,0031737997
0	-0,73610282	-2549,6755	0,0003220397	0,00078688812	0,00081857271
0	-0,73559994	-2552,6199	0,0019677188	0,0023412714	0,0026455077
0	-0,7369023	-2553,7219	0,00083298318	0,0013137734	0,0014118447
0	-0,73667502	-2554,8167	0,0018763347	0,0022214074	0,0024782557
0	-0,73693508	-2556,0913	0,00077007257	0,0012526197	0,0013437774
0	-0,73742682	-2556,9785	0,0016431065	0,0020077301	0,0022849666
0	-0,73820019	-2560,7566	0,00098006241	0,0014993158	0,0016025009
0	-0,7391628	-2563,6646	0,0015828678	0,0019152232	0,0022071924
0	-0,73873216	-2563,4961	0,0010800652	0,0015833083	0,0016926466
0	-0,73930734	-2566,3921	0,0013645635	0,0017738589	0,0019547183
0	-0,74051285	-2567,877	0,0014489879	0,0019405761	0,0021467828
0	-0,74091816	-2569,7483	0,00081659126	0,0013451722	0,0014534963
0	-0,74070281	-2570,6699	0,0019257942	0,00236456	0,0026517159
0	-0,74241644	-2571,666	0,00029340625	0,00066607085	0,00076457276
0	-0,74222946	-2572,9895	0,002486164	0,0027832862	0,0031562645
0	-0,74307656	-2575,8989	-5,2247051e-05	0,00037341553	0,00041824416
0	-0,74356979	-2576,4849	0,0026717561	0,0030914161	0,0035212052
0	-0,74408537	-2578,0898	-0,00017257102	0,00026921072	0,00024321896
0	-0,74342155	-2577,8008	0,0027410905	0,0032057443	0,003600829
0	-0,74501151	-2579,4741	-0,00029679257	8,3715422e-05	0,00018112711
0	-0,74543172	-2582,6479	0,0027780798	0,0032030612	0,0035399967
0	-0,74584669	-2581,8589	-0,00036927624	7,7065488e-05	9,4528659e-05
0	-0,74526334	-2585,0261	0,0029321616	0,0033684412	0,0036921285
0	-0,74535346	-2586,5837	-0,00050444069	-2,3690518e-05	-1,407112e-05
0	-0,74755216	-2589,7129	0,0031557856	0,0035405762	0,0039824028
0	-0,74769223	-2590,9622	-0,00089310971	-0,00042596075	-0,00038972677
0	-0,74810869	-2590,7659	0,0034679002	0,0038896103	0,0042946422
0	-0,74927396	-2593,45	-0,00096523948	-0,00049487746	-0,00050801318
0	-0,74881947	-2595,6702	0,0033858956	0,0038072737	0,0041912952
0	-0,74911898	-2596,7341	-0,00093043828	-0,00046413566	-0,00044010725
0	-0,74957943	-2599,5334	0,0034405624	0,0038536408	0,0042318497
0	-0,75084603	-2601,1667	-0,00049507653	-0,00011286873	-0,0001191246
0	-0,75171924	-2603,0608	0,0031141606	0,0035564874	0,0039453139
0	-0,7520113	-2604,7966	-0,00064302265	-0,00021607702	-0,0002009506
0	-0,75215882	-2603,3457	0,0031632455	0,0035873489	0,0040047998
0	-0,75238979	-2605,9475	-0,00054326752	-3,8392027e-05	-7,3683332e-05
0	-0,75209922	-2608,9175	0,0029184204	0,0033386864	0,0037347258
0	-0,75422937	-2611,0134	-0,00031368458	0,00010083255	0,00010415475
0	-0,75388962	-2611,6392	0,002928067	0,0033276323	0,0037196453
0	-0,75405204	-2612,5669	-0,00018866223	0,0002394765	0,00022209686
0	-0,75494087	-2614,7339	0,0025928079	0,0029814141	0,0033409458
0	-0,75594521	-2617,9426	0,00011528566	0,00063024694	0,00067022676
0	-0,755449	-2617,2791	0,0023493967	0,0025951762	0,0029433433
0	-0,75546616	-2619,2676	0,00055608037	0,0010704655	0,0010712376
0	-0,75732803	-2622,1536	0,0019478765	0,0023023065	0,0025856094
0	-0,75736529	-2624,3101	0,00076795119	0,0013427434	0,0014287193
0	-0,75845534	-2625,2847	0,0018566088	0,0021738715	0,0024625191
0	-0,75873023	-2625,4331	0,00083948416	0,0013632572	0,0014539923
0	-0,75896269	-2625,9587	0,001592376	0,0020111129	0,0022156059
0	-0,75911766	-2629,2305	0,00097356283	0,0015243393	0,0016265701
0	-0,7599566	-2631,4312	0,0015484616	0,0019060618	0,0021546443
0	-0,75914228	-2633,1018	0,0012437713	0,0016680242	0,0018265523
0	-0,76064205	-2635,2605	0,0011147705	0,0015442894	0,0016706083
0	-0,76240039	-2636,5664	0,0017564226	0,0020452444	0,0023593944
0	-0,76191163	-2637,9443	0,00063506659	0,0011954608	0,0012690399
0	-0,76225066	-2638,5215	0,0020953068	0,0024966181	0,002764567
0	-0,76318049	-2639,8037	4,0886953e-05	0,00050436909	0,00053047086
0	-0,76287723	-2642,7505	0,0026370245	0,0030133158	0,0033241522
0	-0,7637251	-2643,3628	-0,00010445146	0,00029475224	0,00034316239
0	-0,76392329	-2645,0562	0,0027466207	0,0030727584	0,0035463255
0	-0,76393747	-2646,6235	-0,00025971705	0,00018211547	0,00018052262
0	-0,76506472	-2649,0181	0,0027737864	0,0032078966	0,0036259317
0	-0,76571369	-2652,5696	-0,00027301823	0,00012959848	0,00016053527
0	-0,76541191	-2652,8752	0,0027724919	0,0031619866	0,003567734
0	-0,76640511	-2654,0793	-0,00042451938	-1,0844378e-05	9,6528674e-06
0	-0,76768512	-2656,3821	0,0029951984	0,0034871146	0,0038723948
0	-0,76690203	-2656,3774	-0,00062494684	-0,00017125509	-0,00015086378
0	-0,76822674	-2659,7009	0,0032519344	0,0037063677	0,004081618
0	-0,7683847	-2660,8328	-0,00091141352	-0,00048808201	-0,00049362076
0	-0,76879299	-2661,946	0,0035293475	0,0040110326	0,0043063401
0	-0,76978022	-2665,5728	-0,0010039679	-0,00055453071	-0,00055260345
0	-0,76978093	-2664,8176	0,003375764	0,0038017244	0,004153118
0	-0,77046937	-2666,2571	-0,00078569527	-0,00032807264	-0,00031334464
0	-0,77045077	-2670,3228	0,0033084	0,0037192642	0,0041734325
0	-0,77171886	-2670,5293	-0,00063777016	-0,00024575362	-0,00021344138
0	-0,7720921	-2672,272	0,0029805978	0,0035155998	0,0038558934
0	-0,77202207	-2673,7981	-0,0005753811	-0,0001018442	-4,92463e-05
0	-0,77321345	-2674,3704	0,0030304533	0,0034657002	0,0039066593
0	-0,7740643	-2677,7783	-0,00056162855	-0,00012453675	-0,00014996738
0	-0,77338403	-2676,8708	0,0030260189	0,0034447594	0,0038867376
0	-0,77421254	-2678,8059	-0,0003311591	7,7473233e-05	0,00013178447
0	-0,77459776	-2680,7378	0,0027432591	0,0030874582	0,0034969517
0	-0,77540016	-2683,189	-9,1201073e-05	0,00032572832	0,00038691913
0	-0,77514762	-2685,4712	0,0024917345	0,0029180902	0,0032630616
0	-0,7756319	-2688,0759	0,00028202296	0,00075337215	0,00078391138
0	-0,77674127	-2689,9517	0,0020481739	0,002351495	0,0027269924
0	-0,77736491	-2693,031	0,00068018149	0,0011929475	0,0012482331
0	-0,7776562	-2693,5955	0,0019414935	0,0022322871	0,0025806334
0	-0,7784974	-2694,395	0,00080985005	0,0013492557	0,0014071545
0	-0,77899879	-2695,6216	0,0016713567	0,0020426142	0,0023195909
0	-0,77907032	-2696,3955	0,00091629208	0,0013707532	0,001428003
0	-0,77935046	-2700,229	0,0016269081	0,0019769871	0,0022577203
0	-0,7803362	-2700,9021	0,0010498622	0,0014985806	0,0015993181
0	-0,78081971	-2700,9504	0,0013690059	0,0018292562	0,002026398
0	-0,78102165	-2703,7346	0,0013831772	0,0018701586	0,0019871145
0	-0,78129882	-2706,2766	0,00096000923	0,0013701553	0,0015272785
0	-0,78107679	-2708,6011	0,0019269027	0,0022565993	0,0025970316
0	-0,78156257	-2710,406	0,00043278973	0,00087344815	0,00092838763
0	-0,78294092	-2711,3738	0,0023292967	0,002620111	0,0030659984
0	-0,78377986	-2715,563	8,7643275e-06	0,00040993938	0,00047182373
0	-0,78469181	-2715,9285	0,0026282768	0,0029973444	0,0034104593
0	-0,78460538	-2716,634	-0,00020401989	0,00021673099	0,00022499211
0	-0,78472906	-2717,7715	0,0027621489	0,0032022558	0,0035511872
0	-0,78559333	-2719,0317	-0,0002213601	0,00014614867	0,00020511477
0	-0,78643596	-2720,3662	0,0028062332	0,0032022584	0,0035852636
0	-0,78579074	-2721,094	-0,00029236762	9,9674799e-05	9,9972531e-05
0	-0,78718847	-2722,6169	0,0028087511	0,0032712342	0,0036032344
0	-0,78817272	-2726,4209	-0,00041938139	-2,6034249e-05	-1,0818476e-05
0	-0,78746939	-2727,6675	0,0031282997	0,0036085336	0,0039419821
0	-0,78883731	-2728,8088	-0,00070360722	-0,0003304705	-0,00023071276
0	-0,78814214	-2730,1128	0,0032974631	0,0037967556	0,0041177836
0	-0,78837985	-2731,7764	-0,00089260237	-0,00044562039	-0,00039759587
0	-0,79077744	-2735,7402	0,0035433606	0,0039463257	0,0042861314
0	-0,79014486	-2735,3191	-0,0010411429	-0,00059198326	-0,00053243915
0	-0,79103971	-2735,7932	0,0033770755	0,0038403191	0,0042038574
0	-0,7915836	-2738,8081	-0,00066521257	-0,00023470406	-0,00019652216
0	-0,79170054	-2740,0017	0,0032613068	0,0036550402	0,0040537301
0	-0,79196209	-2742,0203	-0,00069212721	-0,00024034613	-0,00024566398
0	-0,7930007	-2745,1721	0,0030788986	0,0034730232	0,0038687689
0	-0,7942099	-2744,5801	-0,00039601437	3,2595417e-05	4,8420334e-05
0	-0,79348797	-2746,9619	0,0029709786	0,003377907	0,0037542207
0	-0,79351252	-2749,5383	-0,0004413721	-1,5472178e-05	-9,3072013e-05
0	-0,79504585	-2749,1345	0,0030011225	0,0033834435	0,0038045668
0	-0,7948097	-2751,2305	-0,00024321183	0,00015176338	0,00025567046
0	-0,79599136	-2753,5537	0,0026561483	0,0030072848	0,0034023586
0	-0,79614407	-2754,3193	9,0298563e-05	0,00048002112	0,00053368945
0	-0,79642498	-2755,6836	0,0024475255	0,0027643661	0,0031260015
0	-0,79816097	-2757,4316	0,00037584497	0,00086921587	0,00097781862
0	-0,79806709	-2760,0237	0,0019206105	0,0022556318	0,002555632
0	-0,79799855	-2761,9807	0,00078122009	0,0013167849	0,0013739599
0	-0,79806781	-2761,3845	0,0019048023	0,0021764776	0,002508197
0	-0,79880393	-2764,4165	0,00087214733	0,0014417489	0,001460387
0	-0,79915261	-2765,9138	0,001570076	0,0019666625	0,0021873519
0	-0,7996071	-2768,5212	0,00091645023	0,0014799684	0,0015476397
0	-0,80092216	-2770,7412	0,0016154568	0,001957508	0,0022124615
0	-0,80116206	-2770,4009	0,0012866019	0,0017237583	0,0018951382
0	-0,80073887	-2773,6047	0,0013124392	0,0017311969	0,0018408983
0	-0,80153012	-2775,8584	0,0014816346	0,0019710462	0,0020888443
0	-0,80310071	-2776,5388	0,0009165745	0,0012989413	0,0014343944
0	-0,80249345	-2777,8306	0,0020980791	0,0024702714	0,0027700097
0	-0,8028332	-2778,8621	0,00013273588	0,00052090589	0,00060363585
0	-0,80406702	-2782,574	0,0025489768	0,0028327266	0,0032180655
0	-0,80440676	-2784,3435	-6,2277395e-05	0,00037491409	0,00041418825
0	-0,80391949	-2783,8169	0,0026901402	0,0031411934	0,0034467392
0	-0,80567783	-2786,6768	-0,00024117166	0,00019277126	0,00022667547
0	-0,80587828	-2788,9319	0,002782651	0,0032224143	0,0035477481
0	-0,80695415	-2790,5232	-0,00019564264	0,00021990534	0,00024596608
0	-0,80648178	-2793,0481	0,0028342698	0,0032697506	0,0035782994
0	-0,80810523	-2794,2354	-0,00041408144	-5,2804244e-05	1,5202968e-05
0	-0,80803895	-2796,709	0,0028914465	0,0033292852	0,0037311574
0	-0,80779082	-2799,2388	-0,00045382083	-8,424744e-05	-8,7292283e-05
0	-0,808743	-2800,0798	0,0031989121	0,0036423586	0,0039937263
0	-0,80917364	-2801,1526	-0,00088536867	-0,00042569503	-0,0004317917
0	-0,80975258	-2802,8865	0,003485423	0,0039138594	0,0043071229
0	-0,80835634	-2804,8621	-0,00093850365	-0,00048137153	-0,00045231136
0	-0,81152433	-2808,9304	0,0034293111	0,0038514158	0,0042503024
0	-0,81190652	-2808,0847	-0,00096125761	-0,0005021182	-0,00043642765
0	-0,81182754	-2808,6758	0,0033694338	0,0038088642	0,0041700746
0	-0,81223363	-2812,2266	-0,00061596115	-0,00020089385	-0,00016663922
0	-0,81182384	-2812,6338	0,0031002334	0,003546241	0,0039428663
0	-0,81311578	-2815,4697	-0,00065436907	-0,00022839202	-0,00021246989
0	-0,81374758	-2817,2314	0,0031030038	0,0035382921	0,003927079
0	-0,81427658	-2820,1006	-0,0004938856	-6,7307847e-05	-6,1307801e-05
0	-0,81530774	-2821,9561	0,0029839084	0,0033523883	0,0037695942
0	-0,81467366	-2821,6917	-0,0003232852	8,1019534e-05	7,5747084e-05
0	-0,81551486	-2823,8025	0,0028477442	0,0032507416	0,0036283552
0	-0,81539863	-2827,8735	-0,00017950064	0,00024456793	0,00028673676
0	-0,81586653	-2829,2307	0,002548469	0,002961003	0,0033575909
0	-0,81676805	-2830,7715	0,00028723196	0,00071208575	0,00076038239
0	-0,81731415	-2831,5811	0,0021971085	0,0024679464	0,0028422787
0	-0,81799066	-2832,854	0,00056692725	0,00096750376	0,0011273328
0	-0,8188743	-2835,6926	0,0019550037	0,0022333434	0,0025495321
0	-0,8186143	-2836,5847	0,00083543366	0,0013193428	0,0013916375
0	-0,8189503	-2838,5491	0,0017439965	0,0020864562	0,0023867567
0	-0,82021767	-2841,3467	0,00086822204	0,0014138648	0,0014744669
0	-0,82038528	-2842,0596	0,0015859656	0,0019869213	0,0022680634
0	-0,82053953	-2844,0574	0,00096511224	0,0015406772	0,0015932668
0	-0,82151109	-2844,9126	0,0014211659	0,0018371911	0,0020965717
0	-0,82247519	-2847,3027	0,0013251192	0,0017767879	0,0019514598
0	-0,8218888	-2850,4985	0,001144819	0,0015219171	0,0016840479
0	-0,82344526	-2850,7927	0,0017885588	0,0021275517	0,0023888615
0	-0,8232128	-2852,7495	0,00060447026	0,0010421292	0,0011146271
0	-0,82366282	-2854,418	0,0022785678	0,002621284	0,0029715274
0	-0,82356894	-2856,1855	-1,2971577e-05	0,0004726788	0,00038671278
0	-0,82414037	-2860,272	0,0026753473	0,003032981	0,0033864304
0	-0,82558805	-2860,6946	-0,00016483697	0,00024287117	0,0003155155
0	-0,82612818	-2860,5845	0,002724323	0,0030962876	0,0035225044
0	-0,82647318	-2863,0718	-0,00022048684	0,00021017069	0,00025498623
0	-0,82715416	-2863,5518	0,0027382066	0,0031383613	0,0035581847
0	-0,82649624	-2864,741	-0,0002123868	0,00015942322	0,00018877588
0	-0,82755947	-2866,3726	0,0028260101	0,0032255419	0,0036337289
0	-0,82833433	-2868,6482	-0,00051611965	-3,0349765e-05	-7,3033152e-05
0	-0,82876122	-2871,7456	0,0030710939	0,0035121173	0,0039098589
0	-0,82886183	-2871,8718	-0,00057793444	-0,00022889872	-0,00021394371
0	-0,8290332	-2873,6267	0,003317015	0,0037296889	0,0041381777
0	-0,83069986	-2877,145	-0,00096220535	-0,00050855044	-0,00046814879
0	-0,83089507	-2877,8691	0,0035772554	0,003977709	0,0043574804
0	-0,83109999	-2879,9661	-0,00096350617	-0,00047701702	-0,00047854759
0	-0,83196795	-2881,4902	0,0033168753	0,0038234084	0,0041479249
0	-0,83253795	-2882,1721	-0,00078093621	-0,00031321251	-0,00035667792
0	-0,83267802	-2886,5999	0,0033092396	0,0037682641	0,0041744849
0	-0,83300209	-2887,6687	-0,00061301619	-0,00015670783	-0,00014610967
0	-0,83323681	-2888,7114	0,0030313989	0,0034372476	0,0038089575
0	-0,83352214	-2890,6211	-0,00052540679	-5,6058052e-05	-4,9789378e-05
0	-0,83366072	-2890,3757	0,0030605725	0,0034921668	0,0039070221
0	-0,83420837	-2893,7891	-0,00054333662	-9,9730387e-05	-9,1281254e-05
0	-0,8356657	-2895,6812	0,0029412466	0,0034217767	0,0037600514
0	-0,83607548	-2896,3462	-0,0002432942	0,00015593047	0,00019679195
0	-0,8363325	-2899,3064	0,0027547658	0,0031278455	0,0034947817
0	-0,83743519	-2900,4453	-5,7585421e-05	0,00039732782	0,00036335899
0	-0,83805585	-2901,866	0,0023981107	0,0027915935	0,003149725
0	-0,83686674	-2903,99	0,00048972835	0,00091903814	0,00098603847
0	-0,83810127	-2906,0676	0,0019773894	0,002284457	0,0025823726
0	-0,83933061	-2908,7271	0,00068832294	0,0011596142	0,0011269555
0	-0,83993858	-2909,6008	0,0019899753	0,0021798168	0,002523646
0	-0,83999372	-2908,9456	0,00097191893	0,0014740914	0,001543426
0	-0,84072089	-2911,9241	0,0017105096	0,0020578797	0,002289145
0	-0,84066653	-2913,3669	0,00087140081	0,0013893296	0,0014912355
0	-0,84159857	-2914,7246	0,0016277531	0,0019487243	0,0022342284
0	-0,84152931	-2916,1504	0,0011063268	0,0015951751	0,0017192384
0	-0,84153152	-2917,5935	0,0012680859	0,001745209	0,0019018912
0	-0,84233618	-2922,9109	0,0014474097	0,0019300972	0,0020707536
0	-0,84374285	-2923,1362	0,00093919202	0,0013278202	0,0015073923
0	-0,84431881	-2923,1653	0,0021238974	0,0023714262	0,0026966338
0	-0,84452069	-2925,1799	0,00036254345	0,00079951802	0,00085567328
0	-0,84454453	-2927,0205	0,0024371932	0,0028335517	0,0031377501
0	-0,84473974	-2928,3572	-2,6254711e-05	0,00033525896	0,00035865232
0	-0,84525609	-2929,9585	0,002725695	0,0031604448	0,0035236164
0	-0,8450743	-2930,7551	-0,00025117944	0,00020408625	0,00019039639
0	-0,84677899	-2935,1218	0,0027267125	0,0031582129	0,0035025713
0	-0,84634012	-2936,4458	-0,00017797443	0,00019162107	0,00021190324
0	-0,84756649	-2938,4128	0,0028248306	0,0032207954	0,0036142294
0	-0,84806645	-2938,6121	-0,000316675	6,8653317e-05	7,8944722e-05
0	-0,84902757	-2940,345	0,0028703567	0,0032563081	0,0036106007
0	-0,84842628	-2942,6519	-0,00058308837	-7,0041278e-05	-9,3670096e-05
0	-0,84879065	-2943,0125	0,0032533915	0,0036653711	0,0040627969
0	-0,84988141	-2945,1265	-0,00077522418	-0,00036050769	-0,00035342557
0	-0,85013694	-2948,5498	0,0033666755	0,0038222347	0,004211003
0	-0,85129476	-2951,262	-0,00090769271	-0,00042846805	-0,00036380574
0	-0,85142291	-2951,585	0,0036313168	0,0041552708	0,0045052134
0	-0,85082686	-2953,0142	-0,00097743887	-0,00052654068	-0,00051990646
0	-0,85266864	-2954,7161	0,0032891156	0,0036991341	0,0041086613
0	-0,85317677	-2957,9167	-0,00066985842	-0,00022251013	-0,00018966181
0	-0,85319763	-2959,5718	0,0032703588	0,0037106981	0,0040515289
0	-0,85287803	-2960,5747	-0,00060063234	-0,00018669525	-0,00018152932
0	-0,85460955	-2962,3623	0,0029916565	0,0034318778	0,0038088134
0	-0,85549766	-2964,3933	-0,00042849482	2,7516799e-05	3,9007864e-05
0	-0,85396731	-2964,6614	0,0029644291	0,0034089307	0,0038512105
0	-0,85562134	-2967,386	-0,00044013927	1,8780702e-05	-7,9561141e-05
0	-0,85524207	-2968,5449	0,002937753	0,0033644787	0,0037236933
0	-0,85661227	-2973,1934	-0,00013128287	0,0002487388	0,00027646282
0	-0,85795039	-2973,6899	0,0026689016	0,0030024773	0,0033348119
0	-0,85703468	-2972,6477	0,00011260199	0,00061984174	0,00056887598
0	-0,85888618	-2976,0154	0,0022899485	0,0025938922	0,0029759065
0	-0,8589294	-2978,9883	0,00057516969	0,0010823052	0,0011010066
0	-0,85890853	-2981,0337	0,001873596	0,0022433284	0,0024733162
0	-0,85898226	-2982,4961	0,00079623051	0,0012855374	0,0013264534
0	-0,8605901	-2983,8845	0,0018145092	0,0020954267	0,0024226948
0	-0,86049849	-2987,0881	0,00096192455	0,0014403567	0,0015429573
0	-0,86109453	-2988,0032	0,001610184	0,002003873	0,0022847117
0	-0,86140001	-2988,7219	0,0009697653	0,0014997437	0,0015000835
0	-0,86166227	-2991,0828	0,0014217385	0,0019042531	0,0020913614
0	-0,86222106	-2993,0459	0,0012687875	0,0016555334	0,0018522866
0	-0,86287075	-2995,6792	0,0012443111	0,0016285984	0,0017682798
0	-0,86303467	-2996,5256	0,0015448245	0,0020454549	0,0022612296
0	-0,86325073	-2996,5942	0,00063506776	0,0010999362	0,0011753896
0	-0,86507833	-2999,9497	0,0023133082	0,0027018536	0,0030007865
0	-0,86476094	-3000,8347	8,3653867e-05	0,00054203148	0,00055632001
0	-0,86578542	-3002,0618	0,0025621017	0,0029399889	0,0032471265
0	-0,866301	-3003,2896	-0,00010975375	0,00023526896	0,00028393406
0	-0,86648351	-3005,2612	0,0027482312	0,0031380998	0,0035120372
0	-0,86748564	-3009,5386	-0,0002659834	0,00017367362	0,0002003694
0	-0,86753553	-3011,1555	0,0028149954	0,0032364745	0,0035524657
0	-0,86815393	-3011,4141	-0,00026254987	0,00017523736	0,00022319495
0	-0,86809433	-3012,6711	0,0029141891	0,0033861801	0,0037205156
0	-0,86903089	-3015,2854	-0,00048648886	-7,552444e-06	-1,5179976e-05
0	-0,86900777	-3016,6021	0,0030267211	0,0034010315	0,0037741773
0	-0,86994505	-3019,0264	-0,00059334084	-0,00017172453	-0,00016704173
0	-0,87035036	-3019,5964	0,0033424958	0,0037846037	0,0041661593
0	-0,87008065	-3022,4832	-0,00095762673	-0,00049983093	-0,00045428053
0	-0,87080413	-3025,4565	0,0034350846	0,0039610071	0,0043205838
0	-0,87231511	-3025,5112	-0,00084578246	-0,00041323365	-0,00044467219
0	-0,87157971	-3027,4575	0,0034143056	0,0038972523	0,004263937
0	-0,87271965	-3029,2971	-0,00085739256	-0,00042037165	-0,00044307351
0	-0,87254679	-3030,9199	0,0032756142	0,0037167752	0,0040948996
0	-0,87355787	-3034,6309	-0,00059007289	-0,000128994	-0,00014780089
0	-0,87376422	-3035,761	0,0031931947	0,0035842871	0,0039796974
0	-0,8741293	-3039,658	-0,00063622487	-0,00022105727	-0,00015337864
0	-0,87528193	-3043,0505	0,0031874529	0,0035988805	0,0039639384
0	-0,87562615	-3042,9961	-0,00050343329	-2,6019115e-05	-5,6206482e-05
0	-0,87574834	-3044,98	0,0028915447	0,0033227301	0,0036829975
0	-0,87686592	-3046,5454	-0,00026178968	0,00014132151	0,00016952981
0	-0,87683088	-3048,1465	0,002854591	0,0033012605	0,0036339986
0	-0,87742174	-3050,3572	-5,9072045e-05	0,0003801295	0,00040860963
0	-0,87723845	-3050,6436	0,0024067406	0,0027941465	0,0031399073
0	-0,87830311	-3056,0842	0,00042882335	0,00093143445	0,00098540913
0	-0,87855345	-3058,6975	0,0022163803	0,0024520946	0,0028062193
0	-0,87825245	-3059,5442	0,00057801086	0,0010345684	0,0010857993
0	-0,87870324	-3062,8779	0,0018082276	0,0021494727	0,0023897737
0	-0,87991095	-3065,2852	0,00090153486	0,0014476751	0,0014124019
0	-0,88179892	-3067,1965	0,0017908576	0,0021002626	0,0024093913
0	-0,88142639	-3068,7522	0,00085515319	0,0013806247	0,0014778743
0	-0,88143015	-3067,5325	0,001619734	0,0019665146	0,002240604
0	-0,88165438	-3070,6819	0,0010966468	0,0015818672	0,0016989897
0	-0,88230932	-3074,7039	0,0013545209	0,001723944	0,0019812526
0	-0,88259244	-3076,2168	0,0013739619	0,0018142867	0,0020067
0	-0,88380015	-3079,7644	0,0010091121	0,001382726	0,0015301524
0	-0,88398939	-3080,8494	0,0018502852	0,0022489442	0,0025524963
0	-0,88507646	-3082,9509	0,00044044288	0,0009071597	0,0009344265
0	-0,88515693	-3085,3281	0,0024212422	0,0028544657	0,0031670001
0	-0,88541174	-3084,2332	-3,2936368e-05	0,00036232639	0,0003213255
0	-0,88568592	-3086,8269	0,0027119154	0,0030521562	0,0034736812
0	-0,88735855	-3089,1775	-0,00024250767	0,00017360086	0,00018642022
0	-0,88731909	-3090,1602	0,0027654441	0,0032110151	0,003541392
0	-0,88781679	-3092,5117	-0,0002069342	0,00017439859	0,00023238972
0	-0,8889187	-3093,1973	0,0027963843	0,0032044705	0,003568775
0	-0,88874584	-3094,5164	-0,00026787297	0,00018866267	0,00014826393
0	-0,8883912	-3097,1624	0,0028527584	0,0032953233	0,003777012
0	-0,88892615	-3099,1565	-0,00059438974	-0,00012962206	-9,1670954e-05
0	-0,88943875	-3102,2544	0,0031050544	0,0035828364	0,0039362987
0	-0,88934863	-3103,7661	-0,00075235509	-0,00028967537	-0,00026732945
0	-0,89120084	-3106,1694	0,0033951602	0,003873805	0,0042076865
0	-0,89067852	-3107,4724	-0,00095633121	-0,00055297249	-0,00052112417
0	-0,89133418	-3108,147	0,0035979815	0,0039970339	0,0043902709
0	-0,89260077	-3109,4854	-0,00084080372	-0,00043949607	-0,00038286002
0	-0,89219546	-3112,3125	0,0032793065	0,0037505925	0,0041487091
0	-0,89278632	-3113,751	-0,0008323848	-0,00034132419	-0,00031339208
0	-0,89289361	-3116,2236	0,0032860332	0,0036918018	0,0040132129
0	-0,89378393	-3117,6987	-0,00055287062	-8,289353e-05	-4,9095543e-05
0	-0,89377576	-3120,333	0,0030683242	0,0034760719	0,0038660998
0	-0,89488888	-3124,3101	-0,00049054303	-9,212119e-05	-0,00011154189
0	-0,89561081	-3124,2554	0,003073921	0,0035561316	0,0039337976
0	-0,89605337	-3125,6113	-0,0005243058	-7,7799195e-05	-9,2016417e-05
0	-0,89603329	-3128,0789	0,0029046091	0,0033730289	0,0036818516
0	-0,89748687	-3131,3762	-0,00021988672	0,0002009669	0,00020589185
0	-0,89816117	-3133,2942	0,0027090441	0,0031177779	0,0034843581
0	-0,89814478	-3133,8652	2,9399962e-05	0,00046705361	0,00050771429
0	-0,89933163	-3134,8442	0,0022481992	0,0026588575	0,0029291217
0	-0,89934057	-3138,0991	0,00061415083	0,0010809361	0,0011596333
0	-0,89935398	-3138,8286	0,0020152114	0,0022649555	0,0026047202
0	-0,89933908	-3141,8193	0,00067670125	0,0011586645	0,0012162584
0	-0,90092903	-3144,3733	0,001774331	0,0020818561	0,002363164
0	-0,90173149	-3145,8596	0,00092698383	0,0014454755	0,0015170588
0	-0,90133363	-3147,9756	0,0019773156	0,0022100243	0,0025371737
0	-0,9011898	-3149,2258	0,00093508477	0,0014618067	0,001548612
0	-0,90368652	-3150,2952	0,0015699074	0,0019364208	0,0021810147
0	-0,90311879	-3151,6963	0,0011711675	0,001659072	0,0017567993
0	-0,90270305	-3153,2637	0,0012316696	0,0017173531	0,0018930845
0	-0,90358669	-3155,5691	0,0015718659	0,001924054	0,002158276
0	-0,90407097	-3157,6309	0,00069119671	0,0011431081	0,0011655684
0	-0,90478027	-3158,3381	0,0022416732	0,0024946013	0,0028448969
0	-0,90502238	-3162,0024	0,00029376528	0,00073255331	0,0007666914
0	-0,90549475	-3163,8228	0,0024972793	0,0029474783	0,0032523931
0	-0,90669507	-3165,1125	-0,00014466001	0,00024428824	0,00019341591
0	-0,90751612	-3166,5093	0,0027637791	0,0032113378	0,0035285666
0	-0,90736187	-3167,0947	-0,00021919521	0,0001176112	0,00012896315
0	-0,90656543	-3168,0696	0,0027413038	0,0031600164	0,0035279775
0	-0,90800411	-3170,0579	-0,00024147172	0,00019016152	0,00010884862
0	-0,90876335	-3172,2849	0,0028793479	0,0032945238	0,0036446776
0	-0,90951359	-3176,6003	-0,00026424954	0,00013873738	0,00012543314
0	-0,9101454	-3178,0803	0,0029327862	0,0033547466	0,0037140092
0	-0,9097811	-3177,6433	-0,00066854944	-0,00020490872	-0,00019622559
0	-0,91063118	-3179,9998	0,0033134783	0,0037523338	0,0041091531
0	-0,91144407	-3181,2629	-0,0008182184	-0,00035675213	-0,00037155376
0	-0,91211385	-3184,1721	0,0033946855	0,0038651524	0,0041711377
0	-0,91111624	-3185,125	-0,00095293205	-0,00051279669	-0,00048704795
0	-0,91337746	-3186,8733	0,0035670355	0,0040105684	0,0043765344
0	-0,91361141	-3190,2073	-0,00090401911	-0,00043544132	-0,00046100089
0	-0,91437662	-3192,3257	0,003232169	0,0036550083	0,0040489999
0	-0,9139899	-3192,0442	-0,00069403369	-0,00026722584	-0,00025212445
0	-0,91458595	-3193,2207	0,0032547133	0,003701594	0,0040422883
0	-0,91566479	-3194,9922	-0,00055910659	-0,0001331864	-9,8190503e-05
0	-0,91598147	-3198,6714	0,0030237639	0,0034383617	0,0038317973
0	-0,91630632	-3200,583	-0,0004455242	-1,9266736e-06	1,7317652e-05
0	-0,91590995	-3201,3477	0,0029735779	0,0033384531	0,0038006611
0	-0,91790819	-3203,9729	-0,00043423672	5,3329859e-06	-3,2000535e-05
0	-0,91704094	-3205,4807	0,0028436321	0,0033432774	0,0036588281
0	-0,91839468	-3206,3757	-8,8930392e-05	0,00033412245	0,0003217638
0	-0,91811007	-3209,1311	0,0025636565	0,0028755625	0,0032334607
0	-0,91963446	-3208,7283	0,00031259755	0,00072771625	0,00075308955
0	-0,91986096	-3211,4431	0,0021505195	0,0025261214	0,0028337848
0	-0,92017388	-3214,8726	0,0006706203	0,0011400392	0,0011260754
0	-0,91979766	-3215,6526	0,0018263572	0,0021887466	0,0024428121
0	-0,92129892	-3217,7861	0,00084640959	0,0013486833	0,0013509173
0	-0,92200673	-3219,5078	0,0017335755	0,0020839965	0,0023315619
0	-0,92175341	-3222,177	0,00096635724	0,0014906108	0,0014649399
0	-0,92151052	-3223,8733	0,0017095468	0,0019917467	0,0023130819
0	-0,92284715	-3226,5623	0,0011023962	0,0015746859	0,0016855407
0	-0,9238314	-3229,0696	0,0014107983	0,0018226054	0,0019618326
0	-0,9243291	-3230,4788	0,0013270116	0,0017317615	0,0019283936
0	-0,92441773	-3230,5935	0,0011050402	0,0016015121	0,001680474
0	-0,92398411	-3230,6787	0,0017319475	0,0021627208	0,0024142358
0	-0,92526561	-3232,3293	0,00049184205	0,00092293846	0,00094284955
0	-0,92551821	-3235,2402	0,0024456321	0,0027620487	0,0031014122
0	-0,9260323	-3238,2749	0,00010995893	0,00056033139	0,00048688933
0	-0,92720056	-3237,8254	0,0026219396	0,0030204018	0,0033677844
0	-0,92698371	-3240,061	-0,00023225002	0,00017637125	0,00019340892
0	-0,92707312	-3243,3533	0,0027428493	0,0031673408	0,0035521877
0	-0,92874503	-3245,3523	-0,00019805026	0,0001999308	0,00018516381
0	-0,92806482	-3247,3132	0,0027442814	0,0031471648	0,0035210692
0	-0,92912799	-3248,1646	-0,00026275608	0,00014319085	0,00010285963
0	-0,93051529	-3251,6597	0,0029244272	0,0033874048	0,0037181727
0	-0,92988276	-3252,9521	-0,00040593921	4,5835332e-05	-1,6661943e-06
0	-0,93137139	-3253,4023	0,0030511953	0,0034832594	0,0038254682
0	-0,93044525	-3255,8516	-0,00076567743	-0,00024735404	-0,00029292627
0	-0,93120897	-3260,1479	0,0034441247	0,0038174416	0,0042337067
0	-0,93218273	-3262,4182	-0,00094134	-0,00052054122	-0,00051926414
0	-0,93307382	-3263,9211	0,0034007854	0,0039202939	0,0042346297
0	-0,9326663	-3263,324	-0,00088488683	-0,00040062499	-0,00041638414
0	-0,93332714	-3265,9172	0,0034590403	0,0038727776	0,004267754
0	-0,93447828	-3268,9065	-0,00080024428	-0,00039522391	-0,00034759287
0	-0,93416834	-3268,603	0,0031436239	0,0035755648	0,0039274171
0	-0,93463773	-3271,946	-0,00057529018	-0,00017587387	-0,0001449394
0	-0,93672687	-3275,2285	0,0032020069	0,0036837691	0,0040211789
0	-0,93707258	-3275,4253	-0,0005679006	-0,00016410952	-0,00016393082
0	-0,93678945	-3276,1072	0,0030748285	0,0035166615	0,0038919325
0	-0,93610847	-3276,6038	-0,00035229605	-2,9322109e-06	2,0605803e-05
0	-0,93709195	-3280,1289	0,0028870041	0,0033194083	0,0036549878
0	-0,93761945	-3284,3191	-0,00027004004	9,3316776e-05	0,00010876189
0	-0,93807316	-3285,9106	0,0027819779	0,0031911372	0,0035143516
0	-0,93958265	-3286,5881	0,000114289	0,00057742436	0,00048728602
0	-0,93888676	-3287,0786	0,0022653893	0,0026528598	0,0029290686
0	-0,93915796	-3289,4136	0,00051467441	0,0009604207	0,0010505354
0	-0,94056392	-3292,0569	0,0021693092	0,0024340327	0,0027527635
0	-0,94081426	-3291,4993	0,00071265217	0,0011827359	0,0012467023
0	-0,94113165	-3293,6782	0,0017133609	0,0020773164	0,0023676236
0	-0,94164944	-3296,9497	0,00082932599	0,0013253937	0,0013957546
0	-0,94223952	-3297,9299	0,0018153553	0,0021218301	0,0024190438
0	-0,94274098	-3299,9819	0,00092924491	0,001493234	0,0015554677
0	-0,94275737	-3302,0571	0,0015362109	0,0019441331	0,0021618565
0	-0,9437654	-3306,2073	0,0011398485	0,0016771813	0,0017836215
0	-0,94424003	-3309,1135	0,001372071	0,0016785758	0,0018950899
0	-0,94385332	-3308,2124	0,0015797198	0,0019000135	0,0021360337
0	-0,94511843	-3311,4585	0,00084038527	0,0012454619	0,0013259117
0	-0,94564521	-3313,5229	0,0019149062	0,0023451608	0,0026641865
0	-0,94575548	-3313,8159	0,00034171599	0,00072961149	0,00078048703
0	-0,9460572	-3314,9321	0,0025398887	0,0029000815	0,0032703022
0	-0,94677174	-3317,1372	-9,2903647e-05	0,00030153577	0,00029846298
0	-0,94759947	-3319,1931	0,0027436768	0,0031288322	0,0035334171
0	-0,94797873	-3323,3828	-0,0002234563	0,00015034049	0,00018415943
0	-0,94804728	-3323,9568	0,002796883	0,0031577607	0,0035565326
0	-0,94865149	-3326,3774	-0,00027535498	0,00014466117	0,00015608995
0	-0,94814563	-3328,2036	0,0027993028	0,003203159	0,0035548934
0	-0,95059758	-3332,2158	-0,00026603113	0,00011631404	0,00012558274
0	-0,95105952	-3333,2869	0,0030516335	0,0033453039	0,0038184712
0	-0,9518739	-3332,9199	-0,00060336012	-0,00016821199	-0,00018922467
0	-0,95125473	-3333,6538	0,0031922953	0,0036362354	0,004026481
0	-0,95151329	-3337,05	-0,00059777696	-0,00024563255	-0,00016248756
0	-0,95239168	-3338,6687	0,0034642704	0,0038967424	0,0042620678
0	-0,95268077	-3341,7578	-0,0010432339	-0,00060013786	-0,00059008395
0	-0,9528417	-3343,9736	0,0035256338	0,0039902455	0,0043067867
0	-0,95330513	-3345,6025	-0,00078078243	-0,00034015247	-0,00033860793
0	-0,95455235	-3348,1726	0,0033330591	0,0037872733	0,004143069
0	-0,95518047	-3348,157	-0,00075006438	-0,00025268586	-0,00028475537
[truncated: 2,074 more rows]
