# Supplementary material for: Medial open wedge osteotomy yields comparable stability to lateral open wedge procedure on the distal femur
Source: PLoS One. 2024 Sep 25;19(9):e0310869. doi: 10.1371/journal.pone.0310869 (PMC11423964; doi:10.1371/journal.pone.0310869)
Supplement: S1 File — This file contains all raw data in csv format as it was stored on the testing machine. (ZIP) [file pone.0310869.s001.zip › Specimens/L6_Axial/specimen.dat]

MTS793|MPT|DEU|1|2|,|.|:|49|1|1|A
Datenerfassung						Zeit:	10,019531	Sec	18.11.2021 15:36:49
Laufzeit	Axial Z�hler	Axial Weg	Axial Kraft	Aux Input 1	Aux Input 2
Sec	segments	mm	N	V	V
0,01171875	0	-0,0010997057	-0,22189692	0,0024487867	0,0011557655
0,021484375	0	-0,0010415912	0,11678785	3,0087394e-05	-0,0011219571
0,03125	0	-0,00071451068	-0,56879592	0,0028590802	0,0016136337
0,041015625	0	-0,0018954277	0,37265942	-5,8176083e-05	-0,0012328362
0,05078125	0	-0,0010341406	0,66764653	0,0029655714	0,0018516541
0,060546875	0	-0,00080913305	0,21312386	-0,00018013452	-0,0013858033
0,0703125	0	-0,00097230077	0,12494624	0,0029911215	0,001819475
0,080078125	0	-0,00054687262	-0,19183382	-0,0001105835	-0,0013247941
0,08984375	0	-0,00022575259	0,86322427	0,0031055675	0,0018971808
0,099609375	0	-1,2665987e-05	0,6679818	-0,00039168997	-0,0015795039
0,109375	0	-6,4074993e-05	-0,58131289	0,0032052104	0,0019902319
0,11914063	0	-0,0013627112	-0,22614375	-0,00059354963	-0,0017148303
0,12890625	0	-0,0011667609	0,64054501	0,0033185105	0,0021208818
0,13867188	0	-0,0011049211	0,52850693	-0,00082726183	-0,0019625344
0,1484375	0	-0,0012136996	0,26201829	0,0034848468	0,0023322196
0,15820313	0	-0,00028982759	-0,12002885	-0,00072801806	-0,0019869036
0,16796875	0	-0,0007353723	0,74442476	0,0033068524	0,0021382172
0,17773438	0	-3,6507845e-05	1,116246	-0,00080413988	-0,0019596578
0,1875	0	2,0116568e-05	-0,32315031	0,0033166371	0,0021195693
0,19726563	0	-0,0013299286	0,053141266	-0,00049924129	-0,0017271363
0,20703125	0	-0,00025779009	0,24201348	0,0030688136	0,0019466053
0,21679688	0	-0,00033155084	0,2980046	-0,00053349929	-0,0016994027
0,2265625	0	0,00022724271	-0,0049173832	0,0031052134	0,0019156211
0,23632813	0	-0,00072047114	-0,29867515	-0,00048503571	-0,001675738
0,24609375	0	0,0001296401	0,49944967	0,00298452	0,0017814225
0,25585938	0	0,00048056245	0,90876591	-0,00017140643	-0,0014409013
0,265625	0	-0,0010803342	-0,26397407	0,0028101336	0,0016004711
0,27539063	0	-0,00065043569	-0,12522563	-3,449517e-05	-0,0011893196
0,28515625	0	-0,00075250864	0,34114346	0,002409189	0,0012004965
0,29492188	0	-0,00064596534	0,50207603	0,00055532157	-0,00058250688
0,3046875	0	-0,00050514936	0,26492402	0,0019836908	0,00063964247
0,31445313	0	-0,00049769878	-0,45301393	0,00072255259	-0,00039485574
0,32421875	0	-0,00071078539	0,2527982	0,0018087075	0,00053846114
0,33398438	0	-0,00041350722	-0,00027939677	0,0009604994	-8,5467764e-05
0,34375	0	0,00032633543	-0,30415133	0,0016636474	0,00040064144
0,35351563	0	-0,00060945749	-0,59114766	0,0010595231	-8,9162349e-05
0,36328125	0	-0,00025779009	-0,42110682	0,0015844599	0,00038502301
0,37304688	0	-0,00080838799	0,18529594	0,0011483209	0,00010422737
0,3828125	0	-0,00024661422	-0,3602542	0,0012687324	0,00019486048
0,39257813	0	-0,00076293945	-0,87747347	0,0014367668	0,0002653095
0,40234375	0	-0,00020340085	-0,33896416	0,0010152372	-0,00021046828
0,41210938	0	-0,001552701	0,1488626	0,0019597085	0,00069900829
0,421875	0	-0,00090152025	-0,51006675	0,00051503803	-0,00065561512
0,43164063	0	-0,00023543835	-0,4360266	0,0024109951	0,0011937483
0,44140625	0	-0,00085532665	-0,61260533	-3,8045982e-05	-0,0012723156
0,45117188	0	-0,0011309981	-0,44608489	0,0027768812	0,0015999757
0,4609375	0	-0,00070780516	-0,18009916	-0,00034034194	-0,0015284752
0,47070313	0	-0,0011973083	-0,79695135	0,0028737648	0,0016821972
0,48046875	0	-0,00087916851	-0,64585358	-0,00035174817	-0,0014976065
0,49023438	0	-0,001271069	-0,24329871	0,0029184062	0,0017238844
0,5	0	-0,00080019236	-0,042468309	-0,00034375596	-0,0015209955
0,50976563	0	-0,0012427568	-0,40831044	0,0028960141	0,0018043316
0,51953125	0	-0,00037625432	-1,3032742	-0,00052485312	-0,0016930394
0,52929688	0	-0,0013567507	-0,89932233	0,0031883698	0,0020404013
0,5390625	0	-0,00065267086	0,018998981	-0,00066095119	-0,0018554498
0,54882813	0	-0,0012896955	-0,98794699	0,003363851	0,0021663767
0,55859375	0	-0,0011585653	-1,0869652	-0,0007967964	-0,0019866063
0,56835938	0	-0,00048801303	-0,5318597	0,0035112528	0,0023517099
0,578125	0	-0,0013485551	-0,92463565	-0,00081710506	-0,0020318246
0,58789063	0	-0,0014849007	-0,75023621	0,0033282435	0,002094944
0,59765625	0	-0,00066682696	-1,0079517	-0,00065813493	-0,0018321231
0,60742188	0	-0,00072792172	-0,74308366	0,0033122816	0,0021098189
0,6171875	0	-0,0014722347	-0,45591965	-0,00058416714	-0,0017200469
0,62695313	0	-0,0011518598	-1,5480816	0,0029589389	0,0017843986
0,63671875	0	-0,0012144446	-1,308471	-0,00043292428	-0,0016022479
0,64648438	0	-0,001090765	-1,0709836	0,0030399582	0,0018735765
0,65625	0	-0,0012330711	-1,3328903	-0,00047554902	-0,0016858368
0,66601563	0	-0,0016517937	-1,0680221	0,0029377581	0,0018071188
0,67578125	0	-0,001578033	-1,7507002	-0,00014468285	-0,0013212766
0,68554688	0	-0,0020243227	-1,0314212	0,0027348488	0,0014363959
0,6953125	0	-0,0021710992	-0,71369112	0,00014898556	-0,0010282797
0,70507813	0	-0,0010833144	-1,6242452	0,0022855334	0,0010640677
0,71484375	0	-0,001912564	-1,4724209	0,00058927893	-0,00046924688
0,72460938	0	-0,00078380108	-0,92284751	0,0018290526	0,000597651
0,734375	0	-0,0012129545	-1,3160146	0,00087035669	-0,00030057912
0,74414063	0	-0,0015713274	-1,291316	0,0017667991	0,00048106376
0,75390625	0	-0,0020593405	-1,893919	0,0010741429	-3,5369012e-05
0,76367188	0	-0,001733005	-1,2331456	0,0016088601	0,0003967552
0,7734375	0	-0,0023491681	-1,4202297	0,0010062733	-9,0889662e-05
0,78320313	0	-0,0016532838	-1,9935519	0,0014915999	0,0002945865
0,79296875	0	-0,0023886561	-2,0533986	0,0012470675	4,7808135e-05
0,80273438	0	-0,0019952655	-1,272373	0,0012210616	0,00012660676
0,8125	0	-0,0015079975	-1,735054	0,0014743301	0,00036962883
0,82226563	0	-0,0018663704	-1,2275577	0,0007782515	-0,00034837605
0,83203125	0	-0,0018700957	-1,8904544	0,0022575881	0,00094413728
0,84179688	0	-0,0019334257	-1,873523	0,0002385964	-0,00089430541
0,8515625	0	-0,0029817224	-1,5337206	0,0025067795	0,0013050077
0,86132813	0	-0,0024028122	-2,1179392	-0,0001805491	-0,0013449264
0,87109375	0	-0,0020347536	-1,7494149	0,0028167339	0,0016441724
0,88085938	0	-0,0031709671	-1,9413047	-0,00032654018	-0,0015387143
0,890625	0	-0,0018522143	-1,621563	0,0028427639	0,0016904288
0,90039063	0	-0,0020779669	-1,6486086	-0,00030909054	-0,0015199361
0,91015625	0	-0,0021308661	-2,1382234	0,0029814225	0,0018298414
0,91992188	0	-0,0024676323	-1,9756705	-0,00048551272	-0,001585169
0,9296875	0	-0,0035844743	-1,9628741	0,0029177449	0,0017493088
0,93945313	0	-0,0036239624	-2,289433	-0,00053991203	-0,0017404857
0,94921875	0	-0,0028803945	-2,0291469	0,0032915173	0,0020982872
0,95898438	0	-0,0032305717	-2,376493	-0,00080265384	-0,0019456545
0,96875	0	-0,0041589141	-2,0770357	0,0033399398	0,002180686
0,97851563	0	-0,005145371	-2,2593141	-0,00071229134	-0,0019186139
0,98828125	0	-0,0039167702	-2,8342009	0,0034538351	0,0022296829
0,99804688	0	-0,0033535063	-2,533514	-0,00089702068	-0,0020364518
1,0078125	0	-0,0049747527	-2,1138601	0,0032153346	0,0020707683
1,0175781	0	-0,0040471554	-2,5069156	-0,00055416324	-0,0017503946
1,0273438	0	-0,0037617981	-2,453439	0,0032711779	0,0020758549
1,0371094	0	-0,0046096742	-2,4492481	-0,00055817596	-0,0017654453
1,046875	0	-0,0042691827	-2,3053586	0,0030302708	0,0018431266
1,0566406	0	-0,0046662986	-2,6700273	-0,00036826052	-0,0016304653
1,0664063	0	-0,0049695373	-3,1027012	0,0029473687	0,001786703
1,0761719	0	-0,004953146	-2,4646149	-0,00030288327	-0,0014591432
1,0859375	0	-0,0045761466	-2,3493357	0,0028850478	0,0016644616
1,0957031	0	-0,0043220818	-3,1512043	-6,3774351e-05	-0,0012672951
1,1054688	0	-0,0051274896	-2,6962347	0,0025356745	0,0012479193
1,1152344	0	-0,0050485134	-2,7722864	0,00037661061	-0,0007618274
1,125	0	-0,0048443675	-2,496913	0,0021932637	0,00083118083
1,1347656	0	-0,005428493	-2,8500705	0,00065172784	-0,00044143701
1,1445313	0	-0,0054642558	-3,7012808	0,0017991316	0,00048469985
1,1542969	0	-0,006172061	-2,8046966	0,00088035339	-0,00016884922
1,1640625	0	-0,0047452748	-2,790112	0,0016849608	0,00044148605
1,1738281	0	-0,0054687262	-3,1348877	0,0010151613	-3,0285155e-05
1,1835938	0	-0,0057764351	-3,52107	0,0016142346	0,00037750404
1,1933594	0	-0,0060841441	-3,1221471	0,0010806383	-2,5959016e-05
1,203125	0	-0,0055968761	-2,7231126	0,0013890151	0,00018091087
1,2128906	0	-0,0057160854	-3,4308248	0,0013306137	0,00013391575
1,2226563	0	-0,0067263842	-3,8814359	0,0011043741	-2,7534552e-05
1,2324219	0	-0,0057011843	-4,0130877	0,0016632751	0,00051857077
1,2421875	0	-0,0068254769	-3,3706427	0,00063155027	-0,00055926142
1,2519531	0	-0,0065714121	-3,7615187	0,0023574294	0,0011423576
1,2617188	0	-0,0069580972	-3,9246864	8,2168699e-05	-0,0010833197
1,2714844	0	-0,0062569976	-4,2174945	0,0026689277	0,0014691722
1,28125	0	-0,0074259937	-3,6440604	-0,0001941192	-0,0014791725
1,2910156	0	-0,0065229833	-3,5101175	0,0028429807	0,0017065562
1,3007813	0	-0,0075496733	-4,7288461	-0,00028397611	-0,0015050004
1,3105469	0	-0,0064842403	-4,2887964	0,0028644593	0,0016884878
1,3203125	0	-0,0070244074	-4,1425042	-0,00029728501	-0,0015576358
1,3300781	0	-0,0076085329	-3,9383769	0,0029344512	0,0017857486
1,3398438	0	-0,0066272914	-5,083848	-0,00044748027	-0,0016810891
1,3496094	0	-0,0073723495	-5,1474943	0,0030932187	0,0018435391
1,359375	0	-0,0070549548	-4,4716334	-0,00059308542	-0,0017827309
1,3691406	0	-0,0077515841	-4,1721201	0,0032756878	0,0021463598
1,3789063	0	-0,0079214573	-5,340446	-0,00089227833	-0,0020452007
1,3886719	0	-0,0076465309	-4,7563949	0,0034832207	0,002293648
1,3984375	0	-0,0075668097	-4,7526507	-0,00073369115	-0,0019004865
1,4082031	0	-0,0089265406	-4,4893475	0,0032828266	0,0021142061
1,4179688	0	-0,0080138445	-5,0075164	-0,00077938341	-0,001970645
1,4277344	0	-0,0082142651	-5,7556295	0,0031669617	0,0020365014
1,4375	0	-0,0079602003	-5,0839596	-0,00051511906	-0,0016632632
1,4472656	0	-0,0085063279	-4,7081709	0,0031024674	0,0019086961
1,4570313	0	-0,0089757144	-5,8286638	-0,00055148546	-0,0017248542
1,4667969	0	-0,0086039305	-5,6357121	0,0031517427	0,0019644024
1,4765625	0	-0,0088401139	-5,4240413	-0,00045623674	-0,0016723634
1,4863281	0	-0,0083118677	-5,3991189	0,0028873621	0,0017177806
1,4960938	0	-0,0079229474	-5,7014265	-0,0002207463	-0,0014040316
1,5058594	0	-0,0084504485	-6,5572748	0,0028077448	0,0015886585
1,515625	0	-0,0090666115	-5,6211839	8,9414389e-05	-0,0011809572
1,5253906	0	-0,0080935657	-5,3137355	0,0022475778	0,0010373538
1,5351563	0	-0,0082142651	-6,3545442	0,00059773622	-0,00055353052
1,5449219	0	-0,0085249543	-6,2794423	0,0021252709	0,00074526365
1,5546875	0	-0,0083088875	-6,134603	0,00075739686	-0,00039794337
1,5644531	0	-0,0097632408	-5,5430641	0,0016503374	0,00044674744
1,5742188	0	-0,0098459423	-6,0248561	0,0009721212	-9,2268601e-05
1,5839844	0	-0,0088810921	-7,3152781	0,0016659534	0,00047262234
1,59375	0	-0,0089600682	-6,4579768	0,0010359453	-0,00011145064
1,6035156	0	-0,0094145536	-5,9419312	0,0015303724	0,00035064179
1,6132813	0	-0,0088408589	-6,2734075	0,0011537308	7,8669254e-05
1,6230469	0	-0,0086188316	-6,4380841	0,0013655766	0,00012942299
1,6328125	0	-0,010482967	-6,990284	0,0014541758	0,00022139066
1,6425781	0	-0,010025501	-6,2263012	0,00088984548	-0,00031575066
1,6523438	0	-0,0092871487	-6,118063	0,0020494158	0,00077831955
1,6621094	0	-0,0092454255	-7,1281381	0,00039071142	-0,00075803633
1,671875	0	-0,0097073615	-6,9316664	0,0025014901	0,0011950873
1,6816406	0	-0,0096462667	-6,1890855	-6,187809e-05	-0,0013603328
1,6914063	0	-0,011086464	-7,1420522	0,0028159395	0,0016557218
1,7011719	0	-0,0088647008	-6,7202749	-0,00026398673	-0,0015903305
1,7109375	0	-0,010456145	-7,8472495	0,0028879223	0,0016509426
1,7207031	0	-0,0093430281	-7,0632062	-0,00042940766	-0,0015603524
1,7304688	0	-0,0098891556	-6,4502659	0,0029192299	0,0017784787
1,7402344	0	-0,0097811222	-7,8441763	-0,00029718416	-0,0014796166
1,75	0	-0,0092543662	-7,1449575	0,002954351	0,0017590888
1,7597656	0	-0,0094264746	-7,0587916	-0,00058161007	-0,0017682826
1,7695313	0	-0,010487437	-6,9118848	0,0031743052	0,0019923809
1,7792969	0	-0,0099882483	-7,1034393	-0,00064731971	-0,0018243052
1,7890625	0	-0,0099338591	-8,1065855	0,0033491922	0,0021182988
1,7988281	0	-0,0098392367	-7,4926391	-0,00094389979	-0,0020943489
1,8085938	0	-0,0095613301	-6,6552868	0,0035483539	0,0023673973
1,8183594	0	-0,010144711	-7,8162923	-0,00079485559	-0,0020056183
1,828125	0	-0,010046363	-8,0413189	0,0032060288	0,0020443839
1,8378906	0	-0,0094614923	-7,5184555	-0,00070957979	-0,0018610002
1,8476563	0	-0,010218471	-7,6284261	0,0032266378	0,0020844853
1,8574219	0	-0,009650737	-7,5230932	-0,00044260174	-0,0016538554
1,8671875	0	-0,010890514	-8,2170591	0,0029899518	0,0018072092
1,8769531	0	-0,010469556	-7,5354986	-0,0003812855	-0,0016033764
1,8867188	0	-0,0098928809	-7,0339813	0,0030995966	0,0019039215
1,8964844	0	-0,010031462	-8,0921125	-0,00042804561	-0,0016257499
1,90625	0	-0,0090062618	-7,8400412	0,0029334296	0,0016525747
1,9160156	0	-0,011078268	-8,1278753	-0,00012907825	-0,0013210126
1,9257813	0	-0,0099882483	-7,768292	0,0026107568	0,0013341648
1,9355469	0	-0,0099167228	-7,4051323	0,00024076027	-0,00096320175
1,9453125	0	-0,010194629	-8,1620741	0,0021596958	0,0009033375
1,9550781	0	-0,011897087	-7,874742	0,00068739569	-0,00042011685
1,9648438	0	-0,0096008182	-6,9797783	0,0018565635	0,00059518788
1,9746094	0	-0,010147691	-8,3159094	0,00087968435	-0,00022303604
1,984375	0	-0,01026094	-7,727891	0,0017045755	0,00045651832
1,9941406	0	-0,010810792	-8,3012133	0,0010478774	-4,2930333e-05
2,0039063	0	-0,010643154	-7,861331	0,0016955491	0,0004398216
2,0136719	0	-0,010599196	-7,1012044	0,0011322979	1,3558019e-06
2,0234375	1	-0,0095061958	-8,0631113	0,0014643981	0,00030718787
2,0332031	1	-0,010366738	-7,7779031	0,001219361	0,00011696509
2,0429688	1	-0,0097893178	-7,2259269	0,0011850438	9,7251614e-05
2,0527344	1	-0,010494143	-8,1767139	0,0015949211	0,0004637512
2,0625	1	-0,0094629824	-7,8675895	0,00062430662	-0,00056210032
2,0722656	1	-0,010552257	-8,3215532	0,0023617591	0,0011024232
2,0820313	1	-0,010550022	-8,2873554	0,00021497777	-0,00089089939
2,0917969	1	-0,011012703	-8,2239885	0,0025623133	0,0014170806
2,1015625	1	-0,010178983	-9,2347898	-0,00019810104	-0,0014374038
2,1113281	1	-0,010544807	-8,8970547	0,0028509921	0,0016668653
2,1210938	1	-0,010579824	-8,9664011	-0,00031761199	-0,0014638982
2,1308594	1	-0,010876358	-9,1844988	0,0028503062	0,0017095433
2,140625	1	-0,010171533	-9,0729628	-0,00036426572	-0,0015355283
2,1503906	1	-0,010490417	-9,9639034	0,0029705036	0,0018104605
2,1601563	1	-0,010070205	-9,52458	-0,00038572893	-0,0015407149
2,1699219	1	-0,011370331	-10,102987	0,0030036347	0,0018381869
2,1796875	1	-0,010155886	-10,996721	-0,00062265655	-0,00180339
2,1894531	1	-0,011628121	-10,263193	0,0032541498	0,0021242644
2,1992188	1	-0,011661649	-10,735709	-0,00081254082	-0,0019585174
2,2089844	1	-0,011625141	-11,61972	0,0033459996	0,0021872921
2,21875	1	-0,012411922	-11,620894	-0,00086151343	-0,0019703219
2,2285156	1	-0,012904406	-12,355093	0,0034929153	0,0022962054
2,2382813	1	-0,012308359	-12,765359	-0,00081568549	-0,0019088443
2,2480469	1	-0,01200363	-12,517366	0,0031761476	0,0019644706
2,2578125	1	-0,013700128	-13,52286	-0,00057763024	-0,0017935389
2,2675781	1	-0,013016164	-13,688654	0,0032228658	0,0020760703
2,2773438	1	-0,013210624	-14,286674	-0,0005695147	-0,0016826424
2,2871094	1	-0,012804568	-14,852397	0,0030067815	0,0018951125
2,296875	1	-0,013536215	-15,154704	-0,00033043878	-0,0015176757
2,3066406	1	-0,013202429	-16,34907	0,0029004919	0,0017427681
2,3164063	1	-0,013632327	-16,152206	-0,00033202479	-0,001519172
2,3261719	1	-0,014207512	-16,39204	0,0028625336	0,0016193583
2,3359375	1	-0,013816357	-17,925426	6,9996167e-05	-0,0011001661
2,3457031	1	-0,01334697	-17,433409	0,0023941479	0,0010656733
2,3554688	1	-0,014517456	-18,2374	0,00050115888	-0,00071090501
2,3652344	1	-0,014478713	-18,87923	0,0021762331	0,0008512066
2,375	1	-0,014236569	-19,332357	0,00077383721	-0,00033845805
2,3847656	1	-0,015107542	-20,854399	0,0017082663	0,00045991692
2,3945313	1	-0,015564263	-20,738504	0,00088872219	-0,00018919032
2,4042969	1	-0,01521036	-21,480192	0,0016619727	0,00043476524
2,4140625	1	-0,015754253	-23,004414	0,0009885719	-5,3652911e-05
2,4238281	1	-0,015196204	-22,753403	0,0014932592	0,00033459102
2,4335938	1	-0,016444176	-23,485367	0,0011884359	7,9262536e-05
2,4433594	1	-0,015956163	-24,823006	0,001423351	0,00020780572
2,453125	1	-0,016609579	-24,618097	0,0014270185	0,00019862971
2,4628906	1	-0,017287582	-26,205181	0,00098720391	-0,00015011159
2,4726563	1	-0,016032904	-25,954508	0,0018240726	0,00064513623
2,4824219	1	-0,017345697	-27,013868	0,00042160653	-0,00075146148
2,4921875	1	-0,016859174	-29,295645	0,0025248642	0,0012324456
2,5019531	1	-0,018215925	-29,134211	-3,1586678e-05	-0,0012033226
2,5117188	1	-0,017491728	-29,749275	0,0027865022	0,0015755923
2,5214844	1	-0,018196553	-30,368027	-0,00022279433	-0,0014266188
2,53125	1	-0,017876178	-31,413137	0,0028193889	0,0016592676
2,5410156	1	-0,01919046	-32,604263	-0,00033320452	-0,0015036651
2,5507813	1	-0,018309057	-32,185894	0,0028825253	0,001731518
2,5605469	1	-0,019069761	-33,418259	-0,0003179643	-0,0015155337
2,5703125	1	-0,018479675	-35,456455	0,0030277651	0,0018739662
2,5800781	1	-0,018513948	-35,682655	-0,00057275785	-0,0016893243
2,5898438	1	-0,019735098	-36,494305	0,0031313195	0,0019227717
2,5996094	1	-0,018186867	-36,870426	-0,00067577977	-0,0018159149
2,609375	1	-0,019773096	-37,898777	0,0033980352	0,002239398
2,6191406	1	-0,019990653	-39,28788	-0,00095454173	-0,0021088074
2,6289063	1	-0,020612031	-39,273518	0,0034443238	0,0023032452
2,6386719	1	-0,020207465	-39,957035	-0,00076199271	-0,0019052188
2,6484375	1	-0,021138787	-42,026302	0,0033288787	0,0021772631
2,6582031	1	-0,020378083	-42,602085	-0,00073695625	-0,001952833
2,6679688	1	-0,020185858	-43,586288	0,003120573	0,0019596834
2,6777344	1	-0,021418929	-44,027901	-0,00045826731	-0,0016239268
2,6875	1	-0,02085641	-44,87738	0,0031488568	0,0019311835
2,6972656	1	-0,021678954	-47,182961	-0,0005701154	-0,0016842214
2,7070313	1	-0,020904839	-47,159382	0,0031429874	0,001971724
2,7167969	1	-0,021000206	-47,465767	-0,00041421517	-0,0015437047
2,7265625	1	-0,02187416	-49,006248	0,0029106757	0,0017088273
2,7363281	1	-0,021945685	-49,872101	-0,00017681174	-0,0013805006
2,7460938	1	-0,022348762	-51,020084	0,0026978054	0,0014883415
2,7558594	1	-0,023175776	-51,008015	0,00022464825	-0,00098824152
2,765625	1	-0,023958832	-52,350071	0,002129196	0,00092863519
2,7753906	1	-0,023826212	-55,076256	0,00065349397	-0,00047769005
2,7851563	1	-0,023123622	-54,817814	0,0020384202	0,00071230065
2,7949219	1	-0,023119152	-54,959579	0,00088213931	-0,000231913
2,8046875	1	-0,024268776	-56,50716	0,0015703361	0,00037145161
2,8144531	1	-0,024448335	-57,763996	0,00099128485	-0,00013228404
2,8242188	1	-0,023945421	-58,988091	0,0017411014	0,00044365865
2,8339844	1	-0,024585426	-58,428963	0,0010970753	-7,0325041e-06
2,84375	1	-0,025449693	-60,205536	0,0014474784	0,00026099078
2,8535156	1	-0,024683774	-62,78146	0,0011784902	0,00010505799
2,8632813	1	-0,024542212	-62,672832	0,0013159065	0,0001235849
2,8730469	1	-0,025368482	-62,941551	0,0016797624	0,00039526174
2,8828125	1	-0,025362521	-64,161346	0,000646092	-0,0004790636
2,8925781	1	-0,025913864	-65,911598	0,0020901265	0,0008511311
2,9023438	1	-0,026555359	-67,259354	0,00025352952	-0,00091028749
2,9121094	1	-0,025220215	-66,611206	0,0026387174	0,0014026022
2,921875	1	-0,026743114	-67,551376	-0,000191039	-0,0014259366
2,9316406	1	-0,027254224	-69,949493	0,0028896201	0,0016601979
2,9414063	1	-0,026325136	-70,518295	-0,00024916168	-0,0014526973
2,9511719	1	-0,026586652	-71,200241	0,0028665401	0,0016300606
2,9609375	1	-0,026867539	-72,143044	-0,000374925	-0,0015733789
2,9707031	1	-0,027889013	-73,480682	0,0029428483	0,0017423973
2,9804688	1	-0,027269125	-75,732559	-0,00025979738	-0,0014768558
2,9902344	1	-0,028019398	-74,936165	0,0030611292	0,0019130785
3	1	-0,028336048	-74,729248	-0,00064263644	-0,0018144734
3,0097656	1	-0,027547777	-77,636093	0,0031911298	0,002029191
3,0195313	1	-0,028210878	-78,616554	-0,00076843123	-0,0019290089
3,0292969	1	-0,028850138	-79,096558	0,0033220993	0,0021724822
3,0390625	1	-0,028882921	-79,908485	-0,00093116821	-0,002134799
3,0488281	1	-0,028695911	-80,887154	0,0034798703	0,0022690033
3,0585938	1	-0,029668212	-83,251183	-0,00070639118	-0,001850894
3,0683594	1	-0,029948354	-82,866905	0,0031584902	0,0020438726
3,078125	1	-0,029294938	-83,271919	-0,00069348986	-0,0018820188
3,0878906	1	-0,029174984	-84,813576	0,0031298331	0,0019926403
3,0976563	1	-0,029790401	-85,873665	-0,00038676983	-0,0016024723
3,1074219	1	-0,029293448	-86,748787	0,0030044368	0,0018032407
3,1171875	1	-0,029882044	-87,330429	-0,00037957376	-0,001542707
3,1269531	1	-0,029387325	-87,903923	0,0030493385	0,0018503671
3,1367188	1	-0,030332059	-90,679512	-0,00037811275	-0,0015467207
3,1464844	1	-0,029788166	-90,573563	0,0028012788	0,0016416138
3,15625	1	-0,030433387	-90,446655	2,7972419e-05	-0,0012351683
3,1660156	1	-0,030617416	-91,948586	0,002494562	0,0012011876
3,1757813	1	-0,031522661	-93,443977	0,00037363463	-0,00081075559
3,1855469	1	-0,031679124	-94,125702	0,0020287135	0,00085922843
3,1953125	1	-0,031279773	-94,189682	0,00084391114	-0,00029750736
3,2050781	1	-0,031466782	-94,984955	0,0017743501	0,0005283748
3,2148438	1	-0,032547861	-97,872856	0,00091715442	-0,00016040081
3,2246094	1	-0,032268465	-98,079163	0,0016077142	0,00040047074
3,234375	1	-0,032264739	-97,908119	0,00096765417	-4,4916524e-05
3,2441406	1	-0,032443553	-99,38456	0,0015923568	0,00035150006
3,2539063	1	-0,032098591	-99,435585	0,001186448	4,3832842e-05
3,2636719	1	-0,031920522	-101,52071	0,0014208728	0,00026875365
3,2734375	1	-0,032746047	-101,24283	0,0012785889	0,00021500062
3,2832031	1	-0,033539534	-101,70355	0,0010414083	-5,1699462e-05
3,2929688	1	-0,033835322	-103,96973	0,0018357695	0,00061177742
3,3027344	1	-0,03387928	-104,35453	0,00043057551	-0,00071602582
3,3125	1	-0,034201145	-104,68824	0,0024700428	0,0010996031
3,3222656	1	-0,033642352	-105,76001	1,1968514e-05	-0,0011352242
3,3320313	1	-0,034111738	-106,29706	0,002731435	0,0015566113
3,3417969	1	-0,033520162	-108,11856	-0,00024097186	-0,0014465355
3,3515625	1	-0,034008175	-107,70885	0,002862137	0,0016362099
3,3613281	1	-0,034873188	-108,28111	-0,00027056492	-0,0015016624
3,3710938	1	-0,033918023	-109,75622	0,0028562606	0,0016976554
3,3808594	1	-0,034128875	-110,31562	-0,00044404354	-0,0016156528
3,390625	1	-0,035123527	-110,96198	0,0030129754	0,0018477758
3,4003906	1	-0,034086406	-111,21729	-0,00040815416	-0,0015885156
3,4101563	1	-0,035116822	-112,3018	0,0031175378	0,0019317217
3,4199219	1	-0,03502965	-113,97773	-0,00070263853	-0,0018535793
3,4296875	1	-0,035002083	-113,74159	0,00334674	0,0021939985
3,4394531	1	-0,034925342	-114,28915	-0,0008238884	-0,0020040411
3,4492188	1	-0,035795569	-115,67361	0,0033887241	0,0021683434
3,4589844	1	-0,035519898	-115,79247	-0,00087129488	-0,0019889316
3,46875	1	-0,035946816	-117,03349	0,003381293	0,0022736096
3,4785156	1	-0,035423785	-116,76717	-0,0006914878	-0,0018330489
3,4882813	1	-0,035373867	-117,16253	0,0031391669	0,0019982259
3,4980469	1	-0,035582483	-118,68875	-0,00062278402	-0,0017388468
3,5078125	1	-0,036498159	-118,89417	0,0032025822	0,0020107236
3,5175781	1	-0,036842376	-119,24414	-0,00048387315	-0,0016804866
3,5273438	1	-0,0354819	-120,49316	0,0030157159	0,0018400151
3,5371094	1	-0,03669858	-120,67667	-0,00032711832	-0,0015194076
3,546875	1	-0,036033243	-121,73346	0,0029313031	0,0017640735
3,5566406	1	-0,036387146	-121,88779	-0,00028290277	-0,0014201732
3,5664063	1	-0,03657788	-121,70338	0,0026287022	0,0014792086
3,5761719	1	-0,036901981	-123,19682	0,00022800872	-0,00094602408
3,5859375	1	-0,037024915	-123,23722	0,0022438725	0,00093988259
3,5957031	1	-0,035805255	-123,33579	0,000577598	-0,00058430538
3,6054688	1	-0,03747493	-124,52753	0,0020292101	0,00071662804
3,6152344	1	-0,036622584	-124,20237	0,0009197882	-0,00010316799
3,625	1	-0,037136674	-125,13048	0,0016471007	0,00043382199
3,6347656	1	-0,036804378	-125,31923	0,00094569719	-0,00019946732
3,6445313	1	-0,037404895	-126,13519	0,0016170976	0,00043884385
3,6542969	1	-0,037048757	-126,90671	0,0010428322	4,988513e-05
3,6640625	1	-0,036899745	-126,36546	0,0014882466	0,00026609836
3,6738281	1	-0,037316978	-126,67476	0,0011977055	0,00011733995
3,6835938	1	-0,037733465	-128,09721	0,0013206759	0,00010715317
3,6933594	1	-0,037806481	-127,04832	0,0016260352	0,00040273371
3,703125	1	-0,037591159	-128,03764	0,0007315196	-0,00032121156
3,7128906	1	-0,038156658	-128,61946	0,0020388432	0,00086801831
3,7226563	1	-0,037527829	-128,25385	0,00021083324	-0,00093270093
3,7324219	1	-0,037629157	-130,15749	0,002660377	0,0014419284
3,7421875	1	-0,037820637	-129,14255	-0,000199403	-0,0013547734
3,7519531	1	-0,038533658	-129,53578	0,0028279475	0,0016850978
3,7617188	1	-0,038110465	-130,24571	-0,00021970511	-0,0014361227
3,7714844	1	-0,038421899	-129,92984	0,0028704165	0,0017134286
3,78125	1	-0,038667023	-130,43504	-0,00033379212	-0,0015622424
3,7910156	1	-0,038663298	-130,50792	0,0028540362	0,0016834836
3,8007813	1	-0,037863851	-130,32764	-0,00043795575	-0,0016021513
3,8105469	1	-0,038827956	-131,80873	0,0031029207	0,0019555013
3,8203125	1	-0,037997216	-130,47075	-0,00057144585	-0,0017495269
3,8300781	1	-0,038450956	-130,7007	0,0032196271	0,0020918378
3,8398438	1	-0,038968772	-131,84857	-0,00081461668	-0,0018927525
3,8496094	1	-0,038780272	-131,27937	0,0034915442	0,0023140337
3,859375	1	-0,03849715	-131,91388	-0,00095154741	-0,0020996367
3,8691406	1	-0,038491935	-131,32509	0,0032739921	0,0021957322
3,8789063	1	-0,038347393	-131,45573	-0,00073586823	-0,0017963457
3,8886719	1	-0,038135052	-132,52539	0,0033120646	0,0021781602
3,8984375	1	-0,038083643	-131,72792	-0,00061609055	-0,0018185034
3,9082031	1	-0,038519502	-131,6835	0,0030518624	0,0018971881
3,9179688	1	-0,038854778	-132,64433	-0,00048274786	-0,0015863138
3,9277344	1	-0,038596988	-132,11818	0,003110734	0,0018995928
3,9375	1	-0,038726628	-132,6824	-0,00052852428	-0,0017121611
3,9472656	1	-0,039016455	-131,1165	0,0030560864	0,0018774152
3,9570313	1	-0,039129704	-131,37975	-0,0003736245	-0,0014962615
3,9667969	1	-0,039685518	-133,16391	0,0028557614	0,0016871617
3,9765625	1	-0,038329512	-131,51564	-1,7564453e-05	-0,0012805819
3,9863281	1	-0,038844347	-130,7863	0,0024679345	0,0012943376
3,9960938	1	-0,038781762	-131,98984	0,00040304434	-0,0008003955
4,0058594	1	-0,038562715	-131,81212	0,0019795382	0,00076209661
4,015625	2	-0,038662553	-132,22156	0,00076893088	-0,00038477767
4,0253906	2	-0,038600713	-130,7982	0,0018732655	0,00056230318
4,0351563	2	-0,037590414	-130,63693	0,00097621733	-0,00011272001
4,0449219	2	-0,038648397	-131,85455	0,0016700766	0,00039749997
4,0546875	2	-0,039354712	-130,51271	0,00095626194	-0,00011253287
4,0644531	2	-0,038377941	-130,42297	0,0015474363	0,00032522803
4,0742188	2	-0,038294494	-130,29613	0,0011197968	8,4137719e-06
4,0839844	2	-0,038918853	-130,23192	0,0014320818	0,00028703609
4,09375	2	-0,038799644	-131,50552	0,0012676442	0,00020712396
4,1035156	2	-0,037942082	-129,14903	0,0010330515	-0,0001073454
4,1132813	2	-0,038938969	-128,91679	0,00195063	0,00063590758
4,1230469	2	-0,038048625	-130,28104	0,0004425073	-0,00067186571
4,1328125	2	-0,037790835	-128,76067	0,0022768558	0,0010812616
4,1425781	2	-0,03843531	-128,18896	1,7448911e-05	-0,001169529
4,1523438	2	-0,037291646	-127,80937	0,0027644609	0,0015762947
4,1621094	2	-0,038575381	-127,74065	-0,00025701229	-0,0014491938
4,171875	2	-0,037495792	-128,73239	0,0028539873	0,0016624359
4,1816406	2	-0,037974864	-127,07731	-0,00028163588	-0,0015061176
4,1914063	2	-0,038327277	-126,30472	0,0028922437	0,0017552358
4,2011719	2	-0,037617981	-127,02109	-0,00041872685	-0,0015996592
4,2109375	2	-0,038284808	-126,86932	0,0028812089	0,0016921134
4,2207031	2	-0,038614869	-126,23386	-0,00050807651	-0,0016327226
4,2304688	2	-0,037308782	-124,4935	0,0031796349	0,0020383196
4,2402344	2	-0,037569553	-124,41946	-0,00071423856	-0,0018849524
4,25	2	-0,037819892	-125,54124	0,0033157549	0,0021293387
4,2597656	2	-0,037994981	-123,48717	-0,00075869774	-0,0019177587
4,2695313	2	-0,0379242	-123,02175	0,0034323968	0,0022429542
4,2792969	2	-0,037671626	-123,09245	-0,00093190465	-0,0020917417
4,2890625	2	-0,036773086	-123,08025	0,0033630494	0,0021361727
4,2988281	2	-0,038062036	-122,69251	-0,00061558007	-0,0017811562
4,3085938	2	-0,038025528	-120,70589	0,0032361643	0,0020804487
4,3183594	2	-0,036839396	-120,41627	-0,00071233592	-0,0018280847
4,328125	2	-0,037441403	-121,59113	0,0030575108	0,001954461
4,3378906	2	-0,037202239	-119,87373	-0,00040621031	-0,0015949825
4,3476563	2	-0,036916137	-118,74155	0,0029722536	0,0018434459
4,3574219	2	-0,037036836	-118,55705	-0,00036762256	-0,0015465859
4,3671875	2	-0,036624074	-118,33632	0,0030032117	0,001836932
4,3769531	2	-0,037579983	-118,11985	-0,00023080647	-0,0014476213
4,3867188	2	-0,03657192	-116,17776	0,0026731556	0,0014496867
4,3964844	2	-0,036808103	-115,24977	0,0002330132	-0,00096685777
4,40625	2	-0,037170947	-116,46219	0,0023760493	0,0010503889
4,4160156	2	-0,037073344	-115,51051	0,00046183486	-0,0006618707
4,4257813	2	-0,036806613	-113,58993	0,001882832	0,00066721404
4,4355469	2	-0,036682189	-113,04639	0,00090233982	-0,00015107653
4,4453125	2	-0,036343187	-112,93077	0,0017689961	0,00049209176
4,4550781	2	-0,03599301	-113,5968	0,00093536265	-0,00017926679
4,4648438	2	-0,036063045	-111,16901	0,0016274839	0,00037969818
4,4746094	2	-0,036241114	-110,01958	0,0010864725	4,0392188e-05
4,484375	2	-0,036105514	-110,55054	0,0014448389	0,00022342181
4,4941406	2	-0,035922974	-110,09357	0,0012087279	4,9353985e-05
4,5039063	2	-0,036138296	-108,57817	0,0013684528	0,00017001876
4,5136719	2	-0,035886467	-107,4241	0,0015322567	0,00041204898
4,5234375	2	-0,035744905	-106,95728	0,00084490521	-0,00031856602
4,5332031	2	-0,03502965	-107,43153	0,0021356703	0,00089305709
4,5429688	2	-0,035126507	-105,84192	0,00024636029	-0,00098307361
4,5527344	2	-0,034800172	-104,32413	0,0026203212	0,0013626113
4,5625	2	-0,034633279	-104,98418	-0,00019710496	-0,0013532091
4,5722656	2	-0,035139173	-103,756	0,0028396884	0,0015970692
4,5820313	2	-0,035320222	-102,97128	-0,00024616136	-0,0014614393
4,5917969	2	-0,035018474	-101,03574	0,0028931911	0,0017246918
4,6015625	2	-0,033728033	-100,21593	-0,00028923299	-0,0015092845
4,6113281	2	-0,034043938	-100,62167	0,0029573408	0,001744204
4,6210938	2	-0,034587085	-98,87545	-0,00047347887	-0,0016763855
4,6308594	2	-0,034338981	-97,457726	0,0030051721	0,0018535078
4,640625	2	-0,034227967	-97,893311	-0,00051660882	-0,0016977764
4,6503906	2	-0,034348667	-96,918327	0,0032557573	0,0020607479
4,6601563	2	-0,034914911	-96,529465	-0,00083241309	-0,0019808069
4,6699219	2	-0,033807009	-94,825638	0,0034791927	0,002309121
4,6796875	2	-0,034398586	-93,896477	-0,00081551378	-0,0019614091
4,6894531	2	-0,033242255	-94,082001	0,0033709288	0,0022021197
4,6992188	2	-0,033532828	-92,219711	-0,00086185767	-0,0019713743
4,7089844	2	-0,033966452	-91,343018	0,0032869766	0,0021502646
4,71875	2	-0,033937395	-90,972763	-0,00056944264	-0,0017118137
4,7285156	2	-0,03297776	-89,662834	0,0031405119	0,0019498873
4,7382813	2	-0,03349632	-89,755989	-0,0005565121	-0,0016998106
4,7480469	2	-0,033387542	-87,589104	0,00317842	0,0019858372
4,7578125	2	-0,03323704	-86,39753	-0,00047825553	-0,0016948462
4,7675781	2	-0,033027679	-86,882057	0,0029473463	0,0018276916
4,7773438	2	-0,032032281	-85,145546	-0,00023183122	-0,0014809094
4,7871094	2	-0,032303482	-83,787292	0,0028831433	0,0017275176
4,796875	2	-0,032354891	-83,549248	-6,9304951e-05	-0,0012456949
4,8066406	2	-0,031796843	-82,096893	0,0024484817	0,0012686533
4,8164063	2	-0,031651556	-82,345886	0,00047768431	-0,00071762624
4,8261719	2	-0,031899661	-80,955887	0,0021567997	0,00079807569
4,8359375	2	-0,031532347	-79,106453	0,00072024751	-0,00044163768
4,8457031	2	-0,031829625	-79,343933	0,0017738892	0,0005710675
4,8554688	2	-0,030878931	-78,076813	0,0010394711	-8,5104693e-05
4,8652344	2	-0,031113625	-77,056511	0,001757842	0,00048638525
4,875	2	-0,031471997	-76,161774	0,00093650742	-0,00012147808
4,8847656	2	-0,030982494	-74,87822	0,0015379564	0,00030842129
4,8945313	2	-0,03208071	-74,582619	0,0011741334	4,8256334e-05
4,9042969	2	-0,030972809	-73,417534	0,0014426438	0,00024378853
4,9140625	2	-0,031147152	-71,967133	0,0013157189	0,00014663194
4,9238281	2	-0,030507147	-71,85627	0,0011225546	-0,00010017626
4,9335938	2	-0,030495971	-70,794113	0,0019408505	0,00061177753
4,9433594	2	-0,030733645	-69,524422	0,00062526524	-0,00049446663
4,953125	2	-0,031415373	-68,983734	0,0023156013	0,0011034126
4,9628906	2	-0,028900057	-67,407654	-5,5598648e-05	-0,0011890088
4,9726563	2	-0,029037148	-67,319588	0,0027870536	0,0015601991
4,9824219	2	-0,029734522	-65,785202	-0,00023291752	-0,0013851427
4,9921875	2	-0,02984032	-64,68203	0,002824554	0,0016668235
5,0019531	2	-0,027997047	-64,843239	-0,00032399927	-0,0015114141
5,0117188	2	-0,028643012	-62,763302	0,0029404545	0,0017697379
5,0214844	2	-0,02938509	-62,284245	-0,00032474796	-0,0014687516
5,03125	2	-0,028393418	-61,428844	0,0029064403	0,001735143
5,0410156	2	-0,028046221	-60,296562	-0,00053163792	-0,0016659027
5,0507813	2	-0,028476864	-60,069077	0,0031245747	0,001968581
5,0605469	2	-0,027608871	-58,232155	-0,00062288495	-0,0017775663
5,0703125	2	-0,028727204	-57,581997	0,0033149528	0,0021336696
5,0800781	2	-0,028418005	-57,022812	-0,00081136485	-0,0019865318
5,0898438	2	-0,028143823	-55,824535	0,0035399639	0,0023282131
5,0996094	2	-0,027406216	-55,049435	-0,00089214591	-0,0020446
5,109375	2	-0,027545542	-54,427776	0,0032053988	0,0020619526
5,1191406	2	-0,027485937	-53,252914	-0,0006933487	-0,0018337846
5,1289063	2	-0,027121603	-53,052696	0,0032690004	0,0021419399
5,1386719	2	-0,027257949	-51,325523	-0,00056630204	-0,001722906
5,1484375	2	-0,026559085	-50,309578	0,0030080001	0,0018180938
5,1582031	2	-0,027196109	-50,59166	-0,00044876622	-0,0015814658
5,1679688	2	-0,026470423	-48,351345	0,0030063761	0,0018810238
5,1777344	2	-0,02663061	-47,913921	-0,00049131969	-0,0016151464
5,1875	2	-0,026480108	-47,096851	0,0029813566	0,0018279848
5,1972656	2	-0,026190281	-46,49559	-0,00023097615	-0,0013909
5,2070313	2	-0,026040524	-46,424065	0,0026863902	0,0014383551
5,2167969	2	-0,025595725	-44,154358	0,00016781371	-0,0010659167
5,2265625	2	-0,025701523	-43,311977	0,0023156512	0,001095938
5,2363281	2	-0,025868416	-43,707882	0,00056276575	-0,00055120268
5,2460938	2	-0,024759024	-42,418575	0,0018574178	0,00065703632
5,2558594	2	-0,024815649	-41,44717	0,00088151783	-0,00020166481
5,265625	2	-0,025380403	-41,050426	0,0017458256	0,00052047998
5,2753906	2	-0,025741756	-40,04443	0,00096322276	-9,901356e-05
5,2851563	2	-0,025146455	-39,933121	0,0016308771	0,00043385109
5,2949219	2	-0,025544316	-37,914421	0,0010529167	1,0168733e-05
5,3046875	2	-0,023584068	-37,237835	0,0014877883	0,00034712153
5,3144531	2	-0,024743378	-37,167706	0,0011189205	3,0299561e-05
5,3242188	2	-0,02470687	-36,155952	0,0012974897	0,00018970924
5,3339844	2	-0,024663657	-35,612526	0,0014971645	0,00038707847
5,34375	2	-0,023777783	-34,671238	0,0008677732	-0,00036326208
5,3535156	2	-0,02418384	-34,016388	0,0021681846	0,00085804577
5,3632813	2	-0,023299456	-34,123901	0,00035580655	-0,00082971266
5,3730469	2	-0,023642182	-32,003334	0,0024858599	0,0012718115
5,3828125	2	-0,024367869	-31,513664	-0,00017654529	-0,0013620016
5,3925781	2	-0,023323298	-32,026691	0,0028256774	0,0016104616
5,4023438	2	-0,023280829	-30,67581	-0,00033455406	-0,0015048801
5,4121094	2	-0,022767484	-30,485037	0,0028571808	0,0017006693
5,421875	2	-0,023679435	-28,874987	-0,00038065657	-0,0015309511
5,4316406	2	-0,022891909	-28,399117	0,0029929203	0,0018030216
5,4414063	2	-0,021398813	-29,293076	-0,00037239166	-0,0015382366
5,4511719	2	-0,022502244	-27,304943	0,0029729155	0,0018334697
5,4609375	2	-0,021917373	-25,847275	-0,00057075068	-0,001735551
5,4707031	2	-0,022632629	-26,670265	0,0032500932	0,002078369
5,4804688	2	-0,021903962	-25,742668	-0,00072341471	-0,0019435757
5,4902344	2	-0,021555275	-25,924667	0,003379792	0,0022431519
5,5	2	-0,021898746	-23,96509	-0,00080316432	-0,0019611646
5,5097656	2	-0,021599978	-23,65362	0,0034373126	0,0023064816
5,5195313	2	-0,022275746	-24,291649	-0,00092097762	-0,0020225537
5,5292969	2	-0,022292882	-22,682156	0,0032643117	0,0020945098
5,5390625	2	-0,020648539	-21,565296	-0,00056439108	-0,0017336584
5,5488281	2	-0,020849705	-21,753944	0,0032300749	0,0020917438
5,5585938	2	-0,02104044	-21,981318	-0,00063611486	-0,0017829274
5,5683594	2	-0,021890551	-21,734163	0,0030776598	0,0019002463
5,578125	2	-0,020585954	-20,20413	-0,0004444916	-0,0015644999
5,5878906	2	-0,021637231	-19,560736	0,0029312624	0,0018086629
5,5976563	2	-0,020551682	-20,570251	-0,00039589489	-0,0015314174
5,6074219	2	-0,019647926	-19,022505	0,0029953448	0,0018060773
5,6171875	2	-0,019395351	-18,415041	-3,6988349e-05	-0,0012368357
5,6269531	2	-0,019840896	-17,889383	0,0025905801	0,0013781548
5,6367188	2	-0,019670278	-18,077698	0,00053875329	-0,00064897002
5,6464844	2	-0,021004677	-18,830671	0,0023567658	0,0010944017
5,65625	2	-0,01976043	-16,830639	0,00069799053	-0,00046565736
5,6660156	2	-0,019761175	-16,366505	0,0017172549	0,00048155242
5,6757813	2	-0,019457191	-17,133505	0,00096695527	-0,00013823781
5,6855469	2	-0,019287318	-16,348007	0,0018142954	0,00051038235
5,6953125	2	-0,01976043	-15,535411	0,00094952033	-3,9292354e-05
5,7050781	2	-0,019323826	-15,224609	0,0015065885	0,00032838099
5,7148438	2	-0,01951158	-14,906209	0,0011259998	5,3477997e-05
5,7246094	2	-0,019308925	-16,269274	0,0014588349	0,00022835942
5,734375	2	-0,019240379	-14,116242	0,0013019444	0,00012988094
5,7441406	2	-0,018990785	-13,487544	0,001060769	-2,7848437e-05
5,7539063	2	-0,020015985	-14,450624	0,0016961179	0,0005537332
5,7636719	2	-0,0200212	-14,056396	0,00062778511	-0,00049511204
5,7734375	2	-0,019329041	-13,737436	0,0023152279	0,0010541431
5,7832031	2	-0,01835227	-13,203509	4,9157097e-05	-0,0011774097
5,7929688	2	-0,018408895	-12,566428	0,0026937027	0,0014766422
5,8027344	2	-0,018422306	-14,311597	-0,00024526933	-0,0013864539
5,8125	2	-0,018875301	-13,04537	0,0027868713	0,0016464993
5,8222656	2	-0,017675757	-12,254287	-0,00034430239	-0,0015580633
5,8320313	2	-0,018134713	-12,915898	0,0029101635	0,0017737994
5,8417969	2	-0,017223507	-13,21692	-0,00028563474	-0,0015126681
5,8515625	2	-0,018388033	-12,631639	0,0030169513	0,0018512193
5,8613281	2	-0,017487258	-11,807922	-0,00049589598	-0,0016971334
5,8710938	2	-0,017946959	-11,014436	0,0030680774	0,0019110622
5,8808594	2	-0,018210709	-13,019331	-0,00062467018	-0,0017710536
5,890625	2	-0,018122047	-12,232941	0,0033510667	0,0021740287
5,9003906	2	-0,017412007	-11,188667	-0,00088619272	-0,0020407131
5,9101563	2	-0,018714368	-11,928062	0,0034964466	0,0023091303
5,9199219	2	-0,01680702	-12,209639	-0,00077037909	-0,001918592
5,9296875	2	-0,019199401	-12,501888	0,0033228542	0,0021730985
5,9394531	2	-0,018305331	-11,865981	-0,00085247477	-0,0019652983
5,9492188	2	-0,017222017	-11,20694	0,0031936863	0,0020701704
5,9589844	2	-0,017549843	-12,809671	-0,00042617219	-0,0015711854
5,96875	2	-0,017697364	-12,687966	0,0030311644	0,0019029529
5,9785156	2	-0,0177674	-11,597201	-0,00062364608	-0,0017347701
5,9882813	2	-0,017905235	-12,088381	0,0031063212	0,0019616163
5,9980469	2	-0,017513335	-12,007747	-0,00046125424	-0,0016183173
6,0078125	2	-0,018851459	-13,075434	0,002932105	0,0017680991
6,0175781	3	-0,018090755	-12,243167	-0,00024906636	-0,0014452813
6,0273438	3	-0,018393993	-11,456944	0,002739873	0,001541941
6,0371094	3	-0,017274916	-12,992005	0,00013570883	-0,0010680844
6,046875	3	-0,018150359	-13,062469	0,0023193734	0,0010911091
6,0566406	3	-0,017450005	-12,755357	0,00058601634	-0,00054517982
6,0664063	3	-0,01680553	-13,155621	0,0020242783	0,00073677488
6,0761719	3	-0,018363446	-13,109185	0,00082075415	-0,00028578419
6,0859375	3	-0,017437339	-14,28416	0,00163865	0,00043484863
6,0957031	3	-0,018523633	-13,804938	0,00095297385	-0,00013066441
6,1054688	3	-0,017555803	-13,154726	0,0017134391	0,00047246664
6,1152344	3	-0,0176467	-14,879107	0,0010799824	-4,4555636e-05
6,125	3	-0,017689914	-14,475491	0,0015259854	0,00033753648
6,1347656	3	-0,017590821	-14,711134	0,001079862	3,0794472e-05
6,1445313	3	-0,01790449	-14,868322	0,0013595083	0,00019199899
6,1542969	3	-0,018625706	-15,144702	0,0015577188	0,00034359429
6,1640625	3	-0,018291175	-16,571302	0,0008692292	-0,00035471297
6,1738281	3	-0,018642843	-15,942435	0,0020259139	0,00077180483
6,1835938	3	-0,017903745	-15,956853	0,00038358348	-0,00073095696
6,1933594	3	-0,017889589	-17,172005	0,0025276588	0,0013292566
6,203125	3	-0,018832833	-16,816948	-0,00013429657	-0,001320689
6,2128906	3	-0,018183887	-17,543324	0,002779189	0,0015811797
6,2226563	3	-0,019123405	-18,147211	-0,00029944	-0,0014637905
6,2324219	3	-0,018519908	-17,982925	0,0028774117	0,001662004
6,2421875	3	-0,017999113	-19,145441	-0,00036840356	-0,0015290666
6,2519531	3	-0,018838793	-19,340347	0,0029127954	0,001755266
6,2617188	3	-0,018777698	-19,726976	-0,00026273716	-0,001522775
6,2714844	3	-0,01828298	-20,892061	0,00296557	0,0018108403
6,28125	3	-0,019196421	-20,295605	-0,00062025239	-0,0017670633
6,2910156	3	-0,018434972	-21,534283	0,0032423085	0,0019966755
6,3007813	3	-0,01899153	-21,726061	-0,00071894669	-0,0018417032
6,3105469	3	-0,019590557	-21,455549	0,0033408292	0,0021950144
6,3203125	3	-0,019592047	-23,050961	-0,00091677037	-0,0020910823
6,3300781	3	-0,019094348	-23,110527	0,0034843378	0,0023534491
6,3398438	3	-0,01988709	-23,609755	-0,00077872723	-0,0019207331
6,3496094	3	-0,018717349	-24,750475	0,0032340435	0,0020561728
6,359375	3	-0,020174682	-24,69454	-0,00066049676	-0,0018112441
6,3691406	3	-0,021318346	-26,281569	0,0032654169	0,0020582366
6,3789063	3	-0,020224601	-26,69569	-0,00049261493	-0,0016498315
6,3886719	3	-0,020536035	-26,179255	0,0029698601	0,001822123
6,3984375	3	-0,019815564	-28,08217	-0,00038448168	-0,0015657785
6,4082031	3	-0,020058453	-27,77556	0,0030282147	0,0018821589
6,4179688	3	-0,020761043	-28,543789	-0,00047092326	-0,0016512064
6,4277344	3	-0,021634251	-29,527378	0,0029626689	0,0017599065
6,4375	3	-0,021073222	-29,893946	-9,0102258e-05	-0,001182578
6,4472656	3	-0,020790845	-30,95286	0,0025753747	0,0012895083
6,4570313	3	-0,021260232	-31,291433	0,00026955284	-0,0008968293
6,4667969	3	-0,020926446	-31,782053	0,0022120993	0,0010084015
6,4765625	3	-0,021225214	-33,048058	0,0007797585	-0,00033040138
6,4863281	3	-0,020967424	-33,112598	0,0017676201	0,00056068011
6,4960938	3	-0,021144003	-34,314507	0,00086254312	-0,00020029809
6,5058594	3	-0,020872802	-35,18449	0,0017399604	0,00047368929
6,515625	3	-0,021699071	-35,454723	0,0010044362	-2,4188193e-06
6,5253906	3	-0,021589547	-37,031471	0,0015842133	0,00039089369
6,5351563	3	-0,021676719	-36,787838	0,0010844213	-4,520989e-06
6,5449219	3	-0,022216141	-38,13129	0,0015401436	0,00036555124
6,5546875	3	-0,022019446	-39,646683	0,0011777631	9,9295867e-05
6,5644531	3	-0,022466481	-39,344318	0,0010384216	2,2787572e-05
6,5742188	3	-0,022120774	-39,961617	0,0016848604	0,00050503656
6,5839844	3	-0,023292005	-41,269531	0,00063692511	-0,00055056019
6,59375	3	-0,022779405	-42,053963	0,002370161	0,0010287754
6,6035156	3	-0,022906065	-42,897297	0,00011052194	-0,00099398452
6,6132813	3	-0,023327023	-43,454746	0,0026500314	0,0014411036
6,6230469	3	-0,023373216	-44,486	-0,00018781313	-0,0014163416
6,6328125	3	-0,023697317	-46,235584	0,00279098	0,0016350838
6,6425781	3	-0,022834539	-46,162212	-0,0003049853	-0,001533578
6,6523438	3	-0,022271276	-46,782028	0,0028631943	0,0017492817
6,6621094	3	-0,023418665	-47,823227	-0,00033788208	-0,0015414481
6,671875	3	-0,023741275	-48,859344	0,0030079831	0,0018515454
6,6816406	3	-0,024423748	-50,130096	-0,00040586398	-0,0016044459
6,6914063	3	-0,024389476	-50,075668	0,0030419622	0,0018855024
6,7011719	3	-0,024684519	-51,355251	-0,0006767275	-0,0018265645
6,7109375	3	-0,023471564	-53,046719	0,0033570589	0,0022071267
6,7207031	3	-0,02444759	-53,332375	-0,00082085095	-0,0019471161
6,7304688	3	-0,024893135	-53,985714	0,0033537336	0,0021810411
6,7402344	3	-0,025489926	-55,276974	-0,00079736375	-0,0019582887
6,75	3	-0,025503337	-56,138691	0,0034461967	0,0023222934
6,7597656	3	-0,025621802	-57,407265	-0,00069866044	-0,0019227283
6,7695313	3	-0,025627017	-57,306625	0,0031398349	0,0020076323
6,7792969	3	-0,026412308	-58,223549	-0,00058721955	-0,0017799303
6,7890625	3	-0,025301427	-60,147366	0,0032672498	0,0020965983
6,7988281	3	-0,026385486	-60,884636	-0,00054227188	-0,0016888008
6,8085938	3	-0,026109815	-61,82341	0,0030423957	0,0018711586
6,8183594	3	-0,027152151	-62,45166	-0,00032945798	-0,0015036368
6,828125	3	-0,027132034	-63,691227	0,0029826963	0,0018638888
6,8378906	3	-0,026963651	-65,250214	-0,00029951072	-0,0015028936
6,8476563	3	-0,028203428	-64,7435	0,0027332348	0,0015563943
6,8574219	3	-0,026529282	-65,548721	0,00010823045	-0,0010365082
6,8671875	3	-0,027173012	-67,85849	0,0023905884	0,0011226684
6,8769531	3	-0,027728081	-68,426666	0,00043036882	-0,00065429515
6,8867188	3	-0,028544664	-69,648811	0,0020644316	0,00073519442
6,8964844	3	-0,02822876	-69,657249	0,00089736987	-0,00017932762
6,90625	3	-0,028788298	-70,954544	0,0016959029	0,00044397471
6,9160156	3	-0,028187037	-73,109085	0,00089330669	-0,00022265274
6,9257813	3	-0,028480589	-72,747093	0,0016836053	0,00042884581
6,9355469	3	-0,02835989	-73,188652	0,0010983521	2,4090987e-05
6,9453125	3	-0,02912879	-75,412827	0,0015330202	0,00038619852
6,9550781	3	-0,02925545	-76,500458	0,0011014534	0,00011385186
6,9648438	3	-0,029188395	-77,407547	0,0013802677	0,00018404739
6,9746094	3	-0,028803945	-77,257568	0,0015922782	0,00031989475
6,984375	3	-0,030135363	-78,356827	0,00089536497	-0,00011357042
6,9941406	3	-0,029284507	-81,138832	0,0018566486	0,00075415324
7,0039063	3	-0,029537827	-80,876648	0,00036497397	-0,00080930622
7,0136719	3	-0,029276311	-81,174316	0,0025976119	0,0013986615
7,0234375	3	-0,030431896	-82,534698	-9,4653515e-05	-0,001285827
7,0332031	3	-0,030166656	-84,037071	0,0027877006	0,0015343967
7,0429688	3	-0,030730665	-85,154549	-0,00026062989	-0,0013886415
7,0527344	3	-0,029830635	-84,544121	0,0028219572	0,0017065768
7,0625	3	-0,030215085	-85,506592	-0,00033775621	-0,0014824618
7,0722656	3	-0,031463802	-88,445282	0,0027973847	0,0016544982
7,0820313	3	-0,031922013	-88,644997	-0,00034674609	-0,0014633383
7,0917969	3	-0,031828135	-89,085999	0,0030348257	0,001925984
7,1015625	3	-0,031992048	-90,35569	-0,00057205604	-0,0017116175
7,1113281	3	-0,03188774	-91,326027	0,003178729	0,0019931556
7,1210938	3	-0,032164156	-92,737434	-0,00069629285	-0,0018720818
7,1308594	3	-0,03144443	-92,1707	0,0034406199	0,0022879997
7,140625	3	-0,032677501	-92,718491	-0,00088665693	-0,0020558678
7,1503906	3	-0,031627715	-95,602585	0,0033687057	0,0022575951
7,1601563	3	-0,032623112	-95,778275	-0,00071151735	-0,0018504427
7,1699219	3	-0,031995773	-96,491859	0,0033290507	0,0021784264
7,1796875	3	-0,032819808	-97,056961	-0,00069572136	-0,0018544365
7,1894531	3	-0,03285259	-98,481102	0,003066859	0,0019069908
7,1992188	3	-0,032098591	-100,48041	-0,00046514295	-0,0015715667
7,2089844	3	-0,032512099	-99,484978	0,0030714842	0,0019136877
7,21875	3	-0,032714754	-100,16989	-0,0005227006	-0,001656026
7,2285156	3	-0,032715499	-101,79849	0,0030671065	0,0019416265
7,2382813	3	-0,033845752	-103,09059	-0,00042178159	-0,0015827615
7,2480469	3	-0,033617765	-103,58702	0,0028787076	0,001722486
7,2578125	3	-0,034252554	-103,34864	-4,7121575e-05	-0,0012072457
7,2675781	3	-0,033760071	-104,91946	0,0025747423	0,0013839671
7,2773438	3	-0,033861399	-107,23846	0,00025638315	-0,00088117493
7,2871094	3	-0,033991039	-106,55472	0,0020967671	0,00087679137
7,296875	3	-0,034224987	-106,60858	0,00077743054	-0,00027054106
7,3066406	3	-0,035072118	-108,39014	0,0019139601	0,00060447643
7,3164063	3	-0,035454333	-109,59914	0,00091030996	-0,00017563914
7,3261719	3	-0,035643578	-110,19469	0,0016356069	0,00044110173
7,3359375	3	-0,035107136	-110,37396	0,00094886275	-4,4974004e-05
7,3457031	3	-0,035058707	-111,09419	0,0015566791	0,00036466139
7,3554688	3	-0,035126507	-113,36636	0,0010685241	3,0013616e-05
7,3652344	3	-0,035574287	-113,1867	0,0015313934	0,00034707802
7,375	3	-0,03580153	-112,9081	0,0012361411	0,00016890888
7,3847656	3	-0,03503263	-114,56072	0,0011622468	-1,6013946e-05
7,3945313	3	-0,03605485	-114,70495	0,0017854894	0,00053789321
7,4042969	3	-0,035482645	-116,56673	0,00057354767	-0,00055475015
7,4140625	3	-0,036212057	-115,84025	0,0022394897	0,0010109498
7,4238281	3	-0,035482645	-116,60249	4,4975459e-05	-0,0011030221
7,4335938	3	-0,03612861	-118,636	0,0027417261	0,0015578757
7,4433594	3	-0,036166608	-118,76212	-0,00021063664	-0,001447605
7,453125	3	-0,0366956	-118,83466	0,0028597007	0,0016773896
7,4628906	3	-0,036790222	-119,96285	-0,00027048591	-0,0014664126
7,4726563	3	-0,036422908	-120,37971	0,0029335569	0,0017120765
7,4824219	3	-0,037390739	-121,8328	-0,00037766673	-0,0015617115
7,4921875	3	-0,036643445	-121,65868	0,0028992202	0,0017470716
7,5019531	3	-0,037293881	-121,75782	-0,00043979817	-0,0015552389
7,5117188	3	-0,037176162	-123,35205	0,0031242187	0,0019732288
7,5214844	3	-0,037230551	-123,37625	-0,00068824884	-0,0018178045
7,53125	3	-0,036931038	-123,71293	0,0032936037	0,0021152473
7,5410156	3	-0,037296861	-124,54832	-0,00081902591	-0,001932259
7,5507813	3	-0,037114322	-124,59167	0,0034104169	0,0022572062
7,5605469	3	-0,03721863	-126,54337	-0,00092335191	-0,0020652011
7,5703125	3	-0,037182868	-126,09902	0,0034507352	0,0022531149
7,5800781	3	-0,037994981	-125,89484	-0,00069720077	-0,0017814562
7,5898438	3	-0,037579238	-127,42834	0,0032524676	0,0020432407
7,5996094	3	-0,038162619	-128,00156	-0,00066328677	-0,0018030228
7,609375	3	-0,038123876	-128,04681	0,0030996094	0,0019478864
7,6191406	3	-0,038748235	-128,46228	-0,0004708198	-0,0016156537
7,6289063	3	-0,037793815	-128,45508	0,002970445	0,0018101216
7,6386719	3	-0,038489699	-129,99767	-0,00040506071	-0,0015590885
7,6484375	3	-0,037261844	-129,46336	0,0030501736	0,0018607975
7,6582031	3	-0,038745999	-128,87785	-0,00034160737	-0,0014521366
7,6679688	3	-0,038745999	-130,55736	0,0026727356	0,001516205
7,6777344	3	-0,038211048	-130,51122	0,00018209932	-0,00096120202
7,6875	3	-0,038012117	-131,62851	0,0024261449	0,0011640842
7,6972656	3	-0,038279593	-131,32727	0,00048036344	-0,00068722788
7,7070313	3	-0,038820505	-131,56068	0,001958325	0,00068711641
7,7167969	3	-0,0380449	-132,57924	0,00095042912	-0,00014158257
7,7265625	3	-0,039040297	-132,70465	0,0018082176	0,00056311733
7,7363281	3	-0,038477033	-132,51337	0,00087911705	-0,00016543345
7,7460938	3	-0,038896501	-133,17781	0,0015454544	0,00038455211
7,7558594	3	-0,03875047	-132,97549	0,0010678591	2,5445333e-05
7,765625	3	-0,038334727	-133,36166	0,0015085433	0,00031424279
7,7753906	3	-0,038807839	-133,05841	0,001155767	5,5406563e-05
7,7851563	3	-0,039242208	-133,4742	0,001404412	0,00019080777
7,7949219	3	-0,038173795	-134,65393	0,0014831329	0,00036955185
7,8046875	3	-0,039901584	-134,42545	0,000919807	-0,00020315434
7,8144531	3	-0,038667023	-134,78873	0,0019826095	0,00073279813
7,8242188	3	-0,039707124	-135,22475	0,0002648923	-0,00089531735
7,8339844	3	-0,039331615	-134,09241	0,0026165864	0,0013360734
7,84375	3	-0,038127601	-134,84799	-0,00017998682	-0,0012755033
7,8535156	3	-0,039458275	-135,09718	0,0027910285	0,0016126856
7,8632813	3	-0,039494038	-134,15259	-0,00027421484	-0,0014348431
7,8730469	3	-0,039835274	-135,74582	0,0028865694	0,0017203331
7,8828125	3	-0,03945604	-134,33882	-0,00028780647	-0,001446575
7,8925781	3	-0,038714707	-135,1274	0,0028753346	0,0017391086
7,9023438	3	-0,038591027	-135,46402	-0,00045881199	-0,0016176924
7,9121094	3	-0,039386004	-135,12901	0,0030791159	0,0018499462
7,921875	3	-0,039818883	-135,81572	-0,00047830908	-0,001665217
7,9316406	3	-0,039678067	-135,31331	0,0031752381	0,002081394
7,9414063	3	-0,039153546	-135,03084	-0,00081402948	-0,001918728
7,9511719	3	-0,039940327	-136,13922	0,0034297139	0,0022758751
7,9609375	3	-0,039263815	-134,69702	-0,0007871553	-0,0019305772
7,9707031	3	-0,039572269	-134,79425	0,003342642	0,0021599575
7,9804688	3	-0,039745867	-136,02025	-0,00083224545	-0,0019233004
7,9902344	3	-0,039318949	-134,68098	0,0033478569	0,002197694
8	3	-0,039152056	-135,07118	-0,00056892296	-0,0017858471
8,0097656	3	-0,039386004	-134,31647	0,0030856538	0,0019833406
8,0195313	4	-0,039639324	-134,58325	-0,00061616767	-0,0017652015
8,0292969	4	-0,039570779	-135,32689	0,0031175129	0,0020021347
8,0390625	4	-0,038555264	-133,74113	-0,00049752486	-0,0016489701
8,0488281	4	-0,03856197	-134,08922	0,003018795	0,0018531266
8,0585938	4	-0,038535148	-134,32962	-0,00027459464	-0,0014686334
8,0683594	4	-0,038641691	-133,70522	0,0029237652	0,0017433914
8,078125	4	-0,039838254	-134,24931	-6,0635793e-05	-0,0012686176
8,0878906	4	-0,039232522	-132,60172	0,0024539698	0,0012818914
8,0976563	4	-0,038644671	-132,24586	0,00036264988	-0,00073635834
8,1074219	4	-0,039441139	-133,62346	0,002222456	0,00082324084
8,1171875	4	-0,039283186	-132,3204	0,00068797218	-0,00044232773
8,1269531	4	-0,038404763	-132,26866	0,0017629423	0,00056967203
8,1367188	4	-0,038448721	-131,78648	0,00097939058	-6,2294712e-05
8,1464844	4	-0,039237738	-131,4202	0,0017585136	0,00055398059
8,15625	4	-0,039146096	-131,86736	0,00098268967	-8,8340312e-05
8,1660156	4	-0,038743764	-130,07405	0,0015732286	0,00032027558
8,1757813	4	-0,038942695	-130,19749	0,0010929195	5,8236619e-05
8,1855469	4	-0,039542466	-131,15823	0,001482539	0,00028589769
8,1953125	4	-0,038726628	-129,69554	0,0012873657	0,00019409286
8,2050781	4	-0,038726628	-129,41754	0,0011248827	-8,4372587e-05
8,2148438	4	-0,03856048	-129,50119	0,0018380925	0,00058568892
8,2246094	4	-0,038458407	-128,86667	0,00065121631	-0,00044587039
8,234375	4	-0,038405508	-129,01234	0,0022410324	0,0010008764
8,2441406	4	-0,038417429	-127,08178	-2,9449729e-05	-0,0012334473
8,2539063	4	-0,039032847	-126,62334	0,002771195	0,0015817515
8,2636719	4	-0,038782507	-127,51266	-0,00023441011	-0,0013950816
8,2734375	4	-0,039328635	-125,90932	0,0028377846	0,0016596774
8,2832031	4	-0,038253516	-125,87148	-0,00027709597	-0,0014620431
8,2929688	4	-0,038802624	-125,07878	0,0028790433	0,0017290917
8,3027344	4	-0,038527697	-124,72914	-0,0003089341	-0,001494881
8,3125	4	-0,038015842	-125,49335	0,0028642551	0,0016697072
8,3222656	4	-0,037749857	-123,21688	-0,00048302565	-0,001686092
8,3320313	4	-0,037802011	-123,07227	0,0031230939	0,0020118733
8,3417969	4	-0,038833171	-123,41006	-0,00065402361	-0,0017601429
8,3515625	4	-0,038410723	-122,19965	0,0032448294	0,0021305894
8,3613281	4	-0,038680434	-121,89008	-0,00085541251	-0,0019895867
8,3710938	4	-0,037267059	-120,23203	0,0035355235	0,0023722944
8,3808594	4	-0,037682801	-120,122	-0,00084887969	-0,0020301375
8,390625	4	-0,037281215	-120,78289	0,0032791691	0,0020675301
8,4003906	4	-0,037082285	-118,89986	-0,00069430575	-0,0018444378
8,4101563	4	-0,036793202	-118,15862	0,0032469623	0,0020918285
8,4199219	4	-0,036871433	-118,64595	-0,00047695707	-0,0016546657
8,4296875	4	-0,036744773	-117,73294	0,0030300468	0,0018633143
8,4394531	4	-0,037243962	-117,4655	-0,00041582956	-0,001626279
8,4492188	4	-0,037966669	-114,74506	0,0030140146	0,0019054211
8,4589844	4	-0,037201494	-115,07565	-0,0004663963	-0,0016495847
8,46875	4	-0,037176907	-115,67122	0,002967115	0,001901272
8,4785156	4	-0,0371553	-113,50958	-0,00028032417	-0,0013787122
8,4882813	4	-0,036847591	-112,77448	0,0027294878	0,0014864104
8,4980469	4	-0,036497414	-112,02978	0,00010954493	-0,0010174126
8,5078125	4	-0,036454201	-111,75055	0,0023699135	0,0011545517
8,5175781	4	-0,036716461	-111,73161	0,00056459679	-0,00055796711
8,5273438	4	-0,036271662	-109,29588	0,001828167	0,000577208
8,5371094	4	-0,036866218	-108,5048	0,00087385875	-0,00020391977
8,546875	4	-0,036277622	-109,60757	0,0017706265	0,00055103202
8,5566406	4	-0,035645068	-107,94343	0,00091879012	-7,0057285e-05
8,5664063	4	-0,035429001	-107,08686	0,0016160368	0,00038073602
8,5761719	4	-0,035234541	-105,75631	0,0010530623	6,8020017e-06
8,5859375	4	-0,034917146	-105,61969	0,0015569173	0,00036020487
8,5957031	4	-0,035208464	-106,03197	0,0010659673	3,939509e-05
8,6054688	4	-0,03554076	-103,07735	0,0012808429	0,00017793674
8,6152344	4	-0,035472214	-101,71345	0,0015559105	0,00038792059
8,625	4	-0,035528839	-102,92904	0,0008927692	-0,00030554831
8,6347656	4	-0,034831464	-101,50501	0,0021757556	0,00084721943
8,6445313	4	-0,035805255	-100,63011	0,00033087831	-0,00079681427
8,6542969	4	-0,034873188	-99,305275	0,002488751	0,0013318389
8,6640625	4	-0,034306198	-98,8218	-0,00018589053	-0,0013143141
8,6738281	4	-0,034563988	-99,805443	0,0027994704	0,0015598704
8,6835938	4	-0,034336001	-96,444191	-0,00029120405	-0,0014923501
8,6933594	4	-0,035110116	-95,29039	0,002941607	0,0017349852
8,703125	4	-0,033667684	-95,332306	-0,00028388124	-0,0015436313
8,7128906	4	-0,035078079	-94,394478	0,0029528369	0,0018009562
8,7226563	4	-0,034291297	-93,768684	-0,00036680533	-0,0015120218
8,7324219	4	-0,033444166	-91,757256	0,002976682	0,0017705174
8,7421875	4	-0,033364445	-91,113136	-0,0006033621	-0,0017441043
8,7519531	4	-0,034411997	-92,002563	0,0032615396	0,0021453386
8,7617188	4	-0,033205003	-90,138481	-0,0007970279	-0,0019583341
8,7714844	4	-0,033764541	-88,5224	0,003399286	0,0021796811
8,78125	4	-0,033678859	-88,272232	-0,00079011731	-0,0019149145
8,7910156	4	-0,033247471	-87,375801	0,0034274773	0,0022909937
8,8007813	4	-0,033698231	-87,030693	-0,00088139554	-0,0019735496
8,8105469	4	-0,032499433	-84,528191	0,0031739844	0,0020863421
8,8203125	4	-0,033029914	-83,239449	-0,00056127098	-0,0016996232
8,8300781	4	-0,033114105	-84,330215	0,0032492892	0,0020773141
8,8398438	4	-0,032516569	-82,556938	-0,00065342145	-0,0017400612
8,8496094	4	-0,03201142	-81,318657	0,0030606755	0,0018763311
8,859375	4	-0,032058358	-80,435875	-0,00033774762	-0,00155185
8,8691406	4	-0,032249093	-79,876793	0,002944157	0,0017867519
8,8789063	4	-0,0322707	-79,927536	-0,00039686463	-0,0014822567
8,8886719	4	-0,030602515	-77,449341	0,002893399	0,0017349552
8,8984375	4	-0,031009316	-76,180771	-1,8315623e-05	-0,0011532058
8,9082031	4	-0,032333285	-76,543091	0,002401388	0,0012509382
8,9179688	4	-0,031142682	-75,243225	0,00039129931	-0,00074728916
8,9277344	4	-0,030501187	-74,360725	0,0022305937	0,000937676
8,9375	4	-0,031214952	-72,476418	0,00072458852	-0,00032945652
8,9472656	4	-0,030998141	-71,95076	0,0016646526	0,00046484798
8,9570313	4	-0,030521303	-72,640091	0,00088264473	-0,00024599081
8,9667969	4	-0,031213462	-70,119934	0,0017279964	0,00051207258
8,9765625	4	-0,031211227	-68,682495	0,0010327557	2,8536015e-05
8,9863281	4	-0,030184537	-68,69104	0,0015287087	0,0003493212
8,9960938	4	-0,030108541	-67,858543	0,0011593227	3,4507975e-05
9,0058594	4	-0,030569732	-67,130882	0,0014752087	0,00024780515
9,015625	4	-0,029483438	-65,849632	0,0014074136	0,00021134925
9,0253906	4	-0,030446798	-64,501427	0,00098358432	-0,00012981647
9,0351563	4	-0,029845536	-65,516754	0,0017464892	0,00063055835
9,0449219	4	-0,02919808	-63,446312	0,00061777484	-0,00058367441
9,0546875	4	-0,029592216	-61,50037	0,0024265787	0,0011922276
9,0644531	4	-0,028179586	-61,628391	2,3894827e-05	-0,001178585
9,0742188	4	-0,028285384	-60,440002	0,0027285735	0,0014893464
9,0839844	4	-0,028444082	-59,751179	-0,00028728988	-0,0014330449
9,09375	4	-0,027817488	-57,961533	0,0028372775	0,0016029532
9,1035156	4	-0,028021634	-56,94067	-0,00036170342	-0,0015356194
9,1132813	4	-0,027944893	-57,362953	0,0028434326	0,0017129142
9,1230469	4	-0,028052181	-55,998432	-0,00031612479	-0,001478293
9,1328125	4	-0,029263645	-54,849945	0,0030540025	0,0018382173
9,1425781	4	-0,028707832	-54,30814	-0,00048449947	-0,0016609725
9,1523438	4	-0,027794391	-53,201447	0,003031329	0,0019581816
9,1621094	4	-0,027899444	-53,283592	-0,00063469005	-0,0017596484
9,171875	4	-0,027002394	-51,504169	0,0033230977	0,0022320398
9,1816406	4	-0,027430803	-50,107075	-0,000929715	-0,0021025192
9,1914063	4	-0,027460605	-50,225483	0,0033946105	0,0023132381
9,2011719	4	-0,027160347	-48,92662	-0,00073035306	-0,0018618603
9,2109375	4	-0,026857853	-47,969631	0,0033182234	0,0021826581
9,2207031	4	-0,027148426	-47,244095	-0,00074531126	-0,0018522068
9,2304688	4	-0,026336312	-46,223457	0,0031398784	0,0020483164
9,2402344	4	-0,026713312	-46,338459	-0,00043391919	-0,0016437034
9,25	4	-0,026524067	-44,897945	0,0031173271	0,0019557355
9,2597656	4	-0,026367605	-43,883007	-0,00057306839	-0,0017143931
9,2695313	4	-0,026299804	-43,923519	0,0030867276	0,0019838815
9,2792969	4	-0,026617199	-42,494629	-0,00042208427	-0,0016046115
9,2890625	4	-0,025942177	-42,147003	0,0028714202	0,0017868936
9,2988281	4	-0,025621802	-41,208622	-0,00021241998	-0,0014238197
9,3085938	4	-0,02508536	-39,52084	0,0026685335	0,0015053266
9,3183594	4	-0,02489239	-40,085613	0,00022170396	-0,00095380441
9,328125	4	-0,024785101	-38,869457	0,002199874	0,0010381967
9,3378906	4	-0,025571138	-37,247334	0,00063341169	-0,00045421097
9,3476563	4	-0,025071949	-37,823841	0,0019506923	0,00068334577
9,3574219	4	-0,025425851	-36,104881	0,00086367549	-0,00021351283
9,3671875	4	-0,024764985	-35,808777	0,0016788807	0,00045492547
9,3769531	4	-0,024370849	-35,147442	0,00090918218	-0,00016002043
9,3867188	4	-0,023525208	-33,994484	0,0016789652	0,00046393776
9,3964844	4	-0,024181604	-33,845509	0,0010660115	-1,8668215e-05
9,40625	4	-0,02418384	-32,877289	0,0015279625	0,00034642231
9,4160156	4	-0,02412647	-31,757076	0,0011391351	9,6147851e-05
9,4257813	4	-0,023017079	-31,760485	0,0012719459	0,00010926728
9,4355469	4	-0,023880601	-30,702353	0,0016649211	0,00043352018
9,4453125	4	-0,023738295	-30,56176	0,00073026482	-0,00043982698
9,4550781	4	-0,023677945	-30,011459	0,0020158142	0,00081416965
9,4648438	4	-0,023539364	-29,129795	0,00028636772	-0,00090460904
9,4746094	4	-0,023923069	-29,272232	0,0026059842	0,0014262527
9,484375	4	-0,022789091	-28,118099	-0,00019111161	-0,0013945106
9,4941406	4	-0,022732466	-27,702805	0,0028109183	0,0016351192
9,5039063	4	-0,0225164	-27,455538	-0,00032408803	-0,0014829847
9,5136719	4	-0,022462755	-25,931484	0,0028207481	0,0017439907
9,5234375	4	-0,021787733	-25,941095	-0,00038223647	-0,001592316
9,5332031	4	-0,022894889	-25,58045	0,0028439171	0,0017106483
9,5429688	4	-0,022035837	-23,935587	-0,00032920507	-0,0015087757
9,5527344	4	-0,021649897	-24,942644	0,003029536	0,0018847047
9,5625	4	-0,021377951	-23,425575	-0,00063036871	-0,0017763316
9,5722656	4	-0,022642314	-23,010559	0,0031575316	0,002053644
9,5820313	4	-0,022177398	-23,400038	-0,00073387666	-0,0018454681
9,5917969	4	-0,021206588	-21,942257	0,003383829	0,0022813834
9,6015625	4	-0,021824241	-21,744333	-0,00098000804	-0,0020890553
9,6113281	4	-0,021523982	-21,893141	0,0035232808	0,0023451012
9,6210938	4	-0,02072677	-20,857584	-0,00065518555	-0,0018056717
9,6308594	4	-0,021626055	-21,25198	0,0032407444	0,0020576096
9,640625	4	-0,021245331	-19,890816	-0,00072051946	-0,0019049817
9,6503906	4	-0,020893663	-19,600746	0,0031605151	0,001980525
9,6601563	4	-0,020763278	-20,042919	-0,00041230189	-0,0016368116
9,6699219	4	-0,021054596	-19,093807	0,0029355995	0,0018134228
9,6796875	4	-0,021161884	-18,825699	-0,00040704166	-0,0015194351
9,6894531	4	-0,020566583	-18,415264	0,0030649137	0,0018951164
9,6992188	4	-0,020807981	-17,656647	-0,00038766535	-0,001619166
9,7089844	4	-0,020489097	-18,54837	0,0028442442	0,0016612976
9,71875	4	-0,020421296	-16,962458	7,0989481e-05	-0,0010889245
9,7285156	4	-0,020568818	-17,171614	0,002485899	0,0012125436
9,7382813	4	-0,019689649	-17,895922	0,00035085715	-0,00080969039
9,7480469	4	-0,01982227	-16,555265	0,001981545	0,00084262621
9,7578125	4	-0,020048022	-17,040632	0,00089069142	-0,0002225276
9,7675781	4	-0,020892918	-15,919693	0,0017739447	0,00052376138
9,7773438	4	-0,020229816	-15,995297	0,00086883188	-0,00024646622
9,7871094	4	-0,019568205	-16,597397	0,0016481812	0,00042880274
9,796875	4	-0,019671768	-15,459805	0,0010249197	-2,700137e-05
9,8066406	4	-0,019506365	-15,091673	0,0015292777	0,00035155419
9,8164063	4	-0,020117313	-15,774239	0,0011472655	5,2593095e-05
9,8261719	4	-0,019653141	-15,464556	0,001443316	0,00028468683
9,8359375	4	-0,020810217	-15,745182	0,0013137452	0,00025571266
9,8457031	4	-0,019774586	-14,012251	0,0010149523	-0,00010182208
9,8554688	4	-0,019048154	-14,081765	0,0018378324	0,00066909497
9,8652344	4	-0,019677728	-15,308764	0,00046073415	-0,00076390628
9,875	4	-0,018469244	-14,317632	0,0024602243	0,0011959404
9,8847656	4	-0,01924932	-14,116522	8,7470107e-06	-0,0011302112
9,8945313	4	-0,019802898	-14,946834	0,0027581556	0,0015884364
9,9042969	4	-0,019475073	-14,334452	-0,00019893268	-0,0013762855
9,9140625	4	-0,019159168	-14,9066	0,0027961524	0,0016956546
9,9238281	4	-0,019700825	-13,48475	-0,00032036332	-0,0014612597
9,9335938	4	-0,019002706	-13,868809	0,0028473854	0,0017115297
9,9433594	4	-0,019284338	-15,473608	-0,00045585286	-0,0015739811
9,953125	4	-0,018710643	-14,380328	0,0029908002	0,0018301404
9,9628906	4	-0,019606203	-14,26924	-0,00043152468	-0,0016336056
9,9726563	4	-0,019833446	-14,517233	0,0030800898	0,0019360316
9,9824219	4	-0,019402057	-14,282651	-0,00067500677	-0,001805099
9,9921875	4	-0,019069016	-15,383474	0,0033950373	0,002250409
10,001953	4	-0,019164383	-14,686436	-0,00084638421	-0,0019634673
10,011719	4	-0,018968433	-14,170222	0,003377211	0,0022172588
10,021484	5	-0,019005686	-16,108006	-0,0008695469	-0,0020066893
10,03125	5	-0,019463152	-15,389509	0,0034932368	0,0022743435
10,041016	5	-0,018725544	-15,14012	-0,00068133144	-0,001770939
10,050781	5	-0,018355995	-15,358273	0,0030784965	0,0019536284
10,060547	5	-0,019344687	-15,371405	-0,00058153295	-0,0017363689
10,070313	5	-0,019235164	-16,651209	0,0031907163	0,0020677601
10,080078	5	-0,020074099	-16,042124	-0,00049533439	-0,0017010237
10,089844	5	-0,018711388	-15,174039	0,0029739868	0,0018086663
10,099609	5	-0,018850714	-16,801916	-0,00029459392	-0,0014799144
10,109375	5	-0,018915534	-17,143675	0,0030099214	0,0018099933
10,119141	5	-0,019085407	-17,084721	-0,0002432293	-0,0013846017
10,128906	5	-0,019727647	-16,752407	0,0026031858	0,0014205211
10,138672	5	-0,020192564	-17,066448	0,00022954133	-0,00086673186
10,148438	5	-0,019821525	-19,056034	0,0023045375	0,00096330384
10,158203	5	-0,019958615	-18,439405	0,0005442737	-0,00056881923
10,167969	5	-0,020157546	-18,242598	0,001901672	0,00067630369
10,177734	5	-0,0200212	-19,075312	0,00091209501	-9,2149712e-05
10,1875	5	-0,019354373	-19,917191	0,0017164657	0,00050590053
10,197266	5	-0,019151717	-20,109583	0,00088404946	-0,00021660991
10,207031	5	-0,020021945	-19,970219	0,0015723966	0,00039536942
10,216797	5	-0,019897521	-19,36175	0,0010734258	4,0131854e-05
10,226563	5	-0,020103902	-21,526459	0,0015390984	0,00033576449
10,236328	5	-0,020329654	-21,242817	0,0011884324	0,00010032454
10,246094	5	-0,01962781	-20,519011	0,0012502844	0,00010146454
10,255859	5	-0,019370019	-22,231153	0,0016770299	0,00042912987
10,265625	5	-0,020282716	-23,158527	0,00077573187	-0,0003136952
10,275391	5	-0,020795316	-24,25449	0,0020507835	0,00088263175
10,285156	5	-0,02039969	-23,778845	0,00020067499	-0,00098495919
10,294922	5	-0,020855665	-23,410711	0,0027037454	0,0014714317
10,304688	5	-0,020857155	-25,395937	-0,00017740953	-0,0013408638
10,314453	5	-0,021096319	-25,447178	0,002768408	0,0015904426
10,324219	5	-0,020398945	-25,128498	-0,00023370376	-0,0013761178
10,333984	5	-0,02040565	-26,207306	0,002901077	0,0017344906
10,34375	5	-0,021280348	-26,529953	-0,0003557092	-0,001461101
10,353516	5	-0,021090358	-28,137882	0,002881712	0,0016989053
10,363281	5	-0,020641834	-28,153303	-0,00043751599	-0,0016420207
10,373047	5	-0,021269172	-28,053448	0,0030988839	0,0019575271
10,382813	5	-0,02123341	-30,183514	-0,00059692014	-0,0016892207
10,392578	5	-0,021602213	-30,254646	0,0031911912	0,0020556215
10,402344	5	-0,021008402	-30,044653	-0,00075502624	-0,001881422
10,412109	5	-0,021496415	-30,700062	0,003449345	0,0023409573
10,421875	5	-0,021488219	-31,251814	-0,00090538978	-0,0020703475
10,431641	5	-0,022026896	-33,55801	0,0033543843	0,002207851
10,441406	5	-0,022537261	-33,143219	-0,00073296879	-0,0018313832
10,451172	5	-0,021835417	-33,274254	0,0033510781	0,0021897929
10,460938	5	-0,021759421	-35,068596	-0,00061521318	-0,0017742862
10,470703	5	-0,02251491	-35,595707	0,0029998785	0,0018780169
10,480469	5	-0,021700561	-36,237762	-0,00049741211	-0,0016078289
10,490234	5	-0,023257732	-36,428814	0,0030752083	0,0019824267
10,5	5	-0,022485852	-36,66468	-0,00051567901	-0,0016467923
10,509766	5	-0,023096055	-39,100906	0,0030759363	0,0019142728
10,519531	5	-0,022340566	-38,91835	-0,00032158539	-0,0014799763
10,529297	5	-0,023455918	-39,374828	0,0028069429	0,0016031619
10,539063	5	-0,023387372	-41,074677	-1,9834115e-05	-0,0012154065
10,548828	5	-0,023051351	-41,462593	0,002476265	0,0012586084
10,558594	5	-0,023312122	-42,105431	0,00038901722	-0,0007311246
10,568359	5	-0,023993105	-42,432549	0,0020136137	0,00073890563
10,578125	5	-0,024084002	-42,703842	0,00080768025	-0,00028957424
10,587891	5	-0,023718923	-45,259819	0,0018647335	0,00058069977
10,597656	5	-0,024390966	-45,520607	0,00094856066	-9,8660093e-05
10,607422	5	-0,024108589	-45,903828	0,0016453246	0,00042051863
10,617188	5	-0,024459511	-47,029907	0,00100467	-7,8692537e-05
10,626953	5	-0,02386421	-47,415977	0,0015255942	0,00034184515
10,636719	5	-0,02450645	-49,487873	0,0010850015	1,983426e-06
10,646484	5	-0,024972111	-49,428474	0,001439723	0,00029818781
10,65625	5	-0,025106966	-49,544537	0,0013185893	0,00019876898
10,666016	5	-0,025583059	-51,880573	0,0010764305	-0,00013168785
10,675781	5	-0,025761873	-51,987358	0,0019577178	0,00066827837
10,685547	5	-0,025710464	-52,644947	0,00050513999	-0,00061805523
10,695313	5	-0,025653094	-54,098202	0,0022814991	0,0011396572
10,705078	5	-0,02566427	-54,276344	2,8463546e-06	-0,0012025519
10,714844	5	-0,02585575	-56,152325	0,0027729641	0,0015843265
10,724609	5	-0,025255233	-56,18211	-0,00020365682	-0,0013409648
10,734375	5	-0,026325136	-56,637691	0,0028353229	0,0016770937
10,744141	5	-0,026363134	-58,749207	-0,00027775008	-0,001484188
10,753906	5	-0,025250763	-59,274136	0,0029345255	0,0017479776
10,763672	5	-0,025933981	-60,284435	-0,0003822775	-0,0015753327
10,773438	5	-0,027457625	-61,018745	0,0029130939	0,0017561642
10,783203	5	-0,027938187	-61,577652	-0,00046133544	-0,0016610171
10,792969	5	-0,02630502	-63,46883	0,0031754547	0,002030133
10,802734	5	-0,026769191	-64,082329	-0,00067707442	-0,0018822227
10,8125	5	-0,027048588	-64,246956	0,0033307674	0,0021883571
10,822266	5	-0,026611984	-66,326111	-0,00074497162	-0,0019451696
10,832031	5	-0,027323514	-66,07991	0,0034697771	0,002238753
10,841797	5	-0,028518587	-67,033485	-0,0009021135	-0,0020404346
10,851563	5	-0,029052794	-68,117546	0,003292596	0,0021662093
10,861328	5	-0,028581172	-69,250389	-0,00060728256	-0,001772874
10,871094	5	-0,027462095	-70,892464	0,0032258709	0,0020748537
10,880859	5	-0,027855486	-71,447182	-0,00062276988	-0,0017996959
10,890625	5	-0,029197335	-71,905045	0,0030514034	0,0019200343
10,900391	5	-0,028061122	-73,985664	-0,00039980034	-0,001575985
10,910156	5	-0,02880469	-74,150726	0,0029495838	0,0017901686
10,919922	5	-0,029202551	-75,247139	-0,0004287358	-0,0015683679
10,929688	5	-0,030720234	-75,723175	0,0030344201	0,0018510715
10,939453	5	-0,028840452	-76,527	-0,00022918393	-0,0013857838
10,949219	5	-0,030378252	-78,251213	0,0026224321	0,0013861705
10,958984	5	-0,030162185	-78,68177	0,00019857776	-0,00099934638
10,96875	5	-0,029745698	-79,458427	0,0024150822	0,0011172275
10,978516	5	-0,030521303	-81,389175	0,00055404991	-0,00057805725
10,988281	5	-0,030414015	-81,116768	0,001811547	0,00058266625
10,998047	5	-0,031024963	-82,727882	0,00091393664	-0,00016906357
11,007813	5	-0,030618906	-83,901062	0,0018234737	0,00054103555
11,017578	5	-0,030780584	-84,317314	0,0009289406	-0,00014203441
11,027344	5	-0,030367821	-85,898026	0,0015127073	0,00032774013
11,037109	5	-0,032301992	-86,154953	0,0011133584	4,8685033e-05
11,046875	5	-0,030935556	-86,891052	0,0015391809	0,00032631404
11,056641	5	-0,031011552	-88,611183	0,001240725	5,2035466e-05
11,066406	5	-0,03169775	-89,295654	0,0012884816	0,00015174097
11,076172	5	-0,032302737	-90,226379	0,0015272173	0,00043100401
11,085938	5	-0,031748414	-90,495163	0,00086883694	-0,00032077121
11,095703	5	-0,032229722	-91,365089	0,0021194872	0,00088685256
11,105469	5	-0,032732636	-93,511131	0,00015017664	-0,00099609431
11,115234	5	-0,032296032	-93,088966	0,002621057	0,0013637359
11,125	5	-0,032752007	-94,355309	-0,00015978178	-0,0013375632
11,134766	5	-0,033245981	-96,366791	0,0027318532	0,0015956247
11,144531	5	-0,03221333	-96,110146	-0,00028603507	-0,0014422948
11,154297	5	-0,032888353	-96,81456	0,0028469497	0,0017190343
11,164063	5	-0,033133477	-97,570885	-0,00029421368	-0,0014287693
11,173828	5	-0,032753497	-98,783302	0,0029392631	0,0017530676
11,183594	5	-0,033130497	-100,19833	-0,00047028472	-0,0016206494
11,193359	5	-0,034184754	-99,905968	0,0030287527	0,0018885114
11,203125	5	-0,034011155	-100,96231	-0,00054659334	-0,0016744491
11,212891	5	-0,034564734	-103,07886	0,003194066	0,0020544252
11,222656	5	-0,034499168	-103,47499	-0,00085617183	-0,0020282345
11,232422	5	-0,033964217	-104,17929	0,0034583709	0,0022546225
11,242188	5	-0,034683943	-104,33234	-0,00076073234	-0,0019047668
11,251953	5	-0,034284592	-105,37193	0,003328949	0,0021879624
11,261719	5	-0,034022331	-107,65224	-0,00087406515	-0,0019729445
11,271484	5	-0,034283847	-106,57445	0,003316635	0,0021377301
11,28125	5	-0,033926219	-107,2578	-0,00059517421	-0,0017314864
11,291016	5	-0,035177171	-109,32371	0,003122306	0,0019504543
11,300781	5	-0,036301464	-110,07501	-0,00056500419	-0,00175327
11,310547	5	-0,035788119	-110,80641	0,0031039151	0,0019691479
11,320313	5	-0,035454333	-110,61922	-0,00047571652	-0,0016628695
11,330078	5	-0,035631657	-111,69171	0,0029969786	0,0018174439
11,339844	5	-0,035743415	-113,40347	-0,0002949356	-0,001522562
11,349609	5	-0,035722554	-113,02711	0,002899009	0,0016798632
11,359375	5	-0,036250055	-113,08701	-1,1799129e-05	-0,0012090288
11,369141	5	-0,036358833	-115,06587	0,0024650227	0,0012468473
11,378906	5	-0,036610663	-115,8289	0,00042456915	-0,00067862013
11,388672	5	-0,035848469	-117,39454	0,002179859	0,00082337938
11,398438	5	-0,036358833	-117,08032	0,0007212896	-0,00047350564
11,408203	5	-0,036654621	-117,64108	0,0017409722	0,00051246432
11,417969	5	-0,036814809	-119,77555	0,00098026788	-0,00011193508
11,427734	5	-0,036947429	-118,92222	0,0017573118	0,00050177041
11,4375	5	-0,036402047	-118,79677	0,00098233798	-5,1579409e-05
11,447266	5	-0,03708154	-119,97135	0,0015238543	0,00030611598
11,457031	5	-0,03624782	-120,65292	0,0010880176	2,5603367e-05
11,466797	5	-0,036885589	-122,13388	0,0014505447	0,00021078682
11,476563	5	-0,037145615	-121,84376	0,0013479432	0,00023415283
11,486328	5	-0,037106127	-122,41055	0,0010479927	-0,00013676879
11,496094	5	-0,036928058	-124,44466	0,0018551759	0,00064666785
11,505859	5	-0,037243962	-124,67875	0,00055853219	-0,00053769688
11,515625	5	-0,037860125	-124,49004	0,0023277563	0,0011617065
11,525391	5	-0,03772825	-124,67846	-6,4374763e-05	-0,0012950969
11,535156	5	-0,038027763	-125,17696	0,0027846412	0,0015844248
11,544922	5	-0,038251281	-126,86586	-0,00021275206	-0,0014235772
11,554688	5	-0,037837029	-125,81885	0,0027984544	0,0016561551
11,564453	5	-0,037948787	-126,0787	-0,00034547076	-0,0014792942
11,574219	5	-0,038737804	-128,25937	0,0029105681	0,0017417729
11,583984	5	-0,038992614	-128,38678	-0,00028044145	-0,0014865762
11,59375	5	-0,039303303	-128,96782	0,0029351327	0,0017678383
11,603516	5	-0,037864596	-128,62119	-0,0006362308	-0,0017453057
11,613281	5	-0,038785487	-128,94742	0,0031760053	0,0019389952
11,623047	5	-0,039093941	-131,36952	-0,00066641939	-0,0017892055
11,632813	5	-0,038942695	-130,04366	0,0032714417	0,0021088971
11,642578	5	-0,037590414	-129,84244	-0,00088060112	-0,0020505174
11,652344	5	-0,039051473	-131,3495	0,0035466067	0,0023583984
11,662109	5	-0,038125366	-131,92775	-0,00081365491	-0,002000127
11,671875	5	-0,039038062	-132,18993	0,0032447423	0,0021214448
11,681641	5	-0,039958209	-131,67825	-0,0006965741	-0,0018893192
11,691406	5	-0,039806962	-132,03107	0,0032090673	0,0020961182
11,701172	5	-0,039122254	-134,35805	-0,00051884912	-0,0016894238
11,710938	5	-0,038086623	-133,37698	0,003088023	0,0019186626
11,720703	5	-0,038728863	-132,60745	-0,00038999031	-0,0016337798
11,730469	5	-0,03849417	-134,16443	0,0030824624	0,0019034833
11,740234	5	-0,038582832	-134,4736	-0,00048063448	-0,0016404485
11,75	5	-0,039251894	-134,94104	0,0030186439	0,0018949672
11,759766	5	-0,039403141	-133,93694	-0,00017751154	-0,0013576768
11,769531	5	-0,039632618	-133,87144	0,0026349905	0,0014446925
11,779297	5	-0,039287657	-135,99655	0,00017871673	-0,0010166853
11,789063	5	-0,039830059	-135,30991	0,0022962135	0,0011333821
11,798828	5	-0,039496273	-135,15131	0,00057929772	-0,00045607856
11,808594	5	-0,039675087	-135,41093	0,0019007144	0,00054654258
11,818359	5	-0,039683282	-136,00386	0,0008706284	-0,00027036134
11,828125	5	-0,039996952	-136,82037	0,0017682421	0,00052153238
11,837891	5	-0,040348619	-135,65222	0,00094366801	-4,8591901e-05
11,847656	5	-0,039431453	-134,6651	0,0016514688	0,00039645602
11,857422	5	-0,039631873	-137,25975	0,0010222205	-8,1550388e-06
11,867188	5	-0,039437413	-136,487	0,001524746	0,00031754447
11,876953	5	-0,03990978	-135,77745	0,001171126	6,286311e-05
11,886719	5	-0,04055649	-135,90785	0,0012209571	0,00013503901
11,896484	5	-0,0395827	-136,04515	0,0016021663	0,00042354732
11,90625	5	-0,040248036	-138,09029	0,00081177161	-0,00039662453
11,916016	5	-0,039240718	-135,92267	0,0022649551	0,00089817453
11,925781	5	-0,039980561	-135,64366	0,00027284783	-0,00085264444
11,935547	5	-0,039567053	-137,39342	0,0025892085	0,0014522511
11,945313	5	-0,039462	-136,18201	-0,00018369232	-0,0013820024
11,955078	5	-0,039041042	-136,20503	0,002763076	0,0016281949
11,964844	5	-0,040203333	-135,83348	-0,00029560848	-0,0015000696
11,974609	5	-0,040115416	-135,54933	0,0028167546	0,0016891283
11,984375	5	-0,040386617	-137,34587	-0,00021007625	-0,0014461202
11,994141	5	-0,040213019	-136,11971	0,0029333381	0,0018058189
12,003906	5	-0,039833039	-134,71768	-0,00036645331	-0,0015708418
12,013672	5	-0,040355325	-136,34966	0,0029977798	0,0017975906
12,023438	6	-0,039842725	-135,97174	-0,00056862202	-0,0017615722
12,033203	6	-0,039666891	-135,66077	0,0032404184	0,0021821877
12,042969	6	-0,039768219	-135,39746	-0,00079510384	-0,0019416595
12,052734	6	-0,040078163	-134,40488	0,0033311401	0,002179096
12,0625	6	-0,040255487	-135,94675	-0,00081028411	-0,0019991798
12,072266	6	-0,039879978	-134,63817	0,0034903204	0,00234367
12,082031	6	-0,040135533	-133,81036	-0,00084840623	-0,0019678569
12,091797	6	-0,039484352	-134,36823	0,003188797	0,0020208997
12,101563	6	-0,03985092	-133,94862	-0,00060128892	-0,0017721576
12,111328	6	-0,039929897	-134,02908	0,0032357527	0,0021191938
12,121094	6	-0,040077418	-133,60866	-0,00059096259	-0,0017299247
12,130859	6	-0,03978461	-132,61177	0,0030412546	0,0018946975
12,140625	6	-0,03965646	-133,59636	-0,00038547369	-0,0015429677
12,150391	6	-0,039672107	-133,20096	0,0029467104	0,001850281
12,160156	6	-0,038737804	-131,74557	-0,00042607586	-0,0016067175
12,169922	6	-0,039448589	-132,06616	0,0028774084	0,001637865
12,179688	6	-0,039024651	-130,91359	3,8021826e-05	-0,0011070967
12,189453	6	-0,039499253	-131,44618	0,0024329191	0,0011590074
12,199219	6	-0,039575994	-130,87622	0,0003860837	-0,00080998667
12,208984	6	-0,039358437	-129,51196	0,0021686992	0,00088668655
12,21875	6	-0,040198117	-130,58743	0,00078615022	-0,0002685409
12,228516	6	-0,039879233	-129,60696	0,0016830522	0,0004629475
12,238281	6	-0,038444996	-129,21733	0,00082573149	-0,00022251304
12,248047	6	-0,03901124	-128,64009	0,0017371475	0,00048692265
12,257813	6	-0,038871914	-127,43376	0,0010596217	4,0471059e-05
12,267578	6	-0,038474053	-127,89471	0,0014807878	0,00034183453
12,277344	6	-0,038398802	-127,42918	0,0011287718	3,2669632e-05
12,287109	6	-0,038789213	-126,01035	0,0014241207	0,00022913257
12,296875	6	-0,039225072	-127,0653	0,0014999232	0,00023357366
12,306641	6	-0,038978457	-124,7543	0,0010043707	-0,00013770914
12,316406	6	-0,038806349	-125,40741	0,0017371747	0,00065484236
12,326172	6	-0,038183481	-124,91751	0,00046245332	-0,00066068547
12,335938	6	-0,038196146	-123,59027	0,00251312	0,001233839
12,345703	6	-0,0392735	-123,68767	-7,7059813e-05	-0,0012345039
12,355469	6	-0,037848949	-122,3588	0,0027022166	0,0015490429
12,365234	6	-0,038190186	-121,66891	-0,00022153719	-0,0014255149
12,375	6	-0,038067251	-122,16993	0,0028321496	0,001717786
12,384766	6	-0,038319081	-120,31943	-0,00036345518	-0,0015397056
12,394531	6	-0,037573278	-120,71365	0,0028632856	0,0016946712
12,404297	6	-0,037258118	-119,97197	-0,00031118703	-0,0015024154
12,414063	6	-0,038733333	-119,32092	0,0030153729	0,0018848312
12,423828	6	-0,037893653	-118,92094	-0,00050333299	-0,0017147909
12,433594	6	-0,03798008	-117,62732	0,0030773599	0,0019415026
12,443359	6	-0,037304312	-117,22416	-0,00069430924	-0,0018313283
12,453125	6	-0,037247688	-116,87704	0,0033880048	0,0022536919
12,462891	6	-0,03746599	-115,18674	-0,00094919768	-0,002098145
12,472656	6	-0,037141144	-115,01575	0,0033976426	0,0022296668
12,482422	6	-0,03695637	-114,46718	-0,0007301576	-0,0018324697
12,492188	6	-0,03759861	-113,19425	0,0033154248	0,0022654636
12,501953	6	-0,03670305	-113,44191	-0,00071652903	-0,0018895578
12,511719	6	-0,03644377	-112,0228	0,0031347307	0,0020066593
12,521484	6	-0,037822127	-111,28139	-0,00051390042	-0,0016741538
12,53125	6	-0,037115067	-111,1413	0,0031144037	0,0020337251
12,541016	6	-0,037123263	-109,47794	-0,00059184164	-0,0017449677
12,550781	6	-0,035668164	-109,28834	0,0030431109	0,0019349252
12,560547	6	-0,035931915	-108,08738	-0,00044496104	-0,0015793671
12,570313	6	-0,03612861	-107,27428	0,0028976901	0,0017541265
12,580078	6	-0,035548955	-107,44113	-0,0001491094	-0,0013893959
12,589844	6	-0,036489964	-105,33386	0,0026285234	0,0014154682
12,599609	6	-0,036008656	-104,89164	0,00023411223	-0,00091549009
12,609375	6	-0,035601854	-104,52312	0,0021818578	0,0009629238
12,619141	6	-0,035757571	-103,14585	0,00065738097	-0,00039856095
12,628906	6	-0,035636872	-102,73196	0,0019589812	0,00061816559
12,638672	6	-0,034687668	-101,65119	0,00088539976	-0,00022748034
12,648438	6	-0,035478175	-100,59507	0,0017306581	0,00048077505
12,658203	6	-0,036247075	-100,80463	0,00089875271	-0,00014446938
12,667969	6	-0,035217404	-98,598564	0,001657147	0,00040951418
12,677734	6	-0,035096705	-98,278877	0,0010949832	6,5658242e-06
12,6875	6	-0,034805387	-98,238426	0,0014843817	0,00031744217
12,697266	6	-0,035589933	-95,815994	0,0011840041	0,00015066966
12,707031	6	-0,035204738	-95,809563	0,0011900206	2,4982728e-06
12,716797	6	-0,03393963	-93,684135	0,0017078242	0,00051606342
12,726563	6	-0,033261627	-93,469337	0,0007086799	-0,00039960156
12,736328	6	-0,034530461	-93,84407	0,0020832841	0,0008882574
12,746094	6	-0,033989549	-91,533844	0,0001171176	-0,0010043161
12,755859	6	-0,03368929	-91,109833	0,00269319	0,0015302028
12,765625	6	-0,033577532	-90,526733	-0,0001851804	-0,0013382535
12,775391	6	-0,034014881	-89,424294	0,0028397145	0,0016593164
12,785156	6	-0,03336519	-88,97625	-0,00032679862	-0,0014512662
12,794922	6	-0,033989549	-86,601097	0,0028722847	0,0017632277
12,804688	6	-0,033291429	-86,38166	-0,00034501107	-0,0015938047
12,814453	6	-0,033359975	-86,350479	0,0028372589	0,0017204507
12,824219	6	-0,032427907	-84,464264	-0,00034855839	-0,001558539
12,833984	6	-0,033131242	-83,417984	0,0030803902	0,0019766933
12,84375	6	-0,032763183	-82,885338	-0,0005993176	-0,001759002
12,853516	6	-0,032602996	-81,625938	0,0032123567	0,0020259051
12,863281	6	-0,033023208	-82,075981	-0,00069298141	-0,001871706
12,873047	6	-0,031712651	-79,419151	0,0034207387	0,0022578882
12,882813	6	-0,032583624	-79,168304	-0,0009383267	-0,0021258777
12,892578	6	-0,032620877	-79,175171	0,0034183143	0,0022742373
12,902344	6	-0,032409281	-77,2071	-0,00066896598	-0,0017847912
12,912109	6	-0,032050163	-75,894058	0,0032376177	0,0020835113
12,921875	6	-0,030588359	-74,76915	-0,00063485524	-0,0018287301
12,931641	6	-0,031613559	-74,490646	0,0030836123	0,0019566815
12,941406	6	-0,031217933	-74,242096	-0,00046194415	-0,0016127824
12,951172	6	-0,031363219	-71,805527	0,0029909918	0,0018128045
12,960938	6	-0,029845536	-70,958176	-0,00044244138	-0,0015429824
12,970703	6	-0,031050295	-71,536972	0,0030642059	0,0019087543
12,980469	6	-0,030495226	-69,667191	-0,00034397395	-0,0015043877
12,990234	6	-0,03041625	-68,893822	0,0027323393	0,0015579062
13	6	-0,030474365	-67,350998	0,00012073215	-0,0010442813
13,009766	6	-0,03105551	-67,065285	0,0024585449	0,0012104211
13,019531	6	-0,030396134	-67,155472	0,00038947043	-0,00071688322
13,029297	6	-0,030310452	-64,655708	0,0019910133	0,00078577694
13,039063	6	-0,029858202	-63,446476	0,00091294502	-0,00017383471
13,048828	6	-0,029952079	-63,530132	0,0018131253	0,00055753533
13,058594	6	-0,029782206	-62,552078	0,00085469498	-0,00020691863
13,068359	6	-0,028762221	-61,94841	0,001650101	0,00041208637
13,078125	6	-0,030189753	-59,558788	0,0010422387	-2,174158e-05
13,087891	6	-0,029300153	-59,411266	0,001489787	0,00034455064
13,097656	6	-0,029642135	-60,145016	0,0010919881	-3,293535e-06
13,107422	6	-0,028828532	-57,897827	0,0014249935	0,00021826534
13,117188	6	-0,029035658	-56,439602	0,0014497088	0,00033742966
13,126953	6	-0,028327107	-56,071358	0,00091558613	-0,00019116589
13,136719	6	-0,028621405	-55,488422	0,0019695007	0,00073057431
13,146484	6	-0,027957559	-54,779984	0,00031237214	-0,00085060019
13,15625	6	-0,026792288	-52,700489	0,0024917929	0,0012485136
13,166016	6	-0,027614832	-52,262787	-7,3309639e-05	-0,0012284605
13,175781	6	-0,028994679	-52,891151	0,0027419343	0,0016468694
13,185547	6	-0,028000027	-50,862003	-0,00026741414	-0,0014253568
13,195313	6	-0,027513504	-49,737541	0,0028368342	0,001696856
13,205078	6	-0,0263758	-49,019047	-0,00030940791	-0,0015273343
13,214844	6	-0,027619302	-48,434547	0,0029073835	0,0017353713
13,224609	6	-0,027105212	-48,791336	-0,0003769563	-0,0016583104
13,234375	6	-0,026986003	-46,157688	0,0029921143	0,0018173374
13,244141	6	-0,025773793	-44,828934	-0,00045181296	-0,0016580679
13,253906	6	-0,026807189	-45,78788	0,0031543137	0,0019679335
13,263672	6	-0,026000291	-44,333508	-0,00078393699	-0,0019280781
13,273438	6	-0,026243925	-43,532475	0,003417653	0,0022610575
13,283203	6	-0,026483089	-42,520947	-0,00083119737	-0,0019520131
13,292969	6	-0,025678426	-41,983276	0,0032991911	0,0021834311
13,302734	6	-0,025234371	-42,672047	-0,0008740545	-0,0019908296
13,3125	6	-0,025811791	-39,968266	0,003322117	0,0021981054
13,322266	6	-0,024871528	-38,967358	-0,00058416987	-0,0017400517
13,332031	6	-0,025624037	-39,064922	0,0032089949	0,0019778479
13,341797	6	-0,026036799	-38,773064	-0,00065022078	-0,0017757507
13,351563	6	-0,024828315	-37,651619	0,0031699191	0,0020305475
13,361328	6	-0,025415421	-36,09024	-0,00049007987	-0,0016757895
13,371094	6	-0,024078041	-35,547428	0,0029570647	0,001758588
13,380859	6	-0,024695694	-36,544876	-0,00033016986	-0,0015050462
13,390625	6	-0,025152415	-34,89185	0,0029092848	0,0017902369
13,400391	6	-0,024499744	-33,119301	-0,00016676437	-0,0012952418
13,410156	6	-0,024723262	-33,361427	0,0024747199	0,001297978
13,419922	6	-0,024680048	-33,353661	0,00030321404	-0,00079265854
13,429688	6	-0,02406612	-32,648296	0,0022090885	0,00089518697
13,439453	6	-0,023721904	-30,849483	0,00062343618	-0,00048602873
13,449219	6	-0,02341494	-30,037891	0,0017382624	0,00056455849
13,458984	6	-0,022982061	-31,261648	0,00099170243	-0,00013260578
13,46875	6	-0,023973733	-29,690544	0,0017801101	0,0005513319
13,478516	6	-0,023281574	-28,58676	0,0009347063	-0,00015848811
13,488281	6	-0,023312122	-28,483273	0,0015640273	0,00035801218
13,498047	6	-0,022609532	-28,298702	0,001022762	1,2435921e-05
13,507813	6	-0,022953004	-27,953144	0,0014900265	0,0002701435
13,517578	6	-0,022391975	-26,50721	0,0013061047	0,00015194368
13,527344	6	-0,02258569	-25,646221	0,0011046075	-6,2891049e-05
13,537109	6	-0,022000819	-26,002117	0,0018385989	0,00057335588
13,546875	6	-0,022768974	-25,766809	0,00064131949	-0,00044159518
13,556641	6	-0,021652877	-24,599489	0,0022418932	0,0010435563
13,566406	6	-0,022339821	-24,421066	-1,058128e-05	-0,0012147968
13,576172	6	-0,022590905	-23,542419	0,0027791101	0,0014913591
13,585938	6	-0,021698326	-23,851152	-0,00023086744	-0,0013583741
13,595703	6	-0,021672994	-22,480879	0,0028401744	0,0016163039
13,605469	6	-0,022787601	-21,319874	-0,00031181495	-0,0014733704
13,615234	6	-0,021990389	-22,470709	0,0029097989	0,00175024
13,625	6	-0,021716952	-22,416059	-0,0003275687	-0,0014468303
13,634766	6	-0,021488965	-21,195374	0,0029255059	0,0017555295
13,644531	6	-0,021147728	-20,811874	-0,00051517971	-0,0016677898
13,654297	6	-0,021965057	-20,108353	0,0030793895	0,0019703575
13,664063	6	-0,020557642	-20,73247	-0,00057314872	-0,0017946027
13,673828	6	-0,021293759	-19,775591	0,0032681786	0,0021456643
13,683594	6	-0,02097711	-18,868614	-0,0009029865	-0,0020316218
13,693359	6	-0,020510703	-19,251612	0,0034825867	0,0023619081
13,703125	6	-0,01982674	-18,532444	-0,00086042768	-0,0020258338
13,712891	6	-0,020582974	-18,459129	0,0032581806	0,0021446589
13,722656	6	-0,020641088	-17,626806	-0,00073490693	-0,0018632007
13,732422	6	-0,020361692	-17,230343	0,003319446	0,0021214939
13,742188	6	-0,020069629	-18,17448	-0,00055066997	-0,0017085802
13,751953	6	-0,020120293	-17,662682	0,0030290333	0,0018767826
13,761719	6	-0,021247566	-16,467031	-0,00051095197	-0,0017093483
13,771484	6	-0,02066642	-17,204527	0,0031443473	0,0019711885
13,78125	6	-0,020612031	-16,757324	-0,00051647879	-0,0016744467
13,791016	6	-0,020593405	-16,783253	0,0029869187	0,0018280231
13,800781	6	-0,020528585	-16,191267	-0,00024569672	-0,0013873156
13,810547	6	-0,020317733	-15,541278	0,0027602331	0,0015013188
13,820313	6	-0,020602345	-16,946589	7,5415301e-05	-0,0010688958
13,830078	6	-0,020011514	-16,405954	0,0023224493	0,0011117042
13,839844	6	-0,019974262	-15,277974	0,00056258106	-0,00053370825
13,849609	6	-0,020074844	-15,606489	0,0018881984	0,00065219949
13,859375	6	-0,020058453	-15,098658	0,00090114959	-0,00017684768
13,869141	6	-0,020378828	-15,879516	0,0016845798	0,00051682105
13,878906	6	-0,020113587	-15,574917	0,00099046144	-8,1634353e-05
13,888672	6	-0,020167232	-14,566351	0,0017123076	0,00047426613
13,898438	6	-0,019267946	-15,956349	0,0010205801	-7,4719283e-05
13,908203	6	-0,019688159	-15,436728	0,0015927978	0,00032795753
13,917969	6	-0,020001829	-15,280042	0,001140747	6,6295033e-05
13,927734	6	-0,019227713	-15,037749	0,0013258585	0,00018016086
13,9375	6	-0,019806623	-14,846753	0,0015258678	0,00036545287
13,947266	6	-0,01994893	-15,643538	0,00079713145	-0,00042802872
13,957031	6	-0,019595772	-15,113186	0,0022279639	0,00086281542
13,966797	6	-0,019603968	-14,370717	0,00031018798	-0,00082305487
13,976563	6	-0,019859523	-16,025417	0,0025212178	0,001314364
13,986328	6	-0,020037591	-15,373361	-0,00015197671	-0,0013763574
13,996094	6	-0,020004064	-15,405436	0,0027880657	0,0016016879
14,005859	6	-0,0192523	-16,118401	-0,00027660222	-0,001475909
14,015625	7	-0,019874424	-15,317872	0,0028446456	0,0017005567
14,025391	7	-0,019988418	-16,017929	-0,00035086254	-0,0015328419
14,035156	7	-0,019876659	-16,315989	0,0029567382	0,0018011527
14,044922	7	-0,018945336	-15,455838	-0,00035885474	-0,0015197927
14,054688	7	-0,020085275	-16,795769	0,0029522649	0,0018732899
14,064453	7	-0,019560009	-16,023518	-0,00061167928	-0,0017975329
14,074219	7	-0,019965321	-16,531628	0,0032194576	0,0021082452
14,083984	7	-0,019467622	-16,933121	-0,00073283142	-0,0018832815
14,09375	7	-0,02065748	-16,724579	0,0033401377	0,0022027071
14,103516	7	-0,020029396	-17,82015	-0,00083972205	-0,0019836952
14,113281	7	-0,019578636	-17,620884	0,0034809727	0,0023504633
14,123047	7	-0,019878149	-17,522816	-0,00081571937	-0,0019706439
14,132813	7	-0,019952655	-18,89443	0,003144695	0,0020174077
14,142578	7	-0,02052933	-17,981976	-0,00068183232	-0,0017890468
14,152344	7	-0,020830333	-18,692818	0,0033229939	0,0020884078
14,162109	7	-0,019556284	-19,351299	-0,0005626402	-0,0017059315
14,171875	7	-0,020372868	-18,992386	0,0030121228	0,001858816
14,181641	7	-0,020687282	-20,246208	-0,0003660786	-0,0015525508
14,191406	7	-0,02059713	-20,06555	0,0029753738	0,0018201648
14,201172	7	-0,020385534	-20,301807	-0,00045675843	-0,0016122558
14,210938	7	-0,020714104	-21,323395	0,0028362656	0,001694983
14,220703	7	-0,019552559	-21,232031	2,1790038e-06	-0,0011748881
14,230469	7	-0,020641834	-21,960474	0,0025113621	0,0011687791
14,240234	7	-0,020805746	-22,380966	0,00030673575	-0,00078251411
14,25	7	-0,020011514	-22,831968	0,0021648942	0,00094814354
14,259766	7	-0,021080673	-23,670158	0,00077469996	-0,0002819518
14,269531	7	-0,020805001	-23,074318	0,0016974398	0,00046492147
14,279297	7	-0,020838529	-23,8459	0,00086561852	-0,00020821695
14,289063	7	-0,020196289	-24,926886	0,0017681774	0,00051787589
14,298828	7	-0,020909309	-24,849997	0,00099875114	-2,1906453e-05
14,308594	7	-0,020831078	-25,618114	0,0014951108	0,00033346805
14,318359	7	-0,021501631	-25,738255	0,0010891281	2,5976187e-05
14,328125	7	-0,021243095	-26,302412	0,0014790219	0,00027096816
14,337891	7	-0,02104342	-27,557072	0,0013456413	0,00013691635
14,347656	7	-0,020767748	-27,116016	0,0010076585	-0,00011634023
14,357422	7	-0,0228405	-27,755163	0,0017946396	0,00062328036
14,367188	7	-0,020631403	-29,793196	0,00052092411	-0,00069070171
14,376953	7	-0,021854043	-29,66132	0,002494998	0,0011945246
14,386719	7	-0,021822006	-30,31712	-3,1680684e-05	-0,0011383523
14,396484	7	-0,022336096	-30,742306	0,002697668	0,0014894828
14,40625	7	-0,022927672	-31,411015	-0,00020198451	-0,0014395051
14,416016	7	-0,023373961	-32,896065	0,0028116186	0,0016838791
14,425781	7	-0,02201274	-32,326431	-0,00034837431	-0,0015487466
14,435547	7	-0,022634864	-33,065659	0,0028794457	0,0017324412
14,445313	7	-0,0221394	-33,803154	-0,00036527068	-0,0015116681
14,455078	7	-0,02271682	-34,280418	0,0030475368	0,0018870928
14,464844	7	-0,022242218	-35,802292	-0,00052429852	-0,0016604215
14,474609	7	-0,023241341	-35,998486	0,0031165225	0,0019506408
14,484375	7	-0,021796674	-36,95369	-0,00071337767	-0,0018155065
14,494141	7	-0,023512542	-38,546921	0,0033428459	0,0022722445
14,503906	7	-0,023891777	-38,725788	-0,00094124785	-0,0020772624
14,513672	7	-0,022338331	-39,181652	0,0033937104	0,0022061456
14,523438	7	-0,023861974	-40,394516	-0,00081708422	-0,0019385733
14,533203	7	-0,022887439	-40,845741	0,0033820476	0,0022704031
14,542969	7	-0,0231646	-41,68639	-0,00070183934	-0,0018913095
14,552734	7	-0,024591386	-41,685104	0,0031615074	0,001997092
14,5625	7	-0,02476722	-42,33498	-0,00049447	-0,0016724088
14,572266	7	-0,024490058	-45,354198	0,0031183299	0,0020413662
14,582031	7	-0,023885071	-45,147278	-0,00060040562	-0,0017757539
14,591797	7	-0,025136024	-45,040661	0,0030778782	0,0019395216
14,601563	7	-0,024428219	-46,369473	-0,00038729966	-0,0015390127
14,611328	7	-0,025296956	-47,773327	0,0029418075	0,001770947
14,621094	7	-0,024861842	-48,60252	-0,00030049297	-0,0014306314
14,630859	7	-0,024547428	-48,453491	0,0026396494	0,001442704
14,640625	7	-0,023861229	-48,967079	0,00027469461	-0,00090676593
14,650391	7	-0,024101883	-51,533504	0,0022278542	0,00098527677
14,660156	7	-0,025743991	-51,603241	0,00064438093	-0,00045861918
14,669922	7	-0,025752932	-53,01643	0,0019939805	0,0007535505
14,679688	7	-0,026060641	-53,133667	0,00088137522	-0,00017918777
14,689453	7	-0,025060773	-54,010357	0,0016251717	0,00042493426
14,699219	7	-0,025720894	-55,535809	0,0008841299	-0,00020892679
14,708984	7	-0,026357174	-55,764076	0,0016434933	0,00043075401
14,71875	7	-0,026524067	-56,149197	0,0011515856	1,6191043e-05
14,728516	7	-0,026939809	-57,869999	0,001519785	0,000295543
14,738281	7	-0,026840717	-59,117451	0,0011434879	0,00013322715
14,748047	7	-0,026583672	-59,893505	0,0012521036	0,00010222706
14,757813	7	-0,026785582	-60,296951	0,0017082294	0,00047052396
14,767578	7	-0,026346743	-61,172527	0,00066943187	-0,00039469072
14,777344	7	-0,028697401	-63,811825	0,0021245093	0,00088647415
14,787109	7	-0,027242303	-62,969997	0,00022841356	-0,00092143164
14,796875	7	-0,028426945	-63,388588	0,0026827764	0,0014679726
14,806641	7	-0,028762966	-65,177292	-0,00025691057	-0,001385553
14,816406	7	-0,027370453	-66,465645	0,002824374	0,0016624641
14,826172	7	-0,028260052	-67,462639	-0,00027273025	-0,001439332
14,835938	7	-0,028689951	-67,464821	0,0028687224	0,0016862634
14,845703	7	-0,028472394	-68,577316	-0,00035500969	-0,0015778746
14,855469	7	-0,028656423	-70,953209	0,0028951664	0,0016733315
14,865234	7	-0,029361248	-70,89827	-0,00037762598	-0,0015240698
14,875	7	-0,028242916	-70,883125	0,003133944	0,0019620894
14,884766	7	-0,030034035	-72,571526	-0,00063902419	-0,0017892517
14,894531	7	-0,028570741	-73,888435	0,0032529733	0,0020887938
14,904297	7	-0,02893731	-75,776649	-0,0007485376	-0,0018229419
14,914063	7	-0,02996549	-75,103477	0,0034483697	0,0022800211
14,923828	7	-0,029601902	-75,556992	-0,0010034583	-0,002080072
14,933594	7	-0,030782819	-78,320114	0,0033966387	0,0022753691
14,943359	7	-0,030104071	-78,622589	-0,0006843101	-0,0018082041
14,953125	7	-0,030701607	-79,391884	0,0032478021	0,0021024344
14,962891	7	-0,029526651	-79,843491	-0,00063693908	-0,0018394496
14,972656	7	-0,031289458	-81,588715	0,00313132	0,0019311446
14,982422	7	-0,030726939	-83,335724	-0,00046080851	-0,0015629316
14,992188	7	-0,031449646	-82,626343	0,0030017265	0,0018905656
15,001953	7	-0,031325966	-83,233749	-0,00043610315	-0,0015995952
15,011719	7	-0,031206757	-85,736427	0,0030586503	0,0019328481
15,021484	7	-0,03073439	-86,397362	-0,00033730423	-0,0015202349
15,03125	7	-0,030695647	-86,874229	0,0027973158	0,0016495199
15,041016	7	-0,032199174	-87,533058	7,8137964e-05	-0,0010819623
15,050781	7	-0,032509863	-88,32386	0,0024423602	0,0011864282
15,060547	7	-0,032038987	-91,030151	0,0003914455	-0,00075358694
15,070313	7	-0,031688064	-90,41877	0,0020014727	0,0007628614
15,080078	7	-0,031478703	-90,859222	0,00081489491	-0,00017803701
15,089844	7	-0,03227219	-92,690376	0,0018406521	0,00050761329
15,099609	7	-0,031935424	-94,238632	0,00090052065	-0,00012447199
15,109375	7	-0,033003092	-94,957855	0,0016707156	0,00043333654
15,119141	7	-0,033938885	-95,116722	0,0010279297	-1,995184e-05
15,128906	7	-0,033273548	-95,609467	0,0014826809	0,00033608609
15,138672	7	-0,033709407	-98,066864	0,0011828551	7,0344249e-05
15,148438	7	-0,033469498	-97,96701	0,001411316	0,00027033529
15,158203	7	-0,033856183	-98,487419	0,0013331054	0,00026261245
15,167969	7	-0,034376234	-100,05288	0,0009794425	-0,0001620056
15,177734	7	-0,034563243	-100,91594	0,0020310811	0,00075355463
15,1875	7	-0,034897774	-102,23117	0,00043562235	-0,00076107623
15,197266	7	-0,033678859	-101,87997	0,0024301868	0,0012322102
15,207031	7	-0,034814328	-102,26257	-8,4987259e-05	-0,0012502403
15,216797	7	-0,035201013	-104,9516	0,0027880331	0,0015907391
15,226563	7	-0,034379214	-105,22044	-0,00024441397	-0,0014050741
15,236328	7	-0,035221875	-105,62321	0,0027973647	0,0016563889
15,246094	7	-0,035735965	-106,61809	-0,0002943768	-0,0014251994
15,255859	7	-0,035541505	-107,33105	0,0029218476	0,0017434602
15,265625	7	-0,034890324	-109,47241	-0,00046600137	-0,0016064788
15,275391	7	-0,035437196	-108,94183	0,0030007954	0,0018279963
15,285156	7	-0,035408139	-109,31377	-0,00044001208	-0,001626635
15,294922	7	-0,035475194	-111,31648	0,0031768312	0,0020460892
15,304688	7	-0,035452098	-111,72311	-0,00075428456	-0,0019710443
15,314453	7	-0,035941601	-111,93679	0,0034224568	0,0021918586
15,324219	7	-0,035843998	-112,96984	-0,0007843037	-0,0019601241
15,333984	7	-0,03619194	-113,1781	0,0033932724	0,0021803852
15,34375	7	-0,036922842	-115,48379	-0,00083991431	-0,0020536848
15,353516	7	-0,035740435	-115,41489	0,0033363509	0,0022275345
15,363281	7	-0,036854297	-114,97238	-0,0006154229	-0,0017454888
15,373047	7	-0,036104023	-117,14268	0,0031475578	0,0020316294
15,382813	7	-0,036752224	-117,714	-0,00066475524	-0,0017613551
15,392578	7	-0,036966801	-118,20042	0,0031373722	0,0020135064
15,402344	7	-0,036397576	-118,77061	-0,00048650851	-0,0016333006
15,412109	7	-0,036745518	-119,05164	0,0029433016	0,0018091986
15,421875	7	-0,037650764	-121,01959	-0,00034659664	-0,0014937355
15,431641	7	-0,037435442	-120,89923	0,0030129075	0,0017644375
15,441406	7	-0,037533045	-120,89331	-0,00024261768	-0,0013650956
15,451172	7	-0,038054585	-122,47911	0,0025140389	0,0013549208
15,460938	7	-0,036901981	-122,96811	0,00030960183	-0,00077969744
15,470703	7	-0,037341565	-123,7669	0,0022786548	0,00092167791
15,480469	7	-0,03766641	-124,07877	0,00053870282	-0,00056829082
15,490234	7	-0,037746876	-124,15398	0,0019044034	0,00062560523
15,5	7	-0,037596375	-125,65428	0,00095621339	-0,00010237956
15,509766	7	-0,037842989	-125,83717	0,0017437933	0,00049191207
15,519531	7	-0,038234144	-125,55717	0,00087469688	-0,00017670216
15,529297	7	-0,037492067	-127,2003	0,0015462028	0,00038944316
15,539063	7	-0,038505346	-126,39904	0,001069253	6,8465306e-05
15,548828	7	-0,037842244	-128,75223	0,0014326267	0,00023390181
15,558594	7	-0,038968772	-128,55537	0,0012377675	0,00013847195
15,568359	7	-0,038047135	-128,28827	0,0011940195	1,358334e-05
15,578125	7	-0,038748235	-130,19688	0,0016813013	0,00054292148
15,587891	7	-0,038287044	-129,90552	0,00067610526	-0,00039221472
15,597656	7	-0,038892776	-130,53798	0,0021820434	0,0010361699
15,607422	7	-0,039458275	-131,07782	8,2402694e-05	-0,0010745815
15,617188	7	-0,038409978	-130,53679	0,0026815429	0,0014959036
15,626953	7	-0,03869459	-131,98039	-0,00024145222	-0,0014654142
15,636719	7	-0,039447844	-132,21339	0,0027704919	0,0016784695
15,646484	7	-0,039183348	-131,92171	-0,00029762494	-0,0014359708
15,65625	7	-0,038743019	-133,26683	0,0028699902	0,001717661
15,666016	7	-0,039748102	-132,86255	-0,0003170775	-0,0014852599
15,675781	7	-0,039246678	-133,58675	0,0028648747	0,0017531248
15,685547	7	-0,039480627	-134,34134	-0,00052578968	-0,0016721499
15,695313	7	-0,03939271	-133,80037	0,0031482934	0,0019880938
15,705078	7	-0,039993227	-135,06235	-0,0006080087	-0,0017620559
15,714844	7	-0,039049983	-134,87204	0,0032204492	0,0021260791
15,724609	7	-0,040326267	-134,83168	-0,00087625202	-0,0019749349
15,734375	7	-0,038959831	-136,2162	0,0034945393	0,00240782
15,744141	7	-0,040210038	-134,88271	-0,00086492713	-0,0019913693
15,753906	7	-0,039825588	-135,80153	0,003263152	0,0021017119
15,763672	7	-0,039896369	-136,35703	-0,00077809207	-0,0018547097
15,773438	7	-0,039575249	-136,09702	0,0032595631	0,0021062854
15,783203	7	-0,039890409	-137,12379	-0,00052444066	-0,0017250213
15,792969	7	-0,039173663	-136,50873	0,0029979271	0,0018649304
15,802734	7	-0,039916486	-136,89157	-0,00040751445	-0,001606934
15,8125	7	-0,040169805	-138,39505	0,0031044222	0,0019535457
15,822266	7	-0,040005147	-137,0439	-0,00052842789	-0,0016256017
15,832031	7	-0,039368868	-137,07759	0,0029753153	0,0018146348
15,841797	7	-0,040096045	-138,11711	-0,00027261005	-0,0014048649
15,851563	7	-0,04009679	-137,33966	0,0027942839	0,0015634018
15,861328	7	-0,040770322	-138,14958	7,5690186e-05	-0,0011059539
15,871094	7	-0,04036352	-137,26328	0,0023405636	0,0011577045
15,880859	7	-0,041178614	-137,37621	0,0005961454	-0,00059462327
15,890625	7	-0,040750951	-138,89612	0,0019663575	0,00067101087
15,900391	7	-0,040566176	-137,6698	0,0008179929	-0,00028453578
15,910156	7	-0,040455908	-137,74434	0,0017686994	0,00050780742
15,919922	7	-0,040377676	-138,40428	0,0009599317	-7,2548137e-05
15,929688	7	-0,039800256	-137,69946	0,0017103386	0,00046518006
15,939453	7	-0,041212887	-138,98967	0,0010332497	-6,6305947e-05
15,949219	7	-0,040730834	-137,60001	0,0015133959	0,00033666627
15,958984	7	-0,040566176	-136,85687	0,0011421933	3,4814439e-05
15,96875	7	-0,04086569	-138,37689	0,0012974412	0,0001958081
15,978516	7	-0,040303171	-137,24512	0,0014337535	0,00031968841
15,988281	7	-0,040316582	-137,25198	0,00086621678	-0,00031336924
15,998047	7	-0,04049018	-137,71617	0,0021609366	0,0008791202
16,007813	7	-0,040044636	-137,3485	0,00038798468	-0,00071227754
16,017578	8	-0,040139258	-138,59052	0,0024986276	0,0012723027
16,027344	8	-0,040467829	-136,59636	-0,00016635502	-0,001298896
16,037109	8	-0,04036054	-136,26353	0,0028133255	0,0016305696
16,046875	8	-0,040151924	-137,59772	-0,00028484123	-0,00150079
16,056641	8	-0,038955361	-136,31097	0,0027970271	0,0016453079
16,066406	8	-0,039812922	-136,68901	-0,00030630603	-0,0014878082
16,076172	8	-0,039530545	-135,54868	0,0029434215	0,0017897878
16,085938	8	-0,040366501	-135,85159	-0,00037834543	-0,0014841248
16,095703	8	-0,039400905	-136,55573	0,0029263292	0,0017846976
16,105469	8	-0,040838867	-134,55475	-0,00055626122	-0,0017646659
16,115234	8	-0,039497018	-134,45908	0,0033140366	0,0021350479
16,125	8	-0,040373206	-135,66933	-0,00075636373	-0,0019524159
16,134766	8	-0,039990991	-134,40594	0,0033202174	0,0021950235
16,144531	8	-0,03971085	-134,04814	-0,00084948365	-0,0019857935
16,154297	8	-0,040449202	-133,02365	0,0034821122	0,0023430258
16,164063	8	-0,039545447	-133,19353	-0,00088779361	-0,0019776167
16,173828	8	-0,040389597	-134,16716	0,0031859374	0,0020454184
16,183594	8	-0,039007515	-132,87228	-0,00062718929	-0,0018088545
16,193359	8	-0,040207058	-131,90417	0,0032441735	0,0020751534
16,203125	8	-0,040207803	-132,36975	-0,00060779031	-0,0017472863
16,212891	8	-0,039569288	-131,48692	0,003021006	0,0019159561
16,222656	8	-0,039147586	-131,83403	-0,00040559258	-0,0015610633
16,232422	8	-0,040024519	-129,67094	0,0029309285	0,0018065985
16,242188	8	-0,039218366	-129,60384	-0,00042762011	-0,0015640936
16,251953	8	-0,038067251	-130,73578	0,0028901314	0,0017872218
16,261719	8	-0,039350986	-129,11087	-0,00011230775	-0,0012599151
16,271484	8	-0,039093941	-128,49496	0,0025393865	0,0012844638
16,28125	8	-0,039839	-128,27811	0,00035491452	-0,00083064224
16,291016	8	-0,039126724	-128,52129	0,0021822331	0,00094978814
16,300781	8	-0,03882274	-128,33789	0,0007233069	-0,00042348183
16,310547	8	-0,038547069	-125,96944	0,0017203578	0,00053715514
16,320313	8	-0,038474798	-125,45267	0,00088037417	-0,0001982534
16,330078	8	-0,038843602	-126,24985	0,0017640325	0,00050792441
16,339844	8	-0,038596988	-124,93082	0,00098952313	-4,9389928e-05
16,349609	8	-0,039067864	-124,10279	0,0015328209	0,00036433034
16,359375	8	-0,03798902	-123,66045	0,0010745709	7,0175884e-05
16,369141	8	-0,038541853	-123,39536	0,0014096759	0,00027758579
16,378906	8	-0,038915128	-124,11804	0,0012976578	0,00013693483
16,388672	8	-0,038047135	-121,56927	0,0011150417	-1,435008e-05
16,398438	8	-0,038922578	-120,74299	0,0016926449	0,00058849633
16,408203	8	-0,037964433	-120,92276	0,00056676881	-0,00054801418
16,417969	8	-0,037889928	-120,56664	0,0024043883	0,0011648595
16,427734	8	-0,038182735	-119,23374	8,936011e-05	-0,0010800216
16,4375	8	-0,038082898	-117,87515	0,0026907714	0,0014749307
16,447266	8	-0,036677718	-117,90711	-0,00026425783	-0,0014261438
16,457031	8	-0,037142634	-118,97379	0,0027894285	0,0016709802
16,466797	8	-0,037563592	-116,2142	-0,00032362936	-0,0014855224
16,476563	8	-0,038825721	-115,66104	0,002855341	0,0017149212
16,486328	8	-0,037079304	-116,09406	-0,00035996913	-0,0015282776
16,496094	8	-0,036948174	-115,07811	0,0029986151	0,0019129812
16,505859	8	-0,037454814	-113,74209	-0,00049492274	-0,0016430474
16,515625	8	-0,036785752	-112,48866	0,0030529434	0,001921883
16,525391	8	-0,037464499	-111,90942	-0,00067127869	-0,0017736156
16,535156	8	-0,037246197	-112,56002	0,0033792844	0,0022261038
16,544922	8	-0,036078691	-110,49545	-0,0009534416	-0,0020752009
16,554688	8	-0,036650896	-109,22894	0,0033977893	0,0022882584
16,564453	8	-0,036804378	-109,08398	-0,00075932231	-0,0019133353
16,574219	8	-0,036935508	-108,85483	0,0033436723	0,0022146767
16,583984	8	-0,036410242	-108,56493	-0,00074942724	-0,001897593
16,59375	8	-0,037694722	-106,33405	0,0031450933	0,0020506277
16,603516	8	-0,03664121	-105,56498	-0,00055223773	-0,0016155781
16,613281	8	-0,035647303	-106,16071	0,0030879143	0,0020114554
16,623047	8	-0,036402047	-104,38084	-0,00061403331	-0,0017157191
16,632813	8	-0,036345422	-103,30668	0,0031116751	0,0019924873
16,642578	8	-0,035464019	-102,66379	-0,0004134154	-0,0015591297
16,652344	8	-0,036049634	-102,06504	0,0028456016	0,0017150668
16,662109	8	-0,035763532	-101,69785	-0,00028646929	-0,0013968587
16,671875	8	-0,035981089	-99,608971	0,0026984904	0,0015542564
16,681641	8	-0,034808367	-98,408684	0,00017122933	-0,00098202936
16,691406	8	-0,034960359	-98,929199	0,0022138031	0,0010144297
16,701172	8	-0,035656989	-97,514999	0,00055995642	-0,00050036074
16,710938	8	-0,034489483	-96,599648	0,0020807069	0,00073353574
16,720703	8	-0,034942478	-95,389969	0,00074288633	-0,00024526511
16,730469	8	-0,034775585	-94,734283	0,001561336	0,00041340725
16,740234	8	-0,034373254	-95,241554	0,00092741213	-0,0001035555
16,75	8	-0,034746528	-93,205536	0,0017330841	0,00051426596
16,759766	8	-0,033744425	-91,387169	0,0010139379	-3,1681557e-05
16,769531	8	-0,034360588	-91,483894	0,0014229913	0,00032053606
16,779297	8	-0,034481287	-90,226158	0,0011337112	0,0001469467
16,789063	8	-0,033842027	-89,112312	0,0013374704	0,00018513718
16,798828	8	-0,034002215	-87,983612	0,0016224945	0,00040641069
16,808594	8	-0,033875555	-87,02433	0,0007228902	-0,00037231541
16,818359	8	-0,033501536	-87,764503	0,0020382572	0,00092184922
16,828125	8	-0,033934414	-85,784035	0,00034687677	-0,00079304329
16,837891	8	-0,032474846	-84,597931	0,0025620337	0,0013841006
16,847656	8	-0,033381581	-84,671188	-0,00018514082	-0,0013592714
16,857422	8	-0,032859296	-82,926079	0,0028196906	0,0016451607
16,867188	8	-0,032579154	-82,023178	-0,00031834992	-0,0014487605
16,876953	8	-0,032322854	-80,311539	0,0028551898	0,0016874487
16,886719	8	-0,033100694	-79,460609	-0,00038103753	-0,0015145063
16,896484	8	-0,032231957	-79,864845	0,0028584329	0,0017224726
16,90625	8	-0,03233999	-78,420639	-0,0003401321	-0,0015040454
16,916016	8	-0,032179058	-77,110992	0,002945967	0,001853895
16,925781	8	-0,031577051	-77,173355	-0,00059628801	-0,0017795264
16,935547	8	-0,031752139	-75,709984	0,0031616299	0,0020505977
16,945313	8	-0,031374395	-75,388237	-0,00076451385	-0,001855875
16,955078	8	-0,03131032	-73,403282	0,0033420392	0,0022478639
16,964844	8	-0,0318937	-71,927795	-0,00096473319	-0,0020646981
16,974609	8	-0,030839443	-72,115768	0,0034377002	0,0023000198
16,984375	8	-0,031936914	-70,442467	-0,00061453157	-0,0017344162
16,994141	8	-0,031017512	-69,21312	0,0031532552	0,0021104154
17,003906	8	-0,030342489	-68,816765	-0,00073016854	-0,001853251
17,013672	8	-0,031056255	-67,583008	0,0031082293	0,0019622245
17,023438	8	-0,030058622	-67,487892	-0,00047703143	-0,0015869684
17,033203	8	-0,029566139	-66,181213	0,002969109	0,0018831828
17,042969	8	-0,030878186	-65,079887	-0,00055906246	-0,0015854934
17,052734	8	-0,030519813	-65,282791	0,0030329968	0,0018875678
17,0625	8	-0,029856712	-63,50024	-0,00042418251	-0,0015026142
17,072266	8	-0,030505657	-62,528938	0,002797123	0,0016520164
17,082031	8	-0,029290468	-61,851406	-2,1070155e-05	-0,0011472648
17,091797	8	-0,029655546	-60,210339	0,0025009247	0,0012566098
17,101563	8	-0,029918551	-59,94698	0,00036879128	-0,00080234022
17,111328	8	-0,028604269	-58,919136	0,0020134628	0,00085779559
17,121094	8	-0,028559566	-57,322662	0,00079578889	-0,00027110829
17,130859	8	-0,02848804	-57,419277	0,0017562	0,00054187287
17,140625	8	-0,028336048	-56,055935	0,00088984275	-0,00014853606
17,150391	8	-0,028736144	-55,835377	0,0016303075	0,00040559054
17,160156	8	-0,028447807	-54,982101	0,00093199505	-6,0695311e-05
17,169922	8	-0,028070062	-53,790138	0,0015380316	0,00037146921
17,179688	8	-0,027821958	-53,429829	0,0011327557	5,8835285e-05
17,189453	8	-0,027360767	-52,190815	0,0014497008	0,00025646325
17,199219	8	-0,028058141	-50,980579	0,001281498	0,00019753628
17,208984	8	-0,027789176	-50,990692	0,0010653026	-7,5638527e-05
17,21875	8	-0,026734918	-48,9245	0,0018683866	0,00066588313
17,228516	8	-0,026940554	-48,488918	0,00040408864	-0,0007609601
17,238281	8	-0,027165562	-47,955158	0,0023686956	0,0011015007
17,248047	8	-0,026366115	-46,928822	3,8213184e-05	-0,0011060439
17,257813	8	-0,027050078	-46,976822	0,0027135301	0,0015714902
17,267578	8	-0,027127564	-45,639462	-0,0002595289	-0,0013941769
17,277344	8	-0,027057528	-44,94371	0,0028382416	0,0016814477
17,287109	8	-0,026392192	-44,296795	-0,00033783232	-0,0014804612
17,296875	8	-0,026348233	-42,844044	0,0028922113	0,0017564573
17,306641	8	-0,026059151	-42,595715	-0,00050817529	-0,0015967807
17,316406	8	-0,026220828	-42,040386	0,0029335441	0,0018423243
17,326172	8	-0,025927275	-41,046124	-0,00046109024	-0,0015764032
17,335938	8	-0,026340783	-41,026733	0,0031448083	0,0020145776
17,345703	8	-0,025626272	-39,169529	-0,00076386117	-0,001854889
17,355469	8	-0,025056303	-38,601177	0,003363396	0,0022533478
17,365234	8	-0,024557859	-38,606377	-0,0008467458	-0,0019322571
17,375	8	-0,025641918	-37,068966	0,0033328859	0,002228156
17,384766	8	-0,024462491	-36,551914	-0,00088319113	-0,0019696616
17,394531	8	-0,024891645	-36,335884	0,0033783142	0,0022751575
17,404297	8	-0,024282187	-35,159401	-0,00061063457	-0,0017306482
17,414063	8	-0,023923814	-35,531166	0,0031127003	0,0019622492
17,423828	8	-0,025095046	-33,744537	-0,00063126587	-0,0017642418
17,433594	8	-0,024422258	-33,266376	0,0031623563	0,0020435578
17,443359	8	-0,024034083	-33,220055	-0,00054525211	-0,0016740325
17,453125	8	-0,024377555	-32,026192	0,0029796842	0,001895675
17,462891	8	-0,023861229	-31,536966	-0,0003184774	-0,0014609788
17,472656	8	-0,024000555	-30,483585	0,0029409321	0,0017992937
17,482422	8	-0,023756176	-30,098967	-0,00026975526	-0,0014184276
17,492188	8	-0,024291873	-30,537397	0,0025396154	0,0014522626
17,501953	8	-0,023435056	-28,945059	0,0002663683	-0,00082676183
17,511719	8	-0,024784356	-28,641912	0,0022826984	0,0009622057
17,521484	8	-0,023556501	-28,782673	0,00051120366	-0,00058191246
17,53125	8	-0,023300946	-27,984884	0,0019256554	0,00071926217
17,541016	8	-0,022795796	-27,043596	0,00093826407	-0,00012358549
17,550781	8	-0,022494048	-26,302916	0,0016889841	0,00050709932
17,560547	8	-0,022124499	-25,703329	0,00088829588	-0,00018707433
17,570313	8	-0,02232492	-26,392155	0,0016152352	0,00044530723
17,580078	8	-0,02283901	-24,563055	0,0010377136	8,3979394e-05
17,589844	8	-0,022684783	-23,982134	0,0014357204	0,00029311734
17,599609	8	-0,022970885	-24,278574	0,0012780111	0,00015614758
17,609375	8	-0,022232533	-23,86842	0,0012731551	0,00012801393
17,619141	8	-0,022233278	-23,54443	0,0016518275	0,00044433138
17,628906	8	-0,022225082	-22,184942	0,00069648033	-0,00037264123
17,638672	8	-0,023667514	-22,208187	0,0021492972	0,00094198284
17,648438	8	-0,02264753	-23,099297	0,00010629446	-0,0010159181
17,658203	8	-0,022324175	-21,187328	0,0026541599	0,001438503
17,667969	8	-0,022336096	-21,15341	-0,00018950843	-0,0013160703
17,677734	8	-0,022244453	-20,768232	0,0027643559	0,001644381
17,6875	8	-0,022088736	-20,33852	-0,00027186747	-0,0014465142
17,697266	8	-0,021775812	-20,671227	0,0028373864	0,0017293567
17,707031	8	-0,021100789	-19,342638	-0,00038065453	-0,0014755508
17,716797	8	-0,021356344	-19,218586	0,002808223	0,0017560384
17,726563	8	-0,021190941	-20,337683	-0,00052972551	-0,0016699423
17,736328	8	-0,022431463	-18,932932	0,00304744	0,001960041
17,746094	8	-0,0213705	-18,63068	-0,0006033	-0,0017096096
17,755859	8	-0,021452457	-18,765181	0,0031733888	0,0020667957
17,765625	8	-0,021132082	-18,780939	-0,00084658107	-0,001915014
17,775391	8	-0,021155924	-19,290169	0,0035006104	0,0024298225
17,785156	8	-0,021079928	-17,442797	-0,00091526413	-0,0020419904
17,794922	8	-0,020417571	-17,170776	0,0033224891	0,0021529528
17,804688	8	-0,021319836	-18,24271	-0,00079127727	-0,00184258
17,814453	8	-0,020123273	-17,935093	0,0032679606	0,002153025
17,824219	8	-0,021342933	-17,445591	-0,0005537222	-0,0016427808
17,833984	8	-0,020612776	-16,781408	0,0030291795	0,0018879083
17,84375	8	-0,020965934	-16,761013	-0,00052051299	-0,0016600499
17,853516	8	-0,020652264	-17,892849	0,0030737494	0,0019992052
17,863281	8	-0,021389872	-16,555599	-0,00058494729	-0,001679484
17,873047	8	-0,021464378	-16,109068	0,0029838639	0,001900094
17,882813	8	-0,020505488	-17,370935	-0,00023407221	-0,0013764957
17,892578	8	-0,021235645	-17,648489	0,0027933086	0,0016250918
17,902344	8	-0,020059943	-16,702785	-3,8265716e-05	-0,0011606582
17,912109	8	-0,020202994	-15,829727	0,0023595768	0,0012231187
17,921875	8	-0,020282716	-15,73937	0,00051969424	-0,0005567011
17,931641	8	-0,020590425	-17,240402	0,0019270307	0,00073109427
17,941406	8	-0,02098456	-16,540735	0,00073480915	-0,00034917437
17,951172	8	-0,020189583	-15,586987	0,0017576155	0,00056630303
17,960938	8	-0,019562989	-16,783812	0,0009548993	-1,3786193e-05
17,970703	8	-0,020272285	-16,917753	0,0017017592	0,00046473229
17,980469	8	-0,020348281	-17,269346	0,00091261044	-0,00013424753
17,990234	8	-0,020760298	-16,922895	0,0015520611	0,00037933933
18	8	-0,019825995	-16,514751	0,0010912929	5,4534612e-05
18,009766	8	-0,019806623	-17,841999	0,0013346138	0,00021424217
18,019531	9	-0,020051003	-17,419941	0,0013651203	0,00029126197
18,029297	9	-0,019974262	-17,005819	0,00091011857	-0,00019434912
18,039063	9	-0,020358711	-17,431787	0,0021125707	0,00083330623
18,048828	9	-0,02053529	-17,297007	0,00037198036	-0,00071684539
18,058594	9	-0,01976043	-18,527582	0,0024019682	0,0011994389
18,068359	9	-0,020991266	-17,902237	-0,00014739708	-0,0012547951
18,078125	9	-0,020820647	-17,31567	0,0027478163	0,0016335823
18,087891	9	-0,02059117	-19,147842	-0,00031899661	-0,0014054769
18,097656	9	-0,020557642	-18,906555	0,0027826373	0,0016341284
18,107422	9	-0,020091981	-18,603355	-0,00039933351	-0,0014801719
18,117188	9	-0,020630658	-19,030384	0,0029441845	0,0018289648
18,126953	9	-0,020754337	-19,385275	-0,00039612321	-0,0015098797
18,136719	9	-0,020157546	-20,828751	0,0028798152	0,0017816927
18,146484	9	-0,020917505	-19,424782	-0,00061958068	-0,0016977384
18,15625	9	-0,020444393	-19,343813	0,003186346	0,0021185651
18,166016	9	-0,021110475	-21,366198	-0,00078323821	-0,0019301637
18,175781	9	-0,020512193	-21,353289	0,0032660307	0,0021964337
18,185547	9	-0,020615757	-21,675043	-0,00082658848	-0,0019489689
18,195313	9	-0,020916015	-21,397099	0,0035123948	0,0023806517
18,205078	9	-0,021379441	-21,386259	-0,00090253761	-0,0020384225
18,214844	9	-0,021030009	-23,794994	0,0031667145	0,0020521921
18,224609	9	-0,021336228	-23,35215	-0,00058306835	-0,0017582701
18,234375	9	-0,020706654	-22,469255	0,0031944013	0,0020940369
18,244141	9	-0,02143532	-24,202858	-0,00054317265	-0,0016504992
18,253906	9	-0,021988153	-24,993549	0,0029527154	0,0018589521
18,263672	9	-0,021024793	-25,427956	-0,00041090258	-0,0015638685
18,273438	9	-0,022070855	-25,162251	0,0029898998	0,0018341718
18,283203	9	-0,021520257	-24,808701	-0,00042519576	-0,0015308089
18,292969	9	-0,020905584	-26,960447	0,0029027276	0,0018076983
18,302734	9	-0,022464246	-27,329866	-0,00014189995	-0,0012824184
18,3125	9	-0,021545589	-26,513971	0,0025133267	0,0013142664
18,322266	9	-0,022084266	-28,033163	0,00031025446	-0,0008049098
18,332031	9	-0,02219826	-28,848835	0,002164908	0,00095115486
18,341797	9	-0,021900237	-30,117352	0,00064843067	-0,00038013677
18,351563	9	-0,021165609	-29,621254	0,0017626318	0,00056067185
18,361328	9	-0,021656603	-29,747263	0,00091336906	-0,00010795862
18,371094	9	-0,022538751	-31,659119	0,0016117904	0,00048448215
18,380859	9	-0,021842867	-31,756069	0,00094238517	-0,00010011587
18,390625	9	-0,022838265	-31,690859	0,0016082159	0,00040387662
18,400391	9	-0,023038685	-33,010002	0,0010926859	5,0116942e-05
18,410156	9	-0,023126602	-33,152885	0,0013854726	0,00026622802
18,419922	9	-0,022942573	-35,016685	0,0012695811	9,408468e-05
18,429688	9	-0,023078173	-34,901573	0,0010951491	5,1709503e-05
18,439453	9	-0,022411346	-34,877491	0,0015962527	0,00058107189
18,449219	9	-0,022733957	-36,53582	0,00053988642	-0,00059902406
18,458984	9	-0,022962689	-37,33149	0,0023948096	0,0011366758
18,46875	9	-0,023929775	-37,528576	2,6617781e-05	-0,0010723926
18,478516	9	-0,023466349	-38,120728	0,0026470849	0,0014679503
18,488281	9	-0,023747981	-38,554352	-0,0002862417	-0,0014015092
18,498047	9	-0,023771822	-40,847584	0,0028377862	0,0016452727
18,507813	9	-0,023752451	-40,898323	-0,00026542315	-0,0014465395
18,517578	9	-0,023473799	-40,785168	0,0028163185	0,0016073851
18,527344	9	-0,023639202	-42,265747	-0,00040618572	-0,0015389374
18,537109	9	-0,023983419	-43,182671	0,0030322417	0,0018847162
18,546875	9	-0,024380535	-44,33736	-0,00052713644	-0,0016614603
18,556641	9	-0,024692714	-44,225883	0,0030244505	0,00191011
18,566406	9	-0,024372339	-44,355747	-0,00069932826	-0,0018118436
18,576172	9	-0,023850799	-46,5527	0,0033098625	0,0021486711
18,585938	9	-0,024583191	-46,796501	-0,00091644598	-0,002028381
18,595703	9	-0,025408715	-47,08601	0,00337489	0,0022541035
18,605469	9	-0,024878234	-48,91148	-0,00080981583	-0,0019178051
18,615234	9	-0,02624467	-49,318394	0,0033121435	0,0022472423
18,625	9	-0,024716556	-50,640442	-0,00081960869	-0,0019178941
18,634766	9	-0,02598837	-51,067135	0,0031054863	0,0019595281
18,644531	9	-0,025638193	-51,488132	-0,00059324561	-0,0016935102
18,654297	9	-0,025962293	-52,958542	0,0030635921	0,0020050015
18,664063	9	-0,026787072	-53,754879	-0,0006153612	-0,0016462288
18,673828	9	-0,026576221	-53,823219	0,0030841872	0,0019956052
18,683594	9	-0,027498603	-55,39801	-0,00044943779	-0,0015696543
18,693359	9	-0,026097149	-56,11874	0,0028810382	0,0017581524
18,703125	9	-0,025551766	-57,923702	-0,00023715824	-0,0013650232
18,712891	9	-0,026783347	-58,306641	0,0026807191	0,0016136249
18,722656	9	-0,027219206	-58,624538	0,0001687005	-0,00097008073
18,732422	9	-0,026998669	-60,709564	0,0021780722	0,0010270481
18,742188	9	-0,027006119	-60,420055	0,00059969921	-0,00046955203
18,751953	9	-0,02688691	-61,609055	0,0020357496	0,00075939228
18,761719	9	-0,026859343	-62,348061	0,00073800498	-0,00024082154
18,771484	9	-0,02790615	-63,409096	0,0015737867	0,00044138418
18,78125	9	-0,027021766	-65,163261	0,00094912748	-0,00010746677
18,791016	9	-0,028856099	-65,408798	0,0016908098	0,00050521136
18,800781	9	-0,02855435	-65,836723	0,00092411804	-2,4440087e-05
18,810547	9	-0,028009713	-67,610161	0,0014853964	0,00035194404
18,820313	9	-0,027956814	-67,51355	0,0011474849	0,00015492318
18,830078	9	-0,02739802	-69,383545	0,0012917019	9,8114833e-05
18,839844	9	-0,02868548	-69,782028	0,001625757	0,00040224244
18,849609	9	-0,028286874	-70,792885	0,00076579564	-0,00036033554
18,859375	9	-0,028610229	-72,37706	0,0020158584	0,00091699418
18,869141	9	-0,02958551	-72,559845	0,00022119872	-0,00091556372
18,878906	9	-0,029893965	-73,452965	0,0025726319	0,0014181881
18,888672	9	-0,029756129	-75,280891	-0,00024651483	-0,0013290305
18,898438	9	-0,030185282	-75,044075	0,0028424822	0,0017053467
18,908203	9	-0,02989918	-76,726662	-0,00029012299	-0,0014122541
18,917969	9	-0,03086254	-77,651184	0,002820119	0,001691703
18,927734	9	-0,029569119	-78,182037	-0,00036199825	-0,0014748934
18,9375	9	-0,03015846	-79,926926	0,0028267144	0,0016902948
18,947266	9	-0,029922277	-80,430954	-0,00039687453	-0,0014990265
18,957031	9	-0,031511486	-81,319656	0,0030411773	0,0019312561
18,966797	9	-0,030186027	-82,894501	-0,0007660141	-0,0017776701
18,976563	9	-0,030957162	-83,135628	0,0032037296	0,0021127211
18,986328	9	-0,03124401	-84,402916	-0,00083853619	-0,0018987647
18,996094	9	-0,030837953	-85,150864	0,0033615767	0,0022388436
19,005859	9	-0,031603128	-85,729271	-0,0010110561	-0,0021000311
19,015625	9	-0,031717122	-87,791832	0,0034032774	0,0023023449
19,025391	9	-0,032205135	-87,161453	-0,00068599678	-0,0018324965
19,035156	9	-0,03176257	-88,604652	0,003178637	0,0021064084
19,044922	9	-0,032288581	-90,215492	-0,00069473218	-0,0018545467
19,054688	9	-0,031680614	-90,762093	0,0030381051	0,0019577334
19,064453	9	-0,032456219	-91,843811	-0,00045252629	-0,0015988012
19,074219	9	-0,031933188	-92,727318	0,002987887	0,0018455561
19,083984	9	-0,032699853	-93,31472	-0,00048502246	-0,0016314185
19,09375	9	-0,032749027	-95,134598	0,0030454018	0,0019082531
19,103516	9	-0,032990426	-94,750488	-0,00039794089	-0,0015046992
19,113281	9	-0,03311187	-96,333038	0,0027944539	0,0016683858
19,123047	9	-0,033909827	-97,658279	-8,6409709e-05	-0,0011727724
19,132813	9	-0,033478439	-98,135994	0,0024810373	0,0012426155
19,142578	9	-0,033993274	-98,816269	0,00036071351	-0,00071695744
19,152344	9	-0,034654886	-99,837692	0,0019157034	0,00073391316
19,162109	9	-0,03330335	-100,92354	0,00079883431	-0,00024866444
19,171875	9	-0,03445223	-103,04366	0,0018882197	0,00058071798
19,181641	9	-0,034775585	-102,4676	0,00090145977	-0,00013082565
19,191406	9	-0,034169108	-103,58456	0,0015403522	0,00036503436
19,201172	9	-0,034549087	-104,79161	0,00098247477	-4,1130406e-05
19,210938	9	-0,034745038	-105,21709	0,0015625533	0,00041025734
19,220703	9	-0,034887344	-106,24509	0,0011309879	7,5856078e-05
19,230469	9	-0,034695864	-106,58054	0,0013375276	0,0002214947
19,240234	9	-0,035072118	-107,6609	0,0012979285	0,00030607087
19,25	9	-0,035498291	-108,95524	0,0009778972	-0,0001009382
19,259766	9	-0,034499913	-108,85108	0,0019609896	0,00077411934
19,269531	9	-0,035988539	-109,89033	0,00026397355	-0,00081664824
19,279297	9	-0,036842376	-111,52379	0,0024474142	0,0012006762
19,289063	9	-0,035864115	-112,03503	-5,9854647e-05	-0,001161647
19,298828	9	-0,035826117	-113,32562	0,0027112032	0,0016255934
19,308594	9	-0,03676787	-112,85517	-0,00035933772	-0,0014789347
19,318359	9	-0,036463886	-113,76076	0,0028337745	0,0017580562
19,328125	9	-0,035781413	-115,63556	-0,00028815135	-0,001408669
19,337891	9	-0,03605336	-115,17651	0,0028434391	0,0017532603
19,347656	9	-0,037886202	-115,79639	-0,00047706344	-0,0016042646
19,357422	9	-0,037368387	-117,16872	0,0029149833	0,0018415119
19,367188	9	-0,037720054	-117,86297	-0,00047303605	-0,001622737
19,376953	9	-0,036793202	-119,43262	0,0031135739	0,0020778803
19,386719	9	-0,036782026	-118,84578	-0,00080197654	-0,0019159543
19,396484	9	-0,037649274	-119,65877	0,003331664	0,0022566668
19,40625	9	-0,037028641	-121,90478	-0,00079575198	-0,0019498932
19,416016	9	-0,037221611	-121,30536	0,0033086021	0,0022172551
19,425781	9	-0,037096441	-121,43076	-0,0008476738	-0,0020190682
19,435547	9	-0,03740117	-122,21189	0,0033070319	0,0022475775
19,445313	9	-0,037744641	-123,15312	-0,00057656912	-0,0016926448
19,455078	9	-0,038678944	-124,47836	0,0030706821	0,0020298809
19,464844	9	-0,038499385	-123,94019	-0,00070694822	-0,0017674009
19,474609	9	-0,038792193	-124,75697	0,0030739473	0,0019667903
19,484375	9	-0,039000809	-126,83502	-0,000512978	-0,0016045687
19,494141	9	-0,038011372	-127,00556	0,0029736809	0,0018292661
[truncated: 84,696 more rows]
