# Supplementary material for: Medial open wedge osteotomy yields comparable stability to lateral open wedge procedure on the distal femur
Source: PLoS One. 2024 Sep 25;19(9):e0310869. doi: 10.1371/journal.pone.0310869 (PMC11423964; doi:10.1371/journal.pone.0310869)
Supplement: S1 File — This file contains all raw data in csv format as it was stored on the testing machine. (ZIP) [file pone.0310869.s001.zip › Specimens/L6_Torsion/specimen.dat]

MTS793|MPT|DEU|1|2|,|.|:|49|1|1|A
Datenerfassung						Zeit:	10,032227	Sec	15.11.2021 15:09:07
Zeit	Torsional Z�hler	Torsional Winkel	Torsional Drehmoment	Axial Kraft	Aux Input 1	Aux Input 2	Aux Input 3
Sec	segments	deg	N-m	N	V	V	V
0,037109375	0	-0,020194054	-0,01267693	-8,1402807	0,0037851206	0,0037602459	0,0042574303
0,046875	0	-0,01241684	-0,057433777	-7,8207626	0,000497851	0,0004671223	0,00058921083
0,056640625	0	-0,034713745	-0,0038551167	-7,6901169	0,0035236287	0,0035587733	0,0039995569
0,06640625	0	-0,023460984	0,014225487	-8,4608603	0,0010513571	0,0010760105	0,0012679631
0,076171875	0	-0,026172996	-0,0042993575	-8,144248	0,0031003784	0,002911862	0,0033845315
0,0859375	0	0,0015312433	-0,0013828743	-7,6401048	0,0012135126	0,0012527975	0,0014600812
0,095703125	0	-0,020123124	-0,020283926	-8,6933184	0,0028088235	0,0026327304	0,0030865199
0,10546875	0	-0,0009304285	-0,0021738466	-8,424818	0,0016692386	0,0017465517	0,0019868964
0,11523438	0	-0,016397238	-0,017025182	-8,1589441	0,0028641385	0,0026354804	0,0030996026
0,125	0	-0,0050610304	-0,042164046	-8,3159657	0,0016094262	0,0017894589	0,0020321738
0,13476563	0	-0,010960698	0,0052438583	-7,5722671	0,0026902021	0,002535362	0,0029492027
0,14453125	0	-0,021733642	0,0073560979	-8,2712059	0,0017814513	0,0019433443	0,0021295643
0,15429688	0	-0,024992228	-0,022254931	-8,2661772	0,0024910017	0,0023315698	0,002776142
0,1640625	0	0,010180473	-0,017378479	-7,76371	0,0019010709	0,0020138309	0,0022932757
0,17382813	0	-0,022351146	-0,042852342	-8,156374	0,002252578	0,0022114757	0,0025336402
0,18359375	0	0,006300211	-0,0066071749	-8,0249462	0,0023566599	0,0022160446	0,0026481475
0,19335938	0	-0,01519978	0,0061059371	-8,4333677	0,0015794359	0,0016129034	0,0018952419
0,203125	0	0,021170378	-0,046451248	-7,8798828	0,0027446283	0,0026865688	0,0031245479
0,21289063	0	-0,023928285	-0,014350377	-7,7410789	0,00084110815	0,00089744834	0,001085696
0,22265625	0	-0,0049984455	0,0016978942	-8,3137865	0,0034348876	0,003342035	0,0039219782
0,23242188	0	-0,017757416	0,012992648	-8,0261192	0,00066481403	0,00066510722	0,00075226068
0,2421875	0	-0,019931197	-0,0068791676	-7,56355	0,0035165767	0,0034863316	0,0039967047
0,25195313	0	-0,01342237	-0,043865852	-7,7629275	0,00050613977	0,00046287401	0,00061435363
0,26171875	0	-0,010973215	-0,0083608087	-7,8278594	0,0035831856	0,0035342565	0,0040245228
0,27148438	0	-0,025989413	0,0045045745	-8,5474176	0,00052705145	0,00047820824	0,0006356684
0,28125	0	-0,012575388	-0,035056889	-8,1163082	0,0034923626	0,003462295	0,0039425315
0,29101563	0	-0,025755763	-0,023270119	-7,7499638	0,0003785672	0,00038699596	0,00053900265
0,30078125	0	0,0040137768	-0,017397059	-8,350275	0,0037420318	0,0036835973	0,0042407191
0,31054688	0	-0,02892673	-0,00038780272	-8,3159657	0,00029885137	0,00025732617	0,00048844842
0,3203125	0	0,009855032	0,0023954082	-7,932745	0,0038279321	0,0038179813	0,0043617561
0,33007813	0	-0,035247803	-0,035267696	-7,5842252	-3,4832046e-05	-1,2409873e-05	0,0001521621
0,33984375	0	-0,0014853477	-0,0018644147	-7,968452	0,0042159557	0,004245114	0,0047837687
0,34960938	0	-0,0027370453	0,015085191	-7,9180489	-0,00018864419	-0,00016620819	-4,5989873e-05
0,359375	0	0,00608325	-0,024828734	-7,8957529	0,0041518742	0,004231927	0,0046716752
0,36914063	0	-0,0013309717	-0,020743953	-7,3248334	-0,00015323239	-0,00018754072	4,7381036e-07
0,37890625	0	0,019922853	-0,01666504	-8,1007185	0,0042562736	0,0043103071	0,0047888402
0,38867188	0	0,0087118149	0,018716231	-8,2006865	-9,0001704e-05	-6,8132649e-05	0,0001249896
0,3984375	0	0,026965737	0,013738219	-8,2155504	0,0039216736	0,0039580213	0,0044315876
0,40820313	0	0,0049901009	-0,057426933	-7,899776	8,1442849e-05	7,3294214e-05	0,00014812424
0,41796875	0	0,020532012	-0,026957737	-7,2545371	0,0039980761	0,0039563091	0,0044936957
0,42773438	0	0,031296611	0,011800881	-8,0237722	0,00010041098	0,00014107412	0,00023544533
0,4375	0	0,037780404	0,013719918	-8,1654263	0,0038796337	0,0038773981	0,004350455
0,44726563	0	0,037955642	0,0010552816	-7,7800827	0,00028501992	0,00029466988	0,00043842156
0,45703125	0	0,060285926	-0,027761422	-8,0662403	0,0036582183	0,0036599599	0,0042071841
0,46679688	0	0,072168708	0,015890971	-7,7652745	0,00042626038	0,00045387715	0,00059992657
0,4765625	0	0,054302812	0,051585443	-7,8208742	0,0034939339	0,0034382623	0,0039610532
0,48632813	0	0,092275143	-0,0039273407	-7,8335032	0,00082105934	0,00085473788	0,0010028763
0,49609375	0	0,08272469	-0,017411308	-7,7342615	0,0031387552	0,0029250844	0,0034730772
0,50585938	0	0,10744572	-0,0040817074	-8,2048216	0,0012902254	0,0013664743	0,0015035794
0,515625	0	0,10733306	0,0025900081	-8,0887041	0,0028738179	0,0027751203	0,0031868375
0,52539063	0	0,13322651	0,013516098	-7,8084693	0,0014464135	0,0015627804	0,001737851
0,53515625	0	0,14032364	-0,018662727	-8,0986509	0,0026002368	0,0024028264	0,0028691236
0,54492188	0	0,15055001	-0,0041079707	-7,8369117	0,0015338131	0,0016409659	0,001845017
0,5546875	0	0,15770972	0,021420931	-7,6666474	0,0025481454	0,0024363871	0,0028175355
0,56445313	0	0,17171204	-0,020586932	-7,8587608	0,0015771626	0,00173882	0,0019333509
0,57421875	0	0,18251002	-0,0064095017	-7,5596943	0,0024882883	0,0023149161	0,0027373289
0,58398438	0	0,20437717	-0,0060068909	-8,0397539	0,0017817577	0,0018875942	0,002112024
0,59375	0	0,20607531	-0,0050157309	-7,6364727	0,0021960877	0,0021422838	0,0024472149
0,60351563	0	0,25946438	0,020331284	-7,6205468	0,0021763644	0,0020852822	0,002481956
0,61328125	0	0,23729682	-0,043489225	-7,9259276	0,0016370434	0,0017714034	0,0020050392
0,62304688	0	0,29760361	-0,032998715	-8,1267023	0,0026884996	0,0026862542	0,0030143275
0,6328125	0	0,2897054	0,017321203	-7,9490056	0,0010462904	0,0010492783	0,0012340774
0,64257813	0	0,3442961	-0,0077918172	-7,5708141	0,0033414396	0,0032809784	0,0037797028
0,65234375	0	0,3413713	-0,0091653317	-8,4085016	0,00068663299	0,00063985121	0,00075276446
0,66210938	0	0,38619459	-0,009771483	-8,7529421	0,0034960574	0,0034470758	0,003980739
0,671875	0	0,40311754	-0,0021809712	-8,3005428	0,00050998689	0,00047193666	0,00060540478
0,68164063	0	0,4302752	0,050122105	-8,0913305	0,0035573584	0,0035566979	0,0040451549
0,69140625	0	0,4422164	-0,0085804146	-8,1182089	0,00047971873	0,00046791742	0,00064483727
0,70117188	0	0,4830426	-0,018327869	-8,2451105	0,0035135453	0,0034175394	0,0039768326
0,7109375	0	0,48825383	0,03194581	-8,2006865	0,00044652028	0,00046063331	0,00058775389
0,72070313	0	0,53363621	0,022418797	-7,684473	0,0036542721	0,0036713742	0,0042651216
0,73046875	0	0,53954422	0,046897724	-6,2423387	0,00032615339	0,00035584148	0,000423936
0,74023438	0	0,58283627	0,16105953	-0,79270452	0,0037949984	0,00384305	0,004327755
0,75	0	0,58441341	0,3264015	5,7808867	4,8870425e-05	3,5217963e-05	0,000170196
0,75976563	0	0,63015044	0,62416583	9,3520803	0,0041157086	0,0041773012	0,0046292888
0,76953125	0	0,64530015	0,86346692	11,676661	-0,000218442	-0,00019699655	-5,0211092e-05
0,77929688	0	0,665344	1,0637958	13,064369	0,004214406	0,0042016008	0,0046608914
0,7890625	0	0,66873193	1,2111183	12,92685	-0,00019116225	-0,00018809951	-3,6228739e-05
0,79882813	0	0,6856966	1,2989351	12,495518	0,004326425	0,0042784968	0,0048040962
0,80859375	0	0,68507493	1,3702989	13,098009	-0,00013455996	-0,00015110825	-6,2389881e-06
0,81835938	0	0,68302214	1,3398471	13,460498	0,0039685252	0,0039052349	0,0044632005
0,828125	0	0,68009317	1,32582	13,401965	0,00011841767	5,4941047e-05	0,00022425869
0,83789063	0	0,68570077	1,3561543	13,299174	0,004056483	0,0040197792	0,0045105056
0,84765625	0	0,68035185	1,3299381	12,752563	0,00011264856	8,1837061e-05	0,00022399909
0,85742188	0	0,69864333	1,3038695	13,965591	0,0038014224	0,0038651982	0,0043773432
0,8671875	0	0,68351448	1,3000007	13,485951	0,00031857751	0,0002862353	0,0004188146
0,87695313	0	0,6842196	1,3123162	13,574018	0,0037024328	0,0036471779	0,0042033503
0,88671875	0	0,69513857	1,3603814	14,346578	0,00032677461	0,00036878802	0,00045286724
0,89648438	0	0,68019748	1,3208196	14,059497	0,0035625629	0,0035881372	0,0040612537
0,90625	0	0,70047081	1,2957058	14,618178	0,00072805589	0,00074314565	0,00093054288
0,91601563	0	0,67693472	1,3307139	14,506672	0,0031859346	0,0030619935	0,0035586811
0,92578125	0	0,70774734	1,3783817	14,130659	0,0011545734	0,001180618	0,0013252967
0,93554688	0	0,6967032	1,4906425	13,925945	0,0030113712	0,0028468203	0,0033247788
0,9453125	0	0,71768582	1,6003524	12,407676	0,0014399287	0,001531332	0,0017514214
0,95507813	0	0,71406424	1,7093409	12,74636	0,0025605557	0,0024727341	0,0028715939
0,96484375	0	0,73269784	1,8351947	12,155436	0,0016075884	0,0016223079	0,0017851387
0,97460938	0	0,75020909	1,8755267	12,181978	0,0025788355	0,002472824	0,0028882225
0,984375	0	0,76618493	1,9251744	12,637172	0,0016362426	0,0017649978	0,0019254438
0,99414063	0	0,7374084	1,993742	13,176967	0,0025048812	0,0023341756	0,0027274671
1,0039063	0	0,75883746	1,9923419	13,051685	0,0016717593	0,0018255414	0,0020682011
1,0136719	0	0,73167562	1,9818542	12,757704	0,0023781806	0,0022365628	0,0025423015
1,0234375	0	0,76542974	1,9432712	12,744237	0,0021641329	0,002125544	0,0024234718
1,0332031	0	0,73183	1,9212664	13,709496	0,0017454232	0,0017862074	0,0020589933
1,0429688	0	0,78267813	1,984304	13,642693	0,002551144	0,0025287147	0,0029562612
1,0527344	0	0,73065758	1,9816952	12,640972	0,0012192728	0,0012224237	0,0014680634
1,0625	0	0,78877389	1,96023	13,024919	0,0032607534	0,0031702467	0,0035961252
1,0722656	0	0,72719872	1,9912788	13,110581	0,00067160476	0,00068153749	0,00077776611
1,0820313	0	0,7581991	2,0382912	13,21977	0,0034567814	0,0034561332	0,0039469823
1,0917969	0	0,75401843	2,1429658	12,839735	0,00056144071	0,00051979849	0,00064113527
1,1015625	0	0,76763272	2,1988981	12,613647	0,0035013685	0,0035365822	0,0039819567
1,1113281	0	0,78106344	2,2635298	12,262444	0,00047418871	0,00042251806	0,00063781335
1,1210938	0	0,80000997	2,3962052	11,910964	0,0035489169	0,0035586024	0,0040183184
1,1308594	0	0,79467356	2,4577777	11,963602	0,00056191697	0,00053420314	0,00064014224
1,140625	0	0,81190944	2,4981239	12,30156	0,0036870455	0,0036953138	0,0041748732
1,1503906	0	0,79112709	2,5323203	11,804346	0,00026860245	0,00032542797	0,00040806015
1,1601563	0	0,82188547	2,5480196	12,189355	0,0037416508	0,0037611779	0,0042712325
1,1699219	0	0,79482794	2,5860658	12,146104	0,00010170188	0,00014352467	0,00022857741
1,1796875	0	0,83635926	2,5646527	10,795835	0,0041838242	0,0041770306	0,0046085785
1,1894531	0	0,80155373	2,5517898	11,557024	-0,0002182211	-0,00015377707	-7,6551805e-06
1,1992188	0	0,83108962	2,5835924	12,471043	0,004255021	0,0042731925	0,0047520702
1,2089844	0	0,79475701	2,5783527	11,435598	-0,00014457037	-0,00015159749	1,138862e-05
1,21875	0	0,82045019	2,5835624	11,785794	0,0042431853	0,0042277123	0,0047364086
1,2285156	0	0,8137244	2,6033173	11,743661	-0,00017378508	-0,00017340964	-3,7917343e-05
1,2382813	0	0,8187896	2,6311362	11,771769	0,0040688673	0,0041348343	0,0045608273
1,2480469	0	0,81729591	2,7503738	11,0236	6,3136104e-05	0,00013425335	0,00020678883
1,2578125	0	0,82802713	2,8208127	9,855051	0,0040760455	0,0039986568	0,0045670657
1,2675781	0	0,84905565	2,8735712	10,73772	3,9753504e-05	7,8793673e-05	0,00013671175
1,2773438	0	0,84104896	2,981648	12,02317	0,0039140377	0,0038969442	0,0044110129
1,2871094	0	0,86291194	3,0463462	10,854174	0,00025962974	0,00024880806	0,00039746694
1,296875	0	0,84594727	3,1074541	10,666195	0,0037033386	0,0037184858	0,0042172428
1,3066406	0	0,85940719	3,1214061	10,384675	0,0004015099	0,00036924146	0,00048187911
1,3164063	0	0,87388515	3,1073244	11,091605	0,0036004013	0,0036386617	0,004066729
1,3261719	0	0,87318003	3,1590626	11,994503	0,00069371553	0,0007017082	0,00080121419
1,3359375	0	0,86248636	3,1634498	10,539741	0,0032938733	0,0031929214	0,003663426
1,3457031	0	0,86430967	3,152313	9,9501572	0,0010912127	0,0011305439	0,0012381324
1,3554688	0	0,85646987	3,1567101	11,24125	0,0030283961	0,0028091117	0,0033180721
1,3652344	0	0,89858115	3,1496491	11,690128	0,0013699762	0,0014034017	0,0015823848
1,375	0	0,85854769	3,1750753	10,955539	0,0026237476	0,002486717	0,0028712656
1,3847656	0	0,88184178	3,1868703	9,7760372	0,0015011716	0,0015884067	0,0017945168
1,3945313	0	0,87217033	3,2059722	10,019615	0,0026920461	0,0024734489	0,0029474932
1,4042969	0	0,89131296	3,3271618	10,285825	0,0016431776	0,0017867167	0,0020079466
1,4140625	0	0,89257717	3,4070218	8,9645576	0,0025522038	0,0023743678	0,00276034
1,4238281	0	0,90542793	3,4545488	9,7241249	0,0016516898	0,0017891447	0,0019337658
1,4335938	0	0,8929944	3,5289962	9,9109297	0,0023949556	0,0022315185	0,0026364627
1,4433594	0	0,97164273	3,5649083	9,0844746	0,0019961277	0,0019600687	0,002256803
1,453125	0	0,89615703	3,6343172	10,348242	0,001907088	0,0019119073	0,0021773041
1,4628906	0	0,93850195	3,6681721	8,5647402	0,0023937947	0,0024513134	0,0027878438
1,4726563	0	0,8941251	3,6522427	9,3839321	0,0013968111	0,0013293417	0,0015649982
1,4824219	0	0,95140696	3,6784444	10,018722	0,0031281633	0,0030769221	0,0035417175
1,4921875	0	0,9270364	3,6855948	9,1012936	0,00074827997	0,00069773785	0,00084096042
1,5019531	0	0,93755066	3,6884134	8,8504515	0,0034198069	0,0033500856	0,0038435028
1,5117188	0	0,9288764	3,6785836	9,2041121	0,00055532146	0,00053341209	0,00066457898
1,5214844	0	0,93189716	3,6510081	9,7440739	0,0035308187	0,0035226129	0,004059582
1,53125	0	0,94149768	3,7076871	9,693224	0,00051356026	0,00046909234	0,00058386649
1,5410156	0	0,93374133	3,7424214	8,0232134	0,0035460563	0,0035365403	0,0040399935
1,5507813	0	0,92056513	3,7467804	8,8155832	0,00054572418	0,00054289208	0,00065673899
1,5605469	0	0,95653057	3,8117876	10,313373	0,00362844	0,0036230232	0,0041266936
1,5703125	0	0,94067574	3,8859513	9,9541807	0,00037227466	0,00033416931	0,00043646927
1,5800781	0	0,99003017	3,9667623	8,4144812	0,0036488834	0,0036759276	0,0041598794
1,5898438	0	0,97220182	4,0266628	7,4987302	0,00018258143	0,00021838729	0,00032687502
1,5996094	0	0,98861158	4,0459599	7,8750772	0,0041631209	0,0041538295	0,0046470687
1,609375	0	0,98113477	4,1218719	8,3607244	-0,00015317433	-0,00018201681	5,7849684e-06
1,6191406	0	0,99087298	4,1476245	6,6357851	0,0041973996	0,0042347703	0,0047546867
1,6289063	0	0,97548962	4,1140537	7,3593111	-0,0001451491	-0,00012072909	9,2250411e-06
1,6386719	0	0,96628547	4,1370802	8,3849211	0,0042425306	0,0042601568	0,0047375839
1,6484375	0	0,97421706	4,1316757	7,6187029	-0,00023927394	-0,00021858868	-0,00010854012
1,6582031	0	0,99104822	4,1527061	7,9793482	0,0041072797	0,004128966	0,004663243
1,6679688	0	0,95929682	4,163456	7,7629275	0,0001341656	0,00012951263	0,00024508859
1,6777344	0	1,0085177	4,1169434	8,850563	0,0040167188	0,0040481016	0,0045273704
1,6875	0	0,98638356	4,1505589	9,0446882	3,7156278e-05	3,9275619e-05	0,00017617189
1,6972656	0	0,97984135	4,1955667	7,3831158	0,0038885749	0,0038984446	0,004379998
1,7070313	0	0,97772181	4,2213912	6,675683	0,00022017193	0,0002368787	0,00032829092
1,7167969	0	0,99247932	4,2593703	8,3151836	0,0036894334	0,003703499	0,0042850864
1,7265625	0	0,99877119	4,2896118	7,6581535	0,00034235025	0,00038501457	0,00050261122
1,7363281	0	1,001091	4,3746257	7,6928549	0,0036618859	0,0036708454	0,0042096577
1,7460938	0	1,007145	4,4486165	7,4003263	0,00059274316	0,000608681	0,00077802542
1,7558594	0	0,98955035	4,4443102	6,9337897	0,0033397446	0,0032773123	0,0037753379
1,765625	0	1,0297757	4,4829564	6,9601645	0,0010295366	0,0010512737	0,0012503563
1,7753906	0	1,0108417	4,5204115	6,5383873	0,003018124	0,0028612905	0,0033514162
1,7851563	0	1,0454261	4,5188594	5,0234981	0,0012259922	0,0012928854	0,0015080867
1,7949219	0	1,0220194	4,5212884	6,1233153	0,0027467713	0,0025519752	0,0030014671
1,8046875	0	1,0247982	4,4997921	5,5897794	0,001512973	0,0016114053	0,0018826725
1,8144531	0	1,0335517	4,535285	6,0455313	0,0026409782	0,0025012561	0,0028917808
1,8242188	0	1,0331762	4,5471549	6,1057696	0,0016377968	0,0017014159	0,0018743689
1,8339844	0	1,0300887	4,4984503	6,1520376	0,0025749586	0,0023714446	0,0027959424
1,84375	0	1,0460562	4,5076098	6,8721547	0,0016163832	0,0017856207	0,001967187
1,8535156	0	1,0026222	4,5171685	5,4505839	0,0024388402	0,0022573026	0,0026124809
1,8632813	0	1,0418588	4,5402236	4,7099032	0,0019685528	0,0018651525	0,0021633529
1,8730469	0	1,024698	4,5754819	4,6802311	0,0020663175	0,0020519167	0,0023025796
1,8828125	0	1,0675853	4,5562158	6,1002932	0,0023189776	0,0023198719	0,0026848628
1,8925781	0	1,0031605	4,6073327	6,9143996	0,0014832164	0,0014506422	0,0016606966
1,9023438	0	1,0712487	4,6881833	5,2806549	0,0030760481	0,0029846542	0,003413619
1,9121094	0	1,0188401	4,7172608	4,7965159	0,00079227408	0,00079769059	0,0009833537
1,921875	0	1,0577345	4,7320514	5,5080838	0,0033986703	0,0032874874	0,0038168081
1,9316406	0	1,0621071	4,7253342	5,0128808	0,00055610773	0,00058319507	0,00074419047
1,9414063	0	1,0274267	4,7542763	4,044939	0,0035626856	0,0035846494	0,004023843
1,9511719	0	1,0494691	4,8057151	3,9405563	0,00053532142	0,00048997055	0,00061128027
1,9609375	0	1,0619944	4,7676487	3,7487223	0,0035634176	0,0034931779	0,0040062936
1,9707031	0	1,0404485	4,7559323	4,8465838	0,00052312319	0,00048869551	0,00070041744
1,9804688	0	1,0856766	4,7835922	3,9692223	0,0036129639	0,0035978693	0,0040311022
1,9902344	0	1,0248148	4,7654967	3,2069721	0,00030094976	0,000351911	0,0004515209
2	0	1,0663462	4,7615523	4,193913	0,0036733297	0,0036584635	0,0041518961
2,0097656	0	1,0328591	4,7512002	4,6832485	0,00026313632	0,00029121788	0,0003779307
2,0195313	0	1,089173	4,7863774	5,3331256	0,0039826152	0,0040275706	0,0045199133
2,0292969	0	1,0492188	4,8142996	3,6736765	5,7519937e-05	3,5377452e-05	0,00012252567
2,0390625	0	1,0738814	4,7667608	4,0128641	0,0041975849	0,0042084893	0,0046665678
2,0488281	0	1,0541964	4,7683172	4,4535289	-0,00013762779	-0,00017015176	3,3591059e-05
2,0585938	0	1,0682029	4,7972736	3,9104371	0,004252526	0,0042424412	0,004744133
2,0683594	0	1,0693794	4,8127785	3,354773	-0,00017570535	-0,00021961081	-9,3052804e-05
2,078125	0	1,065616	4,8446298	3,258884	0,0042068171	0,004195414	0,0046932315
2,0878906	1	1,07288	4,8173046	3,7208943	5,535112e-05	9,1927068e-05	0,00019396743
2,0976563	1	1,0639763	4,8239436	3,700722	0,0039858609	0,0039581675	0,0045027277
2,1074219	1	1,0622907	4,883903	3,1669066	-7,6086144e-05	-1,602486e-05	0,0001121487
2,1171875	1	1,0768437	4,8814411	2,5368109	0,0039580064	0,0039153239	0,0044631739
2,1269531	1	1,0516304	4,875237	2,8057024	0,00019541374	0,0001977646	0,00032424374
2,1367188	1	1,0703391	4,8798685	1,7431564	0,0037357977	0,0037212712	0,0042552743
2,1464844	1	1,0701597	4,888206	2,1789596	0,00035023986	0,00035197067	0,00048121263
2,15625	1	1,0730052	4,9161382	2,3739786	0,0037291981	0,0037416385	0,0042482177
2,1660156	1	1,0885555	4,8608375	1,9856728	0,00048685659	0,00051958545	0,00061456929
2,1757813	1	1,045714	4,8479037	2,4811552	0,0034045475	0,0033768625	0,0038322743
2,1855469	1	1,08334	4,8981724	3,0402281	0,00098301319	0,0010331953	0,0011905059
2,1953125	1	1,0558069	4,8879533	1,8587708	0,0031097471	0,0029436445	0,0034138549
2,2050781	1	1,0756588	4,8858099	2,0157919	0,0011693351	0,0012263887	0,0014304691
2,2148438	1	1,0645396	4,8721766	1,6045756	0,0027339822	0,0025933769	0,0029830663
2,2246094	1	1,0900658	4,8614421	2,2006967	0,0015798142	0,0016597731	0,001877143
2,234375	1	1,0816461	4,8887515	2,8388948	0,0026592533	0,0025241212	0,0029318735
2,2441406	1	1,0843164	4,8561168	2,053678	0,0015382747	0,0016377518	0,0018503604
2,2539063	1	1,0787255	4,8467889	2,6889145	0,0025184536	0,0023520014	0,0027840592
2,2636719	1	1,0639387	4,8677459	2,7272477	0,0016379746	0,0017536303	0,0019673174
2,2734375	1	1,0699052	4,8571477	2,6344321	0,0024492803	0,002310372	0,0027066157
2,2832031	1	1,0627371	4,8727431	2,3192167	0,0018180168	0,0018312021	0,0021189726
2,2929688	1	1,0603046	4,8563604	2,3822486	0,0021585063	0,0021254374	0,0024228457
2,3027344	1	1,0659748	4,8481998	3,5616384	0,0022930126	0,0022800807	0,0025861913
2,3125	1	1,0549515	4,8849816	3,5561063	0,0015490275	0,0015912475	0,0018351702
2,3222656	1	1,1061376	4,8506942	3,1143241	0,0028719357	0,0028000614	0,0032193232
2,3320313	1	1,0297632	4,8225226	3,295485	0,00088824821	0,00087028602	0,0010433305
2,3417969	1	1,0873497	4,8438501	3,1069479	0,0033820993	0,0033044964	0,0038222896
2,3515625	1	1,051718	4,8566871	3,7024543	0,00060936541	0,00059972197	0,00082073529
2,3613281	1	1,0786837	4,8809671	3,2975526	0,0034672925	0,0034584939	0,0040050293
2,3710938	1	1,0705227	4,8437123	2,3522973	0,00050240208	0,00052273303	0,00059190497
2,3808594	1	1,0821342	4,8104429	2,1308475	0,0035819553	0,0035424591	0,0041132602
2,390625	1	1,045109	4,8486843	3,4812837	0,00051520229	0,00057523837	0,00063261483
2,4003906	1	1,0806614	4,8356729	2,4713204	0,0035889118	0,0035430293	0,00405506
2,4101563	1	1,0424012	4,8178306	2,7706101	0,00034680037	0,00033014599	0,00051374227
2,4199219	1	1,0571462	4,8048697	2,1131337	0,0036295943	0,0037050827	0,0041933698
2,4296875	1	1,0402608	4,7829876	1,901798	0,00037348145	0,00030475698	0,0004558111
2,4394531	1	1,0764849	4,793313	2,345983	0,0038914098	0,0039282516	0,0044199345
2,4492188	1	1,0393721	4,7350273	2,2857449	-5,3838303e-05	-3,0950177e-05	0,00010134827
2,4589844	1	1,0539544	4,6822629	2,5554187	0,0042081848	0,0042312746	0,0047155693
2,46875	1	1,0287577	4,6766982	3,6681442	-0,0001579395	-0,00013761193	8,9369132e-06
2,4785156	1	1,0485929	4,6203585	2,5935285	0,0041964287	0,004242864	0,0046968665
2,4882813	1	1,0135204	4,5644288	2,5801733	-0,00017705475	-0,000182894	-5,3051044e-05
2,4980469	1	1,0471785	4,5141163	2,2714958	0,0042118635	0,0042992192	0,0047026738
2,5078125	1	1,0281986	4,4493833	3,02637	-3,7837453e-05	2,9714429e-05	0,00013873301
2,5175781	1	1,0130572	4,4469919	2,1185539	0,0039234958	0,0039626076	0,0044513131
2,5273438	1	1,014334	4,4000463	2,2465177	-3,4044642e-05	-1,3083627e-05	0,00012748234
2,5371094	1	1,0253739	4,3315349	3,2073073	0,0039815637	0,0039750715	0,0044829496
2,546875	1	1,0103494	4,3258066	3,9842539	0,00016817969	0,00020017498	0,00035810051
2,5566406	1	0,99671423	4,3005633	3,2194891	0,0037073921	0,0037947132	0,0042569246
2,5664063	1	1,0031438	4,2841053	2,6494079	0,00042999032	0,00036764977	0,00047470588
2,5761719	1	0,99646389	4,2279401	2,166219	0,003722382	0,0036878174	0,0042560953
2,5859375	1	1,0149431	4,1703892	3,1638331	0,00043718101	0,00040712475	0,00061303057
2,5957031	1	0,9850651	4,1867795	4,1620059	0,0034000338	0,0034146304	0,0038939177
2,6054688	1	0,99659324	4,1443682	2,8278306	0,00094478612	0,00096860604	0,0010577284
2,6152344	1	0,96547186	4,0530114	2,58727	0,0032004481	0,0030225471	0,0034878966
2,625	1	0,96749127	3,9952669	3,3693573	0,0011826223	0,0012370453	0,0014216092
2,6347656	1	0,9667486	3,935286	3,2151303	0,0027876536	0,0026706441	0,0031149355
2,6445313	1	0,97528517	3,9105124	3,1829998	0,001555283	0,0016223013	0,0018358104
2,6542969	1	0,94360054	3,8586106	2,5512836	0,002709639	0,0025262369	0,0029431749
2,6640625	1	0,96204638	3,7752447	4,1385369	0,0015265531	0,0016579798	0,0017942424
2,6738281	1	0,96559286	3,7601411	4,8466959	0,0025015064	0,002342985	0,0027797441
2,6835938	1	0,94703019	3,7078834	3,3893063	0,0016366562	0,0017775926	0,0019245658
2,6933594	1	0,94095111	3,6446822	4,0460005	0,002497022	0,0023363412	0,0027457185
2,703125	1	0,95139861	3,6132505	4,8944168	0,0017986924	0,0018486567	0,0020928937
2,7128906	1	0,92309356	3,5522757	5,7423301	0,00222561	0,0021503647	0,0024725655
2,7226563	1	0,95170319	3,5422111	5,0878711	0,0022211627	0,0021769535	0,0025596349
2,7324219	1	0,89326143	3,5012722	4,3821149	0,0016277529	0,0017335947	0,0019627046
2,7421875	1	0,96304357	3,3992722	4,684422	0,0026650894	0,0026412588	0,0030703216
2,7519531	1	0,90433478	3,3705704	5,9552302	0,00095716532	0,00093750947	0,0011299348
2,7617188	1	0,92401147	3,3229764	4,8315525	0,0033658249	0,0032708265	0,0037660506
2,7714844	1	0,89612365	3,2610099	4,5134873	0,00072325172	0,00067053654	0,00081417616
2,78125	1	0,8877039	3,1802704	6,3305721	0,003489868	0,00348497	0,0039817831
2,7910156	1	0,87550819	3,0688505	6,790627	0,00053474156	0,00049129041	0,00065621076
2,8007813	1	0,89479268	3,0257065	7,0481749	0,0035898159	0,0035761336	0,0040901066
2,8105469	1	0,86794794	2,9637995	5,9713798	0,000461647	0,00050475617	0,00064701482
2,8203125	1	0,87557077	2,8666928	6,9870429	0,0035152778	0,0034853357	0,0040070526
2,8300781	1	0,84152043	2,8233166	8,801445	0,00044519227	0,00037596532	0,00051221577
2,8398438	1	0,87489486	2,7756341	8,5473623	0,0036579804	0,0036508993	0,0042232014
2,8496094	1	0,86314559	2,7335587	8,4040871	0,00034867524	0,00038533908	0,00053569005
2,859375	1	0,85427523	2,6729631	8,056406	0,0037733894	0,0038015929	0,0043437495
2,8691406	1	0,80442429	2,5762343	8,4333677	3,0374358e-05	2,8726645e-05	0,00018228777
2,8789063	1	0,84091544	2,5385621	10,007098	0,0042021661	0,0042381762	0,0047366559
2,8886719	1	0,80474973	2,4810035	8,4715338	-0,00019936138	-0,00014440127	-1,1781522e-05
2,8984375	1	0,81354082	2,3887887	8,6040792	0,0041994355	0,0041493755	0,0046720221
2,9082031	1	0,80162466	2,3272462	9,966362	-0,00024151799	-0,00014623074	-3,2923999e-05
2,9179688	1	0,8038944	2,2272696	11,239071	0,0043337522	0,0043076607	0,004829511
2,9277344	1	0,79115629	2,1680477	9,8724852	-3,8073194e-05	-7,4416457e-05	7,2007824e-05
2,9375	1	0,7875222	2,1130488	10,247156	0,0039347108	0,0039313389	0,0044923266
2,9472656	1	0,7812345	1,9867876	11,628606	2,5096379e-05	4,366826e-05	0,00015496538
2,9570313	1	0,75126052	1,9183526	12,707077	0,0040586838	0,0039971224	0,0045294673
2,9667969	1	0,77380359	1,8568412	12,317319	0,00012250559	0,00017164944	0,0002804579
2,9765625	1	0,74841917	1,7762529	12,154542	0,0038166258	0,0037708245	0,0042894343
2,9863281	1	0,73525548	1,7098089	13,017934	0,00033860735	0,0003147489	0,00048819085
2,9960938	1	0,73700368	1,613851	13,173166	0,0038208375	0,0037375521	0,0042389142
3,0058594	1	0,73176742	1,5721641	13,344716	0,00040393919	0,00038620725	0,00055239419
3,015625	1	0,72697341	1,5327345	12,473445	0,00350351	0,0035098987	0,0040011201
3,0253906	1	0,7322681	1,4258292	13,286546	0,00074783689	0,00082529587	0,00096558663
3,0351563	1	0,70742607	1,359737	14,619659	0,0032979862	0,0031533185	0,0037012771
3,0449219	1	0,71873307	1,3166348	13,343096	0,0011602275	0,0011574496	0,001393176
3,0546875	1	0,68957269	1,2410574	13,581002	0,0029158033	0,0027995042	0,0032333462
3,0644531	1	0,6943959	1,1539361	13,869507	0,0015049491	0,0015901251	0,0017476849
3,0742188	1	0,70618272	1,0346757	14,194027	0,0026511669	0,0024536569	0,0028516699
3,0839844	1	0,69138348	0,98673427	14,719711	0,0015530197	0,0016636441	0,0018151847
3,09375	1	0,66732168	0,92297566	13,992247	0,0025194641	0,0024002516	0,0027898196
3,1035156	1	0,66433012	0,79826158	15,090164	0,0016116818	0,0017280262	0,0019392789
3,1132813	1	0,65502584	0,73954606	15,663598	0,0024932374	0,0023307067	0,0027276156
3,1230469	1	0,65549731	0,68006527	15,018107	0,0017969077	0,0018367253	0,0021011054
3,1328125	1	0,6374687	0,62128913	14,244346	0,0022653672	0,0021892721	0,0025883578
3,1425781	1	0,65223455	0,57666892	13,074931	0,0021470084	0,0021074121	0,0024307275
3,1523438	1	0,61786711	0,46865106	13,187919	0,0017107162	0,0017667436	0,0020578094
3,1621094	1	0,64431548	0,42687818	12,578275	0,0026667123	0,0026384215	0,002994363
3,171875	1	0,60172439	0,4079904	11,255555	0,001086931	0,0010558619	0,0013009196
3,1816406	1	0,62414229	0,34287167	10,124054	0,0032496983	0,0032543277	0,0037033623
3,1914063	1	0,59304178	0,27226588	8,3188715	0,00077742338	0,00074717536	0,00092311809
3,2011719	1	0,60654759	0,19569691	5,2553415	0,0034988723	0,0034654823	0,0039932914
3,2109375	1	0,5845803	0,15173326	3,0727499	0,00052770646	0,00050470931	0,00062782434
3,2207031	1	0,58518946	0,12537302	-0,11807308	0,003572592	0,0035702826	0,0040011611
3,2304688	1	0,56677282	0,019311626	-4,1835756	0,00049777282	0,00051096256	0,00067443238
3,2402344	1	0,56344748	-0,032350514	-7,5600853	0,003539924	0,0035001724	0,004019483
3,25	1	0,54010332	0,0089121982	-7,9003906	0,00044224478	0,00044669461	0,00061366794
3,2597656	1	0,54436326	-0,016727764	-7,8091397	0,0036833645	0,0036991818	0,0042186142
3,2695313	1	0,51680923	0,025046524	-7,4439125	0,00042280633	0,0004235073	0,00051338982
3,2792969	1	0,5211693	-0,041463181	-8,3980522	0,0037592901	0,0037116923	0,0042875567
3,2890625	1	0,47509015	-0,025369506	-8,1162529	4,4844201e-05	0,00015072757	0,00021946791
3,2988281	1	0,48524976	0,012683077	-7,8512726	0,0040986906	0,0041014943	0,0046655713
3,3085938	1	0,42877316	-0,033166215	-7,587131	-0,00012188873	-0,00015401369	-3,0468218e-05
3,3183594	1	0,42483032	-0,0038928352	-7,6931343	0,0041763834	0,0041584568	0,0046959217
3,328125	1	0,36847055	-0,01246836	-7,7718682	-0,00017012106	-0,00013164943	-4,5834749e-05
3,3378906	1	0,34440458	-0,005351007	-7,8038874	0,0042713364	0,0042652525	0,00477478
3,3476563	1	0,29836297	0,0069576781	-7,3609872	-9,9360623e-05	-0,00013709796	1,6925915e-05
3,3574219	1	0,24911284	-0,051678065	-7,8944116	0,003929792	0,0039481819	0,0044901534
3,3671875	1	0,212605	-0,013421662	-7,6529012	2,2523745e-05	8,2424958e-05	0,0001939616
3,3769531	1	0,15693367	0,023842743	-7,4724665	0,0040391153	0,0040536853	0,0045575239
3,3867188	1	0,11375427	0,0032847282	-7,9082699	9,1259863e-05	0,00014455582	0,00023337023
3,3964844	1	0,045803785	-0,0047807582	-7,9956651	0,0038421855	0,0038324725	0,0043375473
3,40625	1	-0,0097465515	-0,032706603	-8,7956343	0,00035911289	0,00032408221	0,00043953565
3,4160156	1	-0,082415938	-0,013782922	-7,8286977	0,0036961755	0,0036709732	0,0042220834
3,4257813	1	-0,16453981	0,0091298483	-7,8479199	0,00034901546	0,00033468561	0,00046673551
3,4355469	1	-0,22444189	-0,029840274	-8,2457256	0,0035813465	0,0035876192	0,0040897462
3,4453125	1	-0,27267814	-0,088356294	-6,1538258	0,00076238078	0,00074473995	0,00089720561
3,4550781	1	-0,37356079	-0,88410163	-5,97015	0,0032083662	0,0030719694	0,0035755404
3,4648438	1	-0,42122126	-1,597096	-8,8524075	0,0011417738	0,0012062476	0,0012965685
3,4746094	1	-0,52966833	-2,1042285	-11,635032	0,0029985835	0,0028241265	0,0032863705
3,484375	1	-0,5668354	-2,554949	-13,874453	0,0014352743	0,0015669548	0,0016943029
3,4941406	1	-0,59020877	-2,9842138	-14,310926	0,0025944244	0,0024240531	0,0028600483
3,5039063	1	-0,61301887	-3,131911	-14,793724	0,0015500896	0,001639765	0,0018589597
3,5136719	1	-0,62934518	-3,0638685	-15,786141	0,0025743723	0,0024968174	0,002885852
3,5234375	1	-0,61134994	-2,878463	-16,81896	0,0016415527	0,0017530345	0,0019908349
3,5332031	1	-0,59346735	-2,636215	-16,271509	0,0024844958	0,0023358248	0,0027658942
3,5429688	1	-0,54108381	-2,3695965	-14,273543	0,001750238	0,0018352513	0,0020709748
3,5527344	1	-0,54720044	-2,1110024	-12,217295	0,0023872692	0,0021756554	0,0026161703
3,5625	1	-0,48089802	-1,9311354	-11,023209	0,0020123741	0,0019735259	0,0023142474
3,5722656	1	-0,53103685	-1,8951108	-9,6746159	0,0017361528	0,0018333485	0,0020911084
3,5820313	1	-0,48555851	-1,8690505	-9,5552578	0,0024961848	0,0025498071	0,0029058992
3,5917969	1	-0,53659856	-1,921182	-10,674019	0,0012945067	0,0012444293	0,0014288954
3,6015625	1	-0,50404191	-2,1412663	-10,31449	0,003243519	0,0031120759	0,0036812495
3,6113281	1	-0,58611155	-2,5695939	-12,661758	0,00071990199	0,00069239119	0,00085531472
3,6210938	1	-0,60129464	-3,0009544	-14,136973	0,0034796514	0,0034312326	0,0039625112
3,6308594	1	-0,6612134	-3,3669281	-16,460548	0,00057742279	0,00050801027	0,00065235072
3,640625	1	-0,69371998	-3,7219448	-17,887316	0,0034917337	0,0035136156	0,0040674433
3,6503906	1	-0,70839405	-3,9180543	-18,45343	0,00049840845	0,0004643164	0,00053485273
3,6601563	1	-0,70126772	-3,8669529	-18,083956	0,0035396833	0,0035160233	0,0040744198
3,6699219	1	-0,71683049	-3,8373041	-19,536428	0,00051009923	0,00050266826	0,00064407679
3,6796875	1	-0,69926083	-3,8235862	-19,737091	0,0036464052	0,0036525642	0,0041448963
3,6894531	1	-0,70902407	-3,7242243	-19,660145	0,00032167562	0,00030949072	0,00048573682
3,6992188	1	-0,66975832	-3,5651317	-18,787029	0,0036819943	0,0037325732	0,004275403
3,7089844	1	-0,66328287	-3,3757493	-18,04607	0,00015728001	0,00014966587	0,0003193086
3,71875	1	-0,63873708	-3,27827	-18,012878	0,0041156169	0,0040953741	0,0046061925
3,7285156	1	-0,66258192	-3,2389536	-17,21805	-0,00012922654	-0,00021328102	-1,1525117e-06
3,7382813	1	-0,64263403	-3,221328	-16,813316	0,0042238822	0,0042388681	0,0047741439
3,7480469	1	-0,65713704	-3,2494617	-17,442797	-0,00015231461	-0,0001128047	2,1934684e-05
3,7578125	1	-0,66885293	-3,2530439	-17,433577	0,0043285596	0,0042660641	0,0047893878
3,7675781	1	-0,67029238	-3,3393338	-17,845407	-0,00016850783	-0,00016051374	-8,63889e-06
3,7773438	1	-0,68840027	-3,5240278	-17,494093	0,0039830436	0,004030148	0,0045530712
3,7871094	1	-0,69887698	-3,7393639	-18,639397	9,1012771e-05	0,00012127857	0,0002982482
3,796875	1	-0,71447313	-3,9967346	-20,04845	0,0040217508	0,0039972696	0,004528224
3,8066406	1	-0,74376702	-4,2100573	-19,044355	9,7006414e-05	9,9395111e-05	0,00023828034
3,8164063	1	-0,74558616	-4,2695894	-19,070841	0,0039058675	0,003840483	0,0043378128
3,8261719	1	-0,75097263	-4,2773247	-19,705687	0,00029038347	0,0002596897	0,00038255646
3,8359375	1	-0,73744595	-4,2604108	-19,657686	0,0036868195	0,00370836	0,0042460626
3,8457031	1	-0,75227022	-4,2846918	-20,22447	0,00039990249	0,00035098608	0,00049191935
3,8554688	1	-0,75362206	-4,2924833	-20,292532	0,0036289208	0,0036261019	0,0040898821
3,8652344	1	-0,74211895	-4,2332048	-20,199549	0,00070075679	0,0006849115	0,00085993699
3,875	1	-0,74188948	-4,2310615	-20,572878	0,0032994451	0,0031105338	0,003675347
3,8847656	1	-0,73281884	-4,2430129	-20,724813	0,0010756449	0,0010818336	0,001258987
3,8945313	1	-0,75283766	-4,2247162	-19,403435	0,0030114569	0,002833744	0,0032929266
3,9042969	1	-0,73857665	-4,2181034	-20,659325	0,0014066105	0,0014419744	0,0016282931
3,9140625	1	-0,72648108	-4,2082157	-20,557735	0,0026268391	0,0024930337	0,0028858702
3,9238281	1	-0,7342124	-4,2290516	-20,886026	0,0015448862	0,0015756431	0,0018184657
3,9335938	1	-0,73664486	-4,2448754	-19,743181	0,0026685023	0,0024786207	0,0029201608
3,9433594	1	-0,74073792	-4,1985312	-19,464008	0,0017070639	0,0018053489	0,0020279372
3,953125	1	-0,74555278	-4,1979485	-20,462685	0,0024781355	0,0023542712	0,002785943
3,9628906	1	-0,74464321	-4,2274871	-20,432621	0,0016320496	0,0018177199	0,0020110046
3,9726563	1	-0,75434804	-4,2413211	-19,475296	0,0024420468	0,002272309	0,0026438208
3,9824219	1	-0,72983563	-4,2722611	-20,182003	0,0020099531	0,0019733822	0,0022982431
3,9921875	1	-0,76867163	-4,2579803	-21,128599	0,0018647673	0,0019269633	0,0021772159
4,0019531	1	-0,74222326	-4,3154888	-21,191072	0,002359424	0,0024438053	0,002800086
4,0117188	1	-0,77853084	-4,4191298	-21,494497	0,001390809	0,0013457226	0,001600794
4,0214844	1	-0,74747205	-4,4364347	-20,570028	0,003170239	0,0030713545	0,0035796564
4,03125	1	-0,76540887	-4,4546971	-21,742657	0,00075750507	0,00070243113	0,00088979141
4,0410156	1	-0,75690567	-4,4708486	-22,740774	0,0035405953	0,0035374186	0,0040385057
4,0507813	1	-0,77693701	-4,50492	-22,128336	0,00058724848	0,00056103745	0,00074029871
4,0605469	1	-0,75716436	-4,5437522	-20,764378	0,0035174557	0,0035173458	0,0040601688
4,0703125	1	-0,77330291	-4,4970064	-21,08736	0,00046261746	0,00045181776	0,00062505016
4,0800781	1	-0,76477051	-4,4851131	-22,203718	0,003479684	0,0035629929	0,0040253438
4,0898438	2	-0,77558935	-4,5145817	-22,063068	0,00057227199	0,00050980248	0,00066826062
4,0996094	2	-0,76214612	-4,494132	-21,581837	0,00361873	0,0036444804	0,0040995204
4,109375	2	-0,77853918	-4,4796743	-21,120161	0,00034308687	0,00033836113	0,00043804321
4,1191406	2	-0,75992227	-4,4777021	-22,370237	0,0036758683	0,0036422408	0,0041983887
4,1289063	2	-0,76974392	-4,4882226	-21,508858	0,00018970037	0,00020568055	0,00036330573
4,1386719	2	-0,75774848	-4,517746	-21,53825	0,0040498613	0,0040532378	0,0045410013
4,1484375	2	-0,77033222	-4,4889135	-21,254438	-0,00012706354	-0,00013839599	1,0888616e-05
4,1582031	2	-0,75497806	-4,4817672	-22,277702	0,0042542699	0,0042468314	0,0047330521
4,1679688	2	-0,77692449	-4,5102835	-21,772608	-0,00013530691	-9,7693119e-05	5,7236466e-05
4,1777344	2	-0,76038122	-4,4949741	-21,060537	0,0041968571	0,0042445208	0,0047365418
4,1875	2	-0,77288985	-4,5036101	-21,596924	-0,00025645582	-0,00015080092	-3,9935985e-05
4,1972656	2	-0,77051997	-4,4742355	-21,986683	0,004074662	0,0041148318	0,0045906464
4,2070313	2	-0,77185929	-4,4632773	-22,318382	0,00011126831	0,00010447722	0,00026828697
4,2167969	2	-0,75431049	-4,5093164	-21,677389	0,003930042	0,0040190676	0,0044911634
4,2265625	2	-0,77057838	-4,4878721	-20,964481	8,2859624e-05	7,0410897e-05	0,00022043765
4,2363281	2	-0,76013088	-4,471859	-21,993219	0,0039022956	0,0039082002	0,004475527
4,2460938	2	-0,77298164	-4,4798479	-22,225231	0,00022295266	0,0001984695	0,00035280391
4,2558594	2	-0,75754821	-4,4885907	-20,775999	0,0038338327	0,0037803282	0,0043068216
4,265625	2	-0,77280641	-4,5033193	-21,153967	0,00039627615	0,00039423699	0,00049047958
4,2753906	2	-0,76844215	-4,4697342	-22,068769	0,0036550285	0,0036682109	0,0041561541
4,2851563	2	-0,754444	-4,4489641	-23,074877	0,0005906992	0,00056815043	0,00081005361
4,2949219	2	-0,77193022	-4,4967394	-22,433828	0,0032777647	0,0032355296	0,0037056457
4,3046875	2	-0,75708508	-4,4839377	-20,516775	0,001075084	0,0010706366	0,0012136013
4,3144531	2	-0,76468706	-4,4629383	-21,196882	0,0030370774	0,0028932462	0,0033165703
4,3242188	2	-0,75678468	-4,4736156	-21,798256	0,0013058895	0,0013572953	0,0015411305
4,3339844	2	-0,77326536	-4,4715991	-20,467434	0,002699588	0,0025579056	0,0029653001
4,34375	2	-0,76752424	-4,4961252	-21,735113	0,001526562	0,0016481634	0,0018541688
4,3535156	2	-0,76841712	-4,4640861	-21,559597	0,0026241881	0,0024669664	0,0028971704
4,3632813	2	-0,7593298	-4,4462113	-22,080223	0,001594313	0,0016943946	0,0019132892
4,3730469	2	-0,76807916	-4,4945717	-21,436102	0,0025473547	0,0024302714	0,0028116233
4,3828125	2	-0,76499164	-4,4886088	-21,609665	0,0016643673	0,001745221	0,0019592058
4,3925781	2	-0,77081203	-4,4788361	-22,331289	0,0023535041	0,0022088562	0,0026470756
4,4023438	2	-0,74773908	-4,446887	-22,53335	0,0019287606	0,0019038968	0,0022405626
4,4121094	2	-0,77904403	-4,4252892	-21,818094	0,0020020509	0,0020033899	0,0022925837
4,421875	2	-0,75064719	-4,4539752	-21,457895	0,0023924455	0,0023461764	0,0027141164
4,4316406	2	-0,78203142	-4,4108396	-21,060482	0,0014677517	0,0014115616	0,0016950143
4,4414063	2	-0,73616087	-4,3483157	-21,494329	0,0030744092	0,0030849602	0,0034651486
4,4511719	2	-0,77046156	-4,3338943	-21,057407	0,0007968102	0,00080283848	0,00089130423
4,4609375	2	-0,74336231	-4,3177214	-19,965078	0,0034149897	0,0033427556	0,0038368134
4,4707031	2	-0,75432301	-4,2940626	-20,739344	0,0005597329	0,00055088691	0,00068669295
4,4804688	2	-0,74102581	-4,2324095	-20,422396	0,0035456857	0,0035539842	0,0040369784
4,4902344	2	-0,74795187	-4,1624417	-19,97089	0,00048931502	0,00050057919	0,00059741113
4,5	2	-0,74165165	-4,1695056	-19,821749	0,0035620688	0,0035190759	0,0039669536
4,5097656	2	-0,74962497	-4,1271553	-19,408186	0,00053240219	0,00054713339	0,00066769251
4,5195313	2	-0,71766913	-4,055933	-19,379128	0,0035680872	0,003597284	0,004121088
4,5292969	2	-0,73987842	-4,0129914	-20,389761	0,00036498197	0,00034314493	0,00047707174
4,5390625	2	-0,71849942	-3,9686985	-18,869228	0,0036877326	0,00371312	0,0041639102
4,5488281	2	-0,73938608	-3,9647906	-19,565542	0,00029723786	0,00025654444	0,00040255574
4,5585938	2	-0,70964158	-3,9230516	-18,887669	0,0039989939	0,0040285061	0,0045333626
4,5683594	2	-0,73087037	-3,8516893	-18,790382	-0,00013168217	-9,5196592e-05	6,2347099e-05
4,578125	2	-0,71549535	-3,8560476	-18,191635	0,0042408723	0,004257726	0,0047231768
4,5878906	2	-0,71850359	-3,8248677	-16,931276	-0,00012233737	-9,8834862e-05	4,9538212e-05
4,5976563	2	-0,71433961	-3,7732525	-17,26482	0,0042374292	0,0042946385	0,0047378521
4,6074219	2	-0,71138561	-3,7214973	-17,312597	-0,00024340727	-0,00018258783	-9,7238808e-05
4,6171875	2	-0,71829915	-3,6585448	-17,254148	0,0041872789	0,0041993498	0,0046977839
4,6269531	2	-0,69809258	-3,6453793	-17,889664	0,00012375342	0,00010465737	0,00024890382
4,6367188	2	-0,68676889	-3,5860293	-17,646141	0,003990754	0,0039857561	0,004509476
4,6464844	2	-0,69749177	-3,4904914	-17,515327	5,292939e-05	1,0451186e-06	0,00013908138
4,65625	2	-0,68376064	-3,4540808	-16,454794	0,0039407331	0,0039491141	0,0044620614
4,6660156	2	-0,6662786	-3,4187453	-15,911591	0,00020246909	0,00020544889	0,00029103307
4,6757813	2	-0,66167653	-3,3604732	-16,370359	0,0037918682	0,0037817815	0,0042184261
4,6855469	2	-0,6603539	-3,2945178	-16,136784	0,00043774358	0,00038325205	0,0005487079
4,6953125	2	-0,66019118	-3,2222998	-15,735738	0,0037657425	0,0037395642	0,0042116302
4,7050781	2	-0,66409647	-3,2344706	-16,758497	0,00057642203	0,00055651268	0,00066488254
4,7148438	2	-0,67653418	-3,2064061	-15,969202	0,0033457999	0,0033332047	0,003801361
4,7246094	2	-0,64293861	-3,1210291	-16,197525	0,0010110504	0,0010461151	0,0011789933
4,734375	2	-0,66045821	-3,0847294	-16,383101	0,0030326613	0,0028951245	0,0033701041
4,7441406	2	-0,63251197	-3,0371573	-16,316046	0,0012364322	0,001277776	0,0014696533
4,7539063	2	-0,64478695	-3,0058455	-16,845335	0,002742538	0,0025918989	0,0030520207
4,7636719	2	-0,62337041	-2,9428103	-15,438907	0,0016270685	0,0017149269	0,0018678174
4,7734375	2	-0,62914491	-2,8386381	-14,962871	0,0026508034	0,0025081141	0,0029589464
4,7832031	2	-0,61292291	-2,8094661	-15,225057	0,0015693699	0,0016466719	0,0018368685
4,7929688	2	-0,59949636	-2,7610922	-14,969632	0,0024963783	0,002370812	0,0027641561
4,8027344	2	-0,59717238	-2,6745539	-15,283786	0,0016452454	0,0018148522	0,0020196026
4,8125	2	-0,60035169	-2,6107719	-14,510639	0,0024066526	0,0022554477	0,002639218
4,8222656	2	-0,57781696	-2,5487542	-13,912786	0,0019029833	0,001871625	0,0021537
4,8320313	2	-0,59998453	-2,5116606	-13,991184	0,002086943	0,0020176722	0,0023655198
4,8417969	2	-0,56133628	-2,4533789	-12,741611	0,0024034206	0,0023151715	0,0027035992
4,8515625	2	-0,59738517	-2,3325889	-11,959412	0,0014984061	0,0015200034	0,0017472658
4,8613281	2	-0,54482222	-2,2782643	-12,488309	0,0028957613	0,0028351392	0,0033046964
4,8710938	2	-0,55829465	-2,2391574	-11,731256	0,0008704908	0,00082138402	0,0010003594
4,8808594	2	-0,50890684	-2,1530852	-11,834242	0,0034082953	0,0033395428	0,0038671421
4,890625	2	-0,54279447	-2,0726936	-11,387262	0,00059558765	0,00055180688	0,00071496645
4,9003906	2	-0,51238239	-1,9790384	-10,917988	0,0034914401	0,0035146563	0,004022229
4,9101563	2	-0,54473877	-1,9506483	-10,253918	0,00054352905	0,00052373944	0,00062225066
4,9199219	2	-0,51304996	-1,9080594	-9,5836449	0,0035781364	0,0035431311	0,004073651
4,9296875	2	-0,51715553	-1,7888904	-7,8153982	0,00054030493	0,000481772	0,00066414766
4,9394531	2	-0,49754143	-1,7235326	-8,1134586	0,0035550476	0,0035261663	0,0040403376
4,9492188	2	-0,48721492	-1,6655215	-6,5586715	0,0003549947	0,00035550212	0,00048397225
4,9589844	2	-0,47367156	-1,590603	-6,8557262	0,0037190542	0,0037292873	0,0042840033
4,96875	2	-0,49904764	-1,5021468	-6,0663743	0,00031576812	0,00026791968	0,00047170062
4,9785156	2	-0,45433283	-1,4013317	-5,8457069	0,0039556455	0,0039580972	0,0044412347
4,9882813	2	-0,45995295	-1,3626879	-5,3494425	-0,0001003599	-6,9366361e-05	2,9810762e-05
4,9980469	2	-0,43450594	-1,302035	-3,7227385	0,0042198445	0,0042209569	0,0047544148
5,0078125	2	-0,4335171	-1,1934679	-2,8616934	-0,00018419159	-0,00012773933	3,7255813e-06
5,0175781	2	-0,40678918	-1,1330755	-3,6621652	0,0042160978	0,0041986173	0,0046601254
5,0273438	2	-0,40645123	-1,0823531	-3,6535599	-0,00022184802	-0,00016271078	-6,4534834e-05
5,0371094	2	-0,41601002	-1,0344762	-3,4225545	0,0042403056	0,0041778851	0,0047178194
5,046875	2	-0,40537477	-0,97550726	-2,7656369	0,00013464145	0,0001735345	0,00030673982
5,0566406	2	-0,38258135	-0,86092514	-3,200099	0,0039111325	0,0039594076	0,0044586328
5,0664063	2	-0,39204001	-0,80921912	-4,7846136	4,0060841e-05	5,4467819e-05	0,00020777748
5,0761719	2	-0,37126601	-0,78282744	-3,670603	0,0039745783	0,0039952514	0,0044824486
5,0859375	2	-0,36379337	-0,68069351	-3,2601693	0,00023665503	0,00017850747	0,0002927825
5,0957031	2	-0,33605576	-0,59266371	-4,1182528	0,0038095554	0,0038065517	0,0042971014
5,1054688	2	-0,33573449	-0,5031504	-4,2462721	0,00037289734	0,00035036326	0,0005015498
5,1152344	2	-0,33295155	-0,44886404	-4,1759758	0,0037040645	0,0037034974	0,0042051063
5,125	2	-0,31807721	-0,38797286	-4,5609846	0,00044056156	0,00044385495	0,00070556183
5,1347656	2	-0,32265842	-0,25772759	-4,778523	0,0034149238	0,0033688331	0,0038379687
5,1445313	2	-0,28468609	-0,19316082	-5,7345071	0,00088892481	0,00092161994	0,0011335788
5,1542969	2	-0,29867589	-0,15383251	-5,9222059	0,0031379072	0,0029474138	0,0033573459
5,1640625	2	-0,2710259	-0,079174198	-6,7109985	0,0012649653	0,0012675708	0,0014553347
5,1738281	2	-0,28017163	-0,012591295	-7,5328164	0,0028153791	0,0026998878	0,0031025761
5,1835938	2	-0,25796235	0,025927322	-7,8440084	0,0015879845	0,0016794766	0,0018466245
5,1933594	2	-0,2570945	-0,0028801616	-7,9263744	0,0027136547	0,0025075066	0,0028989706
5,203125	2	-0,23964167	-0,047605019	-7,6359138	0,0015338148	0,0016180878	0,0018539522
5,2128906	2	-0,24060547	0,024829293	-7,4928627	0,0024404691	0,0023282573	0,0027628359
5,2226563	2	-0,22545159	0,0022488646	-8,1824694	0,0016966506	0,0018009782	0,0020267344
5,2324219	2	-0,21696925	-0,026399922	-7,8274121	0,0024554639	0,0023405466	0,002753465
5,2421875	2	-0,18899798	-0,022746529	-7,9055877	0,0018441331	0,0019419263	0,0021616584
5,2519531	2	-0,18508017	-0,037691601	-7,5582414	0,0021895361	0,0020771243	0,0024262699
5,2617188	2	-0,13356864	0,028653815	-7,6998396	0,0023216254	0,0022144478	0,0026528537
5,2714844	2	-0,14573932	0,017233472	-8,4182806	0,0016002837	0,0016598367	0,0019167952
5,28125	2	-0,042215586	-0,035049208	-8,4384527	0,0026915974	0,0027350886	0,003197873
5,2910156	2	-0,041435361	-0,010070158	-7,9170427	0,00093849812	0,00090142858	0,0010755509
5,3007813	2	0,019096732	-0,0091278926	-8,1752052	0,0034453094	0,0033434122	0,0038633526
5,3105469	2	0,028159022	0,010849535	-8,195713	0,00063054176	0,00066318462	0,00084647152
5,3203125	2	0,10643601	-0,004941551	-7,9432502	0,0034963095	0,0034540338	0,0039909207
5,3300781	2	0,14334023	-0,037335791	-7,7743268	0,00053118623	0,00053493335	0,00066608423
5,3398438	2	0,20244539	2,3748726e-06	-7,7676215	0,0035109862	0,0035440351	0,0040821796
5,3496094	2	0,25011003	0,0062508043	-8,2844496	0,00050857011	0,00052183022	0,00066622597
5,359375	2	0,31982124	-0,015055574	-7,8982673	0,00350644	0,0034685286	0,0039734389
5,3691406	2	0,34686208	-0,016175956	-7,6383724	0,00039355349	0,0003969486	0,00054945238
5,3789063	2	0,44849992	-0,0049992464	-8,346755	0,0037404788	0,0037713996	0,0042905034
5,3886719	2	0,47344208	0,019255048	-8,397438	0,00031369636	0,00035121542	0,00049698836
5,3984375	2	0,5595839	0,015932042	-7,8015404	0,0038851972	0,0038458966	0,0043620123
5,4082031	2	0,59293747	0,48218757	4,6163611	7,1729301e-06	3,2712705e-05	0,00013977609
5,4179688	2	0,67030489	0,91277766	11,750925	0,0041921223	0,0042499942	0,0047611604
5,4277344	2	0,72651863	1,6422237	10,272079	-0,00020266307	-0,00019544997	-3,1914387e-05
5,4375	2	0,81445456	2,4580092	8,6462126	0,0041425531	0,0041995547	0,0046499972
5,4472656	2	0,82909107	2,99034	9,1104021	-0,0001802019	-0,00014284247	-1,5037076e-05
5,4570313	2	0,87040126	3,0537009	7,8668633	0,0042647277	0,0043017869	0,0047750538
5,4667969	2	0,85534751	3,0101817	7,2498431	-5,9124868e-05	1,4253601e-05	0,00012722507
5,4765625	2	0,85550189	3,1152878	7,5693054	0,0039057478	0,0039221728	0,004393172
5,4863281	2	0,84575951	3,0415366	7,8364091	2,5727495e-05	0,00013619137	0,00020021369
5,4960938	2	0,82790196	2,6422787	8,342061	0,0039751311	0,0040255603	0,004533051
5,5058594	2	0,78397155	2,1964016	8,2656183	0,0001383356	0,00014665333	0,0003422788
5,515625	2	0,7679373	1,9020135	8,2428751	0,0038084013	0,0038415259	0,0043046451
5,5253906	2	0,76542139	1,8718258	9,5178747	0,00036733312	0,00033956487	0,00048998481
5,5351563	2	0,73477983	1,9133048	8,9642782	0,0037088669	0,0036428042	0,0041456483
5,5449219	2	0,7580781	1,9423109	9,5647011	0,00042360683	0,00042572297	0,00057243044
5,5546875	2	0,76145351	2,0510681	7,4373746	0,0034913395	0,0034898724	0,0039643371
5,5644531	2	0,80806255	2,3997397	8,4637108	0,00083646749	0,00087990134	0,0010558126
5,5742188	2	0,85023642	2,900923	7,6355786	0,0031651123	0,002948246	0,0034211748
5,5839844	2	0,91028452	3,4766948	5,3022804	0,0012758778	0,0012224157	0,0014668878
5,59375	2	0,92006028	3,8929017	5,5485406	0,002891619	0,0027564038	0,0032054759
5,6035156	2	0,99363923	4,1229897	4,6151319	0,0014779124	0,0016119379	0,0018145064
5,6132813	2	0,9797287	4,1120896	4,7567301	0,0026536346	0,0024331205	0,0029348095
5,6230469	2	0,97228527	4,1124449	3,9224513	0,0015717723	0,0016810658	0,0018680266
5,6328125	2	0,96865535	4,1298518	3,0227377	0,0025462331	0,0023947868	0,0028495677
5,6425781	2	0,96352339	3,9066892	4,7687998	0,0016345873	0,0017446994	0,0019714681
5,6523438	2	0,90704679	3,5810015	5,9973078	0,0024860213	0,0023174009	0,0027395727
5,6621094	2	0,90878665	3,3217027	5,7389216	0,0018199163	0,0018993374	0,0021250269
5,671875	2	0,86491048	3,1808288	5,6758895	0,0022790858	0,0020797444	0,0024760026
5,6816406	2	0,9022361	3,1403491	6,8096256	0,002280392	0,0021598914	0,002515709
5,6914063	2	0,85673273	3,0766668	6,3439832	0,0016321634	0,0017430035	0,0019164409
5,7011719	2	0,88834643	3,0999625	6,570909	0,0027181087	0,0027426719	0,0031121345
5,7109375	2	0,85055768	3,2230601	5,8392806	0,00097637146	0,0010025278	0,0011576747
5,7207031	2	0,91988087	3,4519303	5,1568823	0,00336185	0,0032706421	0,0037869141
5,7304688	2	0,93900263	3,8100929	4,5070052	0,00068638736	0,00064039079	0,00085579755
5,7402344	2	0,96575141	4,1843123	3,6653504	0,0034854175	0,0034698998	0,0040087095
5,75	2	1,0206634	4,5130587	3,641881	0,00053905329	0,0004816291	0,00067955116
5,7597656	2	1,0577971	4,7036471	3,447365	0,0035085126	0,0035056558	0,004025144
5,7695313	2	1,0465527	4,6860156	2,9106996	0,00048533344	0,0004919499	0,00067697838
5,7792969	2	1,0351539	4,6821299	2,9403157	0,0035334933	0,003527672	0,0040640929
5,7890625	2	1,0235465	4,7149711	2,0080247	0,00042557527	0,00040710147	0,00057811267
5,7988281	2	1,0405737	4,6645346	1,181066	0,0037433575	0,0037626368	0,004219322
5,8085938	2	1,0171962	4,5359907	1,9082799	0,00032929471	0,00034283847	0,00046114117
5,8183594	2	1,0247606	4,3371792	2,5246851	0,0038360266	0,0038303933	0,0043662214
5,828125	2	0,97674131	4,2349029	2,0121038	1,1134834e-05	3,9295119e-05	0,00011306314
5,8378906	2	1,0089308	4,2008972	2,0126626	0,0042023263	0,0042009009	0,0047393679
5,8476563	2	0,9847939	4,1345	2,2501497	-0,00020200227	-0,00021233922	-3,526744e-05
5,8574219	2	0,96560955	4,1313839	2,8879569	0,004188362	0,0042312634	0,0047675171
5,8671875	2	0,9800458	4,157958	2,2335536	-0,00015842947	-0,00018745224	-5,3040858e-05
5,8769531	2	0,98808587	4,176096	2,1777301	0,0042426945	0,0042723925	0,0048042922
5,8867188	2	0,98875344	4,2782664	2,9560738	-0,00010651856	-8,3140621e-05	6,2516192e-05
5,8964844	2	1,0088474	4,3652401	2,4049356	0,0039343918	0,003975308	0,0044736825
5,90625	2	1,0337478	4,5346189	2,9088557	0,00011236654	0,00011073862	0,0002834553
5,9160156	2	1,0528696	4,7536087	1,7902069	0,0040251659	0,0040071914	0,0045779892
5,9257813	2	1,0676229	4,8593054	1,2804754	5,5260462e-05	0,00012116827	0,00028416922
5,9355469	2	1,0438991	4,8996768	1,7798133	0,0038471424	0,0038692814	0,0043773465
5,9453125	2	1,0557359	4,9179411	0,84584582	0,00034854718	0,00032377604	0,00048713846
5,9550781	2	1,0823596	4,9313188	1,3556331	0,0037115505	0,0037010424	0,0042221094
5,9648438	2	1,0674393	4,9609976	1,4961697	0,00039222927	0,00034245953	0,00051717303
5,9746094	2	1,0697633	4,9080009	1,5769154	0,0035573151	0,0035618851	0,0040318402
5,984375	2	1,0782874	4,8894415	2,3031235	0,0008093199	0,00084141124	0,001035562
5,9941406	2	1,0673517	4,9231591	1,7353333	0,0031810224	0,0030009707	0,0035103746
6,0039063	2	1,0777324	4,9051986	-0,017601997	0,0011976442	0,0012673944	0,0014496222
6,0136719	2	1,0652071	4,9102197	1,3043917	0,0029470271	0,002801293	0,0033014191
6,0234375	2	1,0704601	4,8834352	0,34628436	0,0014030035	0,0015675651	0,001800324
6,0332031	2	1,0678899	4,8840985	0,73833394	0,0026079903	0,0024504026	0,002854635
6,0429688	2	1,0767812	4,9100318	0,44133514	0,0015214717	0,0015835483	0,0018475343
6,0527344	2	1,0768479	4,8682399	0,13193116	0,0027433487	0,0025815784	0,0030472972
6,0625	2	1,0485303	4,859838	0,17261133	0,0017067967	0,0017715466	0,0019703023
6,0722656	2	1,0764056	4,8964939	0,71017075	0,0024597566	0,0023164293	0,0027481064
6,0820313	2	1,0852176	4,8999681	0,48190355	0,0017978981	0,0018837488	0,0021056663
6,0917969	3	1,0402942	4,8968325	0,43837354	0,0023141911	0,0021655955	0,0025366948
6,1015625	3	1,0841203	4,8573198	0,017546117	0,0021983148	0,0021068479	0,0024293778
6,1113281	3	1,0533994	4,8451982	0,61964619	0,0016912541	0,0017403042	0,0020021747
6,1210938	3	1,0918683	4,9008021	1,2092292	0,0026811857	0,0026150127	0,0030505571
6,1308594	3	1,0349786	4,8901033	-0,21725893	0,0011369821	0,001110516	0,0013492274
6,140625	3	1,0971838	4,8679175	1,0663457	0,0032686843	0,0032158131	0,0037482309
6,1503906	3	1,0662585	4,8802242	0,79331923	0,00067955244	0,00068750844	0,00082434854
6,1601563	3	1,0771859	4,8916402	0,030733645	0,00350923	0,0035030302	0,0039636204
6,1699219	3	1,0705727	4,912879	0,079292804	0,0005861033	0,00053541415	0,00067715271
6,1796875	3	1,061669	4,8625326	-0,65971166	0,0035619242	0,0035275833	0,0040533263
6,1894531	3	1,0754752	4,8476152	1,0255538	0,00049424521	0,0004462144	0,00062328298
6,1992188	3	1,0843164	4,8936081	1,1963211	0,0035611026	0,0035656071	0,0040556751
6,2089844	3	1,0571295	4,8803926	0,13908371	0,00054442743	0,00049418391	0,00064779219
6,21875	3	1,081304	4,8684902	0,44988468	0,0036714075	0,003703848	0,0042253085
6,2285156	3	1,0437155	4,8697934	-0,28476119	0,00033689721	0,00030768249	0,00043779874
6,2382813	3	1,0943508	4,8702636	0,63836575	0,0037875371	0,0037886526	0,0042848527
6,2480469	3	1,0518098	4,9038687	0,77091157	6,4133055e-05	8,1103062e-05	0,00017818616
6,2578125	3	1,0909253	4,872612	0,30923635	0,0041468283	0,0041663563	0,0046799812
6,2675781	3	1,0673684	4,8493233	0,27269125	-0,00019702755	-0,00016554637	1,603039e-06
6,2773438	3	1,0804695	4,8744321	0,34170225	0,0042331028	0,0042832647	0,0047449777
6,2871094	3	1,0707188	4,8644295	-0,22904947	-0,00013835452	-0,00013891084	8,6438376e-06
6,296875	3	1,091547	4,8721137	-0,18624589	0,0042754118	0,0042784847	0,0047649327
6,3066406	3	1,0639805	4,8699536	-0,76571476	-0,00016865975	-0,00012056407	1,5739934e-05
6,3164063	3	1,0801232	4,8469958	-0,0224635	0,0039888741	0,0040422636	0,004541283
6,3261719	3	1,0742944	4,8920474	0,34175813	0,00013473167	0,0001668933	0,00029952294
6,3359375	3	1,0819632	4,8861232	-1,321435	0,0039912323	0,0040377318	0,0045330352
6,3457031	3	1,0652322	4,8465457	-1,1306629	0,00010777745	8,5709617e-05	0,00016851438
6,3554688	3	1,0866487	4,872683	0,11896715	0,0038813935	0,0038576846	0,0043667099
6,3652344	3	1,0740733	4,883678	0,36740676	0,00029522053	0,00025689456	0,0004492281
6,375	3	1,0849965	4,8857398	0,15584752	0,003719152	0,0036964067	0,0042514661
6,3847656	3	1,0543424	4,8436203	0,053197145	0,00040338738	0,00035956909	0,00051110954
6,3945313	3	1,0539335	4,8082466	0,62070787	0,0036111893	0,0035452121	0,0040627234
6,4042969	3	1,0727799	4,8455005	0,68888068	0,00074450218	0,00076025637	0,00089060661
6,4140625	3	1,0440868	4,832428	0,40858984	0,0032572125	0,0030852361	0,0035904781
6,4238281	3	1,0648984	4,7795672	0,25860965	0,001121048	0,0011883576	0,0013531402
6,4335938	3	1,0550767	4,7469397	1,2748874	0,0029957066	0,0028043464	0,0032954786
6,4433594	3	1,0748744	4,7043309	0,91060996	0,0014159731	0,0015145919	0,0017281965
6,453125	3	1,0498697	4,6981773	0,48581511	0,0026431424	0,0024719448	0,002896359
6,4628906	3	1,0485345	4,649631	-0,4898943	0,0015127293	0,0015891178	0,0017837364
6,4726563	3	1,0188818	4,5743871	0,30029565	0,0026339558	0,0025068929	0,0029373004
6,4824219	3	1,038788	4,5658488	0,1575239	0,0016551843	0,0018046875	0,0020104458
6,4921875	3	1,0277814	4,5155025	0,2341345	0,0025327746	0,0023110611	0,0027773529
6,5019531	3	1,0306352	4,4524813	0,73263419	0,0016917442	0,0018085244	0,002042315
6,5117188	3	1,0088766	4,4187589	1,0821595	0,002339588	0,0022268039	0,0025993669
6,5214844	3	1,0272431	4,3700905	1,1934712	0,0021361441	0,0020698556	0,0023778307
6,53125	3	1,0001189	4,3826919	1,5253388	0,0017360604	0,00179691	0,0020897368
6,5410156	3	1,04886	4,3485513	0,78549612	0,0025479982	0,0025412308	0,0029294426
6,5507813	3	0,97661197	4,2843575	1,7941743	0,0012885409	0,0012175518	0,0014864707
6,5605469	3	1,0030437	4,2805567	2,3937597	0,0032548008	0,0031920525	0,0036942253
6,5703125	3	1,0185897	4,2522449	1,4094449	0,00072515366	0,00068350346	0,00088678731
6,5800781	3	1,0042328	4,2042484	1,0111928	0,0034306268	0,0034166852	0,0039154184
6,5898438	3	0,97222686	4,1343174	1,7042086	0,0005895436	0,0005565086	0,00073356932
6,5996094	3	0,97516418	4,0589886	1,7625465	0,0034973272	0,0034769617	0,0040342896
6,609375	3	0,96897244	4,0465384	1,956392	0,00052029354	0,00042355823	0,00061761326
6,6191406	3	0,9843266	4,0017533	0,36846846	0,0035687773	0,0035454961	0,004024839
6,6289063	3	0,97807646	3,9101019	1,2970157	0,00053048832	0,00052918738	0,00065667176
6,6386719	3	0,96805036	3,8678005	2,1858327	0,0037007786	0,0037218288	0,0042438717
6,6484375	3	0,95670998	3,811805	2,4680235	0,00031404357	0,00028088398	0,00043050735
6,6582031	3	0,95036387	3,7795224	2,4140999	0,0037788129	0,0037245033	0,0042743674
6,6679688	3	0,91661394	3,7398653	2,3052468	0,00012077027	0,00012254633	0,00028890296
6,6777344	3	0,97174704	3,671365	3,1673536	0,0041604717	0,0041076289	0,0046587382
6,6875	3	0,92835069	3,6637259	3,1837263	-0,00019923886	-0,00018324936	-2,1035667e-05
6,6972656	3	0,94770193	3,6355252	1,9489601	0,0042673703	0,0042778775	0,0047994945
6,7070313	3	0,91313422	3,5596399	2,5475397	-0,00016640974	-0,00010410615	4,0486339e-05
6,7167969	3	0,92034817	3,5311387	3,6357343	0,0042326278	0,0042156428	0,0047885994
6,7265625	3	0,92417419	3,4797497	3,8616545	-0,00016211023	-0,00018798979	-2,9136718e-05
6,7363281	3	0,9259516	3,4432528	3,1086245	0,0040085753	0,0040658107	0,0046251467
6,7460938	3	0,91452777	3,3842018	2,6453285	0,00016042963	0,00015787984	0,00031280535
6,7558594	3	0,88954806	3,2778828	3,7825851	0,0040070321	0,0040169065	0,004475493
6,765625	3	0,87986827	3,2460194	5,438961	6,4866763e-05	6,994931e-05	0,00020311825
6,7753906	3	0,90216517	3,2091775	5,3651443	0,003857638	0,0038611533	0,0044221822
6,7851563	3	0,88280976	3,1396992	4,3855233	0,0002243543	0,00025389862	0,00036435813
6,7949219	3	0,8771354	3,0623255	4,6101584	0,0037856658	0,0037275967	0,0042742114
6,8046875	3	0,88075697	2,9707844	5,1156988	0,00042821644	0,00037302787	0,00051144045
6,8144531	3	0,86161852	2,9432504	5,4049306	0,003616435	0,003640143	0,0041045868
6,8242188	3	0,86661279	2,9010799	5,5991673	0,00068056775	0,00067039771	0,00086820713
6,8339844	3	0,85257292	2,8013699	6,6051631	0,0032567088	0,0031589724	0,0036484345
6,84375	3	0,86117208	2,7322836	7,9005585	0,0011386154	0,0011862607	0,0013338804
6,8535156	3	0,84284723	2,6716571	7,4377098	0,0030062564	0,0027917773	0,0032616262
6,8632813	3	0,85137129	2,6102269	7,4621849	0,0013361081	0,001404288	0,0016485265
6,8730469	3	0,84209204	2,5480974	8,1780548	0,0026824246	0,0025027392	0,0029178651
6,8828125	3	0,83574593	2,4566295	8,2276764	0,0015412542	0,0016379429	0,0018171968
6,8925781	3	0,81969082	2,4244852	8,3113279	0,0026247704	0,0024207004	0,0028924111
6,9023438	3	0,80327272	2,3729124	6,8399682	0,0016800347	0,0017541582	0,0019857816
6,9121094	3	0,79810739	2,2583959	7,3744545	0,0025415488	0,0023808607	0,0028134068
6,921875	3	0,80090702	2,1903851	9,3254261	0,0016883222	0,0018156888	0,0020704481
6,9316406	3	0,76709867	2,1129804	9,5769386	0,0023579318	0,0021715234	0,002577066
6,9414063	3	0,81071615	2,0579154	9,4462929	0,0021433465	0,0020425944	0,0023399033
6,9511719	3	0,76041043	2,0041504	9,7999535	0,0018574173	0,0018490601	0,002145814
6,9609375	3	0,79043865	1,8772198	11,120495	0,0024746964	0,0024656125	0,0028522911
6,9707031	3	0,75108528	1,8101685	10,996834	0,0012384534	0,0012461416	0,0015172993
6,9804688	3	0,76112807	1,7570649	10,561589	0,0031931202	0,0031480468	0,0036535
6,9902344	3	0,71867049	1,6684842	10,72783	0,00074568682	0,00073439354	0,00089659443
7	3	0,74135542	1,5896504	10,818411	0,003421346	0,003359583	0,0039007619
7,0097656	3	0,71312129	1,4867791	10,790527	0,0005354553	0,00053562078	0,00069625501
7,0195313	3	0,71889579	1,4399449	10,672565	0,0035238517	0,0035084924	0,0040575163
7,0292969	3	0,6988436	1,4104079	11,594798	0,00051421317	0,00047585403	0,00061189756
7,0390625	3	0,70605338	1,2903618	12,615826	0,0035108381	0,0035512752	0,0040309047
7,0488281	3	0,70114255	1,2126855	14,119205	0,00057847181	0,00050669274	0,00067101646
7,0585938	3	0,70703387	1,1696994	12,268703	0,0038228668	0,0038026478	0,004291798
7,0683594	3	0,6762588	1,0936409	12,205839	0,00033001648	0,00032763695	0,00045424735
7,078125	3	0,69904387	1,0227753	14,246302	0,0037596556	0,0037581557	0,0042756987
7,0878906	3	0,65964878	0,91750479	14,207214	0,00018991574	0,00020353938	0,00031808275
7,0976563	3	0,67646742	0,87067115	14,393013	0,0040917858	0,0041188961	0,0046238895
7,1074219	3	0,6489259	0,82544971	14,545898	-0,00014808189	-0,00014118181	1,1181692e-06
7,1171875	3	0,65979064	0,69704592	14,355322	0,0042873085	0,0042732679	0,0047626495
7,1269531	3	0,64146578	0,62950957	14,258986	-0,00017755068	-0,00013530691	5,8652367e-05
7,1367188	3	0,64647675	0,57764626	13,051517	0,0042267698	0,0042597633	0,0047700321
7,1464844	3	0,63265383	0,52403307	12,880415	-0,00018172184	-0,0001712318	3,4878612e-05
7,15625	3	0,6270504	0,47797203	12,421981	0,0041331882	0,0041055656	0,0046006036
7,1660156	3	0,6192565	0,37537447	11,225827	0,0001503891	0,00016506296	0,00025982095
7,1757813	3	0,62146783	0,33557913	10,176133	0,0039712652	0,0039936146	0,0045351093
7,1855469	3	0,60799122	0,32344073	8,3136187	4,5988563e-05	7,2292751e-05	0,00019553001
7,1953125	3	0,60611784	0,25175479	6,1341562	0,0038826526	0,0039394326	0,0044612964
7,2050781	3	0,58914483	0,18699202	3,5498478	0,00020065316	0,00025390618	0,00035350327
7,2148438	3	0,58982491	0,11619064	0,50995499	0,0037371856	0,0036975148	0,0042928993
7,2246094	3	0,57522178	0,060159296	-2,3666582	0,00037488018	0,00040599669	0,00057219091
7,234375	3	0,56475341	0,052502148	-6,2762575	0,0036901087	0,0036969699	0,004174999
7,2441406	3	0,56159914	-0,032924395	-7,927269	0,00063727348	0,00064858468	0,00077040895
7,2539063	3	0,53835511	-0,0040801708	-7,8212099	0,0033167566	0,0032110973	0,0036912167
7,2636719	3	0,54276526	0,014412683	-7,3731689	0,0011343114	0,0011485917	0,0013525977
7,2734375	3	0,51517367	-0,0047335401	-7,623229	0,0030162788	0,0028122042	0,0032720757
7,2832031	3	0,51000416	0,013712095	-7,8114309	0,0013052728	0,0013729669	0,0015599666
7,2929688	3	0,48114836	-0,038517222	-8,2604218	0,0027572238	0,0025153477	0,0029809158
7,3027344	3	0,4599905	-0,0072571915	-7,8703837	0,001600564	0,001675035	0,0019102286
7,3125	3	0,42749643	0,011118595	-7,3874183	0,0026740485	0,0025084519	0,0029300523
7,3222656	3	0,41236758	-0,033893764	-8,1057472	0,0016182885	0,001629377	0,0019136012
7,3320313	3	0,35547376	-0,01363093	-7,8335032	0,0025193254	0,0023359209	0,0028210816
7,3417969	3	0,33355653	-0,0098667573	-8,0989304	0,0016470234	0,0018371879	0,002045674
7,3515625	3	0,2576077	-0,0028923154	-7,945262	0,0023137378	0,0022121088	0,0025798574
7,3613281	3	0,23593664	0,0030267052	-7,2851033	0,0020137769	0,0019462474	0,0022266817
7,3710938	3	0,16397655	-0,036118321	-8,3110485	0,0018977086	0,0019617723	0,0022314028
7,3808594	3	0,15320361	-0,014837785	-8,3057957	0,0025131812	0,0024728444	0,0029193666
7,390625	3	0,043972135	0,022776844	-7,6770411	0,0013598485	0,0013888858	0,0016096279
7,4003906	3	0,026561022	0,0013321638	-8,3375912	0,0030863755	0,0030397433	0,0035208538
7,4101563	3	-0,071142316	-0,040748902	-8,0918894	0,00072197989	0,00074398005	0,00092190353
7,4199219	3	-0,12587905	-0,047408883	-8,1605091	0,0034720313	0,0034248813	0,0039219377
7,4296875	3	-0,21081507	-0,0072418246	-7,7017956	0,00055723736	0,00050495844	0,0006880649
7,4394531	3	-0,2547121	-0,005500624	-8,1603413	0,003555744	0,0034998546	0,0040523862
7,4492188	3	-0,3560704	-0,81935757	-7,5901484	0,00054145278	0,00051988725	0,00064285123
7,4589844	3	-0,41113257	-1,1706679	-8,2001276	0,0035625193	0,0035537831	0,004028541
7,46875	3	-0,49160004	-1,7283628	-8,9718218	0,00056135573	0,00050990173	0,00068737252
7,4785156	3	-0,54196835	-2,5470448	-12,541003	0,003574372	0,0035767055	0,0040876833
7,4882813	3	-0,60180366	-3,0581448	-14,230851	0,00028994982	0,00031230302	0,00046593166
7,4980469	3	-0,6189394	-3,0365403	-14,633238	0,0037569539	0,0037195752	0,0042594993
7,5078125	3	-0,653795	-2,8721836	-15,156046	0,00015952886	0,00021693151	0,00033163727
7,5175781	3	-0,6081748	-2,9084227	-15,426669	0,0040557133	0,0040601869	0,0045713773
7,5273438	3	-0,60768664	-2,8947866	-15,896279	-0,00016323102	-0,00010171992	1,1539087e-05
7,5371094	3	-0,54633677	-2,4961512	-14,086067	0,0042797029	0,0043361308	0,004797345
7,546875	3	-0,5244112	-2,0148108	-12,867394	-0,00018590043	-0,00016978942	-4,6144123e-06
7,5566406	3	-0,4992646	-1,8182719	-12,503341	0,0041700122	0,0042004329	0,0047621275
7,5664063	3	-0,50067484	-1,8926038	-11,689403	-0,0002290144	-0,00017566257	-4,7581852e-05
7,5761719	3	-0,49747884	-1,9695164	-11,794958	0,0041347113	0,0041490984	0,0046629449
7,5859375	3	-0,50903618	-1,9287947	-11,504162	0,00012680335	0,00012797827	0,00024743465
7,5957031	3	-0,5155617	-1,9728526	-11,493433	0,0039001028	0,0039430559	0,0044452017
7,6054688	3	-0,52932203	-2,3977485	-13,630093	7,3656993e-05	-1,8557184e-05	0,00022914202
7,6152344	3	-0,60680211	-2,9057202	-14,091656	0,0039534122	0,0039743194	0,0044906395
7,625	3	-0,66016614	-3,3732848	-15,949588	0,00018309278	0,00018988736	0,00030810916
7,6347656	3	-0,69182158	-3,7271662	-17,441008	0,003748541	0,00375743	0,0043163868
7,6445313	3	-0,70738852	-3,8769476	-18,420462	0,00042058848	0,00038613653	0,00053345313
7,6542969	3	-0,71442306	-3,919208	-18,8894	0,0036737197	0,0037012501	0,0041551697
7,6640625	3	-0,69705784	-3,9291871	-18,618889	0,00063606235	0,00059334881	0,00073464442
7,6738281	3	-0,70851088	-3,8727114	-18,23634	0,0032665029	0,0032545251	0,0037517482
7,6835938	3	-0,69470048	-3,7471147	-19,344259	0,0010510439	0,001078093	0,0012869678
7,6933594	3	-0,68199158	-3,538883	-17,989017	0,0030550328	0,0028674752	0,0033700289
7,703125	3	-0,66246092	-3,329113	-16,518776	0,0013069937	0,0013434724	0,0015599472
7,7128906	3	-0,6449455	-3,1839242	-15,740879	0,0026880656	0,0025375697	0,0029878756
7,7226563	3	-0,63497365	-3,1124861	-15,845373	0,0015644028	0,0016738763	0,0019216456
7,7324219	3	-0,64297616	-3,1413298	-15,995074	0,0027041407	0,0025431281	0,0029911881
7,7421875	3	-0,61840534	-3,1636145	-15,102234	0,0015541277	0,0017063698	0,0019162497
7,7519531	3	-0,64530849	-3,1320515	-14,460236	0,0024789961	0,0023252373	0,0027086232
7,7617188	3	-0,64088166	-3,2832305	-15,29837	0,0017170315	0,0017914664	0,002039959
7,7714844	3	-0,69458783	-3,5903149	-16,668589	0,0024057946	0,0022807606	0,0026715295
7,78125	3	-0,69922328	-3,8664837	-17,464365	0,0018889358	0,0019452213	0,0022385209
7,7910156	3	-0,74526489	-4,1277332	-18,009916	0,0019615262	0,0019632119	0,0022101132
7,8007813	3	-0,71593344	-4,2821774	-18,971544	0,002524615	0,0023861474	0,0028659387
7,8105469	3	-0,76215029	-4,3841934	-21,091215	0,0013810184	0,0014554395	0,0016601828
7,8203125	3	-0,73678255	-4,4149599	-20,808298	0,0030040196	0,0029700235	0,0034315495
7,8300781	3	-0,76896369	-4,37012	-19,84343	0,00074270344	0,00074390817	0,00087097083
7,8398438	3	-0,7484442	-4,3531003	-19,895397	0,0034471634	0,0034125391	0,003901277
7,8496094	3	-0,75753152	-4,339417	-19,945856	0,00061385205	0,00057638797	0,00073987525
7,859375	3	-0,74803531	-4,3179903	-19,781069	0,0034509122	0,0034913621	0,004019869
7,8691406	3	-0,75330496	-4,280684	-19,127335	0,00052551052	0,00049284165	0,00062998355
7,8789063	3	-0,7358104	-4,1855993	-18,865597	0,0036076098	0,003551122	0,0040883715
7,8886719	3	-0,74858606	-4,16998	-20,024815	0,00061028334	0,00057516823	0,00074658688
7,8984375	3	-0,73665738	-4,2216754	-19,888636	0,0035280681	0,0035174293	0,0040422902
7,9082031	3	-0,75611711	-4,2244034	-18,868391	0,00035567195	0,00028917275	0,00047062727
7,9179688	3	-0,73986173	-4,2113156	-18,713213	0,0037935982	0,0037456173	0,0043349513
7,9277344	3	-0,74460566	-4,1708369	-19,183996	0,0002073076	0,00023527071	0,00039688399
7,9375	3	-0,73691607	-4,1933627	-19,618347	0,0040314835	0,00399167	0,0045616427
7,9472656	3	-0,75884998	-4,2423773	-19,576159	-0,00012366931	-0,00010336575	1,2037635e-05
7,9570313	3	-0,73395789	-4,2287745	-19,114147	0,0043798322	0,0043603489	0,0048902957
7,9667969	3	-0,74183106	-4,2511382	-19,913391	-0,00019654282	-0,0001892852	-1,9296713e-05
7,9765625	3	-0,74107587	-4,3058753	-21,185484	0,0041803354	0,0041678832	0,0046998374
7,9863281	3	-0,7611531	-4,334116	-20,202511	-0,00018990861	-0,0001265126	5,0666858e-06
7,9960938	3	-0,7558459	-4,3826194	-19,814205	0,0042107152	0,0041902144	0,0047268709
8,0058594	3	-0,75280011	-4,3851027	-20,602327	0,00012082761	0,00013833953	0,0002813185
8,015625	3	-0,75492799	-4,4092517	-21,381676	0,003880169	0,0039085485	0,0044099293
8,0253906	3	-0,75724781	-4,4653373	-20,604172	2,1055312e-05	1,9978324e-05	0,00018625491
8,0351563	3	-0,76475799	-4,4438162	-20,212736	0,0039521921	0,0039568529	0,0045214863
8,0449219	3	-0,77057838	-4,4377346	-20,205807	0,00017204206	0,00014240795	0,00033149641
8,0546875	3	-0,76355636	-4,4548564	-20,82752	0,0038060213	0,0038642415	0,0043557137
8,0644531	3	-0,76027691	-4,4757924	-20,201113	0,00052514573	0,00045973895	0,00069047295
8,0742188	3	-0,75736463	-4,4936299	-19,94865	0,0036544793	0,0036648831	0,0041709365
8,0839844	4	-0,75476527	-4,4565988	-20,741186	0,00058429199	0,00056898047	0,00073599309
8,09375	4	-0,77139199	-4,4437256	-20,900164	0,0033199415	0,0033183738	0,0038333721
8,1035156	4	-0,74323714	-4,4845567	-19,998886	0,0010191046	0,0010428568	0,0011777326
8,1132813	4	-0,76183319	-4,4738922	-18,487015	0,003041862	0,0028225139	0,0033415356
8,1230469	4	-0,75945914	-4,4607644	-19,936972	0,0013296312	0,001354713	0,0015506782
8,1328125	4	-0,76053977	-4,4495053	-19,927193	0,0027249698	0,0025821673	0,0030241979
8,1425781	4	-0,75226188	-4,4628711	-20,244364	0,0015672728	0,001647343	0,001854355
8,1523438	4	-0,75672626	-4,5017262	-19,730385	0,002685155	0,0024661757	0,0029448483
8,1621094	4	-0,76310992	-4,4772234	-19,088945	0,00161742	0,0017224215	0,0019150965
8,171875	4	-0,76639354	-4,4774523	-20,485538	0,0024356358	0,0023710534	0,0027244664
8,1816406	4	-0,76273441	-4,5066948	-20,107628	0,0017093954	0,0017891491	0,0019464705
8,1914063	4	-0,77327788	-4,4956498	-18,144361	0,0024115318	0,0022811657	0,0026690385
8,2011719	4	-0,74720085	-4,5004168	-19,228197	0,0019140049	0,002009776	0,0022365132
8,2109375	4	-0,78123868	-4,4867988	-20,524376	0,0020371154	0,0019504077	0,002296529
8,2207031	4	-0,75403512	-4,4867272	-20,505936	0,0024348237	0,0023437201	0,0027814389
8,2304688	4	-0,78317881	-4,5326991	-20,717495	0,001430152	0,0014967278	0,0017224157
8,2402344	4	-0,73657811	-4,5159478	-19,654556	0,0029811212	0,0029508639	0,0033744937
8,25	4	-0,78401744	-4,4911757	-21,216049	0,00080231635	0,0007496617	0,00092643325
8,2597656	4	-0,76161623	-4,4851618	-20,908937	0,003425179	0,0033590253	0,0038771448
8,2695313	4	-0,77829719	-4,495378	-19,707642	0,00061478768	0,00054873963	0,00079080171
8,2792969	4	-0,75453997	-4,5178289	-20,203348	0,0035118351	0,0035431478	0,0039860252
8,2890625	4	-0,77157974	-4,4942808	-20,554829	0,00051092717	0,0004614584	0,00063777901
8,2988281	4	-0,7611239	-4,4666424	-20,999573	0,0035545663	0,0035189011	0,0040505393
8,3085938	4	-0,7728523	-4,4998255	-20,324438	0,00052461936	0,00050192379	0,00070071925
8,3183594	4	-0,74820638	-4,4934735	-19,290894	0,0035277368	0,0035578003	0,0040308805
8,328125	4	-0,76676488	-4,4820347	-20,708498	0,00031010306	0,00028806709	0,00052504474
8,3378906	4	-0,76023519	-4,4897013	-22,023451	0,0037476534	0,003747728	0,0042924774
8,3476563	4	-0,778777	-4,4826202	-21,126251	0,00023273766	0,00022140186	0,00039234728
8,3574219	4	-0,75432301	-4,5153317	-20,578857	0,0039870976	0,0040186374	0,0044700359
8,3671875	4	-0,77994943	-4,4794803	-19,890144	-0,00014809499	-0,0001258761	7,3600968e-05
8,3769531	4	-0,75904191	-4,4474831	-20,504427	0,0042911274	0,004291513	0,0048421971
8,3867188	4	-0,77353656	-4,4792228	-20,180269	-0,00023422152	-0,00020963635	-4,1485182e-05
8,3964844	4	-0,76369822	-4,4704213	-19,619129	0,0042045349	0,0041832062	0,0046874429
8,40625	4	-0,77003598	-4,4632382	-20,182953	-0,00020655061	-0,0001441731	-1,6655831e-05
8,4160156	4	-0,76438248	-4,4311595	-20,437595	0,0041930717	0,0042639128	0,0047531924
8,4257813	4	-0,76328933	-4,3992743	-18,879734	1,8242281e-05	5,314505e-05	0,00018349238
8,4355469	4	-0,74966669	-4,415761	-19,971449	0,0038678253	0,0038591006	0,0044001099
8,4453125	4	-0,75256228	-4,3806143	-19,212719	4,0993327e-05	6,8976078e-05	0,00021801592
8,4550781	4	-0,75176954	-4,3184628	-20,498447	0,0039308514	0,0039588753	0,004448927
8,4648438	4	-0,74906588	-4,2894354	-20,314884	0,00011544733	0,00011997821	0,00030689203
8,4746094	4	-0,74998796	-4,2615452	-19,199644	0,0038048904	0,0038037645	0,0043486929
8,484375	4	-0,74667096	-4,2378631	-20,010174	0,00036542333	0,00035781588	0,00055835146
8,4941406	4	-0,73031127	-4,1673803	-19,987934	0,003594399	0,0035768521	0,0042238911
8,5039063	4	-0,72804153	-4,0721221	-19,833706	0,00047794456	0,00048107293	0,00069602771
8,5136719	4	-0,74453056	-4,0688	-20,362045	0,0033603823	0,0033700687	0,0038376986
8,5234375	4	-0,72763264	-4,0342512	-19,913725	0,0009399117	0,0010210732	0,0011614371
8,5332031	4	-0,74299932	-3,9736867	-19,534138	0,0030251206	0,0028278122	0,0032983227
8,5429688	4	-0,72577596	-3,9556396	-19,565933	0,0012955591	0,001304727	0,0015398663
8,5527344	4	-0,7227844	-3,9357574	-17,157532	0,0028563472	0,0026403046	0,0031819127
8,5625	4	-0,72081506	-3,9279332	-17,098244	0,001517609	0,0016867996	0,0018629592
8,5722656	4	-0,71208239	-3,8675058	-17,136131	0,0025684335	0,0024178692	0,0028601997
8,5820313	4	-0,70661664	-3,8020265	-17,036554	0,0015546791	0,0016386381	0,0018847826
8,5917969	4	-0,71470261	-3,8054049	-17,281809	0,0025323373	0,0023920124	0,0028380968
8,6015625	4	-0,71126044	-3,7678709	-16,952623	0,0017279512	0,0017982442	0,0019886829
8,6113281	4	-0,7064873	-3,7158003	-17,821882	0,0023512635	0,0022683972	0,0027043403
8,6210938	4	-0,67939639	-3,6627719	-18,491428	0,0018673383	0,0019774358	0,0022224463
8,6308594	4	-0,70899487	-3,5968091	-17,412455	0,0021467477	0,0020564431	0,0024113066
8,640625	4	-0,65979481	-3,5683503	-16,851704	0,0024026269	0,0022969954	0,0027412327
8,6503906	4	-0,70699215	-3,4999032	-15,280657	0,0014184391	0,0015126094	0,0017614437
8,6601563	4	-0,65166712	-3,4084067	-15,384313	0,0028531177	0,002817584	0,0033063572
8,6699219	4	-0,6773144	-3,3807168	-16,561691	0,00086413638	0,000878422	0,0010148535
8,6796875	4	-0,66848159	-3,3633821	-15,325919	0,0034062201	0,0033715444	0,0038796717
8,6894531	4	-0,66776812	-3,3201575	-16,059168	0,00057986821	0,00053109252	0,00073435192
8,6992188	4	-0,65276444	-3,2577448	-16,042292	0,0035057475	0,0034948534	0,0040477002
8,7089844	4	-0,66723824	-3,1753232	-15,605428	0,00055297581	0,00047411508	0,00070577895
8,71875	4	-0,63905835	-3,1800776	-15,394203	0,0035363086	0,0035295475	0,0040584975
8,7285156	4	-0,64279675	-3,1544356	-14,498569	0,0005348156	0,00047976617	0,00061583443
8,7382813	4	-0,63977182	-3,0540464	-14,887992	0,0035156542	0,0034850063	0,0040395092
8,7480469	4	-0,65308571	-3,0152388	-15,957803	0,00035603356	0,00038160448	0,00052038755
8,7578125	4	-0,63112259	-2,9762936	-14,756228	0,0037864491	0,0037818016	0,0043094694
8,7675781	4	-0,64890087	-2,9255736	-14,274996	0,00020646476	0,00023252534	0,00041821098
8,7773438	4	-0,60195386	-2,8497581	-12,352523	0,0039676372	0,0039813244	0,0044562952
8,7871094	4	-0,65334022	-2,7659919	-12,802407	-4,5605557e-05	-5,1864772e-05	0,00011984695
8,796875	4	-0,60022235	-2,7427981	-14,047287	0,0042847674	0,0042276029	0,0048128008
8,8066406	4	-0,58147609	-2,6734138	-12,833699	-0,00028167284	-0,00023989589	-1,7521088e-05
8,8164063	4	-0,60317218	-2,5671246	-12,207627	0,0041886228	0,0042367494	0,0047365273
8,8261719	4	-0,59737265	-2,4994256	-12,500155	-0,00011664582	-0,00012310775	5,785143e-05
8,8359375	4	-0,5793941	-2,4368618	-11,919737	0,0042637759	0,0042226641	0,0047404417
8,8457031	4	-0,5594337	-2,3920484	-12,946799	-2,7089554e-05	-3,9770093e-05	0,00012947276
8,8554688	4	-0,55494845	-2,3140333	-12,161751	0,0038633873	0,0038994914	0,0044424832
8,8652344	4	-0,55204451	-2,2016587	-11,465606	0,00016649938	0,00014191144	0,00028559007
8,875	4	-0,55559516	-2,1671982	-11,685323	0,0039463951	0,0040068622	0,004457423
8,8847656	4	-0,53146243	-2,1437898	-10,141991	0,000149876	6,9942616e-05	0,00024915615
8,8945313	4	-0,53921044	-2,0611453	-11,095461	0,0038299642	0,0038252524	0,0044198828
8,9042969	4	-0,52391887	-1,9827824	-10,312088	0,00033832897	0,00037662161	0,00052038988
8,9140625	4	-0,52434862	-1,8802502	-10,233578	0,0036874108	0,0036846811	0,004179257
8,9238281	4	-0,50823927	-1,8442527	-9,1947803	0,00047821741	0,00049496564	0,00065014872
8,9335938	4	-0,52392721	-1,8050413	-8,3597746	0,0033803284	0,0033327595	0,0038679049
8,9433594	4	-0,48161149	-1,6787249	-6,8391299	0,0010176152	0,00099862716	0,0011970963
8,953125	4	-0,48961401	-1,6007059	-7,5707026	0,0030229525	0,0028800827	0,0033793114
8,9628906	4	-0,44959307	-1,5295726	-6,8514795	0,0012964588	0,0013348109	0,0014992803
8,9726563	4	-0,48720658	-1,4438426	-6,0707889	0,0028484955	0,002664109	0,0031757373
8,9824219	4	-0,44019282	-1,3606902	-4,6166964	0,0014902892	0,0016660354	0,0018728394
8,9921875	4	-0,44928014	-1,2709974	-3,7904642	0,0026001048	0,0024040935	0,0028626835
9,0019531	4	-0,42574406	-1,2398411	-4,2676182	0,0014697681	0,0016081976	0,0017707878
9,0117188	4	-0,42053282	-1,2004563	-3,4100375	0,0025487735	0,0024208468	0,0028491302
9,0214844	4	-0,40849149	-1,1074744	-2,8159282	0,0017110093	0,0018360046	0,0020684681
9,03125	4	-0,42389989	-1,0521411	-3,2716804	0,0024543945	0,0022689227	0,0027169494
9,0410156	4	-0,39696753	-1,0045211	-2,6805327	0,0018095761	0,0018801473	0,0021636281
9,0507813	4	-0,40856659	-0,94376206	-3,2480993	0,0021835279	0,0020518892	0,0024288003
9,0605469	4	-0,38586497	-0,88266778	-2,5502219	0,0023863104	0,0022800898	0,0026610242
9,0703125	4	-0,39253235	-0,78121084	-3,1580777	0,0015681676	0,0016349718	0,0019399172
9,0800781	4	-0,34139216	-0,72229904	-4,3804941	0,0027853793	0,0027839697	0,0032265619
9,0898438	4	-0,3740406	-0,67267877	-4,1246228	0,00090159522	0,00091525668	0,0011394208
9,0996094	4	-0,32767355	-0,56632173	-3,9677136	0,0034908426	0,0034331286	0,003959286
9,109375	4	-0,36380589	-0,48138863	-4,5659022	0,00056099205	0,00054304081	0,00069954258
9,1191406	4	-0,32046795	-0,36937121	-4,9605222	0,0035189891	0,0034850375	0,0040743439
9,1289063	4	-0,32453597	-0,31935596	-5,2793136	0,00049759343	0,00050831441	0,00066331093
9,1386719	4	-0,29725313	-0,29154536	-4,7810936	0,0035694712	0,0035252273	0,0040861829
9,1484375	4	-0,30216813	-0,16445978	-4,8035011	0,00045864115	0,0004480913	0,00064454129
9,1582031	4	-0,29771626	-0,087364852	-6,1484613	0,0035526024	0,0034785422	0,0040162546
9,1679688	4	-0,31013727	-0,063382275	-7,5283461	0,00043637687	0,0003913854	0,00061452913
9,1777344	4	-0,25958955	-0,024611223	-7,6133943	0,0037832302	0,0037247667	0,0042538187
9,1875	4	-0,28670549	-0,038771331	-7,3645077	0,00016897364	0,00023032393	0,000337729
9,1972656	4	-0,24610043	0,023337314	-8,0106411	0,003921933	0,0038606366	0,00440025
9,2070313	4	-0,25535882	-0,01190356	-7,6499953	-6,0156308e-05	-1,5057158e-05	0,00016947306
9,2167969	4	-0,22601485	-0,041573264	-7,8526139	0,0042381836	0,0042656763	0,0047435765
9,2265625	4	-0,22995353	-0,0052713789	-7,3873625	-0,00028489696	-0,00025709247	-0,00015340134
9,2363281	4	-0,20615458	-0,0087522436	-7,8887119	0,0041864067	0,004225946	0,0047184438
9,2460938	4	-0,19176841	-0,0063214917	-7,9245305	-0,0001020066	-0,00012210949	9,8331366e-05
9,2558594	4	-0,16629219	-0,022150297	-7,25599	0,0042005405	0,0042327759	0,0047455146
9,265625	4	-0,14423728	-0,036012985	-7,8754687	-0,00011070937	-5,0295494e-05	0,00012650213
9,2753906	4	-0,10457933	0,024607172	-8,0346127	0,003902816	0,0039409678	0,0044534598
9,2851563	4	-0,084097385	0,028930139	-8,2931108	7,5559656e-05	0,00013840006	0,00031494128
9,2949219	4	-0,011256933	-0,014676293	-7,6485982	0,0039243717	0,0039377301	0,004462562
9,3046875	4	0,020598769	-0,01372369	-7,7988582	0,00012877761	0,00013191573	0,00029897143
9,3144531	4	0,073654056	-0,017680507	-8,1210022	0,0038616883	0,0038196477	0,0044582896
9,3242188	4	0,12658417	0,0092681497	-8,0446157	0,00032874144	0,0003032852	0,00045009394
9,3339844	4	0,16717672	-0,0013703015	-7,3690901	0,0036698002	0,0036277515	0,0041911555
9,34375	4	0,22756279	-0,013578264	-7,9402328	0,00045731897	0,00045929861	0,00068065419
9,3535156	4	0,2696991	0,017185416	-7,576961	0,0034334362	0,0034225637	0,0039471649
9,3632813	4	0,34920692	0,015427591	-7,8203158	0,00090828515	0,00082712475	0,0011051735
9,3730469	4	0,37250102	-0,0088880304	-8,3610039	0,0030783187	0,0029479675	0,0034572519
9,3828125	4	0,46406269	-0,0003285706	-8,2020273	0,0012889775	0,0013261469	0,0015877892
9,3925781	4	0,50138831	0,002837833	-7,5061617	0,0028437027	0,0026504374	0,0031270625
9,4023438	4	0,57733297	0,033680022	0,84294009	0,0014345162	0,001534606	0,0017769599
9,4121094	4	0,62458873	0,71980363	9,3100595	0,0026114355	0,0024226371	0,0029064585
9,421875	4	0,69376171	1,3652077	10,903012	0,0015309242	0,0015760094	0,0018525713
9,4316406	4	0,75430632	1,8737516	10,881164	0,0025766015	0,0024001489	0,0028192219
9,4414063	4	0,80003083	2,4417772	8,2248821	0,0017411793	0,0017761108	0,0020566876
9,4511719	4	0,84994853	2,9806325	7,2901325	0,0024913996	0,002328628	0,0027653119
9,4609375	4	0,86901605	3,2031128	8,3817911	0,0017714605	0,0018606263	0,0021522748
9,4707031	4	0,83595037	3,0218191	8,0409269	0,0021754068	0,002028944	0,0024251924
9,4804688	4	0,89261055	2,9021354	7,4758754	0,002347752	0,0022183293	0,0025972291
9,4902344	4	0,82067132	2,7466578	7,4071994	0,001507131	0,0015742725	0,0018007539
9,5	4	0,82849026	2,4258852	9,8391247	0,0027805045	0,0027199646	0,0031648513
9,5097656	4	0,75680971	2,1330409	9,8354368	0,00098914909	0,00095430325	0,0012252873
9,5195313	4	0,76222956	1,8814502	9,2766438	0,0034233527	0,0033420632	0,0038997664
9,5292969	4	0,74268639	1,817567	8,6226873	0,00056588207	0,00057952915	0,00074709387
9,5390625	4	0,74927032	1,8587188	9,8574533	0,0035045242	0,0034429622	0,004067447
9,5488281	4	0,73967397	1,8913584	9,0533495	0,00051364914	0,00044024957	0,00067638932
9,5585938	4	0,77662408	2,1276343	8,8858232	0,0034993282	0,0035017466	0,0041522887
9,5683594	4	0,80847979	2,6054692	6,6203623	0,00046998524	0,00040574931	0,00061452971
9,578125	4	0,86119711	3,0402088	6,5803528	0,003504456	0,003454187	0,0039802911
9,5878906	4	0,90458512	3,5197818	6,0612335	0,00044351575	0,0004736241	0,00062957028
9,5976563	4	0,95568359	3,896065	4,8825145	0,0037697591	0,0037625462	0,0043373182
9,6074219	4	0,95861256	4,0832996	2,8611906	0,0002205596	0,00016419712	0,00042791973
9,6171875	4	0,97382903	4,0893202	3,5747142	0,0038349507	0,0038627	0,0044464269
9,6269531	4	0,94379246	4,011487	3,5805254	5,2321266e-05	2,6999624e-05	0,00019196334
9,6367188	4	0,97982466	3,9891148	3,7457049	0,0042244894	0,0042063026	0,0047581922
9,6464844	4	0,93787193	3,8247159	2,977699	-0,00025205343	-0,00026190217	-5,0042581e-05
9,65625	4	0,9149617	3,4904215	3,7172065	0,0042435359	0,004262018	0,004762677
9,6660156	4	0,89383304	3,2613587	4,5067816	-0,00017232218	-8,9370878e-05	8,1265462e-05
9,6757813	4	0,879547	3,1329067	3,5439804	0,0042061368	0,0042012595	0,004769295
9,6855469	4	0,89025736	3,1404045	3,6698766	-0,00015787504	-0,00013513141	7,1206305e-05
9,6953125	4	0,86895347	3,163666	4,327353	0,0039037357	0,0038955666	0,004458148
9,7050781	4	0,8760047	3,1150773	4,1606092	0,00017619095	0,00016836828	0,00034388329
9,7148438	4	0,90949595	3,2479565	4,639998	0,0039236955	0,0038850957	0,0044628689
9,7246094	4	0,91310918	3,5774307	3,1788089	0,00015585465	0,00011179101	0,00029274845
9,734375	4	0,95696449	3,9120755	2,4522095	0,0038941614	0,0039185509	0,0044381833
9,7441406	4	0,96085727	4,2448487	4,2121859	0,0002236299	0,00024738896	0,00038604892
9,7539063	4	1,0173422	4,4868236	3,1148269	0,0036716606	0,00358454	0,0041971668
9,7636719	4	1,0175383	4,6329193	2,6427581	0,00054432882	0,00047538371	0,00072081282
9,7734375	4	1,0316741	4,668889	1,3641827	0,0034642168	0,003476965	0,003984869
9,7832031	4	1,0642642	4,6058297	1,9182265	0,00082806044	0,00081224629	0,00096489792
9,7929688	4	1,0496277	4,5961185	2,5181472	0,003036235	0,0029660987	0,0034933686
9,8027344	4	1,0434234	4,592597	2,2594259	0,0012855394	0,0013811187	0,0015959424
9,8125	4	1,0100698	4,4839778	0,59930611	0,0028732417	0,002707164	0,0032180876
9,8222656	4	1,0150599	4,3365202	1,0466204	0,0014044315	0,0015290779	0,0017266361
9,8320313	4	0,98819852	4,2047482	1,6967766	0,0025462378	0,0024204487	0,0028658733
9,8417969	4	0,99396467	4,1839099	2,1159835	0,0015815061	0,0017073962	0,0019110799
9,8515625	4	0,98609567	4,2109947	2,3536384	0,0025696731	0,0024165036	0,002878217
9,8613281	4	0,9718138	4,1664009	1,9816495	0,0016770009	0,0017047985	0,001965309
9,8710938	4	0,98921239	4,1654606	1,8798933	0,0024913745	0,0023190905	0,0027396041
9,8808594	4	0,99527478	4,1847405	1,6966648	0,0017881178	0,0019082967	0,0021625794
9,890625	4	0,98225713	4,2555995	1,275558	0,0021727756	0,0020681405	0,0024481032
9,9003906	4	1,0199082	4,3707695	1,4623069	0,0022386294	0,0021752992	0,0025380563
9,9101563	4	1,0148972	4,4824123	1,7441064	0,0015191461	0,0016169132	0,0018878207
9,9199219	4	1,0566956	4,6284008	1,0912679	0,0028421818	0,0027111357	0,0032243996
9,9296875	4	1,0376114	4,7818985	0,82293522	0,00098084635	0,00098431541	0,0012424486
9,9394531	4	1,0671723	4,8213305	-0,14813617	0,0033209901	0,0033052848	0,0038639323
9,9492188	4	1,0667926	4,8239226	0,0083260238	0,00057225378	0,00056772871	0,00077319099
9,9589844	4	1,0751998	4,8207297	-0,56667256	0,0035488517	0,0035146084	0,0040536104
9,96875	4	1,0638636	4,8317351	-1,0971911	0,00051147374	0,00048027578	0,00064576539
9,9785156	4	1,0606217	4,8582745	0,075213611	0,0035162414	0,0034876843	0,0040037874
9,9882813	4	1,0342276	4,8025727	0,56678426	0,00046495654	0,00042341097	0,00063311047
9,9980469	4	1,0579598	4,785368	0,37321821	0,0035643796	0,0035376069	0,0040579909
10,007813	4	1,0406029	4,8258257	0,74883926	0,000485848	0,00044616463	0,0006876525
10,017578	4	1,0861021	4,8269625	0,621099	0,0037492705	0,0037008056	0,0042782989
10,027344	4	1,0252154	4,8173389	0,64847994	0,0001970891	0,00018081104	0,0003913563
10,037109	4	1,081984	4,7905064	-0,54940581	0,0039331112	0,0039383844	0,0044851191
10,046875	4	1,0544968	4,7924414	0,038333237	4,4638582e-05	1,7571729e-05	0,00021306012
10,056641	4	1,0450464	4,8251224	-0,74934214	0,0042903475	0,0042548566	0,0048618857
10,066406	4	1,0595161	4,7807212	-1,0149367	-0,00026153575	-0,00023840024	-4,030735e-05
10,076172	4	1,0840493	4,7881765	-1,3311579	0,004454528	0,0044160732	0,0049449154
10,085938	5	1,0447085	4,8255038	-1,5538931	-0,00011966127	-0,00017270882	6,7708024e-05
10,095703	5	1,0624909	4,8191891	-1,9099004	0,0041620564	0,0041492311	0,0046464461
10,105469	5	1,0661167	4,8109889	-0,55884945	-0,00011739656	-0,00013324228	7,5186254e-05
10,115234	5	1,0633588	4,7849307	-0,88362026	0,0040011303	0,0039432384	0,0044855797
10,125	5	1,0744405	4,7913599	0,72045255	0,00013913726	0,00014746038	0,00033281394
10,134766	5	1,0797602	4,8478231	-0,22631139	0,0038776409	0,003865503	0,0044240034
10,144531	5	1,0664588	4,8282666	-0,43652952	0,00013592027	0,00012647419	0,0003291844
10,154297	5	1,0509795	4,8049788	-0,03375113	0,0039395127	0,0039355038	0,0044626207
10,164063	5	1,0711402	4,8255515	-0,2633594	0,00023220549	0,00023765519	0,00036874961
10,173828	5	1,0573757	4,8448534	-0,51258135	0,0037044953	0,0036262467	0,0042124311
10,183594	5	1,0519725	4,8788118	0,37685037	0,00048268572	0,00044676475	0,00061991683
10,193359	5	1,0420465	4,8346329	-0,70089471	0,0035161166	0,0034788179	0,0040046154
10,203125	5	1,0731262	4,8126879	-0,2912432	0,00081680645	0,00083243125	0,001039532
10,212891	5	1,0534161	4,8614964	0,27084723	0,0030134635	0,0029880144	0,0034779641
10,222656	5	1,0971713	4,8476043	-0,87574124	0,0012595766	0,0013676226	0,0015800563
10,232422	5	1,0488933	4,8296895	-0,86791813	0,0029532353	0,0027226123	0,0032451854
10,242188	5	1,0846251	4,8246546	-0,442788	0,0014366708	0,0015031401	0,0017154815
10,251953	5	1,0799104	4,8310499	-0,64317137	0,00258651	0,0024369764	0,0028993138
10,261719	5	1,0851634	4,8513665	-0,55460262	0,0015952425	0,0017048493	0,0019620191
10,271484	5	1,0581309	4,8139229	-1,191739	0,0026573159	0,0024987741	0,0029664568
10,28125	5	1,0772401	4,8040614	-1,0053813	0,001599281	0,0017054571	0,0019781739
10,291016	5	1,0540837	4,8469887	0,040847808	0,002389526	0,002305083	0,002737646
10,300781	5	1,0694003	4,8388968	-0,42825937	0,0017019757	0,001908918	0,002128283
10,310547	5	1,0426849	4,8184423	-1,0302477	0,0022218078	0,0020859614	0,0025272307
10,320313	5	1,0908669	4,8017225	-0,46133995	0,0021711169	0,0021641797	0,0024919112
10,330078	5	1,040799	4,7844753	0,02514571	0,0015843743	0,0015714958	0,0018626691
10,339844	5	1,0950559	4,8433628	-0,021122396	0,0028206296	0,00271882	0,0032189011
10,349609	5	1,0480922	4,8341131	-0,97364187	0,0010988007	0,0010982715	0,0013436616
10,359375	5	1,0820758	4,7870584	-1,1199899	0,003304705	0,0032698833	0,0038365498
10,369141	5	1,0522813	4,8057938	0,0519678	0,00057070563	0,00053433643	0,00070115639
10,378906	5	1,0684949	4,8179784	-0,067166984	0,0035174189	0,0034956515	0,0040971097
10,388672	5	1,0479045	4,834106	-0,1799874	0,0004970227	0,00049104448	0,00070135837
10,398438	5	1,0605091	4,7887292	-0,58555973	0,0034497259	0,0034945833	0,0039951042
10,408203	5	1,0413998	4,7505188	-0,28459355	0,00043776497	0,00047575973	0,0006224963
10,417969	5	1,0684031	4,7633853	0,55521727	0,0035435779	0,003546193	0,0040514506
10,427734	5	1,0491687	4,7188191	-0,98671764	0,00051219435	0,00050814589	0,0006815017
10,4375	5	1,0669136	4,6757069	-0,31437725	0,0036583364	0,0037136667	0,0042138067
10,447266	5	1,0358131	4,6575508	0,70346522	0,00016707403	0,00017043494	0,00035878678
10,457031	5	1,0441035	4,6226492	0,39875507	0,0038901423	0,0039100829	0,0043985262
10,466797	5	1,0314822	4,591423	0,25335699	1,8283317e-05	8,0703758e-05	0,00022652937
10,476563	5	1,0434651	4,5234799	-0,32873824	0,0041610762	0,0041687707	0,0046661533
10,486328	5	1,0043621	4,4630852	0,14064834	-0,0002200836	-0,00025240646	-4,6485802e-05
10,496094	5	0,98485231	4,4613628	0,79415739	0,0044005443	0,0043503144	0,004891641
10,505859	5	1,0284698	4,4149308	-0,7108413	-0,00011216311	-0,00012798992	3,7090795e-05
10,515625	5	1,0215938	4,3615513	-0,16914681	0,0041132937	0,0041004987	0,0046422794
10,525391	5	1,0104328	4,3309178	0,31767413	-0,00011363067	-0,0001512983	3,6840793e-05
10,535156	5	0,99109411	4,2896204	1,6486086	0,004025226	0,0040803063	0,0046006464
10,544922	5	1,0045415	4,3045659	0,080913305	0,00018332459	0,0001634832	0,00036368234
10,554688	5	1,0072327	4,2580452	-0,0039674342	0,0038673331	0,0038502663	0,0044262242
10,564453	5	0,97924888	4,1787629	-0,29347837	0,0001152097	0,00015606231	0,00030180323
10,574219	5	0,99115252	4,1668458	0,6628409	0,0039131036	0,0039336882	0,0045468211
10,583984	5	1,0031772	4,1342688	0,43753535	0,00026078778	0,00023975444	0,00039588165
10,59375	5	0,99092722	4,1120996	0,070687383	0,0037595562	0,0037067696	0,0042828261
10,603516	5	0,99190354	4,0487838	0,46575442	0,00047979687	0,00048389251	0,00067066256
10,613281	5	0,96371114	3,9512687	1,9256585	0,0034930678	0,0034780453	0,0040245904
10,623047	5	0,97308636	3,9243159	0,90278685	0,00073650997	0,00081865437	0,0010339515
10,632813	5	0,96264303	3,8673496	-0,43261796	0,0031056842	0,0030688334	0,0035211686
10,642578	5	0,97072899	3,7901289	0,48760325	0,0012690901	0,0013139311	0,0015180859
10,652344	5	0,95033884	3,7558362	1,3787113	0,0028754142	0,0026183284	0,0031525705
10,662109	5	0,9353143	3,6999714	1,7174519	0,0014373111	0,0014852833	0,0016659163
10,671875	5	0,92448711	3,6635857	1,1786073	0,0026594652	0,0024499991	0,0029455021
10,681641	5	0,93677878	3,6222739	2,5801733	0,001524086	0,00168618	0,0018622095
10,691406	5	0,94976723	3,5666003	2,5417283	0,0026533345	0,002490784	0,0029241028
10,701172	5	0,94262421	3,5702755	3,7086568	0,0016282985	0,0017341648	0,0019665286
10,710938	5	0,91443181	3,5285699	1,9192882	0,0024131523	0,0023255278	0,002748739
10,720703	5	0,91747761	3,455981	1,8411689	0,0016851882	0,0017847617	0,0021014579
10,730469	5	0,90100944	3,416039	3,6122091	0,0022198614	0,0020981603	0,0025019716
10,740234	5	0,94454348	3,3351395	4,0000677	0,0021705455	0,0021701397	0,0025086123
10,75	5	0,8759588	3,3116708	4,4833126	0,0016249147	0,0015445778	0,0018747103
10,759766	5	0,92606008	3,2558417	3,2135658	0,0028258213	0,00268661	0,0031893842
10,769531	5	0,88731587	3,1438701	3,423281	0,0010735067	0,0011013963	0,0013572611
10,779297	5	0,92064857	3,1118519	4,1785464	0,0033218733	0,0032606327	0,0038383447
10,789063	5	0,85928619	3,0599997	4,0261073	0,00051768369	0,00054018281	0,00073606614
10,798828	5	0,87260425	2,9938302	3,4612789	0,0035256401	0,0035261321	0,0040390873
10,808594	5	0,8429265	2,9283586	4,2407961	0,00056136341	0,00048011367	0,00061856408
10,818359	5	0,86188138	2,8335547	5,2613206	0,0034883714	0,0035012006	0,0040641231
10,828125	5	0,85589409	2,7997801	4,9000607	0,00049265771	0,00043222535	0,00064067106
10,837891	5	0,84750354	2,7571392	4,3984876	0,0035641422	0,0035334856	0,0040724296
10,847656	5	0,84998608	2,6579769	6,038435	0,00050239818	0,00051937182	0,00068002002
10,857422	5	0,85409164	2,5965202	7,7090597	0,0036263224	0,0036510781	0,004156881
10,867188	5	0,81491351	2,549258	6,7905149	0,00018658611	0,00020564155	0,00035034318
10,876953	5	0,82944572	2,497664	7,0231409	0,0038971228	0,0039094398	0,0044277357
10,886719	5	0,80488741	2,4237082	6,8257751	7,2015537e-05	0,00010388729	0,00025872199
10,896484	5	0,81496775	2,321573	7,3018112	0,0040915157	0,0041765445	0,0047102356
10,90625	5	0,79002559	2,2793431	7,8189187	-0,00028511378	-0,0002640413	-6,9622474e-05
10,916016	5	0,81183851	2,224231	7,1348996	0,0043497994	0,0043393038	0,0049067768
10,925781	5	0,78518987	2,1164656	8,4797478	-0,0001931857	-0,00014941761	4,7266949e-05
10,935547	5	0,79363048	2,0616736	10,530464	0,0040882374	0,0041464372	0,0046402705
10,945313	5	0,78180194	1,9829129	9,6489115	-0,00016503123	-0,0001172896	8,2177285e-05
10,955078	5	0,77241838	1,9327623	10,173618	0,004020974	0,0040570223	0,0046709348
10,964844	5	0,77120841	1,8631405	9,6344948	0,0002292206	0,00015930476	0,00032570155
10,974609	5	0,76116562	1,7217431	9,7359161	0,0038356243	0,0038070509	0,0043886197
10,984375	5	0,75578749	1,675527	10,012128	0,00016366743	0,00015374826	0,00032373326
10,994141	5	0,74403405	1,6384429	9,3172121	0,0039232061	0,0039084051	0,0044095074
11,003906	5	0,72912216	1,5585064	9,6212511	0,00014417121	0,00019848492	0,00035235978
11,013672	5	0,7345295	1,4683954	10,902006	0,0037278612	0,0037488404	0,0042846692
11,023438	5	0,73209286	1,354369	11,02522	0,00045012624	0,00046866102	0,00069070491
11,033203	5	0,70927024	1,3020242	11,217445	0,0035130943	0,0034301865	0,0039309575
11,042969	5	0,72271764	1,2691686	10,600593	0,00075037911	0,00076406897	0,00099780958
11,052734	5	0,69515109	1,1667072	12,663435	0,0031474531	0,0030411081	0,0035369508
11,0625	5	0,6924057	1,0973369	14,045108	0,001271466	0,001292528	0,0015443169
11,072266	5	0,68948925	1,0436096	13,669459	0,0028423427	0,0026275599	0,0031030178
11,082031	5	0,67883313	0,95558208	12,987983	0,0015332097	0,0016046352	0,0017625259
11,091797	5	0,67789018	0,88120079	13,627438	0,0026866393	0,0024921512	0,0029486169
11,101563	5	0,66351652	0,77321786	13,18222	0,0015961544	0,0017288845	0,0019232538
11,111328	5	0,66352487	0,73685074	13,267938	0,0026447913	0,0024517102	0,0028758084
11,121094	5	0,65490901	0,70365757	12,944732	0,0016323298	0,0017350067	0,0019780206
11,130859	5	0,64313054	0,58203334	12,630578	0,0024690605	0,0023790044	0,0028065015
11,140625	5	0,64335167	0,51461297	12,950543	0,001675947	0,0018232688	0,0020958425
11,150391	5	0,62448025	0,45192525	11,829771	0,0022109929	0,0020822927	0,0024952998
11,160156	5	0,63622952	0,39808297	11,066515	0,0021409118	0,0021288448	0,0025444017
11,169922	5	0,60015976	0,35601476	10,142215	0,0016593996	0,0016191298	0,0019331856
11,179688	5	0,6277889	0,25334597	8,4117432	0,0028644372	0,0026873075	0,003156431
11,189453	5	0,58725059	0,22319821	6,3433685	0,0010763046	0,0011380888	0,0013481524
11,199219	5	0,60921788	0,20649391	3,7319026	0,0033116685	0,0032314949	0,0037730201
11,208984	5	0,57690322	0,13177176	0,96632171	0,00059807952	0,00057687372	0,00068968366
11,21875	5	0,58380008	0,065390304	-2,0360203	0,0034769347	0,0034710579	0,004044747
11,228516	5	0,56328475	0,0027280301	-6,0273147	0,00049103895	0,00042193773	0,00066767301
11,238281	5	0,56253374	-0,028250087	-7,7925434	0,003519054	0,0035312364	0,004075028
11,248047	5	0,54047465	0,051672477	-7,6413341	0,00052226929	0,00046177156	0,00066701527
11,257813	5	0,54019094	-0,045215197	-8,0484152	0,0035337312	0,0035341489	0,0040938612
11,267578	5	0,51552415	-0,040738426	-8,3217211	0,000499624	0,00048900925	0,00067555666
11,277344	5	0,51506102	0,0097193755	-7,3655138	0,0036162846	0,0036197002	0,004145144
11,287109	5	0,46920717	-0,026489049	-7,3370152	0,00016966776	0,00020442734	0,0003154666
11,296875	5	0,47394276	0,0079977326	-7,6856465	0,0038717962	0,0038940946	0,0044368398
11,306641	5	0,42762578	-0,03748415	-7,9289451	4,8215734e-05	2,0811858e-05	0,00019085914
11,316406	5	0,41631877	-0,023192167	-8,0998802	0,0040889089	0,0041389316	0,00465552
11,326172	5	0,35595357	0,018621236	-7,8286419	-0,00017038867	-0,00024114328	-2,5722838e-05
11,335938	5	0,33027291	-0,044907164	-7,9890714	0,0043711853	0,0043174406	0,0048897392
11,345703	5	0,28325498	-0,014315732	-7,8752451	-0,0001791773	-0,00018954568	-3,6606216e-05
11,355469	5	0,23712575	-0,004013814	-7,6511688	0,0040792953	0,0041133203	0,0046514552
11,365234	5	0,17281771	-0,010371208	-7,6056271	-0,00014027217	-8,5082429e-05	9,77522e-05
11,375	5	0,13441563	0,0077042263	-7,4729137	0,0041296575	0,0041205641	0,004652896
11,384766	5	0,076674819	-0,043243356	-8,303113	0,00015903803	0,00011985423	0,00027043425
11,394531	5	0,015078783	-0,016933959	-8,0689793	0,0038169483	0,0038302278	0,0043427944
11,404297	5	-0,066027045	0,029157847	-7,612165	0,00016454636	0,00021072832	0,00035275967
11,414063	5	-0,13328493	-0,0098689925	-7,4909067	0,0038719864	0,0038800207	0,0044159964
11,423828	5	-0,19585311	-0,027185585	-7,8902764	0,00013062032	0,0001489924	0,00032681099
11,433594	5	-0,26747942	-0,048684608	-8,4250975	0,0037672757	0,0038200493	0,0042627975
11,443359	5	-0,32867491	-0,82010931	-8,3193741	0,00048273228	0,00052272429	0,00065373169
11,453125	5	-0,4180795	-1,1171505	-9,0107136	0,0035216964	0,003505535	0,0040149596
11,462891	5	-0,46786368	-1,775861	-11,5777	0,00076729542	0,00074377138	0,00096476462
11,472656	5	-0,57634413	-2,5885584	-13,03006	0,0031222922	0,0030708846	0,0035507446
11,482422	5	-0,59485257	-3,0620952	-14,478564	0,0012690385	0,0012908691	0,0015834284
11,492188	5	-0,62678337	-3,0521567	-16,006809	0,0027856089	0,0026044319	0,0030755517
11,501953	5	-0,60400248	-2,8828254	-14,90241	0,0013468305	0,0014921842	0,0016773636
11,511719	5	-0,61747909	-2,9398069	-16,134214	0,0026462858	0,0025189435	0,002929135
11,521484	5	-0,592345	-2,8556981	-16,124769	0,0016292443	0,0017730328	0,0019444752
11,53125	5	-0,53875566	-2,4078412	-15,848056	0,0026117507	0,0024157017	0,0029062673
11,541016	5	-0,51620424	-1,9993067	-14,207047	0,0016343722	0,0016864277	0,0019072786
11,550781	5	-0,50747156	-1,810643	-12,494121	0,0024503288	0,0023437433	0,0027358376
11,560547	5	-0,47750175	-1,8515425	-11,951308	0,0017178282	0,001856203	0,0021732731
11,570313	5	-0,50822258	-1,8951885	-11,937116	0,0021972738	0,002108051	0,0025013115
11,580078	5	-0,46226859	-1,8381546	-11,29277	0,0021163085	0,0021169928	0,0024719208
11,589844	5	-0,53305626	-2,0105324	-10,487828	0,0017342678	0,0016890832	0,0019733708
11,599609	5	-0,51299572	-2,5211518	-12,441594	0,0028499407	0,0027286154	0,0031711627
11,609375	5	-0,63119352	-3,0008395	-14,476888	0,0010485294	0,0011469953	0,0012717445
11,619141	5	-0,62639952	-3,4661899	-17,080307	0,0032170028	0,0031848678	0,0037246186
11,628906	5	-0,70506036	-3,7977693	-17,832722	0,00061263342	0,00057910365	0,00075966411
11,638672	5	-0,70546508	-3,945842	-18,755123	0,0035683278	0,0035104312	0,0040615313
11,648438	5	-0,71089745	-3,9579785	-18,981379	0,00047605441	0,00049066904	0,0006646305
11,658203	5	-0,70113838	-3,9143741	-19,2325	0,003486526	0,0034573073	0,0039428133
11,667969	5	-0,72385252	-3,9040015	-20,505096	0,00047902533	0,00049292488	0,00063553947
11,677734	5	-0,67670524	-3,7620196	-19,219872	0,0035488927	0,003570189	0,0040914812
11,6875	5	-0,67771912	-3,4246888	-18,10737	0,00046621673	0,00048620859	0,00061482075
11,697266	5	-0,63140213	-3,1945546	-18,622801	0,0036004067	0,0035453779	0,0041520703
11,707031	5	-0,64814985	-3,1066539	-16,759001	0,00024220528	0,00022671564	0,00038755737
11,716797	5	-0,62056243	-3,1130643	-16,331244	0,0038997659	0,0039311778	0,0044095432
11,726563	5	-0,65792143	-3,0938148	-16,326885	4,5006018e-05	6,2953332e-05	0,00023207802
11,736328	5	-0,63222826	-3,0355737	-16,931725	0,0040889592	0,0041013542	0,0046197614
11,746094	5	-0,65023184	-3,1466548	-17,666704	-0,00021910077	-0,00015203754	1,5016121e-05
11,755859	5	-0,66405475	-3,3751726	-17,969906	0,0043300102	0,0043942337	0,0049392283
11,765625	5	-0,68876326	-3,677237	-17,57959	-0,00029597737	-0,00023683009	-0,00012182107
11,775391	5	-0,73056161	-4,0181561	-20,323601	0,0041091293	0,0041433959	0,0046737008
11,785156	5	-0,75252891	-4,270443	-21,072664	-4,9427763e-05	-3,1428644e-05	5,8588339e-05
11,794922	5	-0,75538278	-4,4020691	-20,5669	0,0041356022	0,0041320045	0,0046427185
11,804688	5	-0,75013816	-4,4477949	-20,979959	0,00010401302	0,00014002348	0,0002678638
11,814453	5	-0,74648738	-4,4030085	-20,794384	0,0038262506	0,0038291398	0,0043569463
11,824219	5	-0,76074421	-4,3982835	-22,808109	0,00025575355	0,00019725878	0,00035826582
11,833984	5	-0,75267911	-4,4167233	-21,917336	0,0039148731	0,0038767052	0,004440682
11,84375	5	-0,75625062	-4,3285527	-20,525326	0,00019510204	0,00021420186	0,00035865523
11,853516	5	-0,73907316	-4,2506576	-20,437428	0,0037625181	0,0037765934	0,0043021301
11,863281	5	-0,72693169	-4,1518378	-20,287615	0,00045207853	0,00042209955	0,00058180449
11,873047	5	-0,73223472	-4,1237741	-20,404234	0,0035625601	0,0034220256	0,0039668633
11,882813	5	-0,7314378	-4,1239142	-19,335207	0,00078721176	0,00074131938	0,00097927079
11,892578	5	-0,74596167	-4,088129	-19,091908	0,0031404286	0,0030551895	0,0036126606
11,902344	5	-0,72783291	-4,115551	-20,777397	0,0012228356	0,0012996306	0,0015076011
11,912109	5	-0,72794557	-4,1422262	-20,735432	0,0028464347	0,0026292761	0,0031044148
11,921875	5	-0,73832631	-4,1342216	-19,579399	0,0014262442	0,001545795	0,0017496475
11,931641	5	-0,73630691	-4,1534505	-19,405447	0,0026693398	0,0025224006	0,0029569254
11,941406	5	-0,74543178	-4,199492	-19,929316	0,001582273	0,0017254235	0,0019582056
11,951172	5	-0,74939132	-4,2779059	-20,96314	0,0026553916	0,0024113404	0,0029872665
11,960938	5	-0,73941946	-4,3464284	-19,387285	0,0016078149	0,001669171	0,0019363647
11,970703	5	-0,7563591	-4,3672385	-19,14477	0,0024345757	0,002278104	0,0027226133
11,980469	5	-0,74561119	-4,4299526	-20,899494	0,0018145796	0,0018252404	0,0020882029
11,990234	5	-0,7728982	-4,5133896	-20,71526	0,0022708054	0,0021693155	0,0025450273
12	5	-0,7476598	-4,5244408	-21,146423	0,0020837893	0,0022022617	0,0024729273
12,009766	5	-0,78477681	-4,5264935	-21,15855	0,0016859453	0,0016569206	0,001912094
12,019531	5	-0,74233174	-4,4889841	-21,826588	0,0029201454	0,0027739296	0,0032400221
12,029297	5	-0,77834725	-4,5008965	-22,278036	0,0010968777	0,0011162437	0,0013662113
12,039063	5	-0,74334979	-4,5376773	-21,643192	0,0031849241	0,0032148929	0,0037044422
12,048828	5	-0,77349901	-4,5094862	-21,007006	0,0005746336	0,00060528109	0,00074461015
12,058594	5	-0,76282203	-4,5030894	-21,926891	0,0035611519	0,00353128	0,0040754783
12,068359	5	-0,77195942	-4,4944286	-22,244957	0,00050650514	0,00046682166	0,00071070506
12,078125	5	-0,76314747	-4,5135446	-22,422653	0,0035277561	0,0034916727	0,0040275962
12,087891	6	-0,77305675	-4,5392623	-22,381693	0,00064393226	0,00060990598	0,00082290819
12,097656	6	-0,75703084	-4,4961662	-22,920706	0,003592103	0,0036102817	0,0041288612
12,107422	6	-0,77528894	-4,4840875	-24,511478	0,00049664988	0,00047718437	0,00071244314
12,117188	6	-0,7548821	-4,5156088	-23,790859	0,0035679406	0,003566643	0,0040595862
12,126953	6	-0,77955306	-4,5136347	-21,741484	0,00023171262	0,00024105277	0,00042394531
12,136719	6	-0,7483232	-4,512217	-21,616817	0,0039484366	0,0039365799	0,0044875122
12,146484	6	-0,77186346	-4,5070434	-22,335314	8,3204068e-05	8,6743967e-06	0,00023101631
12,15625	6	-0,75983882	-4,5241165	-22,385046	0,0040768576	0,0040891455	0,0046765427
12,166016	6	-0,77014029	-4,5457392	-21,988525	-0,00020273103	-0,00015383179	8,5940701e-06
12,175781	6	-0,76274276	-4,5197077	-21,297243	0,0043293862	0,0044004777	0,0049239639
12,185547	6	-0,77541828	-4,5273123	-23,219604	-0,00031815798	-0,00029995921	-0,00011999713
12,195313	6	-0,772264	-4,5537934	-23,37534	0,0041004019	0,0041097645	0,0046017165
12,205078	6	-0,76778293	-4,5325785	-22,193436	-6,1636238e-05	-5,3078111e-05	0,0001403311
12,214844	6	-0,76262593	-4,5384727	-22,340008	0,0041071498	0,0041975025	0,0046924357
12,224609	6	-0,77375352	-4,5181112	-22,346601	0,00011492986	9,0687245e-05	0,0002755961
12,234375	6	-0,76503336	-4,5243611	-23,595673	0,0038467571	0,003795221	0,0043759448
12,244141	6	-0,76213777	-4,5756803	-21,743719	0,00020573483	0,00023633474	0,0004139528
12,253906	6	-0,76996088	-4,543304	-21,3724	0,0038112039	0,0038475599	0,0043764729
12,263672	6	-0,77590644	-4,5182023	-23,132488	0,00024621011	0,00019647414	0,00036056939
12,273438	6	-0,76536298	-4,5001483	-23,906361	0,0037879099	0,0037851813	0,0043218727
12,283203	6	-0,7682544	-4,516696	-22,330229	0,00045855384	0,00048783142	0,00065183121
12,292969	6	-0,76724887	-4,5549574	-22,928082	0,0034775285	0,0034111361	0,003946308
12,302734	6	-0,76293468	-4,5169325	-23,215357	0,00079484296	0,0008050006	0,00097709452
12,3125	6	-0,77594399	-4,4993191	-23,371819	0,0031506259	0,0030779871	0,0036132524
12,322266	6	-0,76019764	-4,5356741	-22,179857	0,001211875	0,0012729454	0,0014660176
12,332031	6	-0,77587306	-4,5191164	-20,994656	0,0027851434	0,0026118411	0,0030823546
12,341797	6	-0,76831281	-4,5089688	-21,228903	0,001445635	0,0015572507	0,0018216028
12,351563	6	-0,77021956	-4,5073819	-21,935162	0,0027058162	0,0025601112	0,0029268595
12,361328	6	-0,7640487	-4,5129232	-21,164753	0,0015672843	0,0017247576	0,0019126345
12,371094	6	-0,76625168	-4,5378304	-20,947102	0,0025782897	0,0024040584	0,0028531777
12,380859	6	-0,76092362	-4,5038114	-21,550264	0,0016159056	0,0017707703	0,0019860736
12,390625	6	-0,76571763	-4,4895039	-22,248756	0,0024591472	0,0023195271	0,0027136947
12,400391	6	-0,76074839	-4,5203457	-22,329279	0,001707132	0,0017687323	0,0020556422
12,410156	6	-0,77402472	-4,4978795	-20,843224	0,0022352214	0,0021837067	0,0025916602
12,419922	6	-0,75300038	-4,4821305	-21,296684	0,0021724422	0,0021783013	0,0025197151
12,429688	6	-0,77172995	-4,4232764	-21,618326	0,0017184098	0,0016469841	0,001856826
12,439453	6	-0,73106229	-4,3796153	-21,542162	0,0028333375	0,0026839871	0,003219092
12,449219	6	-0,76820016	-4,4023385	-21,930578	0,0010852949	0,0011167891	0,001265604
12,458984	6	-0,7434082	-4,35429	-20,529348	0,0032140666	0,0032406303	0,0037447878
12,46875	6	-0,76609731	-4,297051	-21,34256	0,00057159446	0,00057443744	0,00075903925
12,478516	6	-0,73606074	-4,2633886	-21,980536	0,0035362623	0,0035209542	0,0040579294
12,488281	6	-0,74581981	-4,2120805	-20,311642	0,00049000839	0,00049468828	0,00067737419
12,498047	6	-0,73445439	-4,177125	-21,126532	0,0035068488	0,0035384675	0,0041148919
12,507813	6	-0,74763477	-4,1103282	-20,277723	0,00054471497	0,00051445677	0,00069936388
12,517578	6	-0,72788298	-4,0433383	-20,091478	0,0035642565	0,0035691725	0,0041218749
12,527344	6	-0,73666573	-4,0518203	-18,754118	0,00050758594	0,00042422762	0,00058738922
12,537109	6	-0,71756065	-4,0236812	-17,858931	0,0035726191	0,0035913284	0,0041459179
12,546875	6	-0,72833359	-3,9675038	-18,074512	0,00026599722	0,00023053959	0,00043418258
12,556641	6	-0,72349787	-3,9386327	-18,964334	0,003922197	0,003938457	0,0044961274
12,566406	6	-0,73488832	-3,9063582	-18,285122	8,5517677e-05	6,5876229e-05	0,00019810715
12,576172	6	-0,70318282	-3,90382	-17,564501	0,0041124681	0,0041100355	0,0046132924
12,585938	6	-0,72913885	-3,8448172	-17,470121	-0,00016177437	-0,00016551116	3,1728123e-05
12,595703	6	-0,70301175	-3,785162	-18,896162	0,0043275361	0,0042977505	0,0048382934
12,605469	6	-0,7037878	-3,7808588	-17,933306	-0,00031809541	-0,00027926057	-9,6985314e-05
12,615234	6	-0,71313798	-3,7094028	-16,179922	0,0041252705	0,0040929881	0,004670952
12,625	6	-0,70258617	-3,6392152	-17,353725	-1,8660648e-05	-4,5374618e-05	0,00016896432
12,634766	6	-0,69270611	-3,5900714	-17,495323	0,004172924	0,0041603604	0,0046927445
12,644531	6	-0,68016827	-3,5273123	-16,8279	3,9645092e-05	5,4570555e-05	0,00016726233
12,654297	6	-0,66909075	-3,5159426	-17,234087	0,0038549709	0,0038090036	0,0043947054
12,664063	6	-0,67779839	-3,4446225	-16,449318	0,00026680544	0,00023443281	0,00036416721
12,673828	6	-0,67103922	-3,3458757	-16,792025	0,0037498304	0,0038049484	0,0042972337
12,683594	6	-0,66962063	-3,3096745	-16,01005	0,00018496969	0,00019968691	0,00039350241
12,693359	6	-0,67240775	-3,3038371	-14,192294	0,0038275926	0,0038557912	0,0043821484
12,703125	6	-0,65515935	-3,2911787	-15,229303	0,00046004992	0,00047637033	0,00059710146
12,712891	6	-0,65923989	-3,2138011	-16,030054	0,0035186296	0,003419864	0,0039400258
12,722656	6	-0,65199673	-3,1255372	-16,531963	0,00077272853	0,00081416656	0,00098580739
12,732422	6	-0,65331936	-3,1246161	-15,769824	0,0032068426	0,0031028364	0,0036232618
12,742188	6	-0,63611686	-3,0832543	-15,06105	0,0012029913	0,0012213895	0,0014557269
12,751953	6	-0,64305127	-3,0003717	-15,124418	0,0027270964	0,0025885385	0,0030456069
12,761719	6	-0,6268543	-2,9547291	-15,814025	0,0014006196	0,0015621084	0,0017856726
12,771484	6	-0,62384605	-2,8969626	-14,466997	0,002735124	0,0025675674	0,0030307691
12,78125	6	-0,6011945	-2,854552	-14,799647	0,0015723521	0,0016953051	0,0019769291
12,791016	6	-0,61326087	-2,7677724	-15,020482	0,0025272116	0,002358977	0,00274845
12,800781	6	-0,60098588	-2,6755142	-14,774669	0,0015913693	0,0017504912	0,0020215295
12,810547	6	-0,61299384	-2,6518741	-14,216825	0,0024822857	0,0023336664	0,0028276348
12,820313	6	-0,57281017	-2,592073	-13,183672	0,0017450532	0,0018116548	0,0020793579
12,830078	6	-0,59800684	-2,5098503	-14,475435	0,0021528953	0,0021220925	0,0025075655
12,839844	6	-0,57218432	-2,450407	-13,327785	0,0020952849	0,0021910483	0,0024796729
12,849609	6	-0,60773253	-2,3682353	-12,990497	0,0018008929	0,001687282	0,0020404076
12,859375	6	-0,55215299	-2,3359776	-13,180766	0,0028270497	0,0027187259	0,0031762733
12,869141	6	-0,58153868	-2,2671845	-12,649968	0,0011446562	0,0011896958	0,0014150222
12,878906	6	-0,54169297	-2,1551921	-12,101066	0,0034002515	0,0033060673	0,0038083899
12,888672	6	-0,57109118	-2,111989	-12,045633	0,00056330708	0,0006018838	0,00076802447
12,898438	6	-0,5276823	-2,0733864	-11,592451	0,0035359038	0,0034808845	0,0040530059
12,908203	6	-0,5330646	-1,9894229	-12,082458	0,00048031216	0,00046028523	0,00068417983
12,917969	6	-0,49773335	-1,8985788	-11,101607	0,0035206263	0,0035514303	0,0040970924
12,927734	6	-0,51975071	-1,8078169	-10,582209	0,00058372493	0,00052119867	0,00068583642
12,9375	6	-0,49740374	-1,7901971	-10,294598	0,0035579065	0,0035520932	0,0041037751
12,947266	6	-0,49706161	-1,7266961	-9,5722456	0,00046303248	0,00047116511	0,00058577367
12,957031	6	-0,47541142	-1,5919944	-8,0465155	0,003613909	0,0035675569	0,0040931255
12,966797	6	-0,51273704	-1,5135245	-7,6803937	0,00031038784	0,00029784569	0,00049454975
12,976563	6	-0,43412626	-1,4457345	-5,8868341	0,0038863644	0,0039254478	0,0045290664
12,986328	6	-0,46115041	-1,3934938	-6,3865075	-4,4385815e-05	2,7902715e-05	0,00020123902
12,996094	6	-0,42701662	-1,3227876	-4,7027507	0,0041237883	0,0040916963	0,0047016209
13,005859	6	-0,45343161	-1,2132486	-3,5920367	-0,00012984834	-0,00012254488	6,9733069e-05
13,015625	6	-0,42510569	-1,1708064	-3,1733885	0,00427821	0,0042851805	0,0047963681
13,025391	6	-0,42005301	-1,1306994	-2,8010645	-0,00032022348	-0,0002948186	-9,1697148e-05
13,035156	6	-0,42815149	-1,0407953	-2,7087517	0,0042182435	0,0042630215	0,0047753863
13,044922	6	-0,42616546	-0,97917885	-3,8372352	3,4488912e-05	5,1638926e-06	0,00021784886
13,054688	6	-0,39789796	-0,92278075	-4,1878781	0,0041012121	0,0041494262	0,0046577058
13,064453	6	-0,38699985	-0,87986696	-4,1672587	-1,0488584e-05	-1,3851677e-05	0,00022267952
13,074219	6	-0,37750363	-0,80685651	-3,660377	0,0038668225	0,0038942641	0,0044103465
13,083984	6	-0,36454439	-0,67597634	-3,8160012	0,00024164241	0,00021820102	0,00044987712
13,09375	6	-0,34387887	-0,61402833	-4,0213017	0,0039088367	0,0039404244	0,0045167035
13,103516	6	-0,33891797	-0,56826997	-4,1782112	0,00024341673	0,00022858672	0,00041707157
13,113281	6	-0,33311844	-0,4779864	-4,272368	0,0037560719	0,0038198747	0,0043225326
13,123047	6	-0,32641768	-0,39453086	-4,4750981	0,0004803935	0,00044265878	0,00065016618
13,132813	6	-0,32375991	-0,28031906	-4,7619829	0,0035421927	0,0034114993	0,0040277541
13,142578	6	-0,30064523	-0,24160011	-5,1934271	0,00081399543	0,00080002472	0,00098501856
13,152344	6	-0,30836403	-0,20536193	-5,6133604	0,0031845297	0,0030797047	0,0036527542
13,162109	6	-0,27096331	-0,08471743	-5,8840961	0,001151319	0,001245212	0,0014564766
13,171875	6	-0,28290868	-0,017993012	-7,4855986	0,0027115529	0,0025799419	0,0030894806
13,181641	6	-0,27684212	0,0072595663	-7,9856625	0,0014227259	0,0015388581	0,0017927159
13,191406	6	-0,25861323	-0,033535294	-7,7209063	0,002728181	0,0025224867	0,003000454
13,201172	6	-0,24653852	0,012137275	-7,6325612	0,0016250885	0,0017290758	0,0019742823
13,210938	6	-0,24932146	0,015389174	-7,6364727	0,0024697406	0,0023681286	0,0027925323
13,220703	6	-0,22830963	-0,033017155	-8,1609564	0,0015206385	0,0016948103	0,0018916836
13,230469	6	-0,22056162	-0,03840518	-7,7837706	0,0024745683	0,0023365226	0,0027795183
13,240234	6	-0,1987654	-0,0083290972	-7,356461	0,0017871169	0,0018847057	0,0021872742
13,25	6	-0,19951224	0,0040677376	-7,9941564	0,0021824692	0,002171993	0,0025283135
13,259766	6	-0,14449596	-0,022893772	-8,3231735	0,002093917	0,0021717164	0,0024665156
13,269531	6	-0,1475209	-0,032433636	-8,271821	0,0017447998	0,0016758798	0,0020192314
13,279297	6	-0,061458349	-0,0173782	-8,0623846	0,002849926	0,0027706181	0,0032167675
13,289063	6	-0,076165795	0,024235435	-7,5732174	0,0010217488	0,0010439262	0,0012352529
13,298828	6	0,011244416	0,013554934	-8,6407919	0,0032042144	0,003149074	0,0036864835
13,308594	6	0,013939738	-0,044407181	-8,2405281	0,00062557752	0,00066722016	0,00080121914
13,318359	6	0,086329579	-0,036767356	-8,1493893	0,003541457	0,0035214096	0,0040529612
13,328125	6	0,12617528	-0,013400847	-7,8967586	0,00048328642	0,00043864682	0,00061726867
13,337891	6	0,18707454	0,016725948	-8,3863735	0,0035365995	0,0035037794	0,0040319129
13,347656	6	0,22465467	-0,0043285545	-8,5058432	0,00053900527	0,00053193449	0,00075247954
13,357422	6	0,29112816	-0,021986989	-7,9453735	0,0035413639	0,0035491877	0,0041638636
13,367188	6	0,33069849	0,013022823	-7,2669983	0,00044382876	0,0003936913	0,00058904319
13,376953	6	0,41886806	0,0053645577	-8,4351559	0,0036054272	0,0035978346	0,0041548265
13,386719	6	0,45314789	-0,02246378	-8,732378	0,00031233052	0,00032115786	0,00049572758
13,396484	6	0,52993953	-0,011686888	-8,1943159	0,0038968087	0,0039286492	0,0044917255
13,40625	6	0,56744456	0,051186606	0,25872141	-1,5771075e-05	1,3885438e-06	0,00017225539
13,416016	6	0,64254642	0,72765213	8,3022747	0,0041169729	0,004119474	0,0047065509
13,425781	6	0,68325162	1,5818924	9,6410885	-7,9675374e-05	-0,00010359101	9,2000118e-05
13,435547	6	0,75570405	2,0811012	9,4053898	0,0042044073	0,0042809802	0,0047499668
13,445313	6	0,82197309	2,5042527	8,166544	-0,00030279378	-0,00024497829	-0,00011106458
13,455078	6	0,8525604	2,9227779	6,4968691	0,0041888477	0,0042026537	0,0047273659
13,464844	6	0,85632384	3,1610882	6,3519182	6,4061169e-05	5,0093513e-05	0,00025058223
13,474609	6	0,87169468	3,1247187	6,3266048	0,0040534474	0,0041399719	0,0046706488
13,484375	6	0,84675252	2,9255116	6,3058734	-4,4659246e-05	2,1638698e-06	0,00014734367
13,494141	6	0,83539128	2,6399209	6,0728006	0,0038086812	0,0039190096	0,0044404864
13,503906	6	0,79728961	2,3371844	5,6874566	0,00022334207	0,00029267976	0,00043912558
13,513672	6	0,77160478	2,0120366	7,2806888	0,0037474167	0,0037583488	0,0042872075
13,523438	6	0,74695468	1,8389051	8,2128677	0,00029753763	0,00032225333	0,00047745038
13,533203	6	0,73619843	1,7844609	7,1862526	0,0038049142	0,0038158935	0,004348956
13,542969	6	0,76111972	1,8009984	6,9749169	0,00045569614	0,00046028872	0,00055653247
13,552734	6	0,73036134	1,8491958	6,8447738	0,003490889	0,0034676783	0,0039564851
13,5625	6	0,78404248	2,1256001	7,7879057	0,0008680193	0,0008725014	0,0010578212
13,572266	6	0,81481755	2,6486857	7,0111828	0,0031777017	0,0031185227	0,0035768696
13,582031	6	0,89494288	3,1989326	4,8650241	0,0012019791	0,0012146723	0,0014764991
13,591797	6	0,9105891	3,6393099	4,0588527	0,0027902503	0,0026376662	0,0031119403
13,601563	6	0,94509423	3,9516678	3,8209186	0,0014948356	0,0016534205	0,0018137972
13,611328	6	0,95319271	4,0790577	2,999939	0,0026971353	0,0025088552	0,00293655
13,621094	6	0,97868562	4,1053405	1,7893128	0,0015843768	0,0016749563	0,0019275395
13,630859	6	0,95211625	4,0811625	1,7713196	0,0025734454	0,0023544969	0,0028814662
13,640625	6	0,98244905	3,9171634	2,4348869	0,0016447103	0,0017853309	0,0019568233
13,650391	6	0,91114819	3,6487529	3,7464871	0,0023966408	0,0022889893	0,0027147119
13,660156	6	0,90995908	3,3643136	2,6870146	0,001812157	0,0018555389	0,0021887217
13,669922	6	0,8641845	3,0881836	3,2861531	0,0022201866	0,0021858311	0,0025481579
13,679688	6	0,88492513	2,9963279	4,8868732	0,0020411545	0,002167589	0,00251294
13,689453	6	0,82410932	3,0041773	4,222188	0,0016964388	0,0016722761	0,0019761107
13,699219	6	0,91367662	3,0640891	4,4049697	0,0028127667	0,0027342655	0,0032170762
13,708984	6	0,86075068	3,1068394	2,6899762	0,0010107823	0,001053295	0,0012766053
13,71875	6	0,90581596	3,2420447	2,9024854	0,0033319294	0,0032266541	0,0036911091
13,728516	6	0,92883885	3,6348112	2,548825	0,00058987422	0,00059234386	0,00082393875
13,738281	6	0,95605075	4,0618281	1,8326193	0,0035455616	0,0035387606	0,0041059349
13,748047	6	0,98130584	4,4169755	0,72140247	0,00050709653	0,00048386632	0,00064970343
13,757813	6	1,0251653	4,601707	1,1125579	0,0035116104	0,0035253239	0,0040505482
13,767578	6	1,0478169	4,6198921	0,85316598	0,00058261998	0,00053769909	0,00067385583
13,777344	6	1,0512757	4,6591182	0,037327409	0,0036046316	0,0035788123	0,0040969504
13,787109	6	1,0338354	4,6907864	-0,57673085	0,00044528046	0,00040468411	0,00055846147
13,796875	6	1,0460019	4,6032538	-0,036433339	0,0036602097	0,0035808703	0,0041414807
13,806641	6	0,99537492	4,4483361	1,3405457	0,0003511559	0,00041295047	0,00048878661
13,816406	6	1,0195327	4,2518902	-0,0084936619	0,0039579631	0,0039369506	0,0045225653
13,826172	6	0,97246051	4,1139736	-0,17853454	-1,516848e-05	-1,9704748e-05	0,00018013467
13,835938	6	0,98636687	4,0513673	0,18775463	0,0041426951	0,0041559325	0,0046841023
13,845703	6	0,96675277	4,0000854	0,92374158	-0,00012176009	-9,7076991e-05	5,4650882e-05
13,855469	6	0,9958297	4,0172973	2,1674485	0,0042170058	0,004237086	0,004763165
13,865234	6	0,98172307	4,0393062	1,525674	-0,00033214266	-0,00021949527	-8,8444503e-05
13,875	6	0,97125053	4,0277128	0,80175698	0,0042014485	0,0042296504	0,004771213
13,884766	6	0,98994672	4,1559649	0,57768077	1,3764366e-05	3,8278813e-05	0,00019579253
13,894531	6	1,0261792	4,3166242	0,42177737	0,0041208826	0,0040848856	0,0046053911
13,904297	6	1,0382873	4,5159602	-0,39031729	-4,2724278e-05	-9,3621202e-06	0,00015513011
13,914063	6	1,0488433	4,7115541	-0,28481707	0,0038935042	0,0039205877	0,004496628
13,923828	6	1,0518056	4,8006835	-0,3605336	0,00018954204	0,00022861059	0,00040664861
13,933594	6	1,0647231	4,8727531	-0,15908852	0,0036858553	0,0037841168	0,0042818966
13,943359	6	1,0542506	4,9005733	-0,70368874	0,00037336358	0,00033592194	0,00053253345
13,953125	6	1,0648108	4,8780656	-0,85696578	0,0037990899	0,0038190463	0,0043648025
13,962891	6	1,0844791	4,8630548	-0,1125969	0,00042031956	0,00047156704	0,00061086233
13,972656	6	1,0381871	4,8482056	-0,66792595	0,0034917025	0,0034446646	0,003961687
13,982422	6	1,059975	4,8760071	-0,72710216	0,00082385232	0,00086737098	0,001092771
13,992188	6	1,0612768	4,8781509	-1,4152005	0,0032234997	0,0030446248	0,0035707122
14,001953	6	1,0801899	4,8000536	-1,3170764	0,0011438844	0,0011733151	0,0013399149
14,011719	6	1,0508001	4,7961082	-0,50537288	0,0027649566	0,0026638953	0,0030746516
14,021484	6	1,0497195	4,8167853	-0,92290342	0,0015758792	0,0016615575	0,0019096581
14,03125	6	1,0661	4,8167925	-2,0940788	0,0027444141	0,0025065856	0,0030063572
14,041016	6	1,061911	4,8209062	-0,31040981	0,0015419703	0,0016736386	0,0018365381
14,050781	6	1,07104	4,784163	0,64808875	0,0024980262	0,0023540081	0,0028026439
14,060547	6	1,0740775	4,8022242	-0,6558001	0,0016700447	0,0018316089	0,0020554226
14,070313	6	1,0710526	4,8335099	-1,8597208	0,0024268061	0,0023360327	0,0027642762
14,080078	6	1,0834318	4,7826133	-2,2619963	0,0017941542	0,001829249	0,0021282097
14,089844	7	1,0344613	4,7863841	-2,3312309	0,0022341046	0,0021719942	0,0025279238
14,099609	7	1,0827225	4,807445	-2,6017427	0,0023367538	0,0023155573	0,0027516577
14,109375	7	1,0462022	4,8130822	-2,4685822	0,0017097817	0,0016724772	0,0019869346
14,119141	7	1,0847503	4,8153768	-1,8028915	0,0027783625	0,0027527544	0,0031603063
14,128906	7	1,0429311	4,7636828	-1,789704	0,00094715087	0,00099988596	0,001205299
14,138672	7	1,0919267	4,7771521	-1,8210523	0,0033278607	0,0032349078	0,0037582468
14,148438	7	1,0428184	4,8256707	-2,0812824	0,00057517213	0,00058823876	0,00079421588
14,158203	7	1,0764056	4,8136725	-1,7788075	0,0034910562	0,0035213542	0,0040285201
14,167969	7	1,0529572	4,7967777	-0,44289976	0,00048657181	0,00052791031	0,00068308233
14,177734	7	1,0759217	4,7845249	-1,3864785	0,0035907007	0,003557025	0,0041135415
14,1875	7	1,061669	4,7993188	-1,8218905	0,00058075035	0,00052217452	0,00071796909
14,197266	7	1,0786796	4,8438959	-2,2774191	0,003528876	0,0035387538	0,0040803226
14,207031	7	1,0666507	4,7950621	-2,1922588	0,00042786312	0,00039159233	0,00055358978
14,216797	7	1,0764432	4,7826562	-1,2430921	0,0036508346	0,0036802026	0,0041888435
14,226563	7	1,0375446	4,8192973	-0,9482168	0,00030985131	0,0003613974	0,00051764102
14,236328	7	1,0866362	4,8111467	-1,5141629	0,0039251838	0,0039672316	0,0044574905
14,246094	7	1,0494024	4,804636	-0,67340207	-3,5688572e-05	2,6044436e-05	0,00013286626
14,255859	7	1,0609847	4,7811317	-1,5883707	0,0041634636	0,0041969316	0,004724401
14,265625	7	1,0353124	4,7895594	-1,753103	-0,00020156003	-8,146395e-05	4,9101654e-05
14,275391	7	1,0503328	4,8180957	-2,1411293	0,0041791876	0,0042132619	0,0046812315
14,285156	7	1,0571086	4,7740369	-1,9859523	-0,00025769594	-0,00020726118	-0,00013052049
14,294922	7	1,069901	4,7910113	-0,93279409	0,0042824848	0,0043254341	0,0047730822
14,304688	7	1,0640973	4,8206086	-1,3645738	1,6785343e-05	1,5615369e-05	0,00020516134
14,314453	7	1,0511088	4,8039422	-0,87607652	0,0039987946	0,0040794294	0,0045641582
14,324219	7	1,0634464	4,7960868	-0,66049397	-6,9112866e-05	-1,8356659e-05	0,00013162877
14,333984	7	1,0563493	4,7648273	-0,17853454	0,0039165951	0,0039276034	0,0045437715
14,34375	7	1,0655367	4,7767982	-0,11868775	0,00023771732	0,00023349217	0,00033675518
14,353516	7	1,0358632	4,8265266	-0,27291477	0,0037387791	0,0037453596	0,0042596366
14,363281	7	1,0666674	4,7977614	-1,0338798	0,0003278011	0,00033163349	0,0004474906
14,373047	7	1,0630333	4,7565951	-0,35405159	0,0037259278	0,0038155327	0,0042608227
14,382813	7	1,0595661	4,7590141	-1,0251627	0,00040709449	0,00047746347	0,00063951738
14,392578	7	1,0349953	4,7714224	-1,1665933	0,0034300638	0,0034386241	0,0039487537
14,402344	7	1,054793	4,8084354	-1,503937	0,00087676453	0,00093347422	0,0011056305
14,412109	7	1,0268843	4,7456083	-1,1886656	0,0031430004	0,0030575609	0,0035028737
14,421875	7	1,0778075	4,6941638	-0,84115195	0,0011806291	0,0012412249	0,0014695036
14,431641	7	1,0599041	4,6959887	-1,1254661	0,0027673803	0,0026221087	0,0030681719
14,441406	7	1,0447836	4,6345367	-0,96051025	0,0015438949	0,0016543352	0,0018873812
14,451172	7	1,0346991	4,5757108	0,43546781	0,0027491632	0,002527135	0,0030138434
14,460938	7	1,0356128	4,527545	-0,38478523	0,0015357961	0,0016810111	0,0018987881
14,470703	7	1,0326087	4,4925513	-0,82729387	0,0024461395	0,0023331901	0,0027737475
14,480469	7	1,0321081	4,4691792	-1,3753027	0,0015879669	0,0017802014	0,001968974
14,490234	7	1,0054553	4,386847	-1,7084553	0,0024703878	0,0023923584	0,0028041585
14,5	7	1,0280693	4,3524265	-1,2985803	0,0018686076	0,0018736603	0,0021283547
14,509766	7	0,98683417	4,3524752	-1,6300566	0,0021848038	0,0021350174	0,0024708286
14,519531	7	1,025908	4,3153219	-2,3471565	0,002203021	0,0022412657	0,0025935171
14,529297	7	0,98151863	4,2926059	-0,9483844	0,0016535157	0,001670607	0,0019572203
14,539063	7	1,0532534	4,2450037	-1,2180581	0,0028189009	0,0027384199	0,0032176827
14,548828	7	0,99304259	4,2146358	-0,10499731	0,00085775671	0,00095383264	0,0011134853
14,558594	7	1,0054135	4,2410927	-0,12684613	0,003382918	0,0033074915	0,0037643395
14,568359	7	0,98181903	4,1810131	-0,43228269	0,00062994414	0,00058665319	0,00083555729
14,578125	7	1,002568	4,096035	-0,56488442	0,0034952988	0,0035439082	0,0040527359
14,587891	7	0,99825799	4,0514793	-0,85171312	0,00045407374	0,00050745992	0,00064817199
14,597656	7	0,97878575	3,9978492	-0,91513622	0,0035525379	0,003539355	0,0040937969
14,607422	7	0,96188784	3,9701443	0,032074749	0,00063445914	0,00058931531	0,00074577198
14,617188	7	0,9681505	3,8683493	0,019781291	0,0035542217	0,003497737	0,0040728231
14,626953	7	0,93754649	3,7741377	1,704879	0,0003487186	0,00035765319	0,00052042218
14,636719	7	0,93727112	3,7690015	1,5019811	0,0036780043	0,0037398115	0,0042219427
14,646484	7	0,93235612	3,7288008	0,32488257	0,0003169541	0,00038303522	0,00047768379
14,65625	7	0,94751835	3,6852758	0,36869198	0,0038984572	0,0039490885	0,0044794087
14,666016	7	0,94446003	3,6437993	0,51274896	-8,3211053e-05	-7,094146e-05	0,00010953256
14,675781	7	0,95668495	3,5982163	0,60092658	0,0042242641	0,004233127	0,0047807964
14,685547	7	0,93591928	3,5902936	0,52688646	-0,00016977734	-0,00012478558	4,7221256e-05
14,695313	7	0,91407299	3,5281703	0,031683594	0,0041703214	0,0042126682	0,0047562583
14,705078	7	0,94125986	3,4751363	0,72682273	-0,00026554029	-0,00017734186	-7,2316034e-05
14,714844	7	0,9150368	3,474838	1,0901504	0,0042390106	0,0043009105	0,0047998652
14,724609	7	0,93164265	3,417346	1,9944459	-4,3242471e-05	2,0881998e-05	0,000184706
14,734375	7	0,90476871	3,3489194	1,8608384	0,0039597512	0,0040371516	0,0045077293
14,744141	7	0,90385079	3,2820642	1,6268157	-2,3887987e-05	2,209068e-05	0,00016868755
14,753906	7	0,9042263	3,196171	2,5368109	0,0039573908	0,0039986228	0,0044812663
14,763672	7	0,88654816	3,1760936	2,2340007	0,00025616915	0,00026001711	0,00037038932
14,773438	7	0,89180946	3,1095049	1,7327629	0,0038002089	0,0038080828	0,0042969543
14,783203	7	0,86814404	3,0173514	2,1483936	0,00039294944	0,00039972103	0,00057014637
14,792969	7	0,87974727	2,9781437	3,7711859	0,0036962284	0,003710757	0,0042416221
14,802734	7	0,87078094	2,9124334	3,475193	0,00047249836	0,0004823081	0,00068602269
14,8125	7	0,85411251	2,8684871	3,301017	0,0034398995	0,0034615872	0,0039766631
14,822266	7	0,87685585	2,7928138	3,6747382	0,00087763369	0,00091505412	0,0011357757
14,832031	7	0,85066199	2,7070181	3,7460961	0,0031487374	0,0029934903	0,0034501918
14,841797	7	0,85349083	2,700103	4,8455782	0,0012410611	0,0012397554	0,0014494454
14,851563	7	0,83376825	2,6337643	4,6995654	0,0027549537	0,0026313604	0,0031325396
14,861328	7	0,80906391	2,5356088	5,5371413	0,00154278	0,0016138139	0,0018668957
14,871094	7	0,82161427	2,478086	6,2461944	0,0027101196	0,0024645329	0,0029252437
14,880859	7	0,81952393	2,4110248	6,1047635	0,0015558607	0,001715771	0,0019047492
14,890625	7	0,81063688	2,3420267	6,778501	0,0025134105	0,002344525	0,0028083567
14,900391	7	0,8129108	2,2469194	6,7199955	0,0016060267	0,0017580966	0,0019687505
14,910156	7	0,78923285	2,1618829	7,5035915	0,0024914683	0,0023147769	0,0027365647
14,919922	7	0,78013301	2,1386564	8,0815516	0,0018598507	0,001957437	0,0021855179
14,929688	7	0,7663393	2,0599537	7,2396731	0,0021247263	0,0021900735	0,0024072451
14,939453	7	0,78751802	1,9599911	6,4543447	0,0022599681	0,0022086378	0,002598674
14,949219	7	0,7501924	1,8997965	7,4455886	0,0016091748	0,0016624307	0,0018830139
14,958984	7	0,79436898	1,8154676	8,1172581	0,0028341135	0,0028247398	0,0032903897
14,96875	7	0,72658956	1,7868375	8,5642376	0,00088256656	0,00088190922	0,0010970901
14,978516	7	0,77109158	1,7089769	8,5450706	0,003410771	0,003292263	0,003823065
14,988281	7	0,72591364	1,5774399	9,7082558	0,00059588416	0,00062038132	0,00077614648
14,998047	7	0,72940588	1,5335962	10,570307	0,0035093485	0,0035352102	0,0040896339
15,007813	7	0,73519707	1,472164	10,318179	0,00052318792	0,00051859155	0,00067071407
15,017578	7	0,72179556	1,3931867	10,321308	0,0035223027	0,0035177174	0,0040587564
15,027344	7	0,71948826	1,3016734	11,131783	0,00057821482	0,00056406978	0,00076374301
15,037109	7	0,72054803	1,2041259	11,639614	0,0034820717	0,0035385946	0,0040487354
15,046875	7	0,68060219	1,170985	12,500212	0,00037185557	0,00038471975	0,00054577424
15,056641	7	0,70849836	1,101674	11,926274	0,0036706002	0,0036816711	0,0042174589
15,066406	7	0,6653899	1,0059408	12,579783	0,00028802155	0,00028705486	0,00048867456
15,076172	7	0,68337262	0,94530165	13,884036	0,003921432	0,0039324239	0,0044546486
15,085938	7	0,65425813	0,86173409	13,801641	-5,713242e-05	-1,0064687e-05	8,4881322e-05
15,095703	7	0,66997528	0,80251515	13,140533	0,0042334516	0,0042497744	0,0047791088
15,105469	7	0,66367924	0,74666035	12,605656	-2,746252e-05	2,5811896e-05	0,00013487821
15,115234	7	0,65491319	0,65121979	13,098847	0,0041772821	0,0041710469	0,0047245454
15,125	7	0,63824475	0,6063984	13,50428	-0,00023608824	-0,00020424864	-8,7212538e-06
15,134766	7	0,63705564	0,54228526	12,421701	0,0042615528	0,0042749988	0,004814289
15,144531	7	0,63106	0,44785136	11,333004	2,175293e-05	3,2140524e-05	0,00012774341
15,154297	7	0,62683761	0,40311465	11,093337	0,003925154	0,004001311	0,0045461347
15,164063	7	0,61400354	0,33438778	9,7151842	-1,7218408e-05	6,4241467e-05	0,00013279088
15,173828	7	0,61221361	0,30274358	8,2359467	0,0039700312	0,0039826166	0,0045457971
15,183594	7	0,59770226	0,25105211	5,5837445	0,00016649297	0,00014800695	0,00027257542
15,193359	7	0,59823632	0,15720302	4,0627642	0,0038028357	0,0038664709	0,0043459632
15,203125	7	0,58436334	0,14015338	0,72643161	0,00039646897	0,00040636223	0,0005575284
15,212891	7	0,57863057	0,095248736	-2,5644712	0,0036914148	0,0037369593	0,0041973256
15,222656	7	0,57335675	0,018907338	-6,1934443	0,00042250002	0,00040239276	0,00059230428
15,232422	7	0,55376768	-0,031054532	-7,8958087	0,0034332366	0,0034491383	0,0039376682
15,242188	7	0,55738926	-0,014782883	-7,4284339	0,00090541434	0,00095973315	0,0011648003
15,251953	7	0,52915931	0,0046710949	-7,5102968	0,0031084451	0,0029174744	0,0033985313
15,261719	7	0,52867949	0,044457335	-8,1402807	0,0012038457	0,0012515612	0,0014707483
15,271484	7	0,5014801	-0,0050038565	-7,9316831	0,0028425693	0,002693106	0,0031566557
15,28125	7	0,49306035	-0,038036797	-7,4326248	0,0015665892	0,0016530749	0,001859865
15,291016	7	0,47076344	-0,0050741248	-8,2018595	0,0026643469	0,0024562767	0,0028819169
15,300781	7	0,43748498	-0,014388515	-7,8347325	0,0015057555	0,001666742	0,00189285
15,310547	7	0,39706767	0,0038282946	-7,86094	0,0025537	0,0024015952	0,0028649818
15,320313	7	0,36769867	-0,013155537	-7,9478884	0,0016368055	0,0017685264	0,0020204261
15,330078	7	0,32350957	-0,018301187	-7,7857823	0,0024401585	0,0022734986	0,0027095149
15,339844	7	0,28177381	0,011438504	-8,0989304	0,0018744924	0,0019452402	0,0022574516
15,349609	7	0,22029459	-0,045265771	-8,3210506	0,0021574877	0,0020999154	0,0024298641
15,359375	7	0,20514071	-0,027316343	-7,6964869	0,002321803	0,002214178	0,0025944824
15,369141	7	0,11667907	-0,016809208	-8,2334318	0,0015444141	0,0016176032	0,0018522417
15,378906	7	0,087043047	-0,017521949	-8,0150557	0,0027709189	0,0028214657	0,0032142091
15,388672	7	-0,005106926	0,013390509	-8,2131472	0,00091556681	0,00094190676	0,0011611283
15,398438	7	-0,05623877	-0,037904643	-7,8344531	0,0033772625	0,0033163691	0,0038179529
15,408203	7	-0,14455855	-0,03136047	-7,8424997	0,00056028529	0,00058319129	0,00075242948
15,417969	7	-0,19618273	0,0090215821	-8,1740322	0,0035472	0,0035609878	0,0040769619
15,427734	7	-0,27252793	-0,032326624	-8,4834356	0,00053173571	0,00056014542	0,0006791242
15,4375	7	-0,32267928	-0,8182537	-7,5342693	0,0034777054	0,0035346344	0,0040777265
15,447266	7	-0,41226327	-1,1734123	-9,5616283	0,0005628186	0,00057254336	0,00069030793
15,457031	7	-0,46694577	-1,7460798	-11,43409	0,0034836289	0,0035074917	0,0040152967
15,466797	7	-0,57278931	-2,5306435	-14,548861	0,00039061517	0,00041210151	0,00054256438
15,476563	7	-0,59263706	-3,0893538	-15,177783	0,0037045474	0,0037228898	0,00423171
15,486328	7	-0,63050926	-3,0312529	-15,367102	0,00022677748	0,00026213849	0,00041760999
15,496094	7	-0,59115171	-2,8276501	-15,381127	0,0038855637	0,0039322721	0,0044526765
15,505859	7	-0,61947763	-2,9111047	-16,226582	7,2061375e-05	7,1186805e-05	0,00019318075
15,515625	7	-0,55141449	-2,8501337	-15,498027	0,0042287591	0,0042340583	0,0047589517
15,525391	7	-0,55614173	-2,4595566	-15,059989	-0,00025905392	-0,00013257784	1,9407598e-05
15,535156	7	-0,51643372	-1,995598	-13,994146	0,0041531315	0,0042173048	0,0047029178
15,544922	7	-0,52277982	-1,7844466	-13,405681	-0,00017670231	-0,00013357057	3,4842815e-05
15,554688	7	-0,49989462	-1,8913537	-12,386944	0,0042127552	0,004296436	0,0048402874
15,564453	7	-0,48341811	-1,9472687	-11,400953	6,4409396e-05	-2,9932999e-05	0,00020307547
15,574219	7	-0,49807131	-1,8930107	-11,850502	0,0038902941	0,0039822133	0,0044531678
15,583984	7	-0,51890373	-1,9872367	-12,417901	3,7615391e-05	8,8523957e-05	0,00024397217
15,59375	7	-0,553267	-2,4627149	-14,389884	0,0039471155	0,0039534788	0,0044622831
15,603516	7	-0,62508941	-3,0315285	-16,456303	0,00013289929	0,0001695985	0,00031548785
15,613281	7	-0,65577269	-3,4514203	-16,741232	0,0037796581	0,0038232445	0,0043846183
15,623047	7	-0,69416642	-3,7304175	-18,231924	0,00040140119	0,00038076716	0,00053810305
15,632813	7	-0,71448565	-3,9236882	-19,162373	0,0036575643	0,0037077533	0,0041877213
15,642578	7	-0,70642471	-3,9462442	-19,225962	0,00046700268	0,00046640751	0,00061511906
15,652344	7	-0,70291996	-3,9278677	-19,514971	0,0034191897	0,0034275646	0,0039570411
15,662109	7	-0,70047915	-3,8765347	-20,565838	0,00092844933	0,00094046438	0,0011212549
15,671875	7	-0,69599807	-3,7058728	-20,696762	0,0030316641	0,0028694379	0,0034164258
15,681641	7	-0,66356242	-3,4779234	-19,40975	0,0011736753	0,00129191	0,0014835172
15,691406	7	-0,65859318	-3,2545831	-17,537624	0,0027742411	0,0026746697	0,0031100579
15,701172	7	-0,65823436	-3,1100891	-18,220358	0,0015716658	0,0016687722	0,0018786769
15,710938	7	-0,62856078	-3,1055548	-18,389338	0,002655521	0,0024448899	0,0029388848
15,720703	7	-0,63247859	-3,0965674	-16,534924	0,0015257758	0,0016249795	0,0017926511
15,730469	7	-0,6314522	-3,1080914	-16,496143	0,0025556181	0,002394456	0,0028218932
15,740234	7	-0,61508834	-3,1536753	-17,035547	0,0016568516	0,0018218954	0,002061689
15,75	7	-0,67410588	-3,3264475	-18,105358	0,002459161	0,002312311	0,0027075897
15,759766	7	-0,68772435	-3,7103815	-19,069948	0,0018726592	0,0019368108	0,0022007313
15,769531	7	-0,73273957	-4,02354	-19,833427	0,0021914868	0,0020991594	0,0024507574
15,779297	7	-0,73014438	-4,2319708	-21,319202	0,0023505702	0,0022472404	0,0026784907
15,789063	7	-0,77009022	-4,3757272	-21,051876	0,0015189872	0,0016276997	0,0018748986
15,798828	7	-0,72706103	-4,435195	-20,268112	0,0027120102	0,0027350984	0,0031929021
15,808594	7	-0,77431262	-4,4748583	-21,551661	0,00096352422	0,00096161762	0,0011678329
15,818359	7	-0,73622763	-4,4475608	-21,095686	0,0034088958	0,0033142653	0,0038277572
15,828125	7	-0,75626731	-4,3729815	-21,505001	0,00060726202	0,00056244025	0,00078020938
15,837891	7	-0,74792683	-4,3328958	-22,028145	0,003511962	0,0035312984	0,0040456322
15,847656	7	-0,75321734	-4,3047676	-21,680742	0,00052704115	0,00053454598	0,00064977241
15,857422	7	-0,7357645	-4,2525487	-21,231695	0,0035472428	0,0035894935	0,0040955758
15,867188	7	-0,74491024	-4,1912632	-20,551477	0,00054494507	0,0004871696	0,00070787326
15,876953	7	-0,73105812	-4,1332059	-21,171234	0,003503562	0,0034363819	0,0039897617
15,886719	7	-0,73631108	-4,1870031	-20,236094	0,00039972234	0,00039050385	0,00055396173
15,896484	7	-0,73421657	-4,208189	-19,635559	0,0037188227	0,0037912843	0,0042959764
15,90625	7	-0,74386299	-4,153245	-19,880255	0,00026571419	0,00025827001	0,00041457359
15,916016	7	-0,72767437	-4,1616797	-20,561981	0,0039176056	0,0038935128	0,0044459165
15,925781	7	-0,75718939	-4,1953816	-19,806326	-9,4609277e-05	-4,1485764e-05	0,0001010549
15,935547	7	-0,72808743	-4,2514806	-20,34584	0,0042743031	0,0042819427	0,0048095472
15,945313	7	-0,75731456	-4,2848787	-19,730553	-0,00025742294	-0,00024212757	-5,6634308e-05
15,955078	7	-0,73427498	-4,307766	-20,07069	0,0041328729	0,0041982257	0,0046937671
15,964844	7	-0,76028109	-4,4074574	-21,365416	-0,00013095138	-8,0109457e-05	2,1426531e-05
15,974609	7	-0,75983047	-4,4736505	-21,876209	0,0041820286	0,0042814733	0,0047513042
15,984375	7	-0,76719046	-4,4945641	-21,555685	-2,2037711e-05	-2,7411734e-05	0,0001379149
15,994141	7	-0,76742828	-4,5216365	-22,704229	0,0039188256	0,0039547267	0,0044589886
16,003906	7	-0,7728982	-4,5179505	-22,559948	9,5324649e-05	0,00015335943	0,00026019901
16,013672	7	-0,76881766	-4,546452	-22,852924	0,0039231712	0,0039774622	0,0044746064
16,023438	7	-0,76809168	-4,5558057	-22,980831	0,00014782141	0,00018248771	0,00032783486
16,033203	7	-0,76524615	-4,5078173	-22,399351	0,0037767298	0,0037698806	0,0043567927
16,042969	7	-0,77079117	-4,523066	-23,759846	0,00038487589	0,00034197845	0,00052967953
16,052734	7	-0,76855481	-4,5521355	-22,781567	0,0036669071	0,0036402533	0,0042142486
16,0625	7	-0,76802909	-4,5368838	-22,520664	0,00049760228	0,00052056654	0,00065765897
16,072266	7	-0,77297747	-4,5262475	-21,776407	0,003404042	0,0033741184	0,0038747219
16,082031	7	-0,76073587	-4,4965029	-22,190922	0,0008285066	0,0008890219	0,0011405295
16,091797	8	-0,7761693	-4,5281024	-22,983849	0,0030619192	0,0029389437	0,0034089328
16,101563	8	-0,76353133	-4,5452166	-21,810047	0,0012445699	0,0013321303	0,001495973
16,111328	8	-0,77369094	-4,4989681	-21,554958	0,0029278828	0,0027913412	0,0032379045
16,121094	8	-0,75809062	-4,5157943	-22,265856	0,0015335004	0,0016388323	0,0018453703
16,130859	8	-0,76710284	-4,5411243	-22,311789	0,0026770681	0,0024973552	0,0029398343
16,140625	8	-0,75814903	-4,5634947	-22,939146	0,0015500587	0,001653221	0,0018266372
16,150391	8	-0,77427506	-4,5807228	-22,705179	0,0025715118	0,0023989547	0,0028661226
16,160156	8	-0,77300668	-4,5631123	-22,615324	0,0016869825	0,0018094627	0,0020012301
16,169922	8	-0,77627361	-4,5937681	-23,84523	0,0025253836	0,0023218817	0,002757716
16,179688	8	-0,76486647	-4,6154099	-23,82243	0,0019001553	0,0019424065	0,0021310162
16,189453	8	-0,78502715	-4,5764046	-23,453068	0,0020851546	0,002037371	0,0023883134
16,199219	8	-0,75877488	-4,5756383	-23,433622	0,0023998173	0,0022743749	0,0026821296
16,208984	8	-0,77831388	-4,5878839	-23,493357	0,0015246614	0,001621677	0,0019078654
16,21875	8	-0,75777352	-4,6064358	-22,582188	0,0027894091	0,0027701044	0,0032028791
16,228516	8	-0,7913357	-4,6209717	-22,493397	0,00092492136	0,00092463044	0,0010854122
16,238281	8	-0,75865388	-4,56426	-22,59057	0,0034133086	0,0034011372	0,0038754647
16,248047	8	-0,78367531	-4,56955	-24,048351	0,00058683945	0,00055139535	0,0007378959
16,257813	8	-0,76889277	-4,6070585	-23,10656	0,0035177004	0,0035146496	0,0040851305
16,267578	8	-0,77394545	-4,5963583	-22,825375	0,00053910608	0,00049893948	0,00064507505
16,277344	8	-0,76890528	-4,5975795	-22,265017	0,0035659543	0,0035581612	0,0040388079
16,287109	8	-0,77753365	-4,5720515	-22,763628	0,00051577517	0,00048446673	0,00065458153
16,296875	8	-0,76536715	-4,5838699	-23,006815	0,0034709508	0,0034450963	0,0039844764
16,306641	8	-0,78399658	-4,6011958	-21,960419	0,00044191926	0,00038538652	0,00061018625
16,316406	8	-0,75198233	-4,5500488	-22,142138	0,0037438604	0,0037705807	0,0042782202
16,326172	8	-0,77945292	-4,5565457	-23,804382	0,00022564243	0,0002828156	0,00040356856
16,335938	8	-0,76484978	-4,5972042	-22,423658	0,0038911691	0,0038893113	0,0044124583
16,345703	8	-0,78368366	-4,5988951	-22,362862	-2,6215275e-06	-3,5841658e-05	7,720344e-05
16,355469	8	-0,76336443	-4,5807586	-22,415779	0,0042432626	0,0042698602	0,0047894586
16,365234	8	-0,77752113	-4,5444889	-22,654104	-0,00027992399	-0,00021536922	-0,00011285883
16,375	8	-0,77098727	-4,5585141	-23,559128	0,0041676126	0,0042265374	0,0047289534
16,384766	8	-0,77535987	-4,5799766	-23,490284	-0,00015848258	-0,00010232441	8,0108875e-05
16,394531	8	-0,76991498	-4,5400949	-22,43042	0,0042112404	0,0042508449	0,0047233449
16,404297	8	-0,76038957	-4,5320649	-23,076944	-0,00010305565	-2,2386957e-05	0,00010884251
16,414063	8	-0,76327682	-4,5291615	-22,965017	0,0039234785	0,0039298628	0,0044709635
16,423828	8	-0,77081621	-4,4974427	-22,350401	0,00011472584	0,0001264282	0,000320088
16,433594	8	-0,76529622	-4,4820127	-21,842793	0,003960493	0,0039230715	0,0044513312
16,443359	8	-0,76676071	-4,4168386	-21,67046	0,00014036865	0,00016922073	0,00031880394
16,453125	8	-0,75823247	-4,3973875	-22,577774	0,003868307	0,0038836619	0,0043775956
16,462891	8	-0,76013088	-4,3881927	-22,549555	0,00034833618	0,00034675293	0,00050097995
16,472656	8	-0,75012565	-4,3131132	-20,812153	0,0036436114	0,0036496383	0,0041991426
16,482422	8	-0,7465291	-4,2518153	-21,338369	0,00053981552	0,00048800139	0,00064014224
16,492188	8	-0,74119687	-4,1972141	-21,161119	0,0034445846	0,0034344504	0,0039126705
16,501953	8	-0,73906064	-4,1735797	-21,243822	0,0009334815	0,00095154741	0,0011324475
16,511719	8	-0,7420063	-4,1585226	-20,160713	0,0030256312	0,0028291151	0,0033527834
16,521484	8	-0,72154105	-4,0730085	-19,909422	0,0013198456	0,001433611	0,0015838364
16,53125	8	-0,72945595	-4,0415425	-21,988806	0,0028685255	0,0026661046	0,0031835358
16,541016	8	-0,71966767	-4,0534782	-20,792038	0,0014696522	0,0016138318	0,0017785111
16,550781	8	-0,72452009	-4,0129752	-20,131823	0,0025886816	0,0024099969	0,0028551386
16,560547	8	-0,72066069	-3,9820898	-20,193737	0,0015299655	0,0016718876	0,0018180044
16,570313	8	-0,72772026	-3,9439285	-20,299795	0,002553941	0,0024078209	0,0028671185
16,580078	8	-0,726915	-3,9121222	-19,450485	0,0016683154	0,0017389939	0,0019607164
16,589844	8	-0,7298106	-3,8980145	-18,598995	0,0024324541	0,0022755959	0,0027537113
16,599609	8	-0,69932342	-3,8094347	-18,458961	0,0018860396	0,0020002297	0,0022396268
16,609375	8	-0,71681798	-3,7462192	-19,371529	0,0020991885	0,001999673	0,0023734609
16,619141	8	-0,68084836	-3,733031	-18,216892	0,0023563025	0,0022123088	0,0026285576
16,628906	8	-0,71183622	-3,6740096	-17,572437	0,0014944319	0,0016061669	0,0018730676
16,638672	8	-0,67206979	-3,6260471	-18,149279	0,0028052875	0,002795646	0,0032576462
16,648438	8	-0,70960402	-3,5337286	-17,503258	0,00094717497	0,00091263704	0,0011230828
16,658203	8	-0,68334341	-3,4799306	-17,798635	0,003396868	0,0033565755	0,0038753157
16,667969	8	-0,68400681	-3,4869049	-17,648264	0,00058206276	0,00057286612	0,00073371979
16,677734	8	-0,68053544	-3,4193254	-16,295034	0,0035677941	0,0036019809	0,0041048606
16,6875	8	-0,68915546	-3,3590162	-17,952696	0,00052068499	0,00046776055	0,00060063467
16,697266	8	-0,67064703	-3,32739	-17,600376	0,00349512	0,003521106	0,0040796525
16,707031	8	-0,6680727	-3,2930264	-16,759727	0,00053361146	0,00051467796	0,00067593326
16,716797	8	-0,63278317	-3,2677808	-17,3283	0,0034693298	0,0034895148	0,0040238337
16,726563	8	-0,67287087	-3,1892328	-17,06941	0,00047332855	0,00046144909	0,00059816521
16,736328	8	-0,64116955	-3,1168568	-17,415247	0,0037308913	0,0037458269	0,0042730602
16,746094	8	-0,63363016	-3,1034095	-16,223173	0,000200051	0,0002635477	0,00036449434
16,755859	8	-0,62128425	-3,0299733	-15,028473	0,0038960781	0,0039045662	0,0044685295
16,765625	8	-0,64434469	-2,9543602	-15,625153	-3,7508435e-05	1,563254e-05	0,00011339929
16,775391	8	-0,60902596	-2,8859408	-16,207695	0,0041952305	0,0042450712	0,0047854721
16,785156	8	-0,62200189	-2,8283935	-15,088431	-0,00028336901	-0,00023740635	-9,4659335e-05
16,794922	8	-0,61635673	-2,8055477	-15,894827	0,0042533171	0,0042268941	0,0047863615
16,804688	8	-0,61092854	-2,7198751	-15,618727	-7,3566043e-05	-7,4435375e-05	7,1821269e-05
16,814453	8	-0,59011698	-2,6459641	-16,462561	0,0042086612	0,0041755075	0,0047069592
16,824219	8	-0,60569227	-2,6101568	-15,376546	-4,1855674e-05	-7,3869014e-05	0,00013370038
16,833984	8	-0,58538139	-2,5231936	-13,823882	0,003926293	0,0039709192	0,0044198581
16,84375	8	-0,56722343	-2,4608068	-14,119037	0,00014979218	0,00017793092	0,00032735785
16,853516	8	-0,5811131	-2,399523	-14,641006	0,0039291545	0,0039182897	0,0044209408
16,863281	8	-0,56529164	-2,3236346	-14,668386	0,00013294266	0,0001463457	0,00030254421
16,873047	8	-0,5406791	-2,2979019	-14,045332	0,0038975938	0,0038993168	0,0044054925
16,882813	8	-0,5391103	-2,2042534	-13,208259	0,00029209987	0,0003340852	0,00044085522
16,892578	8	-0,54248989	-2,0938146	-13,512187	0,0036326083	0,0036491952	0,0041659209
16,902344	8	-0,52633047	-2,0346031	-12,5595	0,00051060721	0,00044898654	0,00065960747
16,912109	8	-0,5543685	-1,9864593	-10,983534	0,0034630452	0,0034345048	0,0039020076
16,921875	8	-0,50847292	-1,9459947	-10,540299	0,00091844576	0,00094359682	0,0011434681
16,931641	8	-0,54135501	-1,8361697	-10,106228	0,0029663527	0,0028884031	0,0033561392
16,941406	8	-0,48638046	-1,7298441	-10,860264	0,0013023603	0,0013609934	0,0016333822
16,951172	8	-0,51899552	-1,7141787	-9,5114489	0,002912285	0,0027029105	0,0032205374
16,960938	8	-0,46334505	-1,6447729	-8,6226311	0,0014397035	0,0016222288	0,0017858548
16,970703	8	-0,47191501	-1,5410372	-8,6217928	0,0025288435	0,0023876659	0,0028464503
16,980469	8	-0,45324802	-1,4785459	-7,7315793	0,0015339979	0,0016026123	0,0018208518
16,990234	8	-0,48013866	-1,3931502	-6,5346437	0,0026593152	0,0024514438	0,0029229
17	8	-0,44891298	-1,331643	-6,0549192	0,0016494086	0,001779141	0,001980904
17,009766	8	-0,457412	-1,243452	-5,6652164	0,0024436994	0,0023333549	0,0027534375
17,019531	8	-0,40867507	-1,157046	-6,1829948	0,0019057816	0,0019664918	0,002213215
17,029297	8	-0,43980896	-1,145068	-5,287528	0,0021012616	0,0020694828	0,0024020863
17,039063	8	-0,38871467	-1,0691018	-4,310142	0,0023698653	0,0022676438	0,0026410152
17,048828	8	-0,42488456	-0,99900734	-4,7444925	0,0014984355	0,0015700734	0,0016832922
17,058594	8	-0,38238525	-0,92674565	-5,0685368	0,0027657971	0,0028043929	0,0032144911
17,068359	8	-0,40225804	-0,85064763	-4,7728233	0,001002072	0,00095467141	0,0011643011
17,078125	8	-0,36063492	-0,83932734	-4,9815884	0,0033556265	0,0033471396	0,0039138421
17,087891	8	-0,37880123	-0,75787044	-4,3684802	0,00055756548	0,00051457348	0,00072329218
17,097656	8	-0,35389662	-0,63324326	-4,9184451	0,0036112687	0,0035429052	0,0041452055
17,107422	8	-0,34593582	-0,56080449	-4,4044108	0,00052382558	0,00051482697	0,00066828856
17,117188	8	-0,32253325	-0,49654171	-4,2514691	0,0036437605	0,0036749151	0,0041810945
17,126953	8	-0,32870829	-0,43106115	-5,31815	0,00049487641	0,00052869582	0,00065339293
17,136719	8	-0,32578349	-0,34459919	-4,7485719	0,0035044418	0,0034434209	0,0040174415
17,146484	8	-0,31728446	-0,23031068	-4,9222445	0,00053480238	0,00048731948	0,0006468888
17,15625	8	-0,28003812	-0,20590173	-5,9760175	0,0037472115	0,0037771505	0,0042435783
17,166016	8	-0,30183852	-0,14173603	-6,2435122	0,00020644336	0,00017628015	0,00036699319
17,175781	8	-0,26540995	-0,034818009	-7,0542097	0,0039017317	0,0039442587	0,0044384808
17,185547	8	-0,28735638	0,0047194306	-7,7135301	1,1513475e-06	-2,6594498e-05	0,00014863588
17,195313	8	-0,25113642	-0,015600538	-7,6669827	0,0043028002	0,0042685079	0,0047664666
17,205078	8	-0,26242673	-0,0051256735	-8,1032324	-0,00032321303	-0,0002791686	-0,00017136394
17,214844	8	-0,24305463	-0,03230134	-7,7976284	0,0042739036	0,0042532277	0,0047700298
17,224609	8	-0,23778081	0,0098650809	-7,4396095	-5,1100942e-05	-9,7188458e-05	0,00012725446
17,234375	8	-0,21856308	-0,029257312	-7,9185514	0,0041908282	0,0042116749	0,0046930844
17,244141	8	-0,20837009	-0,034835607	-7,853899	-4,5791094e-05	-4,7334179e-05	6,3713233e-05
17,253906	8	-0,18939853	0,022187736	-8,0424356	0,0039331969	0,003971783	0,0044700708
17,263672	8	-0,17897606	0,01039342	-7,7981873	0,00014570469	0,00015772559	0,00031325297
17,273438	8	-0,13273001	0,016654003	-7,7906437	0,0038727773	0,0038898301	0,0043699979
17,283203	8	-0,10109544	-0,031529509	-8,7050533	0,00010488598	0,00013387587	0,00029307936
17,292969	8	-0,05512476	-0,047633518	-8,2222557	0,0038434342	0,0038803311	0,0043757092
17,302734	8	-0,016731024	0,022323802	-7,791482	0,00036813304	0,00033284159	0,00046932633
17,3125	8	0,01676023	0,007891003	-8,3250742	0,0036841265	0,0036563715	0,0041375882
17,322266	8	0,076165795	-0,015911786	-7,9782305	0,00049325667	0,00051087001	0,00067422516
17,332031	8	0,11250675	-0,0047672074	-8,3616753	0,003394898	0,0034452574	0,003860512
17,341797	8	0,18093288	-0,0056221616	-8,3013248	0,00097232126	0,00092624192	0,0011511432
17,351563	8	0,19985437	0,043650575	-8,1151352	0,0029912086	0,0028929554	0,0033534714
17,361328	8	0,2911824	-0,014706887	-7,766057	0,0013030152	0,0014128775	0,0015897632
17,371094	8	0,34069955	-0,035737921	-7,6762586	0,0028301044	0,002667468	0,0030912017
17,380859	8	0,42362034	0,024167821	-7,6415577	0,0014931485	0,0016029507	0,0018784922
17,390625	8	0,46999156	0,014579622	-8,2363377	0,0025708247	0,002404301	0,00282574
17,400391	8	0,5214113	0,0017353334	-7,9956093	0,0015278796	0,0016036663	0,0018564845
17,410156	8	0,57323158	0,016756542	0,49609691	0,0025985318	0,0023909281	0,0028698286
17,419922	8	0,63300431	0,69910282	8,2236528	0,0017145572	0,0017944127	0,0020364246
17,429688	8	0,68227112	1,5375446	10,131989	0,0024041531	0,002293437	0,0027060243
17,439453	8	0,76431572	1,9905672	8,861516	0,0018481372	0,0019515341	0,0022036473
17,449219	8	0,78339577	2,4511404	6,7829156	0,0020843325	0,0020004241	0,0023659002
17,458984	8	0,87781966	2,9681134	5,8015623	0,002404626	0,0023551486	0,0027453173
17,46875	8	0,83176136	3,1787891	5,0099754	0,0014027718	0,0014719156	0,0017199039
17,478516	8	0,88329792	3,0624964	4,9634275	0,0028277065	0,00276712	0,0032373818
17,488281	8	0,82597435	2,8627751	4,0698051	0,00096967933	0,00096747943	0,001187804
17,498047	8	0,84509611	2,6017225	5,5755863	0,0034131508	0,0034620194	0,0039609335
17,507813	8	0,79077244	2,3830476	5,3311696	0,00055407826	0,00051518349	0,00071006361
17,517578	8	0,76752007	2,1049955	5,1836481	0,0035756486	0,0035995576	0,0040236111
17,527344	8	0,74787259	1,8410956	6,2282009	0,00051073584	0,00049559865	0,00066529057
17,537109	8	0,73298991	1,7715995	5,951263	0,0035299172	0,0035415497	0,0040364838
17,546875	8	0,73292315	1,7989728	6,1482377	0,00050259667	0,00049539231	0,00065512315
17,556641	8	0,75171113	1,9042425	5,3269787	0,0034433247	0,003487437	0,0039974358
17,566406	8	0,75779438	2,145767	4,6386571	0,00052467978	0,00051135023	0,00065298809
17,576172	8	0,82932055	2,5778637	4,7722645	0,0037106669	0,003751297	0,0042977734
17,585938	8	0,84877193	3,1305838	4,9291177	0,0001351173	0,00016181963	0,00033815944
17,595703	8	0,94155192	3,5743032	2,8941035	0,0039671394	0,0039651082	0,004519159
17,605469	8	0,94855309	3,8984091	1,9025803	-3,3436518e-05	-3,7190912e-05	0,00011426106
17,615234	8	0,99673927	4,0723019	2,2779777	0,0042387261	0,0042790202	0,0047555752
17,625	8	0,95725238	4,0868134	2,4161115	-0,00028352035	-0,0002670454	-0,00013405312
17,634766	8	0,98124743	4,0831952	2,1741538	0,0043325466	0,0043078051	0,0048595471
17,644531	8	0,94343781	3,9607899	0,58036298	-5,6306308e-05	-2,0222506e-05	0,00014913618
17,654297	8	0,9198308	3,6831803	0,70799142	0,0041280538	0,0041654026	0,0046694218
17,664063	8	0,89965343	3,4440992	2,3724697	-9,5005089e-05	-6,0035964e-05	0,00011387921
17,673828	8	0,88393629	3,1911473	1,8918514	0,0039955298	0,003977539	0,0044950284
17,683594	8	0,85564792	3,0561099	1,9923784	0,00023070927	0,00025022018	0,00034676661
17,693359	8	0,86632907	3,0674882	2,1481142	0,0038443997	0,0038863514	0,0043653529
17,703125	8	0,87282121	3,0836685	2,5095417	0,00013549216	0,00019033701	0,00031181873
17,712891	8	0,88327289	3,1421485	1,0873005	0,0038698872	0,0039022272	0,0043839151
17,722656	8	0,90589941	3,2888274	0,17585233	0,00032576208	0,00029420858	0,00047316629
17,732422	8	0,9232229	3,6229899	0,7379986	0,0036400612	0,0036365315	0,0041441596
17,742188	8	0,98577857	4,019649	1,2406893	0,0005959532	0,00061367609	0,0007580797
17,751953	8	0,98192334	4,3332391	-0,06923452	0,0033846304	0,0033532889	0,0038108025
17,761719	8	1,0253239	4,5492325	-1,6149693	0,00090019184	0,00096458592	0,0011272246
17,771484	8	1,0295212	4,6338344	-1,6050786	0,0029648305	0,0028889405	0,0033114757
17,78125	8	1,0505289	4,6248159	-0,49185008	0,0013396329	0,001459406	0,0016944872
17,791016	8	1,044721	4,6481614	-0,14925376	0,0028159071	0,0025772075	0,0030573583
17,800781	8	1,0510421	4,6074958	-1,6052462	0,0014752478	0,0015715088	0,0017884373
17,810547	8	1,0124981	4,4675827	-0,98118556	0,0026427782	0,0024393527	0,0028658994
17,820313	8	1,014747	4,3415508	-0,0016763806	0,0015919491	0,0016901799	0,001892954
17,830078	8	0,97263575	4,2214456	0,72849917	0,0025048554	0,0023694206	0,0027817697
17,839844	8	0,99785745	4,1281738	0,042188913	0,0017470861	0,0017562562	0,002031873
17,849609	8	0,96643567	4,0486059	-0,84584582	0,0025057415	0,0023608024	0,002776633
17,859375	8	0,97936153	4,0068731	-0,69692731	0,0018400954	0,002007158	0,0021655185
17,869141	8	0,96082389	4,0743957	-0,12757257	0,001987749	0,001924186	0,0022924654
17,878906	8	1,0146594	4,0911274	-0,46547502	0,0023984369	0,002378071	0,0027745946
17,888672	8	0,94085097	4,1244202	-1,7254426	0,0014382147	0,0014360569	0,0016891524
17,898438	8	1,04092	4,2356896	-2,058316	0,0029016321	0,002816461	0,0033068676
17,908203	8	1,0108167	4,4132938	-1,9231998	0,00091095309	0,00094905408	0,0011104211
17,917969	8	1,0622615	4,6113515	-2,1791272	0,0034195893	0,003467859	0,0039718146
17,927734	8	1,0250193	4,740458	-3,3193455	0,00056367076	0,0005115263	0,00069339556
17,9375	8	1,0738689	4,787446	-1,806803	0,0035744163	0,0035592944	0,0040697725
17,947266	8	1,060797	4,8304195	-0,26391819	0,0004951742	0,00047560781	0,00064600667
17,957031	8	1,0736269	4,8360019	-1,5964732	0,0035136663	0,003549783	0,004047818
17,966797	8	1,0540962	4,8465314	-1,3231113	0,00052127434	0,00049486436	0,0006815081
17,976563	8	1,075905	4,8245397	-0,63752759	0,0034990679	0,0035030097	0,0039994977
17,986328	8	1,0553062	4,7835097	-0,77359378	0,00051531417	0,00047076057	0,00064496999
17,996094	8	1,0810453	4,8213792	-1,2852811	0,0036915536	0,0037183533	0,0042287558
18,005859	8	1,0373276	4,8257723	-2,633147	0,00018440798	0,00014144229	0,00030028663
18,015625	8	1,088084	4,7908607	-2,0376406	0,00394879	0,0039634998	0,0045196242
18,025391	8	1,0479295	4,8083172	-0,69480389	-4,7524954e-05	2,3772009e-06	0,00011047843
18,035156	8	1,062929	4,8071623	-1,053717	0,0042238929	0,004257509	0,0047202366
18,044922	8	1,0511798	4,7923088	-2,3615174	-0,00029620147	-0,00025707908	-9,9315075e-05
18,054688	8	1,0645896	4,7882771	-2,2751837	0,0043161106	0,0043201251	0,0048683253
18,064453	8	1,0639179	4,7691059	-1,5871413	-0,00010419026	-6,3316838e-05	9,010575e-05
18,074219	8	1,0587108	4,8030906	-1,8348545	0,0040994198	0,0041571069	0,0046393275
18,083984	9	1,0511756	4,8108301	-4,1699409	-0,00011474724	-5,1973911e-05	6,4395135e-05
18,09375	9	1,0616648	4,7845798	-2,3660436	0,0039807539	0,0040017338	0,0045480225
18,103516	9	1,0575968	4,7961683	-1,3281405	0,00018617095	0,00021529326	0,00034186902
18,113281	9	1,077624	4,7793531	-1,0081754	0,0037921749	0,0038909581	0,004323802
18,123047	9	1,0625076	4,7936392	-1,1336803	0,00033389268	0,00035666744	0,00043867505
18,132813	9	1,0542881	4,8035583	-1,2812018	0,0039094244	0,0039022439	0,0044106189
18,142578	9	1,0703099	4,7632504	-0,834167	0,00026586102	0,00026753783	0,00042198924
18,152344	9	1,039201	4,7918372	-0,63322484	0,0036569675	0,0036356321	0,0041421885
18,162109	9	1,0770857	4,8167725	-2,2612698	0,00066592358	0,00066371635	0,0007916594
18,171875	9	1,0560697	4,8238583	-1,8266962	0,0034164418	0,0033720159	0,0038738463
18,181641	9	1,0779244	4,8010821	-1,3123267	0,00099008216	0,0009769781	0,0011771648
18,191406	9	1,046778	4,7674165	-1,7510914	0,0029504262	0,0028798217	0,0032820147
18,201172	9	1,0728216	4,8087177	-2,3979506	0,0014356115	0,0015521526	0,0017298404
18,210938	9	1,074695	4,8280296	-2,6434288	0,0028097508	0,0026340284	0,0030779021
18,220703	9	1,0550016	4,7686	-2,9965303	0,0014230503	0,0015812884	0,0017568965
18,230469	9	1,0640138	4,7580318	-2,5953724	0,0025881384	0,0024205728	0,0028804608
18,240234	9	1,043849	4,7671795	-3,15696	0,0016298369	0,001776336	0,0019931959
18,25	9	1,0454553	4,7977848	-3,0032358	0,0025837757	0,0024207104	0,0028135837
18,259766	9	1,0559946	4,810833	-1,5412085	0,0016813248	0,0017994201	0,0019709212
18,269531	9	1,0537916	4,7734685	-2,5855937	0,0024110987	0,0023297183	0,0027456335
18,279297	9	1,0921979	4,78899	-1,6776099	0,0018904191	0,0020190012	0,0022832463
18,289063	9	1,0379368	4,7911835	-2,7735717	0,002059595	0,0019641335	0,0023197422
18,298828	9	1,1059457	4,7384405	-2,9722228	0,0023998101	0,0023418576	0,0026942482
18,308594	9	1,0235798	4,761157	-1,7341599	0,0014102417	0,0014247315	0,001656057
18,318359	9	1,0756421	4,7686486	-2,3976154	0,0030394101	0,002866379	0,0034137899
18,328125	9	1,0566038	4,7911963	-2,1507404	0,00087567896	0,00092693139	0,0011157023
18,337891	9	1,0822386	4,8016949	-2,4242699	0,0033935481	0,0033798928	0,0039175334
18,347656	9	1,0621905	4,7433944	-1,6032904	0,00052141736	0,0004871437	0,00067496614
18,357422	9	1,0841286	4,7489781	-1,4454871	0,0035835984	0,0036010535	0,0041308012
18,367188	9	1,0660207	4,7791762	-1,9166619	0,00044186701	0,00047310634	0,00061580882
18,376953	9	1,0653657	4,7792711	-1,7863512	0,0035175392	0,0034750621	0,0040530129
18,386719	9	1,0314488	4,7598462	-1,3278053	0,00051172869	0,00048616756	0,00066695269
18,396484	9	1,0495734	4,70927	-1,4751031	0,0035461518	0,0035216231	0,0040661572
18,40625	9	1,0371441	4,7194753	-1,9677914	0,00053320534	0,00049093331	0,00065893633
18,416016	9	1,0622907	4,7306938	-1,2016296	0,0037161261	0,003756826	0,0042317272
18,425781	9	1,0371566	4,6565371	-1,3033301	9,4417919e-05	0,00016274396	0,00031754142
18,435547	9	1,0662001	4,6300669	-0,55532902	0,0039614071	0,0040060133	0,0045440439
18,445313	9	1,0329968	4,6175494	-1,3221614	-8,1500184e-05	-2,8864888e-05	0,000167283
18,455078	9	1,0605675	4,5556426	-1,575686	0,0041933209	0,0041999365	0,0046986579
18,464844	9	1,0460103	4,5070591	-0,39149076	-0,0002863798	-0,0002179711	-0,00011537893
18,474609	9	1,0417587	4,4333568	-1,0665133	0,0043238862	0,0043276562	0,0048452956
18,484375	9	1,0297424	4,420507	-1,2129731	-9,6930744e-05	-8,5021311e-05	0,00010982505
18,494141	9	1,008063	4,4088669	-2,0741858	0,0040656221	0,0040985546	0,004649261
18,503906	9	1,0206884	4,3295903	-2,5065801	-9,696887e-05	-1,7925631e-05	7,6082069e-05
18,513672	9	1,0102075	4,3055696	-1,1925213	0,0039563705	0,0040160734	0,0045419345
18,523438	9	1,0289705	4,292345	-1,3139472	0,0001567039	0,00022321154	0,00039555744
18,533203	9	0,99452794	4,2742329	-1,2787431	0,0037977931	0,0038030015	0,0043605166
18,542969	9	1,0191154	4,2613535	-0,4590489	0,00023417262	0,00018844032	0,00041914551
18,552734	9	1,0096443	4,1819482	-0,0022910535	0,0038602068	0,0038939572	0,0044047716
18,5625	9	1,0083383	4,1563358	0,77102333	0,00031626842	0,00026840804	0,00048835325
18,572266	9	1,0261834	4,1614704	0,058729202	0,0036298416	0,0036497379	0,0041207336
18,582031	9	0,9920162	4,1019702	-0,16842037	0,00064083317	0,00061155151	0,00079416408
18,591797	9	0,95290899	4,0209007	0,367295	0,003373153	0,0032825847	0,0038507017
18,601563	9	0,98967969	3,9420457	0,44111162	0,0009614164	0,00098541635	0,0012133915
18,611328	9	0,93308628	3,9063544	-0,94866383	0,002892945	0,002833047	0,0033163407
18,621094	9	0,96094489	3,8834155	-1,1752546	0,0014538795	0,0015012468	0,0017226443
18,630859	9	0,96472502	3,7854869	-0,93402338	0,0027945696	0,0025869585	0,0031115697
18,640625	9	0,95387697	3,7340791	0,40747225	0,0015149401	0,0016079372	0,0017984816
18,650391	9	0,94665885	3,7308106	-0,52705407	0,0025228476	0,002367767	0,0027884922
18,660156	9	0,93783855	3,6624742	0,18563122	0,0016422084	0,0017191353	0,0019889141
18,669922	9	0,93937397	3,6125767	1,1642463	0,0025637851	0,0024671543	0,0028313533
18,679688	9	0,93007803	3,54987	1,7113053	0,0016298449	0,0017988768	0,0020765918
18,689453	9	0,92437863	3,5371032	1,7909892	0,0023676725	0,0022721735	0,0026611527
18,699219	9	0,94869077	3,5405946	1,6662664	0,001939472	0,0019878615	0,0022591143
18,708984	9	0,91608405	3,4586599	1,3746321	0,002011115	0,0019238503	0,0022843222
18,71875	9	0,9598726	3,39886	2,6853383	0,002463619	0,0024238969	0,0027577812
18,728516	9	0,90096354	3,3718047	1,7345511	0,001302746	0,0012863126	0,0015506923
18,738281	9	0,9339416	3,3129661	1,1706724	0,0031104949	0,0029368601	0,003447311
18,748047	9	0,89072049	3,247323	1,4076009	0,00086604239	0,00091232883	0,0010859675
18,757813	9	0,91413975	3,1501348	1,779031	0,0034380569	0,0033822327	0,0039446508
18,767578	9	0,88000596	3,0912273	2,2589228	0,0004845181	0,00047682901	0,00062885403
18,777344	9	0,89125037	3,0748825	2,252888	0,0036028405	0,0035932038	0,0041378941
18,787109	9	0,86286604	2,9869704	2,563633	0,00046294066	0,00048251153	0,00063274405
18,796875	9	0,87949276	2,9110744	2,5223382	0,0035152468	0,0035081306	0,0040447544
18,806641	9	0,85197628	2,861913	1,8321723	0,00048946327	0,00044672634	0,00062657142
18,816406	9	0,87315083	2,8248751	1,8726848	0,0035658677	0,0035301463	0,0041024974
18,826172	9	0,83316326	2,8089046	2,8084965	0,00048972724	0,00050324597	0,00069555361
18,835938	9	0,87911308	2,6981676	3,7869439	0,0037188574	0,0037241052	0,0042186971
18,845703	9	0,81944466	2,60514	5,5677071	0,00012141551	6,95372e-05	0,00022814813
18,855469	9	0,85118771	2,5868804	5,5689363	0,004059976	0,0040199943	0,004588556
18,865234	9	0,81264794	2,5017347	5,0584226	-9,0178655e-05	2,3180328e-05	0,00016147766
18,875	9	0,82765162	2,4178393	5,4749475	0,0041935244	0,0042126337	0,0046399897
18,884766	9	0,79110205	2,3410268	5,2974744	-0,00028083465	-0,00023800298	-7,0061942e-05
18,894531	9	0,81441283	2,2949288	6,5968933	0,0043527219	0,004332324	0,0048836749
18,904297	9	0,79254985	2,2485859	7,5803699	-0,0001122136	-7,5562275e-05	9,357871e-05
18,914063	9	0,80505431	2,1366284	6,6377969	0,0040378054	0,0040579452	0,0046186494
18,923828	9	0,79908788	2,074358	6,7691131	-4,6647619e-05	-5,3033291e-05	9,7825832e-05
18,933594	9	0,75623393	2,0385361	6,2924066	0,0039673145	0,0040260721	0,0045308061
18,943359	9	0,77477574	1,9444985	5,574245	0,00024041976	0,00022656983	0,00038537954
18,953125	9	0,76931417	1,8643816	6,5631976	0,0037888165	0,0038122314	0,004336196
18,962891	9	0,76799572	1,7746575	7,1862526	0,00022014734	0,00029097428	0,00044712797
18,972656	9	0,76922655	1,6990044	8,025281	0,0038170882	0,003837279	0,0043413364
18,982422	9	0,74531913	1,6721253	8,7327137	0,00027174276	0,00028029986	0,00047562149
18,992188	9	0,74524403	1,5793527	7,666759	0,0036086673	0,0036759197	0,004214738
19,001953	9	0,74212313	1,4830974	9,3346462	0,00068173464	0,000679894	0,00085970445
19,011719	9	0,70859849	1,4324034	9,3501806	0,0033451365	0,0032574059	0,0037538779
19,021484	9	0,72666466	1,3695358	10,152999	0,0010122079	0,00099729456	0,0012146496
19,03125	9	0,68938076	1,309299	11,029243	0,0029134294	0,0028379513	0,0033168069
19,041016	9	0,7059741	1,1788743	10,609199	0,0014972275	0,0015667874	0,0017242703
19,050781	9	0,69552243	1,0751536	11,302214	0,0027332136	0,0025117598	0,0029916619
19,060547	9	0,69839299	1,0579646	12,079999	0,0014774441	0,0015845748	0,0018370533
19,070313	9	0,67483604	0,98074174	11,394303	0,0025590968	0,0023980744	0,0028378866
19,080078	9	0,68433642	0,90965319	12,15728	0,0015636866	0,001704407	0,0018933641
19,089844	9	0,66388369	0,84897548	12,008808	0,0025563431	0,0023682478	0,002818794
19,099609	9	0,66307008	0,77744371	12,095645	0,0017130885	0,0018174598	0,0021129246
19,109375	9	0,64914286	0,71757126	13,15428	0,002319881	0,0022383672	0,002651867
19,119141	9	0,65706193	0,61002332	12,426842	0,0019091382	0,0019987184	0,0023184479
19,128906	9	0,63153982	0,52265066	11,760872	0,0021138147	0,0020429273	0,0024079406
19,138672	9	0,64827502	0,50142932	12,00635	0,0024303191	0,0024462473	0,0028140692
19,148438	9	0,61107039	0,42864257	10,815728	0,0012919694	0,0012627105	0,0014490562
19,158203	9	0,6344521	0,35656154	9,6949558	0,0030772523	0,0029498886	0,0034264715
19,167969	9	0,59856176	0,29391241	8,1119499	0,00080871076	0,00089347363	0,0010639289
19,177734	9	0,61826348	0,23259404	6,7012758	0,003502104	0,0035189567	0,0040355921
19,1875	9	0,59144795	0,22436915	4,7814288	0,00055380311	0,00047350681	0,00064437656
19,197266	9	0,59430182	0,14337231	1,2509711	0,0035449765	0,0036009033	0,0040058694
19,207031	9	0,5789727	0,058361374	-1,5741215	0,00050398416	0,00050919625	0,00063097541
19,216797	9	0,57606041	0,040712439	-4,4980645	0,0034832165	0,0035262073	0,0039975946
19,226563	9	0,55467308	0,0016269274	-7,8551283	0,00044777742	0,00045873283	0,00064372784
19,236328	9	0,55676758	0,022866251	-7,9117341	0,0036006514	0,0035639117	0,0040584067
19,246094	9	0,5301106	-0,041793287	-8,3867092	0,00044849454	0,00048284594	0,00063937623
19,255859	9	0,53862631	-0,03420515	-7,9059787	0,0037098725	0,003738546	0,0043292949
19,265625	9	0,4994148	-0,0038092956	-7,8544021	8,4760104e-05	7,3423726e-05	0,00026390859
19,275391	9	0,49812138	0,00035217963	-8,2509222	0,0040014647	0,0040964796	0,0045719068
19,285156	9	0,45712829	-0,0062582083	-8,0296955	-9,1799011e-05	-2,372748e-05	0,00014294666
19,294922	9	0,44255018	-0,024431292	-8,0964718	0,0041516698	0,0041279821	0,0047012968
19,304688	9	0,41251361	-0,0057879835	-8,0452862	-0,00022093824	-0,00018117105	-4,727568e-05
19,314453	9	0,37588894	-0,0032277312	-8,0780315	0,0043145106	0,0043346868	0,0048669023
19,324219	9	0,34357846	-0,013449183	-8,3620663	-0,00012868579	-0,00010895019	6,7144574e-05
19,333984	9	0,29542565	-0,028723665	-8,0792608	0,0040444927	0,0040407148	0,0045586624
19,34375	9	0,2491796	-0,00070380047	-7,5354986	-5,8072183e-05	-6,4534834e-06	9,4303105e-05
19,353516	9	0,20196557	0,019339146	-7,9105606	0,0039833291	0,0040177498	0,0045847693
19,363281	9	0,13556302	-0,027495297	-8,2467871	0,0001776428	0,00014753547	0,00034353056
19,373047	9	0,093735456	-0,027386891	-8,1086531	0,0037875529	0,0038169792	0,0043190005
19,382813	9	0,026106238	-0,032037031	-8,5540113	0,00026904352	0,00029115618	0,00041243125
19,392578	9	-0,042198896	0,011650845	-7,8155098	0,0038175809	0,0038023284	0,0043088128
19,402344	9	-0,11829793	0,021664426	-8,3531256	0,00023024419	0,00027771079	0,00044567947
19,412109	9	-0,1844418	-0,035229698	-8,4197893	0,0036425421	0,0036134974	0,0041073784
19,421875	9	-0,23160577	-0,039553922	-7,7881851	0,00070996711	0,00070981012	0,00087824068
19,431641	9	-0,30462563	-0,27809492	-9,6733866	0,0032956444	0,0032202122	0,0036886518
19,441406	9	-0,36058486	-0,81898391	-9,7733545	0,00096725568	0,0010371237	0,0012429402
19,451172	9	-0,49242198	-1,7970736	-11,11988	0,002887676	0,002865243	0,0033613804
19,460938	9	-0,53104937	-2,6107547	-13,898705	0,001482836	0,0015690483	0,001822263
19,470703	9	-0,58887362	-2,7957656	-15,376378	0,0026455373	0,0024958693	0,0028880057
19,480469	9	-0,61716616	-2,8413992	-17,98477	0,0015091572	0,0015551611	0,0017369712
19,490234	9	-0,61695337	-3,0193484	-17,877872	0,0026577995	0,0024422808	0,0028918334
19,5	9	-0,62272787	-3,1572943	-16,503521	0,0016176482	0,0017831314	0,0019525008
19,509766	9	-0,58717966	-2,9381344	-17,306953	0,002474607	0,0023367975	0,0028228189
19,519531	9	-0,55847824	-2,3871474	-16,630926	0,0017288718	0,0018119281	0,0020294094
[truncated: 144,383 more rows]
