# Supplementary material for: Medial open wedge osteotomy yields comparable stability to lateral open wedge procedure on the distal femur
Source: PLoS One. 2024 Sep 25;19(9):e0310869. doi: 10.1371/journal.pone.0310869 (PMC11423964; doi:10.1371/journal.pone.0310869)
Supplement: S1 File — This file contains all raw data in csv format as it was stored on the testing machine. (ZIP) [file pone.0310869.s001.zip › Specimens/L6_Torsion/specimen.log]

(11/15/2021 15:06:54) Information [Stmgr] "Manueller Sollwert deaktiviert: Axial Weg"
(11/15/2021 15:08:57) Information [MPT Runtime] "Prozedur beginnt: Zyklische_Torsion_axial_load.000"
(11/15/2021 15:08:57) Information [MPT Runtime] "Läuft"
(11/15/2021 15:32:46) Information [MPT Runtime] "Übergang nach Stopp"
(11/15/2021 15:32:47) Information [MPT Runtime] "Angehalten
 Laufzeit:  00:23:49 
 Kanalzähler:
    Axial -          1  Zyklen
    Torsional -        300  Zyklen"
(11/15/2021 15:33:51) Information [Stmgr] "Gespeicherter Parametersatz: '15kN_DFO_Axial_Torsion'."
(11/15/2021 15:33:54) Information [Stmgr] "Gespeicherter Parametersatz: '15kN_DFO_Axial_Torsion'."
(11/15/2021 15:35:55) Information [Stmgr] "Gespeicherter Parametersatz: '15kN_DFO_Axial_Torsion'."
(11/15/2021 15:36:10) Information [MPT Runtime] "Prozedur zurücksetzen"
(11/15/2021 15:37:55) Warning [Stmgr] "HPU-J25 Lastrahmen-Notaus-Verriegelung(J29)."
(11/15/2021 15:37:55) Information [Stmgr] "HPU-J25 -- Kein Druck."
(11/15/2021 15:37:55) Information [Stmgr] "HSM-J28 -- Kein Druck."
(11/15/2021 15:37:55) Warning [Stmgr] "Interlock 1 -- Externe Hardwareverriegelung."
(11/15/2021 15:38:57) Information [Stmgr] "Problem beim Aktivieren des manuellen Sollwerts : Axial Weg"
(11/15/2021 15:39:00) Warning [Stmgr] "HPU-J25 Lastrahmen-Notaus-Verriegelung(J29)."
(11/15/2021 15:39:01) Warning [Stmgr] "Interlock 1 -- Externe Hardwareverriegelung."
(11/15/2021 15:39:42) Information [Stmgr] "HPU-J25 -- Niederdruck."
(11/15/2021 15:39:44) Information [Stmgr] "HPU-J25 -- Hochdruck."
(11/15/2021 15:39:50) Information [Stmgr] "HSM-J28 -- Niederdruck."
(11/15/2021 15:39:55) Information [Stmgr] "HSM-J28 -- Hochdruck."
(11/15/2021 15:40:13) Information [Stmgr] "Problem beim Aktivieren des manuellen Sollwerts : Axial Weg"
(11/15/2021 15:40:39) Information [Stmgr] "Problem beim Aktivieren des manuellen Sollwerts : Axial Weg"
