# Supplementary material for: Medial open wedge osteotomy yields comparable stability to lateral open wedge procedure on the distal femur
Source: PLoS One. 2024 Sep 25;19(9):e0310869. doi: 10.1371/journal.pone.0310869 (PMC11423964; doi:10.1371/journal.pone.0310869)
Supplement: S1 File — This file contains all raw data in csv format as it was stored on the testing machine. (ZIP) [file pone.0310869.s001.zip › Specimens/L6_Zerstoerung/specimen.dat]

MTS793|MPT|DEU|1|2|,|.|:|49|1|1|A
Datenerfassung						Zeit:	10,015625	Sec	18.11.2021 15:52:19
Axial Z�hler	Axial Weg	Axial Kraft	Aux Input 1	Aux Input 2	Aux Input 3
segments	mm	N	V	V	V
0	0,00049546361	2,8492324	0,0005321682	0,0006199053	0,0014261416
0	0,0012271106	3,2717922	-0,0037997786	-0,0036960263	-0,0032961573
0	0,0015750527	1,9327551	0,00048664093	0,00064836338	0,0013631384
0	0,00015795231	1,9586272	-0,0036588307	-0,0034931849	-0,003097292
0	4,3213367e-05	-0,8404814	0,0006703267	0,00073960534	0,0015784935
0	0,0005684793	-2,9163435	-0,0036996889	-0,0035952451	-0,0031465946
0	-5,9604645e-05	-5,8341398	0,0005330742	0,00062447402	0,0013910778
0	-0,00022277236	-9,9878759	-0,0034387931	-0,0032926432	-0,0028625201
0	-0,00086054206	-13,733078	0,00039445033	0,000538619	0,0013367974
0	-0,001616776	-16,739498	-0,0035679052	-0,0034808964	-0,0030282661
0	-0,0013656914	-20,460728	0,00011134834	0,00024749438	0,0010519776
0	-0,0017158687	-22,91914	-0,003390179	-0,0033231108	-0,0028624001
0	-0,0022530556	-26,366058	-1,9017898e-05	0,00011745786	0,00093867374
0	-0,002989918	-30,244476	-0,0033029879	-0,0032249722	-0,0027815416
0	-0,0033326447	-33,748169	0,00016535487	0,00025634182	0,0010508543
0	-0,0031940639	-38,052948	-0,0031046628	-0,0030223783	-0,0026176225
0	-0,0045672059	-40,433128	-0,00037536572	-0,00030233103	0,0004611508
0	-0,0055782497	-43,647755	-0,0026267227	-0,002546913	-0,0020579698
0	-0,0055670738	-46,600922	-0,00059380749	-0,00072682212	0,00011221545
0	-0,006621331	-49,706921	-0,0023377489	-0,0021761127	-0,0016887014
0	-0,0053398311	-53,469669	-0,0011100804	-0,0011386479	-0,000451812
0	-0,0066161156	-56,705364	-0,0020445276	-0,0018254865	-0,0013481335
0	-0,0073671341	-59,34013	-0,001095056	-0,0011298924	-0,00044914652
0	-0,0075049698	-63,887699	-0,001984416	-0,0018101688	-0,0012587074
0	-0,0079341233	-64,037682	-0,001465707	-0,0013548327	-0,00070086564
0	-0,008161366	-68,251717	-0,0018829419	-0,0016526636	-0,0011391923
0	-0,0083699822	-72,389023	-0,0014466525	-0,0013954522	-0,0007988842
0	-0,0098280609	-75,78978	-0,0016321936	-0,0014829598	-0,00095122657
0	-0,009599328	-79,293808	-0,0018422073	-0,0017121157	-0,0011712222
0	-0,010746717	-81,067146	-0,0012146847	-0,0011350579	-0,00044548939
0	-0,011096895	-84,029976	-0,0022427095	-0,0021056216	-0,0016078986
0	-0,011000782	-88,370964	-0,00061627832	-0,00060787448	0,00012533946
0	-0,011020899	-91,02462	-0,0029526339	-0,0028519088	-0,0024672658
0	-0,011452287	-95,161423	-0,0002214111	-0,00022268393	0,0005913215
0	-0,013136119	-98,739487	-0,0031499572	-0,0030795836	-0,0026234782
0	-0,013507158	-100,39636	-0,00014413294	-7,4128897e-05	0,00075237022
0	-0,012861192	-103,40614	-0,0032236911	-0,0031644101	-0,0027184726
0	-0,013694167	-107,64632	-3,3745309e-05	-3,7517708e-05	0,00078488229
0	-0,01431182	-111,76614	-0,0031928127	-0,0031075634	-0,0026753743
0	-0,014922768	-114,52999	-2,6267808e-05	9,6313677e-05	0,00085307122
0	-0,01539886	-117,13464	-0,0034727308	-0,0033768085	-0,0029798618
0	-0,016190857	-121,05888	0,00018727733	0,0002139159	0,0010620942
0	-0,015921146	-124,58465	-0,0035641212	-0,0034599595	-0,0030441859
0	-0,017782301	-128,06146	0,00038490703	0,00051124668	0,0012777221
0	-0,016160309	-130,54189	-0,0038496866	-0,0037385456	-0,0033171633
0	-0,017272681	-132,57343	0,00059746904	0,00068056793	0,0015471472
0	-0,017780066	-136,41101	-0,0038810023	-0,0037184178	-0,0032613042
0	-0,018204004	-140,55295	0,00034240802	0,00050879334	0,0012803734
0	-0,018972903	-142,06198	-0,0037143093	-0,0035934448	-0,0031510857
0	-0,017852336	-145,46805	0,00037585181	0,00050146889	0,001277341
0	-0,019820035	-150,88739	-0,0034986737	-0,0033850227	-0,0029741656
0	-0,019496679	-153,7578	0,00014318197	0,00023836936	0,0010168029
0	-0,021312386	-157,44627	-0,0034932133	-0,0033893762	-0,0029856528
0	-0,021610409	-159,94252	0,00018537379	0,00028868948	0,0011118045
0	-0,021356344	-162,12137	-0,0034499294	-0,0033643101	-0,0029373979
0	-0,021608919	-167,61147	0,00013144017	0,00025377286	0,001004509
0	-0,022184849	-167,92557	-0,0032601263	-0,0031257833	-0,0027435455
0	-0,022564828	-170,1608	-6,7024957e-05	-4,3677577e-05	0,00074720406
0	-0,023775548	-174,60561	-0,0030478437	-0,0028884404	-0,0024473739
0	-0,023777038	-177,11229	-0,00038338063	-0,0003505043	0,00044928162
0	-0,025092065	-180,89214	-0,0025395949	-0,0023511983	-0,0019220862
0	-0,024880469	-181,59973	-0,00085264957	-0,00092223089	-0,00017550118
0	-0,024937838	-185,00235	-0,0021787246	-0,0020987641	-0,0016189485
0	-0,026031584	-190,31815	-0,0011036188	-0,0011068407	-0,00037215601
0	-0,025489926	-193,23097	-0,0019841855	-0,0018192319	-0,0013700317
0	-0,025571138	-196,66554	-0,0011823539	-0,0012735882	-0,0005334969
0	-0,027142465	-200,407	-0,0018992351	-0,0017719642	-0,0012084997
0	-0,027049333	-203,23087	-0,001266503	-0,0013266609	-0,00066048175
0	-0,027926266	-206,64632	-0,0018524643	-0,0016275018	-0,0011134627
0	-0,027965009	-208,00034	-0,0015880319	-0,0014724839	-0,00084837025
0	-0,028568506	-210,98178	-0,0014812368	-0,0013900691	-0,00077823235
0	-0,029411167	-215,50041	-0,0019649393	-0,0018454696	-0,001313225
0	-0,030179322	-217,17249	-0,0009689451	-0,0010738129	-0,00032271459
0	-0,029762089	-219,81703	-0,002433727	-0,0022483715	-0,0018094663
0	-0,030674785	-223,59543	-0,00060632708	-0,00050128467	0,00023936025
0	-0,02989918	-226,8567	-0,003042398	-0,0029229734	-0,002502162
0	-0,031366944	-232,29411	-0,00016456477	-0,00012459209	0,00063340005
0	-0,031089038	-232,94913	-0,0031939503	-0,0031376241	-0,002674961
0	-0,03233403	-236,50362	-6,8625377e-05	-1,251603e-05	0,00078139699
0	-0,031927228	-241,18385	-0,003212594	-0,0031147841	-0,0026803594
0	-0,033850968	-243,81694	-3,1735253e-05	-3,1492651e-05	0,000795873
0	-0,033619255	-245,97929	-0,003235759	-0,0031271961	-0,0027143548
0	-0,033815205	-247,26352	-5,9940794e-06	2,493369e-05	0,00087487017
0	-0,034791231	-252,10294	-0,0035223453	-0,0034261316	-0,0030196984
0	-0,035111606	-256,76654	0,00028266295	0,00034982414	0,0011689643
0	-0,035239011	-259,00604	-0,0036276239	-0,0035946053	-0,0030893649
0	-0,03593713	-262,17459	0,00048872537	0,0005556494	0,0013577205
0	-0,036693364	-265,09305	-0,0037968927	-0,0036909641	-0,0032837191
0	-0,037249178	-268,45215	0,00061561889	0,0007534785	0,0015091178
0	-0,038073212	-271,29745	-0,0038913263	-0,0037183859	-0,0033418306
0	-0,037354976	-272,60464	0,00035872334	0,00053892034	0,0013194364
0	-0,037650019	-276,8931	-0,0036297911	-0,0035041117	-0,003090956
0	-0,037898123	-281,36859	0,00041494437	0,0005225403	0,001271134
0	-0,039203465	-284,88998	-0,0035052192	-0,0034126234	-0,0030418993
0	-0,038905442	-287,68085	7,9421297e-05	0,00019944611	0,00099765148
0	-0,040820241	-291,64929	-0,0033813764	-0,0033137826	-0,0029262772
0	-0,041133165	-295,01611	0,00013206038	0,00020355602	0,001007469
0	-0,040756166	-297,84875	-0,0034591819	-0,0034131394	-0,0029757125
0	-0,041534007	-300,02814	0,00017395534	0,00024144574	0,0010216942
0	-0,041810423	-303,83566	-0,0032057189	-0,0031131175	-0,0026745778
0	-0,04317835	-307,76733	-0,0001584478	-0,00016340874	0,00065507524
0	-0,041859597	-309,46048	-0,0029641089	-0,0028595224	-0,0024459532
0	-0,042775273	-312,94455	-0,00042723614	-0,00043546027	0,00035857526
0	-0,044489652	-316,0434	-0,0024349459	-0,0023261386	-0,0018509777
0	-0,04395321	-317,58249	-0,0010362153	-0,0010669485	-0,00031456552
0	-0,043853372	-323,33423	-0,0021275363	-0,0019651037	-0,0014712143
0	-0,04477948	-325,21426	-0,0010278532	-0,0010668385	-0,00042174547
0	-0,045124441	-327,86804	-0,0019734614	-0,0017475365	-0,001264277
0	-0,045313686	-332,82809	-0,0013170076	-0,0013240814	-0,00067434116
0	-0,046440959	-335,98398	-0,0019166683	-0,0017420909	-0,0012089218
0	-0,046411902	-339,73325	-0,001190229	-0,0011942411	-0,0005538463
0	-0,046443194	-343,4902	-0,0018001922	-0,0016451303	-0,0011338189
0	-0,047418475	-346,11545	-0,0016799757	-0,0015440407	-0,00097756856
0	-0,048677623	-350,7565	-0,0014864954	-0,001362547	-0,00076479116
0	-0,047961622	-352,46384	-0,00197131	-0,0019283387	-0,001363629
0	-0,049185008	-356,01245	-0,00076813967	-0,00086932868	-0,0001730479
0	-0,049405545	-359,20651	-0,0025652677	-0,0025226914	-0,0020377589
0	-0,049999356	-361,66257	-0,00045149951	-0,00049804186	0,00033115607
0	-0,050510466	-365,79495	-0,0030680308	-0,0029325585	-0,0024762857
0	-0,051344186	-368,20956	-0,0001321068	-4,1502204e-05	0,00073443737
0	-0,050007552	-370,64221	-0,0032320917	-0,0031364923	-0,0027445229
0	-0,050606579	-375,49423	-6,4645865e-05	5,7678706e-05	0,00080087385
0	-0,052388757	-378,53754	-0,0031647556	-0,0031095976	-0,0027058928
0	-0,051580369	-381,10608	-2,534216e-05	5,5382552e-05	0,00084012037
0	-0,052110106	-387,19986	-0,0033547452	-0,0032424012	-0,0027585248
0	-0,053357333	-389,23016	-2,3918255e-05	7,4451462e-05	0,00088459608
0	-0,053736567	-393,74075	-0,0034697838	-0,0034159867	-0,0029831619
0	-0,055578351	-396,43054	0,00034951518	0,0004553136	0,0012438114
0	-0,054889172	-397,49829	-0,0037846384	-0,0036278001	-0,0031788622
0	-0,054801255	-402,29834	0,0005054021	0,0006024157	0,0014019338
0	-0,056116283	-404,85895	-0,0037558039	-0,003636498	-0,0032129595
0	-0,055465847	-407,55209	0,00054498133	0,00064569543	0,0014350988
0	-0,056370348	-412,22284	-0,0039086007	-0,0037778723	-0,0033428913
0	-0,05768463	-415,14453	0,00042645479	0,00052272057	0,001311364
0	-0,057515502	-418,72385	-0,0035378358	-0,0033982391	-0,0030005537
0	-0,05800724	-422,69003	0,00028355687	0,00042603264	0,0011585688
0	-0,059164315	-424,65021	-0,0036002623	-0,0034585351	-0,0030215483
0	-0,058829784	-429,17114	0,00012531702	0,00021697638	0,0010693365
0	-0,05967617	-432,36646	-0,0033804008	-0,0032398046	-0,0028656737
0	-0,059656054	-436,0687	2,580302e-05	0,00016774458	0,00094457873
0	-0,060392916	-440,4379	-0,0034057125	-0,0032522751	-0,002816048
0	-0,060780346	-442,06699	7,7808654e-05	0,00011365186	0,00099423586
0	-0,06076023	-446,88089	-0,0031270124	-0,0030532193	-0,0026301418
0	-0,062339753	-449,20032	-0,00023058245	-0,00017609421	0,00063142611
0	-0,061997771	-452,06885	-0,0028114154	-0,0026989821	-0,0022064063
0	-0,062218308	-456,89725	-0,00055044296	-0,00055160472	0,00014817156
0	-0,062958896	-460,63538	-0,0024411883	-0,0023122856	-0,0017975438
0	-0,063309073	-464,2843	-0,0010675814	-0,0010238064	-0,00033541446
0	-0,064408779	-467,6022	-0,0020733986	-0,0018696963	-0,0014185681
0	-0,065098703	-471,25064	-0,0011031142	-0,0011640041	-0,0004725027
0	-0,064128637	-474,0293	-0,0019522894	-0,0017687929	-0,0012677494
0	-0,065372139	-477,25757	-0,0013014206	-0,0012824221	-0,00064744323
0	-0,065392256	-478,68777	-0,001923011	-0,0017220577	-0,001281421
0	-0,066576153	-482,74594	-0,0015053175	-0,0013800492	-0,00074530748
0	-0,066451728	-484,45026	-0,0016839926	-0,0015740821	-0,00097213528
0	-0,06711632	-489,15152	-0,0017291743	-0,0016267525	-0,0010262139
0	-0,067353994	-493,25058	-0,0014137715	-0,0013150192	-0,000677604
0	-0,068177283	-496,00443	-0,0021188343	-0,0020068793	-0,0015039655
0	-0,068068504	-499,61401	-0,00075785822	-0,00070022105	2,4590299e-05
0	-0,068898499	-503,7114	-0,0027456167	-0,0027047673	-0,0022481277
0	-0,068542361	-506,88773	-0,00031385411	-0,00036924036	0,00039085583
0	-0,069661438	-512,14771	-0,0030506735	-0,0029852679	-0,0025591927
0	-0,071559101	-513,50897	-0,00010563163	1,3595683e-05	0,0007588556
0	-0,07096827	-515,26605	-0,0032787034	-0,0031480789	-0,0026998513
0	-0,070714206	-520,19202	-6,5926724e-05	-3,1268006e-05	0,00081661431
0	-0,072763115	-522,68878	-0,0032707213	-0,0030723261	-0,0026619283
0	-0,071254373	-526,79218	-5,8414298e-05	6,3758009e-05	0,00088209688
0	-0,07281974	-530,80756	-0,0034215222	-0,0032877808	-0,0028514678
0	-0,072588772	-534,3233	2,4137989e-05	0,0001359852	0,0010114704
0	-0,073041767	-539,09186	-0,0034891809	-0,0033493708	-0,0029631818
0	-0,074177235	-540,35382	0,0003314903	0,00043444251	0,0012205873
0	-0,07404238	-544,68671	-0,0038701538	-0,0036788587	-0,0032750857
0	-0,074397773	-548,19543	0,00062096503	0,00069563993	0,0015277681
0	-0,075498223	-550,66583	-0,0037741899	-0,0036480268	-0,0032057089
0	-0,076331198	-553,93817	0,00042694039	0,00055319967	0,0013574606
0	-0,075743347	-556,09766	-0,0038234794	-0,0037341441	-0,0032468697
0	-0,076318532	-560,93756	0,00040467232	0,0005283918	0,0014046422
0	-0,076964498	-565,26611	-0,0034802726	-0,0033737863	-0,0029829422
0	-0,077513605	-567,06964	0,00017971324	0,0002788936	0,0011117195
0	-0,077606738	-570,74884	-0,0035844347	-0,0034378236	-0,0030416676
0	-0,078838319	-574,35052	0,00022782508	0,00034393289	0,0011047098
0	-0,078126788	-575,83124	-0,0034815103	-0,0034142146	-0,0029409784
0	-0,079040974	-579,58264	7,8793673e-05	0,00015748449	0,0010335039
0	-0,078807026	-582,29871	-0,0032504511	-0,0031200428	-0,0027081973
0	-0,079481304	-586,81708	0,00011561788	0,00013242352	0,00091250864
0	-0,079939514	-593,12665	-0,00311723	-0,0030603057	-0,0026155782
0	-0,080659986	-595,19208	-0,00028179353	-0,0002921983	0,00050919101
0	-0,08238107	-599,62531	-0,00269811	-0,0024505057	-0,002027953
0	-0,081624836	-601,51685	-0,00069623865	-0,00077407551	-3,2337684e-05
0	-0,082985312	-605,98181	-0,0023178579	-0,0022443512	-0,0017650559
0	-0,083132088	-608,67181	-0,0009418024	-0,001000642	-0,00023738868
0	-0,083620101	-609,56592	-0,0019935127	-0,0018302889	-0,0012796167
0	-0,083524734	-613,84009	-0,0012018804	-0,0011728005	-0,00050880696
0	-0,084062666	-618,59741	-0,0020424917	-0,0018360663	-0,0013116068
0	-0,083859265	-620,4082	-0,0012308438	-0,0012540605	-0,0005985084
0	-0,085701048	-624,45801	-0,0018703928	-0,0016457209	-0,0011079939
0	-0,08526668	-627,08929	-0,001573156	-0,0014522796	-0,00083791354
0	-0,08571893	-631,10083	-0,0016381068	-0,0015286767	-0,00089797191
0	-0,085855275	-636,02399	-0,0017286906	-0,0016646992	-0,0010840825
0	-0,08675158	-639,72327	-0,0011250637	-0,0011600376	-0,00043607538
0	-0,087787956	-642,79309	-0,0023251481	-0,0021351669	-0,0017056903
0	-0,088680536	-647,28992	-0,0006688328	-0,00065060426	9,2508439e-05
0	-0,088620931	-648,49725	-0,0028195679	-0,0027909658	-0,002293064
0	-0,088713318	-651,08716	-0,00022830194	-0,00021808872	0,00057188753
0	-0,090050697	-654,62793	-0,0030577367	-0,0030179792	-0,0025998496
0	-0,090006739	-657,68304	-0,00013577373	-5,3938084e-06	0,00083063525
0	-0,089943409	-663,29602	-0,0031435161	-0,0030804933	-0,0026188008
0	-0,090221316	-664,80383	-7,2153925e-05	1,9355166e-05	0,00081530592
0	-0,091352314	-667,92889	-0,0032454049	-0,0031804668	-0,0027414605
0	-0,091615319	-672,78827	1,0778604e-05	6,5030625e-05	0,00091833645
0	-0,092110783	-675,76965	-0,0034354597	-0,0033465594	-0,0028894444
0	-0,092563033	-678,20667	0,00018818944	0,00026979719	0,0011091618
0	-0,092370808	-680,58911	-0,0036168504	-0,0034352371	-0,0030007272
0	-0,093314797	-685,47321	0,0003495095	0,00053870672	0,0012082246
0	-0,094262511	-689,53198	-0,0037045241	-0,0035684328	-0,003133784
0	-0,094503909	-689,81274	0,00064696721	0,0007661251	0,001560987
0	-0,094442815	-692,05292	-0,003898876	-0,0038068804	-0,0033677637
0	-0,095154345	-697,92786	0,00042582949	0,00052710873	0,0013179693
0	-0,097304583	-703,07233	-0,0037756548	-0,0035830704	-0,0031520422
0	-0,097389519	-704,07434	0,00035487887	0,00050830469	0,0013145063
0	-0,096778572	-706,10443	-0,0035563272	-0,0033849129	-0,0029512716
0	-0,096293539	-709,34625	0,00011944969	0,00020788173	0,001056392
0	-0,097420067	-715,88635	-0,0034293062	-0,0033632796	-0,0028715297
0	-0,098106265	-718,33765	0,00019066953	0,00029541869	0,0011369075
0	-0,098399073	-721,40741	-0,0035411709	-0,0034308066	-0,0029771493
0	-0,098336488	-725,04767	0,00011264623	0,00023293924	0,0010008502
0	-0,099500269	-729,30011	-0,0032295054	-0,0031428959	-0,0026910389
0	-0,099990517	-733,04578	-3,3375545e-05	6,269064e-05	0,00082380889
0	-0,10045767	-735,50928	-0,0030440914	-0,003004953	-0,0025169747
0	-0,10069683	-738,20068	-0,00041932368	-0,00036891454	0,0003824805
0	-0,1016669	-743,73523	-0,0025474858	-0,002420784	-0,0019639595
0	-0,1019977	-746,56073	-0,00084301771	-0,00086675439	-0,00016744727
0	-0,10178909	-748,85706	-0,0022699235	-0,0020901505	-0,0016551126
0	-0,10178387	-753,5213	-0,0010552855	-0,0010613617	-0,00032588755
0	-0,10337457	-756,25848	-0,0019672953	-0,0017590586	-0,0012727925
0	-0,10281056	-760,03125	-0,0012229568	-0,001223963	-0,00055694632
0	-0,10406896	-762,95709	-0,0020050376	-0,0018496985	-0,0013743718
0	-0,10478646	-765,48999	-0,0013397255	-0,0013266914	-0,00068220368
0	-0,10467768	-769,74261	-0,0017931492	-0,0016135818	-0,0011166002
0	-0,10554343	-772,34113	-0,00157629	-0,0014628463	-0,00086100161
0	-0,10564849	-775,90436	-0,0015918346	-0,0014829797	-0,00086715532
0	-0,10590553	-779,34552	-0,0019025427	-0,0018155016	-0,0012765706
0	-0,10679588	-782,65924	-0,00093462097	-0,00094349973	-0,00026462355
0	-0,10701865	-786,52856	-0,0024354702	-0,0023407186	-0,0018947396
0	-0,10685548	-788,44678	-0,00068144756	-0,00061220076	0,00011187603
0	-0,10763258	-791,66351	-0,0029119093	-0,0027949356	-0,0024115774
0	-0,10829568	-795,49744	-0,00014607067	-8,3081643e-05	0,00068553397
0	-0,10881498	-798,0025	-0,0032055858	-0,0030629826	-0,0026746455
0	-0,11001527	-801,28845	-0,00010179006	-3,8853537e-05	0,00077166682
0	-0,11048615	-805,65527	-0,0032220711	-0,003134985	-0,0027056257
0	-0,11008829	-806,86627	-2,9718212e-05	-1,0731928e-05	0,00084278482
0	-0,11106953	-812,61102	-0,0033197787	-0,0032235431	-0,0027505811
0	-0,11061057	-813,93451	-2,236804e-05	2,4432193e-05	0,00079774845
0	-0,11166409	-816,50586	-0,0034169001	-0,003300017	-0,002864073
0	-0,1115039	-821,77203	0,00025272093	0,00034127932	0,0012057509
0	-0,11299402	-824,62891	-0,0036624258	-0,0035832427	-0,0030775091
0	-0,11364147	-829,02924	0,00038731974	0,00047547781	0,0012908573
0	-0,11347458	-831,51715	-0,0038074648	-0,0036213454	-0,0032041857
0	-0,11424273	-834,29279	0,00066074706	0,00071958808	0,0015094866
0	-0,11439621	-838,27393	-0,0039314195	-0,0038539469	-0,0033946484
0	-0,11478662	-841,73334	0,00046719317	0,00056421186	0,0013421604
0	-0,11479482	-844,49408	-0,0036286742	-0,0035090551	-0,0030619311
0	-0,11561438	-850,48529	0,00043138061	0,00046051343	0,0012594478
0	-0,11610091	-852,48065	-0,0035415164	-0,003440971	-0,0029772916
0	-0,11757016	-855,52448	8,1184553e-05	0,00027821836	0,0010096799
0	-0,11698976	-858,10443	-0,0033999539	-0,0033037849	-0,0028226685
0	-0,11700168	-860,63232	8,1504259e-05	0,00021145167	0,00098909764
0	-0,11851639	-865,4566	-0,0033925448	-0,0033269783	-0,0028769167
0	-0,1179032	-868,24329	0,00019099578	0,0002504944	0,001066078
0	-0,11914596	-873,2464	-0,0032928139	-0,0032127562	-0,0027312532
0	-0,11941195	-875,80109	-0,00012080782	-8,1661768e-05	0,0007269354
0	-0,12000129	-877,80347	-0,0029115952	-0,002828398	-0,0023466977
0	-0,12090653	-881,59265	-0,0004436537	-0,00043230254	0,00039157344
0	-0,12077168	-884,7926	-0,0025621592	-0,0024826836	-0,0019914077
0	-0,12131929	-887,53357	-0,00090667576	-0,0009379001	-0,00025123011
0	-0,12181327	-892,27368	-0,0021012898	-0,0019350103	-0,0014556531
0	-0,12194216	-893,06158	-0,0010912056	-0,0011227111	-0,00043769073
0	-0,12283623	-896,75116	-0,0020403904	-0,0018271538	-0,0013210743
0	-0,12385994	-899,14948	-0,001298604	-0,0012547869	-0,00058199599
0	-0,12371242	-901,14465	-0,0019503168	-0,0017784641	-0,0012305379
0	-0,12292787	-904,42535	-0,0014300419	-0,0013621803	-0,00073481567
0	-0,12453645	-909,17847	-0,0018227694	-0,0016574647	-0,0011619453
0	-0,12520701	-911,25238	-0,0015594281	-0,0014577687	-0,00081057352
0	-0,12443811	-915,62573	-0,001587534	-0,0013866485	-0,00075751898
0	-0,12652054	-917,73407	-0,0019906862	-0,0019360653	-0,0013492261
0	-0,12702197	-921,95435	-0,00090195175	-0,00088258099	-0,00019446977
0	-0,12575909	-926,04858	-0,0025609937	-0,0024682905	-0,0020361345
0	-0,127808	-928,22321	-0,00050064281	-0,00048511615	0,00026497076
0	-0,12724251	-931,2439	-0,0029763265	-0,0028917468	-0,0024409359
0	-0,12849271	-934,84467	-0,00013937271	-0,00010255817	0,00069438125
0	-0,12898892	-939,4798	-0,0031278594	-0,0030857711	-0,0026054634
0	-0,12927875	-942,57813	-0,0001192675	-6,3581821e-05	0,00076588895
0	-0,12933835	-943,83887	-0,0032599885	-0,0031668593	-0,0027203043
0	-0,12959167	-947,07709	-6,1756873e-05	8,5410051e-05	0,00082345237
0	-0,13068989	-951,87671	-0,0033594144	-0,0032685972	-0,0028510003
0	-0,1306884	-953,44702	3,0058e-05	8,4655272e-05	0,0009569102
0	-0,1308769	-956,38324	-0,0034521068	-0,0032855282	-0,0028967205
0	-0,1315169	-959,50134	0,00026429014	0,00038277515	0,0011733946
0	-0,13210401	-964,32294	-0,0037529038	-0,0036235717	-0,0031571428
0	-0,13330802	-969,37506	0,00049606955	0,0005266997	0,0013989495
0	-0,13287887	-969,31696	-0,0037947521	-0,0036961266	-0,0032516902
0	-0,13407394	-974,08948	0,00049352617	0,00062578509	0,0014255653
0	-0,13449192	-978,04645	-0,0039361501	-0,0038187194	-0,0033577506
0	-0,13439581	-980,11688	0,00047051799	0,00058945466	0,0013774099
0	-0,13503507	-984,8996	-0,0035669371	-0,0034617647	-0,0029860125
0	-0,13566613	-987,24084	0,00023143875	0,00030392085	0,001105489
0	-0,13681352	-991,09521	-0,0036060009	-0,0034956599	-0,0030715631
0	-0,13597682	-994,88916	0,0002452069	0,00025931306	0,0011123238
0	-0,13690442	-996,41937	-0,0034413759	-0,003259934	-0,0028332069
0	-0,13773069	-999,38007	-6,606424e-06	0,00014362237	0,00094808603
0	-0,13805777	-1003,7983	-0,0033017525	-0,0032183996	-0,0027915691
0	-0,13877451	-1006,8889	9,2459959e-05	0,00022839308	0,0010579503
0	-0,13909414	-1010,1628	-0,0032575121	-0,003180553	-0,002695868
0	-0,14004558	-1012,0781	-0,00019762316	-0,0001851462	0,00063036929
0	-0,13934374	-1015,8137	-0,002834107	-0,0027286811	-0,0022215236
0	-0,13966337	-1020,0113	-0,00045330235	-0,00053878722	0,00024385133
0	-0,14068261	-1021,3439	-0,0025185277	-0,0023872	-0,001879459
0	-0,14178827	-1023,2489	-0,00097749487	-0,0010200201	-0,00024916636
0	-0,14177933	-1027,1709	-0,0018973459	-0,0017624731	-0,0011987216
0	-0,14156774	-1031,1115	-0,0011602062	-0,00112521	-0,00042632467
0	-0,14174953	-1035,3534	-0,0021374666	-0,0018854503	-0,0013896122
0	-0,14259815	-1037,8892	-0,0014416077	-0,0013336095	-0,0006598435
0	-0,14344156	-1041,5815	-0,0018947659	-0,0016676051	-0,0011225828
0	-0,14313385	-1044,8772	-0,0014123938	-0,0013449587	-0,00075089734
0	-0,14353022	-1047,0909	-0,0017137351	-0,0016361794	-0,0010612432
0	-0,1444988	-1050,2433	-0,0016635463	-0,0015240062	-0,00095796166
0	-0,14351904	-1053,5514	-0,0013109065	-0,0012384159	-0,00058372581
0	-0,14650077	-1057,463	-0,0021211938	-0,0019557562	-0,0014530031
0	-0,14581084	-1059,9182	-0,00090051786	-0,0008708837	-0,00017673358
0	-0,14638007	-1062,6733	-0,0027286434	-0,0026255639	-0,0022544956
0	-0,14746264	-1065,2813	-0,00030363575	-0,0003272724	0,00049078499
0	-0,1470305	-1070,4956	-0,0030162665	-0,0029267762	-0,0024990109
0	-0,1480259	-1072,5787	-0,00019162551	-0,00012387781	0,00065741758
0	-0,14844313	-1075,5793	-0,0031671966	-0,0030932804	-0,0025838485
0	-0,14921501	-1078,5516	-5,0942326e-05	1,9585303e-05	0,00079938956
0	-0,14921576	-1082,1301	-0,0032487425	-0,0031682679	-0,0027064071
0	-0,15017614	-1087,9578	-5,6794379e-05	2,2581124e-05	0,00076911313
0	-0,15164614	-1088,2931	-0,0034714318	-0,0033266684	-0,0028993874
0	-0,15117675	-1090,1843	0,00010499381	0,00025378776	0,0010472531
0	-0,15165284	-1093,5498	-0,0034192393	-0,0033367081	-0,0028964833
0	-0,15203133	-1097,2251	0,00021549946	0,00034772762	0,0011660334
0	-0,15239716	-1099,2911	-0,0037715423	-0,0036684	-0,0032082584
0	-0,15196502	-1101,8232	0,00051695359	0,0006695168	0,0014543341
0	-0,15237853	-1105,9813	-0,0038992781	-0,0037334757	-0,0032925298
0	-0,15347824	-1111,8708	0,00048949529	0,00062090001	0,0013644287
0	-0,15329197	-1114,2241	-0,0038681719	-0,0037239275	-0,0032379304
0	-0,15506074	-1116,5101	0,00047363617	0,00056737952	0,0013559795
0	-0,15551001	-1119,4664	-0,0035533265	-0,0034828023	-0,0030658578
0	-0,15595034	-1122,204	0,00014845806	0,00026469963	0,0010965555
0	-0,15632585	-1125,0912	-0,0035433439	-0,0034342443	-0,0029816807
0	-0,15613064	-1127,3557	0,00022668886	0,00036314817	0,001169528
0	-0,15619099	-1130,4587	-0,0035131546	-0,0033767826	-0,0029560339
0	-0,15666783	-1135,1783	8,4595813e-05	0,00020921757	0,0009850458
0	-0,15792325	-1137,5935	-0,0033382638	-0,0031777536	-0,0027864447
0	-0,15831143	-1139,3757	-4,3813052e-05	0,00011571672	0,00089579728
0	-0,15771389	-1144,3202	-0,0031753734	-0,0030411936	-0,0025674163
0	-0,15924722	-1147,7618	-0,0002904555	-0,00017782081	0,00056830881
0	-0,15922338	-1151,7688	-0,0027573414	-0,0025949809	-0,0021893959
0	-0,16006082	-1153,0701	-0,00066988054	-0,0006819148	9,2048285e-05
0	-0,15962943	-1155,1693	-0,0023231932	-0,0021943478	-0,0017336358
0	-0,16114116	-1159,8762	-0,00098169269	-0,0010096706	-0,0003004146
0	-0,16111359	-1161,201	-0,0020389326	-0,001841158	-0,0013519857
0	-0,16183332	-1163,641	-0,0011231117	-0,0011748244	-0,00047093327
0	-0,16134381	-1167,1735	-0,0019739994	-0,0018213479	-0,0012573295
0	-0,16285479	-1172,184	-0,001382539	-0,0013384949	-0,00066240242
0	-0,16415864	-1176,8173	-0,0018959099	-0,0016770314	-0,0011402024
0	-0,16349852	-1176,9937	-0,0014130161	-0,0013417503	-0,00071198522
0	-0,16399622	-1180,7015	-0,0017484913	-0,0015163154	-0,00092809147
0	-0,16505122	-1185,0505	-0,0017605762	-0,001678065	-0,0010829237
0	-0,16477332	-1187,1381	-0,0011750022	-0,0011808862	-0,00051988673
0	-0,16483441	-1190,04	-0,0022535359	-0,0020805784	-0,0015624706
0	-0,16569272	-1194,1244	-0,00083911454	-0,00072094431	-4,5254128e-05
0	-0,16556755	-1196,2902	-0,0028163518	-0,0027898059	-0,0023060907
0	-0,16724989	-1202,1268	-0,00024027977	-0,00018323395	0,00058012886
0	-0,16832054	-1204,3149	-0,0031063864	-0,002980985	-0,0025135949
0	-0,16741902	-1205,2415	-0,00015793448	-0,00010262703	0,00073596893
0	-0,16831234	-1210,2664	-0,0032120899	-0,003109796	-0,0026711938
0	-0,1682356	-1213,2754	-9,720141e-05	1,072831e-05	0,00079907692
0	-0,16938522	-1217,1006	-0,0032551389	-0,0031738286	-0,0027577202
0	-0,17019212	-1220,4615	-8,9753594e-05	3,2669941e-05	0,00078938308
0	-0,17025471	-1221,7648	-0,003423929	-0,0032917438	-0,0028409346
0	-0,17026588	-1226,2767	0,0001730847	0,00031499259	0,001093287
0	-0,17173067	-1229,0499	-0,0034976723	-0,0034379624	-0,0029961178
0	-0,17174408	-1230,6763	0,00026098191	0,00042688145	0,0012236257
0	-0,17218813	-1235,4331	-0,0037737351	-0,0036238264	-0,0032384829
0	-0,17240494	-1236,8488	0,00053231808	0,00061503006	0,0014691028
0	-0,17275363	-1240,8405	-0,0039414777	-0,0037982936	-0,0033516963
0	-0,1734063	-1243,7635	0,00047240712	0,00060374959	0,0013678923
0	-0,17462149	-1245,807	-0,0037296168	-0,0036149744	-0,0031046357
0	-0,17378256	-1250,8071	0,00038253726	0,00046515753	0,0013177244
0	-0,17476901	-1254,2565	-0,0036293101	-0,0034873043	-0,0030744213
0	-0,17540976	-1256,1774	0,00010732489	0,00022707402	0,0010153262
0	-0,17567202	-1260,8351	-0,0033853916	-0,0032644435	-0,0028515302
0	-0,17573237	-1262,2974	0,00012949735	0,00027160475	0,0010954406
0	-0,17635599	-1266,0507	-0,0035100994	-0,0033813636	-0,0029403246
0	-0,17707348	-1270,2499	0,00018396589	0,000255733	0,0011189231
0	-0,17725751	-1271,2303	-0,0033887564	-0,0032258308	-0,0028569868
0	-0,17728508	-1274,9697	-0,00013554643	6,7062047e-06	0,00078229787
0	-0,17901808	-1278,7061	-0,0030665407	-0,0029677509	-0,0025226439
0	-0,17873049	-1281,4711	-0,00034595164	-0,00023715431	0,0006020182
0	-0,17897636	-1285,1121	-0,002675931	-0,0025619271	-0,0020300006
0	-0,18076673	-1286,5294	-0,00083339016	-0,00086507754	-0,00012695054
0	-0,18014237	-1290,4739	-0,0021834376	-0,0020527686	-0,0015282788
0	-0,18117055	-1294,9863	-0,00090046792	-0,0010089296	-0,0002557229
0	-0,18169656	-1295,6926	-0,0021024249	-0,0019283929	-0,0013950996
0	-0,18133745	-1299,9524	-0,0012728358	-0,0012766639	-0,00060685311
0	-0,18217862	-1303,0096	-0,0019721384	-0,001763787	-0,0013026458
0	-0,18359795	-1306,2755	-0,0013086341	-0,0013048613	-0,00063642819
0	-0,18317699	-1309,9591	-0,0018940875	-0,0016943144	-0,0012113232
0	-0,18402562	-1311,8881	-0,001577263	-0,0014225513	-0,00081696728
0	-0,1836814	-1315,2115	-0,0015947771	-0,0014253114	-0,00088945118
0	-0,18522143	-1319,4912	-0,0017949229	-0,0017706862	-0,0011802979
0	-0,18593892	-1320,6975	-0,0011403896	-0,0011022895	-0,00045350468
0	-0,18512085	-1324,5562	-0,002412356	-0,0022588931	-0,0018534389
0	-0,18610358	-1327,1019	-0,00065927429	-0,00064505287	0,00015047507
0	-0,18704459	-1330,3282	-0,0029038573	-0,0027697308	-0,0023139899
0	-0,18743649	-1334,4919	-0,00022562963	-0,0001577793	0,00060809805
0	-0,18786117	-1335,8063	-0,0031495786	-0,0030554174	-0,0026309686
0	-0,18723533	-1339,1469	-8,4802159e-05	1,8637998e-05	0,00083112123
0	-0,1879096	-1343,7408	-0,0032408829	-0,0031287752	-0,0027144225
0	-0,18897727	-1346,3615	-0,0001281139	-1,726311e-05	0,00076165318
0	-0,18904954	-1350,0077	-0,003360091	-0,0032101187	-0,0027858429
0	-0,19018054	-1352,6605	0,00012616205	0,00022577797	0,000994239
0	-0,19043535	-1355,8284	-0,0033423866	-0,0032227989	-0,0027822123
0	-0,18984824	-1360,5321	0,00020314197	0,0003528719	0,001134161
0	-0,19135848	-1362,9915	-0,0036668214	-0,0035698428	-0,0031138062
0	-0,19153729	-1365,2927	0,00036246667	0,0004371932	0,0012722171
0	-0,19100308	-1367,1123	-0,0038292757	-0,0036939036	-0,0032159418
0	-0,19211844	-1369,59	0,00045477427	0,00056613516	0,0014078151
0	-0,1929611	-1373,4011	-0,0039184997	-0,0037862572	-0,0033794427
0	-0,19335598	-1375,6392	0,0005603311	0,00067868811	0,0014674859
0	-0,19348189	-1379,6885	-0,0036719467	-0,0035917421	-0,0030900631
0	-0,19411147	-1384,6171	0,000302751	0,00045558339	0,001253226
0	-0,19452274	-1387,1537	-0,0036702577	-0,003546173	-0,0030886284
0	-0,19464865	-1390,0054	0,00018160135	0,00025572663	0,0011291539
0	-0,19655526	-1393,4919	-0,0033986873	-0,0032705714	-0,0028149309
0	-0,19647256	-1395,7443	0,00010065778	0,00018809378	0,00097319263
0	-0,19658208	-1401,1173	-0,0034786239	-0,0033076066	-0,0028987925
0	-0,19791275	-1402,8295	0,00015247628	0,00030885424	0,0010293466
0	-0,19682273	-1403,9658	-0,0033524502	-0,0032680181	-0,0027989261
0	-0,19762591	-1409,343	-9,3669223e-05	-4,6041714e-06	0,00078521774
0	-0,19842684	-1411,485	-0,0030460393	-0,0029295373	-0,0024506529
0	-0,1983285	-1414,3337	-0,0003374216	-0,00036506783	0,00041031829
0	-0,19915253	-1417,774	-0,0026295192	-0,002508542	-0,0019931889
0	-0,1996778	-1421,0104	-0,00092506956	-0,00082587491	-0,00018093108
0	-0,20041168	-1426,7133	-0,0021590367	-0,0019754118	-0,0014860753
0	-0,20183101	-1427,4063	-0,001058236	-0,0011056649	-0,000368665
0	-0,20062923	-1427,9313	-0,0020980642	-0,0018454418	-0,0013371074
0	-0,20164922	-1433,8479	-0,0013745498	-0,0013076902	-0,00066683051
0	-0,20181015	-1436,5056	-0,0019692529	-0,0017861571	-0,0012603691
0	-0,20287037	-1440,1902	-0,0012869417	-0,00127107	-0,00059599231
0	-0,20291731	-1442,7673	-0,001839495	-0,0016283997	-0,0010918091
0	-0,20351857	-1445,4851	-0,0015210601	-0,0014453826	-0,00088068831
0	-0,20393208	-1450,8516	-0,0016136104	-0,001458074	-0,00086641405
0	-0,20432174	-1451,5043	-0,0018414125	-0,0017279966	-0,0011449374
0	-0,2044484	-1454,3467	-0,0011132453	-0,0010433196	-0,00032520934
0	-0,20550564	-1458,4279	-0,0025202462	-0,0024365811	-0,0019349582
0	-0,2060011	-1461,2618	-0,00048523647	-0,00057933119	0,00024469226
0	-0,20574853	-1464,9419	-0,002869094	-0,0027554967	-0,0022925751
0	-0,20693466	-1467,2943	-0,0002464249	-0,00019176808	0,00064020744
0	-0,20719618	-1468,8136	-0,0031967843	-0,0031260285	-0,0027221395
0	-0,20796806	-1474,7999	-7,9044694e-05	-5,5867713e-06	0,00077403017
0	-0,20808503	-1475,9836	-0,0031279584	-0,003081138	-0,0026397768
0	-0,20854324	-1479,1088	-9,2818955e-05	-5,1954808e-05	0,00078227516
0	-0,20884201	-1482,9424	-0,0033740946	-0,0032621275	-0,0028592413
0	-0,209108	-1486,3569	2,6779744e-05	0,00010878617	0,00098812196
0	-0,20953268	-1490,9382	-0,0033495624	-0,003249648	-0,0028249305
0	-0,21023527	-1493,8013	0,00015608282	0,00026423993	0,0010719127
0	-0,21034405	-1495,5522	-0,0036982419	-0,0035562273	-0,0031531786
0	-0,21107644	-1501,0015	0,00042965126	0,00047892984	0,0013228128
0	-0,21237656	-1503,5701	-0,0038016899	-0,0036664063	-0,0032785311
0	-0,21242052	-1506,5542	0,00038665312	0,000591602	0,0013749909
0	-0,21301433	-1509,3098	-0,0038878419	-0,0037657877	-0,0032399895
0	-0,21304488	-1512,0144	0,00056486763	0,00069004	0,0014687378
0	-0,21284595	-1518,0911	-0,0036855256	-0,003601436	-0,0031533348
0	-0,2143465	-1520,6619	0,00017564991	0,00028809774	0,001099137
0	-0,21423548	-1522,6704	-0,0035786531	-0,0034676802	-0,0030101077
0	-0,21470487	-1527,2695	0,00022116074	0,00038341637	0,0011399512
0	-0,2155371	-1528,6997	-0,003434319	-0,0033324389	-0,0029199864
0	-0,21667331	-1531,0693	0,00011101263	0,00021262158	0,00099460094
0	-0,21741167	-1533,2927	-0,0033490586	-0,0032579026	-0,0028129108
0	-0,21766648	-1534,3031	-2,8697832e-06	7,5885218e-05	0,0009123456
0	-0,21608546	-1538,4001	-0,0033610505	-0,0032779137	-0,0027646555
0	-0,21873116	-1542,1691	-0,00012121483	3,875633e-05	0,00081447535
0	-0,21767318	-1542,9319	-0,0029358929	-0,0028010004	-0,0023392891
0	-0,21927953	-1548,0718	-0,00045889703	-0,0005429298	0,00023319504
0	-0,21909848	-1549,1904	-0,0025168462	-0,0024231144	-0,0019680629
0	-0,22074655	-1554,2811	-0,00074877124	-0,00076968345	-3,6812071e-05
0	-0,21957532	-1556,2607	-0,0021316053	-0,0019792086	-0,001462703
0	-0,22068918	-1559,574	-0,0012320799	-0,0012203073	-0,00052328053
0	-0,22031814	-1563,8781	-0,0020538541	-0,0018287873	-0,0013031574
0	-0,2207987	-1567,4133	-0,0012674737	-0,0012484199	-0,00054081512
0	-0,22215992	-1567,4523	-0,0019871087	-0,0017064041	-0,0011845523
0	-0,22177845	-1570,778	-0,0014223296	-0,001347266	-0,00070327515
0	-0,2233021	-1574,588	-0,0017844146	-0,0015850095	-0,00098919962
0	-0,22393093	-1577,3796	-0,0015327642	-0,0014981913	-0,00084826298
0	-0,22310242	-1579,9619	-0,0014631816	-0,0014339216	-0,00082572404
0	-0,22509098	-1581,9999	-0,0020504491	-0,0018069624	-0,0013303966
0	-0,224635	-1585,2117	-0,0010877704	-0,00095992273	-0,00030695644
0	-0,2257891	-1589,509	-0,0025700931	-0,0024643871	-0,001971391
0	-0,22550076	-1591,0488	-0,00040263525	-0,00038909668	0,00033279037
0	-0,22635013	-1595,7085	-0,0029458909	-0,0029022673	-0,0024591489
0	-0,22661388	-1595,6682	-0,00014568592	-0,00012273392	0,00070764776
0	-0,22686124	-1599,5441	-0,0031599305	-0,0030755643	-0,0026356326
0	-0,2276741	-1602,7939	-0,00010256554	-5,4208445e-05	0,00078239507
0	-0,22785142	-1604,7686	-0,0032097443	-0,0031475245	-0,0027460619
0	-0,22828951	-1607,8184	-7,651819e-05	-2,2858849e-05	0,00081195973
0	-0,22844523	-1610,8876	-0,0033092338	-0,0032273179	-0,0027993249
0	-0,22906587	-1614,4279	0,00012014803	0,00020232765	0,0010077982
0	-0,22990033	-1618,141	-0,0034706662	-0,003352287	-0,0028748412
0	-0,23024455	-1621,0166	0,00018627557	0,00032656346	0,0011372514
0	-0,23056045	-1624,682	-0,0037421936	-0,0035738894	-0,003148115
0	-0,23157299	-1627,5361	0,00044949964	0,0005884206	0,001388581
0	-0,23165941	-1628,5293	-0,0039138189	-0,0037623327	-0,0033473314
0	-0,23193136	-1633,4097	0,00044245768	0,00059559476	0,0013931908
0	-0,23329183	-1636,0638	-0,0037692694	-0,0036019664	-0,0031969042
0	-0,23297444	-1639,2653	0,00048184447	0,00059360988	0,0013954461
0	-0,23293719	-1641,8187	-0,0037078052	-0,0035926711	-0,0031482105
0	-0,2348274	-1643,5349	0,0002398598	0,00040933819	0,0011512332
0	-0,23449287	-1645,8557	-0,0035067198	-0,0033703055	-0,0029201631
0	-0,23504943	-1648,9329	0,00023088927	0,00032024304	0,0011268915
0	-0,23583099	-1649,212	-0,0035529649	-0,0034266764	-0,0029749577
0	-0,23574606	-1652,0426	0,0001064247	0,00026992074	0,0010758761
0	-0,23648292	-1654,7639	-0,0033519834	-0,003258564	-0,0028762359
0	-0,23632124	-1659,3414	-4,2110187e-05	3,2816617e-05	0,00087294425
0	-0,23754761	-1664,2939	-0,0033410816	-0,0032167905	-0,0027626113
0	-0,23792684	-1666,1978	-3,0732481e-05	0,00010811196	0,00086428912
0	-0,23847297	-1668,9341	-0,0028901706	-0,0027540606	-0,0022596125
0	-0,23847073	-1671,1581	-0,0005836034	-0,0005865143	0,00022153153
0	-0,24004132	-1673,7446	-0,0024210892	-0,002269896	-0,0018345917
0	-0,240127	-1675,7893	-0,00076358521	-0,0008076966	-0,00015082375
0	-0,24000555	-1677,4718	-0,0021431828	-0,0019743389	-0,0014669994
0	-0,24032891	-1679,5659	-0,0013290063	-0,001237298	-0,00056916178
0	-0,24102852	-1684,1429	-0,0020885647	-0,001852493	-0,0013216232
0	-0,24164394	-1686,7838	-0,0011504906	-0,0012072278	-0,00048926711
0	-0,24236515	-1690,8717	-0,0019359082	-0,0016506636	-0,0011716125
0	-0,24414733	-1694,0074	-0,0014458625	-0,0013874528	-0,00070575869
0	-0,24304092	-1695,8052	-0,0017890307	-0,0016516189	-0,0010395776
0	-0,24332628	-1698,1035	-0,0016203171	-0,001518165	-0,00091617712
0	-0,24425313	-1699,3026	-0,0013310668	-0,0013265699	-0,00069458201
0	-0,24510026	-1702,1544	-0,0021175423	-0,0019770414	-0,0015159269
0	-0,24439022	-1707,0853	-0,0010017934	-0,00090134167	-0,0002357497
0	-0,24596751	-1708,3843	-0,0025691525	-0,0024406356	-0,001969499
0	-0,24557859	-1711,0773	-0,0004027508	-0,0002906165	0,00046614927
0	-0,24557188	-1712,9192	-0,0031024192	-0,0029735605	-0,0025840234
0	-0,24539381	-1716,2848	-0,00016601989	-0,00011157471	0,00070163456
0	-0,24648532	-1719,798	-0,0031252608	-0,0030610594	-0,0026347977
0	-0,24782717	-1720,8134	-0,00014419173	-5,6836856e-05	0,00078102702
0	-0,24848729	-1724,0629	-0,0032595454	-0,0031603889	-0,0027187259
0	-0,24890751	-1729,3925	-6,7702204e-05	1,5773951e-05	0,00080698315
0	-0,2496399	-1730,3057	-0,0032389585	-0,0031844308	-0,0026984827
0	-0,24933442	-1733,4846	0,00011800337	0,00023992722	0,0010467479
0	-0,24951547	-1735,7625	-0,0035825935	-0,003469792	-0,0030388627
0	-0,25117099	-1738,2317	0,00027258138	0,00037303552	0,0012237886
0	-0,25057942	-1742,422	-0,0037037453	-0,0035653217	-0,0030734655
0	-0,25134534	-1743,5795	0,00048803689	0,00058079889	0,0013577645
0	-0,25167167	-1746,3854	-0,0040055709	-0,0037869629	-0,0033785596
0	-0,25258288	-1750,1237	0,00059805473	0,00070551306	0,0015075135
0	-0,2533555	-1753,1182	-0,0037334729	-0,0035741532	-0,0031081014
0	-0,25364384	-1755,8906	0,00038570186	0,00049219315	0,0012953635
0	-0,25429726	-1756,7854	-0,0037266614	-0,0035623964	-0,0031589656
0	-0,2547957	-1758,5851	0,00023953529	0,00034355666	0,0011210222
0	-0,25500208	-1764,1921	-0,003439442	-0,0032867987	-0,0029180909
0	-0,25527105	-1765,0494	0,00015197496	0,00025866693	0,0010667372
0	-0,25598332	-1767,8757	-0,0034465936	-0,0033303448	-0,0029271476
0	-0,25581047	-1770,6249	0,00014871228	0,00025139484	0,0010306151
0	-0,25667027	-1773,0281	-0,0034583071	-0,0033076867	-0,0029473742
0	-0,25712997	-1776,8164	-1,9769504e-05	0,00013243148	0,00092980731
0	-0,25672987	-1778,9238	-0,0031558753	-0,0030610445	-0,0026202577
0	-0,25861934	-1782,3417	-0,00026357133	-0,00020060263	0,00056178134
0	-0,25908798	-1785,3561	-0,0028068854	-0,0027350956	-0,0022768585
0	-0,25910214	-1787,6252	-0,00065611245	-0,00054447231	0,00015915037
0	-0,25945157	-1789,4159	-0,0023616531	-0,0021725667	-0,0016733129
0	-0,25912821	-1792,5403	-0,00095255155	-0,0011146098	-0,00029984975
0	-0,26089549	-1794,8906	-0,0021275734	-0,0020108111	-0,0014862554
0	-0,26198775	-1797,7322	-0,0012123706	-0,0012223055	-0,00053398899
0	-0,2615124	-1798,3408	-0,0020225018	-0,0017846782	-0,0013432662
0	-0,26157871	-1799,0586	-0,0013033558	-0,001275186	-0,00060774444
0	-0,26337579	-1805,1821	-0,0018760267	-0,0016757781	-0,0011606334
0	-0,26236698	-1808,0297	-0,0014303675	-0,0013608061	-0,00073099689
0	-0,26349425	-1810,099	-0,001847658	-0,0015911381	-0,0011026153
0	-0,26379973	-1811,5282	-0,0017819824	-0,0016037443	-0,00099677907
0	-0,26439205	-1813,2028	-0,0013404983	-0,0012496576	-0,00057922967
0	-0,26401803	-1817,7909	-0,0021809195	-0,0020854136	-0,0015588797
0	-0,26552528	-1819,6196	-0,00072324066	-0,00080879044	-7,8170036e-05
0	-0,26519299	-1821,5547	-0,00268998	-0,0025405807	-0,0020798862
0	-0,26681051	-1827,3076	-0,0002995843	-0,00027936144	0,00047640916
0	-0,2661176	-1827,5112	-0,0031639282	-0,0029906323	-0,0025959967
0	-0,26813	-1829,1914	-0,00013779281	-0,00010016336	0,00073130993
0	-0,26734769	-1830,6572	-0,0032348181	-0,0031553309	-0,0026548689
0	-0,26844442	-1834,2111	-7,9956371e-05	-7,1792101e-06	0,00079324812
0	-0,26813224	-1837,6573	-0,003245391	-0,0031843223	-0,0026797359
0	-0,26916862	-1840,5143	-4,2586616e-05	8,1680133e-05	0,00082775747
0	-0,26919916	-1841,4413	-0,003273173	-0,0031517039	-0,0027022953
0	-0,26958138	-1845,1628	6,1066821e-05	0,00019910125	0,0010145296
0	-0,26995465	-1846,9597	-0,0035376325	-0,0034511399	-0,0030366783
0	-0,27070269	-1850,1498	0,00032463096	0,0004577621	0,0012242465
0	-0,27090833	-1851,7992	-0,003662545	-0,0036150569	-0,0031453122
0	-0,27188584	-1853,0629	0,00042457919	0,00059421512	0,0013289034
0	-0,27166456	-1857,0735	-0,0038921055	-0,0037593606	-0,0033109265
0	-0,27281344	-1860,4911	0,00057110901	0,0007539771	0,0015778429
0	-0,27243719	-1861,5385	-0,0037309716	-0,0036757977	-0,0032426675
0	-0,2731055	-1865,3203	0,00029667121	0,00040656771	0,0011960248
0	-0,2741538	-1866,6744	-0,0036652284	-0,003477467	-0,0031071401
0	-0,27434975	-1869,4708	0,00034244425	0,00043966118	0,0012164109
0	-0,27540997	-1871,0343	-0,0035017328	-0,0033787119	-0,0029607608
0	-0,27533323	-1871,4366	3,7143473e-05	0,00016236582	0,00098009652
0	-0,27547553	-1875,9664	-0,0033603141	-0,0033041602	-0,0028093124
0	-0,27611107	-1878,2795	0,00014813253	0,00020057221	0,0010320829
0	-0,27764961	-1880,8723	-0,003460566	-0,0034099033	-0,0029490201
0	-0,27721748	-1882,7605	2,3843895e-05	0,00014010769	0,00092948141
0	-0,27824268	-1884,5604	-0,0031669869	-0,0029968342	-0,0025575771
0	-0,27768165	-1887,9847	-0,00027906796	-0,00028223591	0,00055617926
0	-0,27952269	-1890,1681	-0,0028027154	-0,0026693572	-0,0022208733
0	-0,27870312	-1889,6404	-0,00061197899	-0,00059022941	0,00016030461
0	-0,28006434	-1893,718	-0,0023016336	-0,0021137851	-0,0015964509
0	-0,28036609	-1895,7476	-0,0011650872	-0,0011242426	-0,00044980602
0	-0,28127655	-1898,6356	-0,0021366174	-0,0020127343	-0,0014710886
0	-0,28117374	-1900,1732	-0,0011553045	-0,0011660192	-0,00046685082
0	-0,28177872	-1900,6836	-0,001961939	-0,0016639099	-0,0011856885
0	-0,28223321	-1902,986	-0,0013748396	-0,0013550691	-0,00063232472
0	-0,28302595	-1906,0228	-0,0018764187	-0,0017162651	-0,0012522863
0	-0,28297156	-1906,4911	-0,001502322	-0,0013688047	-0,00072903815
0	-0,28360859	-1911,0709	-0,001685177	-0,0015233975	-0,00098913722
0	-0,28418452	-1912,4159	-0,0019040133	-0,001679631	-0,0011117143
0	-0,28547794	-1915,0725	-0,0013175417	-0,0011962237	-0,00059101655
0	-0,28548241	-1915,6781	-0,0022620976	-0,0021542576	-0,0016322712
0	-0,28520599	-1915,4742	-0,00054035895	-0,00059688429	0,00017358862
0	-0,28599203	-1918,8859	-0,0027761152	-0,0027118456	-0,0022334694
0	-0,28602853	-1920,6571	-0,0003340801	-0,00027750383	0,00050570862
0	-0,28681383	-1921,7131	-0,0030367894	-0,0029154266	-0,0024525742
0	-0,28554276	-1925,2394	-0,00014496458	-4,0791543e-05	0,00075772626
0	-0,28776452	-1926,8468	-0,0032793046	-0,003140599	-0,0026912664
0	-0,289087	-1928,9396	-9,2920964e-05	-4,3260985e-05	0,00079562317
0	-0,2882652	-1930,6344	-0,0032504639	-0,0031833018	-0,0027161234
0	-0,29022321	-1932,6602	2,935456e-05	0,00014328606	0,00093051465
0	-0,28932914	-1933,4132	-0,0033519345	-0,0033002503	-0,0028198387
0	-0,29041395	-1935,4308	7,7734876e-05	0,00019788751	0,00095363287
0	-0,29093102	-1936,123	-0,0035714349	-0,0034589325	-0,0030233783
0	-0,29122382	-1938,7782	0,00040821411	0,00048083806	0,0013374927
0	-0,29146373	-1939,2024	-0,0038235972	-0,0037249774	-0,0032827128
0	-0,29240176	-1941,7977	0,00041827545	0,00057336746	0,0013514252
0	-0,29275715	-1945,2852	-0,0038095792	-0,0037203534	-0,0032249324
0	-0,29372573	-1945,9407	0,00056213106	0,00063701725	0,0014749717
0	-0,29359311	-1948,0989	-0,0038191325	-0,0036799826	-0,0032400386
0	-0,29455423	-1949,3148	0,0003048194	0,0004154474	0,0011746847
0	-0,29577687	-1950,6072	-0,003445256	-0,0033603928	-0,0028883968
0	-0,29649958	-1953,729	0,00038045313	0,00054677099	0,001326959
0	-0,29557645	-1954,1101	-0,0033995134	-0,0033119882	-0,0028707236
0	-0,29604137	-1955,3807	0,00018593899	0,00027710572	0,0011059362
0	-0,29628947	-1958,302	-0,0033967188	-0,0032237947	-0,002850842
0	-0,29747635	-1957,6404	6,4213964e-05	0,00017129122	0,00096724683
0	-0,29747784	-1960,5381	-0,0033265459	-0,0032206601	-0,0027935554
0	-0,2989918	-1962,4847	-3,7753925e-05	4,1592313e-05	0,00089204754
0	-0,29859543	-1962,6224	-0,0030939479	-0,0029461798	-0,0024895102
0	-0,29890686	-1964,839	-0,00036286109	-0,00034387401	0,00044096383
0	-0,29945597	-1965,4719	-0,0025876737	-0,0025096971	-0,0020243239
0	-0,30081198	-1967,7373	-0,00066309515	-0,00078317698	4,5559071e-05
0	-0,30090883	-1969,9325	-0,0022787657	-0,0021513319	-0,0016529503
0	-0,30155703	-1969,692	-0,0010936059	-0,0011216055	-0,00039160822
0	-0,30152127	-1972,6641	-0,0020988376	-0,0019183309	-0,0014073773
0	-0,3019318	-1972,4255	-0,0012621989	-0,0012567019	-0,00052357739
0	-0,30237734	-1974,384	-0,0018808671	-0,0017001451	-0,0011702024
0	-0,30369014	-1978,0066	-0,00131075	-0,0012975582	-0,00059653557
0	-0,30361786	-1977,1345	-0,0019149375	-0,00166015	-0,0011154134
0	-0,30427873	-1979,4642	-0,0015762481	-0,0014901205	-0,00090627
0	-0,30451491	-1980,5437	-0,0015581102	-0,0014204327	-0,00085679151
0	-0,30467361	-1981,6018	-0,001856263	-0,0017184454	-0,0011704504
0	-0,30524209	-1984,5249	-0,001318921	-0,0011427874	-0,00047808103
0	-0,30575469	-1984,4122	-0,0024096416	-0,0022485261	-0,0017547912
0	-0,30646622	-1985,7776	-0,00050857948	-0,00053013634	0,00028264002
0	-0,30723214	-1989,1586	-0,0028937145	-0,0028396689	-0,0023611202
0	-0,307291	-1988,3358	-0,00026342494	-0,00021650823	0,00058195181
0	-0,30796453	-1990,2683	-0,0032161186	-0,0030963507	-0,0026960436
0	-0,30909032	-1990,5652	-0,00011792305	2,4607798e-05	0,00079190457
0	-0,3086254	-1991,502	-0,0032649268	-0,0031934227	-0,0026905918
0	-0,30981228	-1995,4349	-0,00013318131	2,8226475e-05	0,00079186528
0	-0,30967444	-1995,8082	-0,0032101469	-0,0031480535	-0,0026717091
0	-0,31062141	-1996,9851	4,786285e-05	0,00016719867	0,0010069554
0	-0,31065792	-2000,037	-0,0035501809	-0,0033299536	-0,002904623
0	-0,31168237	-2000,5918	7,5467251e-05	0,00022597818	0,0010021956
0	-0,3119804	-2000,8895	-0,0036477519	-0,0034623379	-0,0030132208
0	-0,31205416	-2002,1479	0,00037394959	0,0005295843	0,0013540892
0	-0,31360462	-2003,329	-0,0038671615	-0,0037794902	-0,0032782194
0	-0,31372458	-2004,4434	0,00054752233	0,00065822218	0,0014625062
0	-0,31466559	-2004,0924	-0,0037920082	-0,0036709351	-0,0031648481
0	-0,31337887	-2003,3702	0,00044422632	0,00052627095	0,0013723184
0	-0,31470209	-2008,2173	-0,0037948613	-0,0036954635	-0,0032382538
0	-0,31554475	-2009,2544	0,00028183684	0,0004071288	0,0012365875
0	-0,31706616	-2010,8905	-0,0034568713	-0,003321405	-0,0028632379
0	-0,31607673	-2010,8718	0,00021726184	0,00027101545	0,0011480242
0	-0,31633228	-2011,5699	-0,0035505039	-0,0033663716	-0,0029793205
0	-0,31872392	-2015,5284	0,00015195488	0,00027595274	0,0010986669
0	-0,31792969	-2013,3419	-0,0034459648	-0,0033379467	-0,0028597747
0	-0,31925291	-2013,1013	-3,5263656e-05	8,874826e-05	0,00089428114
0	-0,31986311	-2015,594	-0,003267535	-0,0031417808	-0,0026864235
0	-0,31868294	-2016,4583	-7,997558e-05	1,5218789e-05	0,00082987576
0	-0,31941235	-2019,8145	-0,0030563858	-0,0029142818	-0,0024596336
0	-0,32044649	-2021,1306	-0,00053305447	-0,00046521673	0,00031444893
0	-0,32171607	-2020,6323	-0,0024850836	-0,0023100285	-0,0018170095
0	-0,32137558	-2023,4315	-0,00079712993	-0,00088270335	-9,9235825e-05
0	-0,32200888	-2022,7854	-0,0023054881	-0,0021407017	-0,0016781959
0	-0,32228976	-2023,1991	-0,0010986527	-0,0011297298	-0,00040789405
0	-0,32356232	-2025,0914	-0,0019860084	-0,0017925954	-0,0012817871
0	-0,32378137	-2026,7291	-0,0011979116	-0,0011896522	-0,00051977916
0	-0,32353103	-2027,8101	-0,002042294	-0,0017982665	-0,0012599735
0	-0,32419115	-2028,1699	-0,0013710374	-0,0013198855	-0,00064768322
0	-0,32442361	-2027,2365	-0,0018499437	-0,001572676	-0,0010578567
0	-0,32577291	-2030,4393	-0,0016670367	-0,0015367921	-0,00091202545
0	-0,32541528	-2029,6038	-0,0015394287	-0,001418286	-0,00079356338
0	-0,32637194	-2031,1204	-0,0019060279	-0,0018363976	-0,0012730166
0	-0,32752082	-2032,4061	-0,0010309477	-0,0010010884	-0,00024525978
0	-0,32698512	-2031,8883	-0,0025489174	-0,0023168474	-0,0018899817
0	-0,32785833	-2036,2329	-0,00052323093	-0,0004813126	0,00030137721
0	-0,32795742	-2036,6151	-0,0030229955	-0,0029209133	-0,0024411434
0	-0,32809973	-2036,0265	-0,00018109247	-0,00010117691	0,00069252751
0	-0,32981634	-2038,9535	-0,0032633292	-0,0031172847	-0,0027003975
0	-0,33017248	-2038,8186	-0,00014764075	-4,340303e-05	0,00073628005
0	-0,33004731	-2039,2181	-0,0032448778	-0,0031445008	-0,0027141471
0	-0,33026785	-2040,7645	-5,1427342e-05	5,1437546e-05	0,00085484557
0	-0,33210516	-2041,624	-0,0032961015	-0,0032137916	-0,0026972047
0	-0,33170655	-2042,9275	-3,5316043e-06	0,00015263066	0,00091543741
0	-0,33119395	-2044,7793	-0,0035462966	-0,0034658727	-0,0030298231
0	-0,33290237	-2044,744	0,00021434957	0,00031908919	0,0011913541
0	-0,33228695	-2046,9131	-0,0036868642	-0,0034857111	-0,0030745289
0	-0,33314079	-2048,531	0,00040915533	0,00058236532	0,0013785282
0	-0,33463091	-2050,8037	-0,0039644083	-0,0037878582	-0,0032707152
0	-0,33445284	-2051,0493	0,00053179247	0,00076626829	0,0015493374
0	-0,33490881	-2050,6897	-0,0038378849	-0,0037206237	-0,0032820818
0	-0,33562332	-2053,9602	0,00030496929	0,00048652739	0,0012214951
0	-0,33580437	-2054,2288	-0,0037158157	-0,0035587337	-0,0031023829
0	-0,33674166	-2055,2002	0,00032534241	0,00044932804	0,0012893749
0	-0,33826083	-2058,1545	-0,003492815	-0,0033576267	-0,0028703394
0	-0,33679456	-2058,2375	8,3040213e-05	0,00019276593	0,0010593402
0	-0,33775344	-2058,8953	-0,0033363448	-0,0032029778	-0,0027676427
0	-0,33791289	-2060,3687	0,00018475359	0,00031743469	0,0010916882
0	-0,33946633	-2059,9111	-0,0035360581	-0,0033709081	-0,0029376664
0	-0,33906549	-2060,6726	5,9329614e-06	0,00010665997	0,0009711493
0	-0,34020767	-2062,6807	-0,0032281589	-0,0031422595	-0,0026250929
0	-0,34112185	-2064,1992	-0,00011903059	-8,52343e-05	0,00063801283
0	-0,34088045	-2066,6057	-0,0029462392	-0,0028080719	-0,0023447061
0	-0,34209192	-2066,781	-0,00056302524	-0,0005247512	0,00024848731
0	-0,34224093	-2067,5308	-0,0024108209	-0,0022409374	-0,0017283757
0	-0,3425613	-2068,397	-0,00094279484	-0,00096621824	-0,00022252118
0	-0,34300908	-2067,7566	-0,0021604567	-0,002036432	-0,0015748644
0	-0,34253746	-2069,53	-0,0012054403	-0,0011324112	-0,00046432656
0	-0,34317896	-2071,3149	-0,0019729859	-0,0017611929	-0,0012419156
0	-0,34477562	-2072,1946	-0,0011863353	-0,0012204333	-0,00052235427
0	-0,34501478	-2072,6646	-0,0019716129	-0,0017801496	-0,0012391093
0	-0,34501627	-2074,4597	-0,0014543118	-0,0013986221	-0,00075904978
0	-0,34564212	-2077,7449	-0,0017112753	-0,0015865067	-0,00099287427
0	-0,34644753	-2079,0967	-0,0016242452	-0,001513981	-0,00089323247
0	-0,3477402	-2078,3201	-0,0015250406	-0,0014016913	-0,00072054932
0	-0,34784228	-2080,0757	-0,0021455642	-0,0020530806	-0,0014393326
0	-0,34796149	-2080,2866	-0,0007671449	-0,0008203917	-7,2598923e-05
0	-0,34817457	-2080,5957	-0,0026706283	-0,0024482019	-0,0019415988
0	-0,34830049	-2083,6204	-0,00048166164	-0,00044686606	0,0002892956
0	-0,34908354	-2083,0139	-0,0031151895	-0,0030305528	-0,002560898
0	-0,34979805	-2084,7593	-0,0001650209	-5,8768641e-05	0,00074098964
0	-0,35018176	-2087,5886	-0,0032798599	-0,0031078202	-0,0026877306
0	-0,35229102	-2087,5105	-0,00010371077	5,0469407e-06	0,00076694513
0	-0,3512159	-2088,5095	-0,0032592136	-0,0031752838	-0,0027329393
0	-0,351125	-2088,7236	-3,0064839e-05	5,8968108e-05	0,00087511051
0	-0,35223886	-2090,8345	-0,0032241831	-0,0031406367	-0,0027149252
0	-0,35268292	-2092,71	5,5597629e-05	8,0189675e-05	0,00086063077
0	-0,35339743	-2092,3081	-0,0035949808	-0,0034223294	-0,0029991244
0	-0,35377741	-2094,2983	0,00033403994	0,00041516608	0,001265472
0	-0,35412088	-2096,1748	-0,0037175107	-0,0035951158	-0,0031308366
0	-0,35439506	-2096,4841	0,00041500098	0,00053287647	0,0013230415
0	-0,35463348	-2098,8337	-0,0038912715	-0,0037701509	-0,0032659001
0	-0,35532489	-2098,2246	0,0006091714	0,0006930416	0,0015293277
0	-0,35642236	-2099,4749	-0,0038854363	-0,0038329982	-0,0032981182
0	-0,35741255	-2101,4919	0,00031960779	0,00042364799	0,0012929122
0	-0,35744235	-2101,6052	-0,0035846881	-0,0035096402	-0,0030742793
0	-0,35757795	-2102,2893	0,00026890644	0,00043554476	0,0012548455
0	-0,3579922	-2103,7617	-0,003567128	-0,0034290424	-0,0029836788
0	-0,35902709	-2104,7937	3,2962125e-05	0,00016695191	0,0010454835
0	-0,35891309	-2107,2725	-0,0033819631	-0,0032757346	-0,0028532543
0	-0,35963953	-2106,5386	8,8334345e-05	0,0001538716	0,000971706
0	-0,35976619	-2106,501	-0,003443335	-0,0033187245	-0,0028615012
0	-0,36176965	-2110,5505	5,1744137e-05	0,00011592053	0,001032184
0	-0,36005974	-2109,4319	-0,0031740987	-0,0031002203	-0,0026496181
0	-0,36185011	-2112,6907	-0,0002207049	-0,00026401595	0,00058668695
0	-0,36272183	-2112,6448	-0,0028125108	-0,0026882377	-0,0021716985
0	-0,36291778	-2113,791	-0,00058223732	-0,00056969922	0,00020911195
0	-0,36360025	-2115,7532	-0,0024529062	-0,0022608209	-0,0017805513
0	-0,36316738	-2115,7451	-0,0011081723	-0,0010944094	-0,00036538151
0	-0,3643088	-2116,8872	-0,0021114994	-0,0018982792	-0,0013971075
0	-0,36363825	-2118,4658	-0,0011297036	-0,0011720214	-0,00043587084
0	-0,36526546	-2119,6226	-0,0020348867	-0,0018256012	-0,0013038769
0	-0,36506578	-2120,4182	-0,0012688122	-0,0012579162	-0,00055800442
0	-0,3659457	-2122,5071	-0,0018827405	-0,0016713928	-0,0011819021
0	-0,36668256	-2124,2222	-0,0014508518	-0,0013747396	-0,00075480918
0	-0,36797151	-2128,146	-0,0017516249	-0,0016178868	-0,0010403827
0	-0,36704615	-2125,48	-0,0017393685	-0,00158256	-0,00096557324
0	-0,36891177	-2127,0093	-0,0014170337	-0,0012340053	-0,00059876253
0	-0,36766604	-2128,1248	-0,002202919	-0,0021091672	-0,0015259217
0	-0,36897287	-2130,3013	-0,00066773512	-0,0007418638	2,872649e-05
0	-0,36961064	-2131,822	-0,0027024869	-0,0026315714	-0,0021173155
0	-0,37033334	-2131,2915	-0,00038840037	-0,00035475218	0,00047505292
0	-0,36931932	-2132,3262	-0,0031676055	-0,0030364811	-0,002577845
0	-0,37170053	-2137,0322	-0,00015451013	-6,2480765e-05	0,00075177918
0	-0,37118345	-2137,1487	-0,003246397	-0,0031252624	-0,0026322214
0	-0,37179515	-2136,512	-8,5240608e-05	-1,9008879e-05	0,00085459073
0	-0,37224516	-2138,3916	-0,0032643459	-0,0031219344	-0,002623467
0	-0,37341341	-2139,6812	1,7360144e-05	0,00013471331	0,00090029102
0	-0,37375689	-2142,0686	-0,0034687377	-0,0032862686	-0,0028323501
0	-0,37376359	-2142,074	1,7317361e-05	0,00011568128	0,00093706721
0	-0,37489906	-2144,02	-0,0034850037	-0,0033909327	-0,0029593399
0	-0,37473589	-2146,5193	0,00032507945	0,00043051576	0,0012815483
0	-0,37608966	-2146,7866	-0,0037900144	-0,0036962552	-0,0032161931
0	-0,37607476	-2146,9578	0,00045201101	0,00054402777	0,0013561109
0	-0,37679747	-2149,042	-0,0038133031	-0,0036935532	-0,003267386
0	-0,37740394	-2149,1248	0,00047282723	0,00057269901	0,0014252367
0	-0,37723407	-2150,9641	-0,0038420362	-0,0037397947	-0,0032400012
0	-0,37809312	-2151,6448	0,00037301579	0,0004336283	0,001284056
0	-0,37877187	-2151,9634	-0,0035170596	-0,0033835676	-0,0029490232
0	-0,37818551	-2154,8301	0,00020782987	0,0003576696	0,0011579747
0	-0,37952811	-2156,4465	-0,0036504001	-0,003548783	-0,0030558931
0	-0,37974119	-2157,8972	0,00019259111	0,00027775925	0,0010864306
0	-0,38105324	-2160,1021	-0,0034019283	-0,0032678028	-0,0028654072
0	-0,38083419	-2159,2375	-1,6706181e-05	0,000108507	0,00087817374
0	-0,3809087	-2161,0459	-0,0033050943	-0,0032655674	-0,0027880105
0	-0,38147569	-2161,3503	4,5075576e-05	0,00014371047	0,00092528661
0	-0,38224086	-2162,6082	-0,0031132959	-0,0029695991	-0,002557951
0	-0,38308874	-2165,0837	-0,00042395244	-0,00034614583	0,00039810396
0	-0,38422644	-2166,3528	-0,0026413756	-0,0025309145	-0,0020668716
0	-0,38365796	-2166,2803	-0,00056975702	-0,00070358196	8,2143408e-05
0	-0,38463846	-2166,9421	-0,0023752754	-0,0021909436	-0,0016723034
0	-0,38492233	-2167,7634	-0,0011638909	-0,0011367404	-0,00043061306
0	-0,38548112	-2170,7832	-0,0020772791	-0,0018964341	-0,0013526998
0	-0,38663074	-2171,7378	-0,0011144719	-0,0011528775	-0,0003930495
0	-0,38646013	-2170,7979	-0,0020284285	-0,001822799	-0,0013111415
0	-0,38607642	-2173,436	-0,0014118283	-0,0013151852	-0,00067321979
0	-0,38715452	-2176,4197	-0,0018996333	-0,0016409233	-0,0011011262
0	-0,38824826	-2178,1604	-0,0015111498	-0,0013896233	-0,00076454086
0	-0,38891807	-2177,9675	-0,0016852445	-0,0015724476	-0,0010175002
0	-0,38855895	-2178,198	-0,0018352574	-0,001696253	-0,0011801638
0	-0,38946122	-2181,1355	-0,0011433384	-0,001081996	-0,00038538597
0	-0,38991421	-2180,8933	-0,0022884202	-0,0020671964	-0,0015625806
0	-0,3900528	-2181,5408	-0,0007348361	-0,00066386687	7,537764e-05
0	-0,38980097	-2183,9072	-0,0028936116	-0,0028125839	-0,0023626713
0	-0,39056689	-2185,1421	-0,00022636697	-0,00026220657	0,00052326301
0	-0,39229244	-2188,9629	-0,0031232992	-0,0030349563	-0,0025540662
0	-0,39215535	-2188,7708	-0,00018692423	-0,00012702581	0,00068628328
0	-0,39289445	-2188,3691	-0,0032222406	-0,0031089601	-0,0026508747
0	-0,39319396	-2189,3083	-7,3133997e-05	-1,1677789e-05	0,00084289111
0	-0,39318427	-2191,2212	-0,0031987894	-0,0031220645	-0,0026396138
0	-0,39372966	-2191,9233	9,1081893e-06	7,1289433e-05	0,00087623962
0	-0,39442182	-2193,9875	-0,0035012369	-0,00334512	-0,0029302053
0	-0,39523542	-2194,3306	0,00014028381	0,00025841003	0,0010224982
0	-0,39556623	-2196,2344	-0,0035687236	-0,0034195168	-0,002966204
0	-0,39517879	-2196,791	0,00035163728	0,00044888933	0,0012875203
0	-0,39597228	-2196,7239	-0,0038786742	-0,0037771419	-0,0032956735
0	-0,39656311	-2200,259	0,00053967146	0,00066763029	0,0014918441
0	-0,39784685	-2200,7837	-0,0037885711	-0,0037213524	-0,0032250434
0	-0,39882362	-2201,615	0,00036012265	0,00052650977	0,0013178315
0	-0,3983885	-2202,4436	-0,0037848903	-0,0037121144	-0,003175593
0	-0,39902627	-2202,8555	0,00032983953	0,00048306407	0,001283645
0	-0,4002668	-2205,665	-0,0035523283	-0,0033892244	-0,0029225657
0	-0,40043965	-2205,8025	0,00013167722	0,00021182239	0,0010216073
0	-0,40071085	-2205,0679	-0,0035566851	-0,003380869	-0,002990027
0	-0,40064976	-2207,0918	0,00018250881	0,00029721062	0,0011769886
0	-0,40169582	-2208,5647	-0,0034865828	-0,003390888	-0,0028975997
0	-0,40317401	-2211,156	5,4563279e-05	0,00017905698	0,00097638677
0	-0,40277839	-2211,2373	-0,0032484133	-0,0031626951	-0,0027473215
0	-0,40198714	-2212,4666	-0,00010184114	-7,8544417e-07	0,00081782578
0	-0,40326267	-2214,6147	-0,0030418071	-0,0028722363	-0,0024523935
0	-0,40505379	-2215,354	-0,00044782087	-0,00037830544	0,00039377451
0	-0,40479526	-2213,9375	-0,0025924267	-0,0024564979	-0,0020064174
0	-0,40404499	-2215,9087	-0,00073734927	-0,00086373615	-5,2670766e-05
0	-0,40635616	-2218,0054	-0,002263126	-0,0021260518	-0,0016393254
0	-0,40627569	-2218,7524	-0,0011326353	-0,0011112315	-0,00041621196
0	-0,40703043	-2220,2715	-0,0020199504	-0,0018194956	-0,0013176245
0	-0,40687919	-2220,0972	-0,0011271203	-0,001188335	-0,00045573228
0	-0,40700212	-2221,9751	-0,0019993398	-0,0017590352	-0,0012567898
0	-0,40771514	-2223,6431	-0,0013906277	-0,0013174826	-0,00070357363
0	-0,40773377	-2223,321	-0,0019187401	-0,001711932	-0,0011882986
0	-0,40841028	-2227,6096	-0,0015666104	-0,0014397193	-0,00079925929
0	-0,40969998	-2228,0325	-0,0015389326	-0,0014566268	-0,00082223635
0	-0,41044652	-2229,7095	-0,0019015142	-0,0018758732	-0,0012874303
0	-0,40988922	-2230,6428	-0,0010178143	-0,0010615784	-0,00031279452
0	-0,41103214	-2231,1338	-0,0023809928	-0,0022439472	-0,0016732162
0	-0,41082054	-2233,584	-0,00059754669	-0,00051501481	0,00022898721
0	-0,41198134	-2235,2153	-0,0030075388	-0,0028911154	-0,0024910099
0	-0,41263103	-2235,9426	-0,00025165908	-0,00017388079	0,00062977878
0	-0,4132092	-2237,043	-0,0031040153	-0,0030396208	-0,0025498797
0	-0,41232705	-2236,2766	-0,00014296864	-9,38062e-05	0,0007233895
0	-0,41388795	-2237,6257	-0,0032032488	-0,0030989905	-0,0026761598
0	-0,41445717	-2239,3799	-5,9487356e-05	-3,0251998e-05	0,00084074138
0	-0,41488484	-2239,8672	-0,0032419867	-0,0031069925	-0,0026658359
0	-0,41473955	-2240,8879	-4,0417799e-05	-8,938141e-06	0,00082147017
0	-0,41484982	-2242,5581	-0,0035429329	-0,0033671246	-0,0029154858
0	-0,41614696	-2245,5842	0,00017841608	0,00030147022	0,001122868
0	-0,41626692	-2246,4548	-0,0035676688	-0,0034527183	-0,0030226989
0	-0,41785315	-2246,0691	0,00038502418	0,00051721808	0,001271877
0	-0,41759089	-2244,9351	-0,0038760211	-0,0036900316	-0,003297366
0	-0,41838214	-2247,8853	0,00057657878	0,0006797323	0,0015513715
0	-0,41877478	-2247,4631	-0,003889489	-0,0037727463	-0,0033382373
0	-0,41923374	-2249,9011	0,00033160555	0,00047877207	0,0013272191
0	-0,42029619	-2251,3682	-0,0036857743	-0,0035324043	-0,0031084637
0	-0,42003915	-2250,845	0,00036008045	0,00048333991	0,0012893267
0	-0,4202947	-2253,0354	-0,0034562869	-0,0033970829	-0,0029269613
0	-0,42022839	-2252,9939	8,2797196e-05	0,00017226094	0,0010112659
0	-0,42144358	-2254,8301	-0,0034126465	-0,0032885934	-0,0029104508
0	-0,42171404	-2257,5483	0,00012308825	0,0002079785	0,0010472273
0	-0,42265728	-2259,5552	-0,0035472601	-0,0034256396	-0,0029489051
0	-0,42200759	-2261,6448	0,00016004909	0,00025908145	0,0010586698
0	-0,42345077	-2262,6414	-0,0032526287	-0,0031563709	-0,0027149534
0	-0,42317063	-2262,4639	-0,00019343803	-0,00011798105	0,00072194822
0	-0,4251644	-2265,571	-0,0029694461	-0,0029326701	-0,0024631012
0	-0,42527393	-2264,4084	-0,00042845152	-0,00039623852	0,00042380369
0	-0,42528138	-2265,7395	-0,0025269324	-0,0023928455	-0,0018589762
0	-0,42601377	-2267,3113	-0,0009682739	-0,00094804371	-0,00019751971
0	-0,42630956	-2268,0938	-0,0021714193	-0,0020038188	-0,0015178572
0	-0,42679012	-2271,7612	-0,0010686882	-0,0011173958	-0,0003392713
0	-0,4265964	-2270,5046	-0,0020123476	-0,0017723597	-0,001261681
0	-0,4285723	-2272,3586	-0,0012802237	-0,0013021939	-0,00059250061
0	-0,42822957	-2274,6697	-0,0019696194	-0,0017690873	-0,0012418597
0	-0,42836592	-2274,7529	-0,0013323266	-0,0012828578	-0,00059564662
0	-0,42916089	-2276,3308	-0,0018759589	-0,001654807	-0,0011194507
0	-0,42930692	-2277,9429	-0,0016677076	-0,0015063536	-0,00091165665
0	-0,43085888	-2278,699	-0,001598093	-0,0013736592	-0,00078304909
0	-0,43079332	-2280,4453	-0,001914957	-0,0018938124	-0,0012968886
0	-0,43142959	-2281,1331	-0,00091611693	-0,00091076281	-0,00019604203
0	-0,43227077	-2281,4431	-0,0025556923	-0,0023933367	-0,0019512724
0	-0,43171123	-2282,8113	-0,00053314929	-0,0005027955	0,00023630544
0	-0,43426752	-2285,3918	-0,0029993388	-0,0028737125	-0,0023928594
0	-0,43284297	-2284,5022	-0,00021816646	-0,00015051069	0,00061478361
0	-0,43321401	-2286,4561	-0,0032272402	-0,0031542594	-0,0027069293
0	-0,43444782	-2287,5476	-9,7119482e-05	-1,5874917e-05	0,00080534618
0	-0,43365657	-2290,7175	-0,0031702556	-0,0031725308	-0,0026449983
0	-0,43502897	-2292,1155	-1,2634409e-05	2,3070905e-05	0,00088285201
0	-0,43629482	-2292,1702	-0,0033891711	-0,0032593277	-0,0028428466
0	-0,43611228	-2293,1787	-2,2648601e-05	9,3173207e-05	0,00083564705
0	-0,43760389	-2293,5696	-0,0034877993	-0,0033703237	-0,002935596
0	-0,43667927	-2295,5024	0,00023946937	0,00039208357	0,0012243986
0	-0,43799505	-2297,0254	-0,0037130001	-0,0036109891	-0,0031447336
0	-0,4378289	-2296,1418	0,00043543318	0,00056207314	0,0013082788
0	-0,43739304	-2299,9302	-0,0038480442	-0,0036381546	-0,0032513114
0	-0,43977499	-2301,4155	0,00055805431	0,00065351068	0,0014921336
0	-0,43955892	-2300,5	-0,0040192972	-0,0038933489	-0,0033570933
0	-0,43971986	-2302,4031	0,00051159528	0,00065624685	0,0014499367
0	-0,4401803	-2304,064	-0,0035582413	-0,0033993279	-0,0030223941
0	-0,44084191	-2307,1614	0,00030593408	0,00041256688	0,0012740289
0	-0,44155046	-2308,1909	-0,0036300849	-0,0034877378	-0,0030062494
0	-0,44223443	-2307,873	0,000104582	0,00019283855	0,00099837303
0	-0,44260323	-2309,4082	-0,0033988529	-0,003218293	-0,0028179435
0	-0,4432641	-2310,3987	5,8075966e-05	0,00015656425	0,00090876815
0	-0,44293404	-2310,908	-0,0034856382	-0,0033540709	-0,0028703364
0	-0,44436082	-2312,2432	9,168798e-05	0,00023582701	0,0010234548
0	-0,44400021	-2312,5566	-0,0032430254	-0,003155306	-0,0026935199
0	-0,44590458	-2317,126	-0,00016442325	-0,00011680376	0,00072409626
0	-0,44566989	-2317,3713	-0,0029241177	-0,0028202883	-0,0023353416
0	-0,4464604	-2318,0745	-0,00047627231	-0,00051592966	0,00024700974
0	-0,44717267	-2320,6011	-0,0025108107	-0,0023818777	-0,0018638712
0	-0,44756904	-2322,1431	-0,0010406792	-0,00096759718	-0,00028202098
0	-0,44708475	-2322,0215	-0,0021368298	-0,0019464036	-0,0014764548
0	-0,44811741	-2323,48	-0,0010921034	-0,0011810187	-0,00038975265
0	-0,44876114	-2323,1194	-0,0019661942	-0,0018011458	-0,0012469431
0	-0,44917241	-2326,6853	-0,0014125875	-0,0013181501	-0,00065211864
0	-0,44965595	-2327,9685	-0,0019391148	-0,0017435662	-0,001263649
0	-0,44973046	-2327,9424	-0,001366221	-0,0013163618	-0,00059789902
0	-0,45117363	-2330,2773	-0,001740579	-0,0016075476	-0,00096149684
0	-0,45127496	-2330,9299	-0,0016518899	-0,0015371747	-0,00090466294
0	-0,45145229	-2333,2163	-0,0015659222	-0,0013343996	-0,00073965552
0	-0,45205802	-2334,3577	-0,002029842	-0,0019165117	-0,0013720198
0	-0,45297816	-2333,7302	-0,00082200917	-0,00082702254	-7,3262599e-05
0	-0,45230389	-2335,1924	-0,002742474	-0,0025929189	-0,0021696326
0	-0,45307353	-2338,4258	-0,00039579207	-0,00048110876	0,0003139491
0	-0,45431629	-2338,1753	-0,0030292475	-0,0028815598	-0,0024176193
0	-0,45403615	-2340,156	-0,00016608145	-9,2066359e-05	0,00070025318
0	-0,45396686	-2341,1829	-0,0032792303	-0,0031142752	-0,0027006767
0	-0,45525953	-2344,7715	-7,9837919e-05	-2,4791938e-05	0,00084521418
0	-0,45569092	-2344,1975	-0,0032080556	-0,0031346681	-0,0026731028
0	-0,4559435	-2343,2896	-6,2735198e-05	0,00011486749	0,00086066197
0	-0,45634583	-2346,1255	-0,003446718	-0,0033270165	-0,002858493
0	-0,45736954	-2348,1113	1,7523271e-05	9,2378221e-05	0,00090750097
0	-0,45755953	-2347,4524	-0,0034329344	-0,0033474567	-0,00288174
0	-0,45704246	-2349,4668	0,00022998051	0,00038778665	0,0012117832
0	-0,45920014	-2351,8181	-0,0037534006	-0,0036177344	-0,0032023524
0	-0,45960695	-2354,5134	0,00048841408	0,00062909746	0,0014534093
0	-0,46070442	-2356,1392	-0,0037821401	-0,0036258961	-0,0032113434
0	-0,46119243	-2354,7324	0,00050682953	0,00065955077	0,0014620648
0	-0,45998171	-2357,0122	-0,0038870447	-0,0037521766	-0,0033009378
0	-0,46134219	-2359,8235	0,00040188868	0,00054875604	0,0014079881
0	-0,46110973	-2361,1555	-0,0035408102	-0,0034062522	-0,0029791216
0	-0,46218634	-2364,6826	0,00018590319	0,00031080804	0,0011343254
0	-0,46368465	-2363,4043	-0,0036634556	-0,0035206696	-0,0031053028
0	-0,46327338	-2364,7268	0,00014779667	0,000314957	0,0011114243
0	-0,46407208	-2366,0115	-0,0035150682	-0,0033678038	-0,0028639282
0	-0,46494082	-2365,0955	3,1759701e-05	0,00017122077	0,0010144036
0	-0,46395659	-2366,1179	-0,0033174648	-0,0031836745	-0,0027994055
0	-0,46469718	-2368,8599	3,660025e-05	0,00011200706	0,00094403216
0	-0,46575367	-2371,6279	-0,0032414733	-0,0031005547	-0,0027387899
0	-0,46567023	-2374,541	-0,00018063562	-0,00012664609	0,00066037156
0	-0,46643764	-2374,3579	-0,0028211439	-0,002656576	-0,0021904537
0	-0,46700612	-2376,0564	-0,00060006091	-0,00064285332	0,00017884573
0	-0,46677142	-2378,2766	-0,0024748207	-0,0023140297	-0,0018640992
0	-0,46794042	-2379,6716	-0,00090314692	-0,00094518258	-0,00015389144
0	-0,46776012	-2382,877	-0,0021012938	-0,0019101495	-0,0013711897
0	-0,46922937	-2382,7761	-0,0011927314	-0,0011877043	-0,00047940228
0	-0,46951994	-2383,9971	-0,0020751082	-0,0018381379	-0,0013641767
0	-0,47070161	-2386,1299	-0,0012606623	-0,0012615107	-0,00057887548
0	-0,47007799	-2385,3762	-0,0019290571	-0,0016886586	-0,0011905081
0	-0,47079325	-2387,6152	-0,0014857915	-0,0013879518	-0,00071900152
0	-0,47109053	-2390,1743	-0,0016521601	-0,0016015797	-0,0009890385
0	-0,4726097	-2391,6409	-0,0016785025	-0,0015633609	-0,00093037239
0	-0,47254562	-2392,3381	-0,0013466221	-0,0013023472	-0,00061372371
0	-0,47221482	-2392,282	-0,002278568	-0,0020039035	-0,0015207025
0	-0,47217458	-2394,4553	-0,00086102652	-0,00083228416	-4,6182031e-05
0	-0,47365353	-2397,5369	-0,0028402223	-0,0026589297	-0,002242916
0	-0,474374	-2396,9878	-0,00032131217	-0,00030515596	0,00048363631
0	-0,47416165	-2398,9385	-0,0030492423	-0,0029312214	-0,0024850685
0	-0,47597289	-2401,5798	-0,00018965606	-9,5031952e-05	0,00064910389
0	-0,47646835	-2402,4329	-0,0031637491	-0,0030954259	-0,002664414
0	-0,47682971	-2404,8267	-0,00013283861	-4,3169279e-05	0,00080902845
0	-0,47734529	-2405,0493	-0,0032887622	-0,0031451487	-0,0026973498
0	-0,47742203	-2405,2944	-7,8687881e-05	4,3874439e-05	0,00087577169
0	-0,47813505	-2407,2051	-0,0034697652	-0,0032830401	-0,002839278
0	-0,47773719	-2407,7803	0,0001391425	0,00029656533	0,0010774245
0	-0,47873184	-2410,6179	-0,0035618569	-0,0033714776	-0,0029575103
0	-0,47950968	-2412,2175	0,00028327704	0,00038302454	0,0012035357
0	-0,48085973	-2413,3293	-0,0037681777	-0,0036486606	-0,0031529008
0	-0,48001856	-2414,0454	0,00063050701	0,0007908456	0,0016856538
0	-0,48047602	-2415,6433	-0,0039191013	-0,0037445514	-0,0033111298
0	-0,48046038	-2416,5337	0,00044213913	0,00055265648	0,0014054674
0	-0,48131794	-2420,9333	-0,0038079619	-0,0036764706	-0,0032065164
0	-0,48258826	-2421,1858	0,00040853934	0,00059673056	0,001394931
0	-0,48264265	-2420,8647	-0,003623123	-0,0034660012	-0,0030066243
0	-0,48293769	-2422,7876	0,00011632612	0,00021763699	0,0010390925
0	-0,48361793	-2424,6714	-0,0035280297	-0,003362773	-0,0029182911
0	-0,48400164	-2426,9363	0,00021324784	0,00037036443	0,0011579582
0	-0,485342	-2427,2166	-0,0035592532	-0,0034408474	-0,0029426676
0	-0,48502684	-2427,3833	0,00010930511	0,00017222349	0,0010558479
0	-0,48583373	-2429,5732	-0,0033378443	-0,0032093984	-0,0027303277
0	-0,48539266	-2430,073	2,9912626e-05	0,00010129422	0,00091770635
0	-0,48681051	-2432,9207	-0,0032657434	-0,0031218748	-0,0026189385
0	-0,4857339	-2434,8584	-0,00030073768	-0,00018865343	0,00060551829
0	-0,48705861	-2435,8115	-0,0026703402	-0,0025142019	-0,0020577214
0	-0,48897788	-2439,4165	-0,00067136216	-0,00074293016	4,5691588e-05
0	-0,48851445	-2438,116	-0,0023181492	-0,0022309537	-0,0017025648
0	-0,48862323	-2438,511	-0,00091319974	-0,0010352888	-0,00020102032
0	-0,48912317	-2440,4915	-0,0020447967	-0,0018241046	-0,0012680957
0	-0,48929304	-2441,8762	-0,0012681345	-0,001288016	-0,00054278719
0	-0,49003661	-2444,793	-0,0020676651	-0,0018846852	-0,0013889457
0	-0,49151033	-2446,0652	-0,0011794143	-0,0011741271	-0,00046283178
0	-0,49138218	-2446,3474	-0,0018528597	-0,0016481942	-0,0010830262
0	-0,49157366	-2449,7009	-0,0015132994	-0,0014159516	-0,00077073096
0	-0,49275458	-2449,4646	-0,0018087007	-0,0015670419	-0,00094267016
0	-0,49287006	-2450,8857	-0,0017127906	-0,0016810736	-0,0010092335
0	-0,49328953	-2452,6235	-0,0011303475	-0,001157705	-0,00047281294
0	-0,49328804	-2454,8569	-0,0023418376	-0,0021269261	-0,0017001518
0	-0,49496517	-2457,498	-0,00085516606	-0,00078483095	-3,1773125e-05
0	-0,49413294	-2457,3523	-0,0028495742	-0,0027622101	-0,0022442574
0	-0,49560517	-2456,7109	-0,00021831824	-0,00015928762	0,00064474985
0	-0,4958421	-2459,8206	-0,0031434307	-0,0030613041	-0,0025758417
0	-0,49649253	-2461,8264	-0,00016444523	-0,00010536233	0,00075446028
0	-0,49683973	-2462,3489	-0,0031310848	-0,0030708909	-0,0025357122
0	-0,49785078	-2464,3496	-9,8560995e-05	-3,966748e-05	0,00076168287
0	-0,49782619	-2463,3784	-0,0033515014	-0,0032188448	-0,0027347049
0	-0,49801916	-2467,217	-6,0764723e-05	-3,0565738e-05	0,00082917989
0	-0,49786344	-2469,2393	-0,0034075645	-0,0032453635	-0,0028331159
0	-0,49991384	-2471,0037	0,00019510626	0,00030659154	0,001149684
0	-0,49942508	-2471,2505	-0,0036822413	-0,003513759	-0,0030349637
0	-0,50045776	-2471,2473	0,00027882954	0,00038971845	0,0012530992
0	-0,50027519	-2472,7971	-0,0038054085	-0,0036504876	-0,003200169
0	-0,50035048	-2474,6653	0,00054322794	0,00070038287	0,0015673219
0	-0,50096142	-2476,5203	-0,0039934157	-0,0038344406	-0,0033800246
0	-0,50182194	-2480,5901	0,00045447334	0,00065046566	0,0014600818
0	-0,50243586	-2482,1978	-0,0036960465	-0,0035748251	-0,0031203488
0	-0,50283599	-2483,0142	0,00037630074	0,00047529917	0,0012956945
0	-0,50409287	-2485,2776	-0,0036615734	-0,0035239279	-0,0030324284
0	-0,50413382	-2484,2229	8,8170927e-05	0,00025202884	0,0010715908
0	-0,50370467	-2486,5957	-0,0033951774	-0,0033079162	-0,0028315941
0	-0,50492954	-2488,7883	0,0001353542	0,00024741699	0,0010939583
0	-0,5054757	-2489,9958	-0,003510274	-0,003365641	-0,0029303187
0	-0,50625801	-2493,3125	0,00013261713	0,00023628627	0,0011103811
0	-0,50668788	-2494,8652	-0,0033978934	-0,003301535	-0,0027908643
0	-0,50726163	-2494,9338	-1,7795683e-05	2,0362066e-05	0,000856528
0	-0,50728393	-2497,5664	-0,0030276394	-0,0029690694	-0,0024237027
0	-0,50816464	-2499,3369	-0,00034330302	-0,00034605345	0,00048206476
0	-0,50892234	-2501,4482	-0,0027159341	-0,0025712179	-0,0021044849
0	-0,50859225	-2502,0671	-0,00082413293	-0,00079368666	-1,5428614e-05
0	-0,50885153	-2502,2024	-0,0022646566	-0,0020176908	-0,0015369095
0	-0,51010025	-2506,2524	-0,0010246141	-0,0010798679	-0,00035423078
0	-0,51033646	-2508,2014	-0,0020939189	-0,0018552658	-0,0013457922
0	-0,51089752	-2509,1758	-0,0012477679	-0,0012640799	-0,00052115315
0	-0,51187503	-2511,2388	-0,0020213665	-0,0017686174	-0,0012846146
0	-0,51151067	-2512,0127	-0,0014451541	-0,0013286967	-0,00070447201
0	-0,51228404	-2515,3904	-0,0018852097	-0,001651379	-0,0010907968
0	-0,51292253	-2515,7324	-0,001474897	-0,001415506	-0,00071072951
0	-0,51260293	-2516,168	-0,0016815221	-0,0014595685	-0,0008493191
0	-0,51411319	-2518,5051	-0,0018552458	-0,0017252808	-0,001141423
0	-0,51350147	-2519,3381	-0,0010849043	-0,0010806946	-0,00036662363
0	-0,51476508	-2521,5847	-0,0024412079	-0,0023113007	-0,0018621015
0	-0,51596016	-2523,9934	-0,00061214133	-0,0006804142	0,00014484434
0	-0,51511824	-2524,2659	-0,0029141165	-0,002787628	-0,002310263
0	-0,51507205	-2527,9888	-0,00019722218	-0,00012608487	0,00071942358
0	-0,51668733	-2531,3125	-0,003182204	-0,0030394741	-0,0026175743
0	-0,51704121	-2530,7371	-0,00017272687	-7,4289303e-05	0,0007319061
0	-0,51728559	-2534,1233	-0,0032215382	-0,0030876386	-0,0026319113
0	-0,51759112	-2535,7092	-0,00012023491	2,861804e-05	0,00078884524
0	-0,51867068	-2537,7869	-0,0033366322	-0,003249363	-0,0027688558
0	-0,51885915	-2538,4827	-3,8658909e-05	8,4298859e-05	0,00085033488
0	-0,51963258	-2538,7593	-0,0033600521	-0,0032406487	-0,0028409641
0	-0,51926744	-2541,3613	0,00021881599	0,00034795559	0,0011443365
0	-0,52094829	-2543,6626	-0,0036850634	-0,0035613149	-0,0030998492
0	-0,52106905	-2543,3816	0,00037196573	0,00047776703	0,0013228261
0	-0,5217768	-2547,5869	-0,003804853	-0,0036746478	-0,0032231493
0	-0,52173138	-2547,05	0,00053128577	0,00067387905	0,0014576596
0	-0,52228045	-2548,4736	-0,0039285207	-0,0038155988	-0,0033295189
0	-0,52298236	-2551,2205	0,00053621596	0,00070232211	0,0014760102
0	-0,52304041	-2551,8037	-0,0036514094	-0,0035792165	-0,0031228021
0	-0,5237639	-2554,3135	0,00024886787	0,00039223634	0,0011954
0	-0,52415133	-2557,343	-0,003656304	-0,0035123739	-0,0030595288
0	-0,52513707	-2557,186	0,00023618224	0,00027874098	0,0010899018
0	-0,52546191	-2559,2341	-0,0033365092	-0,0032415346	-0,0028520627
0	-0,52395761	-2558,6091	4,3788896e-05	0,00018479014	0,00095759769
0	-0,52635896	-2562,6221	-0,0033565336	-0,0032916192	-0,0028575035
0	-0,52648336	-2564,0361	0,00013672732	0,00025784053	0,0011065275
0	-0,52774996	-2565,1799	-0,0033740711	-0,0032812222	-0,0028173565
0	-0,52691627	-2566,1565	-9,3203271e-05	-5,3539294e-05	0,00079387327
0	-0,52801299	-2569,1934	-0,0029540639	-0,0028314698	-0,0023655263
0	-0,52877069	-2570,3264	-0,00035477709	-0,00039881479	0,00041133634
0	-0,52932948	-2571,835	-0,0026738998	-0,0025153384	-0,0020531567
0	-0,52835643	-2572,2605	-0,00088678277	-0,00083764357	-0,00013054034
0	-0,52952468	-2575,2498	-0,002086075	-0,0019383215	-0,0013746977
0	-0,53007078	-2577,7576	-0,0011478148	-0,0011009932	-0,00045161109
0	-0,53227395	-2578,2825	-0,0021224881	-0,0018879652	-0,001408094
0	-0,53170097	-2580,3833	-0,0013277717	-0,0012524609	-0,00059463561
0	-0,53174567	-2582,2014	-0,0019632371	-0,0016506359	-0,0011579614
0	-0,53316128	-2582,4727	-0,001405303	-0,0013871151	-0,00065305392
0	-0,53221285	-2584,8804	-0,0018153477	-0,0016564176	-0,0011271719
0	-0,53371859	-2587,1948	-0,0015629727	-0,0014640826	-0,00080409873
0	-0,53396672	-2586,8528	-0,0015203968	-0,001398003	-0,00073896558
0	-0,53419995	-2590,1292	-0,0019692257	-0,0017966615	-0,001198395
0	-0,53514838	-2590,907	-0,0010902993	-0,0010237173	-0,00034364485
0	-0,53628385	-2593,2974	-0,0025166071	-0,0024281717	-0,0019561129
0	-0,53572881	-2594,7026	-0,0004655323	-0,00052330049	0,00032085742
0	-0,53684562	-2595,8777	-0,0030089547	-0,0028479791	-0,0023990097
0	-0,53738654	-2599,9412	-0,00018753577	-0,00013283332	0,00071760849
0	-0,53759515	-2599,9451	-0,003156937	-0,0030579413	-0,0025964414
0	-0,53815842	-2600,8591	-0,00010347067	-3,9946648e-05	0,00085669186
0	-0,53863597	-2603,8145	-0,0032426578	-0,0031747529	-0,002735923
0	-0,53835583	-2604,2708	-0,00014123871	-2,4434652e-05	0,00073305197
0	-0,53932738	-2607,5886	-0,0033829154	-0,0032849577	-0,0028286339
0	-0,53913593	-2608,0276	6,6009816e-05	0,00018055322	0,0010390665
0	-0,54006648	-2609,9502	-0,0034268207	-0,0033124143	-0,0028911713
0	-0,54055601	-2612,8845	0,00021272208	0,00029191995	0,0011350672
0	-0,54122281	-2614,0542	-0,0036644535	-0,0035367142	-0,0030645095
0	-0,54194856	-2614,8103	0,00039413091	0,00058388035	0,0013871442
0	-0,5426079	-2617,5305	-0,0038336564	-0,00372842	-0,0032244409
0	-0,5432241	-2618,0947	0,00044688481	0,0006010065	0,0014034323
0	-0,54313016	-2620,3098	-0,0038352001	-0,0037016189	-0,0032114966
0	-0,54442656	-2622,5491	0,00048577465	0,00063197321	0,0014279346
0	-0,54444522	-2623,4146	-0,0037372326	-0,0035495881	-0,0031702153
0	-0,54521191	-2627,5247	0,00015264683	0,00031283541	0,0010821404
0	-0,54507184	-2627,5483	-0,0036140068	-0,0034643628	-0,0030292985
0	-0,54576248	-2629,1885	0,00028847833	0,00038704459	0,00117303
0	-0,54502338	-2631,6633	-0,003449267	-0,0033194157	-0,0029089032
0	-0,54652321	-2633,2952	4,6663044e-05	0,00016707284	0,00095990562
0	-0,54778308	-2633,6677	-0,0033688815	-0,0032304698	-0,0028330227
0	-0,54744411	-2635,5581	1,4045072e-05	0,00012760049	0,00096883229
0	-0,54809821	-2636,0386	-0,0033058897	-0,0032053799	-0,0026835282
0	-0,54768252	-2638,0952	-0,00020075488	-0,00010839214	0,00069491134
0	-0,54886341	-2639,9546	-0,0029413849	-0,0027958564	-0,002316654
0	-0,54923892	-2642,011	-0,00051704148	-0,00052284298	0,00025520072
0	-0,54996979	-2643,9058	-0,0024830145	-0,0023809788	-0,0018378129
0	-0,5504638	-2643,5669	-0,00090449979	-0,00090161967	-0,0001847157
0	-0,55015612	-2647,96	-0,0021398396	-0,0019303979	-0,0014402709
0	-0,55082738	-2651,2275	-0,0011485443	-0,0011387955	-0,0004459878
0	-0,55242777	-2652,6006	-0,0020695163	-0,0018609824	-0,0013617506
0	-0,55351782	-2655,1926	-0,0013315605	-0,001293992	-0,00059768715
0	-0,5535543	-2656,019	-0,0018869044	-0,0016489303	-0,0011648615
0	-0,55406916	-2658,0178	-0,0013833006	-0,0013146244	-0,00065124105
0	-0,55346638	-2660,0339	-0,0018087352	-0,0015558229	-0,0010192327
0	-0,55464876	-2658,9761	-0,0016498505	-0,0015817842	-0,00094547257
0	-0,55561364	-2663,2571	-0,0013277414	-0,0013763917	-0,00064471859
0	-0,55497587	-2662,9658	-0,0020642388	-0,0018538645	-0,0013443489
0	-0,55552125	-2663,5208	-0,0010748151	-0,00094232196	-0,00031726941
0	-0,55630505	-2666,5227	-0,0026589727	-0,0025636575	-0,0020781145
0	-0,55656582	-2668,6416	-0,00033366733	-0,00031752393	0,0004609669
0	-0,55768788	-2671,5947	-0,0030674529	-0,0028939815	-0,002442162
0	-0,55777061	-2672,6501	-0,00015718506	-7,8204372e-05	0,00071410293
0	-0,55923611	-2673,7578	-0,0032067792	-0,0031377394	-0,0026236873
0	-0,5592227	-2677,4785	-0,00013294091	5,8148817e-06	0,00081391988
0	-0,55946481	-2678,6543	-0,0032329396	-0,0031536673	-0,0026926801
0	-0,56038868	-2678,1904	-0,00011831406	-1,925608e-05	0,00075199374
0	-0,56069493	-2680,4766	-0,0033748432	-0,0031873053	-0,0028391196
0	-0,56105852	-2682,0132	0,00014697347	0,00030242157	0,0010747341
0	-0,56122541	-2684,9517	-0,0034670278	-0,0033751947	-0,0029106142
0	-0,56144893	-2686,8823	0,00021714848	0,00034117603	0,0010992424
0	-0,56191313	-2686,3767	-0,0037653625	-0,0036008903	-0,0031538345
0	-0,56326163	-2690,5076	0,00048038521	0,0006096079	0,0014799266
0	-0,56286228	-2691,8779	-0,0039833249	-0,0038189632	-0,0033389668
0	-0,56388152	-2694,031	0,00045787383	0,00058470067	0,0014401999
0	-0,56451631	-2695,741	-0,0038178477	-0,0036429288	-0,0031058521
0	-0,56446195	-2695,533	0,00043386375	0,00059150381	0,0013663564
0	-0,56550574	-2699,3691	-0,0037549858	-0,0035902527	-0,0031219022
0	-0,56625009	-2699,9036	0,00012487944	0,00031189751	0,0011068683
0	-0,56495816	-2698,8984	-0,0034866377	-0,0033315383	-0,0029044992
0	-0,56683195	-2703,2969	0,0001424212	0,00033576327	0,0011214208
0	-0,56753904	-2705,2529	-0,0035325447	-0,0034006273	-0,0029024763
0	-0,56790936	-2706,8677	0,00014381862	0,00023580473	0,0011245818
0	-0,56775737	-2708,6973	-0,0034216652	-0,0033226495	-0,0028035184
0	-0,56848156	-2709,5488	-3,6019483e-05	5,0588456e-05	0,0008942323
0	-0,56889504	-2713,353	-0,0032039292	-0,0031062944	-0,0026517066
0	-0,56915808	-2713,8459	-0,0001839063	-7,6221673e-05	0,00069449347
0	-0,56988966	-2715,3706	-0,0028358318	-0,0027403503	-0,0022564847
0	-0,57078451	-2718,9912	-0,00071081385	-0,00067460828	0,00015386034
0	-0,57095063	-2720,3108	-0,002348511	-0,0021458913	-0,0016816391
0	-0,57126653	-2723,967	-0,00084483088	-0,00092494901	-0,00015681263
0	-0,57204515	-2723,5579	-0,0022484011	-0,0019801531	-0,0014643816
0	-0,57177615	-2723,5452	-0,0012526541	-0,0012459055	-0,00052632182
0	-0,5722329	-2725,7725	-0,0020180517	-0,0018108815	-0,0012749779
0	-0,5731225	-2729,0164	-0,0012616785	-0,0012534539	-0,0005647447
0	-0,57412016	-2731,1401	-0,0019711955	-0,001727418	-0,0011701634
0	-0,57465285	-2732,9014	-0,0014718627	-0,0013490019	-0,00066853571
0	-0,57554245	-2733,051	-0,0017256414	-0,0015260191	-0,00096193561
0	-0,57556182	-2735,0435	-0,001724184	-0,0016402818	-0,0010304959
0	-0,57566613	-2736,7981	-0,001264054	-0,0012622183	-0,00062695006
0	-0,57588667	-2737,6191	-0,0021703644	-0,0020169059	-0,0015186402
0	-0,57656914	-2739,9202	-0,00090240088	-0,00085363752	-8,0892569e-05
0	-0,57735145	-2742,8933	-0,0026998334	-0,0025989267	-0,0021119402
0	-0,57759583	-2744,9265	-0,00032471254	-0,00029199003	0,00048756247
0	-0,57921338	-2747,6174	-0,0031280334	-0,0029920687	-0,0025803137
0	-0,57874691	-2747,3691	-0,00014263598	-2,7315336e-05	0,00077742134
0	-0,57952774	-2749,1006	-0,0032468894	-0,0031370653	-0,00265643
0	-0,57901812	-2750,4846	-0,00015980375	-1,7961911e-05	0,00078911241
0	-0,5804323	-2752,1475	-0,003262467	-0,0031132095	-0,002724264
0	-0,58067369	-2753,2871	-9,1607071e-05	2,2364438e-05	0,00080084556
0	-0,58036375	-2755,8184	-0,003356236	-0,0031779956	-0,002735642
0	-0,58147758	-2757,551	0,00010939504	0,00026690337	0,0010907543
0	-0,58214813	-2759,4548	-0,0036068649	-0,0034890436	-0,0030527608
0	-0,5824551	-2759,9431	0,00023534725	0,00041898104	0,0011931714
0	-0,58365095	-2761,981	-0,0037933476	-0,0035892874	-0,0031885037
0	-0,58304441	-2764,7993	0,00041826424	0,00060623733	0,0014501552
0	-0,58459938	-2765,0437	-0,003944552	-0,0037961898	-0,0033588058
0	-0,58413076	-2767,2214	0,00057548721	0,00074466743	0,0015395967
0	-0,58431256	-2770,5774	-0,0037035779	-0,0035814529	-0,0031013009
0	-0,58516562	-2772,9604	0,00033810065	0,00047988267	0,0012842698
0	-0,58610439	-2775,2295	-0,0037158388	-0,0035356253	-0,0031030697
0	-0,58676529	-2774,5388	0,00020769876	0,00033876591	0,0011528435
0	-0,58667362	-2778,0459	-0,0034493399	-0,0032333331	-0,0028325275
0	-0,58805871	-2780,9653	0,00011695098	0,000245075	0,0010025958
0	-0,58849227	-2780,3677	-0,0034684481	-0,0033490355	-0,0028724759
0	-0,58745593	-2783,3113	0,00019931627	0,00031709851	0,0011234661
0	-0,58893335	-2786,0508	-0,0034552214	-0,0032590684	-0,0028748065
0	-0,58910179	-2786,8838	-3,2095995e-05	6,7557063e-05	0,0009020635
0	-0,59059787	-2789,585	-0,0031547712	-0,0030612831	-0,0025095989
0	-0,59043616	-2788,2632	-0,00019791456	-0,00021940062	0,00061307423
0	-0,59127659	-2789,7156	-0,0028316947	-0,0026832062	-0,0022155915
0	-0,59160221	-2792,8909	-0,00076417695	-0,00068877742	1,9007421e-05
0	-0,59154481	-2793,2056	-0,0022825666	-0,0019797082	-0,0014476498
0	-0,59281439	-2796,0681	-0,00093767396	-0,0009953453	-0,00034380634
0	-0,5928427	-2797,5479	-0,0021342579	-0,0019787364	-0,0014141828
0	-0,59259683	-2798,8933	-0,0013088507	-0,0012778889	-0,00054099376
0	-0,59488344	-2802,7388	-0,00203551	-0,0017410839	-0,0012430071
0	-0,59338063	-2802,1482	-0,0012334632	-0,0011919109	-0,00054735463
0	-0,59489083	-2806,5024	-0,0019034385	-0,0016562885	-0,0011649125
0	-0,59538931	-2808,8745	-0,0015283738	-0,0013990342	-0,00075588631
0	-0,59628713	-2810,7073	-0,0017245635	-0,0015017006	-0,00089144846
0	-0,59645921	-2812,5347	-0,0017532719	-0,001605763	-0,0010599801
0	-0,5959444	-2813,9302	-0,0012783916	-0,0012035129	-0,00052299176
0	-0,59750307	-2814,5378	-0,0023334706	-0,002223854	-0,001688932
0	-0,59739649	-2817,0166	-0,00068887812	-0,00075503887	2,6964162e-05
0	-0,59891868	-2819,0078	-0,0027854869	-0,0025669567	-0,0021152943
0	-0,59849769	-2819,554	-0,00031986006	-0,00027413666	0,00053307024
0	-0,59856921	-2820,9651	-0,0031466242	-0,0031042814	-0,0026384941
0	-0,5995214	-2822,6318	-8,7625958e-05	8,4512219e-05	0,00078383746
0	-0,60060394	-2824,8064	-0,0032552525	-0,0031203304	-0,0026643868
0	-0,60140789	-2826,1509	-0,00012482094	-4,2905009e-05	0,00078380859
0	-0,60114491	-2827,0149	-0,0032928057	-0,0031930525	-0,0027963941
0	-0,60120153	-2830,9277	-4,9781956e-05	6,0372357e-05	0,00087648479
0	-0,60148239	-2833,3433	-0,0032886392	-0,0031964122	-0,0027473443
0	-0,60321915	-2835,312	0,00011620097	0,00024492151	0,0010311139
0	-0,60306716	-2836,1477	-0,0036854362	-0,0035028954	-0,0030502114
0	-0,60352015	-2836,658	0,00034350494	0,00048156217	0,0012763017
0	-0,60405958	-2841,6406	-0,0037798625	-0,0036418473	-0,003171402
0	-0,60473907	-2841,8772	0,00044597662	0,00059107767	0,0014282644
0	-0,60527921	-2843,1934	-0,0038612017	-0,0037227559	-0,0032216019
0	-0,60550642	-2845,5671	0,00056015619	0,00072863809	0,0015735865
0	-0,60648322	-2846,8804	-0,0038076227	-0,0036502925	-0,0031735315
0	-0,60646904	-2849,2737	0,00021426938	0,00040833096	0,0011818828
0	-0,60727298	-2852,6858	-0,0037032941	-0,0035026858	-0,0030971407
0	-0,60697198	-2852,689	0,00028633483	0,00043826341	0,0012623169
0	-0,60853136	-2855,4492	-0,0034706015	-0,0033286884	-0,0028717106
0	-0,60915798	-2857,2939	7,1704853e-05	0,00018168424	0,00098722463
0	-0,60975921	-2857,0854	-0,0033501876	-0,0032905973	-0,002836613
0	-0,60910809	-2858,634	4,1743479e-05	0,00020067215	0,0010585081
0	-0,61021596	-2860,7505	-0,0033937416	-0,0032605701	-0,0028045184
0	-0,61023235	-2863,0493	9,8833698e-06	0,00012901414	0,00092445232
0	-0,610888	-2865,4656	-0,0031033941	-0,0029468769	-0,0024490068
0	-0,61136484	-2867,103	-0,00031883101	-0,0003078049	0,00045599029
0	-0,61195642	-2870,9424	-0,0026495541	-0,0025473435	-0,0020312625
0	-0,61351287	-2873,3809	-0,00075335667	-0,0006446045	7,1696188e-05
0	-0,61332214	-2873,2258	-0,0022547734	-0,0020269433	-0,0015164869
0	-0,61263812	-2875,1797	-0,0011580326	-0,0011170285	-0,0004653066
0	-0,61399567	-2875,3569	-0,0020543253	-0,0019146773	-0,0014007509
0	-0,61464834	-2879,8857	-0,0012754761	-0,0012158747	-0,00054474949
0	-0,61461329	-2880,1443	-0,0020186757	-0,0017840548	-0,0012348802
0	-0,61528158	-2881,2048	-0,0013470525	-0,0013019243	-0,0006538264
0	-0,61583668	-2885,0276	-0,0018144002	-0,0015984182	-0,0010523112
0	-0,61659288	-2887,1533	-0,0014602295	-0,0014119525	-0,00080118928
0	-0,61688352	-2888,0044	-0,0016358567	-0,0015414156	-0,00097061362
0	-0,61692965	-2890,2146	-0,0018591244	-0,0016666907	-0,0011156371
0	-0,61854947	-2890,7419	-0,0011963077	-0,0010934102	-0,00046808488
0	-0,61843693	-2894,054	-0,0023803301	-0,0023071226	-0,0017521678
0	-0,61904341	-2895,3091	-0,00051124068	-0,00058092258	0,00021056269
0	-0,61884749	-2896,1096	-0,0028227125	-0,0026504747	-0,0022245839
0	-0,61962378	-2898,7632	-0,00026170246	-0,0001664403	0,00061547483
0	-0,61934888	-2899,7273	-0,0031957077	-0,0030902266	-0,0026521233
0	-0,62042922	-2901,9016	-0,00011976255	-4,753883e-05	0,0007798149
0	-0,6210804	-2905,2651	-0,0032479954	-0,0031142486	-0,0026771515
0	-0,6216042	-2905,5542	-7,8199373e-05	-1,138907e-05	0,00080129463
0	-0,62252951	-2909,1331	-0,0033066927	-0,0031978225	-0,0027082758
0	-0,62212348	-2910,7058	1,2297241e-05	0,00016076672	0,00095348078
0	-0,62365758	-2912,6655	-0,0033826223	-0,0032377033	-0,0028288558
0	-0,62289011	-2914,197	8,5741922e-05	0,00023172259	0,0010237378
0	-0,62371266	-2916,1895	-0,0036882916	-0,0034865818	-0,003083766
0	-0,62447262	-2919,3535	0,00047778478	0,00053510827	0,0013477182
0	-0,62469769	-2920,8511	-0,0039004253	-0,003692332	-0,0033067665
0	-0,62556714	-2921,6069	0,0004409274	0,0006067467	0,0013950721
0	-0,62536746	-2926,0166	-0,0038048963	-0,003697797	-0,0031835604
0	-0,62753111	-2929,8359	0,00056729157	0,00068025826	0,0014981244
0	-0,62737912	-2930,5464	-0,0037987351	-0,0036637303	-0,0032202362
0	-0,62716752	-2932,2222	0,00018596504	0,00033194022	0,0011643087
0	-0,62910092	-2931,8601	-0,0035670244	-0,0034695771	-0,002998644
0	-0,62890124	-2932,9961	0,00027305112	0,00042112617	0,0012334525
0	-0,62903613	-2936,7908	-0,0035569079	-0,0034226691	-0,0029642677
0	-0,62837827	-2937,7178	0,00016948659	0,00024183645	0,0010567284
0	-0,62988847	-2940,6072	-0,0033221752	-0,0032286881	-0,0028121462
0	-0,63062239	-2941,4744	1,2826349e-05	9,3036513e-05	0,00088026276
0	-0,63176304	-2941,9546	-0,0033896256	-0,003218876	-0,002821075
0	-0,63168478	-2942,6367	-7,4365526e-05	6,3763502e-05	0,0008758285
0	-0,63175035	-2943,679	-0,0029944524	-0,0028327364	-0,0024333501
0	-0,63268018	-2948,2805	-0,00045002677	-0,00044494326	0,00031671423
0	-0,63303113	-2951,0107	-0,0026147787	-0,0024944008	-0,0019612566
0	-0,63313097	-2949,5605	-0,00066965562	-0,00070492871	-9,6716485e-06
0	-0,63395798	-2952,0535	-0,0022231541	-0,0020522592	-0,0014825191
0	-0,63477683	-2954,7148	-0,0012347562	-0,0011900539	-0,00049612747
0	-0,63640773	-2957,5269	-0,0020886438	-0,0018868746	-0,0014125415
0	-0,6351158	-2957,5103	-0,0011456384	-0,0011437003	-0,00044156049
0	-0,63523948	-2958,189	-0,0019621393	-0,00170389	-0,001167361
0	-0,63655603	-2962,804	-0,0014685808	-0,0013753654	-0,00067876681
0	-0,63662159	-2965,6265	-0,0017889494	-0,0016198357	-0,0010887643
0	-0,6372683	-2967,1311	-0,0015207778	-0,0014472919	-0,00083987904
0	-0,6379478	-2970,0552	-0,0015613365	-0,0014116117	-0,0007884861
0	-0,6380558	-2970,8621	-0,0020157259	-0,0018226842	-0,0013069992
0	-0,638134	-2972,1638	-0,0011408981	-0,0010195986	-0,0003618589
0	-0,63926053	-2975,4136	-0,0023823506	-0,0022823024	-0,0017966592
0	-0,63972998	-2974,946	-0,00047589949	-0,00042404633	0,00025087665
0	-0,6397754	-2978,1726	-0,0029643821	-0,002842102	-0,0024281316
0	-0,64117384	-2980,5095	-0,00025729445	-0,00012662237	0,00064149598
0	-0,64137805	-2981,4722	-0,0031592799	-0,0030478116	-0,0026352368
0	-0,64175498	-2982,8953	-0,0001055187	-7,930211e-05	0,00075204665
0	-0,64086616	-2983,5085	-0,00324375	-0,0031030392	-0,0027084735
0	-0,64205229	-2986,6692	-9,8458258e-06	9,9296478e-05	0,00095131336
0	-0,64270127	-2989,5564	-0,0033043381	-0,0031613135	-0,0026440574
0	-0,64374137	-2990,8181	8,0602476e-05	0,00020746037	0,00098396966
0	-0,64353794	-2992,2432	-0,0034980469	-0,003318148	-0,0029129928
0	-0,64465928	-2994,5247	0,00022115055	0,00028545904	0,0010985474
0	-0,64492154	-2995,9204	-0,0036490008	-0,0034582627	-0,0030404488
0	-0,6452359	-2998,5261	0,00044076281	0,0006687438	0,0014423926
0	-0,64597279	-3000,4556	-0,0039450116	-0,0038255798	-0,0033750245
0	-0,64715374	-3002,7563	0,00057321769	0,00071888283	0,001523959
0	-0,64594674	-3005,4617	-0,0037631223	-0,0036199235	-0,0030851047
0	-0,64709413	-3006,0488	0,00044927481	0,00060185284	0,0013786636
0	-0,64778399	-3008,2415	-0,0037374932	-0,0036491624	-0,0031495281
0	-0,64941049	-3011,0781	0,00025601752	0,00037486546	0,0011524102
0	-0,64927709	-3012,4937	-0,0035014381	-0,0033414541	-0,002918693
0	-0,64952743	-3015,0278	0,00015627971	0,00032630237	0,0011617775
0	-0,64839572	-3015,4673	-0,0035900699	-0,0034278503	-0,0029809233
0	-0,65063763	-3018,5117	0,00013336088	0,00031244053	0,0010880737
0	-0,65087605	-3020,9104	-0,0034090106	-0,0032381697	-0,0028563454
0	-0,65090209	-3021,9785	-3,1970267e-05	0,00013856906	0,00092216174
0	-0,65130067	-3024,5493	-0,0032674333	-0,0030752462	-0,0026612715
0	-0,65289438	-3025,7029	-0,0001403311	-5,9422888e-05	0,00075397099
0	-0,65241981	-3026,4165	-0,0029880682	-0,0028224352	-0,0024025196
0	-0,65320802	-3030,3821	-0,00052305026	-0,0004687742	0,00028528876
0	-0,6539315	-3031,291	-0,0024441304	-0,0023127669	-0,0018482149
0	-0,65472054	-3034,9558	-0,00086114742	-0,00092257792	-0,00011419719
0	-0,65513402	-3036,4377	-0,0021971276	-0,0019488021	-0,0015007133
0	-0,65518171	-3036,8745	-0,0012169072	-0,0011748978	-0,000499624
0	-0,65533888	-3038,4683	-0,0020448077	-0,0017870542	-0,0013592464
0	-0,65594316	-3040,1733	-0,0012523789	-0,0012184604	-0,00057389302
0	-0,65665472	-3042,2432	-0,001870126	-0,0016614684	-0,0011423139
0	-0,6574586	-3045,8345	-0,0014079224	-0,001312522	-0,00068829628
0	-0,65727085	-3046,0974	-0,0018427996	-0,0016735237	-0,0010777445
0	-0,65899938	-3047,998	-0,0015971003	-0,0015149198	-0,00091211539
0	-0,65883249	-3049,7776	-0,0014141854	-0,0013041283	-0,00070897955
0	-0,65862834	-3051,0112	-0,0020526694	-0,001939063	-0,0013666115
0	-0,65978765	-3055,6187	-0,0009757533	-0,0009787993	-0,00016776254
0	-0,6600365	-3056,7727	-0,0025443146	-0,0023492659	-0,0019344854
0	-0,65962899	-3057,1309	-0,00047338422	-0,000354691	0,00042673756
0	-0,66088438	-3061,3938	-0,0031224142	-0,0029271988	-0,0025194928
0	-0,66174793	-3061,9636	-0,00016649348	-0,00010950492	0,00064594677
0	-0,6612711	-3062,6016	-0,0032318181	-0,0030926343	-0,002641126
0	-0,66233277	-3064,0408	-0,00010939781	7,5626713e-06	0,00076011574
0	-0,66253614	-3066,4985	-0,0032238823	-0,0031492284	-0,0027343328
0	-0,66305923	-3069,436	-9,6916483e-05	7,3230047e-05	0,00080727472
0	-0,66395104	-3069,3564	-0,0032770832	-0,00312516	-0,0027325787
0	-0,66516846	-3070,3972	2,5791669e-05	0,00017392325	0,00098049652
0	-0,66471547	-3073,3994	-0,0035490994	-0,0034129045	-0,0030093701
0	-0,66520274	-3075,3813	0,00021469677	0,00038263094	0,0011165607
0	-0,6656028	-3077,604	-0,003666105	-0,0035233435	-0,0031106279
0	-0,66628981	-3080,9907	0,00044666333	0,00059699803	0,0014018835
0	-0,66716522	-3082,0293	-0,0039366162	-0,0037426676	-0,0033503987
0	-0,66768676	-3086,2007	0,00067401881	0,0007863979	0,0016161788
0	-0,66813755	-3086,2932	-0,0038057421	-0,0036793086	-0,0032119511
0	-0,66796768	-3086,4529	0,00032849115	0,00046329145	0,0012884402
0	-0,66884905	-3089,8396	-0,0036987923	-0,0035243472	-0,0031220762
0	-0,66851008	-3091,7141	0,00027967704	0,00040484333	0,0011929143
0	-0,66995323	-3094,7307	-0,0034699412	-0,0033672974	-0,0029217203
0	-0,66972446	-3094,5508	8,1576873e-05	0,00023141378	0,00099460199
0	-0,67055225	-3095,0798	-0,0034594689	-0,0032580087	-0,0028674912
0	-0,67117882	-3099,2195	0,00016231628	0,00035954337	0,0011369976
0	-0,67202747	-3100,7434	-0,0034566955	-0,0033990219	-0,0029828912
0	-0,67169595	-3101,9944	3,50755e-05	0,00015829685	0,00097996404
0	-0,67214894	-3104,0728	-0,0031482081	-0,0030201024	-0,00260614
0	-0,67348552	-3106,2554	-0,00014421472	-0,00012808102	0,0006881142
0	-0,67265999	-3108,3057	-0,0029411011	-0,0028149686	-0,0023363866
0	-0,67354512	-3111,3003	-0,00057538127	-0,00049801084	0,00027818535
0	-0,67430586	-3111,1763	-0,0023727994	-0,0021892746	-0,0017354717
0	-0,67557693	-3113,8296	-0,0010182475	-0,0010483626	-0,00032687039
0	-0,67547488	-3114,3452	-0,0021947599	-0,0019949325	-0,0015114624
0	-0,67609024	-3115,8911	-0,0011429624	-0,0011199804	-0,00045033509
0	-0,67685694	-3117,9707	-0,0020227204	-0,0017222445	-0,0012336354
0	-0,67631531	-3120,0371	-0,0012744059	-0,0012287338	-0,00060371886
0	-0,6780073	-3124,6523	-0,0019077228	-0,0017062834	-0,0012133059
0	-0,67686212	-3126,2498	-0,0013644141	-0,0013258409	-0,00060563645
0	-0,67904365	-3127,8784	-0,001863227	-0,0016330532	-0,0010256236
0	-0,67790377	-3131,1282	-0,0017675199	-0,0015610342	-0,0010249504
0	-0,68037736	-3133,5352	-0,0014748897	-0,0012920249	-0,00067309861
0	-0,68015981	-3132,5146	-0,0020965978	-0,0019627588	-0,0014464485
0	-0,68065524	-3135,7805	-0,00074165897	-0,0008420138	-5,0104882e-05
0	-0,68093169	-3137,1719	-0,0026651509	-0,0024819085	-0,0020201367
0	-0,68165213	-3140,1658	-0,00046686298	-0,00041999176	0,00042146409
0	-0,68200529	-3141,6584	-0,0030721531	-0,0029268616	-0,0025251878
0	-0,68187565	-3142,165	-0,00018318438	-8,0325648e-05	0,00073989248
0	-0,68289042	-3145,7695	-0,0032398254	-0,0031452968	-0,0026922475
0	-0,68270862	-3147,4351	-6,4725318e-05	3,1240525e-05	0,00082613085
0	-0,68318617	-3148,2178	-0,0032907252	-0,0031496671	-0,0027063391
0	-0,68287623	-3149,449	-4,0699961e-05	0,00012092813	0,00089282979
0	-0,68467629	-3150,0825	-0,0033299392	-0,0032280602	-0,0027890452
0	-0,68515986	-3151,834	2,0410225e-05	0,00015548299	0,00099479978
0	-0,68476945	-3154,6885	-0,0035611333	-0,0034212247	-0,0029606952
0	-0,68545711	-3155,7539	0,00030060386	0,00045510562	0,0012442318
0	-0,68669093	-3159,9297	-0,0037686932	-0,0035906578	-0,0031916706
0	-0,68715584	-3160,7725	0,00042040338	0,00056320237	0,0013311288
0	-0,68658662	-3162,8074	-0,0038362662	-0,0037191471	-0,003297694
0	-0,68735409	-3164,2534	0,00063722767	0,00078998	0,0016002154
0	-0,68795455	-3164,3567	-0,0039027864	-0,003787132	-0,0033004666
0	-0,68858635	-3168,3979	0,00033530974	0,00042171011	0,0012348267
0	-0,68861473	-3171,2527	-0,0036237561	-0,0034269008	-0,0030453387
0	-0,6891802	-3172,2283	0,00035518286	0,00044781013	0,0012283523
0	-0,68938661	-3175,4539	-0,0035183839	-0,003396892	-0,0029649551
0	-0,69091618	-3176,8594	0,0001051549	0,00018713056	0,0010602581
0	-0,69108754	-3179,0513	-0,0033536907	-0,0031956502	-0,0027887952
0	-0,69178641	-3181,2991	8,7850349e-05	0,00023771063	0,0010183182
0	-0,69283473	-3181,8452	-0,0034501925	-0,0033495796	-0,0028926085
0	-0,69249868	-3184,6853	0,00018147359	0,00029938511	0,0010752439
0	-0,69222599	-3188,689	-0,0032284139	-0,0030184702	-0,0026309395
0	-0,6934002	-3190,4756	-0,00021259562	-0,00017893108	0,00063105865
0	-0,69458932	-3192,0129	-0,0027958483	-0,0026725361	-0,0022173822
0	-0,69413185	-3192,2837	-0,00058777211	-0,00057568878	0,00019238269
0	-0,6945774	-3194,5935	-0,0023798912	-0,0022443654	-0,001715039
0	-0,69506991	-3198,5698	-0,0010780268	-0,00104586	-0,00034384456
0	-0,69497973	-3197,4409	-0,0021319662	-0,0019614697	-0,001450084
0	-0,69575381	-3199,6172	-0,0011594335	-0,0011354683	-0,00046479012
0	-0,69692135	-3202,5876	-0,0019353465	-0,0016824636	-0,0011940008
0	-0,69708079	-3204,3838	-0,0012874827	-0,0012534267	-0,00058619468
0	-0,69752336	-3205,7759	-0,0020119047	-0,0017379577	-0,0011925433
0	-0,69785488	-3206,5347	-0,0014575786	-0,0013821741	-0,00070128037
0	-0,69844574	-3208,6584	-0,0016906499	-0,0015599051	-0,0010051578
0	-0,69796145	-3211,6487	-0,0017528539	-0,0015789741	-0,0010350966
0	-0,70021522	-3212,6609	-0,001511403	-0,0012686037	-0,00071626256
0	-0,70040673	-3217,1711	-0,0021624025	-0,0020322111	-0,0014814038
0	-0,70084107	-3219,0413	-0,00061524071	-0,00061615201	1,9886011e-05
0	-0,70076656	-3220,3438	-0,0027637295	-0,0026581681	-0,0021242562
0	-0,70172846	-3222,1379	-0,00040533327	-0,00038721407	0,00040806731
0	-0,70121658	-3222,0439	-0,0030597467	-0,0029412117	-0,002485876
0	-0,7033661	-3226,5742	-0,00012439792	-1,8335104e-05	0,00076981192
0	-0,70339739	-3227,3103	-0,003238159	-0,0031342958	-0,0027269551
0	-0,70261288	-3227,5698	-7,6004944e-05	-6,821665e-07	0,00080617669
0	-0,70333034	-3230,5979	-0,0032186499	-0,0031383499	-0,0027699275
0	-0,70391226	-3232,6614	-3,8381986e-05	0,00012340915	0,00096372666
0	-0,70598793	-3233,905	-0,0034093945	-0,0033243769	-0,0028548893
0	-0,70535314	-3237,0151	2,7335773e-05	0,00013124289	0,00093617529
0	-0,70533979	-3236,0303	-0,0035229512	-0,0033445649	-0,0029379004
0	-0,70596635	-3239,4922	0,00038464423	0,00047264877	0,0013076628
0	-0,70616829	-3242,179	-0,0037774709	-0,003653774	-0,0032070312
0	-0,70721805	-3243,2688	0,00049957645	0,00061840267	0,0014047059
0	-0,70815533	-3246,1682	-0,0038094192	-0,0036331604	-0,0032436838
0	-0,70774555	-3246,5349	0,00056602934	0,00069444196	0,0014677745
0	-0,70908892	-3248,1262	-0,0038327072	-0,0037733093	-0,0033304351
0	-0,70927513	-3250,0762	0,00040637024	0,00051452505	0,0012872525
0	-0,71069896	-3250,6479	-0,0035084742	-0,0033657607	-0,0029510239
0	-0,71008354	-3253,2766	0,00025106579	0,00039986699	0,0011675259
0	-0,71158558	-3256,5984	-0,003625751	-0,0034700346	-0,0030236705
0	-0,71114004	-3258,0552	0,00015164915	0,00025174359	0,0010726358
0	-0,71117353	-3260,4521	-0,0034220014	-0,0033070338	-0,00289703
0	-0,71229708	-3263,4087	-1,3702811e-05	0,00010594873	0,00092901947
0	-0,71332824	-3264,8291	-0,0032845766	-0,0031804945	-0,002762577
0	-0,71348548	-3267,6472	2,8230716e-06	0,00011705299	0,00093128387
0	-0,7126056	-3268,7756	-0,0031969436	-0,0030450122	-0,0026207487
0	-0,7144891	-3270,7063	-0,00031641815	-0,00027767359	0,00049938326
0	-0,71418434	-3272,4961	-0,0026346415	-0,0025065315	-0,0021084214
0	-0,71505755	-3274,8718	-0,00061046967	-0,00067691656	7,8618832e-05
0	-0,7155292	-3278,2258	-0,0024470198	-0,0022540267	-0,0017732362
0	-0,7168777	-3279,1577	-0,0011035934	-0,0010096125	-0,00031415137
0	-0,71605444	-3280,7134	-0,0020671063	-0,0018721498	-0,0013271661
0	-0,71666539	-3282,7656	-0,0011998509	-0,0012006151	-0,00052192493
0	-0,71814507	-3284,3896	-0,0020100309	-0,0017874255	-0,0013058271
0	-0,71769357	-3286,4988	-0,0013048827	-0,0012818386	-0,00057191966
0	-0,71866214	-3288,6436	-0,0019261311	-0,0016198281	-0,0011052806
0	-0,71915317	-3289,9092	-0,0015240961	-0,0014308481	-0,00080563867
0	-0,71910024	-3294,3845	-0,0016733013	-0,0015906179	-0,00098978623
0	-0,72075355	-3295,3542	-0,0017570044	-0,0016053416	-0,0010862905
0	-0,72000921	-3296,4292	-0,0013178551	-0,0012078477	-0,00054368697
0	-0,72054791	-3299,6663	-0,0022994138	-0,0020873172	-0,0016260088
0	-0,72093457	-3300,5168	-0,00069880945	-0,000624654	0,00012377731
0	-0,72190911	-3303,342	-0,0028551251	-0,0027558641	-0,0022679416
0	-0,72232634	-3305,2522	-0,00032546674	-0,00026631262	0,00048734475
0	-0,72230697	-3305,6555	-0,0031347431	-0,0030177901	-0,0026017861
0	-0,72325766	-3309,7527	-0,00015641017	-4,9138358e-05	0,00069760025
0	-0,72279125	-3311,5962	-0,0032305361	-0,0030556298	-0,0026442211
0	-0,72501153	-3312,9866	-0,00010560543	3,8202037e-05	0,0007793869
0	-0,72474331	-3315,7046	-0,0032920719	-0,0031447907	-0,0026893641
0	-0,72531253	-3317,5786	-2,2897584e-05	7,0527138e-05	0,00089364208
0	-0,72587061	-3320,5298	-0,0034986504	-0,0033073365	-0,002940834
0	-0,72644651	-3320,5647	0,00010449628	0,00024298394	0,0010371897
0	-0,72731376	-3320,6138	-0,0035504422	-0,003429872	-0,0029808676
0	-0,72616267	-3324,5217	0,00035365738	0,00047341859	0,0012456693
0	-0,72833151	-3328,5007	-0,0037945716	-0,0036803475	-0,0032595373
0	-0,72864223	-3328,2917	0,00053325307	0,00068858598	0,0015244478
0	-0,7289663	-3329,9812	-0,0038900874	-0,0037259473	-0,0032403537
0	-0,72862059	-3331,4358	0,00046257934	0,00054276281	0,001391824
0	-0,7296257	-3333,7334	-0,0038376558	-0,0037012508	-0,0032420431
0	-0,7301718	-3336,8103	0,00039652339	0,00052357919	0,0013044998
0	-0,73031259	-3338,7273	-0,0035209632	-0,0033823792	-0,0029531168
0	-0,73150992	-3342,5842	0,00012010249	0,00028607147	0,0010291087
0	-0,73159188	-3342,958	-0,0035181374	-0,0034480745	-0,0030052967
0	-0,7323429	-3344,6501	0,0002143906	0,00044021648	0,0011632307
0	-0,73246509	-3348,2432	-0,003485434	-0,0033934072	-0,0029495871
0	-0,73373091	-3349,2053	4,2022293e-05	0,00019673683	0,0010612059
0	-0,73406029	-3350,8967	-0,0032887172	-0,0031265086	-0,002693261
0	-0,73446184	-3350,7595	-1,5985861e-05	9,876374e-05	0,00090517005
0	-0,73422194	-3350,5398	-0,0031278417	-0,0030391037	-0,0025757405
0	-0,73455423	-3354,1021	-0,00039801578	-0,00035648557	0,00039702287
0	-0,73625892	-3356,1687	-0,0026447438	-0,0024482487	-0,0019482822
0	-0,73504078	-3359,4016	-0,00069690682	-0,0007480504	-4,0654522e-05
0	-0,73586404	-3362,2346	-0,0023391987	-0,0022684925	-0,0017450765
0	-0,73700249	-3362,4553	-0,0010680427	-0,0011066138	-0,00034972158
0	-0,73814839	-3365,9473	-0,001963357	-0,0017530991	-0,0013015732
0	-0,7382378	-3368,6489	-0,0011638687	-0,0011787411	-0,00049437524
0	-0,73839951	-3368,9771	-0,0020113415	-0,0018300789	-0,0013422043
0	-0,73871017	-3371,6306	-0,001372496	-0,001330295	-0,00070536148
0	-0,73950291	-3371,845	-0,0018378063	-0,0016243219	-0,0010652569
0	-0,7403307	-3375,8755	-0,0015467202	-0,0014717998	-0,00074622454
0	-0,74038357	-3377,6853	-0,001669902	-0,0014804512	-0,00094777916
0	-0,74088871	-3378,4075	-0,0018251644	-0,0017392539	-0,0011932777
0	-0,74241233	-3381,5447	-0,0010316315	-0,0010997509	-0,00033688874
0	-0,74177313	-3383,6331	-0,0023545572	-0,0021542353	-0,0016315691
0	-0,7411018	-3384,7566	-0,00076395157	-0,0006708664	5,2777978e-05
0	-0,74317157	-3388,4285	-0,0028445788	-0,0027428642	-0,0022556437
0	-0,74348676	-3388,7644	-0,0002148444	-0,00011122147	0,00064683653
0	-0,74370134	-3392,6536	-0,0031647719	-0,0030574289	-0,0026097209
0	-0,74380487	-3394,5493	-0,0001839477	-9,0933907e-05	0,00074284355
0	-0,74471164	-3394,0583	-0,003143	-0,0030677898	-0,0025918155
0	-0,74477267	-3396,5632	-8,1095932e-05	1,9215122e-06	0,00081872474
0	-0,74608994	-3399,377	-0,0032499537	-0,0031577644	-0,0027261705
0	-0,74682236	-3401,1885	-3,9059523e-05	1,8404389e-05	0,00083313306
0	-0,7463336	-3402,5505	-0,0035012688	-0,0033665828	-0,0029190434
0	-0,74648559	-3403,4844	0,0002273779	0,00034091799	0,0011468084
0	-0,74723065	-3406,4485	-0,0036032803	-0,0034983798	-0,0030395007
0	-0,74827969	-3409,561	0,00033870194	0,00048750738	0,0012850253
0	-0,74957836	-3410,1255	-0,0038158665	-0,0036792248	-0,003210718
0	-0,74979734	-3411,9663	0,00056285632	0,00071856502	0,0015314174
0	-0,74872375	-3412,7334	-0,0039573391	-0,0037847834	-0,0033346256
0	-0,75003803	-3414,8723	0,00041458436	0,00056548073	0,0013547183
0	-0,75072718	-3417,2542	-0,0036697886	-0,0035575258	-0,0031302101
0	-0,750947	-3418,6172	0,00034293538	0,00051807257	0,0012930643
0	-0,75187457	-3421,8882	-0,0035860301	-0,0034489268	-0,0029859566
0	-0,7520318	-3423,9065	4,8916554e-05	0,00018584072	0,0009677303
0	-0,75292957	-3423,7966	-0,0034137263	-0,003314354	-0,0028843766
0	-0,75276643	-3425,592	0,00017282437	0,00028684607	0,0011335912
0	-0,75314116	-3429,3586	-0,0034373577	-0,003409374	-0,0029088834
0	-0,75391757	-3433,7717	7,2673574e-05	0,00028935762	0,001052377
0	-0,75552016	-3435,6985	-0,0033560486	-0,0031967242	-0,0027197364
0	-0,75560659	-3433,5259	-0,00011080221	-6,4330387e-05	0,00074130163
0	-0,75465965	-3436,0439	-0,0030439971	-0,0028831547	-0,0024798419
0	-0,7559076	-3439,9465	-0,00042433792	-0,00031929638	0,00045477212
0	-0,75652075	-3441,459	-0,0025826099	-0,002478647	-0,0019890873
0	-0,75695586	-3444,1191	-0,00086653855	-0,00090659753	-0,00019444496
0	-0,75779784	-3444,9763	-0,002201241	-0,0020034374	-0,0014769791
0	-0,75772852	-3446,3567	-0,0010467706	-0,0010989504	-0,00034350198
0	-0,75928271	-3449,1179	-0,0020288466	-0,0018389302	-0,0013124396
0	-0,75989139	-3449,0549	-0,0011808448	-0,001263447	-0,00056200847
0	-0,75953376	-3450,7622	-0,0019857197	-0,0017644963	-0,0012546666
0	-0,75981545	-3454,656	-0,0014532028	-0,0013463431	-0,00072142435
0	-0,76070577	-3456,3474	-0,0018570377	-0,0016919952	-0,0011800966
0	-0,76105297	-3459,3679	-0,001473323	-0,0014018741	-0,00077350432
0	-0,76161695	-3460,9072	-0,0016052407	-0,0014046344	-0,00083505921
0	-0,76209605	-3462,2549	-0,001912225	-0,001867789	-0,0012452563
0	-0,7615447	-3465,0701	-0,00096073904	-0,0010278963	-0,00028967299
0	-0,76281357	-3464,428	-0,0023919046	-0,0022768546	-0,0018499952
0	-0,76333284	-3467,4099	-0,00061970833	-0,00057787448	0,00019977792
0	-0,76375753	-3469,5562	-0,0029743095	-0,0028599666	-0,0024158882
0	-0,76332539	-3471,5322	-0,00014928344	-0,00010981115	0,00072690647
0	-0,76493096	-3474,4622	-0,0031210766	-0,0030741342	-0,0025987381
0	-0,76537728	-3475,6169	-0,0001241095	-0,00011215055	0,00075338176
0	-0,76572073	-3477,1763	-0,0032261647	-0,0031341021	-0,0026658492
0	-0,76641667	-3481,248	-3,4794066e-05	3,7947309e-05	0,00083491753
0	-0,76581311	-3482,8901	-0,0033066021	-0,0031829148	-0,0027573921
0	-0,76752234	-3484,5808	-3,2643438e-05	6,7956295e-05	0,00090083497
0	-0,76819062	-3486,2468	-0,0034520093	-0,0033417554	-0,0028894155
0	-0,76914281	-3488,4375	0,00024168214	0,00039861826	0,0012056665
0	-0,76843798	-3491,7312	-0,0036869415	-0,0035796734	-0,0031027186
0	-0,76900649	-3493,2793	0,00036995625	0,00050648849	0,0012878429
0	-0,76898861	-3494,229	-0,0038055591	-0,0037024333	-0,0032377872
0	-0,76980662	-3498,2346	0,00054956472	0,00064916641	0,0014854434
0	-0,77071416	-3499,1943	-0,0039711976	-0,0037694774	-0,0033428166
0	-0,77177137	-3501,2458	0,00045485911	0,00055580057	0,001409653
0	-0,77138543	-3501,0833	-0,0036397807	-0,0034973638	-0,003071632
0	-0,772506	-3502,0698	0,00030781579	0,00046028825	0,0012120839
0	-0,77260882	-3505,0027	-0,0036362053	-0,0035256571	-0,0031033712
0	-0,77293742	-3507,783	6,5759814e-05	0,00020973758	0,0010890537
0	-0,77307522	-3510,6267	-0,0033546714	-0,0032894458	-0,0027886368
0	-0,77322197	-3513,3176	1,2886012e-05	0,00017521367	0,00096086698
0	-0,77428818	-3514,9207	-0,003430984	-0,0032847226	-0,0028142063
0	-0,77416599	-3515,8235	0,00019934509	0,00031709112	0,0011206454
0	-0,77488196	-3517,1938	-0,0033007017	-0,0032049953	-0,0027913405
0	-0,77560842	-3519,1836	-0,00018993589	-0,0001407466	0,00068921322
0	-0,77634978	-3521,4939	-0,0028958332	-0,0027936709	-0,002288782
0	-0,77635199	-3521,8752	-0,00037429587	-0,00040442994	0,00040401088
0	-0,77662241	-3523,8774	-0,0025844425	-0,0024673706	-0,0019764942
0	-0,77818334	-3527,7166	-0,0009391593	-0,00086567493	-0,00019063178
0	-0,77754331	-3529,2012	-0,0021525235	-0,0019536915	-0,0014352323
0	-0,77868032	-3532,4436	-0,0010958673	-0,0011411974	-0,00032206776
0	-0,77906251	-3533,1292	-0,0020662767	-0,0018166678	-0,0013057366
0	-0,77928007	-3533,4321	-0,0013705803	-0,0013079573	-0,00061956543
0	-0,78008103	-3539,0117	-0,0018680933	-0,0017062627	-0,0012137459
0	-0,78084993	-3541,4333	-0,0014024205	-0,0013094142	-0,00069389644
0	-0,78101605	-3543,3132	-0,0018078364	-0,0016900046	-0,0010806704
0	-0,782381	-3544,3647	-0,00150447	-0,0014785425	-0,00082697457
0	-0,7821843	-3545,0442	-0,001496207	-0,0013050279	-0,00072592334
0	-0,78196079	-3550,5532	-0,0019457401	-0,0018762212	-0,0012715537
0	-0,78370869	-3551,4556	-0,00096751878	-0,00093506661	-0,00019847996
0	-0,78306049	-3551,4116	-0,0026559602	-0,0025212823	-0,0020396709
0	-0,78354847	-3555,1365	-0,00042800873	-0,00045458393	0,00040778535
0	-0,78539401	-3557,4082	-0,0030095533	-0,0028942118	-0,0023812419
0	-0,78381002	-3558,717	-0,00017580496	-0,00013788632	0,00068911054
0	-0,78624636	-3562,0352	-0,0032094654	-0,0031043955	-0,0026297758
0	-0,78578144	-3561,073	-7,0233509e-05	1,2575765e-05	0,00081299007
0	-0,78771639	-3565,522	-0,0031487851	-0,0031396758	-0,0026729715
0	-0,78682971	-3567,2566	-6,2981562e-05	3,0724561e-05	0,0008243887
0	-0,78728426	-3567,4048	-0,0034104879	-0,0032780892	-0,0027787979
0	-0,78766793	-3569,719	3,3324177e-05	0,00013886197	0,00099393958
0	-0,78806281	-3571,2542	-0,0034327679	-0,0032814313	-0,0028606371
0	-0,78849643	-3572,6985	0,00025596237	0,00035367251	0,0012041118
0	-0,78882647	-3575,6301	-0,0037408907	-0,0036188066	-0,0031688474
0	-0,79028755	-3577,6865	0,00052374147	0,00058824418	0,0014367816
0	-0,79037398	-3580,3877	-0,0037599104	-0,0036534045	-0,0031904909
0	-0,79087764	-3582,4783	0,00042444401	0,00057282194	0,0014059356
0	-0,79138577	-3582,8538	-0,0038903081	-0,0037446504	-0,0032366761
0	-0,79163164	-3585,2451	0,00046951114	0,00055904692	0,0014276636
0	-0,79305321	-3586,9236	-0,0036327736	-0,0034533921	-0,0030281697
0	-0,79276115	-3589,6211	0,00018365477	0,00029987763	0,0011163168
0	-0,79350543	-3592,4275	-0,0034721729	-0,0033746578	-0,0029460725
0	-0,79432577	-3592,0591	0,00019070183	0,00033231094	0,0011342745
0	-0,79427361	-3593,7551	-0,0034108039	-0,0032727239	-0,0028776561
0	-0,79518783	-3596,3521	3,3033866e-05	0,00019862421	0,00099021487
0	-0,79573619	-3597,6145	-0,0033838199	-0,0032320318	-0,0028056258
0	-0,79474896	-3600,416	9,6233125e-05	0,00022216131	0,00099577231
0	-0,79643202	-3602,7683	-0,0032393814	-0,0031533618	-0,0026857399
0	-0,79664516	-3605,2717	-0,00021549946	-0,00012762148	0,00065183546
0	-0,79753101	-3607,0022	-0,0028880441	-0,0027576115	-0,002279859
0	-0,79748631	-3606,5037	-0,0005170533	-0,00059097953	0,00019998953
0	-0,79730821	-3611,0085	-0,0024676651	-0,0023221863	-0,0018575878
0	-0,79917759	-3614,0762	-0,00092654553	-0,00091321167	-0,00021346836
0	-0,79909861	-3614,8567	-0,0020859244	-0,0018885882	-0,0013534809
0	-0,7996552	-3615,8159	-0,0010441929	-0,0011350889	-0,00038337609
0	-0,80060214	-3615,9348	-0,0020627012	-0,0018041615	-0,0013286422
0	-0,80044866	-3618,8271	-0,0013971325	-0,001325014	-0,00065568148
0	-0,80131888	-3622,0835	-0,0019324181	-0,0017306521	-0,0012212202
0	-0,80109537	-3623,6582	-0,0013244625	-0,0013341763	-0,00064272946
0	-0,80201399	-3626,4553	-0,0017326069	-0,0015751038	-0,00099888584
0	-0,80357641	-3628,0466	-0,0016144705	-0,0015845842	-0,00097280811
0	-0,80339909	-3628,8318	-0,001453915	-0,0014033663	-0,00069673045
0	-0,80320466	-3631,8687	-0,0020798089	-0,0018941835	-0,00133935
0	-0,80412102	-3632,0015	-0,00097755366	-0,00085390743	-0,00013853547
0	-0,80403614	-3634,4028	-0,0027482111	-0,0026175741	-0,0021873226
0	-0,80524313	-3637,6714	-0,00027874258	-0,00033794277	0,0005039692
0	-0,80473948	-3638,208	-0,0030264021	-0,002832172	-0,0024459495
0	-0,80548298	-3639,98	-0,0002045116	-9,0947207e-05	0,00070756837
0	-0,80615354	-3641,9221	-0,0032960284	-0,003128964	-0,0027207064
0	-0,806687	-3645,3103	-0,00010670075	-7,0590431e-08	0,00085002644
0	-0,80701709	-3647,9507	-0,0031981906	-0,0031455543	-0,0026468826
0	-0,80816001	-3649,0342	-7,8978483e-05	1,4532861e-06	0,00083358516
0	-0,80935585	-3651,1479	-0,0034383286	-0,0033135964	-0,0028535619
0	-0,80847216	-3652,7808	0,00010402611	0,0002586277	0,0010391105
0	-0,80920529	-3654,8188	-0,0034843388	-0,0033829587	-0,0028831619
0	-0,80921721	-3657,1309	0,0002540827	0,00036602741	0,0011679219
0	-0,81004947	-3658,1257	-0,0037902335	-0,0036095739	-0,0031572331
0	-0,81134212	-3661,5691	0,00053551793	0,00065495371	0,0014934997
0	-0,81087053	-3665,3372	-0,0038769781	-0,0037430355	-0,003286757
0	-0,81174445	-3665,0637	0,0004649561	0,00059209019	0,0013774158
0	-0,81259537	-3667,165	-0,0037726653	-0,0036308456	-0,0032288579
0	-0,81249404	-3669,8494	0,00048652859	0,00060553849	0,0013686976
0	-0,81354827	-3671,8521	-0,0036225105	-0,0035441434	-0,0030539799
0	-0,81411451	-3673,9126	0,00010113159	0,00027257792	0,0010637102
0	-0,81410408	-3673,5327	-0,003553706	-0,0034110844	-0,002958986
0	-0,81391037	-3675,8906	0,00021726388	0,00030282891	0,0011801766
0	-0,8150779	-3681,0442	-0,0035205069	-0,0033858726	-0,0029192481
0	-0,81592649	-3682,3298	0,0001282114	0,00027198618	0,0010898558
0	-0,81506896	-3684,616	-0,0033433018	-0,0031978323	-0,0027909218
0	-0,81602263	-3686,9565	-5,5757555e-05	2,5953466e-05	0,00082409522
0	-0,81683546	-3688,2522	-0,0032527545	-0,0031705238	-0,0026664622
0	-0,81775039	-3690,0725	-0,00025326546	-0,00014037341	0,00066077698
0	-0,81809831	-3689,9563	-0,0027806496	-0,0026475759	-0,0021651771
0	-0,81818771	-3691,7971	-0,00064349675	-0,00068103767	8,8451263e-05
0	-0,81904382	-3696,6211	-0,0023490342	-0,0021852786	-0,001747473
0	-0,8194074	-3696,325	-0,00084033585	-0,00090574258	-0,00018753244
0	-0,81988275	-3698,6716	-0,0021211286	-0,001886655	-0,0014269914
0	-0,81975234	-3700,6274	-0,0012237009	-0,0012871096	-0,00055027124
0	-0,82095265	-3703,9854	-0,00200709	-0,0018352222	-0,0013016888
0	-0,82121718	-3706,3203	-0,001287314	-0,0012536003	-0,00055957196
0	-0,82173198	-3708,042	-0,0019653337	-0,0016814403	-0,0012051314
0	-0,82256424	-3710,8049	-0,0015311481	-0,0014012952	-0,00077789603
0	-0,82270205	-3714,0225	-0,0017160518	-0,0014998033	-0,00092388986
0	-0,82295388	-3714,4246	-0,0016399197	-0,0015904072	-0,00098515803
0	-0,82284212	-3716,5142	-0,0012610535	-0,0012802773	-0,00058770686
0	-0,82409751	-3718,7427	-0,0022171177	-0,0020300564	-0,0015491209
0	-0,82401782	-3719,7756	-0,0008845618	-0,00076991483	-6,3079606e-05
0	-0,82552284	-3724,1924	-0,0027607796	-0,0026659104	-0,002130148
0	-0,82508475	-3723,9185	-0,00028564531	-0,00028904874	0,00056879857
0	-0,82600486	-3725,1338	-0,003078789	-0,0029958452	-0,0025871869
0	-0,82751143	-3726,3391	-0,00013539044	-7,2037416e-05	0,00073170668
0	-0,82724917	-3727,5847	-0,00318659	-0,0031004362	-0,0026850239
0	-0,82735419	-3730,4924	-7,7339646e-05	-5,0378425e-05	0,00072466489
0	-0,82754642	-3733,3723	-0,003244079	-0,003158123	-0,0027125888
0	-0,82835853	-3735,0376	-8,8686211e-05	4,4770972e-05	0,00083044812
0	-0,82834661	-3738,7563	-0,0033641364	-0,0032159993	-0,0028232376
0	-0,82982552	-3740,4807	0,00023565037	0,0003154375	0,0010988506
0	-0,82978237	-3741,3318	-0,0035904711	-0,0034656546	-0,0030781401
0	-0,83047378	-3743,0735	0,00034061988	0,00050054473	0,0012559133
0	-0,8308813	-3742,884	-0,0037247934	-0,0036721614	-0,0031800116
0	-0,831227	-3746,1604	0,00052660459	0,00064058544	0,0015035347
0	-0,83155334	-3746,5906	-0,0039170594	-0,0038517227	-0,0033321867
0	-0,83238184	-3749,0935	0,00047888869	0,00061710604	0,0014347165
0	-0,83248019	-3752,2473	-0,0036855433	-0,0035535395	-0,0031354697
0	-0,83391893	-3754,7573	0,00041611376	0,00055844459	0,0012775348
0	-0,83381307	-3756,4243	-0,0036851487	-0,0035225763	-0,0030892617
0	-0,83433688	-3758,5845	0,00015222191	0,00028771543	0,0010614838
0	-0,83492249	-3759,46	-0,0034414392	-0,0032979557	-0,002843197
0	-0,83579791	-3763,2969	0,00015898899	0,0002819642	0,0011219929
0	-0,83591568	-3765,1733	-0,0034977121	-0,0033523797	-0,0029276425
0	-0,83639395	-3766,793	0,00021429107	0,00030114868	0,0011342501
0	-0,83688867	-3770,7434	-0,0033687321	-0,003267416	-0,002790635
0	-0,83760393	-3773,2039	-3,5206322e-05	-2,4185283e-06	0,00080099795
0	-0,83869922	-3775,72	-0,0031862133	-0,0030409091	-0,0026059963
0	-0,83774555	-3775,6143	-0,00028123171	-0,00018768045	0,00061237329
0	-0,83899647	-3777,364	-0,0027084285	-0,0025827428	-0,0021298029
0	-0,83895475	-3780,1882	-0,00076931686	-0,00073912268	-4,1174007e-06
0	-0,83910823	-3781,4436	-0,0022743924	-0,0020694076	-0,0016121995
0	-0,83999187	-3783,6279	-0,00092107826	-0,0010075455	-0,0002719386
0	-0,84049177	-3784,9771	-0,0021024505	-0,0018572031	-0,0013415419
0	-0,84117126	-3786,5085	-0,0012900981	-0,0012714808	-0,00054787239
0	-0,84247363	-3788,3142	-0,0019954583	-0,0018124538	-0,0013618391
0	-0,84161162	-3789,9597	-0,0012253777	-0,0012350046	-0,00052436034
0	-0,84289759	-3792,4482	-0,0018938915	-0,0016633299	-0,0010851616
0	-0,84310025	-3794,6921	-0,0014911783	-0,00140922	-0,0007928618
0	-0,84287453	-3795,4802	-0,001585884	-0,0014388961	-0,00086342567
0	-0,84282756	-3797,3479	-0,0016933153	-0,0016417039	-0,0010729349
0	-0,84417313	-3800,2183	-0,0011777064	-0,0011315686	-0,00045836228
0	-0,84498227	-3801,6711	-0,0022899604	-0,0021917641	-0,0017392703
0	-0,8454479	-3805,051	-0,00072853081	-0,00065472233	-2,6107773e-06
0	-0,84625483	-3806,6311	-0,0027534263	-0,0026025188	-0,0021653222
0	-0,84698796	-3806,7039	-0,00023661116	-0,00015447248	0,00060416351
0	-0,84771144	-3808,2737	-0,0031885759	-0,0030514509	-0,0026708394
0	-0,84837747	-3809,77	-6,4653723e-05	-1,8011524e-05	0,00079950661
0	-0,84779036	-3811,3186	-0,0031737601	-0,0031059813	-0,0026805059
0	-0,84815025	-3814,0085	-0,00010971416	-1,802628e-05	0,00078392943
0	-0,84932518	-3815,0437	-0,0033603527	-0,0032537326	-0,0028293459
0	-0,84952414	-3818,4165	-6,1432656e-05	0,00011465645	0,0009138133
0	-0,84989965	-3820,7224	-0,0032834639	-0,0031682574	-0,0027335682
0	-0,85026991	-3821,1279	0,00016192454	0,0003405915	0,001093559
0	-0,85040033	-3825,0767	-0,0036476678	-0,0035613873	-0,0031095478
0	-0,85188675	-3826,1741	0,0003528285	0,00049094629	0,0012439669
0	-0,85204244	-3828,4834	-0,0037634219	-0,0036363611	-0,0031469427
0	-0,85129964	-3829,8062	0,00050253759	0,0006090916	0,001437242
0	-0,85254908	-3831,5615	-0,0039537027	-0,0037742227	-0,0033435016
0	-0,8537091	-3834,6621	0,0005632987	0,00068767398	0,0015104545
0	-0,85359442	-3836,551	-0,0036504222	-0,0035121066	-0,0031043671
0	-0,85354894	-3838,1567	0,00029103947	0,00044323097	0,0012323993
0	-0,85418671	-3840,802	-0,0036594979	-0,0035057361	-0,0031105289
0	-0,8545205	-3841,8611	0,00019847779	0,00030318517	0,0011288986
0	-0,85578114	-3845,4739	-0,0034036608	-0,0032688179	-0,002888652
0	-0,85576773	-3848,2397	7,0308888e-05	0,00021410872	0,0010480274
0	-0,85552633	-3850,6619	-0,0034226249	-0,0032388717	-0,002839911
0	-0,8564986	-3853,6521	8,8419474e-05	0,00022004034	0,0010316576
0	-0,85718262	-3856,7634	-0,0034422623	-0,0032773197	-0,0028772547
0	-0,85942674	-3856,3379	-7,2196417e-06	0,00010500605	0,00092017319
0	-0,85800886	-3857,4424	-0,0030496595	-0,0029107106	-0,002498999
0	-0,85965693	-3858,3225	-0,00030596106	-0,00036386348	0,00042231803
0	-0,85988271	-3860,1421	-0,0026452809	-0,0025667718	-0,0021103993
0	-0,86040497	-3862,5151	-0,00074721337	-0,00073642569	2,6021735e-06
0	-0,86097789	-3862,8779	-0,0022268072	-0,0020432966	-0,0014984151
0	-0,86022466	-3864,9316	-0,0010634908	-0,0011516861	-0,00040114124
0	-0,8614831	-3867,7366	-0,0020988926	-0,0018661615	-0,0013928235
0	-0,86215585	-3870,8049	-0,0012173267	-0,0012327734	-0,00053586165
0	-0,8615129	-3872,4734	-0,0019624359	-0,0017202988	-0,0012624598
0	-0,86289716	-3874,6055	-0,0013494673	-0,0012971845	-0,00062699197
0	-0,86352456	-3877,4248	-0,0017928637	-0,0016068305	-0,0010815125
0	-0,86400878	-3880,7131	-0,001449941	-0,0013961511	-0,00073300715
0	-0,86484402	-3880,6831	-0,0016618079	-0,0015146744	-0,00096747244
0	-0,86466521	-3882,5698	-0,0018701059	-0,0017237375	-0,0011860718
0	-0,86542219	-3884,146	-0,0011834373	-0,0010560665	-0,00043624244
0	-0,86642134	-3886,2478	-0,0023696679	-0,0023080304	-0,0017990515
0	-0,8666113	-3888,0942	-0,00054836704	-0,00063394709	0,00017327911
0	-0,86694807	-3888,1975	-0,0028802801	-0,0027095266	-0,0022500474
0	-0,86729974	-3891,3879	-0,00022393455	-0,00011902919	0,00067478349
0	-0,86816549	-3896,0688	-0,0031621372	-0,0030259748	-0,0026678382
0	-0,86901116	-3895,6514	-0,00017036306	-5,0379153e-05	0,00075798581
0	-0,86888742	-3896,6997	-0,0032515833	-0,0031099867	-0,0027042395
0	-0,86901039	-3897,3135	-9,9135359e-05	-1,4805964e-05	0,00080078049
0	-0,87004828	-3901,6958	-0,003318856	-0,0032022817	-0,0027330488
0	-0,86988956	-3904,7781	1,7214043e-05	0,00015083441	0,0009199956
0	-0,87015855	-3906,5662	-0,0033148963	-0,0032578118	-0,0028068563
0	-0,87152272	-3907,7683	0,00016086677	0,0002685982	0,0010210092
0	-0,87121427	-3909,5923	-0,0036621741	-0,0034870871	-0,0030879532
0	-0,87252855	-3912,1165	0,00045316745	0,00055477454	0,0013829861
0	-0,87268651	-3914,6685	-0,0037425871	-0,0036607652	-0,0032310307
0	-0,87280202	-3917,2493	0,00044703644	0,0006532137	0,0013872391
0	-0,87428987	-3919,4348	-0,0038286899	-0,0037027483	-0,003257568
0	-0,87383616	-3922,7576	0,00055257813	0,00073545479	0,001471992
0	-0,87496412	-3921,3992	-0,0037276084	-0,0036113127	-0,003161832
0	-0,87559295	-3922,4695	0,00024302004	0,00037786158	0,001222448
0	-0,87553114	-3925,1123	-0,0036050151	-0,0034717685	-0,0030409161
0	-0,87547231	-3927,3557	0,00026718786	0,00047176381	0,0012568677
0	-0,87589252	-3929,3943	-0,0035651037	-0,0033575932	-0,0029218732
0	-0,87691545	-3930,937	0,00012798278	0,00024989177	0,001032203
0	-0,87681186	-3933,6196	-0,0033409703	-0,0032198385	-0,0027863691
0	-0,87860596	-3937,3027	0,00011665703	0,00026234519	0,0010101614
0	-0,87818652	-3936,1318	-0,0034051815	-0,0032562979	-0,0028929354
0	-0,87879229	-3938,4727	-9,8752935e-05	3,9525574e-05	0,00084316311
0	-0,87898302	-3940,3906	-0,0029830895	-0,0028220157	-0,0023823211
0	-0,87917149	-3942,1509	-0,00042273648	-0,00046990116	0,00032298098
0	-0,88100731	-3945,6531	-0,0026389321	-0,002517503	-0,0020159052
0	-0,88073164	-3947,1997	-0,00072986883	-0,00071253895	2,3733246e-05
0	-0,88101697	-3949,8381	-0,0021261207	-0,0019628752	-0,0014950997
0	-0,8830592	-3953,8677	-0,0011745876	-0,0011550888	-0,00045934797
0	-0,88282228	-3954,0193	-0,0021096738	-0,0019375173	-0,0014503469
0	-0,88291395	-3955,0386	-0,0011926307	-0,0012035856	-0,00047520071
0	-0,88279396	-3957,3269	-0,0019206282	-0,0016564725	-0,0011638289
0	-0,88357776	-3959,8066	-0,001381869	-0,0013585429	-0,00066812587
0	-0,88447261	-3963,8076	-0,0018584364	-0,0016719863	-0,0011503109
0	-0,88528466	-3964,5388	-0,0014378356	-0,0014141859	-0,0007572677
0	-0,88471401	-3964,9045	-0,0015408983	-0,0014457846	-0,00083874539
0	-0,88578534	-3967,9377	-0,0019910394	-0,0017699837	-0,0012065182
0	-0,88551044	-3969,8335	-0,0011769915	-0,0010712536	-0,0003576162
0	-0,8864522	-3972,3267	-0,002507129	-0,0023262834	-0,0018484044
0	-0,8872025	-3973,5972	-0,00046119749	-0,00044975505	0,00032447302
0	-0,88785887	-3974,603	-0,0029542195	-0,0028100384	-0,0023952087
0	-0,88852495	-3976,6379	-0,00023257329	-0,00014256702	0,00067214173
0	-0,88841093	-3977,8521	-0,0031531234	-0,0030472828	-0,0026158637
0	-0,88843775	-3979,4771	-0,00013040612	-5,8843125e-06	0,00080377958
0	-0,88937432	-3984,1736	-0,0033275774	-0,0031707718	-0,0027881514
0	-0,89056939	-3986,7642	-9,35758e-05	-2,1083721e-05	0,00082959729
0	-0,89038461	-3987,3042	-0,0033175091	-0,0031483097	-0,002711599
0	-0,89029074	-3988,9841	4,3426553e-05	0,00025042033	0,00099973998
0	-0,89214891	-3990,3918	-0,00347187	-0,0033282752	-0,0029244798
0	-0,89171082	-3992,8618	0,00013071869	0,00025869178	0,0010425341
0	-0,89241415	-3994,6152	-0,0036428727	-0,0035007836	-0,0031123704
0	-0,89216006	-3995,3933	0,00045366789	0,00061458757	0,0014101658
0	-0,89324045	-3997,9163	-0,0038963647	-0,0037418546	-0,0033098983
0	-0,89296401	-4000,8621	0,00059367437	0,00072971371	0,0015035979
0	-0,89443099	-4004,5371	-0,0037589469	-0,0036041802	-0,0031999191
0	-0,89518058	-4005,9119	0,00050256698	0,00059748284	0,0013755052
0	-0,89578855	-4006,8679	-0,0037249473	-0,0036052859	-0,0031629123
0	-0,89500546	-4009,5786	0,00026569804	0,00036771636	0,0011579084
0	-0,89650005	-4012,6577	-0,0034975191	-0,0033560249	-0,0029648242
0	-0,89694262	-4013,7385	0,00030249605	0,00041874105	0,0011974775
0	-0,89750814	-4015,1643	-0,0035682055	-0,0034412183	-0,0030004676
0	-0,8978188	-4016,2334	0,00014054618	0,00027831848	0,0010738532
0	-0,89797306	-4018,9775	-0,003382246	-0,0032958137	-0,002871498
0	-0,89815485	-4020,4927	4,0763261e-05	0,00012969428	0,00094516051
0	-0,89866745	-4021,0291	-0,0032876434	-0,0031578906	-0,0027324387
0	-0,90043843	-4024,4885	-0,00016060971	-8,5522151e-06	0,00071854662
0	-0,90005696	-4025,1885	-0,0029809969	-0,0028345166	-0,0023663964
0	-0,90069997	-4027,1956	-0,00051553716	-0,00048983184	0,00028035493
0	-0,90098828	-4030,467	-0,0024573256	-0,0023829045	-0,0018051531
0	-0,90129226	-4032,2295	-0,00077273865	-0,00079352828	-9,5732772e-05
0	-0,90142715	-4037,7922	-0,0021775851	-0,0019755019	-0,0015056264
0	-0,90350139	-4039,3811	-0,0011669499	-0,001136178	-0,00048560029
0	-0,90236962	-4040,0691	-0,0021122608	-0,0018543907	-0,001378615
0	-0,90301782	-4041,8376	-0,0012239449	-0,0012340588	-0,00053890294
0	-0,90481192	-4042,4138	-0,0019240127	-0,0016812484	-0,0011089664
0	-0,90463531	-4043,6121	-0,0013602441	-0,0013014009	-0,0006450793
0	-0,9049468	-4044,5906	-0,0018512101	-0,0016407919	-0,0011463678
0	-0,90427995	-4044,8108	-0,0016370901	-0,0015205527	-0,00092116609
0	-0,90534461	-4048,8357	-0,0014305541	-0,0013641559	-0,00072486908
0	-0,90656579	-4051,3865	-0,0020334607	-0,0018282883	-0,001361119
0	-0,90744567	-4053,0457	-0,0010534533	-0,00096650916	-0,00031734037
0	-0,90794265	-4054,5588	-0,0025132135	-0,0023603372	-0,001946802
0	-0,90860724	-4055,1877	-0,00039867935	-0,00036080999	0,00041651248
0	-0,90812218	-4057,8557	-0,0030233418	-0,002892493	-0,0024566529
0	-0,90854615	-4062,2288	-0,00017711827	-0,00017429645	0,00063704496
0	-0,90967715	-4063,8318	-0,003190848	-0,0031443988	-0,002660885
0	-0,90963316	-4066,564	-0,00013511351	9,3295585e-06	0,00078277662
0	-0,91034544	-4067,7847	-0,0032694	-0,0031714968	-0,0027015128
0	-0,9097122	-4069,0574	-0,00011789525	3,3926939e-05	0,00073524786
0	-0,91174841	-4072,2576	-0,0032317841	-0,0031410821	-0,0027220058
0	-0,91125667	-4072,3672	5,9110171e-05	0,00024210967	0,00099715427
0	-0,91154128	-4076,2378	-0,0035233798	-0,0033888004	-0,0029986063
0	-0,91253966	-4078,4082	0,00019004481	0,00031385201	0,0011105062
0	-0,91385394	-4079,0906	-0,0037103966	-0,0035297091	-0,003098035
0	-0,91414678	-4081,6636	0,00039993087	0,00056903466	0,0013863246
0	-0,91458708	-4082,395	-0,0038777816	-0,0037209042	-0,0033263417
0	-0,91520995	-4084,7073	0,00059328362	0,00077693968	0,0014935595
0	-0,91519505	-4087,6499	-0,0037665176	-0,0036302709	-0,0031603989
0	-0,91487318	-4089,25	0,00036577811	0,00052809872	0,0013218971
0	-0,91664565	-4093,2312	-0,0037491661	-0,0035387313	-0,0031866657
0	-0,91666353	-4094,522	0,0002749449	0,00041251318	0,0012198529
0	-0,91694593	-4096,7671	-0,0034801264	-0,0032512895	-0,0028630244
0	-0,91673285	-4100,708	0,00015057885	0,00029760378	0,0010927808
0	-0,9183988	-4103,3066	-0,0034903558	-0,0033533389	-0,0029389244
0	-0,91812164	-4105,0767	0,00022161126	0,00033467278	0,0011177369
0	-0,91907531	-4107,437	-0,0035085096	-0,0033585988	-0,0029088464
0	-0,91934353	-4106,7197	3,4283003e-05	0,00015925558	0,00091075018
0	-0,91943216	-4109,4077	-0,003201694	-0,0030652797	-0,0026317323
0	-0,92120993	-4113,0093	-0,00010474832	-5,4869921e-05	0,00071445666
0	-0,92098486	-4113,4414	-0,0029449058	-0,002873532	-0,0023737121
0	-0,92178059	-4114,4443	-0,00062731851	-0,00057059788	0,00024075757
0	-0,92163235	-4115,1582	-0,0023669887	-0,0021544253	-0,0016804824
0	-0,92178285	-4117,0542	-0,00093158707	-0,0009625064	-0,00027204407
0	-0,923226	-4120,7153	-0,0022196164	-0,0020646781	-0,0016081075
0	-0,92260015	-4121,9126	-0,0011917079	-0,0011484119	-0,00044772716
0	-0,9247303	-4125,4316	-0,001970005	-0,0017455727	-0,0012452152
0	-0,92422295	-4126,8604	-0,0012361174	-0,0012406168	-0,00052910019
0	-0,92460287	-4128,8535	-0,0019865443	-0,0017573282	-0,0012889126
0	-0,9255901	-4131,8521	-0,0013669851	-0,0013201878	-0,00061383855
0	-0,92565048	-4130,8057	-0,0017444625	-0,0015553265	-0,0010310697
0	-0,92633069	-4133,1289	-0,0017479161	-0,0015842647	-0,00094663806
0	-0,92626959	-4136,4204	-0,0014293428	-0,0013004906	-0,00069875427
0	-0,92743486	-4136,7158	-0,0021387851	-0,0020348134	-0,0015037733
0	-0,92784613	-4138,3994	-0,00077179831	-0,00082746707	-7,0455244e-05
0	-0,92856359	-4141,6055	-0,0026343514	-0,0025239505	-0,0020507439
0	-0,92931837	-4143,8306	-0,00038883314	-0,0003386618	0,0004362388
0	-0,92872828	-4145,1533	-0,0030449913	-0,0029356768	-0,0025493875
0	-0,92942119	-4147,5967	-0,00015829566	-0,00010500042	0,00072551874
0	-0,93011558	-4150,248	-0,0032463539	-0,0031006257	-0,0027031081
0	-0,93016177	-4153,2915	-0,00014578291	-3,3337496e-05	0,00077268429
0	-0,93157363	-4153,9883	-0,0032155551	-0,0031038169	-0,0026739012
0	-0,93110055	-4156,2427	-6,5665372e-05	2,4164738e-05	0,00081767776
0	-0,93158185	-4158,7891	-0,0032754205	-0,0031544154	-0,0026603465
0	-0,93243271	-4161,4668	7,1885006e-06	0,00014742099	0,00096862693
0	-0,93275458	-4163,0679	-0,0035798114	-0,00346017	-0,0030634624
0	-0,9326905	-4164,3428	0,00029695599	0,00044503054	0,0012552657
0	-0,93359423	-4166,6479	-0,0037766849	-0,0036317813	-0,0031673778
0	-0,93386698	-4169,082	0,00041796127	0,00061001035	0,0014173166
0	-0,93592632	-4170,3262	-0,0038970755	-0,0036915476	-0,0032829202
0	-0,93491673	-4170,3691	0,00061968039	0,00080678042	0,0016001562
0	-0,93605667	-4173,9346	-0,0038841225	-0,0037637509	-0,0032726596
0	-0,93706995	-4175,875	0,00031039133	0,00043142732	0,001247423
0	-0,93701255	-4176,2852	-0,003678795	-0,0035647699	-0,0031234198
0	-0,93790889	-4178,0439	0,00027192742	0,00041569708	0,0011669359
0	-0,9374842	-4179,3101	-0,0034798365	-0,0033566663	-0,0029421095
0	-0,93874109	-4184,0977	7,4534764e-05	0,00021940951	0,00099429931
0	-0,9386189	-4185,8438	-0,0033452648	-0,0032323729	-0,002751109
0	-0,93978792	-4189,4219	0,00014934179	0,00028006858	0,0011112333
0	-0,9404577	-4188,8096	-0,0034772395	-0,00330813	-0,0028855896
0	-0,94031543	-4190,437	1,7184648e-05	0,00012852768	0,00092194055
0	-0,94046819	-4194,5742	-0,0031768568	-0,0030166451	-0,002589101
0	-0,94156712	-4194,7915	-0,00018517967	-0,00014557224	0,0006701526
0	-0,94138014	-4197,6294	-0,0027980511	-0,0027064099	-0,0022761682
0	-0,94258636	-4199,937	-0,00064775575	-0,00061186485	0,0001168825
0	-0,94280094	-4198,8936	-0,002314701	-0,0021651161	-0,0016672083
0	-0,94303262	-4201,7476	-0,0010348377	-0,0010777508	-0,00034510533
0	-0,94411373	-4203,5181	-0,0021944549	-0,0019252846	-0,0014148577
0	-0,94261098	-4205,3462	-0,0010344264	-0,0011117001	-0,00035636616
0	-0,94518661	-4210,1152	-0,001940853	-0,00172494	-0,0012143023
0	-0,94457793	-4210,5444	-0,0012255177	-0,0012130506	-0,00049533445
0	-0,94493926	-4211,5498	-0,0019664001	-0,0017473343	-0,0012349153
0	-0,94540787	-4213,5571	-0,0014301825	-0,0013532783	-0,00078480504
0	-0,9473629	-4216,3169	-0,0017011306	-0,0015345528	-0,00098603836
0	-0,9476319	-4218,8179	-0,0017415874	-0,0015886188	-0,0010143297
0	-0,94756633	-4219,5332	-0,001448084	-0,0012407777	-0,00064803229
0	-0,94781291	-4221,144	-0,0022370503	-0,0021353534	-0,0016022016
0	-0,94737482	-4223,8066	-0,00059626973	-0,00064295181	8,8654197e-05
0	-0,94938648	-4225,9663	-0,0026359959	-0,0025624176	-0,0021324686
0	-0,94899607	-4227,2554	-0,00036793732	-0,00031121037	0,00044156256
0	-0,94907653	-4230,0557	-0,0031578497	-0,0030495555	-0,0026155824
0	-0,9503141	-4231,0732	-9,0249232e-05	-2,9324361e-05	0,00069845119
[truncated: 1,681 more rows]
