# Supplementary material for: Medial open wedge osteotomy yields comparable stability to lateral open wedge procedure on the distal femur
Source: PLoS One. 2024 Sep 25;19(9):e0310869. doi: 10.1371/journal.pone.0310869 (PMC11423964; doi:10.1371/journal.pone.0310869)
Supplement: S1 File — This file contains all raw data in csv format as it was stored on the testing machine. (ZIP) [file pone.0310869.s001.zip › Specimens/M1_Axial/specimen.dat]

MTS793|MPT|DEU|1|2|,|.|:|49|1|1|A
Datenerfassung						Zeit:	10,018555	Sec	18.06.2021 13:47:53
Laufzeit	Axial Z�hler	Axial Weg	Axial Kraft	Aux Input 1	Aux Input 2
Sec	segments	mm	N	V	V
0,010742188	0	0,00032112002	0,69698322	6,353599e-05	0,00081217871
0,020507813	0	-7,301569e-05	-0,10192394	-0,0033282412	-0,0025086976
0,030273438	0	-0,00018775463	-1,1893362	-0,00018667139	0,00065001007
0,040039063	0	-0,00073835254	-0,046044588	-0,0031682346	-0,002310669
0,049804688	0	-0,0004850328	0,25033951	0,00019570085	0,00098809076
0,059570313	0	-0,00134781	-0,073872507	-0,0034150598	-0,0025547356
0,069335938	0	-0,00034123659	-0,77135861	0,00024108769	0,0010935322
0,079101563	0	0,00049471855	-0,26615337	-0,0034258605	-0,0026756907
0,088867188	0	-4,5448542e-05	0,55510551	0,00030289724	0,0011108378
0,098632813	0	7,674098e-05	-0,11024997	-0,0035841337	-0,0028076237
0,10839844	0	-0,0004850328	-0,8828938	0,0003135408	0,0011080327
0,11816406	0	-0,0009432435	-0,17680228	-0,0033804351	-0,0025926034
0,12792969	0	-0,00022128224	0,38629398	0,00022587861	0,0010718191
0,13769531	0	-0,00076666474	0,0076554716	-0,003694484	-0,002861432
0,14746094	0	-0,00059604645	-0,98090619	0,00036440731	0,001218264
0,15722656	0	-0,00073984265	-0,43194741	-0,0035161166	-0,002713667
0,16699219	0	-0,00067949295	0,43993816	0,00023419474	0,0010316976
0,17675781	0	-0,00091567636	-0,12293458	-0,0034832647	-0,0026450497
0,18652344	0	-0,00054836273	-1,0332093	0,0001710924	0,0010267242
0,19628906	0	-0,0015206635	-0,14612451	-0,0032603869	-0,0024725455
0,20605469	0	0,00044479966	0,37897378	-0,00029678733	0,00056959491
0,21582031	0	-0,00080838799	0,11466444	-0,0027030462	-0,0017639629
0,22558594	0	-0,00048950315	-0,4016608	-0,00083016668	9,2860282e-05
0,23535156	0	-0,00051558018	-0,56678426	-0,0022014035	-0,0013820145
0,24511719	0	0,00058636069	0,018104911	-0,0013823222	-0,00046925663
0,25488281	0	-0,00086575747	0,029113144	-0,0017736667	-0,00082258123
0,26464844	0	-0,00032559037	-0,96503645	-0,0013677217	-0,0004851009
0,27441406	0	-0,00030845404	-0,47430396	-0,0019020227	-0,0010018778
0,28417969	0	-0,00068470836	0,054426491	-0,0014006946	-0,00048103117
0,29394531	0	4,991889e-05	-0,15623868	-0,001921545	-0,00092738919
0,30371094	0	-0,00048428774	-0,84780157	-0,0013631311	-0,0004935473
0,31347656	0	-0,00023916364	-0,56555498	-0,0019458423	-0,0010266459
0,32324219	0	-0,00062063336	0,22787601	-0,0015069837	-0,00058531645
0,33300781	0	-0,00094547868	0,091977417	-0,0015912985	-0,00066545967
0,34277344	0	-0,00033825636	-0,99269676	-0,0018915456	-0,0010124755
0,35253906	0	-0,00020042062	-0,79013407	-0,0011316828	-0,00028229682
0,36230469	0	-0,00058189034	-0,15595928	-0,002653996	-0,0017977984
0,37207031	0	-0,0014774501	-0,01301989	-0,00046062618	0,00032490009
0,38183594	0	-0,0010289252	-0,95536935	-0,0030791117	-0,0021960251
0,39160156	0	-0,00022426248	-1,1008792	-4,9360679e-05	0,00077572733
0,40136719	0	-0,00096783042	0,053085387	-0,0032780766	-0,0024868378
0,41113281	0	-0,00080168247	-0,12556091	2,05994e-05	0,00091212452
0,42089844	0	-0,00057220459	-1,1627935	-0,0033539026	-0,0025287531
0,43066406	0	-0,0011131167	-0,93430281	-0,00015206126	0,00071826315
0,44042969	0	-0,0021822751	-0,093933195	-0,0033191931	-0,0024538145
0,45019531	0	-0,00096857548	-0,6333366	-2,7174974e-05	0,0008122056
0,45996094	0	-0,0015594065	-0,76582658	-0,0032935992	-0,0024906832
0,46972656	0	-0,00016316772	-0,89110804	3,6845886e-05	0,00080515817
0,47949219	0	-0,0013761222	-0,0036880374	-0,0035043755	-0,0026907274
0,48925781	0	-0,0014163554	-0,24469569	0,00031974632	0,0011302284
0,49902344	0	-0,0013187528	-1,0622107	-0,0036256791	-0,0028460899
0,50878906	0	-0,00086128712	-0,64512718	0,00017059298	0,00098584883
0,51855469	0	-0,0018887222	-0,31605363	-0,0034960774	-0,002648992
0,52832031	0	-0,0013813376	-0,49587339	0,00036144222	0,0011029969
0,53808594	0	-0,0016413629	-1,0170602	-0,0035803914	-0,0027660383
0,54785156	0	-0,0019781291	-0,86406243	0,00019119441	0,00099092955
0,55761719	0	-0,0010982156	-0,29163435	-0,0035253288	-0,00274885
0,56738281	0	-0,0010885298	-0,046268106	0,00044345594	0,0012220579
0,57714844	0	-0,00062137842	-1,284387	-0,0036628027	-0,0028097359
0,58691406	0	-0,0022336841	-1,0913239	0,00028308597	0,0010689558
0,59667969	0	-0,0014357269	-0,49028546	-0,0034155615	-0,0026184116
0,60644531	0	-0,0017218292	-0,30772761	-9,4583374e-05	0,00074707216
0,61621094	0	-0,00093728304	-1,1235104	-0,0030899125	-0,0022816462
0,62597656	0	-0,0013560057	-0,8021481	-0,00050149288	0,00036776846
0,63574219	0	-0,0030487776	-0,28923154	-0,0025092105	-0,001677352
0,64550781	0	-0,0023134053	-0,46541914	-0,001177314	-0,00024165201
0,65527344	0	-0,0022724271	-1,3670884	-0,0019937505	-0,0010490331
0,66503906	0	-0,0015974045	-0,96397471	-0,0014099185	-0,00046544272
0,67480469	0	-0,0024229288	-0,58175993	-0,0018602184	-0,00092635094
0,68457031	0	-0,0019483268	-0,5274452	-0,0015030187	-0,00059233542
0,69433594	0	-0,0030733645	-1,0622107	-0,0020377683	-0,0010250062
0,70410156	0	-0,0018499792	-1,1039525	-0,0013828207	-0,00050627801
0,71386719	0	-0,0023245811	-0,37657097	-0,0019329737	-0,0010314415
0,72363281	0	-0,0022053719	-0,54068863	-0,001334134	-0,00049034413
0,73339844	0	-0,0031039119	-1,7239339	-0,0018995488	-0,00091455108
0,74316406	0	-0,0026240945	-1,0823832	-0,0016842561	-0,00074450229
0,75292969	0	-0,0035576522	-0,56153166	-0,0014948611	-0,00062132475
0,76269531	0	-0,0027142465	-0,15892088	-0,002209788	-0,0012722609
0,77246094	0	-0,0021398067	-1,2794696	-0,00083295349	8,7723311e-06
0,78222656	0	-0,0029206276	-1,1397712	-0,0027646716	-0,0018993819
0,79199219	0	-0,0027291477	-0,31851232	-0,00027687653	0,00048296817
0,80175781	0	-0,0033035874	-0,72570515	-0,0031957366	-0,0024034358
0,81152344	0	-0,0034116209	-1,6676075	-1,2689852e-05	0,00078507839
0,82128906	0	-0,0033043325	-1,4338083	-0,003373276	-0,0025895489
0,83105469	0	-0,0025302172	-0,68519264	-1,6993727e-06	0,00078779989
0,84082031	0	-0,0035859644	-0,73906034	-0,0033305821	-0,0025147402
0,85058594	0	-0,0034295022	-1,5889294	-5,5802957e-05	0,00074461906
0,86035156	0	-0,0038281083	-1,6665459	-0,0032420021	-0,0024267866
0,87011719	0	-0,0038981438	-0,98733234	-2,3327011e-05	0,00080460793
0,87988281	0	-0,0041618943	-0,84975731	-0,003430065	-0,0026100837
0,88964844	0	-0,0045903027	-1,4667213	0,00011430835	0,00092397729
0,89941406	0	-0,0037610531	-1,6764925	-0,0034939959	-0,0026601341
0,90917969	0	-0,0042937696	-0,77851117	0,00021020503	0,0010082066
0,91894531	0	-0,0036366284	-0,9341352	-0,0036004793	-0,0028692773
0,92871094	0	-0,0046752393	-1,642406	0,00034880853	0,0012211602
0,93847656	0	-0,0050842762	-1,834631	-0,003500618	-0,0026558547
0,94824219	0	-0,0042758882	-0,68821013	0,00015937549	0,00098208908
0,95800781	0	-0,0053100288	-0,90993941	-0,0037113652	-0,002882574
0,96777344	0	-0,0051252544	-1,9692444	0,00032680371	0,001141922
0,97753906	0	-0,0054761767	-2,0179152	-0,0035221768	-0,0027273183
0,98730469	0	-0,0055000186	-0,96319246	0,00019147788	0,0010152214
0,99707031	0	-0,004453212	-1,1793338	-0,0035021687	-0,0027280136
1,0068359	0	-0,0060968101	-2,0268559	0,00024021952	0,0010576312
1,0166016	0	-0,0070743263	-2,0070188	-0,003475786	-0,0026061935
1,0263672	0	-0,0053845346	-1,1568702	-0,00014070538	0,00069026015
1,0361328	0	-0,0060737133	-1,0234303	-0,0028663217	-0,0020207823
1,0458984	0	-0,0049710274	-2,0122156	-0,00065206015	0,00020538093
1,0556641	0	-0,0055752695	-1,8249638	-0,0024863249	-0,0015799234
1,0654297	0	-0,0063121319	-1,1763722	-0,0011938673	-0,00036995363
1,0751953	0	-0,006134063	-0,90390444	-0,0019070093	-0,00093613681
1,0849609	0	-0,006583333	-2,0395966	-0,0015087232	-0,00057368586
1,0947266	0	-0,0067397952	-2,0861998	-0,0020087434	-0,0010156982
1,1044922	0	-0,0074088573	-1,1544675	-0,0014307527	-0,00058879785
1,1142578	0	-0,0068277121	-1,1897832	-0,0019715733	-0,00095894141
1,1240234	0	-0,0070817769	-2,1349266	-0,0013502596	-0,00047132489
1,1337891	0	-0,0071547925	-2,2131577	-0,0020409087	-0,0010943274
1,1435547	0	-0,0064238906	-1,6459264	-0,0013724504	-0,00048919319
1,1533203	0	-0,0079654157	-1,2157671	-0,0017746689	-0,00086807599
1,1630859	0	-0,0075094402	-2,1036341	-0,0017238038	-0,0008393568
1,1728516	0	-0,0075787306	-2,7609429	-0,001454366	-0,0005246728
1,1826172	0	-0,007931143	-1,4168769	-0,0023971202	-0,0015445835
1,1923828	0	-0,0079095364	-1,1174753	-0,000615475	0,00019637991
1,2021484	0	-0,0081390142	-2,3257546	-0,0029285531	-0,0020748572
1,2119141	0	-0,0082373619	-2,8252602	-0,00024803652	0,00058473158
1,2216797	0	-0,0087834895	-1,738239	-0,0032423281	-0,0024743688
1,2314453	0	-0,0087819993	-1,6421825	1,9520085e-05	0,00079394312
1,2412109	0	-0,0089965761	-2,3549237	-0,0033741815	-0,0025662731
1,2509766	0	-0,0095292926	-3,1287968	-5,240945e-05	0,00070130598
1,2607422	0	-0,0087715685	-2,051331	-0,0033055334	-0,0025053022
1,2705078	0	-0,0095121562	-2,0902231	-6,1896571e-06	0,00081950257
1,2802734	0	-0,0085398555	-2,4841168	-0,0033108378	-0,0025003399
1,2900391	0	-0,009444356	-3,2049603	-3,8161088e-05	0,0007361896
1,2998047	0	-0,0084422529	-2,2162311	-0,0034047924	-0,0025652796
1,3095703	0	-0,0090122223	-1,7924979	0,00017517916	0,0010686406
1,3193359	0	-0,010570884	-2,4419279	-0,0035886336	-0,0028210438
1,3291016	0	-0,0099860132	-3,3441558	0,00024127192	0,0010072275
1,3388672	0	-0,010231882	-2,5383756	-0,003473385	-0,0027058581
1,3486328	0	-0,010479242	-1,7537736	0,00033597345	0,0011660901
1,3583984	0	-0,010687858	-2,7763658	-0,0036750762	-0,0028610919
1,3681641	0	-0,011146069	-3,2274239	0,00018204941	0,00097115769
1,3779297	0	-0,010684133	-2,4547241	-0,0035131262	-0,0027176696
1,3876953	0	-0,011351705	-2,2987649	0,00037999765	0,0011541917
1,3974609	0	-0,011768192	-2,9274635	-0,0036316973	-0,0028709075
1,4072266	0	-0,011653453	-3,5303459	0,00031425763	0,0010940767
1,4169922	0	-0,011116266	-3,0511804	-0,0034854785	-0,0026816011
1,4267578	0	-0,011432171	-2,397336	8,4641797e-05	0,0008224434
1,4365234	0	-0,012006611	-3,2369235	-0,0032144096	-0,0023878166
1,4462891	0	-0,011665374	-3,3095107	-0,00025112167	0,00052663207
1,4560547	0	-0,012521446	-3,4061818	-0,0027437347	-0,0018962454
1,4658203	0	-0,012634695	-2,4298577	-0,00095491996	-6,5817512e-05
1,4755859	0	-0,011385232	-3,3862889	-0,0021620502	-0,0012465077
1,4853516	0	-0,011900067	-4,1460247	-0,0013170451	-0,00042934029
1,4951172	0	-0,012856722	-3,2064133	-0,0019251975	-0,0010427943
1,5048828	0	-0,013010204	-2,7157366	-0,0015221714	-0,00063900382
1,5146484	0	-0,01264438	-3,6823936	-0,0018798936	-0,000979
1,5244141	0	-0,012621284	-4,0884128	-0,0013958823	-0,00051348936
1,5341797	0	-0,013881177	-3,6540627	-0,0019635099	-0,0010304553
1,5439453	0	-0,013727695	-2,897121	-0,0013349483	-0,00047912356
1,5537109	0	-0,013247877	-3,682673	-0,0019465294	-0,0010113949
1,5634766	0	-0,012951344	-4,403461	-0,0015462363	-0,00066164054
1,5732422	0	-0,013504177	-3,7664361	-0,0017446179	-0,00084368454
1,5830078	0	-0,01315847	-3,3841095	-0,0019950496	-0,0010458592
1,5927734	0	-0,013720244	-4,3390317	-0,001084548	-0,00022585264
1,6025391	0	-0,014614314	-4,4813566	-0,0025652826	-0,0016485933
1,6123047	0	-0,013978034	-4,1364694	-0,00043115913	0,00037003023
1,6220703	0	-0,01437664	-3,3972411	-0,0031623512	-0,0022959858
1,6318359	0	-0,014797598	-4,2489543	-0,00010394637	0,0007322618
1,6416016	0	-0,014683604	-4,6534648	-0,0033683837	-0,0025231349
1,6513672	0	-0,014875084	-4,3721123	-5,7340221e-05	0,00074602372
1,6611328	0	-0,015932322	-4,019402	-0,0034004103	-0,0025393332
1,6708984	0	-0,01430884	-4,5348892	-9,4179122e-05	0,00071333721
1,6806641	0	-0,015224516	-4,8212709	-0,0032519719	-0,0023946497
1,6904297	0	-0,015245378	-4,6800637	-9,0898393e-05	0,00075888977
1,7001953	0	-0,016049296	-4,3014808	-0,0033782462	-0,0025900586
1,7099609	0	-0,016120076	-4,7879667	7,5464486e-05	0,00085086981
1,7197266	0	-0,016351789	-4,9050341	-0,0034401068	-0,0026193233
1,7294922	0	-0,01590848	-4,6078115	0,00021889951	0,00093989796
1,7392578	0	-0,015116483	-4,375186	-0,0035497618	-0,0027474011
1,7490234	0	-0,016312301	-4,8403254	0,00038785045	0,001172873
1,7587891	0	-0,015696138	-5,2375717	-0,0035735508	-0,0027358353
1,7685547	0	-0,016099215	-4,7509747	0,00018344319	0,00099707802
1,7783203	0	-0,016836077	-4,6304984	-0,0036126031	-0,0028613717
1,7880859	0	-0,016219914	-5,1522999	0,00042414264	0,0012069172
1,7978516	0	-0,016123801	-5,6021848	-0,0034749832	-0,002718397
1,8076172	0	-0,016963482	-5,3512864	0,00021734129	0,00099693961
1,8173828	0	-0,016268343	-4,888773	-0,0035061392	-0,0027425082
1,8271484	0	-0,017608702	-5,3904576	0,00028983224	0,0011009673
1,8369141	0	-0,017514825	-5,7407656	-0,0035298287	-0,0027503886
1,8466797	0	-0,016986579	-5,3473749	4,4100161e-05	0,00078433496
1,8564453	0	-0,016272813	-4,8514457	-0,0030806412	-0,0022536335
1,8662109	0	-0,017349422	-5,6784043	-0,00041901745	0,00036905039
1,8759766	0	-0,018198788	-6,0844235	-0,0025797393	-0,0017729377
1,8857422	0	-0,017354637	-5,5959263	-0,0010276216	-0,00022240456
1,8955078	0	-0,017340481	-5,0925651	-0,0019835199	-0,0011138378
1,9052734	0	-0,018187612	-5,8667736	-0,0014920488	-0,00057761557
1,9150391	0	-0,018197298	-6,3287282	-0,0019517582	-0,00094261847
1,9248047	0	-0,017591566	-5,9542246	-0,0014477582	-0,00055150915
1,9345703	0	-0,017164648	-5,3906255	-0,0018248445	-0,00092595012
1,9443359	0	-0,017247349	-6,3403511	-0,0013025401	-0,00044281522
1,9541016	0	-0,018182397	-6,3640995	-0,0019999177	-0,0010554933
1,9638672	0	-0,017933547	-5,9344993	-0,0014031371	-0,00049403578
1,9736328	0	-0,017497689	-5,7087464	-0,0019024007	-0,00099039974
1,9833984	0	-0,017669052	-6,2493792	-0,0015973834	-0,00069625047
1,9931641	0	-0,018569082	-6,6961346	-0,0016235034	-0,0007189532
2,0029297	0	-0,018205494	-6,2760339	-0,0021552606	-0,0012668113
2,0126953	0	-0,017490983	-5,4553895	-0,0008229505	-3,568799e-05
2,0224609	0	-0,018440932	-6,2123871	-0,0027902431	-0,0019278745
2,0322266	0	-0,018493831	-7,211957	-0,00036309226	0,00042792907
2,0419922	0	-0,018595904	-6,4644589	-0,0032045732	-0,0024246264
2,0517578	1	-0,017993897	-5,566422	5,3002441e-06	0,00076786272
2,0615234	1	-0,019009411	-6,050281	-0,0033626771	-0,0026066215
2,0712891	1	-0,018292665	-6,914176	-6,0024759e-05	0,00075613393
2,0810547	1	-0,018763542	-6,6938438	-0,0032749698	-0,0024819076
2,0908203	1	-0,017989427	-5,6991353	3,210298e-05	0,00081041979
2,1005859	1	-0,019433349	-6,5728092	-0,003318296	-0,0024817458
2,1103516	1	-0,018650293	-8,3366966	-8,0058089e-05	0,00071590021
2,1201172	1	-0,019749254	-7,0210733	-0,0033712173	-0,0025858837
2,1298828	1	-0,01880303	-6,4062886	0,00020498963	0,00094856776
2,1396484	1	-0,018981844	-7,1004777	-0,0035594159	-0,0027343314
2,1494141	1	-0,018560141	-7,9995766	0,00020159147	0,0010245405
2,1591797	1	-0,019870698	-7,6194854	-0,0034583418	-0,0026773727
2,1689453	1	-0,019375235	-6,7958236	0,0002985535	0,0010425861
2,1787109	1	-0,01937747	-7,6056828	-0,0036534599	-0,002859694
2,1884766	1	-0,020068884	-8,5518885	0,00023413653	0,0010293626
2,1982422	1	-0,019841641	-8,1552563	-0,003465669	-0,0026759286
2,2080078	1	-0,019957125	-7,4069204	0,00032457581	0,0010677507
2,2177734	1	-0,020678341	-8,4587374	-0,0036406952	-0,0028868611
2,2275391	1	-0,020917505	-9,2828465	0,00030039315	0,0010672004
2,2373047	1	-0,020862371	-9,4306469	-0,0035142212	-0,0027446253
2,2470703	1	-0,020415336	-8,6608524	0,00012482124	0,00094933889
2,2568359	1	-0,02143234	-9,1775694	-0,0033420527	-0,0025560651
2,2666016	1	-0,021219254	-10,578017	-9,9475874e-05	0,00072375097
2,2763672	1	-0,023118407	-10,421444	-0,0029525536	-0,0021242183
2,2861328	1	-0,022443384	-9,9209328	-0,00069880043	0,00014192454
2,2958984	1	-0,022158772	-10,194518	-0,0023362455	-0,0014460119
2,3056641	1	-0,022250414	-11,552777	-0,0011764576	-0,00033867414
2,3154297	1	-0,022894144	-11,829939	-0,0020474927	-0,0011513245
2,3251953	1	-0,022755563	-11,394471	-0,0015294332	-0,00060498354
2,3349609	1	-0,023601949	-12,070108	-0,0018897587	-0,00092106522
2,3447266	1	-0,023261458	-13,377182	-0,0014172744	-0,00049427955
2,3544922	1	-0,02290234	-13,426636	-0,0020274231	-0,0010800197
2,3642578	1	-0,024277717	-13,329741	-0,0014057873	-0,00050437532
2,3740234	1	-0,024573505	-13,648141	-0,0019829127	-0,0010186958
2,3837891	1	-0,024463236	-14,59239	-0,0014677235	-0,00058336952
2,3935547	1	-0,025174022	-15,672873	-0,0018776812	-0,00096932956
2,4033203	1	-0,024822354	-15,001316	-0,0017895731	-0,00089207129
2,4130859	1	-0,024923682	-15,708357	-0,0013171098	-0,00045295732
2,4228516	1	-0,026050955	-17,21805	-0,0022948566	-0,001419517
2,4326172	1	-0,026376545	-17,787907	-0,000705007	0,00012306751
2,4423828	1	-0,026766956	-17,778296	-0,0029774325	-0,0021675921
2,4521484	1	-0,027048588	-18,044338	-0,0002406491	0,00054753874
2,4619141	1	-0,026804954	-19,186008	-0,0033320996	-0,0024884262
2,4716797	1	-0,02772063	-20,641945	5,1221723e-05	0,00076323922
2,4814453	1	-0,027403235	-20,160713	-0,0033467994	-0,0025580507
2,4912109	1	-0,027710199	-20,772423	3,2444514e-05	0,00077170169
2,5009766	1	-0,029053539	-22,369511	-0,0032121688	-0,0024207106
2,5107422	1	-0,02861321	-22,959541	-0,00012447505	0,00067850685
2,5205078	1	-0,028932095	-23,628418	-0,0033611874	-0,0025388713
2,5302734	1	-0,02919063	-23,62501	5,3444237e-05	0,00084517768
2,5400391	1	-0,030052662	-24,814121	-0,0033902095	-0,002589047
2,5498047	1	-0,030066073	-26,312695	0,00014521444	0,00086831936
2,5595703	1	-0,030526519	-26,547554	-0,0035107685	-0,0027739075
2,5693359	1	-0,031440705	-26,979782	0,00036958721	0,00112089
2,5791016	1	-0,030871481	-28,393864	-0,0035545884	-0,0027931915
2,5888672	1	-0,031729043	-29,633827	0,00014978257	0,00093755871
2,5986328	1	-0,031355768	-29,807165	-0,0035352719	-0,0027860245
2,6083984	1	-0,032579154	-30,523539	0,00032091571	0,0011227379
2,6181641	1	-0,032740831	-31,632298	-0,0035352223	-0,0027189571
2,6279297	1	-0,033483654	-33,189823	0,00023460045	0,0010098275
2,6376953	1	-0,033391267	-33,391045	-0,0035629575	-0,0027962981
2,6474609	1	-0,032792985	-34,004768	0,00030104537	0,001103349
2,6572266	1	-0,03401041	-35,382305	-0,0035840729	-0,0028466547
2,6669922	1	-0,035119057	-36,208481	0,00015490834	0,00093473285
2,6767578	1	-0,034666806	-37,120712	-0,0032633913	-0,0024316432
2,6865234	1	-0,034485757	-37,576015	-0,00024828609	0,00051500433
2,6962891	1	-0,035419315	-38,810501	-0,0027980292	-0,0019994818
2,7060547	1	-0,034802407	-40,542091	-0,0008206928	1,6338818e-05
2,7158203	1	-0,036019832	-40,32394	-0,0021131088	-0,0012475555
2,7255859	1	-0,036424398	-41,589996	-0,0013676777	-0,00046957444
2,7353516	1	-0,036712736	-42,881538	-0,0019877176	-0,0010047359
2,7451172	1	-0,037051737	-43,647419	-0,0014577297	-0,0005869196
2,7548828	1	-0,037416816	-44,502151	-0,0017599013	-0,00084878691
2,7646484	1	-0,037545711	-45,37817	-0,0013964241	-0,00053454121
2,7744141	1	-0,037475675	-46,536999	-0,002068626	-0,0011105959
2,7841797	1	-0,038582832	-47,833344	-0,0013870348	-0,00048348418
2,7939453	1	-0,038417429	-48,276184	-0,0019270703	-0,0010782789
2,8037109	1	-0,039054453	-49,101692	-0,0014094422	-0,00054729567
2,8134766	1	-0,038727373	-50,774494	-0,0017491723	-0,00083981897
2,8232422	1	-0,038960576	-51,76775	-0,001901744	-0,0011054905
2,8330078	1	-0,039967149	-52,119961	-0,001111077	-0,00027687507
2,8427734	1	-0,039828569	-52,692444	-0,0025511673	-0,0016759442
2,8525391	1	-0,039710104	-54,428001	-0,00061225391	0,00024743393
2,8623047	1	-0,040528923	-55,719818	-0,0031058528	-0,0022879834
2,8720703	1	-0,040514767	-55,49535	-2,2274326e-05	0,00071960996
2,8818359	1	-0,040505826	-57,079868	-0,0032990482	-0,002534505
2,8916016	1	-0,04176572	-59,098564	-1,3011595e-05	0,00072879257
2,9013672	1	-0,041338801	-59,708096	-0,0033354799	-0,0025075525
2,9111328	1	-0,042199343	-59,967041	2,7373753e-05	0,00078377698
2,9208984	1	-0,043176115	-60,653408	-0,0032758887	-0,0025249065
2,9306641	1	-0,043404847	-62,730389	-0,00015358164	0,00066704344
2,9404297	1	-0,042831153	-63,898602	-0,003332258	-0,0024647124
2,9501953	1	-0,043920428	-63,525826	9,4304414e-05	0,00090574985
2,9599609	1	-0,042810291	-64,596817	-0,0035236343	-0,0027402833
2,9697266	1	-0,043805689	-66,552536	0,00020995212	0,0010078417
2,9794922	1	-0,043874979	-67,443588	-0,0034567867	-0,0026277716
2,9892578	1	-0,04433319	-68,188347	0,00025155896	0,0010538386
2,9990234	1	-0,045216829	-68,789047	-0,0036667907	-0,0028611508
3,0087891	1	-0,044570863	-70,387482	0,00031622127	0,0010814774
3,0185547	1	-0,045640022	-71,938187	-0,0034375018	-0,0026906857
3,0283203	1	-0,04536733	-71,814972	0,0003168339	0,0010871763
3,0380859	1	-0,045307726	-72,532356	-0,0036758438	-0,0028435551
3,0478516	1	-0,045648962	-74,760826	0,00028373732	0,0011284752
3,0576172	1	-0,04588291	-75,590347	-0,0035698225	-0,0027652134
3,0673828	1	-0,04549399	-75,790794	0,00019298779	0,00088726619
3,0771484	1	-0,047197193	-76,298508	-0,0033932929	-0,0026002508
3,0869141	1	-0,046557933	-78,220871	9,7555894e-05	0,00091178197
3,0966797	1	-0,047634542	-79,839241	-0,0031818661	-0,0023731873
3,1064453	1	-0,046860427	-79,519005	-0,00044542685	0,00035616301
3,1162109	1	-0,048399717	-80,299194	-0,0025763279	-0,0016445421
3,1259766	1	-0,047206134	-82,665398	-0,00098943152	-0,00017487779
3,1357422	1	-0,04862994	-83,361877	-0,0021794953	-0,001311797
3,1455078	1	-0,048277527	-83,636421	-0,0013840642	-0,00055812288
3,1552734	1	-0,048512965	-84,149841	-0,0018089445	-0,00088246277
3,1650391	1	-0,048818439	-85,693062	-0,0014032825	-0,0005456222
3,1748047	1	-0,049526244	-88,046303	-0,002011891	-0,0010149439
3,1845703	1	-0,050080568	-87,323845	-0,0014047651	-0,0005175671
3,1943359	1	-0,049712509	-87,814293	-0,002003256	-0,00099824497
3,2041016	1	-0,050190836	-89,757057	-0,0014433021	-0,00054231466
3,2138672	1	-0,050282478	-90,980812	-0,0019293008	-0,00098332285
3,2236328	1	-0,050343573	-91,36319	-0,0015960752	-0,00067378173
3,2333984	1	-0,052177161	-91,415497	-0,0015621798	-0,00064368767
3,2431641	1	-0,050461292	-92,920822	-0,0020696344	-0,0011865671
3,2529297	1	-0,051807612	-95,003174	-0,00099766592	-0,00013017241
3,2626953	1	-0,051605701	-95,009148	-0,0027243565	-0,0019122496
3,2724609	1	-0,051760674	-95,085144	-0,00036406447	0,00042392439
3,2822266	1	-0,051483512	-96,519127	-0,003178468	-0,0024038479
3,2919922	1	-0,051628053	-98,09391	4,4385961e-05	0,00073007011
3,3017578	1	-0,052087009	-98,48127	-0,0033650263	-0,0025358251
3,3115234	1	-0,052460283	-98,569397	4,5727793e-05	0,00079919893
3,3212891	1	-0,053149462	-99,756943	-0,0032819875	-0,0025362528
3,3310547	1	-0,052913278	-101,76558	-0,00011183001	0,00067594624
3,3408203	1	-0,052990019	-101,46126	-0,0033018538	-0,0025150324
3,3505859	1	-0,053693354	-101,95892	2,5723421e-06	0,00084703154
3,3603516	1	-0,054243207	-103,34741	-0,0033541648	-0,0026004759
3,3701172	1	-0,054302812	-104,36263	3,149602e-05	0,00087147037
3,3798828	1	-0,055003166	-105,39494	-0,0035133082	-0,0026684829
3,3896484	1	-0,054976344	-105,33186	0,0003410934	0,0011502247
3,3994141	1	-0,054303557	-105,93116	-0,0036096564	-0,0028562408
3,4091797	1	-0,054469705	-108,29352	0,00016332109	0,00094141474
3,4189453	1	-0,055141747	-107,9297	-0,0035619419	-0,0027129343
3,4287109	1	-0,055379421	-108,00887	0,00034018827	0,0011287457
3,4384766	1	-0,055529177	-109,4234	-0,0035673517	-0,0027610881
3,4482422	1	-0,055002421	-110,29282	0,00016346341	0,00096247037
3,4580078	1	-0,055945665	-111,50384	-0,0035734253	-0,0028246928
3,4677734	1	-0,056496263	-111,16583	0,00035530655	0,0011178247
3,4775391	1	-0,055692345	-112,02732	-0,0036434366	-0,0028185195
3,4873047	1	-0,055411458	-113,37446	0,0002799381	0,00101053
3,4970703	1	-0,056448579	-113,46113	-0,0033886712	-0,0025471014
3,5068359	1	-0,056178123	-113,73869	-0,0001029564	0,00069712702
3,5166016	1	-0,056806952	-114,84348	-0,0030353626	-0,0021993492
3,5263672	1	-0,056993216	-115,70899	-0,00060337491	0,00018922103
3,5361328	1	-0,056831539	-116,85837	-0,0023967393	-0,001558317
3,5458984	1	-0,057002157	-116,34026	-0,0012672923	-0,00029966977
3,5556641	1	-0,05761981	-117,03388	-0,0019757408	-0,0010503987
3,5654297	1	-0,057266653	-118,44775	-0,0014091523	-0,00052467949
3,5751953	1	-0,058170408	-118,44769	-0,0018748406	-0,00091129099
3,5849609	1	-0,057586282	-119,01996	-0,0014630605	-0,00057436409
3,5947266	1	-0,058221817	-119,51767	-0,0020236697	-0,0011097125
3,6044922	1	-0,057803839	-120,00902	-0,0013699402	-0,00046618778
3,6142578	1	-0,059204549	-120,53394	-0,0019520039	-0,0010432773
3,6240234	1	-0,058358163	-120,87017	-0,0013936065	-0,00052860985
3,6337891	1	-0,058224052	-121,62868	-0,0019027737	-0,00094923493
3,6435547	1	-0,0594832	-122,66468	-0,0017027713	-0,00087107561
3,6533203	1	-0,059124827	-122,73219	-0,0013544238	-0,00052616291
3,6630859	1	-0,059263408	-123,18716	-0,002315548	-0,0014219981
3,6728516	1	-0,059824437	-123,97885	-0,0008576957	-5,740505e-05
3,6826172	1	-0,05954206	-124,31161	-0,0028815491	-0,0020651533
3,6923828	1	-0,059890747	-124,4079	-0,00023399669	0,00059486169
3,7021484	1	-0,060596317	-124,73859	-0,0032816541	-0,0024732018
3,7119141	1	-0,059074163	-125,57713	-1,8098071e-05	0,00071716442
3,7216797	1	-0,059860945	-126,31544	-0,0033436231	-0,0025243675
3,7314453	1	-0,060082227	-125,76671	-2,5767222e-05	0,00076844567
3,7412109	1	-0,059738755	-125,83165	-0,0033354764	-0,00254973
3,7509766	1	-0,059995055	-127,33128	-0,00012741104	0,00063502323
3,7607422	1	-0,06121695	-127,46841	-0,0032031562	-0,0023815453
3,7705078	1	-0,060416013	-127,55586	2,1900778e-05	0,00080693461
3,7802734	1	-0,06056428	-127,49998	-0,0034569453	-0,0026414562
3,7900391	1	-0,060455501	-127,97662	0,00016666483	0,00093447563
3,7998047	1	-0,059657544	-129,14674	-0,0034558091	-0,0026682166
3,8095703	1	-0,061500818	-128,67036	0,00018634397	0,00096338976
3,8193359	1	-0,060927123	-128,38426	-0,003546084	-0,0028171958
3,8291016	1	-0,061581284	-129,612	0,00035040372	0,0011067962
3,8388672	1	-0,060178339	-129,53981	-0,0035327668	-0,0026823846
3,8486328	1	-0,060887635	-129,54309	0,000213249	0,00099326868
3,8583984	1	-0,061116368	-129,26079	-0,0036696959	-0,0028802797
3,8681641	1	-0,06024912	-129,46185	0,0003253785	0,0010933965
3,8779297	1	-0,060100108	-130,677	-0,0035405979	-0,0027602501
3,8876953	1	-0,060539693	-130,20107	0,00021152926	0,0009872861
3,8974609	1	-0,061496347	-129,63312	-0,0034936571	-0,0026579036
3,9072266	1	-0,061195344	-130,3914	0,00022414053	0,00092633261
3,9169922	1	-0,060679764	-131,00691	-0,0033653481	-0,0025794543
3,9267578	1	-0,061722845	-130,64676	-0,00018207647	0,00056537834
3,9365234	1	-0,060846657	-130,30595	-0,0027828948	-0,0019599791
3,9462891	1	-0,06127283	-130,91571	-0,00081356033	6,9375164e-05
3,9560547	1	-0,061181933	-131,64864	-0,0023753704	-0,0015249987
3,9658203	1	-0,061162561	-130,66682	-0,0012508311	-0,00038471931
3,9755859	1	-0,061900914	-129,66335	-0,0018287753	-0,00092249608
3,9853516	1	-0,06134361	-130,38023	-0,0015475014	-0,00060900918
3,9951172	1	-0,060918182	-131,21568	-0,0019672953	-0,0010320002
4,0048828	1	-0,061485171	-130,90196	-0,0014291691	-0,0005514361
4,0146484	1	-0,061105937	-129,87189	-0,0019454206	-0,00094968954
4,0244141	1	-0,060967356	-130,2907	-0,0013812094	-0,00053391978
4,0341797	1	-0,06094873	-131,90999	-0,0019507877	-0,0010799959
4,0439453	2	-0,061656535	-131,15884	-0,0014590704	-0,00059915765
4,0537109	2	-0,060997903	-129,44112	-0,0017296859	-0,00082960469
4,0634766	2	-0,061348826	-130,68739	-0,0018184157	-0,00095798721
4,0732422	2	-0,062273443	-130,96294	-0,0013297773	-0,00049608189
4,0830078	2	-0,06070435	-130,37843	-0,0024547887	-0,001641038
4,0927734	2	-0,061193854	-129,58484	-0,00061397499	0,00021657543
4,1025391	2	-0,06191209	-129,63055	-0,0030000799	-0,0021386375
4,1123047	2	-0,061589479	-130,74619	-0,00017344893	0,00063759548
4,1220703	2	-0,062189251	-129,91676	-0,0032398775	-0,0025069613
4,1318359	2	-0,061798841	-128,73715	-7,7753793e-06	0,00078530394
4,1416016	2	-0,061777979	-129,29985	-0,0033370522	-0,0026005351
4,1513672	2	-0,062231719	-129,5683	-0,0001301564	0,0006659074
4,1611328	2	-0,061436743	-129,52455	-0,003293507	-0,0025006295
4,1708984	2	-0,060872734	-128,33029	-2,4972833e-05	0,0007371332
4,1806641	2	-0,061170012	-127,86057	-0,0033030089	-0,0025407535
4,1904297	2	-0,061304867	-128,82661	-6,6982466e-06	0,00075150141
4,2001953	2	-0,061418861	-128,27135	-0,0034298764	-0,0026638564
4,2099609	2	-0,061032176	-127,04344	0,00025339541	0,0010444024
4,2197266	2	-0,060403347	-126,97795	-0,0037131899	-0,0028599352
4,2294922	2	-0,059631467	-127,09855	0,00017194427	0,0010164913
4,2392578	2	-0,06019026	-127,3956	-0,0034969777	-0,002665645
4,2490234	2	-0,060527027	-125,79036	0,00022301538	0,0011033368
4,2587891	2	-0,061669201	-125,14249	-0,0036369336	-0,0028223286
4,2685547	2	-0,061285496	-126,23248	0,00020929932	0,00093900185
4,2783203	2	-0,060472637	-125,76498	-0,0034820125	-0,0027144908
4,2880859	2	-0,061808527	-124,27652	0,0003725136	0,0011522532
4,2978516	2	-0,061211735	-123,9019	-0,0036595073	-0,002933356
4,3076172	2	-0,060285628	-123,72711	0,00034106633	0,0010748077
4,3173828	2	-0,061309338	-123,75719	-0,0034759047	-0,0027203213
4,3271484	2	-0,060422719	-122,5384	3,1844975e-05	0,00079247734
4,3369141	2	-0,060492754	-121,70993	-0,0032119481	-0,0024555987
4,3466797	2	-0,06095916	-122,25408	-0,00033912394	0,00046121341
4,3564453	2	-0,059685111	-121,9948	-0,002747355	-0,0018851609
4,3662109	2	-0,060159713	-120,86179	-0,00097292941	-4,2778265e-05
4,3759766	2	-0,060243905	-120,27271	-0,0021633955	-0,0012186458
4,3857422	2	-0,059811026	-120,27014	-0,001290886	-0,00045645967
4,3955078	2	-0,059505552	-119,9775	-0,0019421005	-0,0010589522
4,4052734	2	-0,060966611	-118,65729	-0,0015068382	-0,00066850684
4,4150391	2	-0,059770048	-117,67532	-0,0019499894	-0,0010223323
4,4248047	2	-0,059460849	-118,37024	-0,0013755214	-0,00051437673
4,4345703	2	-0,059259683	-117,9026	-0,0019778204	-0,001080489
4,4443359	2	-0,058787316	-116,25308	-0,0013021063	-0,00049896701
4,4541016	2	-0,059776008	-116,10529	-0,0019960913	-0,00099657779
4,4638672	2	-0,060123205	-115,39697	-0,0016042026	-0,00067395275
4,4736328	2	-0,059588253	-115,15249	-0,0016928628	-0,0007827158
4,4833984	2	-0,058677047	-114,41917	-0,002030168	-0,0011192085
4,4931641	2	-0,059214979	-113,49706	-0,001138536	-0,00026753594
4,5029297	2	-0,058390945	-113,38167	-0,0025433237	-0,0017044145
4,5126953	2	-0,0591591	-112,29984	-0,00045847002	0,0003785938
4,5224609	2	-0,059002638	-111,77134	-0,0031616122	-0,0023690104
4,5322266	2	-0,059147179	-111,435	-8,0848695e-05	0,00066760497
4,5419922	2	-0,058144331	-110,72639	-0,0033718983	-0,0025848513
4,5517578	2	-0,058715045	-110,04019	-3,0864612e-07	0,00081179786
4,5615234	2	-0,058744103	-108,57303	-0,0033660501	-0,0025633611
4,5712891	2	-0,056912005	-107,98473	-8,0188183e-05	0,0007253738
4,5810547	2	-0,05793646	-107,74696	-0,0032737809	-0,0024464934
4,5908203	2	-0,058055669	-106,53035	-8,1832259e-05	0,00065782934
4,6005859	2	-0,05736053	-105,80051	-0,0033868409	-0,0025613452
4,6103516	2	-0,057925284	-105,32767	0,00014163525	0,00090984395
4,6201172	2	-0,057625026	-104,65382	-0,0034961926	-0,0026698255
4,6298828	2	-0,058179349	-104,09279	0,00016388105	0,00092214328
4,6396484	2	-0,057202578	-102,73917	-0,0036112384	-0,0028416517
4,6494141	2	-0,056086481	-101,54089	0,00036650803	0,0011665876
4,6591797	2	-0,056888908	-101,75513	-0,0035454864	-0,0027684707
4,6689453	2	-0,0567168	-100,53472	0,00019714382	0,00090582634
4,6787109	2	-0,0562042	-99,623116	-0,0036045015	-0,0027972958
4,6884766	2	-0,055544078	-99,307732	0,00036631216	0,0011759042
4,6982422	2	-0,056445599	-98,519325	-0,00354242	-0,0027302518
4,7080078	2	-0,056146085	-98,030106	0,00022677326	0,0010108284
4,7177734	2	-0,057209283	-96,29303	-0,0034828871	-0,0027550648
4,7275391	2	-0,055356324	-95,58242	0,00022819702	0,00099779281
4,7373047	2	-0,054708868	-95,97966	-0,0035018516	-0,0027771394
4,7470703	2	-0,055641681	-94,080208	3,790381e-05	0,00079806673
4,7568359	2	-0,055284053	-92,81778	-0,0030682073	-0,0022530654
4,7666016	2	-0,054773688	-92,619522	-0,00039270148	0,00037926467
4,7763672	2	-0,054910034	-92,179092	-0,0026229052	-0,0018453931
4,7861328	2	-0,055280328	-91,358559	-0,0010227225	-0,00016918864
4,7958984	2	-0,053870678	-89,220047	-0,0019824989	-0,0011195102
4,8056641	2	-0,054720789	-89,031792	-0,0014824097	-0,00059799105
4,8154297	2	-0,053493679	-89,260399	-0,0019571031	-0,0010500753
4,8251953	2	-0,053789467	-87,547913	-0,0014617175	-0,00056569919
4,8349609	2	-0,05402714	-86,091309	-0,0018178934	-0,00084441534
4,8447266	2	-0,053895265	-85,430145	-0,0013883599	-0,00052533241
4,8544922	2	-0,05396679	-85,336998	-0,0020724989	-0,0010976742
4,8642578	2	-0,054240227	-84,738747	-0,0013993019	-0,00048409507
4,8740234	2	-0,053053349	-82,340019	-0,0019767797	-0,00099823985
4,8837891	2	-0,05305931	-82,232506	-0,0016192571	-0,00074469007
4,8935547	2	-0,052917004	-82,756042	-0,001639596	-0,00071467145
4,9033203	2	-0,052832812	-81,070824	-0,0021132368	-0,0012540873
4,9130859	2	-0,05190447	-79,190491	-0,00089489797	-8,078634e-05
4,9228516	2	-0,052525103	-78,136436	-0,0027565246	-0,0019576706
4,9326172	2	-0,051403791	-78,239082	-0,00044447515	0,00036305515
4,9423828	2	-0,051523	-77,467056	-0,0031495807	-0,0023346508
4,9521484	2	-0,051491708	-75,531792	-2,0209263e-05	0,00074549922
4,9619141	2	-0,052108616	-74,410233	-0,003353246	-0,0025772045
4,9716797	2	-0,051052123	-75,305862	-1,8279825e-05	0,00082386949
4,9814453	2	-0,05113855	-73,694923	-0,0032845491	-0,002507024
4,9912109	2	-0,051614642	-72,416512	-3,2315438e-05	0,0007913069
5,0009766	2	-0,050145388	-71,34877	-0,0033577436	-0,0025934523
5,0107422	2	-0,050666183	-71,517303	-0,0001187413	0,0006898173
5,0205078	2	-0,05139783	-70,763435	-0,003325429	-0,0025733577
5,0302734	2	-0,05145818	-68,878624	0,00017699291	0,00093594583
5,0400391	2	-0,050259382	-67,648499	-0,0035629719	-0,0028532676
5,0498047	2	-0,050412863	-68,069656	0,00018749881	0,0010081177
5,0595703	2	-0,049768388	-66,838188	-0,0034739769	-0,0027130237
5,0693359	2	-0,050180405	-65,391197	0,00026274443	0,0010586608
5,0791016	2	-0,049034506	-64,319374	-0,0036753789	-0,0028780128
5,0888672	2	-0,048298389	-64,438286	0,00028334791	0,0010293234
5,0986328	2	-0,048417598	-63,746498	-0,0034551248	-0,002671388
5,1083984	2	-0,048836321	-61,537754	0,00026351627	0,001021041
5,1181641	2	-0,049060583	-60,984215	-0,0037171019	-0,0029005618
5,1279297	2	-0,048404932	-61,021091	0,00034944387	0,0010834162
5,1376953	2	-0,048816204	-60,518345	-0,0035400661	-0,0027811651
5,1474609	2	-0,048380345	-58,741272	0,00013701734	0,00090433197
5,1572266	2	-0,04850626	-57,480858	-0,003396499	-0,0025703714
5,1669922	2	-0,047858059	-57,010185	-6,0117891e-05	0,00067788374
5,1767578	2	-0,04657805	-57,15033	-0,0030833364	-0,0022293131
5,1865234	2	-0,047231466	-55,220818	-0,00059792364	0,00022559987
5,1962891	2	-0,04696995	-53,934696	-0,0023949831	-0,0015106827
5,2060547	2	-0,047045946	-53,751301	-0,0011646862	-0,00028609269
5,2158203	2	-0,046823174	-53,569302	-0,0021722103	-0,0012704006
5,2255859	2	-0,047253817	-52,346775	-0,0013800621	-0,00052727264
5,2353516	2	-0,046694279	-50,341541	-0,0018862649	-0,00093457667
5,2451172	2	-0,047139078	-50,486996	-0,0014489786	-0,00054804346
5,2548828	2	-0,045698136	-50,800423	-0,0019793618	-0,0010665762
5,2646484	2	-0,044666231	-49,059837	-0,001365417	-0,00051512313
5,2744141	2	-0,046245009	-47,67202	-0,0020058351	-0,0010775744
5,2841797	2	-0,045230985	-47,615971	-0,0014102102	-0,00054508098
5,2939453	2	-0,044601411	-46,816059	-0,0018836422	-0,00099078065
5,3037109	2	-0,04420355	-45,871193	-0,001677718	-0,00083326257
5,3134766	2	-0,044773519	-45,197567	-0,0014629874	-0,00055031996
5,3232422	2	-0,044266135	-44,286903	-0,0022197235	-0,0013610269
5,3330078	2	-0,044102222	-44,476055	-0,00083415525	-3,3639662e-05
5,3427734	2	-0,044306368	-42,849575	-0,0029153661	-0,0020751285
5,3525391	2	-0,044737011	-41,422302	-0,00022649809	0,00051481387
5,3623047	2	-0,044033676	-42,031052	-0,0032179866	-0,0024518399
5,3720703	2	-0,043685734	-41,101276	-3,2289827e-05	0,00074135052
5,3818359	2	-0,043674558	-40,060078	-0,0032942931	-0,0025340668
5,3916016	2	-0,043476373	-38,941483	-4,2134052e-05	0,00078216247
5,4013672	2	-0,042956322	-38,389507	-0,0032325792	-0,0025110554
5,4111328	2	-0,04407391	-38,431751	-0,00014754958	0,0006021646
5,4208984	2	-0,04337728	-37,71471	-0,0033130115	-0,0025857759
5,4306641	2	-0,042934716	-36,574268	6,1019819e-05	0,00079822919
5,4404297	2	-0,043298304	-36,504082	-0,0033763768	-0,0026248237
5,4501953	2	-0,042433292	-35,587547	0,00016154081	0,00096439681
5,4599609	2	-0,042077899	-34,822002	-0,0035256799	-0,0027367366
5,4697266	2	-0,042139739	-34,23225	0,00037077145	0,001118386
5,4794922	2	-0,041916966	-33,729839	-0,0035987841	-0,0027937631
5,4892578	2	-0,041677058	-33,431667	0,00023812288	0,00098149711
5,4990234	2	-0,041487813	-32,15242	-0,0034906887	-0,0026978136
5,5087891	2	-0,04080534	-31,377151	0,00031052128	0,0010887652
5,5185547	2	-0,041122735	-31,767469	-0,0035448929	-0,0027807539
5,5283203	2	-0,040228665	-30,587856	0,00016531849	0,00095874089
5,5380859	2	-0,040115416	-29,923674	-0,0035420731	-0,002716332
5,5478516	2	-0,041240454	-29,492453	0,00029750547	0,0010204404
5,5576172	2	-0,040269643	-29,318892	-0,0036421889	-0,0028337953
5,5673828	2	-0,040316582	-29,415619	0,0002470435	0,00097303715
5,5771484	2	-0,039608032	-28,054901	-0,0033068368	-0,0025800066
5,5869141	2	-0,040211529	-27,200504	-0,0001798656	0,00063020573
5,5966797	2	-0,039801747	-27,381107	-0,0029688296	-0,0021391581
5,6064453	2	-0,038185716	-27,016998	-0,0007275918	0,0001724637
5,6162109	2	-0,039091706	-25,821178	-0,0023518868	-0,0015003477
5,6259766	2	-0,039298087	-25,788881	-0,0013451769	-0,00044313885
5,6357422	2	-0,03887862	-25,524292	-0,0019649304	-0,0010013594
5,6455078	2	-0,038494915	-25,487524	-0,0013849	-0,00055888796
5,6552734	2	-0,038230419	-23,688711	-0,0018610591	-0,00089022098
5,6650391	2	-0,038128346	-23,611654	-0,0014889835	-0,00059901515
5,6748047	2	-0,039649755	-24,311655	-0,0020623859	-0,0010510652
5,6845703	2	-0,038883835	-23,632105	-0,0013784391	-0,00048373666
5,6943359	2	-0,038396567	-22,728481	-0,0019509119	-0,0010825186
5,7041016	2	-0,037745386	-22,57375	-0,0014493671	-0,00055761513
5,7138672	2	-0,0389494	-22,57403	-0,0019066408	-0,00092435046
5,7236328	2	-0,038047135	-22,853035	-0,0017552096	-0,00087986514
5,7333984	2	-0,038515776	-21,091328	-0,0013332712	-0,00051926792
5,7431641	2	-0,038252026	-20,740685	-0,0024933212	-0,0015900506
5,7529297	2	-0,038276613	-21,818821	-0,00072641869	0,00012859564
5,7626953	2	-0,03830269	-20,860434	-0,0029823885	-0,0021274688
5,7724609	2	-0,0377886	-19,859913	-0,00019631174	0,00063587778
5,7822266	2	-0,037395954	-19,494408	-0,0033755703	-0,0025637452
5,7919922	2	-0,037693977	-20,09824	1,1783268e-05	0,00077358814
5,8017578	2	-0,036744028	-20,474195	-0,0032944845	-0,002506468
5,8115234	2	-0,037159771	-18,891804	-6,3917541e-05	0,00075130985
5,8212891	2	-0,037133694	-18,604137	-0,0033382522	-0,0025175635
5,8310547	2	-0,03714487	-19,727032	-9,0157846e-05	0,00065988407
5,8408203	2	-0,03689751	-19,172485	-0,0032530825	-0,0024414905
5,8505859	2	-0,036983192	-18,389112	0,00010535325	0,00091386522
5,8603516	2	-0,03637895	-17,835852	-0,0035049573	-0,0026877238
5,8701172	2	-0,036779791	-18,151236	0,00022670603	0,00093271612
5,8798828	2	-0,03689006	-19,017645	-0,0034219564	-0,0026784716
5,8896484	2	-0,036453456	-17,687828	0,00015759084	0,0009860351
5,8994141	2	-0,036013126	-17,327852	-0,0036162082	-0,0027971426
5,9091797	2	-0,037542731	-18,030535	0,00034317927	0,001139068
5,9189453	2	-0,036833435	-18,346813	-0,0034987235	-0,0027425664
5,9287109	2	-0,035599619	-17,486607	0,00019379018	0,00097577926
5,9384766	2	-0,036431104	-16,709883	-0,003627829	-0,0029564826
5,9482422	2	-0,035324693	-17,470793	0,0003305648	0,0011139433
5,9580078	2	-0,035651028	-18,389729	-0,0035350283	-0,0027791001
5,9677734	2	-0,036739558	-17,214975	0,00022403052	0,00094259594
5,9775391	2	-0,035598129	-16,75034	-0,0033928498	-0,0026661307
5,9873047	2	-0,036422908	-17,723143	9,846859e-05	0,00086180988
5,9970703	2	-0,036866218	-18,010586	-0,0033427489	-0,0025219545
6,0068359	2	-0,036667287	-17,707161	-0,0002715741	0,00050095993
6,0166016	2	-0,035253912	-16,972347	-0,0027405263	-0,0018922139
6,0263672	2	-0,035750121	-17,416142	-0,00087698922	-6,6413631e-05
6,0361328	2	-0,035890937	-18,129553	-0,0022654203	-0,0014295185
6,0458984	3	-0,034939498	-17,406195	-0,0012277691	-0,00037417456
6,0556641	3	-0,035268068	-16,923286	-0,0018641088	-0,00098433753
6,0654297	3	-0,036131591	-18,045847	-0,001528946	-0,00066851394
6,0751953	3	-0,037115067	-18,444099	-0,0019681533	-0,0010447337
6,0849609	3	-0,035776943	-17,988235	-0,0013484869	-0,00051899278
6,0947266	3	-0,035464764	-17,710794	-0,001979616	-0,000997631
6,1044922	3	-0,03683418	-18,2621	-0,0013728291	-0,00053448416
6,1142578	3	-0,035936385	-19,011385	-0,0019243924	-0,0010191505
6,1240234	3	-0,035576522	-18,368046	-0,0014603884	-0,00059525337
6,1337891	3	-0,035987794	-17,84306	-0,0017149783	-0,00087202596
6,1435547	3	-0,036288053	-18,737968	-0,0019013064	-0,00097711268
6,1533203	3	-0,035518408	-19,400698	-0,0012462415	-0,00043882828
6,1630859	3	-0,035957992	-19,555595	-0,0024877582	-0,0016761518
6,1728516	3	-0,035161525	-18,845257	-0,00054716179	0,00026662019
6,1826172	3	-0,035770983	-19,218643	-0,0031114828	-0,002291997
6,1923828	3	-0,035919249	-20,830202	-0,00010045245	0,00066807936
6,2021484	3	-0,036162883	-20,202845	-0,0033030752	-0,0025774182
6,2119141	3	-0,036074221	-19,691046	2,9412331e-06	0,00075932685
6,2216797	3	-0,036562979	-20,985044	-0,0033124348	-0,0025271685
6,2314453	3	-0,03606081	-21,742153	-8,7215012e-05	0,00063871132
6,2412109	3	-0,035788119	-21,495615	-0,003250597	-0,002449956
6,2509766	3	-0,036581606	-21,283384	2,6628404e-05	0,00076282973
6,2607422	3	-0,036270171	-22,156555	-0,0033484134	-0,0025500674
6,2705078	3	-0,036691129	-23,470112	1,2584351e-05	0,0008182681
6,2802734	3	-0,037392229	-23,136734	-0,0033812376	-0,0026507103
6,2900391	3	-0,036218762	-23,139977	0,00026782334	0,0009892974
6,2998047	3	-0,036781281	-23,992081	-0,0036668433	-0,0028699934
6,3095703	3	-0,036823004	-24,454035	0,00028968876	0,0010584935
6,3193359	3	-0,036344677	-24,504215	-0,0034548705	-0,0026900244
6,3291016	3	-0,037807226	-24,648272	0,00026846828	0,0010259398
6,3388672	3	-0,037670881	-25,522337	-0,0035873586	-0,002805755
6,3486328	3	-0,038050115	-26,28319	0,00024999928	0,0010028479
6,3583984	3	-0,037032366	-26,196186	-0,0034789275	-0,0027388204
6,3681641	3	-0,03708154	-26,053972	0,00029465475	0,0010568259
6,3779297	3	-0,038053095	-27,465429	-0,0035897263	-0,0028546809
6,3876953	3	-0,038130581	-27,827192	0,00031535106	0,0010225275
6,3974609	3	-0,037784129	-28,378609	-0,0034814221	-0,0026516705
6,4072266	3	-0,038158894	-28,587599	6,5999047e-05	0,00081189169
6,4169922	3	-0,038060546	-29,602255	-0,0031967675	-0,0024230119
6,4267578	3	-0,037434697	-30,295774	-0,00031277232	0,00047864293
6,4365234	3	-0,038334727	-30,319187	-0,0026162365	-0,0018744216
6,4462891	3	-0,038231164	-30,659269	-0,00098043354	-7,6118959e-05
6,4560547	3	-0,039135665	-32,024681	-0,0020409569	-0,0011880745
6,4658203	3	-0,039420277	-32,772461	-0,0013707862	-0,00046323345
6,4755859	3	-0,039130449	-33,117569	-0,0019410807	-0,0010257524
6,4853516	3	-0,039081275	-33,63792	-0,001513639	-0,00063425058
6,4951172	3	-0,038590282	-34,128483	-0,0019726211	-0,0010007439
6,5048828	3	-0,039164722	-35,342182	-0,0013499002	-0,00046782472
6,5146484	3	-0,039216131	-35,10598	-0,0019251886	-0,0010733125
6,5244141	3	-0,038540363	-35,453049	-0,0014368206	-0,00054667052
6,5341797	3	-0,03946498	-36,993809	-0,0019520922	-0,0010234897
6,5439453	3	-0,039599091	-37,909168	-0,0015043999	-0,00068201974
6,5537109	3	-0,039194524	-38,404705	-0,0016550333	-0,00075052463
6,5634766	3	-0,040337443	-38,392582	-0,0020162859	-0,0012143184
6,5732422	3	-0,041025132	-40,150043	-0,0010719397	-0,00020000822
6,5830078	3	-0,040958822	-41,176994	-0,0025352032	-0,0017186156
6,5927734	3	-0,039752573	-40,656811	-0,00043930326	0,00035025325
6,6025391	3	-0,041042268	-41,116028	-0,0031713063	-0,0024141402
6,6123047	3	-0,041629374	-42,757431	-3,2511743e-05	0,00076187425
6,6220703	3	-0,040791184	-43,56757	-0,0033326999	-0,002579212
6,6318359	3	-0,04138425	-43,925812	-2,4095498e-05	0,00079395354
6,6416016	3	-0,041052699	-43,973755	-0,00334866	-0,0025809647
6,6513672	3	-0,04170388	-45,768322	-7,7413861e-05	0,00076235866
6,6611328	3	-0,041816384	-47,411007	-0,0031771488	-0,0024145758
6,6708984	3	-0,04151836	-47,184864	-0,0001132983	0,00066590653
6,6806641	3	-0,042375177	-47,069862	-0,0033972301	-0,0026029591
6,6904297	3	-0,042006373	-49,352089	0,00011682219	0,00094129785
6,7001953	3	-0,042586029	-50,122215	-0,0034655503	-0,002692326
6,7099609	3	-0,04337281	-50,184132	0,00020232925	0,00098194648
6,7197266	3	-0,042364746	-50,594955	-0,0035530955	-0,0027701985
6,7294922	3	-0,042869151	-52,295086	0,00041903084	0,0011830513
6,7392578	3	-0,043129921	-53,758732	-0,0036371192	-0,0028414773
6,7490234	3	-0,043848902	-53,713245	0,00015926606	0,00095434114
6,7587891	3	-0,043752044	-53,581596	-0,0035281987	-0,0027666327
6,7685547	3	-0,043729693	-56,350864	0,00041943975	0,0011350429
6,7783203	3	-0,044125319	-57,393463	-0,0035713983	-0,0028442713
6,7880859	3	-0,045281649	-57,32283	0,00025358982	0,00098796282
6,7978516	3	-0,044880062	-57,311653	-0,0034755578	-0,0026785212
6,8076172	3	-0,044676661	-58,838055	0,00018316903	0,00094325666
6,8173828	3	-0,045210868	-60,817638	-0,0034821685	-0,0027085117
6,8271484	3	-0,045187026	-60,423073	7,4885029e-05	0,00087011489
6,8369141	3	-0,04555881	-60,888939	-0,0031055603	-0,0022535268
6,8466797	3	-0,045799464	-62,652042	-0,00047949579	0,00035294355
6,8564453	3	-0,045417994	-64,126808	-0,0026016501	-0,0018198391
6,8662109	3	-0,04626289	-64,373466	-0,00090204598	-5,9755403e-05
6,8759766	3	-0,046668947	-64,502937	-0,0020961652	-0,001192817
6,8857422	3	-0,046325475	-65,761169	-0,0015186886	-0,00066954904
6,8955078	3	-0,046811998	-68,227631	-0,0019364929	-0,00099395541
6,9052734	3	-0,046437979	-68,043846	-0,001367823	-0,00051958009
6,9150391	3	-0,046505779	-67,669731	-0,0019079141	-0,00095285155
6,9248047	3	-0,046624243	-69,50827	-0,0014609004	-0,0005472108
6,9345703	3	-0,048963726	-71,183929	-0,0020408968	-0,0010395491
6,9443359	3	-0,047622621	-71,668121	-0,0013553835	-0,00051276933
6,9541016	3	-0,048255175	-71,651192	-0,0019581995	-0,0010513182
6,9638672	3	-0,047267228	-72,813538	-0,0016060888	-0,00073921634
6,9736328	3	-0,048546493	-74,82	-0,0015870945	-0,0006423067
6,9833984	3	-0,047838688	-74,998749	-0,0020401729	-0,0012265296
6,9931641	3	-0,048617274	-75,030937	-0,00095202646	-0,00014889643
7,0029297	3	-0,049909204	-76,417809	-0,0027752654	-0,0019295472
7,0126953	3	-0,049068034	-78,39991	-0,00041534629	0,00037671032
7,0224609	3	-0,049357861	-78,981331	-0,0031550897	-0,0023597733
7,0322266	3	-0,049669296	-79,184509	-6,1553146e-05	0,00069406064
7,0419922	3	-0,050789118	-80,285446	-0,0033722401	-0,0025950752
7,0517578	3	-0,050808489	-82,229263	2,445071e-05	0,00082547771
7,0615234	3	-0,050332397	-82,521179	-0,0032084689	-0,0024563437
7,0712891	3	-0,05074814	-82,758553	-9,1169204e-06	0,00071148842
7,0810547	3	-0,051123649	-83,84362	-0,0033088073	-0,0025046968
7,0908203	3	-0,050422549	-85,155502	-0,00010389282	0,00072412839
7,1005859	3	-0,051257014	-86,220116	-0,0033353451	-0,0025382845
7,1103516	3	-0,051590055	-86,512978	0,00014539139	0,00087968801
7,1201172	3	-0,051021576	-87,542381	-0,0035128868	-0,0028157628
7,1298828	3	-0,052082539	-89,365059	0,00027158676	0,0010892862
7,1396484	3	-0,052741915	-89,814217	-0,0035043848	-0,0027591272
7,1494141	3	-0,051786005	-90,220909	0,00020992855	0,00093860144
7,1591797	3	-0,052136183	-91,333626	-0,0035919601	-0,0028404528
7,1689453	3	-0,053185225	-92,3284	0,00035099511	0,0011208367
7,1787109	3	-0,052772462	-93,376579	-0,0034819283	-0,0027227337
7,1884766	3	-0,052464008	-93,49041	0,00021329208	0,0010060698
7,1982422	3	-0,052971393	-94,538765	-0,0036967981	-0,0028885137
7,2080078	3	-0,054100901	-96,131264	0,00037212274	0,0011428369
7,2177734	3	-0,05389601	-96,632675	-0,0035638406	-0,0027866517
7,2275391	3	-0,053393096	-97,318146	0,00017981714	0,00098804431
7,2373047	3	-0,053674728	-98,191422	-0,0033436946	-0,0025416138
7,2470703	3	-0,055538118	-99,023415	-9,8225719e-05	0,00076212897
7,2568359	3	-0,054334849	-100,07819	-0,0030264643	-0,0022713544
7,2666016	3	-0,054466724	-100,58385	-0,00056994392	0,00024559718
7,2763672	3	-0,054852664	-101,72977	-0,0024727664	-0,0015839951
7,2861328	3	-0,054889172	-103,35216	-0,001108241	-0,00030089359
7,2958984	3	-0,055789948	-103,01688	-0,0020925275	-0,0012081177
7,3056641	3	-0,055512786	-103,70778	-0,0013811107	-0,00054273463
7,3154297	3	-0,056250393	-104,87862	-0,0018592128	-0,00098710647
7,3251953	3	-0,055089593	-105,80051	-0,0014156804	-0,00055441953
7,3349609	3	-0,05601123	-106,27068	-0,0019627979	-0,0010756541
7,3447266	3	-0,055124611	-106,89044	-0,0013754162	-0,00048857869
7,3544922	3	-0,056993216	-107,57529	-0,0020571111	-0,0011059713
7,3642578	3	-0,056754798	-109,06801	-0,0013657054	-0,00051089592
7,3740234	3	-0,055969507	-109,1858	-0,0018791459	-0,00092402654
7,3837891	3	-0,057399273	-110,17609	-0,0016811442	-0,00081196299
7,3935547	3	-0,05666241	-111,28089	-0,0014558831	-0,00059311965
7,4033203	3	-0,057035685	-112,30643	-0,0021784902	-0,0012756371
7,4130859	3	-0,057091564	-112,12097	-0,00090624933	-0,00011260789
7,4228516	3	-0,057100505	-112,60696	-0,0028505537	-0,0020170703
7,4326172	3	-0,057705492	-113,8382	-0,00027348142	0,00050129154
7,4423828	3	-0,058390945	-115,08275	-0,0032116163	-0,0024413695
7,4521484	3	-0,058214366	-114,58179	1,0565709e-05	0,00079657487
7,4619141	3	-0,058622658	-115,41747	-0,0033256849	-0,0025704727
7,4716797	3	-0,058609247	-117,21243	1,0598742e-05	0,00077947543
7,4814453	3	-0,058360398	-117,52311	-0,0032886607	-0,0025134513
7,4912109	3	-0,05935505	-117,62766	-0,00012162171	0,00064853166
7,5009766	3	-0,058124214	-117,73624	-0,003275638	-0,0024449211
7,5107422	3	-0,058542192	-118,93199	3,0459632e-05	0,00077908539
7,5205078	3	-0,058800727	-120,19342	-0,0034478672	-0,0026461163
7,5302734	3	-0,059556961	-119,63457	0,00013213867	0,00089935056
7,5400391	3	-0,059184432	-119,95302	-0,0034938576	-0,0026577185
7,5498047	3	-0,060600787	-121,72194	0,0003576724	0,0011313342
7,5595703	3	-0,058816373	-122,10086	-0,003686911	-0,0029285364
7,5693359	3	-0,059562922	-122,21804	0,00027548842	0,0010145929
7,5791016	3	-0,059723854	-122,82835	-0,0034642592	-0,0026453254
7,5888672	3	-0,06043613	-123,62067	0,00032276992	0,0010961685
7,5986328	3	-0,060191751	-124,81895	-0,0035748174	-0,002861053
7,6083984	3	-0,05993247	-124,26892	0,00023941393	0,00092547672
7,6181641	3	-0,060407072	-124,08067	-0,0034898412	-0,002732201
7,6279297	3	-0,060781091	-125,83617	0,00023295346	0,0010217002
7,6376953	3	-0,060844421	-126,229	-0,0036129893	-0,0028299347
7,6474609	3	-0,060088187	-126,1449	0,00025104935	0,0010542684
7,6572266	3	-0,061572343	-126,06796	-0,003363312	-0,0026189161
7,6669922	3	-0,060585141	-126,96537	-0,0001145016	0,0006020295
7,6767578	3	-0,061108172	-128,86734	-0,002909824	-0,002200987
7,6865234	3	-0,06210804	-128,43071	-0,00061691809	0,00021692555
7,6962891	3	-0,062214583	-127,74769	-0,0024541204	-0,0016012451
7,7060547	3	-0,060350448	-129,24425	-0,0012423962	-0,00041033578
7,7158203	3	-0,061732531	-130,18414	-0,0018840724	-0,00097572687
7,7255859	3	-0,061139464	-129,62579	-0,0013170087	-0,00050759409
7,7353516	3	-0,060191005	-129,37317	-0,0018825466	-0,00098816305
7,7451172	3	-0,061412901	-130,10625	-0,0015004013	-0,00061515544
7,7548828	3	-0,061940402	-131,50497	-0,0020165781	-0,0010500231
7,7646484	3	-0,062681735	-130,65828	-0,0012804299	-0,00044001528
7,7744141	3	-0,062935054	-130,09854	-0,0020483295	-0,0011027256
7,7841797	3	-0,061748922	-131,76743	-0,0014154498	-0,00053871295
7,7939453	3	-0,061299652	-132,32471	-0,0018747116	-0,00094134943
7,8037109	3	-0,062286109	-132,60283	-0,001644291	-0,00080404599
7,8134766	3	-0,06243512	-131,8075	-0,0014480692	-0,00055376743
7,8232422	3	-0,062748045	-131,71378	-0,0023754926	-0,0015970109
7,8330078	3	-0,062735379	-133,50778	-0,00075119955	9,8088567e-05
7,8427734	3	-0,061815977	-132,75688	-0,0028114247	-0,0019640257
7,8525391	3	-0,062902272	-132,15607	-0,00023586254	0,00053608761
7,8623047	3	-0,06301105	-132,99538	-0,0032373029	-0,0025011257
7,8720703	3	-0,061719865	-133,97176	7,9695019e-06	0,00080943934
7,8818359	3	-0,062650442	-134,27061	-0,0032642158	-0,0024938157
7,8916016	3	-0,06287843	-133,27338	-2,7206843e-05	0,00076456298
7,9013672	3	-0,063108653	-133,13055	-0,0033469382	-0,0025516255
7,9111328	3	-0,063116103	-134,65309	-2,4144683e-05	0,00078587997
7,9208984	3	-0,062266737	-134,36632	-0,0032128841	-0,0024290318
7,9306641	3	-0,063424557	-133,34229	-4,4993649e-05	0,00077769527
7,9404297	3	-0,062666833	-134,16483	-0,0034506402	-0,0026526449
7,9501953	3	-0,062331557	-134,46344	0,00017896557	0,00096651114
7,9599609	3	-0,062045455	-134,19527	-0,0035119476	-0,0027615889
7,9697266	3	-0,062804669	-133,82312	0,00019067287	0,00093597552
7,9794922	3	-0,062441826	-133,30675	-0,0036205454	-0,0028245801
7,9892578	3	-0,062809885	-134,80956	0,00042194879	0,0011903937
7,9990234	3	-0,062420219	-134,68098	-0,0035442703	-0,0027933486
8,0087891	3	-0,063231587	-133,66106	0,00021568907	0,00094853563
8,0185547	3	-0,063212961	-134,10497	-0,0035905982	-0,0028208175
8,0283203	3	-0,063195825	-134,20612	0,00037654303	0,0011662826
8,0380859	3	-0,062705576	-134,27591	-0,0036088363	-0,002852502
8,0478516	4	-0,063005835	-133,38759	0,00023246947	0,00098806957
8,0576172	4	-0,063268095	-133,35866	-0,0033953297	-0,0026492362
8,0673828	4	-0,062911958	-134,13191	9,8590826e-05	0,00083886035
8,0771484	4	-0,062257797	-133,77354	-0,003352501	-0,0026008408
8,0869141	4	-0,062660128	-132,78014	-0,00012000062	0,00069896766
8,0966797	4	-0,063464791	-133,44644	-0,0028501963	-0,0020314269
8,1064453	4	-0,062327832	-133,18106	-0,00076429173	2,4720139e-05
8,1162109	4	-0,062561035	-133,01572	-0,0022973733	-0,0014587039
8,1259766	4	-0,061995536	-132,75319	-0,0012077386	-0,0003577389
8,1357422	4	-0,06294027	-131,91461	-0,0019330372	-0,0011056194
8,1455078	4	-0,063221902	-133,2489	-0,0015233068	-0,00067248777
8,1552734	4	-0,062242895	-132,10796	-0,0019432821	-0,00097574154
8,1650391	4	-0,063097477	-131,63181	-0,0013858525	-0,00054782827
8,1748047	4	-0,062309951	-131,76627	-0,0019873588	-0,001025526
8,1845703	4	-0,062215328	-131,35733	-0,0013284341	-0,00050299481
8,1943359	4	-0,06236136	-131,07983	-0,0019602447	-0,001091698
8,2041016	4	-0,062064081	-130,7103	-0,0014335548	-0,00060074526
8,2138672	4	-0,061808527	-130,15297	-0,0018164793	-0,00095653068
8,2236328	4	-0,06325841	-130,86351	-0,0018366168	-0,00088232209
8,2333984	4	-0,061953068	-130,17061	-0,0013000773	-0,00042443498
8,2431641	4	-0,062860548	-129,08997	-0,0024301927	-0,0015639268
8,2529297	4	-0,062948465	-129,33696	-0,00060084753	0,0002068661
8,2626953	4	-0,062143803	-128,69463	-0,0029819952	-0,0021876609
8,2724609	4	-0,062116981	-128,35086	-0,00015662139	0,00060141459
8,2822266	4	-0,061832368	-127,60492	-0,0033090538	-0,0024808235
8,2919922	4	-0,061649829	-127,25836	-8,6115324e-05	0,00071492267
8,3017578	4	-0,061577559	-127,82083	-0,0033085248	-0,0025511025
8,3115234	4	-0,061064959	-126,286	-6,9648668e-05	0,00070323359
8,3212891	4	-0,061860681	-125,86254	-0,003246119	-0,0024185879
8,3310547	4	-0,061705709	-126,08203	1,3158424e-05	0,0007560926
8,3408203	4	-0,06120652	-125,33432	-0,0033327248	-0,0025758436
8,3505859	4	-0,060873479	-124,69724	2,6237976e-05	0,0007987991
8,3603516	4	-0,061947107	-123,58965	-0,0034054362	-0,0026120231
8,3701172	4	-0,061539561	-123,54433	0,0002225209	0,00093806337
8,3798828	4	-0,061114877	-124,25004	-0,003647493	-0,0028630483
8,3896484	4	-0,061589479	-122,47067	0,00031477219	0,0010758009
8,3994141	4	-0,060707331	-121,8061	-0,0035307808	-0,0027673554
8,4091797	4	-0,060397387	-121,56403	0,0002561204	0,0010246569
8,4189453	4	-0,061011314	-121,39018	-0,0036452566	-0,0028933091
8,4287109	4	-0,060591847	-120,56127	0,00029029528	0,0010728593
8,4384766	4	-0,06089434	-118,6735	-0,0034469203	-0,0026902189
8,4482422	4	-0,060684234	-119,22609	0,00028490991	0,0010836209
8,4580078	4	-0,060325116	-119,39909	-0,0037148721	-0,0028636104
8,4677734	4	-0,060288608	-117,91342	0,00034320692	0,0010940203
8,4775391	4	-0,060528517	-116,35394	-0,0035746151	-0,0027819448
8,4873047	4	-0,060135871	-116,47984	9,0974791e-05	0,00088749529
8,4970703	4	-0,059752166	-116,3901	-0,003268295	-0,0024728144
8,5068359	4	-0,059403479	-115,61656	-0,00029032919	0,00055985787
8,5166016	4	-0,059039146	-113,99511	-0,0028279377	-0,002001045
8,5263672	4	-0,06050393	-113,83921	-0,00088040106	-7,239054e-05
8,5361328	4	-0,060183555	-114,49535	-0,0021668323	-0,0013030914
8,5458984	4	-0,059382617	-112,84417	-0,0012942789	-0,00044262037
8,5556641	4	-0,059432536	-111,01982	-0,0019954087	-0,0010921198
8,5654297	4	-0,058653206	-111,16259	-0,0015390689	-0,00059976621
8,5751953	4	-0,059504062	-110,90744	-0,0018893321	-0,00095289492
8,5849609	4	-0,059022754	-110,36541	-0,0013006846	-0,00049679202
8,5947266	4	-0,05979985	-108,18584	-0,0020503597	-0,0010724402
8,6044922	4	-0,05864948	-107,73792	-0,0013980099	-0,00052608753
8,6142578	4	-0,059036911	-108,42036	-0,0020223022	-0,0010611454
8,6240234	4	-0,05774796	-107,09809	-0,0014450686	-0,00057214394
8,6337891	4	-0,059153885	-105,30509	-0,0017408674	-0,00085215911
8,6435547	4	-0,057493895	-104,85252	-0,0019545997	-0,0010844955
8,6533203	4	-0,058490783	-105,17785	-0,0011258884	-0,00030176903
8,6630859	4	-0,058057159	-104,1561	-0,0024705012	-0,0015789351
8,6728516	4	-0,05807206	-102,43323	-0,0006202755	0,00020735264
8,6826172	4	-0,057865679	-101,30687	-0,0031126488	-0,0023275996
8,6923828	4	-0,057319552	-102,20926	-0,00013690675	0,00071188796
8,7021484	4	-0,05633235	-100,81971	-0,0033319485	-0,0025306973
8,7119141	4	-0,057346374	-99,095108	-2,2203894e-05	0,0007239462
8,7216797	4	-0,056749582	-98,570732	-0,003349219	-0,0025628703
8,7314453	4	-0,05768314	-98,593758	-1,5390397e-05	0,00079225685
8,7412109	4	-0,05709976	-98,058495	-0,0032681653	-0,0024217095
8,7509766	4	-0,056765974	-95,982018	-0,00015101963	0,00062932022
8,7607422	4	-0,056064129	-95,214561	-0,0033433873	-0,0025379148
8,7705078	4	-0,055907667	-95,236526	0,00011590964	0,00088006241
8,7802734	4	-0,0556238	-94,633141	-0,0034534589	-0,0026809804
8,7900391	4	-0,055222958	-92,439713	0,00017002836	0,00098386058
8,7998047	4	-0,055975467	-91,651421	-0,0035382456	-0,0027262212
8,8095703	4	-0,055433065	-91,541222	0,00037782796	0,0011067523
8,8193359	4	-0,055120885	-91,285019	-0,0037098033	-0,0028977476
8,8291016	4	-0,055630505	-88,924332	0,00022343622	0,00095837394
8,8388672	4	-0,054685771	-88,031891	-0,003471724	-0,002750105
8,8486328	4	-0,054611266	-88,161415	0,00036121201	0,0011728904
8,8583984	4	-0,05505234	-87,4161	-0,0036196182	-0,0028088931
8,8681641	4	-0,054702163	-85,588333	0,00020441395	0,0010184235
8,8779297	4	-0,054000318	-85,410141	-0,0034618722	-0,0026963211
8,8876953	4	-0,054076314	-84,864365	0,00016078295	0,00099366647
8,8974609	4	-0,054916739	-84,601677	-0,0034050986	-0,0026481149
8,9072266	4	-0,053855032	-82,524033	0,00017607497	0,00095008023
8,9169922	4	-0,054059923	-81,559105	-0,0032018526	-0,0023950436
8,9267578	4	-0,053248554	-81,307533	-0,00039320381	0,00048956176
8,9365234	4	-0,054549426	-80,222923	-0,0027135699	-0,0018595059
8,9462891	4	-0,053334236	-79,104599	-0,00090451998	-4,5057532e-05
8,9560547	4	-0,052954257	-78,032005	-0,0022030124	-0,0013297698
8,9658203	4	-0,051374733	-77,085907	-0,0015067448	-0,00057848025
8,9755859	4	-0,052203983	-76,813835	-0,0018318195	-0,00093958993
8,9853516	4	-0,05267635	-75,381134	-0,0013812537	-0,0005150403
8,9951172	4	-0,052369386	-74,496902	-0,0019437716	-0,0010188548
9,0048828	4	-0,052256882	-74,79966	-0,0014748235	-0,00056313572
9,0146484	4	-0,051953644	-73,141098	-0,0019922494	-0,0010495191
9,0244141	4	-0,05152747	-71,910919	-0,001391946	-0,00053335069
9,0341797	4	-0,052025914	-71,509766	-0,0019876545	-0,0010660721
9,0439453	4	-0,051238388	-70,359039	-0,0015630587	-0,00062363921
9,0537109	4	-0,051946193	-69,730446	-0,0017128388	-0,0007357531
9,0634766	4	-0,050850958	-68,111122	-0,0019619074	-0,0010650324
9,0732422	4	-0,051163137	-67,491592	-0,0011396098	-0,00026722322
9,0830078	4	-0,05146265	-67,453308	-0,0026840069	-0,0018120183
9,0927734	4	-0,050295144	-65,885338	-0,00051311054	0,00033532488
9,1025391	4	-0,051226467	-64,967461	-0,0031012222	-0,002296634
9,1123047	4	-0,049374998	-64,57988	-0,00012740391	0,00066993356
9,1220703	4	-0,048877299	-63,653229	-0,0033082496	-0,0025364014
9,1318359	4	-0,049687177	-62,739662	2,3790926e-06	0,00081614061
9,1416016	4	-0,049037486	-61,564854	-0,0032669944	-0,002456431
9,1513672	4	-0,04927218	-60,52388	-0,00011949538	0,00069848821
9,1611328	4	-0,04953593	-60,983597	-0,0033585113	-0,0025844618
9,1708984	4	-0,047942996	-59,337841	-1,8652499e-05	0,0007493241
9,1806641	4	-0,048398972	-58,093128	-0,0032500082	-0,0024831996
9,1904297	4	-0,048843771	-57,802723	2,4056499e-05	0,00082388223
9,2001953	4	-0,048863888	-56,779404	-0,0035357021	-0,0027081945
9,2099609	4	-0,047986954	-56,106392	0,00032224256	0,0010390376
9,2197266	4	-0,048253685	-54,189171	-0,0034842142	-0,0026985155
9,2294922	4	-0,047504157	-53,80595	0,00016376667	0,00095239561
9,2392578	4	-0,047429651	-54,016785	-0,0036199312	-0,0027981142
9,2490234	4	-0,046996772	-52,354317	0,00035342353	0,0010832329
9,2587891	4	-0,048036128	-50,991474	-0,0035564485	-0,0027525872
9,2685547	4	-0,047143549	-51,070488	0,00024726149	0,00098743371
9,2783203	4	-0,046636909	-50,432178	-0,0036170525	-0,0028513903
9,2880859	4	-0,046309829	-50,036385	0,00034152763	0,0011283109
9,2978516	4	-0,046230108	-48,084518	-0,0035742649	-0,0028089695
9,3076172	4	-0,046935678	-48,074516	0,00024185108	0,00098244078
9,3173828	4	-0,04504472	-47,931297	-0,0034170814	-0,0026286507
9,3271484	4	-0,046101958	-46,109798	-2,2681634e-05	0,00080287416
9,3369141	4	-0,046218187	-44,566242	-0,0031455215	-0,0023594589
9,3466797	4	-0,045834482	-44,851173	-0,00048216782	0,00038818878
9,3564453	4	-0,045091659	-44,501926	-0,0025627057	-0,0017409066
9,3662109	4	-0,04523173	-43,628643	-0,0010474281	-0,00023331937
9,3759766	4	-0,044638664	-41,783508	-0,0021505917	-0,0011245483
9,3857422	4	-0,045326352	-41,622631	-0,0013900665	-0,00045839755
9,3955078	4	-0,04593879	-42,380188	-0,0018856188	-0,00095112366
9,4052734	4	-0,044764578	-41,138214	-0,0014547043	-0,00056325109
9,4150391	4	-0,04343316	-39,562248	-0,0019793794	-0,0010672114
9,4248047	4	-0,043308735	-38,981773	-0,0014767507	-0,000547237
9,4345703	4	-0,044774264	-39,175674	-0,0019778542	-0,0010454513
9,4443359	4	-0,043965131	-38,385204	-0,0013722414	-0,00048677888
9,4541016	4	-0,044387579	-36,246033	-0,0019396932	-0,00096011237
9,4638672	4	-0,04382059	-36,165676	-0,0016059731	-0,00077332207
9,4736328	4	-0,043365359	-37,40715	-0,0015608578	-0,00070618989
9,4833984	4	-0,043655932	-35,537537	-0,0020462964	-0,0011392075
9,4931641	4	-0,042457879	-34,251137	-0,0010780995	-0,00016837432
9,5029297	4	-0,044068694	-33,614616	-0,0026701328	-0,0019210977
9,5126953	4	-0,042632222	-34,035892	-0,00035955818	0,00047073202
9,5224609	4	-0,041938573	-33,711735	-0,003160289	-0,0023297644
9,5322266	4	-0,042238832	-31,941198	-5,8172154e-05	0,00073906698
9,5419922	4	-0,043006241	-31,699966	-0,0033498004	-0,0025771055
9,5517578	4	-0,042778999	-32,082794	2,8119539e-05	0,00076778635
9,5615234	4	-0,041527301	-31,652525	-0,0033079539	-0,0024796529
9,5712891	4	-0,040718913	-29,956196	-0,00012487522	0,00061535422
9,5810547	4	-0,041356683	-29,585157	-0,0031911768	-0,0024302008
9,5908203	4	-0,041785091	-29,813759	2,7005735e-05	0,00078842649
9,6005859	4	-0,040497631	-29,443615	-0,0033878288	-0,0026133151
9,6103516	4	-0,041875243	-27,455763	0,00011109049	0,00089344656
9,6201172	4	-0,040831417	-26,922953	-0,0034616725	-0,0026915628
9,6298828	4	-0,041100383	-28,006676	0,00022831606	0,0010130116
9,6396484	4	-0,041247159	-27,531702	-0,003654313	-0,002884733
9,6494141	4	-0,040575862	-26,218145	0,00032156502	0,0011369729
9,6591797	4	-0,040373206	-25,620964	-0,0034611379	-0,0026919493
9,6689453	4	-0,040734559	-26,033968	0,00028526789	0,0010446416
9,6787109	4	-0,040247291	-26,10214	-0,0035989541	-0,002812702
9,6884766	4	-0,040672719	-24,232864	0,00032866839	0,0010522992
9,6982422	4	-0,039958954	-24,055336	-0,0035283247	-0,0027399524
9,7080078	4	-0,039665401	-24,714376	0,00029261661	0,00099128915
9,7177734	4	-0,039280206	-24,263264	-0,0035606087	-0,0027951077
9,7275391	4	-0,039172173	-23,046043	0,00034466677	0,0011192299
9,7373047	4	-0,039055198	-22,90411	-0,0035110181	-0,0027239399
9,7470703	4	-0,039295852	-22,951326	-3,5801786e-05	0,00073422136
9,7568359	4	-0,039410591	-23,132656	-0,0030497634	-0,0022754369
9,7666016	4	-0,038971752	-22,411421	-0,00051008817	0,00032745424
9,7763672	4	-0,038853288	-21,342394	-0,0025660945	-0,0017992365
9,7861328	4	-0,039888173	-22,191927	-0,0010808902	-0,00022647167
9,7958984	4	-0,03843382	-21,986794	-0,001955458	-0,0010761869
9,8056641	4	-0,038286299	-20,713806	-0,0013988083	-0,00049449049
9,8154297	4	-0,039912015	-20,519793	-0,0020042863	-0,0010363066
9,8251953	4	-0,037882477	-20,892397	-0,0015286269	-0,00061036157
9,8349609	4	-0,039108843	-21,039526	-0,0018920527	-0,00091009657
9,8447266	4	-0,038604438	-20,386688	-0,0013752801	-0,00049989292
9,8544922	4	-0,037782639	-19,652489	-0,002029367	-0,0011495233
9,8642578	4	-0,037778914	-20,730793	-0,0014011982	-0,00049198209
9,8740234	4	-0,039224327	-20,115004	-0,001853711	-0,00093670387
9,8837891	4	-0,039023161	-19,537546	-0,0016046105	-0,00072533061
9,8935547	4	-0,037643313	-19,864943	-0,001583485	-0,00070308498
9,9033203	4	-0,038692355	-19,451435	-0,002157676	-0,0013619147
9,9130859	4	-0,037948042	-19,522291	-0,00077704637	-2,6861744e-05
9,9228516	4	-0,037871301	-19,316095	-0,0027107664	-0,0018742138
9,9326172	4	-0,038025528	-18,684547	-0,00033960401	0,00043110296
9,9423828	4	-0,038246065	-19,47781	-0,0032501011	-0,0024533267
9,9521484	4	-0,037572533	-19,115656	2,4759356e-05	0,00074407517
9,9619141	4	-0,037761778	-18,847157	-0,0034141571	-0,0026360848
9,9716797	4	-0,038143992	-19,310005	-4,3705513e-05	0,00069459167
9,9814453	4	-0,038027018	-19,368847	-0,0032984724	-0,0025622775
9,9912109	4	-0,037236512	-19,527822	-2,1158485e-07	0,00073812698
10,000977	4	-0,037918985	-19,047428	-0,0032398023	-0,0024785048
10,010742	4	-0,037543476	-19,154884	-0,0001017352	0,00067983451
10,020508	4	-0,038550049	-19,937307	-0,0034042203	-0,002600343
10,030273	4	-0,038105994	-18,936005	0,00016488484	0,00090400898
10,040039	4	-0,037261099	-18,684492	-0,0035425893	-0,0027703911
10,049805	5	-0,037951767	-19,067656	0,00017474638	0,00095727271
10,05957	5	-0,037620962	-19,870419	-0,0035092784	-0,0027391892
10,069336	5	-0,036285818	-19,89238	0,00033501914	0,001104845
10,079102	5	-0,037409365	-19,090847	-0,0036612498	-0,0029237536
10,088867	5	-0,037574023	-19,540283	0,00026803988	0,00098974898
10,098633	5	-0,038139522	-20,75728	-0,0035234198	-0,0027578776
10,108398	5	-0,037815422	-20,341705	0,00042638188	0,0011359404
10,118164	5	-0,037140399	-19,629076	-0,0036513419	-0,0029147083
10,12793	5	-0,037350506	-20,403116	0,00028453884	0,0010678046
10,137695	5	-0,037360191	-20,938721	-0,0035021217	-0,0027780877
10,147461	5	-0,037667155	-21,035225	0,00015619415	0,00091386697
10,157227	5	-0,037484616	-20,536165	-0,0033794087	-0,0026618284
10,166992	5	-0,037863106	-20,757113	-2,0356674e-05	0,00077453494
10,176758	5	-0,03811568	-21,774731	-0,0029734923	-0,0022371763
10,186523	5	-0,037581474	-21,735336	-0,00061840488	0,00015857673
10,196289	5	-0,036899	-20,863115	-0,0024424403	-0,0014901331
10,206055	5	-0,038197637	-21,687336	-0,0011427018	-0,00026651134
10,21582	5	-0,03824383	-22,773407	-0,002067653	-0,0012423152
10,225586	5	-0,037959963	-23,276098	-0,0015350203	-0,00058234495
10,235352	5	-0,037650764	-22,236574	-0,0018567663	-0,00097008509
10,245117	5	-0,038135052	-22,999607	-0,0014025012	-0,00051095092
10,254883	5	-0,038397312	-24,437439	-0,0019965561	-0,0010032597
10,264648	5	-0,038767606	-24,302769	-0,0013841036	-0,00052297226
10,274414	5	-0,0386253	-23,950562	-0,0019928119	-0,0010476204
10,28418	5	-0,038152933	-24,813618	-0,0014816131	-0,0005777406
10,293945	5	-0,03894791	-25,77005	-0,0018939788	-0,001023314
10,303711	5	-0,038716942	-26,074984	-0,0017521501	-0,00077722245
10,313477	5	-0,038988143	-25,709476	-0,0014200051	-0,00054589694
10,323242	5	-0,038651377	-26,419088	-0,002203864	-0,001355756
10,333008	5	-0,039433688	-28,205942	-0,00082248019	2,3184039e-05
10,342773	5	-0,038809329	-28,0991	-0,0028670705	-0,0020768158
10,352539	5	-0,039436668	-27,529915	-0,00029123519	0,00050845189
10,362305	5	-0,038262457	-28,2293	-0,0033037909	-0,0024956425
10,37207	5	-0,03843531	-29,381588	2,5155168e-05	0,00075680774
10,381836	5	-0,0380449	-30,405075	-0,0033148257	-0,0025834355
10,391602	5	-0,039532781	-29,590801	-5,5207493e-05	0,00078419695
10,401367	5	-0,039630383	-30,023697	-0,0032148734	-0,0024516138
10,411133	5	-0,039767474	-32,28318	-8,2714832e-05	0,0006876238
10,420898	5	-0,039695948	-32,549053	-0,0033427763	-0,0025676752
10,430664	5	-0,039480627	-31,891577	3,5576522e-06	0,00079720974
10,44043	5	-0,040104985	-32,298267	-0,0033564772	-0,0025702859
10,450195	5	-0,039865822	-33,850819	0,00019836385	0,00087763532
10,459961	5	-0,041098893	-35,278313	-0,0035512962	-0,002762052
10,469727	5	-0,040563196	-34,332722	0,00033951364	0,0010882801
10,479492	5	-0,041049719	-34,656319	-0,003581275	-0,0027816442
10,489258	5	-0,041741133	-36,971401	0,00013693556	0,00093128352
10,499023	5	-0,040912628	-37,446487	-0,0035625095	-0,0027898042
10,508789	5	-0,041156262	-37,197544	0,00030261843	0,0010657272
10,518555	5	-0,040782243	-37,90604	-0,0035381133	-0,0027213693
10,52832	5	-0,042039901	-39,268883	0,00025397661	0,00097514119
10,538086	5	-0,04259795	-40,325279	-0,0035787921	-0,0028425322
10,547852	5	-0,041566789	-40,00565	0,00036390207	0,0011109143
10,557617	5	-0,042302907	-40,037502	-0,0036366149	-0,0028456098
10,567383	5	-0,041610748	-42,19059	0,00014119665	0,00096411619
10,577148	5	-0,041878968	-42,884499	-0,0032927147	-0,002508034
10,586914	5	-0,042410195	-42,649303	-9,1129186e-05	0,00069033966
10,59668	5	-0,042868406	-43,533203	-0,0029463749	-0,002134817
10,606445	5	-0,042842329	-44,528637	-0,00069513172	0,00013798381
10,616211	5	-0,04330948	-46,189705	-0,0023728043	-0,0014738187
10,625977	5	-0,042067468	-45,866222	-0,001249318	-0,0003799019
10,635742	5	-0,042688847	-46,388638	-0,0021121765	-0,0011274067
10,645508	5	-0,042302161	-48,211422	-0,0013981679	-0,00053647062
10,655273	5	-0,043703616	-48,494617	-0,0018433901	-0,00089725654
10,665039	5	-0,042821467	-48,645771	-0,0014473113	-0,00055417535
10,674805	5	-0,043512136	-49,454514	-0,0020732756	-0,0011219168
10,68457	5	-0,043447316	-50,31673	-0,0013896158	-0,00049573748
10,694336	5	-0,044538826	-51,702484	-0,0019468567	-0,0010346053
10,704102	5	-0,044207275	-52,016525	-0,0014597095	-0,00056600885
10,713867	5	-0,044616312	-52,533691	-0,0018645602	-0,00090778561
10,723633	5	-0,044118613	-54,262486	-0,0017518981	-0,00089377118
10,733398	5	-0,044941902	-54,719467	-0,0012985705	-0,00043427455
10,743164	5	-0,044522434	-55,330788	-0,0023634497	-0,0014642488
10,75293	5	-0,045631826	-56,232513	-0,00080606621	5,1220995e-05
10,762695	5	-0,045579672	-57,17408	-0,0029119966	-0,0021621448
10,772461	5	-0,046194345	-58,599281	-0,00015444661	0,00059930235
10,782227	5	-0,045927614	-58,756191	-0,0033178125	-0,0025248595
10,791992	5	-0,046371669	-59,23653	-4,2868051e-05	0,00075340678
10,801758	5	-0,044734031	-60,613956	-0,00336024	-0,0025901061
10,811523	5	-0,045598298	-61,009918	3,9817824e-05	0,00081580086
10,821289	5	-0,04511103	-61,940254	-0,0033734757	-0,0025178415
10,831055	5	-0,047206879	-62,958763	-0,00010724762	0,00062592811
10,84082	5	-0,047656894	-64,385643	-0,0032296285	-0,0024946576
10,850586	5	-0,047075003	-64,930183	3,6925339e-05	0,00082548277
10,860352	5	-0,047594309	-65,172478	-0,0034084274	-0,0026934389
10,870117	5	-0,048092753	-66,196358	0,00014404592	0,00091896439
10,879883	5	-0,04761368	-67,847534	-0,0034963973	-0,0027161066
10,889648	5	-0,047573447	-68,031105	0,00024101522	0,0010274727
10,899414	5	-0,047886372	-69,109688	-0,0037216665	-0,0029426599
10,90918	5	-0,049394369	-70,327583	0,00032289361	0,0011166951
10,918945	5	-0,048910081	-71,415154	-0,0034705554	-0,002663767
10,928711	5	-0,04850477	-71,902588	0,00036910671	0,0011419631
10,938477	5	-0,049158186	-72,200653	-0,0036683902	-0,0029024335
10,948242	5	-0,049576163	-73,58149	0,00029626361	0,0010588911
10,958008	5	-0,049099326	-75,363647	-0,0035459094	-0,0027482866
10,967773	5	-0,048913062	-75,604317	0,00023642846	0,00092440925
10,977539	5	-0,049781054	-75,577782	-0,0034658976	-0,0026856936
10,987305	5	-0,050896406	-76,955597	0,0002565523	0,000978461
10,99707	5	-0,049787015	-78,629913	-0,0033653469	-0,0025765374
11,006836	5	-0,050641596	-79,42926	-0,00025222413	0,0005620048
11,016602	5	-0,05005151	-79,283134	-0,0028249167	-0,0020574194
11,026367	5	-0,050754845	-80,708054	-0,00074462994	7,323637e-05
11,036133	5	-0,050739944	-82,195122	-0,0023917363	-0,0015767327
11,045898	5	-0,05126223	-82,4991	-0,0012744794	-0,00043782697
11,055664	5	-0,051479042	-82,982628	-0,0018347423	-0,00097745843
11,06543	5	-0,051551312	-84,469917	-0,001520932	-0,00059680361
11,075195	5	-0,051612407	-86,068398	-0,0019708539	-0,0010434292
11,084961	5	-0,052246451	-86,867699	-0,0014233908	-0,00057508762
11,094727	5	-0,05248636	-86,856575	-0,0019923269	-0,00097337598
11,104492	5	-0,05139336	-87,695496	-0,0013719114	-0,00052556017
11,114258	5	-0,052468479	-89,623222	-0,0019749778	-0,0011147715
11,124023	5	-0,05235821	-89,674294	-0,0014266829	-0,00057143683
11,133789	5	-0,053714216	-89,668259	-0,0017557599	-0,00089846959
11,143555	5	-0,052894652	-91,115761	-0,0017991367	-0,00091758976
11,15332	5	-0,053635985	-92,717705	-0,001347099	-0,00046430359
11,163086	5	-0,053665042	-93,788467	-0,0024148342	-0,0016064274
11,172852	5	-0,054036826	-93,306564	-0,00060502731	0,0002042111
11,182617	5	-0,053753704	-94,538483	-0,0029672273	-0,0021647194
11,192383	5	-0,054325908	-97,230751	-0,00016747581	0,00057042623
11,202148	5	-0,054962188	-97,023605	-0,0032789453	-0,0024766338
11,211914	5	-0,05447194	-96,630547	4,761634e-05	0,00081171811
11,22168	5	-0,055298209	-97,905037	-0,0033762308	-0,0025769263
11,231445	5	-0,054867566	-99,868309	-7,7549339e-05	0,00071276311
11,241211	5	-0,054872036	-100,64213	-0,0032570411	-0,0025116124
11,250977	5	-0,054855645	-100,25711	-3,6647252e-05	0,00075905514
11,260742	5	-0,054799765	-101,13437	-0,0032826588	-0,002545198
11,270508	5	-0,056233257	-103,19883	-1,0154909e-05	0,00078027212
11,280273	5	-0,055143237	-103,74762	-0,0034012008	-0,0026460716
11,290039	5	-0,056168437	-103,43939	0,00024710578	0,0010555506
11,299805	5	-0,056099892	-104,25657	-0,0035711403	-0,0027982469
11,30957	5	-0,056349486	-105,92267	0,00023288216	0,00098472647
11,319336	5	-0,056277961	-107,19359	-0,0034473322	-0,0026756709
11,329102	5	-0,057391822	-106,5018	0,00034481665	0,0011076016
11,338867	5	-0,057176501	-106,97751	-0,0036122946	-0,0028825013
11,348633	5	-0,057823211	-109,46526	0,00018736115	0,00097141619
11,358398	5	-0,058677793	-110,31948	-0,0035095492	-0,0027748656
11,368164	5	-0,057189167	-109,93592	0,00034830504	0,0011424061
11,37793	5	-0,057507306	-110,96478	-0,0036722156	-0,0028774973
11,387695	5	-0,057626516	-111,97977	0,00027121569	0,001054524
11,397461	5	-0,057789683	-113,58283	-0,0034705761	-0,0027008159
11,407227	5	-0,057782978	-112,83528	7,386654e-05	0,00085258274
11,416992	5	-0,058031082	-112,93843	-0,0032883051	-0,0025007452
11,426758	5	-0,058496743	-114,66137	-0,00024150257	0,00054623175
11,436523	5	-0,058145076	-115,17903	-0,0027757988	-0,0019483811
11,446289	5	-0,059257448	-115,29867	-0,00085792551	7,1737304e-06
11,456055	5	-0,058811903	-116,12372	-0,0022128546	-0,0013389618
11,46582	5	-0,059334189	-117,43527	-0,0012266416	-0,00040284707
11,475586	5	-0,059297681	-118,51307	-0,0018919553	-0,0010854391
11,485352	5	-0,059208274	-118,23138	-0,0015154693	-0,00069444231
11,495117	5	-0,059247762	-119,0509	-0,0019479913	-0,0010399828
11,504883	5	-0,059400499	-120,40788	-0,0014033481	-0,0004903684
11,514648	5	-0,059022009	-120,65806	-0,0019748367	-0,0010061701
11,524414	5	-0,059752166	-120,85274	-0,0013546622	-0,00047955808
11,53418	5	-0,059523433	-121,64482	-0,0020190028	-0,0010776599
11,543945	5	-0,060082972	-122,16344	-0,0014949461	-0,00062955439
11,553711	5	-0,059865415	-123,17783	-0,0016953722	-0,00086339016
11,563477	5	-0,060989708	-122,98101	-0,0019390896	-0,0010229957
11,573242	5	-0,060793012	-123,04684	-0,001275346	-0,00037748556
11,583008	5	-0,060168654	-124,98865	-0,0024629561	-0,0015814475
11,592773	5	-0,060662627	-125,15998	-0,00056782737	0,00028876157
11,602539	5	-0,061091036	-125,491	-0,0030726793	-0,0022941495
11,612305	5	-0,060975552	-126,04885	-0,00012857665	0,00067186868
11,62207	5	-0,061404705	-126,92303	-0,0032945464	-0,0025430634
11,631836	5	-0,060996413	-127,37688	3,7377613e-05	0,00074466359
11,641602	5	-0,061397254	-127,46103	-0,0033137531	-0,0025700936
11,651367	5	-0,061437488	-127,30239	-2,2318272e-06	0,00074478978
11,661133	5	-0,061187893	-128,91423	-0,0031987734	-0,0023946022
11,670898	5	-0,06210953	-128,56889	-5,6813587e-05	0,00072165905
11,680664	5	-0,061511248	-128,70787	-0,0033433312	-0,0026152036
11,69043	5	-0,061865151	-129,53499	1,0280928e-05	0,00083296979
11,700195	5	-0,062143058	-130,23958	-0,0033894167	-0,0026810532
11,709961	5	-0,061610341	-130,58536	0,00022695109	0,00095664203
11,719727	5	-0,061400235	-130,70628	-0,0035897098	-0,0028194392
11,729492	5	-0,062665343	-130,6443	0,00039378821	0,0011449046
11,739258	5	-0,062224269	-132,0204	-0,0035019927	-0,002768873
11,749023	5	-0,062224269	-131,7386	0,00017878687	0,00096937618
11,758789	5	-0,061634928	-131,89729	-0,0035224317	-0,0028077296
11,768555	5	-0,062671304	-132,36507	0,00041399675	0,0011114463
11,77832	5	-0,062261522	-132,77985	-0,0034971177	-0,002716878
11,788086	5	-0,062789023	-132,72665	0,00023126398	0,00098221225
11,797852	5	-0,062862039	-132,6853	-0,0035261614	-0,0027318152
11,807617	5	-0,062587857	-133,39972	0,00033719116	0,0010398373
11,817383	5	-0,064209104	-134,31541	-0,0036102224	-0,0028210571
11,827148	5	-0,063411146	-134,16422	0,0001387659	0,00091008499
11,836914	5	-0,062693655	-133,16168	-0,0031662118	-0,0023802139
11,84668	5	-0,062906742	-133,74025	-0,00029118688	0,00050594955
11,856445	5	-0,063268095	-134,59308	-0,0027550443	-0,0020565251
11,866211	5	-0,062481314	-134,80878	-0,00087469979	-3,7028876e-05
11,875977	5	-0,063583255	-134,0905	-0,0021242863	-0,0012156761
11,885742	5	-0,062961876	-134,4321	-0,0013879895	-0,00051207712
11,895508	5	-0,063191354	-135,37276	-0,0019601961	-0,0010181102
11,905273	5	-0,063877553	-134,97395	-0,0014267924	-0,00054163695
11,915039	5	-0,063240528	-134,01321	-0,0018630136	-0,00085974054
11,924805	5	-0,063439459	-135,08421	-0,0014438169	-0,00051521754
11,93457	5	-0,063676387	-135,41602	-0,0020468426	-0,0011907476
11,944336	5	-0,063450634	-135,24312	-0,0012533152	-0,0004178207
11,954102	5	-0,063298643	-134,80582	-0,0019321364	-0,0010317452
11,963867	5	-0,063358992	-134,98932	-0,0015281753	-0,00062785228
11,973633	5	-0,063868612	-136,06387	-0,0016896367	-0,00080316456
11,983398	5	-0,06332472	-135,63115	-0,0019493329	-0,0010618243
11,993164	5	-0,063131005	-134,42459	-0,0010523291	-0,00023576751
12,00293	5	-0,063687563	-134,89824	-0,0025526604	-0,0017370774
12,012695	5	-0,06320551	-135,74425	-0,0005491756	0,00022650616
12,022461	5	-0,063487142	-135,60651	-0,0030562405	-0,0022827243
12,032227	5	-0,063413382	-134,55368	-4,1060703e-05	0,00070290599
12,041992	5	-0,06358251	-133,98141	-0,0033936973	-0,0026197759
12,051758	6	-0,063131005	-135,78761	6,9152156e-05	0,00077717559
12,061523	6	-0,063185394	-135,21245	-0,0032655748	-0,0025345441
12,071289	6	-0,063315779	-133,77406	2,8706709e-05	0,00081423443
12,081055	6	-0,062917173	-134,37711	-0,0033239061	-0,0025396068
12,09082	6	-0,062993169	-134,93803	-0,00010632662	0,00064162968
12,100586	6	-0,063076615	-135,03972	-0,0032762513	-0,0025158613
12,110352	6	-0,06325841	-133,7821	0,00016016129	0,00089524646
12,120117	6	-0,063835829	-133,4998	-0,0034417938	-0,002748471
12,129883	6	-0,063749403	-134,69283	0,00018979219	0,00097172486
12,139648	6	-0,064148009	-134,49786	-0,0034216098	-0,0026878684
12,149414	6	-0,064183027	-132,90512	0,00030067022	0,0010281224
12,15918	6	-0,063646585	-132,96336	-0,0036385013	-0,002878719
12,168945	6	-0,063067675	-132,96481	0,00033194869	0,0010184535
12,178711	6	-0,062118471	-133,50305	-0,0034323188	-0,0026399242
12,188477	6	-0,063057989	-132,02939	0,00029010203	0,0010276414
12,198242	6	-0,063201785	-131,53943	-0,0036438492	-0,0029076138
12,208008	6	-0,062839687	-132,36446	0,00030709052	0,001033911
12,217773	6	-0,063812733	-132,39645	-0,0035552206	-0,0028108831
12,227539	6	-0,062508881	-130,75769	0,00018760853	0,00096255052
12,237305	6	-0,063366443	-130,51613	-0,0034147424	-0,0026792744
12,24707	6	-0,063277781	-130,46098	0,0001400488	0,0008971839
12,256836	6	-0,06269142	-130,50696	-0,0032214925	-0,0024348991
12,266602	6	-0,063574314	-129,26581	-0,00034948112	0,00047327828
12,276367	6	-0,062134862	-128,66624	-0,0026019497	-0,0018092087
12,286133	6	-0,06275177	-129,10612	-0,00093417533	-0,00011314398
12,295898	6	-0,063046813	-129,17737	-0,0022054738	-0,0013872776
12,305664	6	-0,061882287	-127,58134	-0,0013492857	-0,0004878563
12,31543	6	-0,063029677	-127,34094	-0,0018518855	-0,00093618105
12,325195	6	-0,062148273	-127,68567	-0,0014249682	-0,00058616861
12,334961	6	-0,062477589	-127,18616	-0,0020007796	-0,0010305287
12,344727	6	-0,061561167	-126,20419	-0,0014164653	-0,00049612415
12,354492	6	-0,06210804	-124,78201	-0,0019727666	-0,0010887057
12,364258	6	-0,060740113	-125,39657	-0,0013728247	-0,00051780284
12,374023	6	-0,062070042	-124,80648	-0,0019560833	-0,0010455371
12,383789	6	-0,061994791	-123,94482	-0,0014814491	-0,00066531909
12,393555	6	-0,061738491	-123,40771	-0,0016445279	-0,00074995041
12,40332	6	-0,062543899	-122,84406	-0,0019518408	-0,0011157378
12,413086	6	-0,062056631	-122,85769	-0,0010509829	-0,00027853617
12,422852	6	-0,060931593	-122,2366	-0,0027045719	-0,001884348
12,432617	6	-0,060802698	-120,90297	-0,0003918467	0,0003617008
12,442383	6	-0,060559809	-121,47686	-0,0030830081	-0,0023229236
12,452148	6	-0,061303377	-120,17487	-5,4386328e-05	0,00071869511
12,461914	6	-0,061465055	-119,38937	-0,0032742759	-0,0025686766
12,47168	6	-0,061486661	-119,09091	7,0412352e-06	0,00081030407
12,481445	6	-0,060822815	-118,44803	-0,0033671274	-0,0025215622
12,491211	6	-0,06076619	-117,93695	-7,1632967e-05	0,00064647605
12,500977	6	-0,061315298	-116,78036	-0,0033222025	-0,0025036817
12,510742	6	-0,060416013	-115,80639	4,1653402e-05	0,00081361795
12,520508	6	-0,060259551	-116,31192	-0,0033160942	-0,0025437938
12,530273	6	-0,059913844	-114,9654	8,6844084e-05	0,00090773281
12,540039	6	-0,059664249	-114,36391	-0,003468151	-0,0026897176
12,549805	6	-0,059916824	-113,59261	0,00035399833	0,0010823688
12,55957	6	-0,059914589	-113,23041	-0,0035753576	-0,0028560949
12,569336	6	-0,06024912	-112,87077	0,000187853	0,0010080374
12,579102	6	-0,059711933	-111,35604	-0,0035059324	-0,0027193034
12,588867	6	-0,060287118	-110,39223	0,0003677691	0,0011021716
12,598633	6	-0,060003996	-110,56479	-0,0035451557	-0,0028081904
12,608398	6	-0,059708953	-109,15551	0,0002177147	0,0009778447
12,618164	6	-0,059957802	-108,04089	-0,0034991016	-0,0027508726
12,62793	6	-0,058484077	-108,02083	0,00042646221	0,0011053703
12,637695	6	-0,058686733	-107,13184	-0,0036006302	-0,0028609801
12,647461	6	-0,0587143	-106,44989	0,00039630278	0,0010965631
12,657227	6	-0,058589131	-104,9697	-0,003418321	-0,0026774327
12,666992	6	-0,057496876	-104,40275	6,0675811e-05	0,00079473405
12,676758	6	-0,05858168	-104,77547	-0,0031298758	-0,00235141
12,686523	6	-0,058470666	-103,12848	-0,00038518818	0,0003767584
12,696289	6	-0,058011711	-101,77246	-0,0025785493	-0,0017674239
12,706055	6	-0,058037788	-101,45042	-0,0010272136	-0,0002013865
12,71582	6	-0,057548285	-101,08167	-0,0020431969	-0,0011859771
12,725586	6	-0,057800859	-99,659546	-0,0013418939	-0,00046868794
12,735352	6	-0,056702644	-98,078888	-0,0018268316	-0,00093164679
12,745117	6	-0,056863576	-98,010765	-0,0015132284	-0,00067815738
12,754883	6	-0,057347864	-98,259094	-0,0020001808	-0,0010799186
12,764648	6	-0,057126582	-96,397362	-0,0013053038	-0,00050730159
12,774414	6	-0,056883693	-95,312187	-0,0019275013	-0,0010691045
12,78418	6	-0,056461245	-94,621567	-0,0013804397	-0,00052243267
12,793945	6	-0,056322664	-94,054848	-0,0019368326	-0,0010433614
12,803711	6	-0,055847317	-93,698112	-0,0015350103	-0,00071884354
12,813477	6	-0,0549905	-91,443153	-0,0015711804	-0,0006982396
12,823242	6	-0,055933744	-91,258583	-0,0021824061	-0,0012712227
12,833008	6	-0,056360662	-91,699524	-0,00088474626	-0,0001076948
12,842773	6	-0,05505383	-89,823936	-0,0026950189	-0,001846502
12,852539	6	-0,055244565	-88,096375	-0,00032976735	0,00047256309
12,862305	6	-0,055417418	-87,375481	-0,0032271356	-0,002485025
12,87207	6	-0,055386871	-87,384026	-2,113622e-05	0,00075293932
12,881836	6	-0,055093318	-86,611046	-0,0032970768	-0,0024783025
12,891602	6	-0,05480051	-84,44561	5,2961841e-05	0,00076011533
12,901367	6	-0,054178387	-83,732193	-0,0033811373	-0,0025862367
12,911133	6	-0,054688007	-83,931015	-5,859416e-05	0,00070774241
12,920898	6	-0,054720044	-82,736702	-0,0031864573	-0,0024113203
12,930664	6	-0,053809583	-81,229866	-2,488785e-05	0,000744586
12,94043	6	-0,054235011	-80,313667	-0,0034379091	-0,0026586517
12,950195	6	-0,054145604	-80,382172	0,0001145975	0,00089982041
12,959961	6	-0,053038448	-79,496429	-0,0033429842	-0,0025766653
12,969727	6	-0,053471327	-77,341782	0,00027744652	0,00097757264
12,979492	6	-0,053098053	-76,454193	-0,0035950418	-0,0028290893
12,989258	6	-0,053298473	-76,534317	0,00040861923	0,001137407
12,999023	6	-0,052922219	-75,574928	-0,0035763842	-0,0027581954
13,008789	6	-0,051347911	-74,362007	0,00013949437	0,00094673637
13,018555	6	-0,052414834	-72,808449	-0,0036318179	-0,0028626898
13,02832	6	-0,051945448	-73,092598	0,00034828845	0,0011169928
13,038086	6	-0,052665174	-72,776215	-0,0035089685	-0,0028038437
13,047852	6	-0,051905215	-70,265892	0,00026313821	0,0010304096
13,057617	6	-0,051455945	-69,066597	-0,0035223977	-0,0027837078
13,067383	6	-0,051473081	-69,695129	0,00026316295	0,0010388414
13,077148	6	-0,051493198	-68,739815	-0,0035268278	-0,0027703759
13,086914	6	-0,051470846	-67,049973	7,1313407e-05	0,00083665992
13,09668	6	-0,050999224	-66,010666	-0,0030030035	-0,0022244568
13,106445	6	-0,050446391	-65,705406	-0,0005010732	0,00029808667
13,116211	6	-0,050441176	-65,675064	-0,0025250399	-0,0017680514
13,125977	6	-0,04965812	-63,75499	-0,0010055951	-0,00019159714
13,135742	6	-0,050492585	-62,518379	-0,0019754325	-0,0011093268
13,145508	6	-0,050210208	-62,56543	-0,001496996	-0,00061686878
13,155273	6	-0,050593168	-61,923824	-0,0019033091	-0,00096201838
13,165039	6	-0,049785525	-60,115791	-0,00138711	-0,00055107666
13,174805	6	-0,049737841	-59,187969	-0,0018494281	-0,00093488372
13,18457	6	-0,049008429	-59,168358	-0,0014160192	-0,00055323064
13,194336	6	-0,049193203	-58,488808	-0,0019695174	-0,0010541244
13,204102	6	-0,049067289	-56,674015	-0,0013534845	-0,00054752931
13,213867	6	-0,048375875	-55,778103	-0,0019113757	-0,00099916884
13,223633	6	-0,04920736	-55,977589	-0,0016739448	-0,00074630498
13,233398	6	-0,048578531	-55,131969	-0,0015253596	-0,00063738076
13,243164	6	-0,048056245	-53,749905	-0,0021304933	-0,001262198
13,25293	6	-0,047225505	-52,763523	-0,00084411295	-5,667127e-05
13,262695	6	-0,047122687	-51,817261	-0,0028640763	-0,0019490516
13,272461	6	-0,046715885	-51,948132	-0,00032029391	0,00046295288
13,282227	6	-0,047697127	-50,647816	-0,0032198573	-0,0024516955
13,291992	6	-0,04638955	-49,319286	3,3139513e-05	0,0007038883
13,301758	6	-0,047875941	-49,584209	-0,0033900251	-0,0026169149
13,311523	6	-0,047312677	-48,580227	1,7650891e-05	0,00068047119
13,321289	6	-0,047063082	-47,434978	-0,0032164173	-0,0024775891
13,331055	6	-0,045564026	-46,796391	4,4656626e-05	0,00075283187
13,34082	6	-0,0460729	-46,070629	-0,0033215375	-0,0025747733
13,350586	6	-0,045791268	-45,950489	2,1625165e-05	0,00070746121
13,360352	6	-0,046385825	-45,007801	-0,003326749	-0,0026132707
13,370117	6	-0,046107173	-43,778904	0,00023798872	0,0009625961
13,379883	6	-0,045177341	-43,857079	-0,0035100151	-0,0027806039
13,389648	6	-0,045969337	-42,519829	0,00029072165	0,0009854614
13,399414	6	-0,044796616	-41,566807	-0,0034499553	-0,0027192971
13,40918	6	-0,044976175	-41,054115	0,00026798079	0,00094068819
13,418945	6	-0,045105815	-40,322933	-0,0036079718	-0,002860829
13,428711	6	-0,045393407	-39,786102	0,00029768125	0,0010344036
13,438477	6	-0,044760108	-38,531441	-0,0034744029	-0,0027522696
13,448242	6	-0,044298172	-37,996117	0,00032418	0,0010800336
13,458008	6	-0,043403357	-38,207508	-0,0036696349	-0,0029339029
13,467773	6	-0,043733418	-36,971458	0,00036303827	0,0010886313
13,477539	6	-0,04414618	-36,418755	-0,0035205819	-0,0027490393
13,487305	6	-0,04452318	-36,29744	0,00015884754	0,00091570994
13,49707	6	-0,043529272	-35,52541	-0,0032869449	-0,0025819095
13,506836	6	-0,042876601	-35,022663	-1,9434665e-05	0,00073934265
13,516602	6	-0,042428076	-33,355335	-0,0030162623	-0,0022162057
13,526367	6	-0,043595582	-33,262352	-0,00065200333	0,00021720378
13,536133	6	-0,042505562	-33,833889	-0,0023821928	-0,0015257664
13,545898	6	-0,04356429	-32,609459	-0,0011137573	-0,00030985655
13,555664	6	-0,042117387	-31,542051	-0,00202574	-0,0011489994
13,56543	6	-0,042516738	-31,136423	-0,0014837421	-0,0006284531
13,575195	6	-0,041603297	-30,922628	-0,0018419335	-0,00095647614
13,584961	6	-0,04292205	-30,758064	-0,0014094358	-0,00050972693
13,594727	6	-0,042057037	-29,568951	-0,0019867653	-0,001081428
13,604492	6	-0,041641295	-28,998758	-0,0013841626	-0,00054323144
13,614258	6	-0,042204559	-29,612425	-0,0019828745	-0,0011148816
13,624023	6	-0,041627139	-28,171743	-0,0013767343	-0,00054174114
13,633789	6	-0,040925294	-27,232132	-0,0018469931	-0,00097846368
13,643555	6	-0,042017549	-27,111601	-0,0017604019	-0,0008811953
13,65332	6	-0,041511655	-27,510077	-0,0014391657	-0,00056856999
13,663086	6	-0,041990727	-27,35261	-0,0021851533	-0,0013358699
13,672852	6	-0,040821731	-25,39197	-0,00079213874	2,5692934e-05
13,682617	6	-0,040341169	-25,321003	-0,0028927592	-0,0021264404
13,692383	6	-0,040620565	-26,476477	-0,00026062728	0,00051661115
13,702148	6	-0,040960312	-25,084801	-0,0032266043	-0,0024860268
13,711914	6	-0,04080385	-23,895632	9,9770841e-06	0,00077664852
13,72168	6	-0,039556623	-23,797564	-0,0033356436	-0,0025868162
13,731445	6	-0,040823966	-24,659559	4,7436333e-06	0,00077167008
13,741211	6	-0,040312856	-24,134069	-0,0031965331	-0,0024399401
13,750977	6	-0,038927794	-22,290945	-8,3926716e-05	0,00063829264
13,760742	6	-0,039963424	-22,058542	-0,0032974584	-0,0025134326
13,770508	6	-0,039985031	-23,055597	0,00011891505	0,00084958517
13,780273	6	-0,039003789	-22,720266	-0,003398858	-0,0025864604
13,790039	6	-0,039517134	-21,570436	0,00018676365	0,0008996572
13,799805	6	-0,039515644	-21,442472	-0,003471218	-0,0028020188
13,80957	6	-0,039593875	-22,074078	0,00037523889	0,0011589687
13,819336	6	-0,040026754	-22,183825	-0,0036313517	-0,0028849854
13,829102	6	-0,039682537	-20,606127	0,00021357439	0,0010035671
13,838867	6	-0,038778037	-20,192173	-0,0034987731	-0,0027258862
13,848633	6	-0,038506836	-21,484774	0,00034767814	0,0011205587
13,858398	6	-0,038537383	-21,335855	-0,0035880222	-0,0028343205
13,868164	6	-0,038449466	-20,150375	0,00028000417	0,00096537347
13,87793	6	-0,038732588	-19,392204	-0,0035071704	-0,0027855053
13,887695	6	-0,038789958	-20,527113	0,00030554191	0,0010900486
13,897461	6	-0,038898736	-21,098591	-0,0035771478	-0,0028361855
13,907227	6	-0,038562715	-19,466915	0,00032054173	0,0010420813
13,916992	6	-0,03913939	-18,984228	-0,0032754522	-0,0025813903
13,926758	6	-0,039195269	-20,039621	-0,00015414786	0,00060136046
13,936523	6	-0,038807094	-20,408817	-0,0029187393	-0,0021385287
13,946289	6	-0,038913637	-19,457806	-0,00058582285	0,00016058519
13,956055	6	-0,039011985	-19,057989	-0,0023975286	-0,0015101111
13,96582	6	-0,038418174	-19,829292	-0,0013085847	-0,00045422581
13,975586	6	-0,038154423	-20,339861	-0,0018434637	-0,00093896536
13,985352	6	-0,038287789	-19,004568	-0,0013368782	-0,00049129187
13,995117	6	-0,038131326	-18,848106	-0,0018639019	-0,00092542625
14,004883	6	-0,038103759	-19,999781	-0,0015019075	-0,00065320986
14,014648	6	-0,038448721	-20,222124	-0,0020577102	-0,001092931
14,024414	6	-0,038701296	-19,326488	-0,0012624833	-0,0004662534
14,03418	6	-0,038178265	-19,097832	-0,0020148749	-0,0010536775
14,043945	7	-0,038289279	-20,078625	-0,0014239086	-0,00055557612
14,053711	7	-0,037696213	-20,521301	-0,0017671227	-0,00090991915
14,063477	7	-0,03715232	-19,917692	-0,0017164138	-0,00084133004
14,073242	7	-0,038320571	-19,364208	-0,0013155441	-0,00049312483
14,083008	7	-0,037469715	-20,234417	-0,0024442736	-0,0015511939
14,092773	7	-0,038270652	-20,318851	-0,00066702545	0,0001222745
14,102539	7	-0,03817603	-19,659977	-0,0029053427	-0,0020971759
14,112305	7	-0,039333105	-20,182673	-0,00015824669	0,00055554078
14,12207	7	-0,03856346	-20,33338	-0,0033111852	-0,0025315278
14,131836	7	-0,038091093	-21,453983	6,7054934e-05	0,00081623811
14,141602	7	-0,03881231	-21,013599	-0,0033076401	-0,0025512474
14,151367	7	-0,038677454	-20,584782	4,1741005e-05	0,00070768298
14,161133	7	-0,037618726	-21,661688	-0,003331848	-0,0025247955
14,170898	7	-0,039227307	-21,462925	-6,5373606e-05	0,00065237505
14,180664	7	-0,03875047	-21,793171	-0,003180865	-0,0024776408
14,19043	7	-0,039001554	-21,841787	-1,2628589e-05	0,00076625531
14,200195	7	-0,039478391	-21,754112	-0,0034743322	-0,0026841452
14,209961	7	-0,038842112	-22,873375	0,0002359433	0,00098532171
14,219727	7	-0,039038807	-22,356491	-0,0034948802	-0,0027675722
14,229492	7	-0,038907677	-22,612755	0,00015079888	0,00097733526
14,239258	7	-0,039000809	-23,945925	-0,0035803209	-0,0028622339
14,249023	7	-0,038518757	-23,791306	0,0003836205	0,0011598845
14,258789	7	-0,038511306	-24,212021	-0,0035009978	-0,0027428642
14,268555	7	-0,039162487	-24,300423	0,00026007125	0,00098089746
14,27832	7	-0,038718432	-25,259647	-0,0036056973	-0,0028645522
14,288086	7	-0,039964914	-25,870409	0,00034910045	0,0011509171
14,297852	7	-0,039081275	-25,87594	-0,0035500198	-0,0027898925
14,307617	7	-0,039362162	-25,909077	0,00021976855	0,00095770275
14,317383	7	-0,039527565	-27,379711	-0,0034528237	-0,0026610049
14,327148	7	-0,038992614	-27,062037	0,00015289639	0,00093588309
14,336914	7	-0,039352477	-27,222578	-0,0033092124	-0,0025809733
14,34668	7	-0,039478391	-27,777794	-0,00018798761	0,00061310863
14,356445	7	-0,039720535	-28,52479	-0,0027736805	-0,0019839571
14,366211	7	-0,039146096	-29,253122	-0,00081676827	-7,2580588e-06
14,375977	7	-0,039472431	-29,043182	-0,002253039	-0,0014868415
14,385742	7	-0,039917976	-29,535145	-0,0012273231	-0,0004100411
14,395508	7	-0,040648133	-30,860771	-0,0018850492	-0,00098614313
14,405273	7	-0,04067868	-31,274334	-0,0014840541	-0,00058132003
14,415039	7	-0,040334463	-31,636152	-0,0019174396	-0,0010515553
14,424805	7	-0,040083379	-32,224339	-0,0013924994	-0,00054673845
14,43457	7	-0,040633231	-32,969322	-0,0019807306	-0,0010290206
14,444336	7	-0,040306151	-33,792202	-0,0013494698	-0,00051422016
14,454102	7	-0,041200966	-33,370369	-0,0019665819	-0,0010428332
14,463867	7	-0,041296333	-34,261143	-0,0014729359	-0,00062130461
14,473633	7	-0,040969998	-35,741497	-0,0017321955	-0,00088648126
14,483398	7	-0,042244047	-35,459084	-0,0017478069	-0,00091957976
14,493164	7	-0,041249394	-36,278778	-0,0012832058	-0,00041248597
14,50293	7	-0,04100427	-36,493408	-0,0024183821	-0,0016675964
14,512695	7	-0,041036308	-37,959572	-0,00061005866	0,00018934552
14,522461	7	-0,042110682	-38,813969	-0,0029771121	-0,0021852001
14,532227	7	-0,041885674	-38,551891	-9,9260942e-05	0,00061513938
14,541992	7	-0,042106211	-39,026867	-0,0033250195	-0,0025477766
14,551758	7	-0,041690469	-40,895584	3,6983547e-05	0,0007271294
14,561523	7	-0,042752177	-41,585693	-0,0033043164	-0,0025937818
14,571289	7	-0,042069703	-41,414593	-3,5944686e-05	0,00077967357
14,581055	7	-0,042773038	-41,952991	-0,003248021	-0,0024463495
14,59082	7	-0,042808056	-43,435524	-5,0482049e-06	0,00073840818
14,600586	7	-0,042362511	-44,316853	-0,0032898753	-0,0025634647
14,610352	7	-0,043336302	-43,820759	4,6917849e-05	0,00080580387
14,620117	7	-0,043714046	-44,903698	-0,0033759947	-0,0026453466
14,629883	7	-0,043342263	-46,707428	0,00027554459	0,00099272211
14,639648	7	-0,04395768	-47,015156	-0,0036060486	-0,0028695988
14,649414	7	-0,043462217	-47,028957	0,00029723975	0,0010364044
14,65918	7	-0,043439865	-47,514439	-0,0033966212	-0,0026815375
14,668945	7	-0,044618547	-49,092529	0,00031124393	0,001021083
14,678711	7	-0,044166297	-50,527229	-0,0036048205	-0,0028548469
14,688477	7	-0,043977052	-50,03577	0,00030094641	0,0010028671
14,698242	7	-0,043834746	-50,745216	-0,0034438672	-0,0027005337
14,708008	7	-0,044163316	-52,62986	0,00036296871	0,001105234
14,717773	7	-0,044633448	-53,561592	-0,0036470201	-0,002906672
14,727539	7	-0,045274198	-53,520462	0,0003844875	0,0011387318
14,737305	7	-0,044675171	-54,168049	-0,0035233519	-0,0028070339
14,74707	7	-0,045306981	-55,839737	7,3115225e-05	0,00083245756
14,756836	7	-0,0460729	-56,932346	-0,0031859265	-0,0024668544
14,766602	7	-0,045896322	-56,484138	-0,00020921667	0,00052336784
14,776367	7	-0,046177953	-56,921448	-0,0027078709	-0,0019230722
14,786133	7	-0,046577305	-59,118458	-0,00093459617	-0,00012250035
14,795898	7	-0,046613067	-60,098862	-0,0020951896	-0,0012348675
14,805664	7	-0,046116859	-60,401054	-0,001284487	-0,00045267152
14,81543	7	-0,046211481	-60,789307	-0,0018978812	-0,0010229029
14,825195	7	-0,046257675	-62,284191	-0,0015527776	-0,00066200184
14,834961	7	-0,047813356	-63,738785	-0,0018580672	-0,0010048619
14,844727	7	-0,046347827	-63,754654	-0,0013017141	-0,00045759312
14,854492	7	-0,047477335	-63,89402	-0,0020248045	-0,0011258726
14,864258	7	-0,047867745	-65,919815	-0,0013830708	-0,00053329131
14,874023	7	-0,049193949	-66,972862	-0,0019649912	-0,0010343504
14,883789	7	-0,048504025	-67,455826	-0,0014394517	-0,00061202026
14,893555	7	-0,047979504	-67,649002	-0,0016897586	-0,00085263175
14,90332	7	-0,047850609	-69,012009	-0,0020273488	-0,0011893851
14,913086	7	-0,049137324	-71,25808	-0,0010773703	-0,0002115775
14,922852	7	-0,049131364	-70,87458	-0,0024805428	-0,0015822188
14,932617	7	-0,048733503	-71,342575	-0,00050752977	0,00021980508
14,942383	7	-0,048694015	-73,003021	-0,0031042697	-0,0023745794
14,952148	7	-0,049192458	-73,767067	-7,4162381e-05	0,00066539668
14,961914	7	-0,049754232	-74,883865	-0,003294871	-0,0025666915
14,97168	7	-0,050082058	-74,897667	4,5945635e-05	0,00071756996
14,981445	7	-0,050226599	-76,142326	-0,003364997	-0,0026232477
14,991211	7	-0,04953593	-77,746513	0,00013707904	0,00085551461
15,000977	7	-0,051146746	-77,785789	-0,0031813665	-0,0024167092
15,010742	7	-0,050812215	-78,070221	-5,8611477e-05	0,00065511576
15,020508	7	-0,05145371	-79,768112	-0,0033445933	-0,0025848437
15,030273	7	-0,05158186	-81,077477	0,00016672042	0,00087358052
15,040039	7	-0,051598251	-81,931763	-0,0034195911	-0,0026686941
15,049805	7	-0,051819533	-82,307327	0,00024627894	0,00092436094
15,05957	7	-0,050768256	-83,395691	-0,0035745669	-0,0028205339
15,069336	7	-0,052015483	-84,900352	0,00046813715	0,0012029132
15,079102	7	-0,052072108	-85,168686	-0,0035964956	-0,0028758743
15,088867	7	-0,05203858	-85,643715	0,00016377191	0,00088071375
15,098633	7	-0,052175671	-86,968781	-0,003577295	-0,0027859136
15,108398	7	-0,053595006	-88,224113	0,00045172172	0,0011480282
15,118164	7	-0,053801388	-89,034813	-0,0035586855	-0,0027985224
15,12793	7	-0,053237379	-89,381706	0,00022196182	0,00098267721
15,137695	7	-0,052437186	-90,975899	-0,0035134261	-0,002706957
15,147461	7	-0,053068995	-92,104095	0,00020839652	0,00097385974
15,157227	7	-0,053786486	-92,444344	-0,0034999372	-0,0027978043
15,166992	7	-0,053815544	-92,810913	0,00013701967	0,0009170511
15,176758	7	-0,053551793	-94,223877	-0,0031175916	-0,0023733517
15,186523	7	-0,054133683	-94,716957	-0,00039985229	0,00040001454
15,196289	7	-0,054614991	-95,894226	-0,0025902851	-0,0018751667
15,206055	7	-0,055270642	-96,682846	-0,0009759044	-0,00010848533
15,21582	7	-0,054602325	-97,683258	-0,0021191407	-0,0012482018
15,225586	7	-0,055500865	-98,794922	-0,0014961106	-0,00062457926
15,235352	7	-0,055609643	-98,843422	-0,0018832824	-0,00093226891
15,245117	7	-0,056071579	-99,483688	-0,0014050113	-0,00051988492
15,254883	7	-0,056375563	-101,29463	-0,0019200214	-0,0010111363
15,264648	7	-0,055545568	-101,8423	-0,0014015801	-0,00054801279
15,274414	7	-0,05627498	-102,28834	-0,002002778	-0,0010537658
15,28418	7	-0,056073815	-103,55528	-0,0013492686	-0,00051768497
15,293945	7	-0,057472289	-104,3072	-0,0019718627	-0,0011143357
15,303711	7	-0,056625158	-105,6146	-0,0015157176	-0,0006454598
15,313477	7	-0,056285411	-105,13644	-0,0015918482	-0,0007052673
15,323242	7	-0,057178736	-106,23431	-0,0020162112	-0,0012323009
15,333008	7	-0,056350976	-107,48271	-0,00097988977	-0,00017284998
15,342773	7	-0,056830049	-107,96674	-0,0026804111	-0,001864285
15,352539	7	-0,057641417	-108,05318	-0,00035854187	0,00037534744
15,362305	7	-0,057793409	-108,9193	-0,0031174803	-0,0023504097
15,37207	7	-0,058617443	-110,30104	-0,00010373726	0,00067258684
15,381836	7	-0,057645142	-111,86175	-0,0032909731	-0,0025975893
15,391602	7	-0,05768165	-111,00283	5,8236328e-05	0,000772128
15,401367	7	-0,057958812	-111,87142	-0,0032762755	-0,0024859556
15,411133	7	-0,058822334	-113,62457	5,4904376e-06	0,00074475753
15,420898	7	-0,058432668	-114,15213	-0,00331253	-0,0025624624
15,430664	7	-0,059136003	-114,12967	-2,9042712e-05	0,00070533372
15,44043	7	-0,059276074	-114,62437	-0,003310547	-0,0025309876
15,450195	7	-0,058435649	-115,97012	0,00014710822	0,0008926937
15,459961	7	-0,058887154	-116,99628	-0,003533381	-0,0027819462
15,469727	7	-0,058652461	-116,49035	0,00033904216	0,0010786353
15,479492	7	-0,059051812	-117,22857	-0,0034763506	-0,0026866847
15,489258	7	-0,059401989	-119,16943	0,00026757101	0,00096933829
15,499023	7	-0,060781091	-119,35092	-0,0035840753	-0,0028447036
15,508789	7	-0,060430169	-119,13316	0,00031760399	0,0010297777
15,518555	7	-0,058794022	-119,43458	-0,0034704686	-0,0027390509
15,52832	7	-0,060649216	-120,66711	0,00026070367	0,00096697273
15,538086	7	-0,061045587	-122,17842	-0,0036573019	-0,0029206558
15,547852	7	-0,060813874	-121,83772	0,00034756406	0,0011271553
15,557617	7	-0,060088933	-121,66981	-0,0035618478	-0,0028092016
15,567383	7	-0,060561299	-123,42023	0,00019009778	0,00097746588
15,577148	7	-0,060601532	-123,76019	-0,0033436953	-0,0026151696
15,586914	7	-0,060662627	-123,81763	1,9305153e-05	0,00076814805
15,59668	7	-0,061108917	-123,67873	-0,0030515757	-0,0022764069
15,606445	7	-0,061739981	-124,97507	-0,00056236342	0,00026395006
15,616211	7	-0,060837716	-126,49489	-0,0024659149	-0,001615598
15,625977	7	-0,061767548	-125,63288	-0,0011111574	-0,00026946291
15,635742	7	-0,061324984	-125,41546	-0,0020690914	-0,0011823716
15,645508	7	-0,062055886	-126,97393	-0,001423761	-0,00056182413
15,655273	7	-0,060158223	-127,99473	-0,0018006444	-0,00093328755
15,665039	7	-0,061336905	-127,89839	-0,001384693	-0,00056651083
15,674805	7	-0,061836839	-127,66567	-0,0019627498	-0,0010270667
15,68457	7	-0,062856078	-128,76302	-0,0014511722	-0,00058104703
15,694336	7	-0,061115623	-130,32707	-0,0019508548	-0,0010578767
15,704102	7	-0,062650442	-129,22174	-0,0013770508	-0,00049568352
15,713867	7	-0,062181056	-128,37997	-0,001913995	-0,00098268851
15,723633	7	-0,062122941	-129,99655	-0,0016394912	-0,00082563231
15,733398	7	-0,061797351	-130,66695	-0,001428995	-0,00059711951
15,743164	7	-0,062486529	-130,85083	-0,0020950907	-0,0011965575
15,75293	7	-0,063527375	-130,65895	-0,00097233558	-0,00012627417
15,762695	7	-0,063809007	-131,12929	-0,0028214431	-0,0020365329
15,772461	7	-0,062429905	-132,48029	-0,00023707413	0,00050408818
15,782227	7	-0,062400103	-132,19536	-0,0032254248	-0,0024251945
15,791992	7	-0,062476844	-131,33531	2,8999639e-05	0,00073709129
15,801758	7	-0,062523782	-132,32573	-0,0033195708	-0,0025414131
15,811523	7	-0,062405318	-133,10513	2,3837783e-05	0,00082588691
15,821289	7	-0,062517077	-133,15994	-0,0032422091	-0,0025286376
15,831055	7	-0,063274056	-132,63094	-0,00012064789	0,00064153649
15,84082	7	-0,063566864	-132,8102	-0,0032320078	-0,0024905629
15,850586	7	-0,062693655	-133,76457	9,23076e-05	0,00083592872
15,860352	7	-0,063081086	-133,76764	-0,0033734527	-0,0026025539
15,870117	7	-0,06422624	-133,0108	0,00016563543	0,00087467144
15,879883	7	-0,062755495	-133,76054	-0,0034239371	-0,0027158179
15,889648	7	-0,063303858	-134,17007	0,00035603385	0,0011288117
15,899414	7	-0,063242018	-134,06715	-0,0036284309	-0,0028781835
15,90918	7	-0,063116103	-133,94611	0,00025363202	0,0010398425
15,918945	7	-0,062663108	-133,7578	-0,0034462488	-0,0027013239
15,928711	7	-0,063024461	-134,67645	0,00032307056	0,0010822545
15,938477	7	-0,063615292	-134,41331	-0,0036131572	-0,002890897
15,948242	7	-0,062902272	-134,02148	0,00022002874	0,00095477403
15,958008	7	-0,063308328	-134,67706	-0,003444887	-0,0026995745
15,967773	7	-0,062803924	-134,61835	0,00025302317	0,0010194752
15,977539	7	-0,063821673	-134,36453	-0,0035916497	-0,0028860443
15,987305	7	-0,062133372	-133,83328	0,00033093238	0,0010772536
15,99707	7	-0,063844025	-133,90051	-0,0034077801	-0,0026629919
16,006836	7	-0,064231455	-134,60001	1,4297548e-05	0,00073548482
16,016602	7	-0,064300001	-134,51535	-0,0029166723	-0,002224376
16,026367	7	-0,062698126	-133,69633	-0,00058427267	0,00024426635
16,036133	7	-0,06338954	-134,46004	-0,0024831628	-0,001628237
16,045898	8	-0,063592941	-133,85291	-0,0012255287	-0,00039908002
16,055664	8	-0,062992424	-134,01964	-0,0018908745	-0,00096736022
16,06543	8	-0,064114481	-133,56892	-0,0013894315	-0,00050997245
16,075195	8	-0,063859671	-133,60542	-0,0019327068	-0,00099077832
16,084961	8	-0,06333217	-133,92773	-0,0015160397	-0,00062895793
16,094727	8	-0,063490123	-133,3761	-0,0019261689	-0,0010149268
16,104492	8	-0,063256174	-132,63948	-0,0012928753	-0,00048753398
16,114258	8	-0,063050538	-133,1125	-0,0020506224	-0,0010999211
16,124023	8	-0,062231719	-132,83752	-0,0013470768	-0,00051816762
16,133789	8	-0,063890219	-132,62596	-0,0018112798	-0,00090340921
16,143555	8	-0,06326884	-132,11035	-0,001616924	-0,00081296766
16,15332	8	-0,063022971	-131,91295	-0,0014613465	-0,00061527448
16,163086	8	-0,063279271	-132,53941	-0,0023405468	-0,0015065442
16,172852	8	-0,063667446	-131,49826	-0,00076910888	2,9550574e-06
16,182617	8	-0,062124431	-130,77094	-0,0028443621	-0,0020314751
16,192383	8	-0,062705576	-131,69087	-0,00025190166	0,0005164817
16,202148	8	-0,063306093	-130,80743	-0,0032119208	-0,002486492
16,211914	8	-0,063230097	-130,59464	4,6232017e-05	0,00075107097
16,22168	8	-0,063119829	-129,9366	-0,0033213045	-0,002556595
16,231445	8	-0,063293427	-130,04898	-4,0926825e-05	0,00070093496
16,241211	8	-0,062590837	-130,27164	-0,0033351048	-0,0025618603
16,250977	8	-0,063101947	-128,84164	-3,4879486e-06	0,00074491382
16,260742	8	-0,061386079	-128,2283	-0,0032370489	-0,0025004968
16,270508	8	-0,062406808	-128,88669	-2,2220338e-05	0,00076062372
16,280273	8	-0,063530356	-127,8571	-0,0034412334	-0,0026854922
16,290039	8	-0,062057376	-127,10911	0,00022955879	0,00099377253
16,299805	8	-0,062224269	-126,55282	-0,0035053396	-0,0027266166
16,30957	8	-0,062181056	-126,56384	0,00018344756	0,00091965782
16,319336	8	-0,062005222	-126,94123	-0,0034855776	-0,0027622473
16,329102	8	-0,062181056	-125,19914	0,00038915197	0,0011495561
16,338867	8	-0,062092394	-124,86163	-0,0035640174	-0,0028445157
16,348633	8	-0,062942505	-125,3788	0,00017368962	0,00090838131
16,358398	8	-0,061248988	-124,51205	-0,0035555589	-0,0028134643
16,368164	8	-0,062128156	-123,61105	0,0004289404	0,0010916666
16,37793	8	-0,061937422	-122,15529	-0,0035573957	-0,002745349
16,387695	8	-0,062132627	-122,69347	0,00020348816	0,00094458979
16,397461	8	-0,061815977	-122,73191	-0,0034052359	-0,0027452314
16,407227	8	-0,061453879	-120,81167	0,00016973703	0,00086142553
16,416992	8	-0,060898066	-120,10021	-0,0033421535	-0,0026122779
16,426758	8	-0,061620027	-120,3819	-0,00011400465	0,00067042297
16,436523	8	-0,061746687	-120,37251	-0,0028316847	-0,002078227
16,446289	8	-0,060303509	-119,31142	-0,00069984538	6,5838249e-05
16,456055	8	-0,060863048	-117,65213	-0,0023760407	-0,0014790166
16,46582	8	-0,060710311	-117,81631	-0,0011889617	-0,0003256202
16,475586	8	-0,06134063	-118,07386	-0,0019107073	-0,0011022703
16,485352	8	-0,060512871	-116,35177	-0,0015343593	-0,00061841961
16,495117	8	-0,060434639	-115,34946	-0,001891694	-0,00097511132
16,504883	8	-0,060934573	-115,26553	-0,001387772	-0,00053940574
16,514648	8	-0,060585886	-115,29414	-0,0019029183	-0,00098981487
16,524414	8	-0,060020387	-113,9204	-0,0013306333	-0,00051393406
16,53418	8	-0,060477853	-112,28912	-0,0019568044	-0,0010713587
16,543945	8	-0,060003251	-112,16322	-0,0014941118	-0,00061248982
16,553711	8	-0,059819221	-112,77147	-0,0017704299	-0,00098867505
16,563477	8	-0,060108304	-111,05363	-0,0017390314	-0,00091415411
16,573242	8	-0,059706718	-109,60355	-0,0013971603	-0,0005032249
16,583008	8	-0,059283525	-109,69804	-0,0023340185	-0,0015701762
16,592773	8	-0,059971213	-109,59763	-0,00065056328	0,00016886894
16,602539	8	-0,060720742	-108,50916	-0,0028979979	-0,0021762173
16,612305	8	-0,059123337	-106,71951	-0,00022832115	0,00056717941
16,62207	8	-0,058153272	-106,31438	-0,0032870306	-0,0025526327
16,631836	8	-0,059235096	-106,81546	2,8758805e-05	0,00079872663
16,641602	8	-0,059128553	-105,08638	-0,0033067139	-0,0025395446
16,651367	8	-0,057638437	-103,60658	7,0988608e-06	0,00069732516
16,661133	8	-0,057634711	-103,35356	-0,0032198839	-0,002430106
16,670898	8	-0,057973713	-102,98084	1,3515382e-05	0,00079479726
16,680664	8	-0,058110803	-102,37969	-0,0033692862	-0,0025971399
16,69043	8	-0,058217347	-100,52824	3,5284029e-05	0,00078122353
16,700195	8	-0,057625771	-99,577293	-0,0033879911	-0,0026542081
16,709961	8	-0,057978928	-100,06406	0,00025281566	0,0009443679
16,719727	8	-0,057461858	-98,854713	-0,0035854401	-0,0028511677
16,729492	8	-0,05761534	-97,558197	0,00037574995	0,0010623676
16,739258	8	-0,057736784	-97,25808	-0,0034652413	-0,0027026241
16,749023	8	-0,057364255	-96,665306	0,00025435176	0,00094804529
16,758789	8	-0,056899339	-95,82605	-0,0036482299	-0,0028345468
16,768555	8	-0,056824088	-93,982925	0,00025999092	0,0010677666
16,77832	8	-0,057774782	-93,063652	-0,003455637	-0,0027470749
16,788086	8	-0,056742132	-93,374565	0,00029803457	0,0010577147
16,797852	8	-0,056665391	-92,082916	-0,0035908306	-0,0028605307
16,807617	8	-0,05659461	-90,23085	0,00040773913	0,0011258554
16,817383	8	-0,0557594	-90,046677	-0,0035911715	-0,0028290953
16,827148	8	-0,055129826	-89,155731	0,00015008089	0,000916755
16,836914	8	-0,055553019	-88,500443	-0,0032283636	-0,002489221
16,84668	8	-0,05639568	-87,285622	-0,000161262	0,00059915392
16,856445	8	-0,055343658	-86,462349	-0,0028156289	-0,0020399778
16,866211	8	-0,055380166	-86,598473	-0,0007733329	1,2076707e-05
16,875977	8	-0,055065006	-85,267982	-0,0021244511	-0,0012947519
16,885742	8	-0,054445118	-83,610603	-0,0012687108	-0,00042769374
16,895508	8	-0,054969639	-83,187981	-0,0019895784	-0,0011412632
16,905273	8	-0,05512014	-82,03447	-0,0014926764	-0,00058127276
16,915039	8	-0,054157525	-81,661865	-0,0017778095	-0,00088362966
16,924805	8	-0,054373592	-80,185028	-0,0013707463	-0,00050736021
16,93457	8	-0,054157525	-79,162048	-0,002071521	-0,0011505194
16,944336	8	-0,053955615	-79,646126	-0,0013774496	-0,00053346867
16,954102	8	-0,053164363	-77,729637	-0,0019466768	-0,0010516505
16,963867	8	-0,053845346	-76,837578	-0,001423198	-0,00059267285
16,973633	8	-0,05305782	-76,346733	-0,001755797	-0,00091405818
16,983398	8	-0,052830577	-75,131416	-0,0018601035	-0,00098967226
16,993164	8	-0,052513182	-74,051323	-0,0011520213	-0,00033696022
17,00293	8	-0,052022934	-73,052307	-0,0023699212	-0,0015505963
17,012695	8	-0,052193552	-72,385162	-0,00066357385	0,00012636119
17,022461	8	-0,052337348	-72,506256	-0,0030029216	-0,0021935785
17,032227	8	-0,052069873	-70,394409	-6,2922336e-05	0,00064888707
17,041992	8	-0,051766634	-69,381035	-0,003316581	-0,0025753982
17,051758	8	-0,051846355	-69,379303	-6,0560706e-06	0,00073908002
17,061523	8	-0,050865859	-68,107544	-0,0033397793	-0,0025425896
17,071289	8	-0,051339716	-67,103279	4,144822e-06	0,00080181489
17,081055	8	-0,051403046	-65,955406	-0,0032336768	-0,0024784179
17,09082	8	-0,051002949	-65,622765	-0,00018972089	0,00062421261
17,100586	8	-0,051175058	-65,192322	-0,00328627	-0,0024986772
17,110352	8	-0,05081743	-63,3298	0,00010778283	0,00088541425
17,120117	8	-0,050859898	-62,182209	-0,003437578	-0,0026766318
17,129883	8	-0,0499852	-62,403046	0,00019816594	0,00094182219
17,139648	8	-0,050927699	-61,526188	-0,003469348	-0,0027059556
17,149414	8	-0,049391389	-60,414242	0,0003308765	0,0010446054
17,15918	8	-0,049345195	-58,925617	-0,0036639869	-0,0028803681
17,168945	8	-0,049311668	-58,668182	0,00024311594	0,0010107132
17,178711	8	-0,048647821	-58,756191	-0,0034839462	-0,0027222608
17,188477	8	-0,048927218	-56,591927	0,00035959674	0,0010792548
17,198242	8	-0,048926473	-55,50256	-0,0036347162	-0,002841247
17,208008	8	-0,049538165	-55,536591	0,00031315722	0,0010114688
17,217773	8	-0,048990548	-54,632072	-0,0034824493	-0,0027664625
17,227539	8	-0,047700852	-53,278339	0,00025976682	0,00095128297
17,237305	8	-0,047983974	-52,297657	-0,0035208664	-0,0027149336
17,24707	8	-0,047726929	-52,020493	0,0001866481	0,00093729876
17,256836	8	-0,048094243	-52,634777	-0,0032620258	-0,0024951147
17,266602	8	-0,047255307	-50,407761	-0,00028806418	0,00052902236
17,276367	8	-0,046446174	-49,25145	-0,0026730145	-0,0018838518
17,286133	8	-0,047117472	-49,15461	-0,00083483593	-2,7304486e-05
17,295898	8	-0,047011673	-48,707687	-0,0022724932	-0,0014146208
17,305664	8	-0,046450645	-47,522148	-0,0013876142	-0,00055197102
17,31543	8	-0,04696399	-45,650864	-0,0018176368	-0,00089002948
17,325195	8	-0,047519803	-45,820957	-0,0014048157	-0,00053068274
17,334961	8	-0,046933442	-46,349522	-0,0019403982	-0,00099619129
17,344727	8	-0,046733022	-44,430012	-0,001406453	-0,00054918433
17,354492	8	-0,046010315	-42,982063	-0,0019769534	-0,0010266366
17,364258	8	-0,046527386	-42,889194	-0,001380595	-0,0004851837
17,374023	8	-0,046498328	-42,96072	-0,0019690413	-0,0010876087
17,383789	8	-0,045177341	-41,644981	-0,0014171131	-0,00058662717
17,393555	8	-0,044640899	-40,140823	-0,00168445	-0,00080010766
17,40332	8	-0,045399368	-39,740334	-0,0018857118	-0,0010255555
17,413086	8	-0,044014305	-40,591434	-0,00115577	-0,00030807976
17,422852	8	-0,046032667	-38,67617	-0,0025650815	-0,0017322756
17,432617	8	-0,044394284	-37,426762	-0,00050438405	0,00025789783
17,442383	8	-0,044441968	-37,371666	-0,0030742085	-0,002275822
17,452148	8	-0,044506788	-37,293041	-3,7676655e-05	0,00073074817
17,461914	8	-0,044368953	-36,517159	-0,0032606935	-0,0025001985
17,47168	8	-0,044549257	-34,919064	-2,255314e-05	0,00078824331
17,481445	8	-0,043610483	-34,598431	-0,0033184402	-0,0025230499
17,491211	8	-0,04375726	-35,337212	-7,8545127e-05	0,00071162719
17,500977	8	-0,043330342	-34,033321	-0,0033342519	-0,0025649662
17,510742	8	-0,043808669	-32,925121	2,9202492e-05	0,00078621565
17,520508	8	-0,043355674	-32,257309	-0,003250266	-0,0025166271
17,530273	8	-0,043044239	-32,737144	0,00012576114	0,00089728035
17,540039	8	-0,044176728	-31,641293	-0,0034426001	-0,0026981523
17,549805	8	-0,042188913	-30,485037	0,00033719931	0,0010609421
17,55957	8	-0,042053312	-29,93865	-0,0035507327	-0,0027668669
17,569336	8	-0,042004883	-30,474924	0,0002091052	0,00096075021
17,579102	8	-0,042811781	-29,740837	-0,0035254227	-0,00276277
17,588867	8	-0,042582303	-28,415825	0,00042996195	0,0011693646
17,598633	8	-0,041526556	-28,146935	-0,0035212133	-0,0027220096
17,608398	8	-0,041680783	-28,394815	0,00025314075	0,00096346834
17,618164	8	-0,042055547	-27,79752	-0,0036224346	-0,0028497605
17,62793	8	-0,041536987	-26,431103	0,00039856357	0,0012265217
17,637695	8	-0,040963292	-26,179422	-0,0036435362	-0,0028081979
17,647461	8	-0,041258335	-26,790407	0,00027602509	0,0010219687
17,657227	8	-0,041872263	-25,849678	-0,0034228524	-0,0026112485
17,666992	8	-0,040972233	-24,966225	2,5924674e-05	0,00084053638
17,676758	8	-0,041653216	-24,800879	-0,0031917735	-0,0024158
17,686523	8	-0,040242076	-24,822504	-0,00030503055	0,00044421153
17,696289	8	-0,04016608	-24,359989	-0,0025638219	-0,0017661602
17,706055	8	-0,039709359	-23,159367	-0,00096491887	-0,00010885204
17,71582	8	-0,040329248	-23,179539	-0,0021382959	-0,0012646799
17,725586	8	-0,039752573	-23,406857	-0,0012943908	-0,00043188644
17,735352	8	-0,040929765	-22,772011	-0,0018296419	-0,00090829766
17,745117	8	-0,040128827	-21,825134	-0,0014707643	-0,00062067993
17,754883	8	-0,039950013	-22,445562	-0,0020055892	-0,0010666676
17,764648	8	-0,039112568	-21,846815	-0,0013807943	-0,00049919705
17,774414	8	-0,039363652	-21,780375	-0,0019547979	-0,00095383788
17,78418	8	-0,039984286	-20,989683	-0,0013789572	-0,00049928582
17,793945	8	-0,039727986	-20,676031	-0,0019661195	-0,0010147806
17,803711	8	-0,040013343	-21,624025	-0,0015382711	-0,00070641213
17,813477	8	-0,039815903	-20,615625	-0,0015862915	-0,00069524336
17,823242	8	-0,039056689	-20,306501	-0,0020222028	-0,0011043302
17,833008	8	-0,039458275	-20,291861	-0,0011318355	-0,00024616267
17,842773	8	-0,038897991	-20,210333	-0,0026006112	-0,0018207841
17,852539	8	-0,039736181	-20,162388	-0,00030701049	0,00046259371
17,862305	8	-0,039776415	-19,404776	-0,0030993316	-0,002322448
17,87207	8	-0,039193034	-19,487589	-4,6655186e-05	0,00070187089
17,881836	8	-0,038810074	-20,199772	-0,0032860322	-0,0025525496
17,891602	8	-0,0395827	-19,261391	6,8325608e-05	0,00076482142
17,901367	8	-0,039351732	-18,484779	-0,0033334759	-0,0025892346
17,911133	8	-0,038543344	-19,244961	-8,5118372e-05	0,0006734659
17,920898	8	-0,038038939	-19,376501	-0,003170541	-0,0024103494
17,930664	8	-0,038185716	-18,873644	1,4012767e-05	0,00078054698
17,94043	8	-0,038480759	-18,527359	-0,0033526474	-0,0025943941
17,950195	8	-0,038342178	-18,99099	9,4064308e-05	0,00087619765
17,959961	8	-0,039009005	-19,472166	-0,0034411496	-0,0026492043
17,969727	8	-0,038161874	-18,821117	0,00029065879	0,0010390788
17,979492	8	-0,039225817	-18,273163	-0,0035990975	-0,0028782322
17,989258	8	-0,038985908	-19,270163	0,00037136313	0,0011490391
17,999023	8	-0,038825721	-19,232723	-0,0034132383	-0,0026855108
18,008789	8	-0,038267672	-18,74283	0,00021809567	0,00099886546
18,018555	8	-0,038589537	-18,314178	-0,0035928241	-0,0027915018
18,02832	8	-0,038724393	-18,619112	0,00032496551	0,0010663231
18,038086	8	-0,037889928	-20,129086	-0,0033907653	-0,0026233105
18,047852	9	-0,037930161	-18,624254	0,00026135735	0,0010060589
18,057617	9	-0,038250536	-18,167496	-0,0035236715	-0,0027582834
18,067383	9	-0,038231909	-19,03072	0,00034007855	0,0010838248
18,077148	9	-0,038335472	-19,513966	-0,0035018665	-0,002742464
18,086914	9	-0,038829446	-19,114147	4,3630425e-05	0,00076391635
18,09668	9	-0,038902462	-18,836538	-0,0030404883	-0,0022702022
18,106445	9	-0,037895888	-19,274187	-0,00044714048	0,00040970586
18,116211	9	-0,038529932	-20,953585	-0,0026000217	-0,0018225609
18,125977	9	-0,038193166	-20,015594	-0,0010274061	-0,00018479011
18,135742	9	-0,038319081	-18,963665	-0,0018982731	-0,0010276596
18,145508	9	-0,038413703	-20,312536	-0,0014786327	-0,00057055254
18,155273	9	-0,038067251	-20,99231	-0,0019898794	-0,001070646
18,165039	9	-0,038970262	-20,726938	-0,0014261045	-0,00055301818
18,174805	9	-0,039237738	-20,368471	-0,0018680284	-0,00090638979
18,18457	9	-0,038345158	-21,106079	-0,0013668787	-0,00054572563
18,194336	9	-0,038814545	-22,223778	-0,0019842561	-0,0010998249
18,204102	9	-0,039940327	-21,593292	-0,0013373618	-0,00051306805
18,213867	9	-0,038731843	-20,926203	-0,0018673068	-0,00097079913
18,223633	9	-0,039255619	-22,336487	-0,0016243012	-0,00076403678
18,233398	9	-0,038529187	-23,149029	-0,0015805436	-0,00072518992
18,243164	9	-0,038844347	-23,051016	-0,0020940306	-0,0012907095
18,25293	9	-0,038795173	-22,700037	-0,0008372197	-0,00010855656
18,262695	9	-0,039079785	-22,955406	-0,0026608452	-0,0018789405
18,272461	9	-0,039168447	-24,95952	-0,00036575875	0,00043012627
18,282227	9	-0,038954616	-24,788752	-0,0031819197	-0,0023884473
18,291992	9	-0,039368868	-23,790859	-1,286011e-05	0,0007252348
18,301758	9	-0,039742142	-25,282949	-0,0033926384	-0,0026389807
18,311523	9	-0,039578229	-26,230272	3,2079261e-05	0,0007341301
18,321289	9	-0,040236115	-26,575439	-0,0032807868	-0,0025290712
18,331055	9	-0,040001422	-25,657955	4,5088818e-05	0,00076311716
18,34082	9	-0,040146708	-26,831142	-0,003255327	-0,0025060822
18,350586	9	-0,04035309	-28,615761	-7,4482232e-05	0,00072357617
18,360352	9	-0,040508807	-28,419905	-0,0033650892	-0,0026464202
18,370117	9	-0,039505959	-27,914309	0,00019202213	0,00096175913
18,379883	9	-0,039626658	-28,713942	-0,0034773855	-0,0027879011
18,389648	9	-0,040444732	-29,924736	0,00023232802	0,00098412519
18,399414	9	-0,040723383	-30,927771	-0,0034369226	-0,0027101722
18,40918	9	-0,040833652	-30,101706	0,00041602354	0,0010741994
18,418945	9	-0,040709972	-30,45285	-0,003603278	-0,0028746689
18,428711	9	-0,039958209	-32,683891	0,00026838708	0,0010320002
18,438477	9	-0,041147321	-32,549557	-0,0034622739	-0,0027431236
18,448242	9	-0,041105598	-32,614151	0,00039180159	0,0010968877
18,458008	9	-0,040639192	-33,410099	-0,0036162599	-0,0028651834
18,467773	9	-0,041244924	-34,35429	0,00031503936	0,0010589308
18,477539	9	-0,041510165	-35,598892	-0,0034647165	-0,0027032963
18,487305	9	-0,040917099	-34,937225	0,00016296603	0,00089530833
18,49707	9	-0,041551888	-35,523399	-0,00338264	-0,0026307632
18,506836	9	-0,041171163	-37,583336	-9,6514123e-06	0,00076761638
18,516602	9	-0,041988492	-37,784557	-0,0029833585	-0,0022075474
18,526367	9	-0,040766597	-37,739071	-0,0005808557	0,00024691341
18,536133	9	-0,042313337	-39,032009	-0,0024586688	-0,0016094854
18,545898	9	-0,042228401	-39,614441	-0,0010893091	-0,00027329079
18,555664	9	-0,042776763	-40,735771	-0,0020263344	-0,0011995237
18,56543	9	-0,04273802	-40,4533	-0,0014737274	-0,00065331045
18,575195	9	-0,04286468	-41,088425	-0,0018670545	-0,00095194846
18,584961	9	-0,042691082	-42,622482	-0,0014199005	-0,00054618722
18,594727	9	-0,042310357	-42,792633	-0,0018247617	-0,0010174089
18,604492	9	-0,043590367	-43,593384	-0,0013865732	-0,00049853243
18,614258	9	-0,043392926	-44,17738	-0,0020041307	-0,0010700545
18,624023	9	-0,043779612	-45,30402	-0,0014311703	-0,00059075654
18,633789	9	-0,042810291	-45,963562	-0,0018596272	-0,00092184928
18,643555	9	-0,044080615	-46,603382	-0,0017080052	-0,00081705803
18,65332	9	-0,043917447	-47,044159	-0,0014425493	-0,00056602701
18,663086	9	-0,043521821	-49,036758	-0,0021402971	-0,0012992639
18,672852	9	-0,043476373	-49,048328	-0,00084201875	3,1788004e-05
18,682617	9	-0,044892728	-49,512741	-0,0028325913	-0,0020414575
18,692383	9	-0,044089556	-50,557796	-0,00032314027	0,00046529697
18,702148	9	-0,044662505	-51,725506	-0,003197195	-0,0024610891
18,711914	9	-0,045374036	-52,564087	-1,8985738e-05	0,00070751162
18,72168	9	-0,04568696	-53,014141	-0,0033257648	-0,0025319376
18,731445	9	-0,04529506	-53,843781	-5,3961412e-06	0,00071271416
18,741211	9	-0,044930726	-55,203381	-0,0033091307	-0,0025011105
18,750977	9	-0,04504025	-55,343246	-9,3248527e-05	0,00069358764
18,760742	9	-0,045581162	-56,043472	-0,0033383691	-0,002498053
18,770508	9	-0,046472251	-57,696384	1,1503871e-05	0,00078213506
18,780273	9	-0,04574284	-58,46059	-0,0033333935	-0,0026136623
18,790039	9	-0,047215074	-59,035309	0,00014304242	0,00089101301
18,799805	9	-0,046788156	-59,267433	-0,0034934729	-0,0027295719
18,80957	9	-0,046883523	-60,504879	0,00038182974	0,0011288531
18,819336	9	-0,04555285	-61,936398	-0,0035292297	-0,0028023431
18,829102	9	-0,047301501	-62,174053	0,00013654091	0,00093213451
18,838867	9	-0,047495216	-62,902779	-0,003516292	-0,0027618497
18,848633	9	-0,048021227	-64,571556	0,00035824982	0,0011253759
18,858398	9	-0,04825592	-65,304253	-0,0035333429	-0,0027232657
18,868164	9	-0,048263371	-65,709595	0,00020130508	0,00092599605
18,87793	9	-0,048207492	-66,185463	-0,0035314101	-0,0028035799
18,887695	9	-0,048419833	-67,543671	0,00037567312	0,001122957
18,897461	9	-0,048705935	-69,166237	-0,0036265329	-0,0028365718
18,907227	9	-0,048174709	-69,099182	0,00026109832	0,00099262933
18,916992	9	-0,049037486	-69,472458	-0,0032688291	-0,0025554756
18,926758	9	-0,049573183	-71,140228	-0,00012075572	0,0006181263
18,936523	9	-0,049354136	-72,428139	-0,0029761023	-0,0022073984
18,946289	9	-0,049161166	-73,275551	-0,00059667596	0,00018021259
18,956055	9	-0,049582869	-73,195534	-0,0022961819	-0,0014302076
18,96582	9	-0,04979521	-74,573235	-0,0013143606	-0,00039396851
18,975586	9	-0,049789995	-76,500565	-0,0020406318	-0,0010846367
18,985352	9	-0,050212443	-76,186867	-0,0014022625	-0,00056350359
18,995117	9	-0,050096214	-76,532646	-0,0017550194	-0,00090311747
19,004883	9	-0,050877035	-78,472939	-0,0014777515	-0,00062040956
19,014648	9	-0,052198023	-79,91452	-0,0020108807	-0,0011315773
19,024414	9	-0,051234663	-80,356972	-0,0013037715	-0,00047262394
19,03418	9	-0,051219016	-80,200897	-0,001941535	-0,0010465807
19,043945	9	-0,051565468	-81,726349	-0,001408226	-0,00058724108
19,053711	9	-0,051502883	-83,858208	-0,0017797519	-0,00085904018
19,063477	9	-0,052854419	-83,791878	-0,0016919717	-0,00083379634
19,073242	9	-0,051944703	-83,989067	-0,0013006084	-0,00043999855
19,083008	9	-0,052268058	-85,357445	-0,0023442311	-0,0014529945
19,092773	9	-0,052709877	-86,836906	-0,00073419447	1,1477023e-05
19,102539	9	-0,05299598	-87,386208	-0,0028445695	-0,0020102442
19,112305	9	-0,0533171	-87,413132	-0,00018852836	0,00061548961
19,12207	9	-0,053597987	-88,834877	-0,003304868	-0,0025083867
19,131836	9	-0,053044409	-90,849213	4,7007925e-05	0,00072221877
19,141602	9	-0,053978711	-90,746445	-0,003321928	-0,002524361
19,151367	9	-0,053019822	-90,966782	4,5472698e-05	0,00077993621
19,161133	9	-0,054095685	-92,360359	-0,0033339523	-0,002574631
19,170898	9	-0,054618716	-93,936714	-9,4641728e-05	0,00069863215
19,180664	9	-0,053919852	-94,9935	-0,0032236911	-0,0024347634
19,19043	9	-0,054502487	-94,783234	8,9816749e-05	0,00082560978
19,200195	9	-0,055535883	-95,750999	-0,0034415596	-0,0026919628
19,209961	9	-0,05447939	-97,846428	0,00022608991	0,00094318448
19,219727	9	-0,05472824	-98,049042	-0,0033980373	-0,0026786486
19,229492	9	-0,055548549	-98,114983	0,0003324385	0,001038553
19,239258	9	-0,056110322	-99,253639	-0,0036696207	-0,0028808936
19,249023	9	-0,055520236	-100,61223	0,00038016675	0,0011025342
19,258789	9	-0,055807829	-101,49345	-0,0034519613	-0,0027036455
19,268555	9	-0,055799633	-101,1285	0,00027258589	0,0010035486
19,27832	9	-0,056836009	-101,62727	-0,0036178532	-0,0028369376
19,288086	9	-0,056308508	-104,40108	0,0002250346	0,001075424
19,297852	9	-0,056121498	-104,89008	-0,0034889751	-0,002747538
19,307617	9	-0,056833029	-104,91454	0,00017414102	0,00093601254
19,317383	9	-0,057855994	-105,95016	-0,0035122756	-0,0026528086
19,327148	9	-0,057091564	-106,92962	0,00022417225	0,00097775052
19,336914	9	-0,057338923	-108,14906	-0,0033843233	-0,0025890071
19,34668	9	-0,057900697	-107,96181	-0,00015317375	0,00061466597
19,356445	9	-0,057984143	-108,57767	-0,0028113215	-0,0019834475
19,366211	9	-0,058368593	-110,17962	-0,00072077429	8,8835222e-05
19,375977	9	-0,058551133	-110,59122	-0,0023367642	-0,0015170414
19,385742	9	-0,057770312	-110,60178	-0,0012418452	-0,00040771367
19,395508	9	-0,057804585	-111,68724	-0,0018422047	-0,00097075099
19,405273	9	-0,057863444	-112,62272	-0,0014552502	-0,00063007465
19,415039	9	-0,05935207	-113,99696	-0,0018550563	-0,00098869856
19,424805	9	-0,05845353	-113,957	-0,0014386887	-0,00058486429
19,43457	9	-0,058571994	-113,9708	-0,0019476439	-0,0010019829
19,444336	9	-0,05889833	-115,97195	-0,0013723671	-0,00052815041
19,454102	9	-0,058919936	-116,10919	-0,0019177229	-0,0010391467
19,463867	9	-0,059641898	-116,40692	-0,0013731933	-0,00053279498
19,473633	9	-0,059565157	-117,24891	-0,0017559278	-0,00089797471
19,483398	9	-0,061010569	-118,10878	-0,0017896562	-0,00093022175
19,493164	9	-0,060699135	-119,18681	-0,0012670321	-0,0004094145
[truncated: 82,534 more rows]
