# Supplementary material for: Medial open wedge osteotomy yields comparable stability to lateral open wedge procedure on the distal femur
Source: PLoS One. 2024 Sep 25;19(9):e0310869. doi: 10.1371/journal.pone.0310869 (PMC11423964; doi:10.1371/journal.pone.0310869)
Supplement: S1 File — This file contains all raw data in csv format as it was stored on the testing machine. (ZIP) [file pone.0310869.s001.zip › Specimens/M1_Torsion/specimen.dat]

MTS793|MPT|DEU|1|2|,|.|:|49|1|1|A
Datenerfassung						Zeit:	10,018555	Sec	18.06.2021 11:54:40
Zeit	Torsional Z�hler	Torsional Winkel	Torsional Drehmoment	Axial Kraft	Aux Input 1	Aux Input 2	Aux Input 3
Sec	segments	deg	N-m	N	V	V	V
0,0234375	0	6,5331645	0,017120875	10,202396	0,0020770112	0,002055296	0,0016038447
0,033203125	0	6,5164795	0,013531186	10,519847	0,0015063913	0,0016464166	0,0010802284
0,04296875	0	6,523138	-0,0072738156	9,3867817	0,0019554887	0,0019394844	0,0015108788
0,052734375	0	6,5298138	0,0096981414	9,2129412	0,0016857736	0,0017459667	0,0011922943
0,0625	0	6,4904733	0,012604706	10,113046	0,0015469011	0,0016754364	0,0010828485
0,072265625	0	6,5470834	-0,022081565	10,017772	0,0021831163	0,0022503894	0,0017746412
0,08203125	0	6,4973574	-0,016123708	9,5639191	0,0010413057	0,0010636179	0,00048911141
0,091796875	0	6,5425062	-0,0063325278	9,9042244	0,0029314961	0,0029261571	0,0025878537
0,1015625	0	6,5137506	-0,0096199103	10,290351	0,00047698477	0,00051538809	-0,00016694758
0,11132813	0	6,5399547	0,0086274929	10,271911	0,003317805	0,0032466087	0,0029722815
0,12109375	0	6,4939027	0,0094955787	9,2199259	0,00012115976	0,00012110133	-0,00062704622
0,13085938	0	6,5325112	0,020200107	9,6647816	0,0035049212	0,0034723065	0,0031676823
0,140625	0	6,5259023	0,028991885	9,7369776	4,7014328e-05	2,4815381e-05	-0,00068249868
0,15039063	0	6,528502	-0,0015950762	10,113548	0,0034032888	0,0034023304	0,0031023554
0,16015625	0	6,5250721	-0,013144221	9,6057167	0,00014045974	0,00017595361	-0,00057987066
0,16992188	0	6,516788	0,00711428	9,7990036	0,0034872426	0,0034842156	0,00319116
0,1796875	0	6,5129099	0,014730636	10,111313	3,8451981e-06	-3,5983976e-06	-0,00068824436
0,18945313	0	6,525454	0,011295732	10,494813	0,0034231974	0,0034173476	0,0031320739
0,19921875	0	6,5023017	-0,017182343	9,336937	-1,7885468e-05	4,2105385e-05	-0,00068313512
0,20898438	0	6,5342679	-0,010572933	9,5434113	0,0035853353	0,0036690906	0,0033583888
0,21875	0	6,5154676	0,032791402	10,294989	-0,00027499133	-0,00029926305	-0,00096250721
0,22851563	0	6,5018783	0,013108458	10,429155	0,0038156074	0,0038429075	0,0035196585
0,23828125	0	6,5380316	0,0050439499	9,5892324	-0,00022856839	-0,00018680061	-0,00088541175
0,24804688	0	6,5360956	0,001301989	9,5907974	0,0036655609	0,0036895259	0,003300512
0,2578125	0	6,5176997	0,0033544376	10,447819	-0,00031275151	-0,00027754111	-0,0010110134
0,26757813	0	6,5174932	0,013368577	10,446813	0,0036867138	0,0036678859	0,0033849247
0,27734375	0	6,5269747	-0,0075518154	9,4434996	-5,1892421e-05	-2,221117e-05	-0,00075297011
0,28710938	0	6,4995584	-0,0045706518	9,6216421	0,0035628772	0,003572952	0,0033033255
0,296875	0	6,5003595	0,015738141	10,121595	-0,00016888007	-0,00015987171	-0,00085914985
0,30664063	0	6,5330019	0,0092393719	9,9127741	0,0037595131	0,0037468406	0,0034228128
0,31640625	0	6,5141301	0,022458471	9,522233	-0,00019394996	-0,0001113562	-0,00081843766
0,32617188	0	6,5136733	0,019932166	9,7727966	0,0034525632	0,0034644969	0,0031708765
0,3359375	0	6,5171824	0,024722423	10,424182	0,00018674546	0,0002504632	-0,00045569221
0,34570313	0	6,5261464	0,030392222	10,541193	0,0030531546	0,0031295021	0,0027726844
0,35546875	0	6,5533543	0,0031007454	9,5647011	0,00067481358	0,00065713015	1,818189e-05
0,36523438	0	6,4918165	-0,012931041	9,755641	0,0024840143	0,002487022	0,0021060074
0,375	0	6,5338068	0,009473227	10,580812	0,0013188376	0,0013729145	0,00083486055
0,38476563	0	6,5096011	0,00038584694	10,024756	0,0020652867	0,0020903787	0,0016305385
0,39453125	0	6,519156	0,0026551075	9,5564318	0,0013668244	0,0014862838	0,00091248495
0,40429688	0	6,5138717	0,013007037	9,7004328	0,0019034359	0,0019367361	0,001447908
0,4140625	0	6,5289316	0,021804962	9,8833818	0,0015775659	0,0016787376	0,0011038221
0,42382813	0	6,5257649	0,042606052	10,193903	0,002022512	0,0020225127	0,0015857986
0,43359375	0	6,5426064	0,013081916	9,1833248	0,0013818855	0,0015264201	0,00093092036
0,44335938	0	6,5150585	-0,0010080636	9,5628014	0,001956939	0,001996018	0,0015114257
0,453125	0	6,5376749	0,00064428896	10,343827	0,0015155232	0,0016504735	0,001088982
0,46289063	0	6,511683	0,001383014	9,8506918	0,0018065531	0,0018284697	0,0013419494
0,47265625	0	6,5486021	0,012651365	9,5753183	0,0018262285	0,0019006182	0,0013430243
0,48242188	0	6,505291	-0,0054909848	9,8186731	0,0012467756	0,0012864335	0,00071921491
0,4921875	0	6,5769405	-0,024272036	10,487269	0,0024864455	0,0024839328	0,0021286891
0,50195313	0	6,5119462	-0,0028710812	9,9967051	0,0006622505	0,00078604877	0,00010849573
0,51171875	0	6,5541701	0,0098618679	9,0830212	0,0029001506	0,0029558532	0,0026349747
0,52148438	0	6,507298	0,019009598	9,6581879	0,00017800616	0,00020904816	-0,00046577523
0,53125	0	6,5359287	0,020905305	9,6471233	0,0033708101	0,0033541613	0,0031388083
0,54101563	0	6,5360036	0,00083260238	9,9311581	6,5036875e-06	-1,268083e-05	-0,00068584702
0,55078125	0	6,5539823	0,012054574	8,8276529	0,0033407276	0,0033852041	0,0030179261
0,56054688	0	6,5477781	0,01394581	8,8622417	4,1434905e-05	3,7612335e-05	-0,00064373203
0,5703125	0	6,5868144	0,00077532604	9,7596083	0,0034392639	0,0034946545	0,0031241977
0,58007813	0	6,575593	0,028037466	9,5069218	7,7486766e-05	8,7388325e-05	-0,00059923285
0,58984375	0	6,604238	0,044462364	6,7213364	0,0033131889	0,0033316161	0,0030214319
0,59960938	0	6,5935421	0,084705561	4,6060791	1,0438234e-05	1,4145917e-05	-0,00067793136
0,609375	0	6,6514645	0,15181108	2,7839093	0,0036149935	0,0035858625	0,00328652
0,61914063	0	6,6288548	0,24456494	-0,11695549	-0,00023723042	-0,00021587999	-0,00090741157
0,62890625	0	6,6331248	0,37068102	-3,179256	0,0036321157	0,0036660437	0,0033468208
0,63867188	0	6,6852956	0,43955874	-5,8772788	-0,00018625607	-0,00015900325	-0,0008822825
0,6484375	0	6,7047095	0,45980158	-7,2317944	0,0038140102	0,0037944627	0,0034388453
0,65820313	0	6,680191	0,5018748	-8,8741446	-0,00028683702	-0,0002702963	-0,00096654333
0,66796875	0	6,6956306	0,54810745	-11,712592	0,0036200476	0,0036282649	0,0033314696
0,67773438	0	6,6900835	0,56823802	-11,599324	-8,0909231e-05	-6,0813618e-05	-0,00079592818
0,6875	0	6,6881371	0,56749338	-11,653695	0,0037659111	0,0037418085	0,0034324368
0,69726563	0	6,7062492	0,55638599	-12,498926	-0,00025234243	-0,00021157204	-0,00086570461
0,70703125	0	6,7042212	0,58790892	-13,105385	0,0036695697	0,0036544506	0,0033197182
0,71679688	0	6,6931624	0,60209304	-13,254359	-0,00012508084	-0,00011087046	-0,00079878559
0,7265625	0	6,7050285	0,59730226	-12,379177	0,0035041915	0,0035285722	0,0032156759
0,73632813	0	6,6838398	0,62941164	-12,843982	1,7285056e-05	-7,1103568e-06	-0,00065624411
0,74609375	0	6,6743727	0,65799421	-15,728306	0,0033361865	0,0033821231	0,003067188
0,75585938	0	6,7273922	0,70968819	-16,003792	0,0003477009	0,0004254235	-0,00025559973
0,765625	0	6,6729374	0,77435488	-16,309395	0,0027991608	0,0027967598	0,0024621217
0,77539063	0	6,7308493	0,7902531	-18,446054	0,00093958201	0,0010965944	0,00043463035
0,78515625	0	6,744699	0,84604973	-20,620768	0,0023042744	0,0023073216	0,0019134012
0,79492188	0	6,768177	0,90848434	-22,336432	0,0012969305	0,0013899157	0,00075741758
0,8046875	0	6,7446618	0,96488756	-22,414103	0,0019367329	0,0019960874	0,0014603123
0,81445313	0	6,7501044	1,0036315	-22,779778	0,0015797823	0,0016674984	0,0010942793
0,82421875	0	6,7676406	1,02465	-25,024284	0,0019721102	0,0020183248	0,0015439463
0,83398438	0	6,7817955	1,0654737	-25,712717	0,001448529	0,0015730592	0,0009988253
0,84375	0	6,7853837	1,0837393	-25,447794	0,0019961465	0,0020159872	0,0015079305
0,85351563	0	6,7689047	1,0765759	-26,36293	0,0014088403	0,0016563251	0,0010297808
0,86328125	0	6,7492323	1,0949389	-26,572756	0,0018449551	0,0019068117	0,0014231299
0,87304688	0	6,7948546	1,1298238	-28,134975	0,0016586388	0,0017512322	0,0011698853
0,8828125	0	6,7660427	1,1443312	-28,357096	0,0015307447	0,0016699376	0,0010897412
0,89257813	0	6,7896662	1,1770024	-28,802734	0,0021187074	0,0021217745	0,0016723329
0,90234375	0	6,7761917	1,2001441	-30,454975	0,0010542496	0,0011036815	0,00048421804
0,91210938	0	6,8090887	1,2684636	-30,585621	0,0027232519	0,0027975421	0,0024131546
0,921875	0	6,7798157	1,3392158	-30,328129	0,00033023272	0,00039499864	-0,00024593115
0,93164063	0	6,8184891	1,3695174	-30,739346	0,0032433306	0,0032321301	0,0029231356
0,94140625	0	6,7865686	1,4204197	-31,898674	6,4148771e-05	-1,2925011e-06	-0,00064324401
0,95117188	0	6,8263288	1,4647865	-34,526569	0,0033665905	0,0034175878	0,003137554
0,9609375	0	6,8165736	1,4980774	-33,807011	6,7763322e-05	5,8410224e-05	-0,00067079486
0,97070313	0	6,8251791	1,5376945	-33,905022	0,0033347688	0,0034105487	0,0030677218
0,98046875	0	6,8174624	1,5500818	-35,12878	8,4495696e-05	0,00012563076	-0,00056211092
0,99023438	0	6,8371243	1,5949153	-34,709572	0,0032687336	0,003340828	0,0030261744
1	0	6,8128104	1,6329538	-35,126713	6,7912333e-06	3,5964476e-05	-0,00069084181
1,0097656	0	6,835422	1,6262317	-35,173538	0,0035174103	0,0035258597	0,0032397052
1,0195313	0	6,8282499	1,6586506	-36,552864	-8,5977081e-05	-5,8095611e-05	-0,00075475476
1,0292969	0	6,8326788	1,7251898	-38,101116	0,0036041231	0,0036525505	0,0033264097
1,0390625	0	6,8241968	1,7858212	-37,668274	-0,00019016181	-0,0002490601	-0,00091182697
1,0488281	0	6,8461599	1,8258238	-37,594456	0,0038442598	0,0038508361	0,0035285032
1,0585938	0	6,8347778	1,8426335	-38,868172	-0,00033699529	-0,00027502683	-0,0009236288
1,0683594	0	6,8563504	1,8926257	-39,606003	0,003588967	0,0036300507	0,003385674
1,078125	0	6,8478475	1,9641593	-40,320026	-0,00026121343	-0,0001465276	-0,00088966754
1,0878906	0	6,8696146	1,9981322	-39,766991	0,0037131137	0,0037003937	0,0034191266
1,0976563	0	6,8702235	2,0365422	-40,275101	-0,00013736048	-0,00011159311	-0,00084686256
1,1074219	0	6,8647933	2,0572684	-41,831734	0,003607997	0,003559994	0,0032544108
1,1171875	0	6,8625488	2,0995693	-41,144302	-0,00012555276	-0,0001200175	-0,0007695331
1,1269531	0	6,8811259	2,1604254	-40,239952	0,0036017671	0,0036400624	0,0033205398
1,1367188	0	6,8673177	2,1841948	-42,579899	-0,00017695595	-0,00015705242	-0,00083547854
1,1464844	0	6,8859992	2,2160656	-43,228493	0,0034915414	0,0035366779	0,003209589
1,15625	0	6,8788476	2,2538764	-43,613834	0,00022706248	0,00020237727	-0,00046858288
1,1660156	0	6,8757687	2,265754	-43,476933	0,0031027133	0,0031211197	0,0027850505
1,1757813	0	6,9037647	2,2976637	-43,750351	0,00059006677	0,00066317065	3,552108e-05
1,1855469	0	6,8794632	2,3310411	-44,395813	0,0025265301	0,0025529766	0,002226593
1,1953125	0	6,9146838	2,3797069	-44,012592	0,0012041968	0,0012512817	0,00072075665
1,2050781	0	6,8903947	2,4203424	-43,862053	0,0020201199	0,0020374269	0,0015447601
1,2148438	0	6,9102259	2,4564583	-45,425835	0,0014077139	0,0016354625	0,00099636905
1,2246094	0	6,9122262	2,5224178	-45,54726	0,0019976678	0,0020111899	0,0015207225
1,234375	0	6,9166365	2,5928259	-46,34153	0,001576868	0,001740736	0,0011547072
1,2441406	0	6,920886	2,6208594	-46,495815	0,0019633924	0,0019752518	0,0015581973
1,2539063	0	6,9220963	2,6631975	-46,082809	0,0013689972	0,0015686586	0,00093980454
1,2636719	0	6,922359	2,6800394	-47,124847	0,0019687002	0,0019694956	0,0015633504
1,2734375	0	6,930501	2,6897619	-47,061871	0,0015204458	0,0016048518	0,001114757
1,2832031	0	6,917563	2,7428675	-47,518967	0,0018325322	0,0018623688	0,0013602282
1,2929688	0	6,9404731	2,7577102	-48,899574	0,0017654266	0,0018766217	0,001321141
1,3027344	0	6,9188437	2,7756681	-48,535355	0,0013156205	0,0013513363	0,00080984028
1,3125	0	6,944829	2,812417	-47,776402	0,0024418421	0,0025056526	0,002093008
1,3222656	0	6,9239798	2,858202	-47,449509	0,00066046021	0,00071695657	3,4258264e-05
1,3320313	0	6,9541125	2,900492	-46,294537	0,0029726753	0,0029348221	0,0026208386
1,3417969	0	6,9309978	2,9215987	-47,686939	0,00020915613	0,00021250307	-0,00046226822
1,3515625	0	6,9517965	2,9606965	-47,895927	0,0034053104	0,003369285	0,0030704839
1,3613281	0	6,943285	3,0360205	-49,089008	5,3487529e-05	1,7629063e-05	-0,00065892772
1,3710938	0	6,9547338	3,0668259	-49,725136	0,0033155708	0,0033758532	0,003042822
1,3808594	0	6,9503112	3,0968447	-49,012787	0,00010078205	8,6914806e-05	-0,00060137524
1,390625	0	6,9628887	3,1410096	-48,988983	0,0033925744	0,0033937918	0,0031200689
1,4003906	0	6,9554749	3,16189	-49,637798	3,7959544e-05	2,6008929e-05	-0,00069889077
1,4101563	0	6,9671173	3,1891184	-49,899761	0,0033417044	0,0033487105	0,0030237357
1,4199219	0	6,9551845	3,2298992	-50,636921	5,939648e-05	4,258327e-05	-0,0006103043
1,4296875	0	6,9755392	3,2739174	-49,212276	0,003568456	0,0035957799	0,0032945168
1,4394531	0	6,959837	3,3145061	-49,292576	-0,00018005405	-0,00021389511	-0,00091507088
1,4492188	0	6,9662914	3,325103	-50,461796	0,0037597409	0,0037895367	0,0034399724
1,4589844	0	6,9693851	3,3515747	-49,846004	-0,00021960324	-0,00017971004	-0,00087671343
1,46875	0	6,9804626	3,3729854	-50,41357	0,0036485046	0,00367778	0,0033438527
1,4785156	0	6,9732738	3,3953321	-51,473267	-0,0003284897	-0,00028884242	-0,0009745023
1,4882813	0	6,9811826	3,4674706	-51,36039	0,0036866711	0,0036775286	0,0034598259
1,4980469	0	6,9816165	3,4876046	-51,7953	-7,8949815e-05	-6,1953324e-05	-0,00080277398
1,5078125	0	6,9924269	3,4962754	-50,844959	0,0036869897	0,0035974754	0,0032837195
1,5175781	0	6,9851151	3,5372913	-51,543953	-0,00022650827	-0,00021615211	-0,00093833474
1,5273438	0	6,9960299	3,5926158	-53,472408	0,0037357924	0,0036875252	0,0034719226
1,5371094	0	6,9901714	3,6428413	-53,276382	-0,00021167201	-0,00015100697	-0,00087293924
1,546875	0	6,9975986	3,6774569	-53,529346	0,0035347207	0,0035516971	0,0032199039
1,5566406	0	6,9981556	3,6898403	-53,34433	5,59615e-05	5,7895377e-05	-0,00063247001
1,5664063	0	6,9967704	3,7186434	-54,569038	0,0033494444	0,0033808746	0,003049521
1,5761719	0	7,0096521	3,7156453	-54,918732	0,00030934729	0,00029524905	-0,00034794371
1,5859375	0	6,9945922	3,7253594	-53,097569	0,0028178431	0,0028536629	0,0024830026
1,5957031	0	7,0176988	3,7629478	-51,868614	0,00096996961	0,0010539124	0,00039188148
1,6054688	0	7,0001206	3,7851498	-54,213871	0,0022727693	0,0022743375	0,0018213467
1,6152344	0	7,0147905	3,8190546	-54,321102	0,0012482849	0,0013881698	0,00075961609
1,625	0	7,0068464	3,8565123	-53,309574	0,0020026141	0,002096059	0,0015690195
1,6347656	0	7,0147781	3,8632553	-52,507034	0,0015667991	0,0017086038	0,0011179482
1,6445313	0	7,0199451	3,9159153	-52,559505	0,0020029701	0,0020017643	0,0015426908
1,6542969	0	7,0193443	3,9584434	-54,992718	0,0013390318	0,0014878765	0,00091402937
1,6640625	0	7,0221481	3,9846737	-54,013489	0,0019988019	0,0020529518	0,001581462
1,6738281	0	7,0251126	4,0129662	-54,632072	0,0014834604	0,0016671704	0,0010645296
1,6835938	0	7,0214934	4,025682	-55,714008	0,0018954526	0,0019148983	0,0014141117
1,6933594	0	7,0335598	4,0624976	-54,495728	0,0015883854	0,0016971548	0,0011332979
1,703125	0	7,0156436	4,0745659	-54,172913	0,0016048297	0,0016410999	0,0011493341
1,7128906	0	7,0436339	4,0685019	-54,238121	0,00215455	0,0021691199	0,0017852753
1,7226563	0	7,0172648	4,1021566	-55,047756	0,00097224186	0,0010903302	0,00045612629
1,7324219	0	7,0482836	4,1381145	-57,505165	0,0026495741	0,0026530738	0,002316969
1,7421875	0	7,0194678	4,1463652	-56,384224	0,000421223	0,00046911824	-0,00023712171
1,7519531	0	7,0437441	4,1458716	-54,959526	0,0032344775	0,0032517861	0,0030089687
1,7617188	0	7,0275016	4,1469631	-55,45797	2,9344956e-05	6,336486e-05	-0,00061844231
1,7714844	0	7,0425262	4,1966205	-55,438244	0,0034288273	0,0034263509	0,0031436426
1,78125	0	7,034317	4,2500596	-55,288429	7,4030613e-05	0,00010489224	-0,00063502393
1,7910156	0	7,0456033	4,2586746	-53,830818	0,0034284682	0,0034166053	0,0031457087
1,8007813	0	7,0387273	4,2782364	-53,889099	0,00010005147	9,1573165e-05	-0,00060504582
1,8105469	0	7,0485549	4,2915177	-57,192127	0,0032178427	0,0032961429	0,0029542537
1,8203125	0	7,0362487	4,3086524	-55,776146	0,00010625961	7,0691749e-05	-0,00055684755
1,8300781	0	7,0548906	4,3365512	-55,270325	0,0034982217	0,0034896305	0,0032224448
1,8398438	0	7,0413265	4,3389707	-55,97541	-0,00010466902	-0,00010210584	-0,00078208989
1,8496094	0	7,0571394	4,3715382	-56,809856	0,0035891172	0,0036190725	0,0033101486
1,859375	0	7,0458536	4,3943152	-56,728607	-0,00020422056	-0,00019618834	-0,00088064594
1,8691406	0	7,0588083	4,3914409	-56,775883	0,0037590459	0,0037551038	0,0034313223
1,8789063	0	7,0499549	4,4113221	-56,425129	-0,00037877602	-0,00036676181	-0,0010454671
1,8886719	0	7,0529528	4,4324584	-57,875702	0,0036774264	0,0036932342	0,003386735
1,8984375	0	7,050662	4,4570808	-57,4062	-5,944923e-05	-6,7247311e-05	-0,00077492918
1,9082031	0	7,0628953	4,4703512	-55,896957	0,0036961655	0,0036979574	0,0033672096
1,9179688	0	7,0537181	4,4521165	-57,374519	-0,00024653229	-0,0002410973	-0,00091628823
1,9277344	0	7,0625801	4,4647899	-56,563316	0,0036144382	0,003646163	0,0033211738
1,9375	0	7,0541019	4,497704	-56,993141	-7,5542339e-05	-7,0271199e-05	-0,00081676454
1,9472656	0	7,0631227	4,4904752	-56,525543	0,0035134126	0,0036099893	0,0032764592
1,9570313	0	7,0581388	4,509913	-55,154881	-7,6377037e-05	-8,0104801e-05	-0,00078029186
1,9667969	0	7,0623531	4,5150728	-56,605618	0,003479979	0,0035354781	0,0031991266
1,9765625	0	7,0688639	4,537097	-56,380985	0,00013345583	0,00012624718	-0,00051554979
1,9863281	0	7,0574942	4,5549421	-55,8736	0,0031023417	0,0031166859	0,0027778805
1,9960938	0	7,0741229	4,5371008	-56,785664	0,00063860946	0,00073074305	8,987161e-05
2,0058594	0	7,0561843	4,5536118	-55,471268	0,0025217342	0,0025564837	0,002210265
2,015625	0	7,0767493	4,5859342	-56,105053	0,0011318678	0,0011890642	0,00062048598
2,0253906	0	7,0596514	4,5852456	-56,072922	0,0020333058	0,0020907607	0,0016750284
2,0351563	0	7,069746	4,5927682	-56,083202	0,0015315756	0,0016340251	0,0011069209
2,0449219	0	7,0698695	4,5897431	-57,559704	0,0019732071	0,001984563	0,0015046383
2,0546875	0	7,0711083	4,5918269	-57,38966	0,0014529626	0,0016265754	0,0010416252
2,0644531	1	7,0706224	4,5976739	-56,446529	0,0019688411	0,0020006215	0,0014990638
2,0742188	1	7,0708914	4,5832438	-57,466496	0,0013304026	0,0015962141	0,0010155408
2,0839844	1	7,0681691	4,5912161	-56,671165	0,0019914997	0,0019952198	0,0015098891
2,09375	1	7,0745549	4,6191907	-57,227444	0,0014895312	0,0016443862	0,0010880178
2,1035156	1	7,0627346	4,6254272	-56,404343	0,001751703	0,001826659	0,0013495112
2,1132813	1	7,0809927	4,6249523	-55,798161	0,0017726837	0,0019206402	0,0013914023
2,1230469	1	7,0578341	4,6151934	-57,151615	0,0013705277	0,0014084394	0,00085503783
2,1328125	1	7,0871177	4,6111307	-56,873672	0,0023811839	0,0024697264	0,0020459048
2,1425781	1	7,0552769	4,6401577	-56,549961	0,00064470602	0,00068644469	6,7053188e-05
2,1523438	1	7,0828304	4,6125145	-57,924034	0,0029405064	0,0029524358	0,0026419016
2,1621094	1	7,0583973	4,6010871	-56,931004	0,00019256062	0,00026068534	-0,00041574283
2,171875	1	7,0778279	4,6066484	-57,232471	0,0034296471	0,0034565511	0,0031554787
2,1816406	1	7,0648084	4,619524	-56,493134	4,097601e-05	2,4338951e-05	-0,00062650756
2,1914063	1	7,0748763	4,6236949	-56,180878	0,0034282221	0,0034403782	0,0031226974
2,2011719	1	7,0674515	4,6067576	-57,759361	6,1088213e-05	7,076218e-05	-0,00062440243
2,2109375	1	7,0748072	4,6097741	-56,673958	0,0033326396	0,0033513021	0,0030294359
2,2207031	1	7,063231	4,6284008	-56,044926	2,1065571e-05	2,1680316e-05	-0,00067842903
2,2304688	1	7,0758481	4,6167569	-57,138931	0,003375696	0,003419084	0,0030963244
2,2402344	1	7,0618019	4,6181793	-56,163555	-1,2112141e-05	6,2896288e-06	-0,00063705887
2,25	1	7,078218	4,6191983	-56,407246	0,003478471	0,0035323615	0,0032730657
2,2597656	1	7,0602899	4,6054187	-55,730938	-0,00016612932	-0,00020096748	-0,00088806043
2,2695313	1	7,0769081	4,6193576	-56,43692	0,0038079128	0,0037854686	0,0034230838
2,2792969	1	7,0647435	4,6106367	-57,388992	-0,00032177632	-0,00029081682	-0,00099650305
2,2890625	1	7,0721893	4,5979867	-55,319389	0,0036463139	0,003630745	0,0033103388
2,2988281	1	7,0646205	4,6127257	-55,205616	-0,00025072484	-0,00019064551	-0,00086144381
2,3085938	1	7,071507	4,6081581	-56,437366	0,0037676101	0,0037825732	0,0035061527
2,3183594	1	7,0683799	4,6012516	-56,357067	-0,00013352663	-0,00016518083	-0,00087297277
2,328125	1	7,0728168	4,5972571	-56,780579	0,0035235656	0,0035436242	0,0032969974
2,3378906	1	7,0639677	4,6008472	-56,287216	-0,00018193954	-0,00015438942	-0,00083083159
2,3476563	1	7,0721412	4,6259317	-56,249222	0,003694322	0,0036942174	0,0034141541
2,3574219	1	7,0636778	4,6066985	-57,681465	-0,00027393078	-0,00019461528	-0,00092620368
2,3671875	1	7,0701404	4,591588	-56,819244	0,0035949824	0,003641106	0,0032677907
2,3769531	1	7,0669904	4,5928354	-56,398472	-8,8030356e-06	8,2734332e-05	-0,00061800808
2,3867188	1	7,0639319	4,5741053	-57,514496	0,0032939073	0,0033518984	0,0029878509
2,3964844	1	7,0705285	4,5479169	-57,304836	0,00025970832	0,00031557138	-0,00030113923
2,40625	1	7,0546613	4,5133381	-56,695137	0,0028992449	0,00289782	0,0025458818
2,4160156	1	7,0738249	4,4695911	-55,528263	0,00095966057	0,0010246278	0,00039899183
2,4257813	1	7,0506725	4,466238	-56,205074	0,0022324682	0,0022814046	0,001832386
2,4355469	1	7,0630684	4,4302025	-56,871883	0,001245832	0,0014607072	0,00083667168
2,4453125	1	7,0510001	4,37042	-55,543968	0,0020199362	0,0021017522	0,0016181335
2,4550781	1	7,0538979	4,3275981	-54,257904	0,0015860026	0,0016276822	0,0011378787
2,4648438	1	7,0539789	4,2827687	-54,926331	0,0018774135	0,0019300147	0,0014379447
2,4746094	1	7,0454717	4,2629542	-54,845585	0,0014207464	0,0015540916	0,00090088142
2,484375	1	7,0428953	4,2297087	-55,069496	0,0020426346	0,0020629647	0,0016046683
2,4941406	1	7,0437441	4,1837344	-54,810997	0,0014699213	0,0016116051	0,0009919157
2,5039063	1	7,0368853	4,1695819	-54,539089	0,0019642317	0,0019633221	0,0015177631
2,5136719	1	7,0449815	4,1377435	-55,623928	0,0015893463	0,0017400987	0,0011559112
2,5234375	1	7,025599	4,1037941	-55,104027	0,0016564919	0,0016331489	0,0011175108
2,5332031	1	7,0490932	4,0766091	-54,024048	0,002081692	0,0021963029	0,0017148256
2,5429688	1	7,0179801	4,0253377	-54,324734	0,000936408	0,0010652888	0,00034803656
2,5527344	1	7,0439444	4,0061188	-55,529606	0,0026696993	0,0026723279	0,0023078185
2,5625	1	7,010685	3,9681468	-55,481884	0,00047565642	0,00055420154	-0,00018021106
2,5722656	1	7,0337911	3,8970003	-53,212402	0,0032087769	0,0032704102	0,0028853801
2,5820313	1	7,0117092	3,8496218	-53,333099	8,8350498e-06	0,00010234158	-0,000637847
2,5917969	1	7,0209403	3,8071384	-54,852013	0,0034034846	0,003415637	0,0030995072
2,6015625	1	7,007422	3,7461376	-53,609814	1,5604455e-05	3,7575664e-05	-0,00069372891
2,6113281	1	7,0140896	3,6743803	-52,990673	0,003416012	0,0033733801	0,0031395091
2,6210938	1	7,0003228	3,6103401	-54,7901	5,7806028e-06	-1,1021621e-05	-0,00066472671
2,6308594	1	7,0040364	3,5886686	-56,001785	0,0032534536	0,0032991751	0,0030153559
2,640625	1	6,9907789	3,5571475	-55,518822	0,00013485165	0,00014991383	-0,00054895633
2,6503906	1	7,0043473	3,5018179	-53,863171	0,0034651831	0,0035057426	0,0031125965
2,6601563	1	6,9853506	3,4788539	-54,008289	-0,0001366013	-0,00010361924	-0,00082235504
2,6699219	1	6,9987478	3,4362996	-55,417511	0,003612827	0,0036059287	0,0033347527
2,6796875	1	6,9828992	3,396419	-54,651966	-0,00016379927	-0,00017803861	-0,0008619721
2,6894531	1	6,9904304	3,3622963	-53,156296	0,0036808997	0,0036820006	0,0034303616
2,6992188	1	6,9763031	3,3009284	-53,357685	-0,00037379141	-0,00035860401	-0,0010109226
2,7089844	1	6,9794235	3,2610116	-53,466373	0,003736868	0,0037988827	0,0034519271
2,71875	1	6,9723163	3,2010932	-54,347755	-0,00011120646	-0,00011679018	-0,00075446977
2,7285156	1	6,9756894	3,114444	-53,296665	0,0036058067	0,0036252807	0,0033375565
2,7382813	1	6,9604249	3,0479407	-53,294487	-0,00027966613	-0,00032591546	-0,00092391518
2,7480469	1	6,9651504	2,9999852	-55,649021	0,0036707548	0,0036854402	0,0033966387
2,7578125	1	6,9539099	2,9712994	-54,400677	-0,00015172773	-0,00018890947	-0,00086201658
2,7675781	1	6,9574752	2,9181397	-53,36322	0,0035271025	0,0035611433	0,0032601219
2,7773438	1	6,9480958	2,8331652	-54,038242	-9,8375313e-06	-5,4255361e-06	-0,00067338219
2,7871094	1	6,9474072	2,7858801	-53,278393	0,0034889532	0,0034894352	0,0031685457
2,796875	1	6,9474907	2,7555816	-53,530186	4,4646949e-05	5,9058948e-05	-0,00057202461
2,8066406	1	6,9319968	2,7031796	-52,406006	0,0031646444	0,0031428367	0,0028817339
2,8164063	1	6,9469862	2,6483145	-51,405876	0,00065514457	0,00069172529	6,2400504e-05
2,8261719	1	6,9226112	2,561307	-52,087772	0,0025772811	0,0025748999	0,0021824751
2,8359375	1	6,9365177	2,5014291	-51,161461	0,0010383249	0,0011656911	0,00054424512
2,8457031	1	6,9132695	2,4516037	-50,970634	0,0021530597	0,0021889552	0,0017608388
2,8554688	1	6,9215288	2,3386955	-51,426888	0,0014953499	0,0016320648	0,0010539517
2,8652344	1	6,913311	2,2605593	-51,05434	0,0018956363	0,0019274867	0,0014849131
2,875	1	6,8905158	2,1986833	-50,966721	0,0014650919	0,0015399907	0,00097277469
2,8847656	1	6,9005899	2,1306028	-49,889481	0,0020042856	0,0020145071	0,0015841208
2,8945313	1	6,8939142	2,0701585	-48,422031	0,0014479945	0,0016062852	0,00099966896
2,9042969	1	6,8796782	1,9828515	-48,88784	0,0020010588	0,0019969677	0,0015211197
2,9140625	1	6,8889093	1,9170332	-47,869274	0,001531585	0,0016330355	0,0010571609
2,9238281	1	6,854763	1,8650179	-46,677254	0,0018338697	0,0018949828	0,0014023299
2,9335938	1	6,8851333	1,7896137	-46,494751	0,0017948146	0,0018522305	0,001379201
2,9433594	1	6,8389664	1,7249666	-45,842415	0,00126332	0,0014094943	0,00083257724
2,953125	1	6,87362	1,6521335	-45,781677	0,0022957758	0,0023487215	0,0019312222
2,9628906	1	6,8353095	1,5674942	-44,818203	0,00068308134	0,00075331336	4,3785403e-05
2,9726563	1	6,8446345	1,4954829	-44,083279	0,0029730422	0,0029787645	0,0026757664
2,9824219	1	6,8320155	1,4186237	-44,587421	0,00021143576	0,00020725332	-0,00043028311
2,9921875	1	6,8400326	1,3542492	-42,353981	0,0033107239	0,0033145593	0,0030092113
3,0019531	1	6,8220582	1,307569	-40,614399	0,0001289371	5,6606077e-05	-0,00060205476
3,0117188	1	6,8061514	1,1896156	-40,039848	0,0033636815	0,0033954999	0,0031057457
3,0214844	1	6,7870359	1,0930432	-37,700348	5,7868965e-05	4,9839437e-05	-0,00067198137
3,03125	1	6,8103027	1,0208596	-36,500172	0,0033271373	0,0033255282	0,0030365125
3,0410156	1	6,7783241	0,97080767	-34,94717	4,549649e-05	6,9459493e-05	-0,00058077171
3,0507813	1	6,7695456	0,92153633	-32,484234	0,0034273325	0,0034434446	0,0031441713
3,0605469	1	6,7539701	0,82007873	-31,11301	-3,8666476e-05	-4,6029745e-05	-0,00067666161
3,0703125	1	6,7720008	0,74693376	-29,288326	0,0034894391	0,0034928787	0,0032023739
3,0800781	1	6,7569785	0,71240562	-27,354006	-0,00019103798	-0,0001935527	-0,00084114331
3,0898438	1	6,7539783	0,65219671	-25,314465	0,0037304834	0,0036992	0,0034410339
3,0996094	1	6,7162294	0,59387654	-22,616051	-0,00036655227	-0,00038169237	-0,001044362
3,109375	1	6,6950612	0,52770841	-20,795166	0,0037163941	0,0037684629	0,003457777
3,1191406	1	6,6862764	0,45423713	-17,844904	-0,00014101388	-0,00013344979	-0,00081812951
3,1289063	1	6,7002578	0,39321938	-15,225448	0,0037085745	0,003697607	0,0033704571
3,1386719	1	6,6521797	0,30348691	-12,761783	-0,00019809915	-0,00017410639	-0,00093852624
3,1484375	1	6,6786661	0,22694087	-8,5920095	0,0035969871	0,0035990453	0,0032544225
3,1582031	1	6,6710367	0,18973304	-3,8276241	-9,4380521e-05	-7,4018608e-05	-0,00076791865
3,1679688	1	6,6370029	0,12816432	-0,38651749	0,0036610691	0,0035779278	0,0033112934
3,1777344	1	6,6105151	0,090017729	4,0822663	-0,00022700828	-0,00018253777	-0,00087159057
3,1875	1	6,5847845	0,02840152	8,5507708	0,0036870134	0,003734113	0,0034053782
3,1972656	1	6,5854831	-0,0035759993	10,484922	-9,6305594e-05	-8,4549538e-05	-0,00071855308
3,2070313	1	6,5625916	0,027342886	10,434352	0,0033265236	0,0033031395	0,0030490798
3,2167969	1	6,5521026	0,037226826	9,5652599	0,00032628514	0,00039397128	-0,00030706738
3,2265625	1	6,5210123	-0,010031741	10,260902	0,0028745364	0,0028838632	0,0025992282
3,2363281	1	6,5199442	-0,00034002587	10,391828	0,00088400551	0,00089125475	0,00025032015
3,2460938	1	6,4711051	-0,0058888458	10,365955	0,0022998152	0,0023341032	0,001929314
3,2558594	1	6,4656563	-0,017346628	9,6195192	0,0014293054	0,0015157964	0,00088543387
3,265625	1	6,3967104	-0,0020552427	9,6555614	0,0020506799	0,0020114928	0,0015356923
3,2753906	1	6,3685246	-0,024204142	10,661669	0,001437995	0,0016351417	0,0010320887
3,2851563	1	6,3275938	0,018734392	10,59819	0,0018604246	0,0019237117	0,0014335883
3,2949219	1	6,2852759	0,019450206	10,005701	0,0014177765	0,0015938184	0,0010116193
3,3046875	1	6,228714	-0,0063129701	9,8915958	0,002022933	0,00206132	0,0015611378
3,3144531	1	6,1929111	0,014675595	10,632277	0,0014809686	0,0016173801	0,0010142594
3,3242188	1	6,151288	-0,0057633966	10,597855	0,001932998	0,0019747536	0,0014994578
3,3339844	1	6,1169667	-0,001243595	9,5605106	0,0015277464	0,0016652932	0,0010974447
3,34375	1	6,0580807	0,010632724	9,8229761	0,0017281118	0,001755291	0,0012152523
3,3535156	1	6,0328298	-0,027048681	10,605734	0,0019914205	0,0020492673	0,0015964737
3,3632813	1	5,952888	0,0015861355	9,999052	0,0010189809	0,0010454331	0,00051652151
3,3730469	1	5,9347968	-0,0062967651	9,1202927	0,0026337807	0,0026163922	0,0023154181
3,3828125	1	5,853138	-0,013907533	9,393096	0,00050077657	0,00055716402	-9,1031397e-05
3,3925781	1	5,8247266	-0,11632782	-1,1064671	0,0031592767	0,0031674718	0,0029026745
3,4023438	1	5,7507238	-0,65604651	-13,60042	8,9411769e-05	6,6430657e-05	-0,00059475587
3,4121094	1	5,7096558	-1,2555834	-23,99901	0,0034363607	0,0033691728	0,003081532
3,421875	1	5,6515603	-1,7497855	-34,101437	7,3525589e-05	4,3667096e-05	-0,00062782154
3,4316406	1	5,6221957	-2,2262986	-39,930939	0,0033248751	0,0033291564	0,0030593402
3,4414063	1	5,5886564	-2,6068134	-44,100098	-3,4439872e-05	2,7738279e-05	-0,00066187186
3,4511719	1	5,5913434	-2,7132585	-46,424007	0,0034199145	0,0034272214	0,0030850146
3,4609375	1	5,5823855	-2,6326876	-45,973789	0,0001013076	6,8476947e-05	-0,00056970271
3,4707031	1	5,598793	-2,5508285	-45,532787	0,0034154262	0,0033852293	0,0030807853
3,4804688	1	5,5906863	-2,427907	-45,935623	-0,00012226446	-0,00013288198	-0,00082870142
3,4902344	1	5,6233974	-2,2012177	-45,840405	0,0036353162	0,0036346416	0,0033382536
3,5	1	5,6221852	-2,00984	-45,725014	-0,00023566245	-0,00021690183	-0,00086585712
3,5097656	1	5,6390562	-1,9123211	-43,248722	0,003627412	0,0036480648	0,0033865226
3,5195313	1	5,629931	-1,8756706	-42,47982	-0,00021450527	-0,00018424209	-0,00088680082
3,5292969	1	5,6381712	-1,8938186	-43,328068	0,0037886221	0,003778975	0,0035091403
3,5390625	1	5,6279116	-1,9790041	-43,106899	-0,00021994201	-0,00022269785	-0,00092354615
3,5488281	1	5,6127224	-2,2370644	-42,113811	0,0035582595	0,0035525206	0,0032845922
3,5585938	1	5,577322	-2,6271598	-45,608784	-0,00014107587	-0,00014218997	-0,00082987291
3,5683594	1	5,5566359	-3,0439095	-50,139931	0,0037325812	0,0037790625	0,0034409957
3,578125	1	5,5227356	-3,4155157	-54,149273	-0,00022672393	-0,00024330919	-0,00090185367
3,5878906	1	5,5142908	-3,6502359	-55,119396	0,003633844	0,0036113239	0,0033059674
3,5976563	1	5,5003576	-3,7007143	-56,340416	-0,00010120653	-8,4447383e-05	-0,00076430314
3,6074219	1	5,504632	-3,6728997	-58,677456	0,0034487576	0,0034607283	0,0031448191
3,6171875	1	5,5067577	-3,6536193	-57,995895	4,0971136e-05	7,0741808e-05	-0,00066107535
3,6269531	1	5,5014963	-3,6271627	-57,152958	0,003238302	0,0032697106	0,0029231678
3,6367188	1	5,5276279	-3,5226116	-55,88969	0,00057903439	0,00057192519	-7,2935654e-05
3,6464844	1	5,5149274	-3,3406928	-56,171825	0,0025399334	0,0026353211	0,0021951809
3,65625	1	5,5429778	-3,2072675	-57,316628	0,0011346178	0,0012104232	0,00058273715
3,6660156	1	5,5288439	-3,1970365	-56,351536	0,0022292726	0,0022501084	0,0018845811
3,6757813	1	5,5425606	-3,208395	-55,335144	0,0014156938	0,0015241042	0,00097119622
3,6855469	1	5,5330539	-3,2118721	-56,296383	0,0018626999	0,0018978963	0,0014393758
3,6953125	1	5,5277758	-3,2041245	-56,071075	0,0015402004	0,0015895598	0,0010571112
3,7050781	1	5,5232053	-3,3491516	-55,917969	0,0020836333	0,0020861279	0,0016429477
3,7148438	1	5,5048385	-3,6733036	-57,542099	0,0014670651	0,0015982945	0,0010244119
3,7246094	1	5,4874172	-3,9345493	-58,401859	0,0019286532	0,0019560249	0,0014675538
3,734375	1	5,4752545	-4,1016345	-60,453472	0,001490623	0,0016617232	0,0010609226
3,7441406	1	5,4557905	-4,2299237	-60,225651	0,0018328354	0,0018728678	0,0014158543
3,7539063	1	5,4657502	-4,306139	-60,859379	0,0017458556	0,0018359702	0,0013741223
3,7636719	1	5,4417257	-4,3371291	-62,286983	0,0013300149	0,0014367453	0,00091970636
3,7734375	1	5,4678612	-4,3009181	-62,461384	0,002233058	0,0023206559	0,0018420026
3,7832031	1	5,4373927	-4,262444	-61,547813	0,00092431559	0,00091092748	0,00027829024
3,7929688	1	5,4717145	-4,2560849	-62,056763	0,0029082855	0,0028727432	0,0026087463
3,8027344	1	5,4484496	-4,2485266	-62,166565	0,00021555315	0,00021566433	-0,00041938052
3,8125	1	5,4704795	-4,235343	-62,922226	0,003335733	0,0033307602	0,0030575313
3,8222656	1	5,4529371	-4,2081666	-62,911377	2,1150845e-05	1,2759119e-05	-0,00065677811
3,8320313	1	5,4655185	-4,1773367	-61,266739	0,0033676531	0,0033599916	0,0030889129
3,8417969	1	5,4543929	-4,2016854	-63,19899	-8,3830673e-06	2,6868947e-05	-0,00064791285
3,8515625	1	5,4614983	-4,2079473	-62,528549	0,0032973376	0,0033818714	0,0030642627
3,8613281	1	5,4539299	-4,1690192	-62,061958	0,00018285573	0,000145917	-0,00049604755
3,8710938	1	5,4639874	-4,181994	-62,287655	0,0033340985	0,0033197638	0,0030683151
3,8808594	1	5,4356866	-4,2250948	-62,170029	-7,6536235e-05	-2,1959422e-05	-0,00074332475
3,890625	1	5,4575744	-4,3053913	-63,5065	0,0035357135	0,0034952478	0,0032906118
3,9003906	1	5,4361181	-4,3966885	-63,628925	-0,00011409647	-0,00013687444	-0,00079338974
3,9101563	1	5,4444189	-4,4779482	-63,863785	0,003671417	0,0036221761	0,0032943443
3,9199219	1	5,4262276	-4,5640273	-65,896957	-0,00028474722	-0,00027011556	-0,00098249922
3,9296875	1	5,4350481	-4,6066084	-65,5233	0,0038706982	0,0038985338	0,0035562806
3,9394531	1	5,4261675	-4,612844	-65,247528	-0,00018450068	-0,00021649816	-0,00082661235
3,9492188	1	5,4310384	-4,629437	-66,167976	0,0036442571	0,003582377	0,0032819153
3,9589844	1	5,4212627	-4,6194162	-66,105278	-0,0002175667	-0,0002049646	-0,00086582452
3,96875	1	5,4291859	-4,615778	-66,481567	0,0036848462	0,0036870013	0,0034112718
3,9785156	1	5,4134521	-4,6126285	-66,332535	-0,00013504177	-0,00013760233	-0,00076538604
3,9882813	1	5,431921	-4,610455	-65,279602	0,0035908788	0,0035541882	0,0032757577
3,9980469	1	5,4239769	-4,6206727	-66,630539	-0,00010063697	-0,00013625395	-0,00079433015
4,0078125	1	5,4303083	-4,6157985	-66,439209	0,0035523342	0,0035916634	0,0033296198
4,0175781	1	5,4262652	-4,5886445	-66,142441	-0,00015093276	-0,00012247299	-0,00076299871
4,0273438	1	5,4112158	-4,5871868	-65,576996	0,0034732712	0,0034429503	0,0031418479
4,0371094	1	5,4316349	-4,5798645	-65,610077	0,00024802182	0,00028703857	-0,00037439706
4,046875	1	5,4173012	-4,5970173	-65,77961	0,0029189154	0,0029505305	0,00261428
4,0566406	1	5,4357677	-4,6276369	-65,52771	0,00072764279	0,0007568064	0,00018503924
4,0664063	2	5,412724	-4,6281886	-66,283035	0,0024240667	0,0024918236	0,0020744447
4,0761719	2	5,4323692	-4,6825814	-67,393463	0,0013357929	0,0014427016	0,00087324483
4,0859375	2	5,4156737	-4,7269573	-66,712463	0,0018990061	0,0019686201	0,001507679
4,0957031	2	5,4187593	-4,7501326	-65,751389	0,0014301634	0,001659413	0,0010627977
4,1054688	2	5,4060192	-4,763072	-67,388603	0,0019550654	0,0020301614	0,0015227111
4,1152344	2	5,4142594	-4,7615533	-66,819412	0,001438887	0,0016520966	0,0010842991
4,125	2	5,4133749	-4,770618	-66,753143	0,0019952287	0,00197624	0,0015654849
4,1347656	2	5,4180627	-4,7666893	-65,516083	0,0014138161	0,0016293094	0,0010511948
4,1445313	2	5,4137025	-4,7429428	-65,02021	0,0019664536	0,0019134069	0,0015060201
4,1542969	2	5,4217634	-4,7498832	-66,893456	0,0015104555	0,0016452949	0,001054232
4,1640625	2	5,4072914	-4,7594061	-65,778999	0,0016830834	0,0017771807	0,0012389697
4,1738281	2	5,4214964	-4,7566915	-66,144676	0,0019415397	0,0020767725	0,0015198198
4,1835938	2	5,3935232	-4,7580571	-66,363602	0,0011718937	0,0012366348	0,00064352498
4,1933594	2	5,4308152	-4,7470698	-66,442398	0,0025263664	0,0025798623	0,0022639588
4,203125	2	5,4028273	-4,7408972	-67,726784	0,00061157398	0,00068502675	2,1114101e-05
4,2128906	2	5,4282451	-4,7462935	-66,036095	0,0030799897	0,0031010804	0,0027600327
4,2226563	2	5,4042001	-4,7225761	-66,316833	0,00011005555	0,00012147357	-0,00051497528
4,2324219	2	5,4164062	-4,7311196	-68,052727	0,0033601888	0,0033779945	0,0030775464
4,2421875	2	5,4090419	-4,7207999	-68,05088	-3,0702649e-05	4,9455266e-05	-0,00063254917
4,2519531	2	5,416965	-4,7233882	-67,651405	0,0033826537	0,0034238005	0,0031092786
4,2617188	2	5,4104877	-4,7408881	-68,498924	7,879622e-05	7,2649855e-05	-0,00058189954
4,2714844	2	5,4204907	-4,7155871	-68,88868	0,0033537045	0,0033819973	0,0031211972
4,28125	2	5,4103937	-4,728189	-68,228531	5,1472816e-05	5,3348194e-05	-0,00060437375
4,2910156	2	5,422308	-4,7496076	-66,008209	0,0033951122	0,0033738716	0,0030788973
4,3007813	2	5,395144	-4,7400231	-66,207535	6,7184737e-06	-2,598681e-05	-0,00069125509
4,3105469	2	5,4139633	-4,7123361	-67,735451	0,0035971703	0,0035899014	0,0033323492
4,3203125	2	5,4030924	-4,6928854	-67,358315	-0,00032491007	-0,00025043875	-0,00095974433
4,3300781	2	5,4123883	-4,7103348	-66,370758	0,0037635586	0,0037644652	0,0034317696
4,3398438	2	5,4128532	-4,7279387	-66,434517	-0,00022245993	-0,00015287806	-0,0008392405
4,3496094	2	5,421947	-4,696641	-67,326912	0,003669197	0,0036816602	0,0033518816
4,359375	2	5,4140844	-4,6947441	-67,737068	-0,00034964629	-0,00024980342	-0,00098243426
4,3691406	2	5,4160767	-4,6983972	-67,672577	0,0036459358	0,0036629224	0,0033508958
4,3789063	2	5,4161077	-4,6780405	-66,176292	-6,7502988e-05	-5,3923868e-05	-0,00075930543
4,3886719	2	5,4257855	-4,6711731	-68,998817	0,003608898	0,0036108661	0,003341269
4,3984375	2	5,4078236	-4,6544542	-68,637444	-0,00028938826	-0,00026267429	-0,00093438127
4,4082031	2	5,4272041	-4,6119971	-67,258736	0,0036881946	0,0037584396	0,0034394029
4,4179688	2	5,4154778	-4,5934873	-67,848328	-0,00018395745	-0,00015001249	-0,00086569798
4,4277344	2	5,428051	-4,5447235	-67,203362	0,0034928445	0,0034769683	0,0031718202
4,4375	2	5,4294319	-4,4964285	-67,139999	4,9433802e-05	8,552277e-05	-0,00054905086
4,4472656	2	5,4280281	-4,4605122	-65,551285	0,0032257198	0,003313398	0,0029534448
4,4570313	2	5,443666	-4,4240966	-64,794792	0,00044251845	0,00042323925	-0,00022140201
4,4667969	2	5,4090505	-4,3973727	-66,626801	0,002636916	0,0027002585	0,0023155445
4,4765625	2	5,4528909	-4,3386984	-66,368744	0,0010898634	0,0011802005	0,0005348766
4,4863281	2	5,4368315	-4,3093576	-64,034668	0,0022119773	0,0021899014	0,0018303534
4,4960938	2	5,4514723	-4,2996268	-63,662006	0,0013579564	0,0014820006	0,00086719665
4,5058594	2	5,4431109	-4,2537942	-64,134911	0,0018739696	0,0019276881	0,0014193538
4,515625	2	5,4390616	-4,2012668	-64,80854	0,0015758055	0,0017049502	0,0010891497
4,5253906	2	5,4542241	-4,1841936	-64,437332	0,0020282883	0,0020518361	0,0015634485
4,5351563	2	5,45398	-4,1585331	-63,872948	0,0013803516	0,0015659747	0,00097680488
4,5449219	2	5,4566293	-4,1307869	-65,219368	0,001907085	0,0019887011	0,0015059956
4,5546875	2	5,4606013	-4,0807686	-64,399727	0,001465954	0,0016303977	0,00099612144
4,5644531	2	5,4567108	-4,0363317	-63,348919	0,0018989617	0,0018914051	0,001429025
4,5742188	2	5,4730644	-4,0122151	-63,040569	0,0016351674	0,001762952	0,001244894
4,5839844	2	5,4536943	-3,9456129	-63,227325	0,0014133661	0,0014893595	0,00096893287
4,59375	2	5,4847445	-3,8890479	-63,6082	0,0022570486	0,0022583189	0,0018527854
4,6035156	2	5,4608226	-3,8315074	-63,305611	0,00095010526	0,0010486841	0,00044834625
4,6132813	2	5,49335	-3,7574942	-62,156395	0,0027225059	0,0027755457	0,0024042637
4,6230469	2	5,4677029	-3,7250252	-62,989384	0,00030370697	0,00033966993	-0,00034921322
4,6328125	2	5,492691	-3,6771984	-62,954464	0,0031889419	0,003291812	0,0029683888
4,6425781	2	5,4781733	-3,6220667	-61,98127	5,5123746e-05	4,0770392e-05	-0,00055614579
4,6523438	2	5,4941387	-3,585187	-62,081852	0,0033767007	0,0034301635	0,0030958846
4,6621094	2	5,4862571	-3,5398192	-61,697235	-2,0775769e-06	3,3696706e-05	-0,00067092548
4,671875	2	5,4986115	-3,5023384	-62,121803	0,0033998403	0,0033986585	0,0031172081
4,6816406	2	5,4942741	-3,4645765	-61,243156	2,7419301e-05	5,5660203e-05	-0,00059712573
4,6914063	2	5,5069852	-3,4229321	-60,441288	0,003235565	0,0032668521	0,0029506015
4,7011719	2	5,4952359	-3,3720591	-61,76429	8,9524838e-06	6,0116872e-05	-0,0007485745
4,7109375	2	5,5136337	-3,2966099	-60,862228	0,0034691102	0,0035112253	0,0032171747
4,7207031	2	5,502285	-3,2242336	-61,170681	-0,00013961777	-0,00013214216	-0,00078012247
4,7304688	2	5,5225983	-3,1933908	-61,178226	0,0036687818	0,0036496283	0,0033278419
4,7402344	2	5,5135608	-3,1310153	-61,343964	-0,00029446077	-0,0002448709	-0,00091543118
4,75	2	5,5301499	-3,0709772	-61,619617	0,0038095922	0,0038378681	0,0035305568
4,7597656	2	5,5251222	-3,0039351	-60,623566	-0,00040363957	-0,00032789918	-0,0010151388
4,7695313	2	5,5316834	-2,9319272	-59,960728	0,0036156222	0,003610397	0,003357206
4,7792969	2	5,5302649	-2,9060109	-61,922428	-0,00013856727	-7,232913e-05	-0,00076120941
4,7890625	2	5,5447531	-2,8635507	-61,463768	0,0037506048	0,0037408017	0,0034815245
4,7988281	2	5,5390892	-2,7997475	-60,704929	-0,00024670197	-0,00021653424	-0,00089929742
4,8085938	2	5,5515895	-2,75267	-60,441067	0,0036188939	0,0036068843	0,0032889294
4,8183594	2	5,5452204	-2,6865613	-58,431084	-7,4053532e-05	-6,4992637e-05	-0,00076383748
4,828125	2	5,5568008	-2,6360126	-58,691875	0,0035153055	0,0035349638	0,0032330663
4,8378906	2	5,5556097	-2,5822465	-57,26561	-0,00011416472	-8,7408989e-05	-0,00076294283
4,8476563	2	5,5599947	-2,5215154	-56,346451	0,003540264	0,003574752	0,0032748412
4,8574219	2	5,5745144	-2,4677556	-57,134293	9,9298049e-05	0,00020463689	-0,00043692227
4,8671875	2	5,5636268	-2,3920887	-56,03241	0,0029386932	0,002995796	0,0026393072
4,8769531	2	5,5877762	-2,2937021	-54,813511	0,00067237625	0,00075084798	0,00014207544
4,8867188	2	5,5739532	-2,2246304	-54,268127	0,0024798145	0,0025445365	0,0021776215
4,8964844	2	5,5997524	-2,1551442	-53,159595	0,0011672089	0,0011841905	0,00065507658
4,90625	2	5,5872397	-2,1105406	-52,589626	0,0019513571	0,001939895	0,0015173001
4,9160156	2	5,599452	-2,0482852	-50,927551	0,0015089408	0,0016165756	0,0010867506
4,9257813	2	5,606564	-1,9440801	-49,63942	0,002005331	0,0020318357	0,0015824683
4,9355469	2	5,6112747	-1,8929262	-49,050396	0,0014061944	0,0016460838	0,0010335268
4,9453125	2	5,6182175	-1,8462771	-47,440567	0,0019631109	0,0019996895	0,0015290487
4,9550781	2	5,6211963	-1,7835122	-46,58807	0,0014212559	0,0016416992	0,0010122731
4,9648438	2	5,6243029	-1,7083368	-46,491009	0,0019240651	0,0019679484	0,0015324499
4,9746094	2	5,6355929	-1,6258492	-44,446831	0,0014296432	0,0015866138	0,001016801
4,984375	2	5,6272817	-1,5603209	-44,33926	0,0017104837	0,0018346187	0,0013567439
4,9941406	2	5,6546001	-1,482899	-42,500832	0,0018635103	0,0019766802	0,0014620489
5,0039063	2	5,6339679	-1,3972881	-40,948784	0,001342888	0,0013590942	0,00082250452
5,0136719	2	5,6719131	-1,3447603	-40,834732	0,0024132275	0,0024882464	0,0020993776
5,0234375	2	5,6462679	-1,2702465	-38,322563	0,00057670119	0,00060861377	-3,1940872e-05
5,0332031	2	5,6779294	-1,1896908	-36,404953	0,0029984035	0,0030264359	0,0027271565
5,0429688	2	5,6615405	-1,131062	-35,135986	0,00019889041	0,00020486332	-0,00043572814
5,0527344	2	5,6854939	-1,0438929	-33,463909	0,0032575002	0,0033012901	0,003026614
5,0625	2	5,6805058	-0,96758318	-31,675714	-2,1015294e-05	3,5321282e-05	-0,00066090189
5,0722656	2	5,6971326	-0,90126026	-28,592627	0,0034041798	0,0034528975	0,0031348544
5,0820313	2	5,6969614	-0,8075366	-25,753733	6,9989983e-05	6,5955683e-05	-0,00056091358
5,0917969	2	5,7110496	-0,73992002	-25,616158	0,0033230726	0,0033127803	0,0030601777
5,1015625	2	5,7067976	-0,6812312	-22,969265	-4,1728636e-05	2,1103479e-05	-0,00068866345
5,1113281	2	5,7235394	-0,6236552	-20,684525	0,003412328	0,0033763219	0,0030977472
5,1210938	2	5,7169094	-0,58106577	-19,34046	2,380657e-05	1,8004503e-05	-0,0006469381
5,1308594	2	5,7406707	-0,50949913	-17,475933	0,003482284	0,0035451117	0,0032419818
5,140625	2	5,7321301	-0,46392646	-16,008095	-0,00020960055	-0,00019511644	-0,00088465645
5,1503906	2	5,7557182	-0,40949258	-12,658295	0,0037522125	0,0037445819	0,0034672893
5,1601563	2	5,7548962	-0,33278391	-9,4096918	-0,00028067225	-0,00027841656	-0,00092502206
5,1699219	2	5,7709808	-0,25567055	-7,3403678	0,0035820049	0,0036895119	0,0033261026
5,1796875	2	5,7714982	-0,17587873	-3,3242068	-0,00026298148	-0,00023739703	-0,00093006482
5,1894531	2	5,7903342	-0,11291122	0,65619123	0,0037464325	0,0036801337	0,003462601
5,1992188	2	5,7981052	-0,074284896	4,5769663	-0,00015596786	-0,00014083751	-0,0007540565
5,2089844	2	5,8140788	-0,0050506555	8,410737	0,0035373867	0,0035469139	0,0032603201
5,21875	2	5,8167701	0,024368707	8,9553928	-0,00020766674	-0,00016121077	-0,00084176438
5,2285156	2	5,8364635	-0,013485923	10,397695	0,0036580204	0,0037481056	0,0034701431
5,2382813	2	5,840519	-0,0045712106	10,765269	-0,00024394438	-0,00015947415	-0,00089448364
5,2480469	2	5,8586102	-0,0040054321	10,090135	0,0035971662	0,0035744992	0,0033135943
5,2578125	2	5,8732195	-0,011572894	9,5069218	1,1303491e-05	3,5912963e-05	-0,00062318798
5,2675781	2	5,8879099	0,0097730197	10,217987	0,0032385695	0,0033510318	0,0029508411
5,2773438	2	5,9197264	-0,020353217	10,826793	0,0003950863	0,00043377222	-0,00021851854
5,2871094	2	5,925653	0,017986447	10,138359	0,0027534885	0,0028000339	0,0024117203
5,296875	2	5,9720345	0,035393145	9,761117	0,0010388634	0,0010644889	0,00047465568
5,3066406	2	5,9814034	-0,00256598	10,46151	0,002210432	0,0022658526	0,0017937438
5,3164063	2	6,0268717	0,0029669143	10,410547	0,0013277632	0,0015512602	0,0008949521
5,3261719	2	6,0510564	-0,010135118	10,09142	0,0019932727	0,0020891563	0,0016266436
5,3359375	2	6,0935121	-0,00010086223	9,6680222	0,0015851661	0,0016482244	0,0010778102
5,3457031	2	6,1329174	0,0099884346	9,8365545	0,0019532035	0,0019674725	0,0015267626
5,3554688	2	6,1700406	-0,025446061	10,432341	0,0013678282	0,0015335404	0,00093467545
5,3652344	2	6,2116847	-0,0035086647	9,9008713	0,0019926436	0,0019983533	0,0015294834
5,375	2	6,2571945	0,015712995	9,1992502	0,0014264308	0,0015674978	0,0010378107
5,3847656	2	6,2989469	0,010525435	9,7850895	0,0019990439	0,0019967486	0,0015078541
5,3945313	2	6,411397	0,0238345	10,245423	0,0015652895	0,0017589631	0,001192341
5,4042969	2	6,4417548	-0,001682248	9,7109375	0,001553869	0,001589029	0,0011068262
5,4140625	2	6,6043463	0,016767718	2,9326603	0,0021576574	0,0021803789	0,0018317165
5,4238281	2	6,6166153	0,71485674	-11,024717	0,00090520387	0,0010280085	0,00041294363
5,4335938	2	6,7559853	1,1464381	-26,476477	0,0026678788	0,0027216901	0,0023640341
5,4433594	2	6,7837834	1,5503039	-36,762749	0,00031128124	0,00039585226	-0,00027594477
5,453125	2	6,8490324	2,1020842	-43,636803	0,0032212222	0,0032840814	0,0029623213
5,4628906	2	6,8671613	2,6070986	-45,715851	1,508015e-05	8,5856009e-05	-0,00057500717
5,4726563	2	6,9055214	2,7654762	-46,180767	0,0033492569	0,0034114975	0,0031258725
5,4824219	2	6,8873196	2,591156	-47,124458	4,1812018e-05	6,5931526e-05	-0,00062507356
5,4921875	2	6,8867979	2,4866483	-46,459381	0,0033965649	0,003460878	0,0031178249
5,5019531	2	6,8717589	2,3847904	-46,321304	4,3369728e-05	3,7047721e-05	-0,00063504511
5,5117188	2	6,8637629	2,2004499	-45,736244	0,0032627345	0,0032837649	0,0029577932
5,5214844	2	6,82307	1,9869466	-45,708195	4,8524089e-05	6,8865484e-05	-0,00059042894
5,53125	2	6,8533525	1,7762991	-46,459602	0,0034334445	0,0035060402	0,0032124519
5,5410156	2	6,8211594	1,7398342	-44,895542	-0,00016475475	-0,00010839663	-0,00076167705
5,5507813	2	6,8315296	1,8182354	-44,094231	0,0036182771	0,0036101255	0,0033433852
5,5605469	2	6,8493786	1,9242989	-45,612473	-0,00017916798	-0,0001789449	-0,00082287483
5,5703125	2	6,8754578	2,223737	-47,27047	0,0036879361	0,003710767	0,003410547
5,5800781	2	6,9002934	2,6242998	-47,823898	-0,00033597229	-0,00029848801	-0,0010071036
5,5898438	2	6,936378	3,0591938	-49,166904	0,0036809535	0,0037357672	0,0034366054
5,5996094	2	6,9587188	3,4534712	-51,073284	-0,00013562138	-0,00010926655	-0,00080670707
5,609375	2	6,9847145	3,6677954	-53,889992	0,00363559	0,0037120476	0,0033263054
5,6191406	2	6,9786496	3,6959138	-52,960442	-0,00030638039	-0,00025410001	-0,00093328662
5,6289063	2	6,987391	3,6581395	-52,792522	0,003653028	0,0036655404	0,0033667234
5,6386719	2	6,9768391	3,6316812	-53,826962	-0,0001404513	-8,0212485e-05	-0,00080617156
5,6484375	2	6,9773521	3,5798659	-53,198822	0,0034892238	0,0035374125	0,0032179663
5,6582031	2	6,9586768	3,3924582	-53,124557	-6,5146887e-05	-7,25672e-05	-0,00075511099
5,6679688	2	6,9475722	3,1601992	-52,732231	0,0035231858	0,0035637075	0,0032194129
5,6777344	2	6,9471989	3,0302975	-52,934902	9,6450094e-05	0,0001930556	-0,0005146336
5,6875	2	6,9221754	3,033216	-54,658726	0,0030103477	0,0031169856	0,0027648276
5,6972656	2	6,9523244	3,0735173	-53,767841	0,00067817303	0,00070888316	0,00012514065
5,7070313	2	6,9352264	3,0850027	-52,868462	0,0025460427	0,0025992882	0,0021686966
5,7167969	2	6,9612136	3,1570351	-54,057407	0,0010900142	0,0011610433	0,00052089483
5,7265625	2	6,9623361	3,3979428	-53,912849	0,0020108183	0,0021448426	0,0016680127
5,7363281	2	6,9919596	3,7062974	-55,042282	0,001533135	0,001690213	0,0011491065
5,7460938	2	7,0126729	4,0139942	-55,578556	0,0019965856	0,0020044411	0,0015616084
5,7558594	2	7,0242534	4,2480855	-56,324432	0,0013684632	0,0015712255	0,00098939077
5,765625	2	7,0331779	4,3249192	-58,074463	0,0019619716	0,0020111329	0,0015486233
5,7753906	2	7,0327773	4,3108544	-57,09367	0,0014130942	0,0016368182	0,0010475675
5,7851563	2	7,0308914	4,335186	-56,44558	0,0019529656	0,0020164941	0,0015597788
5,7949219	2	7,0359964	4,3081107	-58,049484	0,0014618624	0,0016350899	0,0010417294
5,8046875	2	7,0185766	4,2432895	-56,338516	0,0017519823	0,0018295425	0,0013370776
5,8144531	2	7,0334702	4,1566114	-56,812428	0,0018848587	0,0019153273	0,0014019029
5,8242188	2	7,003427	4,057013	-56,271629	0,0013450315	0,0014558993	0,00087987457
5,8339844	2	7,0288844	4,0119328	-56,555496	0,0023249642	0,0023820947	0,0019894047
5,84375	2	6,9958773	3,9935026	-57,505444	0,00062043016	0,00067913177	2,6547787e-05
5,8535156	2	7,0248604	4,0012589	-56,942291	0,0030368855	0,0030456269	0,0027750356
5,8632813	2	7,0006881	4,0157719	-56,614727	0,00017102779	0,00025033776	-0,00046544606
5,8730469	2	7,0218458	4,0009933	-58,235619	0,0033336314	0,0033449789	0,0030267877
5,8828125	2	7,0112796	4,0506783	-57,349316	4,6773275e-05	9,7645679e-05	-0,00066141644
5,8925781	2	7,0277352	4,1528454	-57,499466	0,0034251318	0,0034144567	0,0031401592
5,9023438	2	7,0282836	4,2682719	-57,370384	4,1093226e-05	7,3296833e-05	-0,00059840397
5,9121094	2	7,0433145	4,3927851	-57,356079	0,0032038335	0,0032682263	0,0030129014
5,921875	2	7,0404463	4,4826016	-58,30994	-2,1884916e-05	9,4276911e-05	-0,00064437848
5,9316406	2	7,0566826	4,5400739	-58,465729	0,0034579569	0,003459828	0,0032015182
5,9414063	2	7,0460849	4,5883708	-57,961197	-2,8525828e-05	4,7744834e-06	-0,00065193151
5,9511719	2	7,0617814	4,5827403	-59,198978	0,0034669507	0,0035171264	0,0032347946
5,9609375	2	7,0454197	4,5775013	-57,576801	-0,00022891123	-0,00011923403	-0,00080001901
5,9707031	2	7,0601101	4,5659666	-57,875755	0,0036867093	0,0037531832	0,0034939758
5,9804688	2	7,0482483	4,5664577	-57,263264	-0,00037410398	-0,0002887391	-0,0009430853
5,9902344	2	7,0536475	4,5917358	-57,285168	0,0036976631	0,0036665339	0,003358593
6	2	7,0478268	4,5737138	-58,483612	-0,00018052146	-0,00013682351	-0,00083426002
6,0097656	2	7,057488	4,5501842	-57,343784	0,0037292466	0,003701177	0,0034688036
6,0195313	2	7,0509915	4,5570436	-56,121426	-0,00024557114	-0,00022011518	-0,00087187672
6,0292969	2	7,0571041	4,5533414	-58,985352	0,0035870972	0,0035816652	0,003308282
6,0390625	2	7,0468841	4,5517302	-57,842453	-0,00011015945	-0,00012066506	-0,00082184433
6,0488281	2	7,057148	4,5388756	-57,924034	0,0036551186	0,0036845806	0,003403238
6,0585938	3	7,0510712	4,52598	-57,428722	-0,00016953141	-0,00016052916	-0,00088466844
6,0683594	3	7,0570269	4,5497398	-57,563225	0,0036844704	0,0036658994	0,0033976436
6,078125	3	7,055573	4,5619926	-58,856384	-3,4149271e-05	1,0914518e-05	-0,00075431995
6,0878906	3	7,0513568	4,5673995	-57,237892	0,0032858495	0,003300437	0,0030049302
6,0976563	3	7,0629206	4,5731974	-57,607647	0,00034754223	0,00042663276	-0,00027023867
6,1074219	3	7,048943	4,56108	-59,302525	0,0028350044	0,0028787137	0,0025561864
6,1171875	3	7,0692248	4,5658135	-58,628731	0,00087573013	0,00091788621	0,00027841597
6,1269531	3	7,0495439	4,5914721	-58,482494	0,0021748622	0,0022906163	0,0018849128
6,1367188	3	7,0657344	4,5969772	-57,993214	0,0014028858	0,0015542337	0,00094354816
6,1464844	3	7,0585747	4,6238647	-58,131683	0,0020374644	0,0020881798	0,0016002863
6,15625	3	7,064126	4,620441	-59,40847	0,0014867448	0,0016276521	0,0010009743
6,1660156	3	7,0626597	4,6171894	-58,046078	0,0019304021	0,0019926832	0,0014830437
6,1757813	3	7,0589795	4,6194267	-57,316795	0,0014343602	0,0016247783	0,00096449361
6,1855469	3	7,0589943	4,6093864	-57,962425	0,0020037901	0,0020446593	0,001604762
6,1953125	3	7,0627451	4,6343131	-58,306252	0,0014502367	0,0015443654	0,00095251785
6,2050781	3	7,0588918	4,622169	-58,108772	0,0019243958	0,0020438242	0,0015159814
6,2148438	3	7,068768	4,5884895	-57,157429	0,001649835	0,001817035	0,0012027351
6,2246094	3	7,0513716	4,5821185	-56,437645	0,0015835981	0,0016925794	0,0011520031
6,234375	3	7,0763321	4,5974402	-58,447624	0,0021083716	0,0021651085	0,0017124003
6,2441406	3	7,0436025	4,5912414	-56,958218	0,00099167123	0,0010601424	0,00040336832
6,2539063	3	7,0733013	4,5911198	-56,179092	0,0026792726	0,0026976485	0,002348769
6,2636719	3	7,0439801	4,582809	-56,974255	0,00040763034	0,00049425813	-0,00013956451
6,2734375	3	7,0710835	4,6090255	-57,500637	0,0031926453	0,0032481474	0,0029284107
6,2832031	3	7,0518594	4,6068697	-58,198349	0,00011990065	0,00010381424	-0,00058499502
6,2929688	3	7,0646601	4,5838871	-57,439617	0,0033798737	0,0034115922	0,0031297093
6,3027344	3	7,0546761	4,5808125	-57,767349	1,6587874e-05	2,613815e-05	-0,00061563577
6,3125	3	7,0639925	4,5726347	-59,864838	0,0033127584	0,0033957658	0,0030822621
6,3222656	3	7,0531406	4,5770473	-58,396217	1,4994002e-05	5,9406739e-05	-0,0006358769
6,3320313	3	7,0624385	4,5927334	-57,281872	0,0033450383	0,0033246181	0,0030351537
6,3417969	3	7,0508437	4,5671458	-57,543777	0,00010756339	0,00014730729	-0,00052319386
6,3515625	3	7,0666752	4,5768619	-57,722927	0,0033884258	0,0034465122	0,0031184326
6,3613281	3	7,0480857	4,5875793	-57,944042	-0,00017058061	-0,00011255586	-0,00086903002
6,3710938	3	7,0636673	4,5724721	-57,621338	0,00364078	0,0037029304	0,0033875951
6,3808594	3	7,0494771	4,5575533	-56,86652	-0,00025079702	-0,00020120613	-0,00086770847
6,390625	3	7,0567122	4,5348864	-57,765675	0,0036516194	0,0036981974	0,0033632515
6,4003906	3	7,0456572	4,5169554	-56,858864	-0,00023888933	-0,00024753535	-0,0009150767
6,4101563	3	7,0526857	4,4738779	-56,688488	0,0037868158	0,0038351312	0,0035109832
6,4199219	3	7,0481296	4,4171863	-58,001762	-0,00020987514	-0,00016900332	-0,00084336544
6,4296875	3	7,0512295	4,3958149	-57,539249	0,0035754493	0,0036328507	0,0032564211
6,4394531	3	7,0362906	4,379385	-57,6628	-0,00025502799	-0,00021154498	-0,00088500336
6,4492188	3	7,0455551	4,327755	-56,936199	0,0037189801	0,0037522011	0,0034532861
6,4589844	3	7,0335784	4,2831359	-56,783817	-0,00018442166	-0,00016032485	-0,00086890545
6,46875	3	7,0395617	4,2383018	-57,805515	0,0035729862	0,0035494037	0,0032761307
6,4785156	3	7,031991	4,2208209	-56,936146	-6,8234804e-05	-5,7856669e-05	-0,00069624349
6,4882813	3	7,0323329	4,2096047	-57,093613	0,0034475895	0,0034859416	0,0031771471
6,4980469	3	7,0341878	4,1530404	-57,742931	4,3485052e-05	0,00012864068	-0,00056889828
6,5078125	3	7,0199704	4,1106219	-56,969395	0,0030836654	0,0031704663	0,0028307654
6,5175781	3	7,0366263	4,0786285	-57,403465	0,00065182638	0,0007111876	7,4592535e-05
6,5273438	3	7,0140352	4,0425758	-56,400822	0,0025667334	0,0026028536	0,0022189752
6,5371094	3	7,0309353	4,0202308	-56,889484	0,0010385817	0,001209073	0,00062617636
6,546875	3	7,0125437	3,969116	-57,8871	0,0021675671	0,0022127163	0,0017618368
6,5566406	3	7,0223799	3,9422407	-57,477673	0,0015393823	0,0015995441	0,0010365836
6,5664063	3	7,0168433	3,902658	-57,125015	0,0018975862	0,0020067957	0,0015579917
6,5761719	3	7,008584	3,8292315	-58,245789	0,0014269769	0,0015727389	0,00095399504
6,5859375	3	7,0077953	3,7669287	-57,610386	0,001992357	0,002016234	0,0015509119
6,5957031	3	7,0025196	3,7256875	-57,113674	0,0014791777	0,0016419961	0,0011312338
6,6054688	3	6,999063	3,6763024	-55,519604	0,0020472112	0,0020084062	0,0015849242
6,6152344	3	7,0006881	3,6214244	-54,99551	0,0014940981	0,0016484342	0,0010219906
6,625	3	6,9855781	3,5510533	-55,945793	0,0017941032	0,0018308652	0,0013467125
6,6347656	3	7,002069	3,5076542	-55,603477	0,0018322625	0,0019355945	0,0014251182
6,6445313	3	6,9739456	3,500597	-55,073181	0,0013159558	0,0014630136	0,00089795969
6,6542969	3	6,9983096	3,4540367	-55,957977	0,0021936456	0,0023953542	0,001890665
6,6640625	3	6,9636836	3,4218585	-55,587273	0,00071157911	0,00080541125	0,00015628088
6,6738281	3	6,990109	3,3748457	-55,963284	0,0030016485	0,0030402392	0,0026868044
6,6835938	3	6,9639382	3,3287222	-55,990219	0,00020374966	0,00024392939	-0,00038959974
6,6933594	3	6,9805651	3,2864988	-55,893661	0,0032609059	0,003297555	0,0030336163
6,703125	3	6,962019	3,2069454	-55,897011	2,0806619e-05	4,9463124e-05	-0,00062751572
6,7128906	3	6,9696436	3,1440794	-53,881611	0,003468568	0,0035059252	0,0032649052
6,7226563	3	6,9543438	3,085499	-52,252953	-7,3373667e-06	3,7892605e-05	-0,00061351352
6,7324219	3	6,9569702	3,0080547	-52,809341	0,0032289922	0,0033090895	0,0029839955
6,7421875	3	6,9448915	2,9564433	-51,933434	0,00014206722	0,00012693083	-0,00054333662
6,7519531	3	6,954298	2,9271314	-53,113716	0,003421389	0,003504548	0,0031742766
6,7617188	3	6,935708	2,8878586	-52,573757	-5,9286394e-05	-2,3262983e-05	-0,00068047713
6,7714844	3	6,9491701	2,8364458	-52,183548	0,0034460446	0,0035351887	0,0032127749
6,78125	3	6,930378	2,777298	-53,770412	-0,0001887964	-0,00012100936	-0,00079125818
6,7910156	3	6,9415913	2,7321765	-52,40567	0,003628171	0,0037398227	0,0034006545
6,8007813	3	6,9229889	2,6981695	-52,539948	-0,00034211116	-0,00031827949	-0,0010332807
6,8105469	3	6,9290032	2,6238663	-53,121151	0,0037850256	0,0038387929	0,0035251575
6,8203125	3	6,9206586	2,5659411	-52,080677	-9,6954755e-05	-4,1617895e-05	-0,0007480015
6,8300781	3	6,924808	2,5042722	-51,759705	0,003623713	0,0036690587	0,0033831152
6,8398438	3	6,9091616	2,4369655	-51,139725	-0,00030423529	-0,00020775158	-0,00091063255
6,8496094	3	6,9109349	2,3971519	-50,226318	0,0036337166	0,003693799	0,0033637211
6,859375	3	6,8988247	2,3130944	-50,738117	-0,00010309537	-8,1701146e-05	-0,00083537761
6,8691406	3	6,8888907	2,2165639	-49,528835	0,0036182539	0,0035764058	0,0033029297
6,8789063	3	6,8788185	2,135664	-49,307049	-0,00013091209	-0,0001328942	-0,00080717972
6,8886719	3	6,8743377	2,0771992	-49,172714	0,0036286148	0,0036743518	0,0034096127
6,8984375	3	6,8638358	2,013268	-47,139599	-0,00013239012	-7,3547999e-05	-0,00070096389
6,9082031	3	6,8654151	1,9191496	-47,696159	0,0033541387	0,0033166599	0,0031069992
6,9179688	3	6,8670816	1,8406771	-46,083481	0,00035706063	0,00043716253	-0,0002403144
6,9277344	3	6,8522201	1,7874992	-45,798439	0,0028558106	0,0029668841	0,0025753118
6,9375	3	6,8550634	1,7123152	-46,815613	0,00077845791	0,00086818676	0,00024293666
6,9472656	3	6,8441467	1,6550772	-46,12064	0,0022651821	0,0023408409	0,0018987323
6,9570313	3	6,8501086	1,6126961	-44,559372	0,0015013776	0,0015604626	0,0010421914
6,9667969	3	6,8379822	1,5311002	-44,69812	0,0019238532	0,0020215525	0,0015436827
6,9765625	3	6,8136759	1,4575467	-43,801926	0,00134399	0,0015510384	0,0009830608
6,9863281	3	6,8266001	1,3885975	-42,021049	0,0019754441	0,0020267353	0,0015983663
6,9960938	3	6,7935176	1,2972208	-39,929653	0,001503809	0,0016657477	0,0010913224
7,0058594	3	6,7967052	1,2165498	-38,07172	0,0020121683	0,0020423224	0,0015779214
7,015625	3	6,784987	1,1352905	-37,622898	0,0013852033	0,00160114	0,00094685669
7,0253906	3	6,7813029	1,0580724	-34,96701	0,0019688595	0,0020302041	0,0015477475
7,0351563	3	6,7792501	0,97829157	-33,709778	0,0016107814	0,0017407531	0,0012127841
7,0449219	3	6,7272797	0,88240373	-32,049995	0,0016196427	0,0016889278	0,0011625722
7,0546875	3	6,7723804	0,85677606	-30,228497	0,0019339668	0,0020414491	0,0015954998
7,0644531	3	6,7311831	0,79381597	-28,449968	0,0010405221	0,001109506	0,00050860411
7,0742188	3	6,7664933	0,71779096	-26,231167	0,0026848633	0,0027049773	0,0023592929
7,0839844	3	6,7207417	0,6628387	-23,645628	0,00050683325	0,00057776138	-6,2232866e-05
7,09375	3	6,7409463	0,60113108	-23,004805	0,0031208741	0,0031675051	0,0028316432
7,1035156	3	6,7071919	0,53398788	-20,184685	9,9650715e-05	0,0001748465	-0,00048972794
7,1132813	3	6,7182069	0,46929914	-17,396641	0,0033844721	0,0034247597	0,0031174726
7,1230469	3	6,6838751	0,37566656	-14,724321	-7,3237898e-05	1,6763806e-07	-0,00062753749
7,1328125	3	6,6827192	0,30801398	-12,058989	0,0033764464	0,0034236473	0,0030446355
7,1425781	3	6,6446385	0,24818592	-8,6932068	5,7828656e-05	9,2976552e-05	-0,00066317432
7,1523438	3	6,6162815	0,17374037	-4,1893868	0,0033997227	0,0034264517	0,0031192773
7,1621094	3	6,6190748	0,1366239	0,065378845	5,397982e-05	0,00011619064	-0,00051810511
7,171875	3	6,6155429	0,076747224	3,5599618	0,0033385293	0,0034101841	0,0030681661
7,1816406	3	6,5692196	0,020239502	8,3831329	-0,00012092845	-3,4164696e-05	-0,00073432736
7,1914063	3	6,569952	0,0093553215	10,399651	0,003633447	0,0036812711	0,00340731
7,2011719	3	6,5281472	-0,0027643517	10,333993	-0,00032736178	-0,00021728512	-0,0008988647
7,2109375	3	6,5503817	0,031512324	9,8155994	0,0036224548	0,0036897892	0,0033820877
7,2207031	3	6,4958448	0,016465411	10,008272	-0,00015363592	-0,00012784527	-0,00080697343
7,2304688	3	6,5084662	0,0056063756	10,613948	0,0037253606	0,0037758818	0,0034766214
7,2402344	3	6,4568715	0,001036562	10,773428	-0,00031527859	-0,00028052804	-0,00094021973
7,25	3	6,4413419	0,0015612692	9,9529514	0,0036453472	0,0036704431	0,0033721549
7,2597656	3	6,4060044	0,021552667	9,9276381	-0,0001502443	-7,4956624e-05	-0,00077042507
7,2695313	3	6,3845377	0,00045429915	10,366346	0,003730658	0,0037576759	0,003475568
7,2792969	3	6,3054199	-0,01075007	10,537505	-0,00030184281	-0,000182761	-0,00093091384
7,2890625	3	6,276391	0,017226767	9,9948606	0,0036054875	0,0036606959	0,0034330834
7,2988281	3	6,2391782	0,032983907	9,3302317	-0,00010338481	-3,2009557e-05	-0,00076426589
7,3085938	3	6,1940379	0,026232004	10,569803	0,0034261467	0,0034611069	0,0031860028
7,3183594	3	6,1575174	0,0099839643	10,145288	0,00018799852	0,00018028368	-0,00051925122
7,328125	3	6,1103325	-0,025193207	10,030735	0,0031589973	0,0031987678	0,0028989133
7,3378906	3	6,0823135	-0,0023678876	9,5113363	0,00051237497	0,00060828344	-2,3652101e-05
7,3476563	3	6,0173855	0,020018779	10,623672	0,0025588649	0,0026298	0,0022447275
7,3574219	3	5,9917865	-0,0081405044	11,033379	0,0011128885	0,0012198822	0,00061701023
7,3671875	3	5,9271469	-0,018777419	10,049343	0,002178574	0,0022333146	0,0017727418
7,3769531	3	5,8890471	-0,01518717	9,3401222	0,0014374827	0,0015345396	0,00096441864
7,3867188	3	5,8294077	-0,036228821	6,8446064	0,0018534273	0,001947055	0,0014954222
7,3964844	3	5,7730775	-0,45303404	-6,718822	0,0014365709	0,0016119691	0,0010427053
7,40625	3	5,7255878	-0,85451126	-18,393473	0,0019745196	0,002066073	0,0015812705
7,4160156	3	5,6743746	-1,4839666	-28,688517	0,0014452396	0,0015648581	0,0010365205
7,4257813	3	5,6314311	-2,0711465	-36,112705	0,0020119548	0,0020475835	0,0015857212
7,4355469	3	5,6051974	-2,4737515	-41,440857	0,0014513847	0,0016404655	0,0010318935
7,4453125	3	5,5822768	-2,5974166	-43,890217	0,0017947945	0,0018297463	0,0013705303
7,4550781	3	5,5953465	-2,5633533	-45,408905	0,0017440962	0,00183856	0,0014116412
7,4648438	3	5,5718794	-2,5683153	-45,511497	0,0013312683	0,0014678473	0,00089012389
7,4746094	3	5,6059713	-2,5296617	-44,821167	0,002282501	0,0023384884	0,0018900976
7,484375	3	5,5900102	-2,3431349	-44,860115	0,00079146051	0,0009414411	0,00030426803
7,4941406	3	5,6347876	-2,072217	-43,55125	0,0029045313	0,0029832865	0,0025848532
7,5039063	3	5,6176124	-1,8800449	-42,868069	0,0002282708	0,00028487353	-0,00036317637
7,5136719	3	5,6392899	-1,8815589	-41,607376	0,0032635333	0,003320076	0,0030053162
7,5234375	3	5,6229277	-1,9314831	-41,037632	4,7252543e-05	9,6769654e-05	-0,00060966809
7,5332031	3	5,631959	-1,93809	-40,900055	0,0034133766	0,0034281935	0,0031250815
7,5429688	3	5,6111264	-2,036454	-41,338875	2,7563365e-05	1,9961444e-05	-0,00060577982
7,5527344	3	5,5970616	-2,3981819	-42,937752	0,0033340345	0,0033709952	0,0030972387
7,5625	3	5,5611172	-2,8668325	-47,034546	0,00012038508	0,00012799748	-0,0005124741
7,5722656	3	5,5426273	-3,2424181	-50,228779	0,0033084883	0,0033892109	0,003086115
7,5820313	3	5,5064635	-3,5073655	-53,398758	-5,8992155e-05	-3,3437391e-06	-0,00069048908
7,5917969	3	5,5095387	-3,6637993	-55,11068	0,003484214	0,0035846883	0,003213065
7,6015625	3	5,4927368	-3,6556249	-55,420696	-0,00014764853	-7,9382735e-05	-0,00080572953
7,6113281	3	5,5087876	-3,6337223	-56,202335	0,0035469802	0,003645333	0,0033694366
7,6210938	3	5,4967651	-3,6126885	-56,036545	-0,00026303387	-0,00025594258	-0,00092923886
7,6308594	3	5,5141573	-3,5182333	-55,480991	0,0038147855	0,0039246026	0,003627419
7,640625	3	5,5177956	-3,3929849	-55,413322	-0,00027663991	-0,00020302454	-0,00088320824
7,6503906	3	5,5310135	-3,2692065	-54,498745	0,0035722505	0,0036113765	0,0032951504
7,6601563	3	5,5247469	-3,178185	-54,645092	-0,0002127132	-0,00017105252	-0,0008564915
7,6699219	3	5,5355258	-3,1648393	-54,71209	0,0037632356	0,0037263979	0,0034462914
7,6796875	3	5,5275588	-3,1737556	-54,073391	-0,00013539044	-9,6656731e-05	-0,00083426409
7,6894531	3	5,5342827	-3,2115018	-54,677277	0,0035164524	0,0035698342	0,0033055525
7,6992188	3	5,5213089	-3,277178	-54,795853	-0,00014885154	-5,427195e-05	-0,000761203
7,7089844	3	5,5153923	-3,3977425	-54,14782	0,0035401818	0,0036205319	0,0032976456
7,71875	3	5,4936795	-3,6806102	-56,40395	-0,00020059815	-0,00012842938	-0,00081741007
7,7285156	3	5,4738817	-3,9711666	-58,400238	0,0034015176	0,003448179	0,0031383631
7,7382813	3	5,4713974	-4,1695461	-59,60997	0,00032327493	0,00031861564	-0,00032943281
7,7480469	3	5,4482679	-4,2551641	-61,036461	0,0029137493	0,002955873	0,0025831927
7,7578125	3	5,4626794	-4,2549276	-61,940701	0,00071271643	0,00078704819	0,00012439326
7,7675781	3	5,4442167	-4,2688723	-63,467213	0,0023874803	0,0025078016	0,0020365997
7,7773438	3	5,4644861	-4,2878618	-63,355789	0,0013057267	0,0014169267	0,0008692962
7,7871094	3	5,4516687	-4,2713137	-62,073803	0,001849949	0,0019738493	0,0015015263
7,796875	3	5,4569612	-4,246357	-63,686089	0,001398021	0,00158014	0,0010152451
7,8066406	3	5,4585714	-4,1953931	-63,217045	0,0019556351	0,002014288	0,0015460157
7,8164063	3	5,4591932	-4,1718926	-62,946587	0,0015298233	0,0017022226	0,0010808449
7,8261719	3	5,4632111	-4,1844974	-63,081146	0,0019816151	0,0019978818	0,0015431242
7,8359375	3	5,4617782	-4,1805773	-63,32975	0,0013892485	0,0015568023	0,00096103706
7,8457031	3	5,4570279	-4,1720724	-64,054787	0,0019494854	0,0020080185	0,0015755325
7,8554688	3	5,4653578	-4,1874495	-62,367058	0,0015299614	0,0016561018	0,0011098561
7,8652344	3	5,4468746	-4,1775737	-62,10437	0,0016560892	0,0017772764	0,0012204614
7,875	3	5,4677653	-4,1933327	-63,437656	0,0018552814	0,0020242492	0,0014795653
7,8847656	3	5,4360704	-4,2311845	-62,966034	0,0011941714	0,0012247764	0,00065585237
7,8945313	3	5,4651723	-4,2969322	-62,238312	0,0025902234	0,0026710583	0,0022754997
7,9042969	3	5,4301329	-4,3906426	-63,10104	0,00044781162	0,00055911078	-0,00010120435
7,9140625	3	5,4483223	-4,4471312	-64,160789	0,0030178654	0,003083772	0,0027106318
7,9238281	3	5,4205556	-4,5272675	-65,493401	0,00014354991	0,00019008177	-0,00047720459
7,9335938	3	5,4344325	-4,5903578	-65,015739	0,0033214528	0,0033693721	0,0030774036
7,9433594	3	5,4209371	-4,6182303	-63,944756	-4,5505294e-05	-3,0416413e-05	-0,00065530837
7,953125	3	5,426259	-4,6185293	-65,614319	0,0033648829	0,0033965944	0,0030537848
7,9628906	3	5,4066219	-4,5962653	-65,299881	7,4524287e-05	0,00014838297	-0,00055580703
7,9726563	3	5,4322963	-4,6025634	-63,401611	0,0033639357	0,0034269216	0,003134192
7,9824219	3	5,4207139	-4,6164098	-63,954651	-3,5171252e-05	4,9898517e-06	-0,00068600278
7,9921875	3	5,4316268	-4,5810404	-63,957722	0,003307638	0,003403442	0,0030466574
8,0019531	3	5,403326	-4,5661001	-65,465683	-9,0207323e-06	4,1610911e-05	-0,00061631505
8,0117188	3	5,4345617	-4,5806088	-64,43119	0,0035323612	0,0036165905	0,0033428427
8,0214844	3	5,4168024	-4,5801497	-63,640713	-0,00028397422	-0,00024363428	-0,00093836815
8,03125	3	5,4320607	-4,5826473	-64,677834	0,0037356142	0,0037822109	0,0034331477
8,0410156	3	5,4134541	-4,5798306	-63,828194	-0,00019178027	-0,00017418206	-0,00084289536
8,0507813	3	5,4262109	-4,5757117	-63,656582	0,0036860998	0,0036997919	0,003446976
8,0605469	4	5,4186425	-4,6087894	-64,198959	-0,00033027492	-0,00025703281	-0,00095801649
8,0703125	4	5,4231591	-4,6308894	-65,620529	0,0036611399	0,0037148134	0,003429417
8,0800781	4	5,4129744	-4,6686778	-66,589249	-9,3452691e-05	-5,5311539e-05	-0,00070581667
8,0898438	4	5,4141006	-4,6857328	-65,41684	0,0035634132	0,003642784	0,0033055018
8,0996094	4	5,4119897	-4,7045913	-64,706055	-0,00028841503	-0,00029494549	-0,00089411577
8,109375	4	5,4185925	-4,7318683	-66,194572	0,0037251017	0,0037078247	0,0033912901
8,1191406	4	5,4103646	-4,704071	-66,520905	-0,00020476291	-0,00020200445	-0,00086308701
8,1289063	4	5,4078569	-4,7198472	-66,176247	0,0035411126	0,0035757271	0,0032470198
8,1386719	4	5,4151378	-4,7531447	-66,211609	0,00010366864	0,00015526835	-0,00054858031
8,1484375	4	5,4012041	-4,742085	-66,275658	0,0032446436	0,0032973152	0,0029323716
8,1582031	4	5,4229608	-4,7092514	-67,818153	0,00039077824	0,00046504225	-0,00020494597
8,1679688	4	5,3941174	-4,7210875	-66,732185	0,0026887627	0,0027484796	0,0023564852
8,1777344	4	5,4274025	-4,7403016	-66,508728	0,0011147186	0,0011812233	0,00059053447
8,1875	4	5,4061651	-4,7515559	-67,365974	0,0021203328	0,002156168	0,0017130406
8,1972656	4	5,4212837	-4,7229886	-67,685928	0,001289475	0,0014695395	0,00084954442
8,2070313	4	5,4048486	-4,7043595	-66,25666	0,0019462894	0,0020561344	0,0015915098
8,2167969	4	5,4160099	-4,7153988	-66,613441	0,001500315	0,0016837021	0,0011222734
8,2265625	4	5,4099827	-4,7109389	-67,217667	0,001951352	0,0019706767	0,0015319154
8,2363281	4	5,4073186	-4,7150354	-67,910629	0,0014316561	0,0015105081	0,00096476707
8,2460938	4	5,4156885	-4,7128057	-67,39727	0,0019427312	0,0020476915	0,0015837562
8,2558594	4	5,4172926	-4,7071457	-66,604057	0,0013865177	0,0016170739	0,00099147321
8,265625	4	5,4064093	-4,7325587	-67,969246	0,0019262224	0,0019405349	0,0014355609
8,2753906	4	5,4174242	-4,719738	-67,458954	0,0016556291	0,001768706	0,0012664464
8,2851563	4	5,3994851	-4,6993427	-66,572365	0,0014978731	0,0015682256	0,0010358421
8,2949219	4	5,4306107	-4,7110095	-66,877975	0,0022148318	0,0022614477	0,0018253999
8,3046875	4	5,3917623	-4,704339	-67,265442	0,00089959969	0,0010251977	0,00037308113
8,3144531	4	5,423213	-4,6970038	-67,527519	0,0027736323	0,0028223724	0,0024998859
8,3242188	4	5,4027586	-4,6808395	-66,692795	0,00024697583	0,00029935618	-0,0003491294
8,3339844	4	5,4244232	-4,6826253	-66,474586	0,0032409141	0,0032662945	0,0029888293
8,34375	4	5,4095407	-4,6950312	-68,006516	5,1264942e-05	7,8771554e-05	-0,00063201308
8,3535156	4	5,4130559	-4,6867485	-67,691299	0,0033437342	0,0033897075	0,0030878179
8,3632813	4	5,4122505	-4,6749272	-67,173973	3,2788084e-05	0,000114617	-0,00061126379
8,3730469	4	5,4233675	-4,6856198	-66,570084	0,0033579054	0,0034420465	0,003084016
8,3828125	4	5,4151378	-4,6697717	-65,895897	2,1264423e-05	6,1022001e-06	-0,00059749186
8,3925781	4	5,4195228	-4,6432767	-68,173927	0,0032827489	0,0032771123	0,0030148078
8,4023438	4	5,4136066	-4,6014509	-68,13459	5,0237577e-06	5,1808602e-05	-0,00060854899
8,4121094	4	5,4317245	-4,563313	-66,965088	0,0034874557	0,0035374684	0,0032239598
8,421875	4	5,4002843	-4,5588765	-68,46434	-0,0001897951	-0,00013795681	-0,00079817791
8,4316406	4	5,4338651	-4,5194979	-67,37664	0,0036211726	0,0036277212	0,0032944933
8,4414063	4	5,4153461	-4,4741473	-67,308189	-0,00020296866	-0,00015588856	-0,00084940356
8,4511719	4	5,4389033	-4,4356751	-66,293419	0,0037338277	0,0037706504	0,0034515373
8,4609375	4	5,4331808	-4,3889046	-66,195297	-0,00035704623	-0,00033419114	-0,00095725979
8,4707031	4	5,4389806	-4,3580132	-66,722694	0,0036408433	0,0037053286	0,0034035693
8,4804688	4	5,4360223	-4,3141546	-66,177582	-0,0001151886	-9,1194233e-05	-0,00082007213
8,4902344	4	5,4504189	-4,2814798	-65,302849	0,0037057381	0,0037240104	0,0034625661
8,5	4	5,4414921	-4,2637672	-66,252411	-0,00031880132	-0,00024472101	-0,00090171222
8,5097656	4	5,4519358	-4,2152781	-64,573402	0,003511043	0,0036022507	0,0033268707
8,5195313	4	5,4453602	-4,1584115	-64,878899	-0,00012256976	-5,1252428e-05	-0,00076058332
8,5292969	4	5,4542804	-4,143724	-64,309647	0,0035671496	0,0035645971	0,0032799938
8,5390625	4	5,4500747	-4,11028	-64,046394	-8,7481021e-05	-7,3544506e-05	-0,00077137328
8,5488281	4	5,4541783	-4,0876126	-65,407173	0,0034910571	0,0035695559	0,0032309811
8,5585938	4	5,4658732	-4,044281	-64,138885	0,00017460829	0,0002191111	-0,00045170033
8,5683594	4	5,4443502	-3,9778023	-63,82663	0,003066747	0,0030894713	0,0027540522
8,578125	4	5,4753237	-3,9484711	-64,040649	0,00067354779	0,000804968	0,00013475059
8,5878906	4	5,4525237	-3,9035196	-63,927658	0,0024763229	0,0025567997	0,0021673879
8,5976563	4	5,4820619	-3,8474512	-64,035889	0,0011636906	0,0012722006	0,000616654
8,6074219	4	5,4694948	-3,7812228	-64,539032	0,0019629633	0,0020147369	0,0016047575
8,6171875	4	5,4802113	-3,7166512	-63,715988	0,0014897685	0,0015836977	0,001050051
8,6269531	4	5,4841542	-3,6893067	-62,86198	0,0019681442	0,0019990518	0,0015431884
8,6367188	4	5,487052	-3,6497374	-62,365105	0,0014782201	0,0016334316	0,0010383668
8,6464844	4	5,4916582	-3,588706	-62,219761	0,0019343658	0,0019665677	0,0014907592
8,65625	4	5,4924469	-3,5605798	-63,026772	0,0013983722	0,001559776	0,00098597363
8,6660156	4	5,4915414	-3,5084453	-62,652939	0,0019448836	0,0020329538	0,001520368
8,6757813	4	5,5006371	-3,4650891	-61,596539	0,0015119188	0,0016367667	0,0011077878
8,6855469	4	5,4907317	-3,4361253	-61,412304	0,001746528	0,0018636724	0,0012943143
8,6953125	4	5,5130372	-3,3871052	-61,824192	0,0017424796	0,0019083865	0,00136407
8,7050781	4	5,4917769	-3,331073	-62,439816	0,0013929319	0,0013896311	0,00083607226
8,7148438	4	5,5277739	-3,2796676	-60,602108	0,0024728263	0,0024856704	0,0021023527
8,7246094	4	5,498292	-3,2035129	-60,01247	0,00053683855	0,00063351617	-1,3596582e-05
8,734375	4	5,5299244	-3,139235	-60,493088	0,0030222507	0,0030139012	0,0027092875
8,7441406	4	5,5116062	-3,0627859	-60,199165	0,00018240884	0,0002296528	-0,00050426624
8,7539063	4	5,5331082	-3,0126305	-59,582146	0,0033621558	0,0033607071	0,0031060844
8,7636719	4	5,5240936	-2,9761465	-59,968552	4,21609e-05	5,9090089e-05	-0,0006517478
8,7734375	4	5,5369406	-2,894881	-59,823654	0,0033475889	0,0034751622	0,003090939
8,7832031	4	5,5337653	-2,8525312	-59,997829	0,00010154363	0,00010483898	-0,00051865075
8,7929688	4	5,5452995	-2,8187344	-57,971367	0,0032797516	0,0033116182	0,0029978105
8,8027344	4	5,5366211	-2,7700024	-57,460854	-6,526534e-07	-2,2409949e-06	-0,00069359946
8,8125	4	5,5528097	-2,7173209	-59,184788	0,0034209425	0,0034443273	0,0031226827
8,8222656	4	5,5417218	-2,658376	-58,672764	5,1970128e-05	-3,3673132e-07	-0,00066706201
8,8320313	4	5,5635014	-2,6066914	-57,485104	0,0035480971	0,0035596068	0,0032862441
8,8417969	4	5,5501418	-2,5522377	-57,262817	-0,00026168913	-0,00021094078	-0,00090066763
8,8515625	4	5,5703421	-2,479151	-57,296734	0,0037741596	0,0038119718	0,0035166959
8,8613281	4	5,5649452	-2,4165971	-56,566113	-0,00025824673	-0,00023751869	-0,00092017418
8,8710938	4	5,5770988	-2,3466065	-54,558311	0,0036036877	0,0035775409	0,0032841843
8,8808594	4	5,574091	-2,2555487	-52,376949	-0,00024700756	-0,00016682578	-0,00084775977
8,890625	4	5,5885229	-2,1963522	-52,672272	0,0037444625	0,0037740381	0,0034505862
8,9003906	4	5,5886917	-2,1201453	-51,290764	-0,00018026738	-0,00010846881	-0,00081173913
8,9101563	4	5,6011004	-2,0318046	-49,622601	0,0035457511	0,0035959072	0,0033079188
8,9199219	4	5,5953841	-1,9839793	-48,505852	-0,00023816712	-0,00021674932	-0,0009080749
8,9296875	4	5,6091967	-1,9072722	-48,13755	0,0037102331	0,0037118075	0,0034098609
8,9394531	4	5,6074944	-1,8370163	-48,231205	-0,00026703929	-0,00028082199	-0,00090950297
8,9492188	4	5,6186051	-1,7676047	-46,059284	0,0036643508	0,0036914127	0,003372313
8,9589844	4	5,6239605	-1,703232	-44,604465	-1,1708908e-05	1,9020517e-05	-0,00063969567
8,96875	4	5,624507	-1,6429588	-45,422092	0,0033440369	0,0033290128	0,0030358669
8,9785156	4	5,6404495	-1,5657369	-44,446102	0,00031290561	0,00031470845	-0,00032021417
8,9882813	4	5,6292362	-1,5001597	-41,996799	0,0029243466	0,0028608344	0,0025633981
8,9980469	4	5,658134	-1,4466325	-40,402058	0,00093468622	0,0010069738	0,00043819062
9,0078125	4	5,640944	-1,3562526	-39,535873	0,0021321455	0,0022264279	0,0016969877
9,0175781	4	5,6631408	-1,2632728	-39,596615	0,0013347255	0,0014869316	0,00088921934
9,0273438	4	5,6623187	-1,2028748	-36,987942	0,0020912061	0,0020919575	0,0016164762
9,0371094	4	5,6748357	-1,1262345	-34,438839	0,0014773437	0,0016831246	0,0010629578
9,046875	4	5,6813903	-1,0658629	-34,161396	0,0018684833	0,0019248145	0,0014342467
9,0566406	4	5,68365	-0,97255152	-31,732656	0,0013635509	0,0015747037	0,00097998686
9,0664063	4	5,6912975	-0,88880444	-29,061678	0,0020333782	0,0020837437	0,0016527384
9,0761719	4	5,698833	-0,83253169	-26,508718	0,001415861	0,0015656112	0,0010091476
9,0859375	4	5,7015843	-0,75592965	-24,219286	0,0019165834	0,0018996117	0,0014656946
9,0957031	4	5,7180233	-0,71295828	-23,328344	0,0016134292	0,0017405617	0,0011232963
9,1054688	4	5,7064996	-0,66318136	-20,49962	0,0016326997	0,001674352	0,0011390772
9,1152344	4	5,7392063	-0,60125917	-17,926208	0,002083272	0,0021151137	0,0016601922
9,125	4	5,7164025	-0,54966199	-17,342157	0,00094307878	0,0010616226	0,00043226784
9,1347656	4	5,7536278	-0,47467387	-15,223269	0,0026577527	0,0026858114	0,0022841559
9,1445313	4	5,7305698	-0,3875201	-13,226085	0,00047546165	0,00052715535	-0,00017977407
9,1542969	4	5,7643361	-0,32558748	-10,206252	0,0031627431	0,0032177623	0,0029471065
9,1640625	4	5,7568784	-0,26316521	-7,3583612	3,3936522e-06	6,5030472e-05	-0,00061528862
9,1738281	4	5,7793713	-0,20824908	-4,8230591	0,0034206945	0,0034364073	0,0031896653
9,1835938	4	5,7807751	-0,13447003	-0,18937513	6,5119311e-05	3,2497628e-05	-0,00064811506
9,1933594	4	5,799674	-0,0622035	4,3868647	0,0033287199	0,0033765424	0,003104941
9,203125	4	5,80021	-0,037847925	7,4459801	1,1170632e-05	-1,8707942e-06	-0,00060475327
9,2128906	4	5,8185682	-0,014569983	9,8500214	0,0032572974	0,0032897221	0,002979341
9,2226563	4	5,8189626	-0,0046558678	10,342654	9,9276658e-05	0,00012735341	-0,00050301244
9,2324219	4	5,8487172	-0,00088177621	10,281522	0,0033831112	0,0034442213	0,0031488875
9,2421875	4	5,8446975	-0,0032113865	10,333825	-0,00016276128	-0,00014149089	-0,00079182338
9,2519531	4	5,8764863	-0,018720701	9,8308544	0,0036615555	0,0036434708	0,0033662482
9,2617188	4	5,8800788	0,016980898	10,337736	-0,00015647849	-0,00021841755	-0,00084477954
9,2714844	4	5,9105072	0,013220217	10,968335	0,0036418184	0,0036288116	0,0033707018
9,28125	4	5,9231057	-0,0037620775	10,367017	-0,00028071299	-0,00024817185	-0,0009181858
9,2910156	4	5,9559669	0,0097313896	10,07365	0,003753332	0,003778232	0,0034999624
9,3007813	4	5,9823132	0,012298487	9,755641	-0,00016407415	-0,00013540935	-0,00080949871
9,3105469	4	6,0198455	0,0021932647	10,884572	0,0036282293	0,0035877316	0,0032777174
9,3203125	4	6,0422297	-0,0091938302	10,215696	-0,00025006288	-0,00027977978	-0,00094770233
9,3300781	4	6,0871534	0,0012522563	9,6949558	0,003676506	0,0036832762	0,0034033521
9,3398438	4	6,1162386	0,018418673	10,338183	-0,000176248	-0,00020306266	-0,00087253854
9,3496094	4	6,1643224	0,010172557	10,759682	0,0035905207	0,0036049841	0,0033409311
9,359375	4	6,1998935	-0,0038528815	10,093376	-8,4210333e-05	-4,786154e-05	-0,00074065046
9,3691406	4	6,2459373	-0,01842482	9,9482012	0,003480315	0,003511356	0,0032035687
9,3789063	4	6,3037949	0,0074802898	10,185465	5,4386837e-05	6,7525543e-05	-0,00056348869
9,3886719	4	6,3780208	0,036269333	10,472573	0,0030999926	0,0031401569	0,0028188634
9,3984375	4	6,4752359	0,030587241	10,011456	0,00056715222	0,00067646703	3,3611286e-05
9,4082031	4	6,5483184	-0,00066272914	6,8931093	0,0025236886	0,0025716487	0,0021688021
9,4179688	4	6,6309991	0,58057868	-7,2806888	0,0010785757	0,0011565229	0,00058480975
9,4277344	4	6,7244282	0,97292244	-23,690723	0,0020975177	0,0021910674	0,0016910767
9,4375	4	6,7859759	1,4364713	-34,470634	0,0014697487	0,0016258978	0,0010738865
9,4472656	4	6,8528085	2,0862899	-39,784424	0,0019032995	0,0019570184	0,001486285
9,4570313	4	6,8665957	2,5782044	-44,005104	0,0014669553	0,0015778604	0,0010118785
9,4667969	4	6,8892679	2,6454306	-46,009998	0,0019598375	0,0019895411	0,0014891818
9,4765625	4	6,8864708	2,5065503	-46,35891	0,0013746227	0,0015531649	0,00097809057
9,4863281	4	6,8955412	2,501044	-48,46204	0,0019745613	0,001965591	0,0015127914
9,4960938	4	6,8811302	2,5236752	-47,427097	0,0015081877	0,0016473467	0,0010795519
9,5058594	4	6,864737	2,3042564	-46,903343	0,0018135429	0,0018557183	0,0013770721
9,515625	4	6,8546543	1,956681	-47,245213	0,0017427711	0,00181297	0,0012954063
9,5253906	4	6,820652	1,7245911	-46,145561	0,0013622757	0,0015116502	0,00090021652
9,5351563	4	6,8279309	1,7509667	-45,465397	0,0022582528	0,002346521	0,0018998234
9,5449219	4	6,8025317	1,8563209	-44,85408	0,0007596236	0,00077378994	0,0001268927
9,5546875	4	6,840961	1,9176414	-44,987911	0,0029067167	0,0029414427	0,0026215445
9,5644531	4	6,8561649	2,0795486	-45,862476	0,00029370538	0,00029165472	-0,00032754047
9,5742188	4	6,9059763	2,4420342	-45,150684	0,0033185072	0,0033318643	0,0030696027
9,5839844	4	6,9202371	2,9627259	-47,300308	-6,4181222e-06	1,9697472e-06	-0,00064472656
9,59375	4	6,9581575	3,3955159	-51,037354	0,0034120139	0,0034414157	0,0030702469
9,6035156	4	6,9673719	3,6072562	-52,377731	8,6997388e-05	3,1656818e-05	-0,00059967523
9,6132813	4	6,9812493	3,6472435	-52,781292	0,0032970805	0,0033111833	0,0030081163
9,6230469	4	6,9738536	3,6379788	-53,206924	8,6344153e-05	0,00013930578	-0,00058834802
9,6328125	4	6,9841218	3,6990542	-53,031799	0,0034127652	0,0034243304	0,0030739408
9,6425781	4	6,96665	3,6499245	-54,269638	1,338849e-05	4,4840272e-06	-0,00067900622
9,6523438	4	6,9707308	3,4298656	-51,65007	0,0034757939	0,0035191611	0,0032274534
9,6621094	4	6,9427071	3,1801977	-51,312111	-0,00016889971	-0,00016159145	-0,00083458598
9,671875	4	6,9506721	3,0565233	-52,269714	0,0037293583	0,0037453196	0,003385812
9,6816406	4	6,9241281	3,0778375	-52,430592	-0,00045222667	-0,00037679449	-0,0010242038
9,6914063	4	6,9413848	3,0843589	-52,215233	0,0037157766	0,003750606	0,0034404567
9,7011719	4	6,9383659	3,0420668	-51,708298	-0,0001723459	-0,00014572026	-0,00078907458
9,7109375	4	6,9530859	3,0943558	-51,407272	0,0036439891	0,0037263106	0,0033935662
9,7207031	4	6,9576631	3,3098791	-53,441616	-0,00026146867	-0,00021611166	-0,00090979319
9,7304688	4	6,9831853	3,638756	-52,885674	0,0036061672	0,0035931172	0,0033168211
9,7402344	4	6,9958191	3,95508	-52,816383	-0,0001005482	-0,00011598866	-0,00073172571
9,75	4	7,0200787	4,1531415	-55,592804	0,0035859828	0,0036023657	0,0033174634
9,7597656	4	7,022357	4,2557182	-56,23933	-0,00025311994	-0,00019901025	-0,00088088401
9,7695313	4	7,0338058	4,3118143	-56,601761	0,003697027	0,0037253359	0,0034644902
9,7792969	4	7,0310812	4,3211961	-55,930706	-5,0344679e-05	-8,6911896e-05	-0,00073438114
9,7890625	4	7,0264273	4,3280296	-55,693222	0,0033210407	0,003369417	0,0030356208
9,7988281	4	7,031271	4,2761946	-57,547802	0,00027542381	0,00032730692	-0,00031637683
9,8085938	4	7,0152054	4,1852069	-55,835712	0,0029574621	0,0030024934	0,0026165321
9,8183594	4	7,0286803	4,1202617	-55,380352	0,00083207333	0,00084213243	0,0002587463
9,828125	4	7,0022383	4,0690889	-55,607391	0,0023015807	0,002334899	0,001910398
9,8378906	4	7,0213618	4,0631552	-55,370071	0,001353531	0,0014936498	0,00091871305
9,8476563	4	7,0116863	4,0388489	-54,779202	0,0020696956	0,0020614536	0,0016292274
9,8574219	4	7,0165973	4,0017781	-53,987278	0,0014540119	0,0015892315	0,0010149054
9,8671875	4	7,0157232	4,01583	-54,715332	0,0018210568	0,0018621993	0,0014537004
9,8769531	4	7,0153055	4,061574	-56,84713	0,0014269139	0,0015764952	0,00099291117
9,8867188	4	7,0213995	4,1183853	-56,380424	0,0020750603	0,0021144513	0,0016931049
9,8964844	4	7,0291243	4,1998172	-55,835545	0,0014386389	0,0015608172	0,00097115961
9,90625	4	7,0340228	4,3034616	-57,139099	0,0019401717	0,0019706646	0,0015074319
9,9160156	4	7,0505681	4,4409227	-57,411736	0,0015385814	0,0016810513	0,0011516643
9,9257813	4	7,0414267	4,5393786	-57,990868	0,0017001854	0,0017404808	0,0012993257
9,9355469	4	7,0676765	4,577507	-56,747887	0,0019307658	0,0020616143	0,0016082786
9,9453125	4	7,0365911	4,5955305	-55,975075	0,0010129432	0,00108139	0,00050468789
9,9550781	4	7,0663104	4,5810094	-57,768356	0,0026005469	0,0026314496	0,0023334115
9,9648438	4	7,0390859	4,5777879	-56,381485	0,00058273925	0,00065779139	2,9295043e-05
9,9746094	4	7,0655718	4,580574	-55,600182	0,0030849343	0,0031162349	0,0027934068
9,984375	4	7,0435944	4,5464787	-56,400875	6,7870569e-05	0,00010719727	-0,00055678701
9,9941406	4	7,0589981	4,5443573	-57,418327	0,003405059	0,0034052865	0,0031098439
10,003906	4	7,0477266	4,5590734	-57,601612	3,7781138e-06	6,3065963e-05	-0,00059877802
10,013672	4	7,0561028	4,5499029	-57,138485	0,0033481976	0,0034032515	0,0030755741
10,023438	4	7,0454197	4,5482979	-56,312141	-5,6669523e-06	6,0291495e-06	-0,00066692545
10,033203	4	7,0558858	4,5526981	-58,320053	0,0034108418	0,0033938501	0,0031194482
10,042969	4	7,0468903	4,5678682	-58,12928	0,00011766417	8,3151099e-05	-0,00053273153
10,052734	4	7,0608821	4,5734496	-57,397263	0,0033515547	0,003344263	0,0030451536
10,0625	5	7,0435171	4,5510702	-57,437271	-7,514187e-05	-6,8484514e-05	-0,00074030529
10,072266	5	7,0611076	4,5572901	-57,533829	0,0035861689	0,0035912525	0,0033314368
10,082031	5	7,0470324	4,5734453	-57,744942	-0,00024933994	-0,00017898361	-0,00087391248
10,091797	5	7,0589609	4,5598793	-56,871159	0,0036418983	0,0036538902	0,0033716715
10,101563	5	7,0506935	4,5706439	-56,619644	-0,00023403278	-0,00021371932	-0,00093832426
10,111328	5	7,0619354	4,5851645	-58,410912	0,0037823955	0,0038624946	0,003547203
10,121094	5	7,0582767	4,6119194	-58,249252	-0,00026673966	-0,00024991954	-0,00094304781
10,130859	5	7,0612097	4,6345038	-56,811981	0,003471226	0,0035797115	0,0032270064
10,140625	5	7,0534701	4,6149898	-57,487396	-0,00013741883	-0,00017178711	-0,00078133028
10,150391	5	7,0651317	4,6328192	-57,05014	0,0037113898	0,0037996199	0,003469208
10,160156	5	7,0558839	4,6503887	-58,067982	-0,0002095291	-0,00026418042	-0,00091428298
10,169922	5	7,0648375	4,6398311	-57,331436	0,0035824853	0,003642427	0,0033415691
10,179688	5	7,0569954	4,6372805	-57,272091	-4,3938053e-05	-5,5528362e-05	-0,0007500361
10,189453	5	7,0621276	4,6300154	-58,448521	0,0034191955	0,0034645458	0,0032039327
10,199219	5	7,0623822	4,650825	-57,073997	2,4259716e-05	4,0718878e-05	-0,00058509887
10,208984	5	7,053153	4,6466341	-56,308731	0,0032939918	0,0032598388	0,0029414974
10,21875	5	7,0705204	4,6094747	-56,309124	0,00052200211	0,0005730163	-4,3465989e-05
10,228516	5	7,0489221	4,6009059	-56,686699	0,0026134662	0,0026643553	0,0022349248
10,238281	5	7,0707474	4,6278625	-58,276524	0,0010836009	0,0011820701	0,00056836929
10,248047	5	7,0537515	4,6293993	-58,057865	0,0022270568	0,0023024145	0,0018627286
10,257813	5	7,0680022	4,631278	-57,257229	0,001368332	0,001503774	0,0009162667
10,267578	5	7,0590611	4,6084332	-57,517849	0,0018365809	0,0018858367	0,0014339063
10,277344	5	7,0582848	4,6089439	-56,354218	0,0015429829	0,0016180258	0,0010572841
10,287109	5	7,0606484	4,6412463	-56,137127	0,0020211085	0,0020924471	0,0016029251
10,296875	5	7,0596576	4,6239676	-56,347847	0,0014668928	0,0016195525	0,0010130249
10,306641	5	7,0595388	4,6073532	-55,686348	0,0019875544	0,0019990632	0,001525866
10,316406	5	7,0635881	4,5919428	-56,109352	0,001437604	0,0016294131	0,0010484486
10,326172	5	7,0552454	4,5929279	-56,948997	0,0018568672	0,0019116609	0,0014421798
10,335938	5	7,0691557	4,6098828	-55,745022	0,0016852557	0,0017530462	0,0012632827
10,345703	5	7,0451503	4,5946021	-56,668259	0,0013819848	0,0015361954	0,00098455243
10,355469	5	7,0700822	4,5874286	-56,372715	0,0022554381	0,0023006157	0,0018568889
10,365234	5	7,0392113	4,5814867	-57,016277	0,00089633476	0,00095084164	0,00032737007
10,375	5	7,0702238	4,5501132	-57,37949	0,0028299503	0,0028879575	0,002532888
10,384766	5	7,0421023	4,5371375	-57,554337	0,00023271867	0,00025686895	-0,00038618586
10,394531	5	7,0611949	4,5327001	-57,276451	0,0032971129	0,0032691446	0,0030025484
10,404297	5	7,0450606	4,507009	-56,254585	3,1232121e-05	2,8367213e-05	-0,00061129115
10,414063	5	7,0534554	4,4747062	-55,478085	0,00336662	0,0033598223	0,0031036225
10,423828	5	7,0396533	4,4318767	-56,817848	1,328197e-05	4,903588e-05	-0,00065378391
10,433594	5	7,0462184	4,3864579	-56,532921	0,0033784134	0,0033564575	0,0030376292
10,443359	5	7,0361776	4,3647814	-56,390873	0,00012680153	0,00013810641	-0,00052630447
10,453125	5	7,0448165	4,3147149	-57,660789	0,0033426625	0,0034353489	0,0031004425
10,462891	5	7,0288095	4,2742133	-56,862942	-9,6232834e-05	1,337612e-06	-0,00072960905
10,472656	5	7,0411263	4,2304988	-57,055111	0,0034598224	0,0035119443	0,0031935307
10,482422	5	7,023809	4,1924396	-55,464561	-5,0152012e-05	-5,8716687e-05	-0,00071636704
10,492188	5	7,0366368	4,1969695	-56,122429	0,0035727781	0,0036461283	0,0033499061
10,501953	5	7,0195303	4,1577482	-56,641438	-0,00031570773	-0,00028587761	-0,00097533502
10,511719	5	7,0301113	4,1190848	-55,091122	0,0038025228	0,0038501674	0,0035157001
10,521484	5	7,0220857	4,094419	-54,985004	-0,0002414544	-0,0002546524	-0,00090255565
10,53125	5	7,0262227	4,0629396	-56,241341	0,0036159954	0,0036284148	0,0033288451
10,541016	5	7,0147758	4,0343843	-56,739002	-0,00027763483	-0,00017734536	-0,0009377203
10,550781	5	7,0075932	3,9786623	-56,599529	0,0036553624	0,0036633955	0,0034073619
10,560547	5	7,0109038	3,9168205	-55,578278	-9,8545424e-05	-9,7721932e-05	-0,00077383954
10,570313	5	7,0145297	3,8781168	-55,555534	0,0035481979	0,0035387552	0,0032828078
10,580078	5	7,0037737	3,8140082	-55,913609	-0,00016986698	-0,00012500794	-0,00080203626
10,589844	5	7,0066857	3,7425647	-55,289772	0,0035947501	0,0036764252	0,0033722084
10,599609	5	6,9985809	3,7041929	-54,953938	-0,00016698235	-0,00011771481	-0,00077809277
10,609375	5	6,9930005	3,651036	-55,740273	0,0033849312	0,0034600354	0,0031260883
10,619141	5	6,9983892	3,615124	-55,838787	0,00013204088	0,00026725873	-0,00036404977
10,628906	5	6,9834023	3,5768092	-55,863094	0,003042747	0,0030255772	0,0026791131
10,638672	5	6,9981346	3,5305774	-54,364967	0,00071960513	0,00077448203	0,00013879413
10,648438	5	6,9743938	3,5052407	-54,19532	0,0024006891	0,0024884515	0,002041847
10,658203	5	6,9929023	3,4523072	-55,719261	0,0013085144	0,0014288519	0,00085813779
10,667969	5	6,9766178	3,4147754	-55,25943	0,0019599039	0,0020450382	0,0015539884
10,677734	5	6,9791632	3,3758655	-54,148716	0,0014437923	0,001650132	0,0010084752
10,6875	5	6,9716444	3,3071015	-54,568535	0,0018502343	0,0019665284	0,0014556142
10,697266	5	6,9685612	3,2674053	-53,876804	0,0015084769	0,0016954627	0,0010383456
10,707031	5	6,9679518	3,2033267	-53,659996	0,002023156	0,0020335498	0,0016093364
10,716797	5	6,963665	3,1060236	-52,492844	0,0013872486	0,0015800422	0,00096803525
10,726563	5	6,9560757	3,0521436	-53,136906	0,001902818	0,0020354437	0,0014999155
10,736328	5	6,9590483	3,0176775	-55,228191	0,0015292719	0,0016214754	0,0010699645
10,746094	5	6,9425592	2,9666889	-53,434296	0,0018256882	0,0018694979	0,0013258033
10,755859	5	6,9561796	2,9149535	-52,705128	0,0018172538	0,0019706031	0,0014463844
10,765625	5	6,9259553	2,8556867	-52,570683	0,0010968334	0,0011846005	0,00066854304
10,775391	5	6,9547362	2,8181927	-53,294712	0,0025076643	0,002623881	0,0022434986
10,785156	5	6,912466	2,7695086	-53,632336	0,00058890588	0,00073514442	4,5264896e-05
10,794922	5	6,9454465	2,7112627	-52,102356	0,0030317693	0,0030716422	0,0027465236
10,804688	5	6,9184179	2,6678147	-51,349773	0,00010793025	0,00018231454	-0,00053035514
10,814453	5	6,9297876	2,6000438	-52,490215	0,0033364587	0,0034495413	0,0030819448
10,824219	5	6,9152513	2,5394006	-50,779972	6,1745232e-06	6,7598885e-05	-0,0006224371
10,833984	5	6,9174294	2,4875004	-49,700996	0,0033377113	0,0033692541	0,0031124582
10,84375	5	6,9054046	2,3965976	-50,291195	7,3586489e-05	0,00011331955	-0,00061275216
10,853516	5	6,9109974	2,3409686	-49,981064	0,0033511014	0,0034689452	0,003138758
10,863281	5	6,8950887	2,2933125	-49,997047	5,5595665e-05	5,5175915e-05	-0,00054744608
10,873047	5	6,9005752	2,2026663	-49,4254	0,0032935196	0,0033725169	0,0030650443
10,882813	5	6,8783531	2,1206181	-49,201996	-3,4359546e-05	-7,3714182e-06	-0,00068152451
10,892578	5	6,8883815	2,053056	-49,85746	0,0035693471	0,0036185631	0,0032936488
10,902344	5	6,8581924	2,0034804	-48,309044	-0,00026309426	-0,00017150072	-0,00088621408
10,912109	5	6,8595343	1,9196668	-45,782124	0,0036135498	0,0036715497	0,0033806285
10,921875	5	6,8628573	1,8311809	-46,050735	-0,00018212799	-0,00016581151	-0,00080470683
10,931641	5	6,8530045	1,7786421	-47,080593	0,0036935508	0,0036531584	0,0034471115
10,941406	5	6,8304133	1,7344571	-47,278347	-0,00036494588	-0,00030596013	-0,0009524998
10,951172	5	6,8233495	1,6500646	-45,372135	0,0036105977	0,0036802613	0,0033378655
10,960938	5	6,8328376	1,5749054	-43,76622	-7,5611024e-05	-5,8593869e-05	-0,00070794031
10,970703	5	6,8259487	1,4918787	-44,114067	0,0036969413	0,0036657646	0,0034548298
10,980469	5	6,8221645	1,4317939	-43,091476	-0,00029314382	-0,00026461552	-0,0009347928
10,990234	5	6,8211088	1,3713721	-40,711575	0,0036371478	0,0037147114	0,0033934861
11	5	6,8016348	1,2728851	-39,574207	-0,00013467434	-8,8963134e-05	-0,00076361303
11,009766	5	6,7905865	1,1971844	-38,419907	0,0034346529	0,0035055291	0,0031952602
11,019531	5	6,7844009	1,1178869	-36,661942	5,5918572e-05	2,5221379e-05	-0,00057696877
11,029297	5	6,7773414	1,0446206	-34,610947	0,0032889321	0,0033696115	0,0030510433
11,039063	5	6,7707243	0,98552012	-33,300575	0,0003776011	0,00047000707	-0,00018486156
11,048828	5	6,7478638	0,90238005	-31,473097	0,0026665393	0,0027516554	0,0023733755
11,058594	5	6,7628093	0,85014629	-29,929541	0,001002287	0,001145	0,0005636753
11,068359	5	6,7484064	0,79107368	-27,491022	0,0022814511	0,002299001	0,0018975266
11,078125	5	6,7494783	0,71262407	-25,402475	0,0012897844	0,0014342777	0,00083451695
11,087891	5	6,7057295	0,65086597	-24,399441	0,0018449685	0,0019612461	0,001493974
11,097656	5	6,7037625	0,59455603	-22,861195	0,0015403016	0,0016834399	0,0011367109
11,107422	5	6,6882558	0,52436239	-20,286049	0,0020556424	0,0020609535	0,0016565057
11,117188	5	6,6637855	0,4475112	-16,708374	0,0013289507	0,0015097479	0,00091178704
11,126953	5	6,6782904	0,35523623	-14,678556	0,0019629137	0,0019935842	0,001570388
11,136719	5	6,6661177	0,28565136	-11,131167	0,0013988605	0,0016619964	0,001012023
11,146484	5	6,6343994	0,25803271	-7,1682034	0,0018957026	0,0019419051	0,0014730602
11,15625	5	6,6375933	0,17886591	-3,0685589	0,0015737356	0,0017038198	0,0011840112
11,166016	5	6,5873485	0,10459609	1,1725165	0,0015298349	0,0015720841	0,0010448655
11,175781	5	6,6145496	0,05266713	5,3602829	0,0021816064	0,0022159149	0,001817685
11,185547	5	6,5598569	0,027092546	9,4961376	0,00095513125	0,0010981502	0,0004612263
11,195313	5	6,6174474	0,021804124	10,725316	0,0026914764	0,0027804149	0,0024004905
11,205078	5	6,5288711	-0,014421623	9,8080006	0,00029797107	0,00042027939	-0,00023672736
11,214844	5	6,5387197	0,017298013	10,171886	0,003243451	0,0032825207	0,0029850933
11,224609	5	6,5020328	-0,003113877	10,88256	5,742455e-05	6,6381472e-05	-0,00057118526
11,234375	5	6,4930873	-0,014538132	10,84378	0,0033387823	0,0034228447	0,003086529
11,244141	5	6,4466386	-0,011175033	9,9100914	2,5110276e-05	6,1788887e-05	-0,00059448055
11,253906	5	6,4205055	-0,0082843937	10,111872	0,0033924188	0,0034301933	0,0031423271
11,263672	5	6,3775201	0,021656603	10,622498	8,3193227e-05	0,00013376208	-0,00049136067
11,273438	5	6,3532057	0,0059307553	10,447596	0,0032183134	0,0033214232	0,0029845771
11,283203	5	6,3191199	-0,0094170682	9,9792147	-5,011083e-05	-1,240347e-05	-0,00062742224
11,292969	5	6,2641745	-0,0032116659	10,203459	0,0034611442	0,0035756165	0,0032136128
11,302734	5	6,2096901	0,010183733	10,289848	-0,00014549179	-8,0353639e-05	-0,00073956081
11,3125	5	6,1885886	0,026761182	10,46855	0,0036067588	0,0036489256	0,0033272931
11,322266	5	6,1360903	0,022992957	9,6009674	-0,00027842281	-0,00021552347	-0,00082402595
11,332031	5	6,1092916	0,0045008026	9,7584915	0,0037941292	0,0038292753	0,0035619147
11,341797	5	6,0578532	0,0047204085	10,952465	-0,00034143435	-0,00030702038	-0,00092615013
11,351563	5	6,0173898	0,023173727	10,457598	0,0035847111	0,0036260951	0,0033524742
11,361328	5	5,9620147	0,0036478043	9,9224415	-0,00018085062	-0,00014372723	-0,00085572642
11,371094	5	5,9246035	-0,013762247	9,9822884	0,0037339623	0,0037115081	0,0034414351
11,380859	5	5,8657174	-0,019760057	9,7429562	-0,00023229441	-0,00019310624	-0,0008433779
11,390625	5	5,821929	-0,060724653	4,3313208	0,0036038128	0,0036306262	0,0033254821
11,400391	5	5,7581406	-0,57144284	-9,4122066	-0,00018157967	-0,00014597666	-0,00079597184
11,410156	5	5,7116838	-1,0518932	-19,823648	0,0035848077	0,0036347117	0,0033338191
11,419922	5	5,6576247	-1,604537	-29,899981	-0,00010819	-9,9185563e-05	-0,00079136062
11,429688	5	5,6183949	-2,129323	-37,656593	0,0034674397	0,0035240913	0,0033240428
11,439453	5	5,5997758	-2,5061007	-43,602547	0,00011882956	0,00018185441	-0,0003892598
11,449219	5	5,5761957	-2,6172018	-45,060665	0,0030478556	0,0030611698	0,0027460034
11,458984	5	5,5916457	-2,5588768	-45,260376	0,00067532854	0,00069784466	3,7955906e-05
11,46875	5	5,5765128	-2,5550468	-45,955795	0,0024745469	0,0026212537	0,0022450981
11,478516	5	5,6047697	-2,4866135	-46,505257	0,0011225718	0,0012413284	0,00062136096
11,488281	5	5,6024375	-2,2695506	-45,731998	0,0019936475	0,0020721797	0,001632852
11,498047	5	5,6232805	-2,0502956	-44,027119	0,0014804995	0,0016874259	0,0011030148
11,507813	5	5,6283393	-1,868452	-42,694958	0,0020005933	0,0020323684	0,0016135086
11,517578	5	5,6321278	-1,8472406	-43,714306	0,0014245283	0,0016552873	0,0010266115
11,527344	5	5,6339574	-1,8992717	-42,36689	0,0019563471	0,002017207	0,001540043
11,537109	5	5,6262865	-1,9546349	-41,197948	0,0013813375	0,0016273697	0,0009892165
11,546875	5	5,6101732	-2,1356049	-41,175877	0,0019647582	0,0020033163	0,0015624138
11,556641	5	5,5905528	-2,4790168	-43,833218	0,0014882853	0,0016113651	0,0010640876
11,566406	5	5,5499206	-2,9121807	-48,994404	0,001768843	0,0019083404	0,0013963105
11,576172	5	5,5397711	-3,3031006	-50,546898	0,0017291325	0,0019232363	0,0013645631
11,585938	5	5,495501	-3,5630772	-53,264034	0,001314246	0,0013838708	0,0008391685
11,595703	5	5,5172973	-3,6888516	-55,85527	0,0023858072	0,0024644746	0,0021322803
11,605469	5	5,4859672	-3,6841257	-55,818111	0,00067073497	0,00070771115	5,5330311e-05
11,615234	5	5,5133018	-3,6666791	-55,57375	0,0029644137	0,0029335811	0,0026633162
11,625	5	5,4903355	-3,6499269	-56,060852	0,0001347567	0,00020330976	-0,00044365777
11,634766	5	5,5162539	-3,5070052	-56,484753	0,003305376	0,0033626067	0,0030876037
11,644531	5	5,5146666	-3,3401875	-56,523087	2,2270688e-05	4,1960739e-05	-0,00058734254
11,654297	5	5,5312891	-3,2419035	-55,839512	0,003350707	0,0033926091	0,0031548804
11,664063	5	5,5283871	-3,1847255	-55,287872	1,9760337e-05	5,5208802e-05	-0,00058542809
11,673828	5	5,5378289	-3,1572907	-57,095737	0,0033491533	0,0033317385	0,0031089366
11,683594	5	5,5244632	-3,1424296	-55,320171	1,8783758e-05	-1,8920691e-05	-0,00062088494
11,693359	5	5,5322862	-3,1715841	-54,397041	0,0033224095	0,0033545108	0,003093
11,703125	5	5,5118375	-3,3182487	-55,15147	-1,2689416e-05	4,7613576e-05	-0,00061306648
11,712891	5	5,5130329	-3,5323625	-56,016651	0,0034914808	0,0035302625	0,0033080946
11,722656	5	5,478025	-3,77952	-57,87587	-0,00019442756	-0,00014793302	-0,00082193222
11,732422	5	5,4770861	-4,0153446	-58,283844	0,0037489166	0,0037650592	0,0034954252
11,742188	5	5,4555864	-4,1969132	-59,360916	-0,00022134598	-0,0002014541	-0,00087446487
11,751953	5	5,4558139	-4,3077483	-61,93042	0,0036294032	0,0036201244	0,0033172427
11,761719	5	5,4364853	-4,2741084	-62,861256	-0,00027180649	-0,00024490262	-0,00091165898
11,771484	5	5,4521003	-4,2442446	-62,502785	0,0037223243	0,0037119414	0,0034426963
11,78125	5	5,4495239	-4,2649412	-62,562191	-0,00017642029	-7,7814911e-05	-0,00077498949
11,791016	5	5,45892	-4,2648687	-63,155128	0,0035419092	0,0035798063	0,003269288
11,800781	5	5,4501729	-4,2103171	-64,10585	-0,00028707553	-0,00027520146	-0,00089945632
11,810547	5	5,4620681	-4,1811495	-63,205421	0,0037515282	0,0037893928	0,0034838989
11,820313	5	5,4542427	-4,1688938	-62,319508	-0,0002043428	-0,00016279868	-0,00084019138
11,830078	5	5,4608974	-4,1837435	-63,065155	0,0035973536	0,0036324596	0,0033534116
11,839844	5	5,4579268	-4,1688356	-63,59417	5,182068e-05	5,4298143e-05	-0,00053336483
11,849609	5	5,4472895	-4,1617937	-62,808617	0,0033512306	0,0033729365	0,003035838
11,859375	5	5,4644442	-4,1861343	-62,657967	0,00026367977	0,00030710944	-0,00029088478
11,869141	5	5,4462237	-4,177916	-62,260887	0,0028241486	0,0028699692	0,0025181361
11,878906	5	5,4657626	-4,2012091	-63,401447	0,00096851186	0,00099984533	0,00042137253
11,888672	5	5,4384651	-4,2423224	-63,262863	0,0023068576	0,0023422018	0,0019463692
11,898438	5	5,4513721	-4,2985411	-61,995461	0,0012448232	0,0014160438	0,0007943121
11,908203	5	5,4352565	-4,3996572	-64,098427	0,001974717	0,0020762784	0,0016347785
11,917969	5	5,4279699	-4,4670205	-64,699127	0,001604784	0,0017073109	0,0011793198
11,927734	5	5,4205532	-4,5288858	-64,363686	0,0019427059	0,0020372961	0,0016352171
11,9375	5	5,4266596	-4,5958281	-65,502335	0,0012953394	0,0015191229	0,00087631575
11,947266	5	5,4268703	-4,6126604	-65,163147	0,0019929472	0,0020460354	0,0016048813
11,957031	5	5,4265447	-4,5930781	-65,995644	0,0014597151	0,0016229285	0,0010663368
11,966797	5	5,4225311	-4,5780697	-66,03302	0,001941581	0,001959464	0,0015355822
11,976563	5	5,4323111	-4,5883431	-64,694374	0,0015017086	0,0016448339	0,0011795913
11,986328	5	5,4149604	-4,609839	-66,229614	0,001621595	0,0016735289	0,0012153642
11,996094	5	5,4408517	-4,5968204	-66,116898	0,0020469774	0,0020871304	0,0016893541
12,005859	5	5,4021912	-4,5604229	-65,350624	0,0010322542	0,0012292338	0,00059550151
12,015625	5	5,4410272	-4,5718775	-65,458084	0,0025073278	0,0025603145	0,0021809384
12,025391	5	5,409626	-4,5704784	-64,458687	0,00051424361	0,00051611307	-0,00012269695
12,035156	5	5,4352984	-4,5816646	-65,544632	0,003150817	0,0031947203	0,0029877094
12,044922	5	5,414485	-4,5724945	-65,637566	9,7079828e-05	0,00013549725	-0,00056696171
12,054688	5	5,4242001	-4,5697026	-64,873978	0,0033616726	0,0033589331	0,003145087
12,064453	6	5,416431	-4,6250234	-67,022758	2,4655455e-05	5,1643583e-05	-0,0006067428
12,074219	6	5,4245191	-4,6501656	-66,166298	0,0033629823	0,0034407659	0,0031307405
12,083984	6	5,4146371	-4,6693311	-66,865746	4,8283619e-05	9,1032707e-05	-0,00054794061
12,09375	6	5,4151587	-4,7032757	-66,587738	0,0032162373	0,0032588628	0,0029571019
12,103516	6	5,4059606	-4,7171445	-66,321861	0,00010606665	0,00013551442	-0,00055807107
12,113281	6	5,4105773	-4,7415228	-66,331863	0,0034635651	0,0034958615	0,0032149761
12,123047	6	5,4051785	-4,7336459	-66,19178	-0,00010348973	-7,0765091e-05	-0,0006877667
12,132813	6	5,4196897	-4,7106791	-66,184235	0,0035393336	0,0035949389	0,0033185256
12,142578	6	5,4058981	-4,713419	-66,707878	-0,00018204766	-0,0001614925	-0,00084463204
12,152344	6	5,4155569	-4,7171044	-66,221115	0,0036801673	0,0037292365	0,0034784419
12,162109	6	5,4084997	-4,7058225	-65,931717	-0,00039370745	-0,00038707047	-0,001014989
12,171875	6	5,3971381	-4,6993432	-66,093369	0,0037180735	0,0037698648	0,0034911444
12,181641	6	5,4003072	-4,689569	-66,7537	-0,00012148215	-0,00011897384	-0,00070343446
12,191406	6	5,4194312	-4,7066693	-67,203415	0,0036121691	0,003684347	0,0033739107
12,201172	6	5,4091878	-4,7087879	-67,277405	-0,00030390802	-0,00027013768	-0,00088056189
12,210938	6	5,4136252	-4,6767144	-66,51358	0,0036112627	0,0036639271	0,003409415
12,220703	6	5,4003406	-4,7051907	-67,599876	-0,00011907294	-0,00012231671	-0,00079204259
12,230469	6	5,417201	-4,7208843	-66,34539	0,0035445374	0,0035765558	0,0032896486
12,240234	6	5,4114285	-4,7162247	-65,817329	-0,00013876372	-6,4632914e-05	-0,00076421001
12,25	6	5,4034009	-4,6994991	-66,074097	0,0036024353	0,0036085972	0,0032774163
12,259766	6	5,3952942	-4,6807761	-65,957245	1,3371318e-05	1,4022808e-05	-0,00057653687
12,269531	6	5,4080968	-4,6992269	-66,294258	0,0031665405	0,0031975524	0,0028699897
12,279297	6	5,4231987	-4,7043633	-65,703949	0,00051116757	0,00061522413	-3,7433056e-05
12,289063	6	5,4047194	-4,6868334	-65,494347	0,0026370198	0,0026911984	0,0023598804
12,298828	6	5,4224539	-4,6866088	-66,959892	0,00097689603	0,0010329133	0,00041179228
12,308594	6	5,4051886	-4,6889291	-66,410316	0,0021348712	0,0021640006	0,0017381237
12,318359	6	5,4201798	-4,6887913	-66,960678	0,0015047827	0,0016433937	0,001099875
12,328125	6	5,4176474	-4,6958189	-66,941742	0,0019954024	0,0020496708	0,0016319408
12,337891	6	5,4179292	-4,6914067	-66,915359	0,0012954932	0,0015633531	0,00097873015
12,347656	6	5,4177308	-4,6847901	-67,383461	0,0019529777	0,0019974096	0,0015570098
12,357422	6	5,4151711	-4,6760077	-66,943184	0,0014417504	0,0015779141	0,00103992
12,367188	6	5,4107256	-4,6478963	-66,887474	0,0019467035	0,0019875281	0,0015860038
12,376953	6	5,416769	-4,658371	-67,379265	0,0014318244	0,0015503995	0,00099971087
12,386719	6	5,4144011	-4,6377296	-66,114441	0,0018860924	0,0019352362	0,0014405362
12,396484	6	5,4305129	-4,6175776	-65,368004	0,0017254803	0,0018639468	0,0013656898
12,40625	6	5,4117894	-4,5965071	-65,735916	0,0014552686	0,0015322765	0,0010316515
12,416016	6	5,4389949	-4,5410161	-65,958488	0,0021909061	0,0022672983	0,001844087
12,425781	6	5,4080133	-4,519846	-66,344666	0,0008627855	0,00090523856	0,0002519149
12,435547	6	5,4420156	-4,4947896	-64,655708	0,0028688186	0,0028571365	0,0025324533
12,445313	6	5,4180083	-4,453537	-63,690903	0,00029748213	0,00039103586	-0,00024465684
12,455078	6	5,4433885	-4,4034157	-65,489265	0,0032679331	0,0032845344	0,0029718201
12,464844	6	5,4239039	-4,3505683	-65,652092	6,3840198e-05	0,00015429221	-0,00054935273
12,474609	6	5,4432802	-4,3191218	-64,930801	0,0033610079	0,0033736634	0,0031578802
12,484375	6	5,438025	-4,3009987	-64,83844	-8,3039049e-06	4,672358e-05	-0,00059063558
12,494141	6	5,4457941	-4,2563624	-66,155952	0,0032842096	0,0032612823	0,0030663905
12,503906	6	5,4378934	-4,2292352	-65,42556	2,3308094e-05	8,8542292e-05	-0,00055349013
12,513672	6	5,4503565	-4,2063518	-64,098595	0,003377487	0,0034366108	0,0031665242
12,523438	6	5,4400654	-4,1567616	-63,646645	-9,9500176e-06	3,8033177e-05	-0,00059523864
12,533203	6	5,4577184	-4,1407375	-65,057762	0,0034230249	0,0034580654	0,0031693189
12,542969	6	5,4419556	-4,1061769	-63,696266	-0,00016187143	-0,00011221622	-0,00079042756
12,552734	6	5,4631739	-4,0660882	-61,747246	0,0037222868	0,0037641318	0,0034369875
12,5625	6	5,452023	-4,0348296	-63,005424	-0,00033967313	-0,00031084724	-0,00094491336
12,572266	6	5,4626064	-3,9611905	-63,756222	0,0036231782	0,0036264288	0,0034416006
12,582031	6	5,459475	-3,9043572	-64,263939	-0,00016362319	-0,00013005512	-0,00078685419
12,591797	6	5,4722486	-3,8502181	-62,868073	0,0037379428	0,0037739754	0,0034869355
12,601563	6	5,4714308	-3,7941725	-61,673206	-0,00027594273	-0,00016753969	-0,00081511575
12,611328	6	5,4791245	-3,7402899	-63,06739	0,0035137832	0,0035922052	0,0032964451
12,621094	6	5,4640646	-3,6651359	-62,628239	-0,00012274963	-8,734205e-05	-0,00079358625
12,630859	6	5,485796	-3,6361556	-62,055309	0,0037117344	0,0037246547	0,0034402844
12,640625	6	5,4808373	-3,6159785	-61,154255	-0,0002527867	-0,00023148226	-0,00086743664
12,650391	6	5,4901352	-3,5600975	-61,140785	0,0036277096	0,0036523503	0,0034047968
12,660156	6	5,4889793	-3,5073397	-61,958191	-9,7966113e-05	-7,8333251e-05	-0,00068012695
12,669922	6	5,492672	-3,4805222	-60,892681	0,0033557406	0,0034010194	0,0030915888
12,679688	6	5,4987221	-3,4495904	-60,361046	0,00018181177	0,00022900727	-0,00045568522
12,689453	6	5,4919086	-3,4189985	-61,792286	0,0029932549	0,002989504	0,0027117436
12,699219	6	5,513669	-3,3419011	-61,722435	0,00073673541	0,00074563373	0,00018579085
12,708984	6	5,4954381	-3,2769392	-60,647316	0,002414573	0,0024801395	0,0021086331
12,71875	6	5,5183902	-3,2399874	-59,611591	0,0012461289	0,0013807551	0,00079847116
12,728516	6	5,5094762	-3,1789744	-59,069843	0,0020644616	0,0021171831	0,0016905037
12,738281	6	5,52565	-3,1138194	-60,432125	0,0015053968	0,0015970168	0,0010046833
12,748047	6	5,5239162	-3,0381162	-59,318336	0,0018942761	0,0019152544	0,0014727612
12,757813	6	5,5243149	-2,9686551	-58,405659	0,0014283692	0,0016066326	0,0010424888
12,767578	6	5,5313349	-2,9376903	-59,405117	0,0019932145	0,002037643	0,0016100442
12,777344	6	5,5347772	-2,8783619	-58,794636	0,0013976255	0,0015587085	0,0010100072
12,787109	6	5,5361247	-2,8239379	-57,935547	0,0020030835	0,0020189984	0,0015918401
12,796875	6	5,5459881	-2,783546	-57,863407	0,0015041999	0,0016466687	0,0010991476
12,806641	6	5,5373912	-2,7432148	-57,727955	0,0017487435	0,0017596437	0,0013353842
12,816406	6	5,5609522	-2,6843488	-58,129951	0,0018725275	0,0019911258	0,0015337222
12,826172	6	5,5370092	-2,6202338	-57,390945	0,0011062209	0,0012581272	0,00072513777
12,835938	6	5,567853	-2,56248	-56,05476	0,0024335601	0,0024359524	0,002073406
12,845703	6	5,5432992	-2,5336003	-56,046825	0,00061350153	0,00075708755	9,0755348e-05
12,855469	6	5,5784321	-2,4666216	-55,764187	0,0030464134	0,0030901073	0,0027825676
12,865234	6	5,5584135	-2,3667691	-54,567867	0,00014199308	0,00016330858	-0,00045502253
12,875	6	5,5813675	-2,2983727	-52,6488	0,0033320538	0,0033709698	0,0030749855
12,884766	6	5,5736256	-2,2223525	-51,297974	1,2728415e-05	1,8013234e-05	-0,00064104632
12,894531	6	5,5900497	-2,1633852	-51,806477	0,003366651	0,0033625881	0,0031302874
12,904297	6	5,5846553	-2,0834532	-50,225483	3,203495e-05	1,4947436e-05	-0,00066853489
12,914063	6	5,5990953	-1,9892994	-48,35939	0,0033239473	0,0033630179	0,0030927372
12,923828	6	5,5962834	-1,9505655	-49,592537	0,00012523131	0,00013858982	-0,00050695951
12,933594	6	5,6153989	-1,8904368	-48,839561	0,0033906973	0,0034087729	0,0031158265
12,943359	6	5,6041546	-1,8105055	-48,347095	-3,6284619e-05	-9,7283337e-05	-0,00071883539
12,953125	6	5,6249599	-1,7527517	-46,825836	0,0035157297	0,0035508201	0,0033346452
12,962891	6	5,6144896	-1,6928389	-45,308208	-0,00015765603	-0,00012358301	-0,00077221356
12,972656	6	5,6336279	-1,6206646	-45,612194	0,0036422999	0,0036382647	0,0034021868
12,982422	6	5,6280222	-1,5339001	-43,406693	-0,00025549351	-0,00028054405	-0,00094397913
12,992188	6	5,6427212	-1,4496437	-41,144192	0,0038388663	0,0038630485	0,0035358681
13,001953	6	5,6457419	-1,3882041	-40,952805	-0,00017897633	-0,00014259102	-0,0008046265
13,011719	6	5,6568427	-1,3103127	-38,684105	0,0035516345	0,0036234967	0,003290843
13,021484	6	5,6529288	-1,2201116	-37,011021	-0,00026975045	-0,00023561966	-0,00082262105
13,03125	6	5,6688442	-1,1461025	-35,109837	0,0037058012	0,0037310366	0,0034604142
13,041016	6	5,6673317	-1,0706137	-33,813435	-0,000155257	-0,00013110868	-0,00081955676
13,050781	6	5,6827254	-1,0105643	-33,170601	0,0035300201	0,0035484524	0,0032958155
13,060547	6	5,6813593	-0,95019323	-30,078459	-5,8551668e-05	-2,8129143e-05	-0,00071441976
13,070313	6	5,6951947	-0,8549298	-27,372391	0,0035398945	0,0035723783	0,0032906793
13,080078	6	5,6988869	-0,79819506	-25,869738	-0,00010087213	-5,2167743e-05	-0,00073302025
13,089844	6	5,6985865	-0,74383634	-23,587626	0,0033107996	0,0033538586	0,003083257
13,099609	6	5,7184992	-0,68040085	-21,997019	0,00039262499	0,00046025671	-0,00019354178
13,109375	6	5,7093616	-0,61768258	-20,378809	0,0028436936	0,0028436473	0,0024812005
13,119141	6	5,7352843	-0,5472669	-18,207449	0,00080452173	0,00093922805	0,00028261944
13,128906	6	5,7243757	-0,50252289	-16,6763	0,0022584144	0,0023824242	0,0020136349
13,138672	6	5,7513518	-0,43706429	-13,223906	0,0013841426	0,0014600424	0,00097055268
13,148438	6	5,7501564	-0,36001503	-10,716655	0,0018279351	0,0019673854	0,0015513613
13,158203	6	5,7592211	-0,29354683	-9,0074167	0,0014286553	0,001546716	0,00095990137
13,167969	6	5,7689071	-0,21539591	-4,7718177	0,0019904065	0,002022645	0,0015874112
13,177734	6	5,7775502	-0,15205456	-0,23692846	0,001493489	0,0016788725	0,0011539231
13,1875	6	5,7920799	-0,11531557	3,4499354	0,0019865655	0,0020074388	0,0015718821
13,197266	6	5,8026676	-0,044092722	6,662775	0,0013692541	0,0015500963	0,00096562959
13,207031	6	5,8072381	-0,0041244552	9,3417988	0,001928712	0,0019927465	0,0015373832
13,216797	6	5,8294725	-0,033385959	10,177251	0,0016286927	0,0016805396	0,0011529127
13,226563	6	5,8215995	0,018822961	10,68458	0,0015276745	0,0017036528	0,0011758427
13,236328	6	5,8576527	-0,010935869	9,6134844	0,0019434291	0,0021138596	0,001622966
13,246094	6	5,8418102	0,0015883707	10,068565	0,0010519399	0,0011093862	0,00053876999
13,255859	6	5,891778	-0,0054719858	10,218323	0,0027674937	0,0028292416	0,0024372519
13,265625	6	5,8836398	-0,023380481	10,955539	0,0004115139	0,00045890745	-0,0001934389
13,275391	6	5,929431	0,029438362	10,042302	0,0031240531	0,003107039	0,0028237556
13,285156	6	5,9331217	0,0087772496	9,6625462	9,4735078e-05	0,00013435259	-0,00050121208
13,294922	6	5,9753141	-0,0080471858	10,419991	0,0033182311	0,0034152186	0,0031558608
13,304688	6	5,9948115	0,003258884	10,472239	-1,4786783e-05	8,0108293e-06	-0,00062322256
13,314453	6	6,0346007	-0,0077437609	9,8986368	0,0033095591	0,0033836488	0,0031054909
13,324219	6	6,0620003	0,0081083737	9,754468	0,00010982229	9,7466691e-05	-0,00048277303
13,333984	6	6,1103954	-0,0026953407	10,26487	0,0033534563	0,0034230147	0,0031165958
13,34375	6	6,1377301	-0,01767436	10,594223	1,8253631e-05	2,5733025e-05	-0,00060572335
13,353516	6	6,1905475	0,010293815	9,6708727	0,0033483831	0,0033673213	0,0031173746
13,363281	6	6,2189965	-0,0087476335	9,6389656	-3,6554557e-05	-2,0247535e-05	-0,00068246957
13,373047	6	6,3046083	-0,014538411	10,295436	0,0036161775	0,0036791416	0,0034020885
13,382813	6	6,3447862	0,0089194626	10,653287	-0,00035826262	-0,00029157673	-0,00094199099
13,392578	6	6,4486833	0,0032655895	9,8745527	0,003744456	0,0037492239	0,0035106596
13,402344	6	6,5206161	0,035685394	9,2823992	-0,00015271929	-0,00012123026	-0,00080495828
13,412109	6	6,6141367	0,22684811	-3,7998519	0,0035852634	0,0036975131	0,0034149396
13,421875	6	6,6969843	0,69967574	-19,003841	-0,00033174336	-0,00026331109	-0,00092611019
13,431641	6	6,766871	1,4772453	-30,983315	0,0036261026	0,0037256384	0,0034081344
13,441406	6	6,8200159	2,0955319	-39,0424	-6,6457724e-05	-4,7196227e-05	-0,00070404157
13,451172	6	6,8698397	2,3479328	-42,491669	0,0035995506	0,0036228858	0,0033397553
13,460938	6	6,8663998	2,4667194	-44,62056	-0,0002930389	-0,00022908207	-0,00086436851
13,470703	6	6,9014702	2,5878558	-46,147964	0,0036749318	0,0036877848	0,0033940778
13,480469	6	6,8850918	2,7203431	-46,1735	-0,00018294581	-0,00019641186	-0,0008381122
13,490234	6	6,8836522	2,6397181	-45,680256	0,0034875553	0,00349331	0,0032581759
13,5	6	6,8640966	2,2580264	-44,588875	0,00016804384	0,00013168115	-0,00049530424
13,509766	6	6,8340454	1,9617118	-44,498966	0,0031919775	0,003185163	0,0028733108
13,519531	6	6,8504782	1,870957	-45,958755	0,0005025987	0,00051897427	-5,2854302e-05
13,529297	6	6,8057361	1,8752016	-44,814404	0,002553696	0,0026441775	0,0023057347
13,539063	6	6,8546314	1,8304151	-43,799915	0,0011451569	0,0013042336	0,0007335043
13,548828	6	6,8256841	1,7417779	-44,88945	0,0020599479	0,0021063045	0,0016892903
13,558594	6	6,8579154	1,9305677	-44,604691	0,0013470976	0,0015177216	0,00086454529
13,568359	6	6,8829074	2,4333127	-45,575928	0,001917741	0,0020170042	0,0015406837
13,578125	6	6,9139347	2,8888557	-47,105904	0,0015284637	0,0016632352	0,0011276521
13,587891	6	6,9484048	3,2366621	-49,285648	0,0019080446	0,0019991442	0,0015498017
13,597656	6	6,9696503	3,4869339	-51,919296	0,0014053766	0,0015735789	0,0010117104
13,607422	6	6,9812117	3,6696148	-53,095165	0,0019098372	0,0020125813	0,0015989448
13,617188	6	6,985672	3,7438247	-52,812973	0,001437464	0,0016239438	0,001012922
13,626953	6	6,9751682	3,7110052	-53,839088	0,0018902884	0,0018758492	0,0014532015
13,636719	6	6,9860306	3,6405168	-54,249912	0,0016964667	0,0018180296	0,0012982362
13,646484	6	6,9509039	3,4456923	-53,019897	0,0014202239	0,0015415308	0,0010032263
13,65625	6	6,9663959	3,2349355	-51,766521	0,0022728855	0,002315898	0,0019436367
13,666016	6	6,9258971	3,1174033	-50,766003	0,00080244191	0,0009016972	0,00026114649
13,675781	6	6,9519658	3,0468295	-52,018929	0,0028615706	0,0029418131	0,0025747432
13,685547	6	6,923162	3,0227509	-52,071064	0,0002296512	0,00029995863	-0,00038032813
13,695313	6	6,9357209	3,0041234	-51,31876	0,003295657	0,003284896	0,002984649
13,705078	6	6,9352741	3,0127759	-53,372719	9,84699e-06	2,9298826e-06	-0,0005952873
13,714844	6	6,9581409	3,2142842	-52,838234	0,0033295001	0,0033897813	0,0031370625
13,724609	6	6,968801	3,5821972	-53,396465	7,0113965e-05	7,217488e-05	-0,00057547016
13,734375	6	7,0009675	3,8836584	-53,332821	0,0033420748	0,0034193455	0,0030941018
13,744141	6	7,0104365	4,1190853	-53,983368	6,9279049e-05	5,4367702e-05	-0,00061291107
13,753906	6	7,0322871	4,2757344	-55,61499	0,0032781048	0,0032829104	0,003006289
13,763672	6	7,0221462	4,3566594	-56,329853	-1,5343685e-05	-1,6464037e-05	-0,00065628719
13,773438	6	7,0387144	4,3671818	-56,052582	0,0035371564	0,0035742384	0,0032701853
13,783203	6	7,0212932	4,3210416	-56,42345	-0,0001947362	-0,00012408855	-0,00083027047
13,792969	6	7,0327334	4,2900386	-55,476688	0,0036825412	0,0036789898	0,0033318275
13,802734	6	7,0156856	4,2011571	-55,546425	-0,00021854299	-0,000162262	-0,0009004852
13,8125	6	7,0210009	4,0885673	-56,080799	0,0037290726	0,0037869629	0,0035168701
13,822266	6	7,0061474	4,0189781	-55,744686	-0,00035392208	-0,00027979317	-0,00095908775
13,832031	6	7,0071783	3,9811702	-56,714249	0,0036671001	0,0036957392	0,0033880519
13,841797	6	7,0017123	3,9720595	-55,678635	-0,00016569771	-0,00011827302	-0,000759152
13,851563	6	7,0137243	3,9824364	-55,9235	0,003723054	0,0037423845	0,0034618152
13,861328	6	7,0050774	3,9632082	-57,040752	-0,00025527872	-0,00027608068	-0,00085608696
13,871094	6	7,015986	3,9869101	-55,4193	0,003605294	0,0036640207	0,0033410373
13,880859	6	7,0153432	4,1042919	-55,744854	-7,6542055e-05	-7,493305e-05	-0,00074106629
13,890625	6	7,0296168	4,2446737	-55,578949	0,0035481695	0,0035561968	0,0032557098
13,900391	6	7,0353994	4,3877015	-55,289825	-0,00014255973	-3,5910925e-05	-0,00072217709
13,910156	6	7,0437675	4,5030146	-57,3596	0,0034405	0,0034757569	0,0031564587
13,919922	6	7,0595241	4,593411	-57,017506	0,00022824534	0,00026465539	-0,00039590217
13,929688	6	7,0455403	4,6573949	-56,609753	0,0029505005	0,0030248007	0,0026451154
13,939453	6	7,0659661	4,6226878	-57,777409	0,0007099564	0,00084221916	0,00020413005
13,949219	6	7,0460243	4,6003838	-57,151112	0,0023983896	0,0024549309	0,0021350537
13,958984	6	7,0645933	4,6030717	-56,994202	0,0011866692	0,0012963057	0,00065855886
13,96875	6	7,0482211	4,6073713	-56,501293	0,0019138543	0,0020041047	0,0015457185
13,978516	6	7,0536618	4,6087008	-55,941883	0,0014589611	0,0016535057	0,0010810373
13,988281	6	7,0562758	4,5688739	-56,81662	0,0019986625	0,0020203693	0,001551446
13,998047	6	7,0551953	4,5523963	-55,537766	0,0014712462	0,0016233455	0,001116959
14,007813	6	7,0570874	4,5772915	-55,964962	0,0019421231	0,0019579965	0,0014965528
14,017578	6	7,0540915	4,5815539	-57,317577	0,00140929	0,0015358103	0,00096257532
14,027344	6	7,0519428	4,5814033	-57,137871	0,0018754273	0,0019780898	0,0014897612
14,037109	6	7,0587459	4,5788341	-56,01313	0,0015512611	0,0016285934	0,0011039173
14,046875	6	7,04495	4,570724	-55,941101	0,0017278865	0,001808231	0,0013249791
14,056641	6	7,0666294	4,5758266	-56,542923	0,0018189357	0,0019278029	0,0014104255
14,066406	7	7,0411406	4,5806937	-57,80043	0,0012899375	0,0013545251	0,00083029852
14,076172	7	7,0717616	4,5729132	-56,458263	0,0024684295	0,0025315383	0,0021862385
14,085938	7	7,0403209	4,5873876	-56,573318	0,00055046991	0,00060630322	-2,613262e-05
14,095703	7	7,0675912	4,5916142	-58,346485	0,0029849033	0,0030469582	0,002747369
14,105469	7	7,045403	4,5965352	-58,062057	0,00017489903	0,0002308315	-0,00042161366
14,115234	7	7,0616684	4,5935388	-56,364109	0,0033518812	0,0033494679	0,0030766141
14,125	7	7,0516424	4,5869889	-56,716763	4,0530576e-05	-1,3169483e-06	-0,00060542068
14,134766	7	7,0611639	4,6280627	-56,543705	0,0033524728	0,0033287718	0,0030920543
14,144531	7	7,0549407	4,6326256	-56,894962	0,00017523467	0,0002093325	-0,00048855739
14,154297	7	7,0647855	4,6246314	-56,222958	0,0032435984	0,0033171687	0,0030022981
14,164063	7	7,0515633	4,6298356	-55,807831	-2,9698858e-05	6,0328748e-05	-0,0006375839
14,173828	7	7,0651422	4,6289072	-57,178101	0,0034065873	0,0034404751	0,0031396835
14,183594	7	7,050149	4,6399598	-57,042038	2,8609938e-05	-5,0436938e-06	-0,00065070274
14,193359	7	7,067028	4,6357303	-57,058575	0,0035104624	0,0035867242	0,0033065428
14,203125	7	7,0505514	4,6089725	-56,348965	-0,00024403053	-0,00018909021	-0,00087615347
14,212891	7	7,0660434	4,6236272	-56,369698	0,0037127358	0,003792394	0,0035221004
14,222656	7	7,0546823	4,6221156	-57,384521	-0,00030757248	-0,00024697918	-0,00089063123
14,232422	7	7,0608425	4,6136866	-56,131371	0,0036169975	0,0036084484	0,0033446755
14,242188	7	7,0528669	4,6185131	-55,288712	-0,00022732595	-0,00018459483	-0,00085392105
14,251953	7	7,0618458	4,6125441	-56,82774	0,0037016319	0,0037551012	0,0034435275
14,261719	7	7,0567641	4,6158285	-56,178589	-0,00020512714	-0,00012266508	-0,0008251426
14,271484	7	7,0634961	4,6234155	-55,98938	0,0035845083	0,0035917806	0,0032554381
14,28125	7	7,0530968	4,6067581	-55,276752	-0,00021410582	-0,00014154532	-0,00079116679
14,291016	7	7,0614247	4,6131635	-55,766869	0,0036705926	0,0036673902	0,0033788681
14,300781	7	7,0541711	4,6141305	-57,150108	-0,00023275454	-0,00021657441	-0,00084955641
14,310547	7	7,0582681	4,6108971	-56,040958	0,0035713927	0,0036357648	0,0033918726
14,320313	7	7,0594802	4,6176729	-55,337662	3,5078629e-05	0,00011939788	-0,00059342873
14,330078	7	7,0551558	4,6096902	-56,845509	0,0032102421	0,0032658509	0,0029057523
14,339844	7	7,0640154	4,6252723	-56,862495	0,00035220385	0,00035490957	-0,00031296353
14,349609	7	7,0484529	4,6072116	-56,24229	0,0028016269	0,0028696347	0,0025584425
14,359375	7	7,0690117	4,5722284	-55,664219	0,0010452047	0,0011229935	0,00052346208
14,369141	7	7,0459576	4,5700121	-55,814648	0,0020997489	0,002247229	0,0017371326
14,378906	7	7,0605693	4,5873337	-56,704971	0,0013163394	0,0015602111	0,00087116275
14,388672	7	7,052022	4,5600963	-55,794083	0,0020419243	0,0020914562	0,0016375059
14,398438	7	7,0572438	4,5128894	-54,432751	0,0015290905	0,0016879353	0,0010871147
14,408203	7	7,0545402	4,4679842	-56,104771	0,0018661676	0,0019164839	0,0014676036
14,417969	7	7,0488052	4,4648099	-56,334435	0,0013742612	0,0015490373	0,00096291176
14,427734	7	7,0458345	4,4382324	-55,392925	0,0020418291	0,0020598951	0,0016391487
14,4375	7	7,0453463	4,373836	-55,083744	0,0014023832	0,0016030726	0,0010397022
14,447266	7	7,0378551	4,3419323	-54,704102	0,0018635531	0,0019561881	0,0014582917
14,457031	7	7,0450149	4,3048129	-56,714417	0,0015845593	0,0017715066	0,0012157813
14,466797	7	7,0254569	4,2640877	-56,046658	0,0016116543	0,0016740076	0,001205991
14,476563	7	7,0480647	4,2257547	-55,356045	0,002049725	0,0021761253	0,00174447
14,486328	7	7,0170059	4,1755219	-56,162888	0,00094235165	0,0010831503	0,00041900494
14,496094	7	7,043087	4,1582208	-56,570694	0,0026789638	0,0026833951	0,0023302194
14,505859	7	7,0115695	4,1509075	-56,388081	0,00045881001	0,00054972275	-0,00016554171
14,515625	7	7,0353851	4,1085944	-55,905731	0,0031703492	0,0032029762	0,0029081444
14,525391	7	7,0159316	4,0825858	-56,106728	1,7555139e-05	5,2296091e-05	-0,00058931194
14,535156	7	7,0263143	4,0464215	-57,363956	0,0033837473	0,0034655749	0,0031965279
14,544922	7	7,0160065	4,0167727	-57,202522	2,9741714e-05	5,8231526e-05	-0,00051709986
14,554688	7	7,0210385	3,974169	-55,734459	0,0033194353	0,0033550803	0,0030398229
14,564453	7	7,0073118	3,9092109	-56,767612	1,2945675e-05	5,4374686e-05	-0,00059461268
14,574219	7	7,0112753	3,8592827	-56,780411	0,003240678	0,0032890239	0,0029899003
14,583984	7	6,9959755	3,8243158	-56,921951	0,00010600248	0,00017312879	-0,00050627149
14,59375	7	7,0086884	3,7504382	-56,472458	0,003435632	0,0034576959	0,003127214
14,603516	7	6,9877768	3,6823912	-55,235905	-0,00018321312	-0,0001279806	-0,00081412273
14,613281	7	7,0022945	3,6330786	-55,768768	0,0036354389	0,0036626847	0,0033571732
14,623047	7	6,9848375	3,6024365	-54,926556	-0,00021136351	-0,00018513441	-0,00082898233
14,632813	7	6,9936199	3,5687804	-54,222477	0,0036124284	0,0037123053	0,0033896575
14,642578	7	6,9805546	3,5054173	-54,903755	-0,00030636453	-0,00031882169	-0,00098844047
14,652344	7	6,9859495	3,4752607	-54,202358	0,0037534842	0,0038158372	0,0034724737
14,662109	7	6,9805713	3,4483347	-54,441578	-0,0002021098	-0,0001413282	-0,00077544781
14,671875	7	6,9849105	3,4057541	-53,733978	0,0035883801	0,0035746091	0,003313093
14,681641	7	6,9696398	3,3574173	-53,974819	-0,00031412084	-0,00022647902	-0,00092629099
14,691406	7	6,9763341	3,2919436	-55,348667	0,0036447272	0,0037081402	0,0034181848
14,701172	7	6,9633102	3,2436817	-53,707268	-0,00017169848	-0,00012343051	-0,00081283867
14,710938	7	6,9667816	3,2026484	-52,550232	0,0036198024	0,0036100517	0,0033076119
14,720703	7	6,95682	3,1337347	-54,340717	-3,4922559e-05	-5,8111036e-05	-0,00073725462
14,730469	7	6,9564281	3,0660229	-53,223576	0,0034713589	0,0035267144	0,0032324577
14,740234	7	6,9542894	3,0188885	-53,810699	4,2747124e-05	9,4382558e-05	-0,00055908679
14,75	7	6,938725	2,953079	-54,223427	0,0031498289	0,003198935	0,0028020444
14,759766	7	6,9531069	2,9123926	-53,615795	0,00056524773	0,00066763925	-5,0319359e-05
14,769531	7	6,9315295	2,8539562	-54,436493	0,0025668831	0,0026115163	0,0022502257
14,779297	7	6,9465604	2,8041217	-52,891933	0,0010056864	0,0011793087	0,00055787282
14,789063	7	6,9274616	2,7833309	-52,409863	0,0020941144	0,0022067339	0,0018182814
14,798828	7	6,9380469	2,7125368	-52,960049	0,0014681373	0,0016204839	0,0010407685
14,808594	7	6,9314609	2,6450405	-52,235573	0,0018870535	0,0019602433	0,0015109821
14,818359	7	6,9238214	2,5923643	-51,515846	0,0014215707	0,0016113621	0,0010227961
14,828125	7	6,920331	2,5498271	-51,494389	0,0019178675	0,0019829492	0,0014746075
14,837891	7	6,9146233	2,5005791	-51,3657	0,0013712463	0,0016041043	0,00099982647
14,847656	7	6,9027448	2,4000247	-51,601902	0,0019644524	0,0019984348	0,0015234501
14,857422	7	6,8918862	2,313643	-49,517212	0,001489908	0,0016409794	0,0010532411
14,867188	7	6,8840985	2,2575932	-48,860573	0,0018126934	0,0018533705	0,001382016
14,876953	7	6,9039383	2,1681509	-49,630253	0,0017884062	0,0018041956	0,0013527896
14,886719	7	6,8655195	2,0966964	-48,456955	0,00145428	0,0015367938	0,00098480622
14,896484	7	6,8947859	2,0367033	-48,125984	0,0021897098	0,0023246866	0,0018792013
14,90625	7	6,848052	1,9550074	-47,889725	0,00079244521	0,00083526334	0,00024523964
14,916016	7	6,8818479	1,8979342	-47,7113	0,0028410899	0,0029250896	0,0025602344
14,925781	7	6,8294139	1,8304124	-47,159996	0,00027230557	0,0003954806	-0,00028115726
14,935547	7	6,8553348	1,7575538	-45,54715	0,0032858392	0,0032962214	0,0029747868
14,945313	7	6,851861	1,7075593	-45,075527	4,6067944e-05	8,5166248e-05	-0,00054775842
14,955078	7	6,8436437	1,6352196	-46,070461	0,0033750299	0,0034484102	0,0031244042
14,964844	7	6,8344793	1,5726258	-44,909008	8,6217187e-06	7,0741808e-05	-0,00059883506
14,974609	7	6,8131108	1,4937731	-43,58165	0,0032760908	0,0033148848	0,0030458337
14,984375	7	6,8148026	1,4014615	-41,918011	2,4054461e-05	0,00012645265	-0,00058298651
14,994141	7	6,8133445	1,3497697	-41,418167	0,0034101221	0,003419728	0,0031557665
15,003906	7	6,7856255	1,263751	-40,492695	-4,3679029e-06	1,8435821e-05	-0,00068725715
15,013672	7	6,8119698	1,1798174	-37,503651	0,0034580731	0,0034979978	0,0031877484
15,023438	7	6,765317	1,0996664	-35,787766	-0,00014593956	-0,00013023091	-0,00076432433
15,033203	7	6,8017201	1,0206331	-34,851563	0,0037296019	0,0036851114	0,0034334227
15,042969	7	6,7581739	0,95433944	-33,095554	-0,00045905283	-0,00032631215	-0,0011007425
15,052734	7	6,7622919	0,88743621	-30,810368	0,0037042806	0,0037241136	0,0034607528
15,0625	7	6,7563276	0,80576241	-28,567314	-0,0001971754	-0,00013532612	-0,00075223553
15,072266	7	6,7445617	0,76185715	-27,469955	0,0036433593	0,0037205382	0,0034237918
15,082031	7	6,7363939	0,69831061	-26,110411	-0,00026227135	-0,00023229513	-0,0009391068
15,091797	7	6,7321863	0,62642461	-23,19837	0,003598186	0,0035820215	0,0032883757
15,101563	7	6,7128687	0,56046182	-20,447206	-9,8999008e-05	-4,0527666e-05	-0,0007579946
15,111328	7	6,6721549	0,48859233	-19,474068	0,003604251	0,0036857266	0,0033488472
15,121094	7	6,6752381	0,440476	-16,571917	-0,00026615307	-0,00024703069	-0,00087335287
15,130859	7	6,6940203	0,38247463	-13,324823	0,0036598414	0,0037176756	0,0034341873
15,140625	7	6,6486187	0,28783399	-9,7626257	-0,00014481979	-9,7492884e-05	-0,0007751938
15,150391	7	6,6473904	0,24059582	-5,9899316	0,0033347516	0,0033270936	0,0030295509
15,160156	7	6,5973139	0,1810804	-3,480669	0,00024160916	0,00023842615	-0,00042614454
15,169922	7	6,5928497	0,10552146	2,6836619	0,0029789838	0,0030324769	0,0027494377
15,179688	7	6,6107407	0,043500122	7,1932373	0,00068963616	0,00078496087	0,00024041612
15,189453	7	6,5496306	-0,0036578625	9,9879875	0,0023518766	0,0024502687	0,0020170764
15,199219	7	6,5667892	0,041627046	9,3452072	0,001268978	0,0014116752	0,00085173233
15,208984	7	6,5368714	-0,0032960437	10,375791	0,0020886918	0,0020857158	0,0016969785
15,21875	7	6,5388803	-0,0083553605	10,767057	0,0014179276	0,0015772505	0,00095084799
15,228516	7	6,5066972	-0,006162934	10,26364	0,0017831818	0,00194253	0,0014587254
15,238281	7	6,4959493	-0,0013039447	9,9119358	0,0014947322	0,0016386805	0,0010084263
15,248047	7	6,4482784	0,016853213	10,476876	0,0020378628	0,0021189409	0,0016634095
15,257813	7	6,4231901	-0,007319916	10,84093	0,0013507589	0,0015638875	0,00096590875
15,267578	7	6,3700809	-0,018237624	10,072086	0,0019105732	0,0019961402	0,0014924699
15,277344	7	6,3427896	0,0045818277	9,6792545	0,0015060561	0,0017334212	0,0011106279
15,287109	7	6,2795997	0,0063314103	10,161549	0,0017756533	0,0018331441	0,0013642395
15,296875	7	6,2569003	0,0026355498	10,671336	0,0018550745	0,0019397651	0,0014606358
15,306641	7	6,1942549	-0,0091242604	9,8010149	0,0011174179	0,0011696953	0,00060513313
15,316406	7	6,1868405	-0,01388099	9,9013186	0,0025272721	0,0025173174	0,0021786555
15,326172	7	6,119545	-0,0029909424	10,363441	0,00063736143	0,00081844657	0,00014897305
15,335938	7	6,1074309	-0,0049587339	10,697208	0,0029395367	0,002999064	0,0027172395
15,345703	7	6,039228	-0,011733547	10,265038	0,00013097131	0,00017831248	-0,00052489177
15,355469	7	6,0101361	0,004878547	9,8938866	0,0033148662	0,0033711714	0,0030861038
15,365234	7	5,9503031	0,003843382	10,257438	6,1748142e-06	2,7847709e-05	-0,00063023716
15,375	7	5,9114356	-0,00086445361	10,627303	0,0033926221	0,003421274	0,0031744998
15,384766	7	5,8493433	-0,029540621	9,325985	-1,3923272e-05	5,9399754e-05	-0,00066147931
15,394531	7	5,8059282	-0,13967393	-2,0604954	0,0033695202	0,0034281949	0,0030860025
15,404297	7	5,7445889	-0,62012714	-12,748818	9,4992793e-05	0,00013644079	-0,0005372219
15,414063	7	5,7042694	-1,1915652	-20,642002	0,0032293508	0,0033175831	0,0030324331
15,423828	7	5,6416283	-1,7258165	-31,669178	-0,00011240016	1,2671808e-05	-0,00066415977
15,433594	7	5,6194878	-2,1810813	-38,442928	0,003523712	0,0035950735	0,0033300244
15,443359	7	5,5799823	-2,5053518	-41,670521	-0,00018189647	-0,00016323174	-0,00083426607
15,453125	7	5,5856295	-2,6540349	-43,402054	0,0035686037	0,0036937252	0,0033266854
15,462891	7	5,5742764	-2,6178482	-44,221581	-0,00027510468	-0,00018318213	-0,00086591416
15,472656	7	5,5898123	-2,5594931	-45,048649	0,0038180933	0,0038656932	0,0035647289
15,482422	7	5,591527	-2,4060705	-44,638218	-0,00032432581	-0,0002594947	-0,00099752611
15,492188	7	5,6094828	-2,1763332	-43,280849	0,0035327955	0,0035753334	0,003239085
15,501953	7	5,615478	-2,0323057	-44,198837	-0,00020206106	-0,0001115608	-0,00082339381
15,511719	7	5,6331959	-1,9122477	-42,711552	0,003743558	0,0037751663	0,0034727128
15,521484	7	5,6241922	-1,8409523	-42,427795	-0,000251827	-0,00017716433	-0,00088657474
15,53125	7	5,6317897	-1,855099	-41,414703	0,0035745937	0,0036730671	0,0033525759
15,541016	7	5,6196108	-1,9302499	-40,462463	-0,0001333715	-3,7641148e-05	-0,00075598003
15,550781	7	5,6067996	-2,1997967	-42,547489	0,0034985102	0,0035006127	0,0032263217
15,560547	7	5,5788474	-2,5900297	-44,517239	-7,9331658e-05	6,6921348e-06	-0,00069302926
15,570313	7	5,5430841	-3,0023477	-47,740696	0,0033311313	0,0034166654	0,0030881031
15,580078	7	5,5322089	-3,3755636	-51,788315	0,00038717204	0,00039694976	-0,00027033544
15,589844	7	5,4966631	-3,605957	-54,509193	0,0027263178	0,0028043252	0,0024286797
15,599609	7	5,5090213	-3,6705101	-55,796764	0,00083414238	0,0010391532	0,0004284551
15,609375	7	5,4903688	-3,6629	-56,292694	0,0023113699	0,0024019792	0,0019960525
15,619141	7	5,5085998	-3,6505439	-55,529438	0,0013232244	0,0013864257	0,00080860849
15,628906	7	5,5004368	-3,6234858	-57,387875	0,0018610428	0,0019316702	0,0014627866
15,638672	7	5,5102167	-3,4903686	-57,682583	0,0014742392	0,0016336704	0,0010393524
15,648438	7	5,5238204	-3,2810116	-56,795887	0,0020034278	0,0020605568	0,0016198677
15,658203	7	5,5296764	-3,1962118	-56,392941	0,001422261	0,0016448637	0,0010138192
15,667969	7	5,5334272	-3,1870711	-55,490322	0,0019579912	0,0019967034	0,001538
15,677734	7	5,5354195	-3,1791348	-55,113304	0,0014158252	0,0016291427	0,0010232213
15,6875	7	5,5280013	-3,1515515	-54,742825	0,0019016867	0,0019212242	0,0014965356
15,697266	7	5,5341763	-3,1609852	-55,093971	0,0015433691	0,0016351498	0,0010903185
15,707031	7	5,5056148	-3,3301704	-56,276489	0,0015184369	0,001681044	0,0011800984
15,716797	7	5,5131769	-3,6242197	-56,036545	0,0020503718	0,0021565836	0,0016793698
15,726563	7	5,4672146	-3,8628623	-56,704803	0,0010971489	0,0012056401	0,00062680716
15,736328	7	5,4838123	-4,0674033	-59,263466	0,0026033518	0,0026959076	0,0023446269
15,746094	7	5,4432278	-4,2175303	-61,068592	0,00037512631	0,00043555017	-0,00023651766
15,755859	7	5,460587	-4,3052263	-61,849785	0,0031262424	0,0032204781	0,0028688386
15,765625	7	5,4411168	-4,3207903	-61,788933	8,7677981e-05	0,0001535812	-0,00051959639
15,775391	7	5,4557304	-4,2902684	-61,56966	0,0033150802	0,0033067714	0,00307929
15,785156	7	5,4455605	-4,2519493	-62,78397	3,9915321e-05	5,9039157e-05	-0,00063381868
15,794922	7	5,4559808	-4,2352924	-61,773228	0,0033815398	0,0033634405	0,0031491604
15,804688	7	5,4522901	-4,2061377	-61,111843	0,00011812495	0,00014967547	-0,00052804023
15,814453	7	5,4632258	-4,1874313	-61,643253	0,0033134168	0,0033568845	0,0030326373
15,824219	7	5,4511657	-4,161828	-60,576126	-4,2320462e-05	4,8338843e-05	-0,00069209794
15,833984	7	5,4631028	-4,1506457	-60,108082	0,0034221013	0,0034103903	0,0031509972
15,84375	7	5,4485245	-4,1587424	-60,013756	-2,4772016e-05	-3,1580857e-05	-0,00072260492
15,853516	7	5,463954	-4,1379986	-60,924141	0,0035451925	0,003577824	0,0032424633
15,863281	7	5,4473357	-4,1637034	-62,405785	-0,00025192494	-0,00024707726	-0,0008654471
15,873047	7	5,4539967	-4,181057	-61,919579	0,0037894025	0,0038282364	0,0034851178
15,882813	7	5,4494781	-4,1933227	-60,598701	-0,00031761621	-0,00024481706	-0,00089164369
15,892578	7	5,4520397	-4,2421336	-62,620865	0,0035859414	0,0035950367	0,0033621911
15,902344	7	5,4337754	-4,3296194	-62,169415	-0,00027439251	-0,00023286295	-0,00093082362
15,912109	7	5,4388909	-4,4335527	-63,160271	0,0036371346	0,0037245599	0,0034502137
15,921875	7	5,4304543	-4,5209713	-64,495842	-0,00012958641	-7,5408025e-05	-0,00071691303
15,931641	7	5,4337234	-4,5580778	-64,78965	0,003519139	0,0036006409	0,0032675758
15,941406	7	5,4177494	-4,5771656	-64,823738	-0,00020173	-0,0001795555	-0,0008368002
15,951172	7	5,4253097	-4,5901117	-64,166039	0,003714262	0,0037621185	0,003441137
15,960938	7	5,423501	-4,5810556	-63,441456	-0,00021570668	-0,00015993137	-0,00086649624
15,970703	7	5,4190764	-4,581296	-65,230263	0,0035500745	0,0036101907	0,0032799661
15,980469	7	5,4240289	-4,5637946	-65,183434	3,0099836e-05	0,00014581688	-0,00054383988
15,990234	7	5,4216924	-4,556808	-63,72398	0,0031162621	0,003213644	0,0028956854
16	7	5,4333038	-4,5654798	-64,004822	0,00046449335	0,00052536605	-5,7644647e-05
16,009766	7	5,415215	-4,5559096	-63,972637	0,0026018876	0,0027149396	0,0023685629
16,019531	7	5,4387636	-4,5641975	-65,650978	0,001128486	0,0012003286	0,00058563612
16,029297	7	5,4178019	-4,5676599	-65,071342	0,0020451965	0,0021195791	0,0017051001
16,039063	7	5,4293051	-4,5638895	-64,275276	0,0013861699	0,001594045	0,0009679044
16,048828	7	5,4200087	-4,5788956	-66,148079	0,0019654098	0,00201722	0,0015558966
16,058594	8	5,4252119	-4,5733447	-66,863953	0,0015303936	0,0016861726	0,0011498802
16,068359	8	5,426693	-4,6103959	-65,484795	0,0019869562	0,0020179963	0,0016112219
16,078125	8	5,4216819	-4,6585641	-64,97551	0,0013909718	0,0015574298	0,00096170674
16,087891	8	5,4184065	-4,6681828	-65,467468	0,0019119369	0,002024414	0,0015298631
16,097656	8	5,4191766	-4,670372	-66,291077	0,0014250539	0,0016009546	0,0010093695
16,107422	8	5,4011083	-4,6921716	-65,977646	0,0019468432	0,0019448064	0,0014872606
16,117188	8	5,4224768	-4,7154069	-65,667793	0,0016677059	0,0018121365	0,0013132619
16,126953	8	5,3988595	-4,7316508	-66,370872	0,0014196243	0,001518333	0,00095560221
16,136719	8	5,4298701	-4,7133155	-67,035782	0,0022010859	0,0023215793	0,0019202722
16,146484	8	5,4000049	-4,6922412	-66,277992	0,00084073254	0,0010158888	0,00035656485
16,15625	8	5,4277778	-4,7130532	-65,739716	0,0027523704	0,0027798249	0,0024074041
16,166016	8	5,3963914	-4,7101164	-65,51033	0,00030055875	0,00034817291	-0,00031502757
16,175781	8	5,4215007	-4,7093859	-67,599777	0,003242041	0,0032609443	0,0030252403
16,185547	8	5,401319	-4,7133284	-66,790359	5,8781807e-05	8,2486658e-05	-0,00057869114
16,195313	8	5,4182878	-4,7120218	-65,869576	0,0033168283	0,0034067726	0,0030984508
16,205078	8	5,4094863	-4,7159433	-66,50531	-3,9873557e-05	4,4169428e-05	-0,00060537376
16,214844	8	5,4196835	-4,6882606	-66,894402	0,0033383677	0,0033561904	0,0031265719
16,224609	8	5,4081097	-4,6793442	-66,408424	-1,4231773e-06	2,1136075e-05	-0,00060767122
16,234375	8	5,4055829	-4,6899891	-66,37825	0,0032228697	0,0033026002	0,0029974056
16,244141	8	5,405076	-4,6894007	-66,007881	3,2252647e-05	5,7324942e-05	-0,00058063178
16,253906	8	5,4217048	-4,6915708	-67,543549	0,0034919693	0,0035193309	0,003237911
16,263672	8	5,4046087	-4,6727076	-67,239342	-0,00018025865	-0,00014619785	-0,0007831793
16,273438	8	5,4079614	-4,66045	-66,93737	0,0036061208	0,0036796776	0,0033441428
16,283203	8	5,4093299	-4,6896501	-68,195999	-0,00022362292	-0,00023465225	-0,00083189562
16,292969	8	5,4201026	-4,6866965	-66,940399	0,0036609403	0,003727074	0,0034330289
16,302734	8	5,3965478	-4,6631498	-67,418663	-0,00039369988	-0,00031641714	-0,0010358006
16,3125	8	5,4145222	-4,6723857	-66,384956	0,0037073845	0,0037234728	0,0034912382
16,322266	8	5,4035597	-4,6733317	-66,344055	-0,00017642917	-8,5036154e-05	-0,00078358175
16,332031	8	5,4208245	-4,6793456	-67,408607	0,0035928634	0,0037112443	0,0033707188
16,341797	8	5,4018865	-4,66154	-67,066345	-0,00031175252	-0,00024334237	-0,00091675448
16,351563	8	5,402122	-4,6517644	-66,085159	0,0036297587	0,0037144623	0,0033993633
16,361328	8	5,4116664	-4,6695075	-67,502869	-0,00013691504	-9,8833407e-05	-0,00083877577
16,371094	8	5,4201674	-4,6438985	-67,372009	0,0035038402	0,0035102384	0,0032507956
16,380859	8	5,416162	-4,617763	-66,805443	-1,821245e-05	-3,3251999e-05	-0,00070876663
16,390625	8	5,4114618	-4,6140189	-66,548798	0,0035379946	0,0035701501	0,0032918598
16,400391	8	5,4265804	-4,5925145	-65,903603	7,8465237e-05	0,00011650816	-0,00049761659
16,410156	8	5,4153795	-4,5760975	-66,337448	0,0030193194	0,0030810463	0,0027299321
16,419922	8	5,4252639	-4,5354762	-66,244751	0,00068997795	0,000800204	0,00018060877
16,429688	8	5,4112492	-4,4854612	-65,248314	0,0025079967	0,0025615909	0,0021900607
16,439453	8	5,4397984	-4,4649315	-65,137108	0,0011039985	0,0011561498	0,00055463519
16,449219	8	5,4159117	-4,4182196	-63,743481	0,0020368232	0,0020814305	0,0016915929
16,458984	8	5,4402657	-4,3554597	-64,174591	0,0015436107	0,0016610427	0,0011352225
16,46875	8	5,4394374	-4,3160667	-63,390209	0,0019230759	0,0019859746	0,0015405741
16,478516	8	5,4424372	-4,2863946	-63,12965	0,0013534502	0,0015829613	0,00089518132
16,488281	8	5,4453015	-4,2644901	-64,097252	0,0018969461	0,001978816	0,0014880365
16,498047	8	5,4406137	-4,222899	-63,277782	0,0014110975	0,0016708362	0,0010391052
16,507813	8	5,4456272	-4,1781311	-62,424728	0,001965245	0,0020303715	0,0015706513
16,517578	8	5,4532228	-4,1769242	-63,397644	0,0014808032	0,0016433515	0,0010567718
16,527344	8	5,4436679	-4,1495147	-62,939041	0,0017139306	0,0018306121	0,0013442899
16,537109	8	5,4642897	-4,1213617	-62,345379	0,0018378721	0,0019173336	0,0014518981
16,546875	8	5,4310446	-4,0808415	-62,379913	0,0013040376	0,0014889509	0,00086849893
16,556641	8	5,4735317	-4,0258784	-62,860756	0,0022587071	0,0023659789	0,001928771
16,566406	8	5,4429731	-3,9926581	-63,492073	0,00062092463	0,00070410402	9,9653553e-05
16,576172	8	5,475987	-3,9457467	-62,626392	0,0029322803	0,0030216903	0,0027354399
16,585938	8	5,4553838	-3,8781664	-63,208939	0,00020921841	0,00028722046	-0,00041840554
16,595703	8	5,4799671	-3,819006	-63,863842	0,0032486024	0,0033109281	0,0029961716
16,605469	8	5,4698682	-3,7447515	-62,806049	4,0369414e-05	7,8167068e-05	-0,00066856341
16,615234	8	5,4823332	-3,7023704	-61,164089	0,0033933979	0,0034521366	0,0031516184
16,625	8	5,4768696	-3,6720333	-60,715767	2,8259528e-05	4,8686343e-05	-0,00060042669
16,634766	8	5,4871564	-3,6254327	-60,664413	0,003199971	0,003308461	0,0029864174
16,644531	8	5,4790912	-3,5792878	-61,102676	7,8962112e-05	7,7795412e-05	-0,00054957916
16,654297	8	5,4944639	-3,5389502	-60,298519	0,0034074932	0,0034893127	0,0031884126
16,664063	8	5,4841461	-3,4883988	-59,967712	3,5303674e-05	2,1579908e-05	-0,00065409415
16,673828	8	5,5009122	-3,4665208	-60,778019	0,0034522223	0,003475596	0,0032038058
16,683594	8	5,4884119	-3,4154298	-59,96246	-0,00015302357	-0,00013451005	-0,0007856572
16,693359	8	5,5080762	-3,3644674	-59,612934	0,0037234777	0,0037522169	0,0034653558
16,703125	8	5,4976726	-3,3212342	-60,116295	-0,00033888486	-0,00033259887	-0,00094019121
16,712891	8	5,5092363	-3,2427888	-59,947205	0,0036542106	0,0036567803	0,0033824767
16,722656	8	5,5068369	-3,1870415	-60,59222	-0,00018629769	-0,0001462712	-0,00083491567
16,732422	8	5,5221496	-3,1296494	-59,008934	0,0037014931	0,0037051949	0,0034597216
16,742188	8	5,5181293	-3,0585165	-58,484169	-0,00028758455	-0,00022324588	-0,00088035548
16,751953	8	5,5272503	-2,9974797	-60,027	0,0035472836	0,0036042084	0,00326944
16,761719	8	5,5227857	-2,934787	-60,11216	-0,00013590427	-0,00012181932	-0,0007804432
16,771484	8	5,5359097	-2,895905	-58,99826	0,0036333357	0,0037033882	0,0033379807
16,78125	8	5,532691	-2,8586919	-58,635773	-0,0001964056	-0,00020340231	-0,00080975424
16,791016	8	5,541791	-2,7899568	-58,040936	0,0036111074	0,0037078839	0,003363875
16,800781	8	5,5426941	-2,7447467	-57,967735	-0,00010731121	-2,6641646e-05	-0,00074792607
16,810547	8	5,5437078	-2,7110827	-57,056343	0,0033158599	0,00334071	0,0030558596
16,820313	8	5,5544205	-2,6539893	-55,642651	0,00027499022	0,00035641424	-0,00029056289
16,830078	8	5,5445027	-2,6050344	-57,042091	0,0029275885	0,0029922512	0,0026052422
16,839844	8	5,5690756	-2,5456917	-56,138298	0,00074458268	0,00082869898	0,00021608867
16,849609	8	5,5521798	-2,4685783	-55,26239	0,0023003768	0,0023107363	0,0019682103
16,859375	8	5,5755634	-2,4046926	-54,061935	0,001351036	0,0015181227	0,00095434312
16,869141	8	5,5703421	-2,3194325	-53,580479	0,0020450458	0,0020611258	0,0016063623
16,878906	8	5,5834222	-2,2623589	-53,508057	0,0014078016	0,0015957663	0,00099774799
16,888672	8	5,5844026	-2,1988828	-50,942638	0,0018861201	0,001968028	0,0014448112
16,898438	8	5,5870419	-2,1091902	-50,491077	0,0014383821	0,0016148386	0,0010593646
16,908203	8	5,5957642	-2,0371525	-50,30645	0,0019424172	0,0020494051	0,0015877675
16,917969	8	5,6025562	-1,9585654	-49,188416	0,0013919825	0,0015440722	0,00091274444
16,927734	8	5,6034079	-1,8990852	-47,788193	0,0019400397	0,0020274995	0,0015652436
16,9375	8	5,6170239	-1,8579825	-46,397579	0,0015502857	0,001681132	0,0011442286
16,947266	8	5,6067724	-1,7816726	-45,841801	0,0016324453	0,0017255733	0,0012345773
16,957031	8	5,6337237	-1,6926993	-46,564491	0,0019238748	0,0020239342	0,0015560364
16,966797	8	5,6102023	-1,6323594	-44,113285	0,0010728496	0,001201354	0,00058815
16,976563	8	5,6450205	-1,5705417	-42,253788	0,0025770625	0,0025646598	0,0022284016
16,986328	8	5,6216593	-1,5168791	-42,118114	0,00056125748	0,00067665533	5,8205187e-05
16,996094	8	5,6559749	-1,43611	-40,718113	0,0031251214	0,0031480389	0,0028199991
17,005859	8	5,6405268	-1,3399882	-39,178581	0,00014826655	0,00020085863	-0,00047770343
17,015625	8	5,6621184	-1,2705054	-37,272034	0,0032788424	0,0033806839	0,0030850833
17,025391	8	5,6587138	-1,1839062	-35,171417	-7,7624281e-06	6,8890804e-05	-0,00064542098
17,035156	8	5,6714897	-1,1170081	-35,24836	0,0032861137	0,0033103684	0,0030471005
17,044922	8	5,6695075	-1,0517073	-32,993237	9,2296759e-05	7,8039593e-05	-0,00059559196
17,054688	8	5,6845136	-0,97321552	-29,884502	0,0032985283	0,0033151775	0,0030341623
17,064453	8	5,6824565	-0,92480457	-29,041004	0,00013443831	0,00017102575	-0,00047123714
17,074219	8	5,7027359	-0,83337671	-26,859194	0,0033086627	0,0033259711	0,0030067083
17,083984	8	5,6929436	-0,73409432	-25,080778	-9,0928661e-05	-4,2128959e-05	-0,0006734808
17,09375	8	5,7154284	-0,69230384	-22,613314	0,0035176214	0,0036446869	0,0032921298
17,103516	8	5,7071524	-0,65370631	-20,744539	-0,00020377833	-0,00013262674	-0,00085559569
17,113281	8	5,7258215	-0,59030026	-20,021013	0,0036179032	0,0036148482	0,0033407449
17,123047	8	5,7220664	-0,51133537	-17,591101	-0,00022771157	-0,00019080529	-0,00090689294
17,132813	8	5,740819	-0,4398239	-14,385525	0,0037359863	0,0038335542	0,0034987605
17,142578	8	5,7437477	-0,39475343	-12,934673	-0,00028092429	-0,00021954445	-0,00087905163
17,152344	8	5,7578692	-0,33048782	-9,9697151	0,0035785157	0,0035470882	0,0032766082
17,162109	8	5,7569971	-0,24247617	-6,7954884	-0,00024048626	-0,00018856896	-0,00084754708
17,171875	8	5,7782049	-0,19919482	-3,2462552	0,0037379235	0,0037646811	0,0034348448
17,181641	8	5,778904	-0,12687631	0,70240349	-0,00021683867	-0,00021688902	-0,00086996192
17,191406	8	5,7973709	-0,075742789	3,985148	0,0035481618	0,0035839831	0,0032976668
17,201172	8	5,8003144	-0,017960742	7,5415335	-0,00013056939	-5,568465e-05	-0,00073886407
17,210938	8	5,8160667	0,016212836	10,778177	0,0034603132	0,0035418828	0,0032366754
17,220703	8	5,8261847	-0,034063496	9,9044476	-5,5162091e-05	3,0159135e-05	-0,00064320758
17,230469	8	5,8325081	-0,004012417	9,8551064	0,0032401362	0,0033354673	0,0030062811
17,240234	8	5,859962	0,017159153	10,170266	0,00045075087	0,00052208605	-0,00014941761
17,25	8	5,8579507	-0,00028079376	10,687988	0,0027463837	0,0027802351	0,0024027773
17,259766	8	5,8948989	0,0094735064	10,087788	0,00093252823	0,0010320086	0,00045935492
17,269531	8	5,8978739	-0,021188892	9,9027157	0,0022388722	0,0023408742	0,0018869292
17,279297	8	5,9370518	0,0027397648	10,459274	0,0013615752	0,0014660083	0,00087311305
17,289063	8	5,954175	0,018534623	10,326728	0,0018748255	0,0019639574	0,0015127707
17,298828	8	5,9804168	-0,0084570609	9,9265766	0,0014187702	0,0016180529	0,0010176555
17,308594	8	6,0149326	0,0081181526	9,7931366	0,0019997689	0,0019977065	0,0015732967
17,318359	8	6,0476727	0,0092463568	10,461062	0,0014358686	0,0016458152	0,0011083863
17,328125	8	6,0844307	0,011550263	10,396801	0,0019928373	0,0020363738	0,0015839826
17,337891	8	6,123486	0,021202862	9,755641	0,001334883	0,0016162572	0,0010732393
17,347656	8	6,156539	-0,015921984	9,7328987	0,001898058	0,0019344585	0,0014881107
17,357422	8	6,2093792	-0,0019546598	10,231342	0,0016650917	0,0017119908	0,0012317766
17,367188	8	6,2325149	0,022516865	10,64904	0,0015356366	0,0016867007	0,0011605941
17,376953	8	6,3486953	-0,0021555461	10,282751	0,0019860342	0,0020908786	0,001615301
17,386719	8	6,347352	-0,0039833598	9,8762293	0,0010079882	0,0010599591	0,00055267522
17,396484	8	6,4998713	-0,013243686	9,9430609	0,0027501695	0,0027848931	0,0024767334
17,40625	8	6,5282474	-0,011051539	8,3754768	0,00038964214	0,00050259492	-0,00016371429
17,416016	8	6,6547003	0,59800911	-7,034596	0,00311049	0,0031760875	0,0028283035
17,425781	8	6,7227654	0,94869202	-24,47348	8,2205952e-05	0,00010735093	-0,00050063815
17,435547	8	6,8010859	1,4812784	-34,197887	0,0033293799	0,0033903525	0,0030991163
17,445313	8	6,8417683	2,1557837	-39,552971	1,3715035e-05	1,2223027e-05	-0,00055619504
17,455078	8	6,8786578	2,6002293	-43,947044	0,0031878366	0,003306228	0,003012805
17,464844	8	6,8877621	2,6437654	-45,177395	0,000132079	0,00013865269	-0,00043811669
17,474609	8	6,9060512	2,5227978	-45,183712	0,0032902197	0,0033447691	0,0030784078
17,484375	8	6,887403	2,5394046	-45,301113	-2,015222e-05	5,8489968e-06	-0,00060533686
17,494141	8	6,8931985	2,5459044	-45,994854	0,0033112876	0,0033949912	0,003078792
17,503906	8	6,8562965	2,2836471	-46,987774	-9,8324817e-05	-6,4860797e-06	-0,00066351425
17,513672	8	6,8383427	1,9391469	-44,132622	0,0035664407	0,0036409548	0,0033666256
17,523438	8	6,8198657	1,7514694	-44,447445	-0,00031502015	-0,00024561421	-0,00089894212
17,533203	8	6,8371077	1,7727946	-45,620407	0,0037670881	0,003847332	0,0035616769
17,542969	8	6,8345418	1,8641236	-45,045017	-0,00022689477	-0,00021433923	-0,00081472844
17,552734	8	6,83532	1,8990138	-44,516342	0,0035557107	0,0036478871	0,0033344573
17,5625	8	6,8590522	2,1032426	-44,665318	-0,00026775801	-0,00022771652	-0,00093970343
17,572266	8	6,8974791	2,5203888	-46,248493	0,003642071	0,0037051321	0,0033498041
17,582031	8	6,9242134	3,0187674	-48,578773	-0,00011587064	-3,0453957e-05	-0,00072076987
17,591797	8	6,9602604	3,4265552	-48,927963	0,0035819123	0,0035937345	0,0033360445
17,601563	8	6,9696355	3,6434426	-50,431061	-0,00021551357	-0,00018668768	-0,00087437325
17,611328	8	6,9839153	3,6881769	-52,214062	0,0035942262	0,0036658342	0,0033876344
17,621094	8	6,9798598	3,6808605	-51,622467	-0,00024282388	-0,00014882593	-0,00083829788
17,630859	8	6,9797888	3,7024786	-52,180645	0,003480694	0,0035095287	0,0031805658
17,640625	8	6,9763613	3,6327367	-51,579494	0,00016254337	0,00021201849	-0,00041982756
17,650391	8	6,9557791	3,4234662	-52,009708	0,0031071012	0,0032161633	0,002873386
17,660156	8	6,9581928	3,1944218	-52,411427	0,00046960986	0,00052362273	-8,3890627e-05
17,669922	8	6,9303365	3,0486767	-50,525608	0,0025537903	0,0026208297	0,0022645704
17,679688	8	6,9481478	3,0382044	-50,184689	0,001198591	0,0012870069	0,00070350245
17,689453	8	6,9336138	3,0492897	-51,796196	0,0020372868	0,0020994795	0,0016607698
17,699219	8	6,9398031	3,0559282	-51,499756	0,0012992693	0,0014778752	0,00087319885
17,708984	8	6,9450731	3,1270256	-50,586349	0,0019676816	0,0020263884	0,0015656088
17,71875	8	6,9645576	3,3508353	-50,939789	0,0015637571	0,0016633333	0,0011212545
17,728516	8	6,9868379	3,6832333	-51,651356	0,0019301211	0,0020062372	0,0015711966
17,738281	8	7,0059891	3,9970381	-54,070316	0,0012916541	0,0015301175	0,0009311696
17,748047	8	7,0193653	4,2213793	-53,505878	0,0019743773	0,0020579607	0,0015712839
17,757813	8	7,0326667	4,3267126	-53,153168	0,0014174811	0,0016462654	0,0010440416
17,767578	8	7,0265379	4,3313699	-55,793022	0,0018328275	0,0018445298	0,0013541898
17,777344	8	7,0391192	4,3485885	-56,110638	0,0016086656	0,001816842	0,0012774905
17,787109	8	7,0161338	4,3382416	-55,273232	0,001489184	0,0015111495	0,0010049371
17,796875	8	7,0409575	4,2717104	-54,777077	0,0023089107	0,0023269933	0,0019349866
17,806641	8	7,0061288	4,1775393	-54,170284	0,00075593783	0,00094365561	0,00031179094
17,816406	8	7,0298338	4,0926981	-54,689796	0,0027417452	0,002761102	0,0024842967
17,826172	8	6,9976921	4,0409231	-53,434353	0,00033381896	0,00030210649	-0,00029287781
17,835938	8	7,0160713	4,0207334	-52,940937	0,0031980735	0,0032618281	0,0030013344
17,845703	8	7,0028639	3,9942665	-54,750534	5,9898302e-05	1,8641585e-05	-0,0006411185
17,855469	8	7,0132594	3,9980769	-55,395885	0,0033435565	0,0034228556	0,0030679165
17,865234	8	7,0058494	4,0113449	-54,967236	5,8987789e-05	7,6561118e-05	-0,00059529627
17,875	8	7,0209465	4,035058	-54,555798	0,0034035768	0,0034172956	0,003092268
17,884766	8	7,0163341	4,1427131	-54,717789	3,8060316e-05	9,5513824e-05	-0,00058313936
17,894531	8	7,0345068	4,2807751	-56,19418	0,0032207971	0,0032618504	0,0030128609
17,904297	8	7,0289536	4,4012394	-54,414253	3,4967597e-05	0,00012089818	-0,00059169263
17,914063	8	7,0535283	4,5069747	-54,584686	0,0035054116	0,003545135	0,0032719073
17,923828	8	7,0428638	4,5733314	-56,222176	-0,00018159873	-0,00014897407	-0,0008623813
17,933594	8	7,0596929	4,6223254	-57,046787	0,0036320854	0,0036145099	0,003377157
17,943359	8	7,0488219	4,6273255	-57,178604	-0,00018715364	-0,00015017227	-0,00084267801
17,953125	8	7,0579386	4,5969362	-56,340694	0,0037109279	0,0037929595	0,0034290168
17,962891	8	7,0477309	4,595273	-56,585392	-0,00038252809	-0,00032858283	-0,0010420433
17,972656	8	7,0513277	4,5998168	-57,045612	0,003676258	0,0037151857	0,0034234684
17,982422	8	7,0482545	4,6101861	-56,353825	-0,00011997428	-7,8990997e-05	-0,0007018256
17,992188	8	7,0592799	4,6109614	-55,399406	0,0036282497	0,0036700841	0,0033144783
18,001953	8	7,0470405	4,5720563	-56,867359	-0,00029154064	-0,00021361688	-0,00096152432
18,011719	8	7,0569353	4,5694366	-56,866573	0,0036436324	0,0036421542	0,0032955734
18,021484	8	7,0478396	4,6014132	-56,697372	-0,00015114507	-0,00015047524	-0,00082700467
18,03125	8	7,0555143	4,5792441	-55,894108	0,003498951	0,0035212263	0,0032690498
18,041016	8	7,0495439	4,5612364	-56,225471	-7,1410614e-05	-4,2144675e-05	-0,00067726953
18,050781	8	7,0522828	4,5587602	-57,82172	0,0034238633	0,0034982804	0,0031686234
18,060547	9	7,0595322	4,5762143	-56,800861	0,00015358506	0,00021174375	-0,00046057205
18,070313	9	7,0449858	4,5925674	-55,917408	0,0029999216	0,0030789627	0,0026961251
18,080078	9	7,0650129	4,5726109	-56,164841	0,00071691419	0,00079355144	0,00013294033
18,089844	9	7,0450563	4,5846539	-55,319778	0,0024729804	0,0024574841	0,0021182396
18,099609	9	7,0655279	4,602242	-55,483395	0,0011744663	0,0012420011	0,00063802802
18,109375	9	7,0499425	4,6051598	-55,927074	0,0020170095	0,0020679075	0,0016599309
18,119141	9	7,0601268	4,6274128	-55,286697	0,0015516864	0,0016808021	0,0011204418
18,128906	9	7,062336	4,6376657	-55,936241	0,0019511119	0,0020112228	0,0015321053
18,138672	9	7,060976	4,6445551	-55,191368	0,0014081177	0,0016015676	0,00098179607
18,148438	9	7,0624323	4,6550765	-54,712872	0,0019601439	0,0020243803	0,0015398071
18,158203	9	7,0602999	4,641243	-55,28083	0,0013794423	0,001561934	0,00092217932
18,167969	9	7,0577655	4,6447606	-55,022331	0,001943877	0,0019855353	0,0015259204
18,177734	9	7,0654197	4,6643739	-55,67165	0,0014529345	0,0016420956	0,0010918456
18,1875	9	7,0509748	4,6593008	-55,451096	0,0017260056	0,0018013662	0,0013492377
18,197266	9	7,071044	4,6464109	-55,630077	0,0018278739	0,0019028941	0,0014230005
18,207031	9	7,045887	4,6210489	-56,330299	0,0012677191	0,001409556	0,00084311003
18,216797	9	7,0759339	4,6267624	-56,473465	0,0023576233	0,0024594208	0,0020384833
18,226563	9	7,0425696	4,6662269	-56,249386	0,00062585081	0,0006334114	4,7983776e-05
18,236328	9	7,0702033	4,6407285	-57,897717	0,0029830311	0,0029565662	0,0026886752
18,246094	9	7,047297	4,6254916	-56,111366	0,00015793965	0,00024574605	-0,00041923413
18,255859	9	7,0659266	4,6219459	-55,850746	0,0033362745	0,0033461507	0,003103721
18,265625	9	7,0533614	4,6213202	-56,525375	4,8012007e-05	5,7557481e-05	-0,00058607594
18,275391	9	7,0631332	4,6252847	-56,319126	0,0033552372	0,0033895506	0,0031085603
18,285156	9	7,0562177	4,6231947	-57,74511	5,502261e-05	8,9226232e-05	-0,00058328686
18,294922	9	7,0617561	4,6236687	-56,598412	0,0033069265	0,0033403735	0,0030344704
18,304688	9	7,050952	4,6333213	-56,243408	-7,6756987e-06	5,0739327e-05	-0,00066236465
18,314453	9	7,0635314	4,6160765	-57,481079	0,0033990503	0,003434374	0,0031597193
18,324219	9	7,0497961	4,6054983	-56,428368	1,3841782e-06	6,5064232e-05	-0,00065585587
18,333984	9	7,0665274	4,6203551	-56,461002	0,0034813555	0,0035670362	0,0032021252
18,34375	9	7,0485029	4,6220226	-55,518318	-0,00021898435	-0,00018299295	-0,00085760013
18,353516	9	7,0644455	4,6277184	-55,878014	0,0037110064	0,0037422504	0,0034522419
18,363281	9	7,0514088	4,5990543	-56,697651	-0,00035256235	-0,0003437174	-0,00092223997
18,373047	9	7,056685	4,5736599	-54,949467	0,0036007387	0,0036708922	0,0033374224
18,382813	9	7,0487552	4,5875649	-55,532177	-0,00017031387	-0,00015783211	-0,00081377616
18,392578	9	7,0569749	4,5734434	-57,54361	0,0037014438	0,0037629346	0,0034911237
18,402344	9	7,0499153	4,5443993	-56,465137	-0,00026054418	-0,00019976695	-0,00084793672
18,412109	9	7,0539017	4,5083861	-55,819283	0,0035164873	0,0035717059	0,0032437935
18,421875	9	7,0426679	4,4681988	-55,7757	-8,3210616e-05	-4,1490712e-05	-0,0007682764
18,431641	9	7,0486908	4,4679909	-56,589973	0,0036700766	0,0037071223	0,0033501047
18,441406	9	7,0400767	4,4254584	-57,485661	-0,00033137374	-0,00027202768	-0,00094493781
18,451172	9	7,0437298	4,3565955	-55,735519	0,0036145046	0,0036858302	0,0033554423
18,460938	9	7,0395951	4,3121772	-55,129063	-4,4986518e-05	5,9441663e-06	-0,00067320256
18,470703	9	7,0342731	4,2912097	-57,586021	0,0032839931	0,0033555306	0,0030145473
18,480469	9	7,0386229	4,2768183	-57,338531	0,00026886328	0,00030508148	-0,00035224439
18,490234	9	7,0234375	4,2297049	-56,609585	0,0028841498	0,0029491945	0,0025938333
18,5	9	7,0420461	4,1733694	-56,476704	0,00084543123	0,00088457717	0,00031055213
18,509766	9	7,0176654	4,1645103	-56,605618	0,0022295895	0,0022928109	0,0018671369
18,519531	9	7,033422	4,1456304	-57,164524	0,001289074	0,0014381699	0,00083868171
18,529297	9	7,0217314	4,098114	-56,070797	0,0020366297	0,0020580301	0,0016447434
18,539063	9	7,027132	4,0717683	-55,213329	0,0014811775	0,001602872	0,0010770814
18,548828	9	7,0233293	4,0182381	-56,477432	0,0018339271	0,001927654	0,0014307713
18,558594	9	7,0146236	3,9843078	-56,25531	0,0013456413	0,0015231865	0,00094594061
18,568359	9	7,0145402	3,9482193	-55,704285	0,0020472005	0,0020927405	0,001645982
18,578125	9	7,0119157	3,8789964	-55,472832	0,001371109	0,0015834162	0,00095426128
18,587891	9	7,0046725	3,8362248	-56,314487	0,0019312025	0,0019858088	0,0015594127
18,597656	9	7,0103407	3,7790706	-57,149715	0,0014920908	0,0016915366	0,0010882026
18,607422	9	6,9918718	3,7205925	-55,605099	0,0017157263	0,0017309863	0,0012816418
18,617188	9	7,0112839	3,6768239	-54,904819	0,0019696644	0,0020938162	0,0015561268
18,626953	9	6,9777279	3,6334648	-56,583488	0,0010286118	0,0011380475	0,00048823145
18,636719	9	7,0043473	3,6199303	-56,377632	0,0025488231	0,0025191677	0,0021977779
18,646484	9	6,9725518	3,5713835	-54,945221	0,00062510383	0,00067879388	4,4152403e-05
18,65625	9	6,9978738	3,49315	-54,294895	0,00311901	0,003119651	0,0028277808
18,666016	9	6,9736156	3,4608374	-53,328072	5,5794662e-05	0,00012168952	-0,00052526954
18,675781	9	6,9859929	3,4481363	-55,540222	0,0033345744	0,0033693591	0,0030478498
18,685547	9	6,968895	3,393791	-54,625031	-1,4478574e-05	6,6286011e-05	-0,00065423362
18,695313	9	6,9769974	3,3268352	-55,001545	0,0033365902	0,0034137501	0,0030693812
18,705078	9	6,9630413	3,2468948	-54,842903	1,1208031e-05	2,8637005e-05	-0,00061752519
18,714844	9	6,9671779	3,2063262	-54,551044	0,0033267983	0,0033440429	0,00307824
18,724609	9	6,9543858	3,1694148	-53,963474	0,00011565608	0,00015951082	-0,0005106146
18,734375	9	6,9647641	3,0941832	-53,19368	0,003390671	0,0034012871	0,0031013931
18,744141	9	6,9453773	3,0454686	-52,72871	-0,00012039891	-7,993076e-05	-0,00076083594
18,753906	9	6,9564905	2,9786632	-54,417381	0,0035312155	0,0035274164	0,0032780133
18,763672	9	6,9388208	2,9345286	-53,043087	-0,00018199076	-0,00014004123	-0,00088105979
18,773438	9	6,9490261	2,9119668	-51,88834	0,0036502504	0,0036579631	0,00338248
18,783203	9	6,9351888	2,8472574	-53,061249	-0,00030362935	-0,00030891504	-0,000972523
18,792969	9	6,9402165	2,8056424	-52,910091	0,0037968697	0,0038474633	0,0035509742
18,802734	9	6,9336119	2,7703238	-52,919594	-0,00023169458	-0,00017417507	-0,00082113675
18,8125	9	6,9344897	2,7111156	-52,184166	0,0035115073	0,0035378323	0,0032792687
18,822266	9	6,9190836	2,6532588	-52,177681	-0,00028447917	-0,00022316322	-0,00087828387
18,832031	9	6,9262915	2,592257	-51,828773	0,0036474308	0,0036897943	0,0034665675
18,841797	9	6,911974	2,5358064	-50,013699	-0,00023190209	-0,00014153484	-0,00084914395
18,851563	9	6,914907	2,467921	-49,49564	0,0035298513	0,0036071702	0,0032954079
18,861328	9	6,9051499	2,379446	-50,482582	-0,00010722142	-6,4334599e-05	-0,0007030433
18,871094	9	6,9059973	2,3211112	-50,004646	0,0034602717	0,0034738998	0,0032902975
18,880859	9	6,8987789	2,2767749	-49,245525	-0,00010317497	-6,5536296e-05	-0,00074743049
18,890625	9	6,8805418	2,1783407	-48,932655	0,0032845095	0,0033138471	0,0030471468
18,900391	9	6,8909078	2,0969954	-48,194546	0,00041898666	0,00051604671	-0,00014101679
18,910156	9	6,8535385	2,0247643	-48,980267	0,0027173655	0,0027035917	0,0024280273
18,919922	9	6,8704863	1,972509	-47,614799	0,00086688477	0,00099400734	0,00037496022
18,929688	9	6,864378	1,9237278	-46,362206	0,0022140809	0,0023090306	0,0019801788
18,939453	9	6,8547482	1,8252863	-47,67688	0,0014288812	0,0015307581	0,0009720606
18,949219	9	6,850666	1,7561808	-45,983791	0,0018380327	0,0019054366	0,0014330496
18,958984	9	6,8446431	1,7031792	-45,845211	0,0013852076	0,0015717234	0,0010170515
18,96875	9	6,8355556	1,6328621	-44,732372	0,0019897628	0,0020076097	0,0015600254
18,978516	9	6,8261867	1,5642244	-44,321606	0,0014464053	0,0016123656	0,001050947
18,988281	9	6,833138	1,4791397	-44,297913	0,001979473	0,0019875257	0,0015468602
18,998047	9	6,8257465	1,4017621	-42,41975	0,0014126464	0,0015860838	0,0010263376
19,007813	9	6,7936363	1,3307387	-40,29393	0,0019375309	0,0019448203	0,0015243847
19,017578	9	6,8147421	1,2451183	-40,411057	0,0016130765	0,0016906171	0,0011522116
19,027344	9	6,7793107	1,1724137	-38,298702	0,0015437612	0,0016302525	0,0011144052
19,037109	9	6,7890511	1,1110718	-36,394222	0,0020294592	0,0021467279	0,0016278354
19,046875	9	6,7408209	1,0333345	-35,222488	0,0010125579	0,0010362641	0,00036645404
19,056641	9	6,7914104	0,9655757	-33,490284	0,0027766638	0,0027838915	0,0024383613
19,066406	9	6,7334404	0,88920283	-32,424553	0,00035689984	0,00043345062	-0,00025053901
19,076172	9	6,7454252	0,81690198	-29,645451	0,0031122114	0,0031743336	0,0028854113
19,085938	9	6,7249222	0,77909648	-27,509909	0,00010942902	8,2143815e-05	-0,00052989414
19,095703	9	6,7190518	0,69904429	-25,830679	0,0033090992	0,0034148719	0,0030670031
19,105469	9	6,7166739	0,61788875	-23,201052	-5,0634553e-05	-8,3693885e-06	-0,00066491903
19,115234	9	6,7260737	0,5506525	-21,123793	0,0033216588	0,0033724229	0,0030555781
19,125	9	6,6939344	0,48573351	-18,587374	5,4056145e-05	0,00014061021	-0,00056096865
19,134766	9	6,6897707	0,432742	-16,50095	0,003384731	0,0034273111	0,0031575137
19,144531	9	6,6676574	0,3509489	-14,071818	-0,0001054944	-2,5801128e-05	-0,0007151165
19,154297	9	6,6343827	0,27401504	-9,8026915	0,0033582503	0,0033814129	0,0031440293
19,164063	9	6,6310387	0,23587374	-5,8675556	-7,8156445e-05	-8,1598409e-06	-0,00073537044
19,173828	9	6,6651874	0,17169547	-2,2397563	0,0035979573	0,0036392356	0,0033145861
19,183594	9	6,6005535	0,10512947	1,28204	-0,00032370197	-0,00024725858	-0,00091943028
19,193359	9	6,5838537	0,056158751	6,0260854	0,0037401882	0,0037885294	0,0034924785
19,203125	9	6,6000719	0,020081084	10,600146	-0,00021372747	-0,00016932143	-0,00083911454
19,212891	9	6,5709991	0,018541887	10,112264	0,0036639338	0,0036553962	0,0033842281
19,222656	9	6,5383716	-0,020265486	9,6165571	-0,00030442548	-0,0002551591	-0,0009644758
19,232422	9	6,5395541	0,018632971	10,494199	0,0036287848	0,0036169745	0,0033783985
19,242188	9	6,4965668	0,011329539	10,814499	-0,00012423669	-0,00011791592	-0,00076550886
19,251953	9	6,480464	0,0068980269	9,8436508	0,0035601286	0,0036007238	0,0033401933
19,261719	9	6,4627709	0,018729363	9,7598877	-0,00027024333	-0,00026414433	-0,00091426179
19,271484	9	6,4299684	-0,0094385818	10,519344	0,0036555224	0,0036767041	0,0034024143
19,28125	9	6,4015799	0,012730155	10,575224	-0,00022087537	-0,00017528044	-0,00087418081
19,291016	9	6,3290019	0,030483864	9,870697	0,0035170284	0,0034725417	0,0032238543
19,300781	9	6,3147492	0,0013561919	9,6532707	8,5498905e-05	0,00010292628	-0,00055681809
19,310547	9	6,2503414	-0,0065350905	10,513365	0,0031369608	0,0031799271	0,0028424831
19,320313	9	6,2304935	-0,0084171072	10,717213	0,00051775976	0,00055936835	-6,9316884e-05
19,330078	9	6,1746845	0,021695998	9,6015816	0,0026173631	0,0026793734	0,0022552067
19,339844	9	6,1601896	0,025598053	9,9580917	0,0011237036	0,0012286857	0,00064719265
19,349609	9	6,1039824	-0,0089842826	10,590199	0,0020857949	0,002118635	0,0016965393
19,359375	9	6,0740752	-0,012863707	10,78818	0,0013243828	0,0014964128	0,00090974761
19,369141	9	6,0212951	0,0064772554	10,353495	0,0019096779	0,0019807094	0,0014890473
19,378906	9	5,9792423	0,0048648566	9,7258015	0,001487115	0,0016156562	0,0010898761
19,388672	9	5,937953	-0,012724567	10,656193	0,0019670711	0,0020191332	0,0015859508
19,398438	9	5,8875136	-0,010569859	10,485817	0,0013945459	0,0015379561	0,00097030296
19,408203	9	5,8354368	-0,034174137	7,2766652	0,0019048549	0,0019624315	0,0015075614
19,417969	9	5,7881312	-0,32855469	-6,2868185	0,0013756856	0,0015736884	0,00099596311
19,427734	9	5,7286711	-0,67014557	-15,625264	0,0018904695	0,0018773363	0,0014837233
19,4375	9	5,6951466	-1,30381	-23,417137	0,0016822334	0,001861059	0,0012680696
19,447266	9	5,6298332	-1,8582979	-32,195728	0,001413419	0,0014957123	0,00095190021
19,457031	9	5,6279116	-2,2416377	-39,45116	0,0022871697	0,0023257106	0,0019540151
19,466797	9	5,5803199	-2,4390681	-41,090214	0,00077139068	0,00092329603	0,00032727941
19,476563	9	5,60676	-2,4619813	-41,484276	0,0028229288	0,0028280034	0,0025125211
19,486328	9	5,5803576	-2,4695272	-43,872726	0,00022422653	0,00023058732	-0,00040911764
19,496094	9	5,601747	-2,4180229	-43,439213	0,0032147453	0,0032717208	0,0029696107
19,505859	9	5,595912	-2,2796614	-43,709053	2,2452368e-05	7,2086987e-05	-0,00058530027
[truncated: 122,987 more rows]
