# Supplementary material for: Medial open wedge osteotomy yields comparable stability to lateral open wedge procedure on the distal femur
Source: PLoS One. 2024 Sep 25;19(9):e0310869. doi: 10.1371/journal.pone.0310869 (PMC11423964; doi:10.1371/journal.pone.0310869)
Supplement: S1 File — This file contains all raw data in csv format as it was stored on the testing machine. (ZIP) [file pone.0310869.s001.zip › Specimens/M1_Torsion/specimen.log]

(06/18/2021 11:51:47) Information [Stmgr] "Regelart umgestellt auf: Torsional Winkel"
(06/18/2021 11:51:47) Information [Stmgr] "Manueller Sollwert aktiviert: Torsional Winkel"
(06/18/2021 11:51:54) Information [Stmgr] "Manueller Sollwert deaktiviert: Torsional Winkel"
(06/18/2021 11:52:38) Information [Stmgr] "Regelnde Anwendung -- Basic TestWare"
(06/18/2021 11:52:39) Information [Stmgr] "Regelnde Anwendung -- MPT"
(06/18/2021 11:52:41) Information [Stmgr] "Regelnde Anwendung -- Basic TestWare"
(06/18/2021 11:52:42) Information [Stmgr] "Regelnde Anwendung -- Station Manager"
(06/18/2021 11:52:44) Information [Stmgr] "Regelnde Anwendung -- Basic TestWare"
(06/18/2021 11:52:51) Information [Stmgr] "Regelnde Anwendung -- MPT"
(06/18/2021 11:52:59) Information [Stmgr] "Regelnde Anwendung -- Basic TestWare"
(06/18/2021 11:54:00) Information [Stmgr] "Zugriffsebene geändert auf: Kalibrierung"
(06/18/2021 11:54:11) Information [Stmgr] "Regelnde Anwendung -- MPT"
(06/18/2021 11:54:30) Information [MPT Runtime] "Prozedur beginnt: Zyklische_Torsion_axial_load.000"
(06/18/2021 11:54:30) Information [Stmgr] "Test wird ausgeführt"
(06/18/2021 11:54:30) Information [MPT Runtime] "Läuft"
(06/18/2021 12:14:50) Information [MPT Runtime] "Übergang nach Stopp"
(06/18/2021 12:14:50) Information [Stmgr] "Test angehalten."
(06/18/2021 12:14:50) Information [MPT Runtime] "Angehalten
 Laufzeit:  00:20:20 
 Kanalzähler:
    Axial -          1  Zyklen
    Torsional -        300  Zyklen"
(06/18/2021 12:14:55) Information [Stmgr] "Problem beim Aktivieren des manuellen Sollwerts : Axial Weg"
