# Supplementary material for: Medial open wedge osteotomy yields comparable stability to lateral open wedge procedure on the distal femur
Source: PLoS One. 2024 Sep 25;19(9):e0310869. doi: 10.1371/journal.pone.0310869 (PMC11423964; doi:10.1371/journal.pone.0310869)
Supplement: S1 File — This file contains all raw data in csv format as it was stored on the testing machine. (ZIP) [file pone.0310869.s001.zip › Specimens/M1_Zerstoerung/specimen.dat]

MTS793|MPT|DEU|1|2|,|.|:|49|1|1|A
Datenerfassung						Zeit:	10,015625	Sec	18.06.2021 14:02:09
Axial Z�hler	Axial Weg	Axial Kraft	Aux Input 1	Aux Input 2	Aux Input 3
segments	mm	N	V	V	V
0	-0,077051669	-74,560104	-0,0013274875	-0,00052232383	0,00066749263
0	-0,076775253	-75,216515	-0,0017837938	-0,00083227729	0,00016658581
0	-0,075630099	-75,560066	-0,0013837145	-0,00054015254	0,00062002905
0	-0,076403469	-76,050743	-0,001969107	-0,00099496206	3,0049996e-05
0	-0,076841563	-78,595879	-0,0012657825	-0,00045423192	0,00072458771
0	-0,076764077	-81,802292	-0,0018617281	-0,00098201656	0,00011968805
0	-0,07821694	-83,643791	-0,0014365929	-0,00060974399	0,00052795687
0	-0,077744573	-85,286873	-0,0016395893	-0,00073800865	0,0003526432
0	-0,078551471	-86,931351	-0,0019234378	-0,0010795544	5,4723205e-05
0	-0,078494102	-89,801697	-0,0010446445	-0,00021199201	0,0010539108
0	-0,079619139	-93,949348	-0,0026361269	-0,0018621357	-0,00084281643
0	-0,079444051	-94,093681	-0,00047548892	0,00027564121	0,0015747892
0	-0,08013472	-96,771194	-0,002990515	-0,002280446	-0,0013137351
0	-0,080691278	-100,21001	-7,6641008e-05	0,00066132715	0,0020233346
0	-0,081131607	-102,6064	-0,0032377786	-0,0025302814	-0,0015495587
0	-0,081349164	-105,59343	7,4160926e-06	0,0007743435	0,002104416
0	-0,082112104	-107,47768	-0,0032304784	-0,0024881123	-0,0014866618
0	-0,082200021	-109,48598	-5,8017031e-05	0,00072166871	0,0020907386
0	-0,082533062	-113,18481	-0,0033163032	-0,0025640619	-0,001602285
0	-0,083317608	-114,50976	-1,4669786e-06	0,00070041342	0,0020448251
0	-0,082819909	-116,30521	-0,0032759935	-0,0025650826	-0,0015165975
0	-0,084225833	-120,00242	0,00013181896	0,00087687577	0,0022531184
0	-0,084512681	-121,46797	-0,0035032225	-0,002734998	-0,0017941362
0	-0,084816664	-123,67436	0,00033549528	0,0010733622	0,0024015191
0	-0,085662305	-125,81075	-0,0034280184	-0,0027634031	-0,0017688157
0	-0,086016953	-128,8166	0,00019211322	0,00096895051	0,0023029002
0	-0,086520612	-132,35791	-0,0035354216	-0,002801355	-0,0018856637
0	-0,087933242	-133,64764	0,00036399113	0,0011016084	0,0024326402
0	-0,087165087	-135,13365	-0,0033518532	-0,0026233653	-0,0017474797
0	-0,087022781	-138,55963	0,0001766911	0,00088946108	0,0022634557
0	-0,087795407	-140,09206	-0,003548716	-0,0028291116	-0,0018320446
0	-0,088550895	-143,27249	0,00031055883	0,0010348044	0,0024514792
0	-0,089954585	-145,68396	-0,0035312348	-0,002783234	-0,0018484694
0	-0,089482218	-147,51491	0,00019770843	0,00092395343	0,0022415658
0	-0,090737641	-151,463	-0,0032605533	-0,0025178962	-0,0015280758
0	-0,090484321	-152,88916	-8,0444588e-05	0,00064474513	0,0019822435
0	-0,09117201	-155,12244	-0,0030162393	-0,0022334503	-0,0012334639
0	-0,091531873	-157,78558	-0,00062144664	0,00021490341	0,0014799145
0	-0,091779232	-159,67598	-0,0022899378	-0,0014958992	-0,00048785115
0	-0,091254711	-163,18358	-0,0012148804	-0,00037336402	0,00082006544
0	-0,092955679	-165,41205	-0,0020728065	-0,0011671819	-0,00014786718
0	-0,092872977	-167,88292	-0,0013698561	-0,00052302389	0,00063830311
0	-0,093460828	-169,78886	-0,0017292449	-0,00087347755	0,0002344486
0	-0,094568729	-170,98311	-0,0014637529	-0,00062959793	0,00045157847
0	-0,095085055	-173,74294	-0,001923288	-0,0011215822	-2,3065368e-05
0	-0,09490028	-176,82948	-0,0013783321	-0,00054299261	0,00061031227
0	-0,095238537	-178,47391	-0,0018909249	-0,0010708466	1,3817771e-05
0	-0,096709281	-181,60634	-0,0014330675	-0,00059630984	0,00053811987
0	-0,097350776	-183,85481	-0,0018010341	-0,00095967972	0,0001184806
0	-0,097022951	-186,17671	-0,0017029387	-0,00088539277	0,00022490465
0	-0,097261369	-189,22063	-0,0013244567	-0,00048000482	0,00068177772
0	-0,098214298	-190,31905	-0,0023287479	-0,0014688489	-0,00040347857
0	-0,098369271	-193,17845	-0,00075624022	3,9211372e-05	0,001305402
0	-0,099696964	-196,39569	-0,002831714	-0,0021038773	-0,0011342715
0	-0,098910183	-197,76898	-9,9749013e-05	0,00058047858	0,0019547609
0	-0,099454075	-200,01987	-0,0032841319	-0,0025414748	-0,0015236491
0	-0,099401176	-202,45123	-2,3654866e-05	0,00076437008	0,0020910732
0	-0,099950284	-206,07697	-0,0032189763	-0,0024919822	-0,0015509502
0	-0,10114387	-209,15694	-2,8930517e-05	0,00078665838	0,0020942804
0	-0,10188743	-210,11766	-0,0032541801	-0,002534803	-0,0015399391
0	-0,10252148	-211,77951	-0,00012741846	0,00061435788	0,0019877171
0	-0,10223091	-215,18686	-0,0032265603	-0,0024709064	-0,0015012199
0	-0,10261461	-217,57555	0,00011399097	0,0008309696	0,0022171673
0	-0,10280386	-220,40114	-0,003406598	-0,0026173491	-0,0016816427
0	-0,10375381	-222,14496	0,00012400895	0,00091451337	0,0022722855
0	-0,1042217	-225,46565	-0,0034788623	-0,0027497886	-0,0017374106
0	-0,10512695	-228,28448	0,00030648545	0,0010748794	0,0024061017
0	-0,10551587	-228,63647	-0,0035679685	-0,0028500855	-0,0018636581
0	-0,10492727	-229,96472	0,00027683302	0,0010061247	0,0023598308
0	-0,10643899	-234,44479	-0,0033887287	-0,0026462697	-0,0016804136
0	-0,10600165	-235,74791	0,00028556155	0,0010032641	0,0023548091
0	-0,1069352	-237,71016	-0,0035175604	-0,0027973901	-0,0018188244
0	-0,10786802	-239,9669	0,00016067119	0,00090569066	0,0022889187
0	-0,10834709	-243,75676	-0,0034158563	-0,0026440867	-0,0016698285
0	-0,10899976	-247,55634	0,00019528583	0,00089729065	0,0022564402
0	-0,1082398	-248,08946	-0,0034307484	-0,0026767254	-0,0017361996
0	-0,10949224	-251,01906	0,00013437399	0,00089589768	0,0022320228
0	-0,10968894	-253,93367	-0,0031861993	-0,002392146	-0,0014218957
0	-0,11078194	-256,18918	-0,00028179973	0,00046125823	0,0017784488
0	-0,11014938	-258,59842	-0,0026875921	-0,001830748	-0,00080913387
0	-0,11087507	-260,75162	-0,00085651479	-6,4247652e-05	0,0012271489
0	-0,11208504	-264,3241	-0,0021405776	-0,0013631531	-0,00032009988
0	-0,1123473	-267,32983	-0,0014454749	-0,00059812795	0,00060233939
0	-0,11232048	-267,4133	-0,0018560477	-0,00092968636	9,5290161e-05
0	-0,11308119	-269,34851	-0,0014277182	-0,00056178949	0,00051176519
0	-0,11396557	-273,12302	-0,0018175533	-0,00091766007	0,00013119534
0	-0,1139611	-275,48779	-0,0014318216	-0,00055762532	0,00052023918
0	-0,11385679	-277,3374	-0,0019784502	-0,0010970009	-5,702881e-05
0	-0,11488497	-278,30991	-0,0014042904	-0,00057953206	0,00056630396
0	-0,11537746	-280,77966	-0,0019079057	-0,0010428564	8,429357e-05
0	-0,11524633	-285,50684	-0,0015216814	-0,00063855055	0,00052043481
0	-0,11617541	-286,40784	-0,0016974311	-0,00075321633	0,00029741781
0	-0,11560023	-288,13791	-0,0018926031	-0,0011064439	-2,6523121e-05
0	-0,11719689	-291,19077	-0,0009904888	-0,00022585999	0,0010006892
0	-0,11793599	-293,17444	-0,0026647327	-0,0018540253	-0,00089585612
0	-0,1180999	-295,02902	-0,00042354906	0,00033119199	0,0016704492
0	-0,1179114	-295,87488	-0,0030641323	-0,0023098926	-0,0013312503
0	-0,11868402	-299,25809	-7,9478195e-06	0,00069834187	0,0020766798
0	-0,11911243	-303,39111	-0,003259151	-0,0025366133	-0,0015772415
0	-0,12000874	-305,25742	-2,1203159e-05	0,00073928369	0,0020874112
0	-0,12060478	-306,85443	-0,0031981303	-0,0024614008	-0,0015028017
0	-0,11990294	-309,33899	-3,2108946e-05	0,00071605464	0,0020832259
0	-0,12141392	-312,6586	-0,0033062166	-0,0026388799	-0,0016412548
0	-0,12200847	-315,92221	-1,0740769e-06	0,00076367042	0,00211696
0	-0,12213141	-316,34491	-0,0033660766	-0,0025411234	-0,0015647864
0	-0,12253523	-319,10663	0,00020742416	0,00089627242	0,0022520565
0	-0,1226671	-323,81543	-0,0034680115	-0,0027320683	-0,0017505015
0	-0,12300238	-325,23215	0,00031866133	0,0010629795	0,0024023792
0	-0,12400597	-326,94	-0,0035021955	-0,0027389636	-0,0017815389
0	-0,12448952	-329,49475	0,00018870574	0,00095090701	0,0022835622
0	-0,12497306	-330,81216	-0,0034834172	-0,0027800752	-0,0018023732
0	-0,12577325	-335,09341	0,00032827695	0,0010380251	0,0024070812
0	-0,12546107	-335,21756	-0,0034072308	-0,0026771652	-0,0017719537
0	-0,1262553	-337,0513	0,00018733903	0,00087687082	0,0022750341
0	-0,12650415	-340,8949	-0,0035298248	-0,0027624897	-0,0017834858
0	-0,1273416	-344,09778	0,00033990596	0,0010396838	0,0023997815
0	-0,12797788	-346,30594	-0,0035220142	-0,0027552813	-0,001768891
0	-0,12827665	-347,78571	0,00024807319	0,00093627407	0,0023024001
0	-0,12837797	-349,89551	-0,003272403	-0,0024991946	-0,0015772388
0	-0,1283735	-354,0867	-7,6546567e-05	0,00068642083	0,0020149546
0	-0,12963414	-355,4563	-0,0030170796	-0,0022371607	-0,0012439298
0	-0,12932122	-357,03128	-0,00057215232	0,00022830478	0,0014902119
0	-0,1296781	-361,1991	-0,0023054753	-0,001471684	-0,00047343981
0	-0,12959912	-363,85034	-0,0012270758	-0,00037946462	0,00077795581
0	-0,13106912	-366,39633	-0,0020132563	-0,0011423359	-0,0001643689
0	-0,13070628	-367,80392	-0,0013796561	-0,00052643998	0,00060805911
0	-0,1313664	-370,5997	-0,0017786695	-0,00084365904	0,00018148421
0	-0,13273805	-374,12793	-0,0014887658	-0,0006393384	0,00053232169
0	-0,13317987	-374,86261	-0,0019933814	-0,0010370393	-1,2948294e-05
0	-0,13378933	-376,23547	-0,0013582282	-0,00051860884	0,00062061398
0	-0,13352633	-379,99603	-0,0019508156	-0,00099392619	1,593864e-05
0	-0,13409927	-382,11252	-0,0014449812	-0,00059054582	0,00050406391
0	-0,13597086	-385,44919	-0,0017373076	-0,00092808343	0,0001488853
0	-0,13485923	-386,74091	-0,0016841143	-0,00091593829	0,00021781962
0	-0,13554096	-389,62439	-0,0013112308	-0,00044596629	0,00070638128
0	-0,13631061	-393,35312	-0,0023345142	-0,0014796435	-0,00046812615
0	-0,13665855	-394,23914	-0,00075984455	5,5382552e-05	0,0012684132
0	-0,13665482	-397,05109	-0,0028764214	-0,0020894785	-0,0010786197
0	-0,13700202	-400,47986	-0,00011597527	0,000635239	0,0019621511
0	-0,1384072	-402,41461	-0,0033009888	-0,0025532898	-0,0015616895
0	-0,13756454	-405,0416	4,7374051e-05	0,00078243081	0,0021091076
0	-0,13873503	-408,53195	-0,003277509	-0,0025123006	-0,0015284221
0	-0,13915002	-410,28186	4,1260646e-05	0,0007703451	0,0020876068
0	-0,13984442	-413,52319	-0,0032536695	-0,0025401954	-0,0015538752
0	-0,14001355	-415,67636	-0,00014079429	0,00060870417	0,0019644587
0	-0,14086589	-417,52673	-0,0032440652	-0,002498914	-0,0015307483
0	-0,14093891	-419,96072	0,00010593838	0,00082159258	0,0022541319
0	-0,14030933	-421,18436	-0,0034651093	-0,002706758	-0,0017324099
0	-0,1426436	-425,11371	0,000210281	0,00097110186	0,0022722573
0	-0,1425676	-426,80728	-0,0034548007	-0,0027015673	-0,0017361618
0	-0,14252737	-429,37662	0,00028439797	0,00099487114	0,0023858633
0	-0,1434885	-433,24469	-0,0035944281	-0,0028774047	-0,0019240133
0	-0,14393851	-434,91763	0,00033358141	0,0010408601	0,0024108377
0	-0,14490783	-438,20801	-0,0033711637	-0,0025978542	-0,0016690844
0	-0,14499575	-441,18964	0,00023871835	0,00098029128	0,0023625761
0	-0,14500618	-442,08234	-0,0035153429	-0,0027945077	-0,001888763
0	-0,14561862	-445,4863	0,00027308968	0,0010275979	0,0023401924
0	-0,14671609	-448,03741	-0,0034297225	-0,0026990585	-0,001748502
0	-0,14766306	-449,50861	0,00018979888	0,00093421771	0,0022905821
0	-0,1465477	-452,13394	-0,0034441249	-0,0026735505	-0,0017470462
0	-0,14692172	-453,68658	0,0001500966	0,00086214574	0,0022220979
0	-0,14741048	-456,50864	-0,0032248485	-0,0024692146	-0,0014569102
0	-0,14780983	-460,13586	-0,00021326297	0,00048194674	0,0017721325
0	-0,14897212	-462,23569	-0,002705537	-0,00185047	-0,00081442477
0	-0,14877468	-464,1785	-0,00089253427	-9,0814137e-05	0,0011685489
0	-0,15023425	-467,12457	-0,0022391544	-0,0014166047	-0,00029037846
0	-0,15078038	-470,33551	-0,0013361592	-0,00050589355	0,00068620476
0	-0,15062615	-471,76065	-0,0018161351	-0,00092778879	0,00017025879
0	-0,15242547	-473,45703	-0,0014276737	-0,00057905901	0,00046497525
0	-0,15262291	-475,91272	-0,0018739396	-0,00092803471	0,00010118209
0	-0,15294477	-479,73163	-0,0014533023	-0,00062800117	0,00048666517
0	-0,15340224	-481,44119	-0,0019344707	-0,0010281591	9,3196286e-06
0	-0,15230104	-483,42996	-0,0013905157	-0,00055951416	0,00053447008
0	-0,15465841	-486,56143	-0,0018734542	-0,0010136924	3,6946221e-05
0	-0,15359148	-487,87247	-0,0015281809	-0,00067452667	0,00042584428
0	-0,1543574	-491,90439	-0,0016723403	-0,00081885955	0,00026687171
0	-0,15460923	-492,40057	-0,001929759	-0,0010911545	-4,9778464e-06
0	-0,15640482	-495,54202	-0,0010323753	-0,00024904308	0,00095902942
0	-0,15540421	-499,0831	-0,0026620144	-0,0018576677	-0,00082915422
0	-0,15672222	-501,22751	-0,00046900313	0,00032331032	0,0016158004
0	-0,15705302	-502,67404	-0,0030920478	-0,0022862158	-0,0013435354
0	-0,15679747	-504,27252	-6,1950122e-05	0,0007721954	0,0020756463
0	-0,15885234	-507,76096	-0,0033017525	-0,0025711867	-0,0015712125
0	-0,15836656	-511,1308	5,8638689e-05	0,00078563066	0,002118883
0	-0,15829206	-511,72412	-0,0032187693	-0,0024809495	-0,0014640677
0	-0,15923753	-514,01227	-0,000108526	0,00068215065	0,0020313987
0	-0,15992001	-517,55927	-0,0033017902	-0,0025660482	-0,0015582357
0	-0,16024113	-519,71338	7,4125128e-05	0,00077394024	0,0021195542
0	-0,16045272	-521,34399	-0,0033086247	-0,0025366487	-0,0015356049
0	-0,1611717	-524,53265	0,00011813754	0,00089042715	0,0022426504
0	-0,16140789	-528,03998	-0,0034780256	-0,0027399275	-0,0017493332
0	-0,16290396	-531,58435	0,00032307464	0,0010962901	0,0024223872
0	-0,16190559	-532,16626	-0,0035813679	-0,0028609273	-0,0018415106
0	-0,16299933	-534,97461	0,00015985162	0,000927897	0,0022886759
0	-0,16347766	-538,20477	-0,0034338466	-0,002717284	-0,0017633849
0	-0,16353801	-541,33429	0,00033024582	0,0010565908	0,0024134719
0	-0,16463101	-543,00024	-0,0034575923	-0,0027757576	-0,0017214657
0	-0,16428754	-544,29773	0,00016733888	0,00089700671	0,0022568717
0	-0,16543269	-547,65063	-0,0034584892	-0,002699401	-0,0017770672
0	-0,1652509	-550,69482	0,00031151052	0,001108529	0,0024333724
0	-0,16609132	-551,87421	-0,0035857859	-0,0027953091	-0,0018438646
0	-0,16684383	-554,0072	0,00021423009	0,0010064516	0,0023367337
0	-0,16813949	-556,97589	-0,0033111696	-0,0025732743	-0,0015465538
0	-0,16774908	-559,45782	-8,8074739e-05	0,0006589035	0,0020058358
0	-0,16776398	-562,05475	-0,0030100525	-0,0022178229	-0,0011913389
0	-0,16828105	-563,67047	-0,00054723828	0,00020838001	0,0015307021
0	-0,16931742	-567,18988	-0,0023582219	-0,0015139375	-0,00051864679
0	-0,16952306	-571,36823	-0,0012929125	-0,00038649974	0,00073474279
0	-0,16948581	-572,55176	-0,0020047799	-0,0011351284	-0,00010203832
0	-0,17006248	-573,92938	-0,0013398159	-0,00050137041	0,00067327125
0	-0,17073452	-577,60107	-0,0017820237	-0,00086669781	0,00018711093
0	-0,17100051	-579,63275	-0,001532741	-0,00068270921	0,00043069827
0	-0,17213896	-582,54944	-0,0019408746	-0,0010877687	-0,00010415599
0	-0,17140433	-583,27264	-0,0013494735	-0,00051079784	0,00062656758
0	-0,17271936	-585,60236	-0,00192689	-0,0010200499	-1,8695428e-05
0	-0,17235652	-590,013	-0,0014334787	-0,00058496941	0,00054242398
0	-0,17354041	-591,94989	-0,0018155905	-0,00089397118	0,00012734767
0	-0,17378256	-593,47296	-0,001677974	-0,0008112092	0,00020705687
0	-0,17498881	-597,13104	-0,0013030963	-0,00048740374	0,00066079642
0	-0,17522126	-598,93243	-0,0022951583	-0,0015161901	-0,00050474389
0	-0,17581135	-603,0108	-0,00077275978	8,1667531e-06	0,0012587598
0	-0,17606243	-604,0741	-0,0028712084	-0,0020482456	-0,0011084148
0	-0,17604977	-605,92633	-0,00016176491	0,0005639029	0,0018866509
0	-0,17651767	-609,97021	-0,0032748573	-0,0024947603	-0,0015267294
0	-0,17796531	-612,30603	2,3533066e-05	0,00078242959	0,0021018262
0	-0,1785785	-614,22699	-0,0032448589	-0,0025188904	-0,0016010894
0	-0,17770231	-616,52844	3,4787226e-05	0,00072695874	0,0020726433
0	-0,17945394	-618,68793	-0,0033009932	-0,0025385749	-0,0015841688
0	-0,1785785	-622,25562	-0,00010491465	0,00061947206	0,0020001587
0	-0,17931759	-624,02808	-0,0031963605	-0,0024319561	-0,0015065465
0	-0,18032342	-625,65552	8,9977402e-05	0,00082979893	0,0021217181
0	-0,18021315	-630,79633	-0,0034414514	-0,0026989086	-0,0017522824
0	-0,18100068	-632,94891	0,00023837783	0,0009255067	0,0023402963
0	-0,18251091	-635,26343	-0,0034056604	-0,0026706206	-0,0016471479
0	-0,18182099	-637,42554	0,00024696055	0,0009838707	0,0023176707
0	-0,18225908	-640,01764	-0,0035676623	-0,0028406361	-0,0018899807
0	-0,18283129	-643,44891	0,00033753604	0,0010910479	0,0024315978
0	-0,18403679	-646,85095	-0,0033889913	-0,0026311763	-0,0016833022
0	-0,18320084	-647,95923	0,00018221064	0,0009162029	0,0022657758
0	-0,18400103	-651,43121	-0,0035576019	-0,0028409439	-0,0019281114
0	-0,18473417	-652,9646	0,00031640433	0,0010193273	0,0023378928
0	-0,18557459	-655,73169	-0,0034235523	-0,0026979388	-0,0017836837
0	-0,18569082	-658,23431	0,00013009339	0,00093084539	0,0022202432
0	-0,18600151	-660,73242	-0,0034006364	-0,0026172556	-0,00171403
0	-0,1864709	-664,67688	0,00010688862	0,00087016029	0,0021787295
0	-0,18642396	-666,55743	-0,0032370128	-0,0024590162	-0,0015109525
0	-0,18787161	-668,96875	-0,00026303911	0,00048868742	0,001767052
0	-0,18838719	-672,37463	-0,0026505024	-0,0018226302	-0,00089385599
0	-0,18806607	-673,07666	-0,00090257917	-6,6432985e-05	0,0011854504
0	-0,18848702	-675,95221	-0,0022276826	-0,001367557	-0,00033013168
0	-0,18947348	-679,38434	-0,0013489898	-0,00047987283	0,00065572403
0	-0,18961281	-680,62805	-0,0017846203	-0,00088319328	0,00016153943
0	-0,18981397	-683,76379	-0,0014394982	-0,00063376431	0,00052438764
0	-0,1905039	-685,81378	-0,0018454972	-0,00098118628	5,2138712e-05
0	-0,19056499	-688,96686	-0,0014348516	-0,00057269074	0,00055437931
0	-0,19011796	-692,00378	-0,0019959484	-0,0010626205	3,2525641e-05
0	-0,19250289	-694,14447	-0,0014196285	-0,00056941248	0,00054366176
0	-0,19312277	-697,1203	-0,0018569074	-0,00099081488	7,3893316e-05
0	-0,19281209	-700,56885	-0,0015128938	-0,00063839369	0,0004163821
0	-0,19338652	-702,85205	-0,0016360943	-0,00073564821	0,0003310277
0	-0,19403622	-705,63812	-0,0019210691	-0,0011208209	-7,8371741e-05
0	-0,19429028	-707,69141	-0,0010941529	-0,00027292088	0,00092843518
0	-0,19564778	-710,37848	-0,0026636603	-0,0018566574	-0,00082064542
0	-0,19521937	-713,71436	-0,00046447487	0,0003518028	0,0016573623
0	-0,19543543	-715,4483	-0,003071913	-0,0023414716	-0,0013650794
0	-0,19611418	-718,82532	-5,9026788e-05	0,00073385035	0,0020828035
0	-0,19665807	-721,8573	-0,0032659133	-0,0025008742	-0,0015162113
0	-0,19713268	-723,13672	1,9229774e-05	0,00078030571	0,0021170387
0	-0,19704476	-725,54144	-0,0032477286	-0,0024966251	-0,0015518944
0	-0,19823089	-728,25079	-0,00011521872	0,00067183113	0,0020125799
0	-0,1981087	-731,53241	-0,0032412522	-0,0025136122	-0,001557277
0	-0,19975901	-736,79938	6,5707718e-06	0,00078752806	0,002128094
0	-0,19939914	-736,39923	-0,0033039732	-0,0026014061	-0,0015699489
0	-0,20008311	-739,05853	0,00010285861	0,00088153547	0,0022333537
0	-0,20006299	-742,43591	-0,0034387554	-0,0027136507	-0,0017568633
0	-0,19988269	-744,40778	0,0003479101	0,0010958691	0,0024612071
0	-0,20134002	-747,63269	-0,003558072	-0,0028756927	-0,0018953017
0	-0,20148084	-748,42126	0,00021171843	0,00093634159	0,0022476099
0	-0,20241439	-751,87097	-0,0034350134	-0,0026543678	-0,0017183062
0	-0,2019912	-754,52264	0,00036715384	0,0010567111	0,0024100491
0	-0,2013661	-757,09473	-0,0034609684	-0,002732808	-0,0018204706
0	-0,2027899	-759,69458	0,0002136681	0,00088885124	0,0022260982
0	-0,20455644	-763,40686	-0,0034197252	-0,0027231101	-0,0017249149
0	-0,20406321	-765,89075	0,00028560607	0,0010433942	0,0024029373
0	-0,20507649	-768,51001	-0,0035504655	-0,0028034947	-0,0018563143
0	-0,20553395	-769,83728	0,00026364665	0,00099682482	0,002375324
0	-0,2054669	-772,70941	-0,0033170998	-0,002561226	-0,0016000521
0	-0,20525828	-776,90631	-2,9312796e-05	0,000715314	0,0020073457
0	-0,20752102	-778,50311	-0,0030347093	-0,0022576414	-0,0012716615
0	-0,20698681	-779,37598	-0,00052413857	0,00027882241	0,0015767383
0	-0,20793527	-782,83398	-0,0023765767	-0,0015775505	-0,00055228686
0	-0,20834953	-785,98895	-0,0012032646	-0,00032540032	0,00083841407
0	-0,20839497	-789,7749	-0,0020340367	-0,0011330459	-0,00010045871
0	-0,20902902	-790,84253	-0,0013957358	-0,00054863037	0,00056757749
0	-0,20933151	-793,94305	-0,0017728698	-0,00089302764	0,00017686194
0	-0,20981282	-797,34692	-0,0015311005	-0,00067385263	0,0004254895
0	-0,21064281	-799,51196	-0,0020106775	-0,0010907555	-5,7276848e-05
0	-0,21009222	-801,4444	-0,0013263164	-0,00047076421	0,00063073117
0	-0,21114275	-804,12402	-0,0019459053	-0,0010719078	5,2292744e-05
0	-0,21161363	-807,4873	-0,0014441011	-0,00058233144	0,0005914346
0	-0,21264404	-810,67798	-0,0018567891	-0,00093351456	0,00012924749
0	-0,21383837	-812,41315	-0,0017282924	-0,0008751878	0,00025100031
0	-0,21329969	-814,51581	-0,0013578315	-0,00052063202	0,00070777745
0	-0,21259263	-818,81726	-0,0023616585	-0,0015188677	-0,00051188335
0	-0,2143845	-821,71851	-0,00080647267	2,3019966e-05	0,0012589578
0	-0,21439418	-823,27356	-0,0027807921	-0,0019945172	-0,0010107023
0	-0,21423101	-825,99713	-0,00017322673	0,00054672291	0,0018962943
0	-0,21590739	-828,96057	-0,0032278993	-0,0025045925	-0,0015423846
0	-0,21673441	-833,6792	-1,9992876e-06	0,00077132863	0,0020808319
0	-0,21605119	-834,19281	-0,0032878066	-0,0025228069	-0,00151163
0	-0,21651387	-835,64642	-1,0543299e-05	0,00074309146	0,0021085413
0	-0,21813288	-840,09314	-0,0033171717	-0,0025728	-0,0015836341
0	-0,21822676	-841,599	-5,3440308e-05	0,00069707219	0,002015386
0	-0,21820739	-844,2937	-0,0031975426	-0,0024853458	-0,0014847926
0	-0,21821186	-845,95508	2,8542127e-05	0,00079427916	0,0021625254
0	-0,21861568	-848,80603	-0,003443545	-0,0027043705	-0,0017330878
0	-0,21999553	-853,22968	0,00022963417	0,00097965612	0,002294098
0	-0,21992698	-854,13629	-0,003454553	-0,0027109371	-0,0017376955
0	-0,21990389	-856,25476	0,00023650296	0,0009860046	0,0023103596
0	-0,22055581	-860,17059	-0,0035722787	-0,002916585	-0,0019175033
0	-0,22197962	-863,73065	0,00041239371	0,0010590362	0,0024446875
0	-0,22263825	-865,2616	-0,0033816525	-0,0026371661	-0,0017132274
0	-0,22173524	-866,22833	0,00020518666	0,00089700293	0,0022975733
0	-0,22235587	-868,57666	-0,0035646188	-0,0028423788	-0,0018799041
0	-0,22270307	-872,7442	0,00032013544	0,0010142559	0,0024077909
0	-0,22324547	-874,81622	-0,0034545707	-0,0027202619	-0,0017365444
0	-0,22344813	-877,56403	0,00015953148	0,00088160421	0,0022956226
0	-0,2239041	-880,58405	-0,003337251	-0,0026184912	-0,0016053665
0	-0,22527203	-882,86407	0,00019114814	0,00084055791	0,0022505696
0	-0,22481531	-885,86725	-0,0033023958	-0,0025065865	-0,0014897018
0	-0,22596642	-887,01868	-0,00027305752	0,00049833057	0,001788629
0	-0,2259925	-888,84552	-0,0026848498	-0,0018187565	-0,00086375099
0	-0,22723004	-893,10553	-0,00086644536	-4,7005233e-05	0,0011755717
0	-0,22626594	-894,68726	-0,0022509242	-0,0014266408	-0,00037673546
0	-0,22753775	-897,53943	-0,0012731047	-0,00042357045	0,00073105143
0	-0,22706613	-900,71771	-0,0017837486	-0,00094783714	0,00014363119
0	-0,22923052	-903,03784	-0,0015231067	-0,00063648552	0,00047605659
0	-0,2293542	-906,47272	-0,0018869945	-0,0010357397	3,6382917e-05
0	-0,22984594	-909,33539	-0,0013973294	-0,00060992956	0,00059537013
0	-0,23030192	-910,92432	-0,0019194525	-0,0010085201	-1,275148e-05
0	-0,23091659	-913,90295	-0,0013911658	-0,00057423301	0,00059474079
0	-0,23130924	-915,18591	-0,0018664447	-0,0010198914	5,0475282e-05
0	-0,23164377	-917,82385	-0,001421086	-0,00058834336	0,00055995223
0	-0,23182333	-920,77081	-0,0016529094	-0,00079163304	0,00027526321
0	-0,23271665	-922,40668	-0,0019273749	-0,0010585196	-4,1722815e-05
0	-0,23238584	-925,49786	-0,0011245343	-0,0003066707	0,0009007075
0	-0,23483336	-927,52844	-0,0025573371	-0,0018045051	-0,00080163102
0	-0,2337344	-928,88806	-0,00045678156	0,00026367628	0,0016581083
0	-0,234963	-932,64893	-0,0030585863	-0,0023197413	-0,0012958947
0	-0,2347149	-933,86481	-8,5596985e-05	0,00062635582	0,0019931397
0	-0,23552924	-937,23993	-0,0032650498	-0,0025367816	-0,0015338156
0	-0,23609772	-940,10748	8,3979103e-06	0,00076877576	0,0020801215
0	-0,23562238	-941,68567	-0,0032766659	-0,0025477207	-0,0015061018
0	-0,23676977	-945,13623	-6,4013002e-05	0,00063023658	0,002043305
0	-0,2368696	-947,49963	-0,0032584921	-0,0025174264	-0,0014893656
0	-0,23809522	-949,31372	7,2523981e-05	0,00076516782	0,0021919473
0	-0,23850575	-953,19171	-0,0033167077	-0,0025880644	-0,0016421768
0	-0,23864359	-955,24139	9,9394238e-05	0,00088521215	0,0021698866
0	-0,23976862	-957,87506	-0,0034314448	-0,0027397999	-0,0017621797
0	-0,23900121	-960,28143	0,00032923126	0,0010581242	0,0023579516
0	-0,23955777	-961,33435	-0,0036094033	-0,0028739569	-0,0018622314
0	-0,2397839	-963,86365	0,00021731947	0,00097614358	0,0023591584
0	-0,24130717	-966,8045	-0,0034133447	-0,0026754944	-0,001718989
0	-0,2410043	-969,8299	0,00028149923	0,00099593343	0,0023885346
0	-0,24191104	-974,24231	-0,0035442025	-0,0028079229	-0,0018264619
0	-0,24175495	-974,2027	0,00019149447	0,00088809489	0,0022219475
0	-0,2422899	-977,96167	-0,0034190982	-0,0027184498	-0,0016948968
0	-0,24320297	-980,1554	0,00031984004	0,0010160945	0,0023735026
0	-0,2444759	-981,93091	-0,0035187993	-0,0028035529	-0,0018471221
0	-0,24468191	-984,05127	0,00031695963	0,00097535079	0,0023720022
0	-0,24437606	-986,72479	-0,0032956949	-0,0026276142	-0,0017008998
0	-0,24557449	-989,39862	-4,0576706e-05	0,00071550463	0,0020587086
0	-0,24527535	-993,30481	-0,0030257194	-0,0022791813	-0,0012495269
0	-0,24695136	-994,60657	-0,00047777517	0,00024056579	0,0015314845
0	-0,2465032	-996,38995	-0,002453462	-0,0016633935	-0,00059511303
0	-0,24712719	-999,75934	-0,001159702	-0,00034999684	0,00087029388
0	-0,24674721	-1000,2347	-0,0019383206	-0,0011195795	-2,3517496e-05
0	-0,24867207	-1004,1935	-0,0013440171	-0,00051374559	0,00061823643
0	-0,24812482	-1005,0013	-0,0018092985	-0,00094944873	5,9912418e-05
0	-0,24911314	-1007,5207	-0,0015293362	-0,00066049251	0,00047611669
0	-0,2485618	-1010,5467	-0,0019270149	-0,0010374306	2,2565073e-05
0	-0,25023744	-1011,981	-0,0013735507	-0,000519928	0,00061695004
0	-0,25013423	-1013,9167	-0,0019288633	-0,0010570545	1,9594372e-05
0	-0,25075376	-1017,5887	-0,0014316138	-0,00055936154	0,00055735005
0	-0,25066698	-1018,908	-0,0018616644	-0,00095981493	7,4031632e-05
0	-0,2501834	-1022,0692	-0,0016137909	-0,00080316444	0,00032091513
0	-0,25174803	-1024,7034	-0,0014575867	-0,00055730314	0,00059888879
0	-0,25168544	-1027,3602	-0,0022641674	-0,00143472	-0,00041969912
0	-0,2528984	-1032,7732	-0,00075052038	-4,1512758e-05	0,0012269892
0	-0,25373101	-1032,4203	-0,0027732255	-0,0019796293	-0,00098226429
0	-0,25420749	-1034,4099	-0,00024216031	0,00056132016	0,0018448777
0	-0,25422052	-1037,837	-0,0032265494	-0,0024473243	-0,0014967339
0	-0,25478715	-1039,8065	-1,9155559e-05	0,00075374654	0,0020734409
0	-0,25528783	-1042,6842	-0,0032570814	-0,002511499	-0,0015206964
0	-0,25647914	-1043,5315	5,0808449e-05	0,00070187799	0,0021018861
0	-0,25662333	-1046,6176	-0,003304865	-0,0026018198	-0,0015503786
0	-0,25730169	-1049,8445	-3,4391996e-06	0,00069541141	0,0020683499
0	-0,25711542	-1049,6403	-0,0032397429	-0,0024699261	-0,001461313
0	-0,25753006	-1052,4314	3,2155804e-05	0,00080013048	0,0021485442
0	-0,25815481	-1055,2675	-0,00345841	-0,0027056169	-0,0017484424
0	-0,25897548	-1058,6176	0,00016073638	0,00093956396	0,0023048925
0	-0,25877839	-1062,0785	-0,0034750975	-0,0026819441	-0,0017536551
0	-0,25989413	-1063,748	0,00025532558	0,0009516945	0,0023212705
0	-0,25987774	-1064,2015	-0,003554279	-0,002830504	-0,0018401704
0	-0,260086	-1068,2186	0,00037748716	0,001124371	0,0024726873
0	-0,25979018	-1069,4951	-0,0034703948	-0,0027497343	-0,0017543921
0	-0,26170537	-1073,2157	0,00014188263	0,00089135615	0,002266566
0	-0,26140028	-1075,0898	-0,0035334087	-0,0028418999	-0,0018048965
0	-0,26356727	-1078,2518	0,0002993716	0,001031567	0,0024158848
0	-0,26269853	-1080,2797	-0,0034716155	-0,0027261125	-0,0017874988
0	-0,26290232	-1081,1005	0,00018184481	0,00094489654	0,0022775063
0	-0,264341	-1083,7302	-0,0033754755	-0,0026491326	-0,0016686246
0	-0,26459807	-1088,2015	0,00010521107	0,00087898341	0,0022082909
0	-0,26416257	-1089,9348	-0,0033083591	-0,0025749279	-0,0015488183
0	-0,26530847	-1091,7343	-0,00019403902	0,00057938084	0,0019081215
0	-0,26544631	-1093,6055	-0,0027559889	-0,001932028	-0,00095131481
0	-0,26613063	-1096,0604	-0,00079711038	-2,3637549e-05	0,0012300053
0	-0,26664436	-1099,5266	-0,0022801568	-0,00146655	-0,00050206314
0	-0,2679415	-1100,2228	-0,0012322685	-0,00039972365	0,00081623829
0	-0,26751345	-1100,9158	-0,0018122486	-0,00095227588	0,0001219556
0	-0,26812518	-1104,8164	-0,0015029841	-0,00068233919	0,00044163933
0	-0,268583	-1108,0339	-0,001908514	-0,00098141539	5,26855e-05
0	-0,26805365	-1110,7246	-0,001447915	-0,00053204334	0,0005475111
0	-0,26942974	-1112,4281	-0,0018654861	-0,00098767458	8,3679988e-05
0	-0,26924646	-1114,8794	-0,0014110685	-0,00056151999	0,00055466627
0	-0,27045831	-1119,1816	-0,0018659736	-0,00096921995	8,6676228e-05
0	-0,27016103	-1120,1809	-0,0014346953	-0,00061735685	0,00053196069
0	-0,27061886	-1122,6775	-0,0016915823	-0,00082131621	0,00027574351
0	-0,27102977	-1125,7347	-0,0019063727	-0,0010162358	-1,809407e-05
0	-0,27267709	-1127,4066	-0,0012245999	-0,00041873689	0,00079476315
0	-0,27365273	-1128,1658	-0,0024923333	-0,0016896222	-0,00061420351
0	-0,27364716	-1130,1072	-0,00051082199	0,0002879349	0,0015713901
0	-0,27308875	-1131,5842	-0,0030721743	-0,0022787163	-0,0013509687
0	-0,27366316	-1136,0287	-6,7112414e-05	0,00066609669	0,00199653
0	-0,27510971	-1137,8762	-0,0032950409	-0,0025206124	-0,0015780572
0	-0,27494764	-1140,2867	-4,6755304e-06	0,00075160945	0,0021620931
0	-0,27491003	-1143,791	-0,0032729681	-0,0025523347	-0,0015639313
0	-0,2764836	-1145,5067	-7,1629038e-05	0,00062956277	0,0019706483
0	-0,27656519	-1147,4984	-0,0032255838	-0,0024959578	-0,001515172
0	-0,2763629	-1149,1663	3,1889213e-05	0,00080881361	0,0021424554
0	-0,27680174	-1151,3406	-0,0033591059	-0,0026181731	-0,0016441386
0	-0,27815402	-1155,4316	0,00014164951	0,00085537287	0,0021720482
0	-0,27757138	-1157,0244	-0,0034450758	-0,0027184112	-0,0016887045
0	-0,27903393	-1158,4548	0,00029602495	0,00098804175	0,0023837618
0	-0,27969515	-1161,0916	-0,0036197358	-0,0029076792	-0,0018659398
0	-0,2810128	-1162,1807	0,00033298187	0,001074032	0,0024355005
0	-0,28026587	-1164,8441	-0,0033841848	-0,0026529706	-0,0016456881
0	-0,28023386	-1167,3573	0,00027313334	0,00096549036	0,0023235001
0	-0,28118378	-1168,37	-0,0035456414	-0,0028093387	-0,0017802112
0	-0,28164124	-1171,9298	0,0001451798	0,00091449457	0,0022730425
0	-0,28155184	-1173,1676	-0,0034489478	-0,0026876265	-0,001677223
0	-0,28301293	-1175,111	0,00030501251	0,0010349456	0,00238363
0	-0,28187597	-1178,082	-0,0035521719	-0,0028070288	-0,0018462181
0	-0,2842378	-1180,3043	0,00029971503	0,00097430457	0,0023585679
0	-0,28441215	-1182,5654	-0,0034066401	-0,0026550519	-0,0016781223
0	-0,28459841	-1183,7782	1,7782731e-05	0,00075141492	0,0020738235
0	-0,2853874	-1185,6554	-0,0030428253	-0,0023419315	-0,0013352947
0	-0,28545225	-1188,7408	-0,00040892439	0,00036231519	0,0016551421
0	-0,2865091	-1191,6794	-0,0025818585	-0,0017484779	-0,00073809706
0	-0,28609747	-1193,6926	-0,0010907965	-0,00020600921	0,00090728595
0	-0,28648749	-1197,7021	-0,00194872	-0,0010943685	-4,1322564e-05
0	-0,28751194	-1198,9111	-0,0013492595	-0,00053135958	0,00064653624
0	-0,28791839	-1201,2706	-0,0018416239	-0,00097385305	6,9252346e-05
0	-0,28835201	-1204,0264	-0,0014874398	-0,00066617038	0,00039336257
0	-0,28900206	-1204,7941	-0,0018929215	-0,0010655969	-1,7382263e-06
0	-0,28940737	-1205,9546	-0,0013470764	-0,00051679119	0,00064593757
0	-0,28823987	-1208,4464	-0,0018175263	-0,0010368676	-4,5041015e-05
0	-0,29084682	-1211,8584	-0,0014006882	-0,00055171433	0,0005666439
0	-0,29043818	-1215,3553	-0,0019043398	-0,0009718677	6,8963272e-05
0	-0,29066727	-1216,3365	-0,0015638354	-0,00073742808	0,00038775426
0	-0,29170215	-1218,1162	-0,0015125689	-0,00070268492	0,00048061585
0	-0,29252991	-1220,1198	-0,0021974912	-0,0013563794	-0,0003052777
0	-0,29172674	-1221,6614	-0,00086021505	-0,00011378419	0,0010863622
0	-0,2930302	-1225,3616	-0,0026843825	-0,0018651424	-0,00083962712
0	-0,29278809	-1226,7139	-0,00031111689	0,00047242007	0,0018411914
0	-0,29414147	-1229,0018	-0,0032333743	-0,0024839283	-0,0014329336
0	-0,29452479	-1231,8578	8,8047818e-06	0,00078326039	0,0021080924
0	-0,2948679	-1233,8157	-0,0033066133	-0,0025697858	-0,0015748313
0	-0,29479787	-1235,564	5,1305105e-05	0,00075739739	0,0021086656
0	-0,29593295	-1238,1317	-0,0032671904	-0,0025846562	-0,0016049503
0	-0,29579663	-1240,951	-1,5411206e-05	0,00072439865	0,0020785392
0	-0,29736012	-1243,5532	-0,0031698458	-0,0023791436	-0,0014344216
0	-0,29633528	-1244,4293	0,00010900214	0,00081464369	0,0021705385
0	-0,29834062	-1247,4131	-0,0033436441	-0,002507335	-0,0015556263
0	-0,29792488	-1250,697	0,00030701514	0,0010590851	0,0024265726
0	-0,29897541	-1251,868	-0,0035490186	-0,0028270974	-0,0018138535
0	-0,29879808	-1252,8878	-4,9423834e-05	0,00069346413	0,0020539097
0	-0,30025727	-1254,2916	-0,0038751829	-0,00312101	-0,0021130817
0	-0,29893035	-1255,879	0,0002123919	0,0010060988	0,0023235863
0	-0,30045882	-1260,431	-0,003470879	-0,0026991861	-0,0017454721
0	-0,30111635	-1260,7762	0,00024937151	0,00095998793	0,0023081671
0	-0,3012765	-1262,084	-0,0034033912	-0,0026395821	-0,0016898098
0	-0,30200666	-1267,2565	0,00061546685	0,0013062429	0,0026768264
0	-0,30206478	-1268,2377	-0,0031541979	-0,0023832796	-0,0014319961
0	-0,30255055	-1270,4734	0,00043468404	0,0011383512	0,0024704176
0	-0,30306095	-1271,9072	-0,0034890668	-0,0027200815	-0,0017902897
0	-0,30327851	-1274,9192	-0,0002610407	0,00045532492	0,0018103058
0	-0,30405074	-1277,4696	-0,0038485932	-0,0031000921	-0,0021077341
0	-0,30536875	-1278,4342	-0,00033748322	0,00039442009	0,0017686888
0	-0,30386373	-1279,5754	-0,0027973868	-0,0019842288	-0,00098577398
0	-0,30538028	-1283,1276	-0,00035228368	0,0003938197	0,0016996723
0	-0,30574948	-1285,2112	-0,0021762343	-0,0012452701	-0,00021547188
0	-0,30676275	-1289,4828	-0,00090929534	-0,00013159297	0,0010747173
0	-0,30685848	-1289,3203	-0,0017345025	-0,00091033592	0,0002031128
0	-0,30652469	-1292,6312	-0,0015552856	-0,00067741028	0,00049659365
0	-0,3078714	-1297,3877	-0,0018639284	-0,00099583541	6,6755456e-05
0	-0,30774549	-1296,5426	-0,0016476965	-0,00076919503	0,00029355835
0	-0,30967331	-1297,8483	-0,0022833641	-0,0014074136	-0,00034771021
0	-0,310155	-1301,177	-0,001683205	-0,00080833066	0,0002231526
0	-0,3100425	-1302,4491	-0,0019137595	-0,00099525158	4,9083174e-05
0	-0,31087697	-1304,6542	-0,0011957332	-0,00036519006	0,0008589027
0	-0,31112021	-1306,64	-0,0015249203	-0,0006675102	0,00045881903
0	-0,3113609	-1307,8157	-0,0017763044	-0,00094512722	9,3269337e-05
0	-0,31212643	-1311,9124	-0,0014374768	-0,00057261088	0,00051497127
0	-0,31226203	-1313,6182	-0,002342121	-0,0015584916	-0,00046492519
0	-0,31280404	-1315,0887	-0,00054994627	0,00020576226	0,0014586714
0	-0,31321311	-1317,5336	-0,0029298952	-0,002142058	-0,0011353325
0	-0,31399652	-1320,6351	-0,00020133593	0,00056887604	0,001875035
0	-0,31416714	-1323,5122	-0,0032741008	-0,0024907393	-0,0015811009
0	-0,3146801	-1323,8243	1,5999976e-05	0,00074824714	0,0021038614
0	-0,31549782	-1325,9187	-0,00331255	-0,0025807545	-0,0015636816
0	-0,31559801	-1329,8966	-5,1121169e-05	0,00070038182	0,0020550336
0	-0,31529552	-1331,3926	-0,0031879365	-0,0024246559	-0,0015113646
0	-0,31645223	-1332,8365	-5,842594e-06	0,00076281652	0,0020991664
0	-0,31673348	-1335,9993	-0,0033098322	-0,0025405034	-0,0016057873
0	-0,31709298	-1336,9275	6,6008797e-05	0,00079928024	0,0021111844
0	-0,31787381	-1340,5363	-0,003338584	-0,0026410511	-0,0017059278
0	-0,31881517	-1341,0284	0,00026391674	0,00097701792	0,0023029819
0	-0,31906331	-1342,2003	-0,0036204779	-0,0028343087	-0,0018739256
0	-0,3191393	-1345,3219	0,00036379555	0,0010968783	0,0024163665
0	-0,32071507	-1347,5787	-0,0034136602	-0,0026749407	-0,0016988101
0	-0,32123441	-1348,1805	0,00021698681	0,00097283215	0,0023132379
0	-0,32024646	-1349,4119	-0,0035805074	-0,0028313047	-0,0018842397
0	-0,32098329	-1351,202	0,00022477383	0,00095693988	0,0022959341
0	-0,32172537	-1355,4426	-0,00342126	-0,0026623954	-0,001679225
0	-0,32239145	-1356,9302	0,00028059527	0,00095294439	0,0023838307
0	-0,32310337	-1358,212	-0,003575553	-0,0028124957	-0,0018544613
0	-0,32262766	-1362,2029	0,0002597284	0,0010379681	0,0024054751
0	-0,32399631	-1364,0255	-0,0035101653	-0,0027073859	-0,0017463425
0	-0,32383502	-1364,62	5,3221011e-05	0,00080589514	0,0021745483
0	-0,32411143	-1367,4274	-0,0031318399	-0,002358705	-0,0014082157
0	-0,32483673	-1369,4268	-0,00031460673	0,000467695	0,0018191319
0	-0,32516867	-1372,619	-0,0026776905	-0,0019327424	-0,00084379275
0	-0,32624975	-1374,354	-0,00091526413	-8,1862527e-05	0,001148394
0	-0,32649413	-1375,8331	-0,0021016274	-0,0012311121	-0,00021242937
0	-0,32757744	-1378,302	-0,0013579458	-0,00049489387	0,00064129214
0	-0,32708272	-1380,0051	-0,0018946932	-0,0010027258	1,7027924e-05
0	-0,32774657	-1382,9478	-0,0015106573	-0,00065030809	0,00049592409
0	-0,32816455	-1384,5786	-0,0018880786	-0,00096491957	5,1085735e-05
0	-0,32887012	-1384,7833	-0,0013711114	-0,00052116334	0,00063325639
0	-0,32922292	-1387,9178	-0,0019206305	-0,0010324533	-1,8986539e-05
0	-0,32820627	-1389,5565	-0,0013977698	-0,0005250657	0,00061264297
0	-0,33076182	-1392,1195	-0,001972653	-0,0010292199	1,2223027e-05
0	-0,33188909	-1393,3878	-0,0015410528	-0,00066613138	0,00044735192
0	-0,33206677	-1394,5925	-0,0016144536	-0,00079755974	0,00032256896
0	-0,33232683	-1397,2283	-0,0019844945	-0,0011981092	-0,0001015891
0	-0,33192858	-1399,9697	-0,0010289182	-0,0002469735	0,00094401749
0	-0,3323611	-1401,8917	-0,0025166906	-0,0017035928	-0,00069261563
0	-0,33263302	-1404,7878	-0,00041970954	0,00034730003	0,0016473843
0	-0,33316389	-1406,616	-0,0031226331	-0,0023526743	-0,0013860485
0	-0,33381397	-1408,1688	-9,2297996e-05	0,00071464916	0,0020515805
0	-0,33441818	-1411,0717	-0,0032785276	-0,0025116985	-0,001538331
0	-0,33456311	-1412,324	5,9250742e-05	0,00075326918	0,0021332859
0	-0,33475757	-1415,1553	-0,0033266284	-0,0025094552	-0,0015996479
0	-0,33540428	-1417,5681	1,3301033e-05	0,00072549615	0,0020891747
0	-0,3369607	-1418,5211	-0,0032283023	-0,0024809272	-0,0014590397
0	-0,33710635	-1420,7845	-6,2503386e-05	0,00069912837	0,0020400791
0	-0,3377322	-1422,1058	-0,0033392068	-0,0026208868	-0,0016282374
0	-0,33749938	-1423,3938	0,00016937847	0,00086395891	0,0022427517
0	-0,33821538	-1426,9432	-0,003506527	-0,0027377361	-0,0017416201
0	-0,3388688	-1427,6396	0,0002134667	0,00097017479	0,0023197008
0	-0,33951029	-1430,177	-0,0035248306	-0,0027481019	-0,001852749
0	-0,34065247	-1433,1683	0,00040697138	0,0011267825	0,002490453
0	-0,33999348	-1434,1113	-0,0035484591	-0,0028073268	-0,0017619204
0	-0,3400743	-1436,3746	9,3491108e-05	0,00089458324	0,0022283175
0	-0,34134611	-1437,5043	-0,0034636415	-0,0026535876	-0,001714638
0	-0,34205282	-1439,6199	0,00034006982	0,0010448447	0,0023874347
0	-0,34283549	-1443,2493	-0,0034670834	-0,0027160367	-0,0018276382
0	-0,34115463	-1443,4948	0,00017832499	0,00093865162	0,002228281
0	-0,34351274	-1446,6021	-0,0033373449	-0,0026518067	-0,001669741
0	-0,34377947	-1449,8635	0,00017104874	0,00089533121	0,0022363674
0	-0,34417176	-1450,8975	-0,0033863634	-0,0026481512	-0,0017400037
0	-0,34432149	-1452,1862	3,1153322e-05	0,00077823689	0,0021464049
0	-0,34457296	-1453,5695	-0,0029781861	-0,0022220144	-0,0012401489
0	-0,34552181	-1456,4207	-0,00050229707	0,00025399801	0,001514695
0	-0,34679845	-1459,0199	-0,0025177337	-0,0017053501	-0,00066832441
0	-0,34648663	-1459,4769	-0,001003603	-0,00020301093	0,001073006
0	-0,34712142	-1461,8607	-0,0019881283	-0,0011596689	-8,5318243e-05
0	-0,34878439	-1465,1847	-0,0015330852	-0,00064743229	0,00042731606
0	-0,34729874	-1465,7559	-0,0018713174	-0,00096583681	8,0982791e-05
0	-0,34794545	-1468,6066	-0,0013732426	-0,00052785838	0,00059711304
0	-0,34896618	-1469,4365	-0,0018042442	-0,0008892882	0,00011037941
0	-0,34974292	-1472,1084	-0,0014087851	-0,00056734221	0,00055493385
0	-0,34986174	-1475,4066	-0,0019627253	-0,00100084	2,3195753e-06
0	-0,34994072	-1476,4308	-0,0013925802	-0,00055726385	0,00062230206
0	-0,35013223	-1478,0211	-0,00184118	-0,00095302891	0,00010190022
0	-0,35193115	-1479,5071	-0,0016571332	-0,0008226803	0,00029293064
0	-0,35240278	-1482,0961	-0,0014950056	-0,00059546623	0,00053724606
0	-0,35204029	-1484,5045	-0,0021703455	-0,0012687831	-0,00023105349
0	-0,35196877	-1484,5237	-0,00072154496	5,9071244e-05	0,0013505085
0	-0,35281891	-1486,2797	-0,0028735106	-0,0020939657	-0,0010712467
0	-0,35429075	-1490,8667	-0,00029242219	0,00047155248	0,0018227496
0	-0,3545627	-1492,4888	-0,003145115	-0,0023497508	-0,0014398576
0	-0,35425162	-1493,6467	-3,750305e-05	0,0007154441	0,0020499693
0	-0,35551077	-1495,7914	-0,0033445386	-0,0025446827	-0,0015958321
0	-0,35552233	-1497,6764	3,6756683e-06	0,00073792966	0,0021090745
0	-0,35639071	-1500,8644	-0,0032436489	-0,0024672293	-0,0014687537
0	-0,35666153	-1500,9738	7,9425081e-05	0,00079421839	0,0021333331
0	-0,35637134	-1501,9138	-0,0032799966	-0,0025822173	-0,0016193198
0	-0,35740957	-1505,788	6,6747598e-05	0,00075083401	0,0021329608
0	-0,357059	-1508,4503	-0,0033171116	-0,0025285247	-0,0016016982
0	-0,35832375	-1509,6797	0,00017131242	0,00088773237	0,0022745533
0	-0,35952216	-1511,9728	-0,0035453765	-0,0027974444	-0,0018626016
0	-0,35906211	-1514,1237	0,00033805234	0,0010383355	0,0024655703
0	-0,35941526	-1517,3677	-0,0034246179	-0,0026512397	-0,0017443693
0	-0,36084652	-1518,3386	0,00026137248	0,00099210802	0,0023109557
0	-0,36099964	-1519,7867	-0,0035826315	-0,0028000262	-0,0019005769
0	-0,36161429	-1521,9119	0,00026315043	0,0010163425	0,0023182873
0	-0,36161429	-1523,1464	-0,0033873743	-0,002644584	-0,0016620029
0	-0,3618449	-1524,8152	0,00027165283	0,00098683184	0,0023307854
0	-0,36122239	-1526,1503	-0,0035682737	-0,0028664214	-0,0018698106
0	-0,36342555	-1529,2261	0,00028571201	0,0010102001	0,0023822829
0	-0,36363488	-1533,0977	-0,003488038	-0,0027241153	-0,0017575114
0	-0,36392844	-1534,2397	0,00011474389	0,00087140483	0,0022187615
0	-0,36452001	-1534,8135	-0,0032276453	-0,0025198809	-0,0015255987
0	-0,36499426	-1538,1958	-0,00016567123	0,00055248349	0,0019383782
0	-0,365394	-1538,9347	-0,0028341033	-0,0020881477	-0,0010336274
0	-0,36586338	-1540,3599	-0,00078394107	0,00011353208	0,0013286656
0	-0,36604777	-1541,741	-0,0022040731	-0,0013850101	-0,00034260133
0	-0,36675036	-1544,1134	-0,0012496029	-0,00042946078	0,00075420254
0	-0,36763623	-1547,8489	-0,0019995957	-0,0010678698	-8,3177219e-05
0	-0,36806464	-1548,3612	-0,0014981815	-0,00060698495	0,0005300077
0	-0,36846176	-1549,45	-0,0018196736	-0,00095794664	6,8728405e-05
0	-0,36900157	-1551,3572	-0,0013753823	-0,00053612061	0,00060374214
0	-0,36949182	-1553,4485	-0,0019372718	-0,0010506499	6,1975443e-05
0	-0,36973506	-1556,5256	-0,0013841478	-0,00052620203	0,00056773785
0	-0,36948586	-1557,9948	-0,001979602	-0,0010666361	-5,3402619e-05
0	-0,37079865	-1559,2272	-0,0014316473	-0,00061544462	0,00048715345
0	-0,37114993	-1562,168	-0,0017516168	-0,0008759115	0,00028435746
0	-0,37138128	-1563,9369	-0,0018658956	-0,0010273226	4,640402e-05
0	-0,37220195	-1566,0554	-0,001172826	-0,0003565829	0,00081726292
0	-0,37261283	-1568,229	-0,0023955698	-0,0015459089	-0,00055785937
0	-0,37264639	-1569,5155	-0,00060112204	0,00022339307	0,0014590623
0	-0,37429705	-1573,0355	-0,0030367782	-0,002279869	-0,0012954291
0	-0,37309527	-1573,3107	-0,00015224869	0,00059520878	0,0019669521
0	-0,37495047	-1574,3186	-0,0032636593	-0,0024837567	-0,001569373
0	-0,37512258	-1577,7626	4,762871e-05	0,00073142047	0,0021503996
0	-0,37596822	-1579,0056	-0,0032719504	-0,0025291594	-0,0015682321
0	-0,37606284	-1581,5455	-3,049834e-05	0,0007228516	0,002143885
0	-0,3765043	-1584,0137	-0,0032264076	-0,0025128215	-0,0014995659
0	-0,37717596	-1584,3894	-5,1486422e-05	0,00066858431	0,0019749717
0	-0,37739688	-1586,9125	-0,0033139247	-0,0025197202	-0,0016033022
0	-0,37795231	-1589,5901	0,00015709607	0,00090506405	0,0022594975
0	-0,37835574	-1591,0817	-0,0034399594	-0,0026334464	-0,0017037081
0	-0,37827379	-1594,4954	0,00016317063	0,00091206707	0,0022988883
0	-0,38027838	-1596,5488	-0,0034909165	-0,0028063674	-0,0017718268
0	-0,38072878	-1597,8385	0,00037245773	0,0010703654	0,0024916867
0	-0,38020164	-1599,7532	-0,0035852385	-0,0028580483	-0,00187365
0	-0,38180465	-1601,0475	0,00022488617	0,00094902486	0,0022684252
0	-0,38089639	-1602,6011	-0,0034939609	-0,0026579893	-0,0016867553
0	-0,38253403	-1605,9709	0,00032760523	0,0010944462	0,0024512904
0	-0,38114601	-1607,1344	-0,0035242692	-0,0027534231	-0,0017700212
0	-0,38297847	-1611,0804	0,00017894869	0,00090846285	0,0022442397
0	-0,38304552	-1611,7261	-0,0034018087	-0,0026252321	-0,0017028206
0	-0,38321912	-1614,519	0,00015944795	0,00091908127	0,0022805848
0	-0,38394034	-1616,8976	-0,0035111306	-0,0027057631	-0,0017241349
0	-0,38497746	-1617,9147	0,00020927662	0,00092146895	0,0022323364
0	-0,3846541	-1620,4496	-0,0030799122	-0,0023502803	-0,0013855033
0	-0,38621649	-1622,9362	-0,0003763719	0,0003809256	0,0016812321
0	-0,38568711	-1623,4471	-0,0026507881	-0,0018709655	-0,00084087026
0	-0,38539618	-1626,4324	-0,0008696763	-3,4020704e-05	0,0012018632
0	-0,38650408	-1626,8793	-0,0020980714	-0,0012532627	-0,00017739403
0	-0,38762242	-1628,7034	-0,0014572561	-0,00059564901	0,00057831121
0	-0,38848445	-1632,0538	-0,0018941589	-0,00096670788	5,6658318e-05
0	-0,38859993	-1633,0248	-0,0013830111	-0,00053091295	0,00059134304
0	-0,38875008	-1634,9717	-0,0017432241	-0,0008505648	0,00014096018
0	-0,38917029	-1636,494	-0,0014371615	-0,00058831577	0,00052780646
0	-0,3888678	-1637,6096	-0,0019401235	-0,0010678383	-2,8623617e-06
0	-0,39121807	-1640,6499	-0,0013782328	-0,00053537224	0,00059935288
0	-0,39010012	-1641,8086	-0,0018743013	-0,0010262866	2,9033545e-05
0	-0,39119273	-1644,0446	-0,0015611576	-0,00071580708	0,00037305005
0	-0,39230883	-1647,7841	-0,0015608089	-0,00067443209	0,000357037
0	-0,39201379	-1648,3192	-0,0018961481	-0,0011368679	-4,5497291e-06
0	-0,39266682	-1650,6216	-0,00094106625	-0,0001262685	0,0011339518
0	-0,39293021	-1652,5802	-0,0027008704	-0,0020000983	-0,00097569986
0	-0,39371029	-1654,5762	-0,0004042426	0,0003602943	0,001658645
0	-0,39507002	-1657,2291	-0,0031090288	-0,0023641801	-0,0013703872
0	-0,39489007	-1657,5807	3,6468555e-06	0,00073363108	0,002101962
0	-0,39536282	-1657,7256	-0,0033707987	-0,0025528218	-0,0016380341
0	-0,39463454	-1660,7974	-1,6542617e-06	0,00075526559	0,0020907866
0	-0,39639175	-1663,4114	-0,003195812	-0,0024323815	-0,0014690782
0	-0,39644763	-1665,3862	2,9993826e-05	0,00067431905	0,0020657782
0	-0,39660668	-1666,7548	-0,0033581851	-0,002586605	-0,0016123741
0	-0,39825624	-1668,6931	4,0328014e-05	0,00075945636	0,0020973922
0	-0,39781219	-1671,9911	-0,0032876148	-0,0025028633	-0,0015958382
0	-0,39728656	-1672,0941	0,00012635952	0,00089131604	0,0022261683
0	-0,39907768	-1673,3445	-0,0034861672	-0,0027163953	-0,0018036579
0	-0,39981568	-1676,5526	0,00030455878	0,0010861896	0,0024225721
0	-0,39945096	-1677,396	-0,0034643612	-0,0027288999	-0,0017446941
0	-0,40109867	-1679,7131	0,00023442291	0,00096396217	0,0023283705
0	-0,40062964	-1681,1842	-0,0035927063	-0,0028521966	-0,0018654491
0	-0,40196553	-1682,6035	0,0003092055	0,0010706608	0,0023832277
0	-0,40159708	-1685,9639	-0,0034263027	-0,0026226058	-0,0016820341
0	-0,40215701	-1687,3322	0,00021935004	0,00096405676	0,0023075521
0	-0,4033044	-1687,4189	-0,0035772144	-0,002806298	-0,0018612159
0	-0,40443465	-1689,9114	0,00029303425	0,0010467065	0,0024138477
0	-0,4034605	-1691,9963	-0,0034675864	-0,0027619901	-0,0018018284
0	-0,40455425	-1694,949	0,0001733494	0,00088928506	0,0023013083
0	-0,4060179	-1695,1116	-0,0032409269	-0,0025227885	-0,0015156865
0	-0,40582046	-1695,9365	-4,088055e-05	0,00072023325	0,0019965169
0	-0,40656215	-1699,9728	-0,002992413	-0,0021874944	-0,0012086083
0	-0,40665343	-1701,3684	-0,00062206964	0,0001919378	0,0014515815
0	-0,40686354	-1702,9011	-0,0023399913	-0,001511961	-0,00046357868
0	-0,40653014	-1705,0973	-0,001156671	-0,00034364013	0,00084654341
0	-0,40814614	-1706,7502	-0,0019893288	-0,0011387346	-8,710369e-05
0	-0,40830934	-1708,5813	-0,0013578192	-0,00054111949	0,00058932265
0	-0,40869415	-1708,1813	-0,0017944743	-0,00090572546	0,00019241852
0	-0,40903836	-1709,5675	-0,0014732652	-0,00058864069	0,00051059638
0	-0,40963328	-1713,4285	-0,0019246918	-0,0010049309	2,2650784e-05
0	-0,40960425	-1714,5509	-0,0014245384	-0,00053916709	0,00062079442
0	-0,41058213	-1716,9463	-0,0019645866	-0,0010829491	-1,968634e-05
0	-0,41054749	-1717,7667	-0,0014426699	-0,00057827303	0,00049827225
0	-0,41156411	-1719,514	-0,0017719803	-0,00091116031	0,00019162857
0	-0,41229427	-1723,3938	-0,0017018388	-0,00088749349	0,00024630193
0	-0,41152352	-1723,9301	-0,0012963375	-0,00052751147	0,00062459754
0	-0,41396394	-1725,6672	-0,0022423144	-0,0014546779	-0,00040133606
0	-0,41290149	-1727,8574	-0,00074305601	6,0414313e-05	0,0013215011
0	-0,41415578	-1729,3439	-0,002933803	-0,0021584237	-0,0011505981
0	-0,41390097	-1730,1481	-0,00021332919	0,00054459064	0,0018902392
0	-0,41557288	-1731,6251	-0,0032530029	-0,0024810324	-0,0015156132
0	-0,4144218	-1732,3658	9,3605777e-05	0,00078222802	0,0021480413
0	-0,41544998	-1737,0005	-0,0032747327	-0,0025783808	-0,0015772237
0	-0,41619018	-1738,1102	-3,4303957e-05	0,00070839986	0,0020345121
0	-0,416857	-1737,9684	-0,0031997086	-0,0024840548	-0,0014836513
0	-0,41729286	-1741,0424	-0,00013116878	0,00066554477	0,0020265009
0	-0,41850135	-1742,413	-0,0032814106	-0,0024878504	-0,0015943472
0	-0,41786805	-1743,7355	0,00012337361	0,00084067101	0,002195837
0	-0,41769779	-1744,7949	-0,0034206414	-0,0026586072	-0,0015981202
0	-0,42015687	-1747,2373	0,00017520681	0,00091126992	0,0022633697
0	-0,42017066	-1749,8138	-0,0034274962	-0,0027109808	-0,0016991064
0	-0,42079502	-1751,0317	0,00031045493	0,0010536739	0,0024540003
0	-0,42008573	-1751,5669	-0,0036459581	-0,002908359	-0,0019272566
0	-0,4215762	-1754,937	0,00021272892	0,00090735353	0,0023323714
0	-0,42172819	-1755,452	-0,0034259304	-0,0026663817	-0,0016898927
0	-0,42193756	-1756,5741	0,00033444725	0,0010235985	0,0023825637
0	-0,42170548	-1758,5118	-0,0035004681	-0,0027591733	-0,0018129257
0	-0,42331666	-1760,9229	0,00018064486	0,00095852104	0,0022655006
0	-0,42409673	-1762,5376	-0,0034311851	-0,0026781047	-0,0016781328
0	-0,42402744	-1764,4808	0,00018620485	0,00090717908	0,0023059063
0	-0,42466223	-1765,2748	-0,0034761105	-0,0027250247	-0,0017524122
0	-0,42376703	-1767,7054	0,00025466812	0,00095133606	0,0023017919
0	-0,42581856	-1769,8601	-0,0032378072	-0,0024662463	-0,0014558909
0	-0,42525792	-1771,4697	-0,00023569519	0,00052590243	0,001851941
0	-0,42658186	-1773,6962	-0,0027519099	-0,0019688339	-0,00097070419
0	-0,4268378	-1773,8877	-0,00079687248	6,3083353e-05	0,0013152026
0	-0,42663142	-1775,7694	-0,002211544	-0,0014026997	-0,00035847939
0	-0,42674506	-1776,4954	-0,0013677354	-0,000500669	0,00064772501
0	-0,42961055	-1779,1498	-0,0018352503	-0,00097268552	5,0333183e-05
0	-0,42903388	-1780,9685	-0,0013615594	-0,0005240264	0,00061007374
0	-0,42999536	-1781,8726	-0,001818919	-0,00090073782	0,00011834905
0	-0,42887256	-1782,3097	-0,0014875272	-0,00064527238	0,00045811327
0	-0,4310351	-1785,7158	-0,0019351372	-0,0010147119	-4,3598993e-06
0	-0,43061936	-1786,2795	-0,0013471675	-0,00052438991	0,00065967941
0	-0,43078995	-1788,1658	-0,0019400999	-0,001041937	1,8429273e-05
0	-0,43153876	-1789,6375	-0,0015106599	-0,00062501302	0,00049224345
0	-0,43261275	-1791,4844	-0,0016585661	-0,00080893212	0,00029739161
0	-0,43217912	-1793,8259	-0,001842866	-0,00098265777	0,00014934521
0	-0,43302104	-1795,1785	-0,0011082656	-0,00030309166	0,00093112915
0	-0,43296218	-1795,1809	-0,0025902656	-0,0017879549	-0,00079625117
0	-0,43435097	-1798,2045	-0,00056219578	0,00025856332	0,0015817134
0	-0,43466425	-1798,5001	-0,0030537713	-0,0022175258	-0,0012652673
0	-0,43481773	-1800,4452	-9,3020499e-05	0,00066238438	0,0020236955
0	-0,43556169	-1802,0957	-0,0033148222	-0,002524806	-0,0015829842
0	-0,43516904	-1803,4515	2,7252972e-05	0,0008080682	0,002139949
0	-0,43626463	-1806,8406	-0,0032086882	-0,0024500461	-0,0014960063
0	-0,43681973	-1807,9579	-1,7620623e-05	0,00071851281	0,0021121004
0	-0,43823794	-1809,172	-0,0033116848	-0,002518066	-0,0015633979
0	-0,43753311	-1811,5498	-2,4664478e-05	0,00072958402	0,002110119
0	-0,43865705	-1813,0114	-0,0032024039	-0,0025150767	-0,0014920897
0	-0,43816978	-1814,9991	0,00013128738	0,00083354348	0,0021768496
0	-0,43958202	-1816,7531	-0,0034402723	-0,0027224042	-0,0017243237
0	-0,44001901	-1817,7671	0,00029804331	0,0010480136	0,0024391192
0	-0,44055468	-1820,2462	-0,0034675004	-0,0027738251	-0,0017911257
0	-0,4405629	-1821,2834	0,00013140074	0,00094073056	0,0023195276
0	-0,44143015	-1822,6888	-0,0035328914	-0,0027759415	-0,001800423
0	-0,44247434	-1824,1508	0,00037039776	0,0010359054	0,0025222946
0	-0,4422825	-1825,2639	-0,0034211036	-0,0026770299	-0,0016886197
0	-0,44263303	-1827,5577	0,00016000558	0,00090402953	0,0022081919
0	-0,44276899	-1828,5004	-0,0035709082	-0,0027997682	-0,0018367792
0	-0,44402182	-1830,7296	0,00033646123	0,0011361609	0,0024199351
0	-0,44391602	-1834,1031	-0,0035291093	-0,0027523229	-0,0018142016
0	-0,44470057	-1834,2024	0,00023652537	0,0009428378	0,0022659844
0	-0,44465736	-1835,9856	-0,003317751	-0,0025628328	-0,0016078016
0	-0,44615567	-1837,0665	-2,8921932e-06	0,00074405427	0,0021233503
0	-0,44658744	-1838,7977	-0,0030792782	-0,0023453955	-0,0013459215
0	-0,44626927	-1841,5313	-0,000337128	0,00036036014	0,0017134596
0	-0,44809431	-1841,769	-0,0024396533	-0,001666909	-0,00064477493
0	-0,44759774	-1841,251	-0,0011180335	-0,00030798998	0,00089095446
0	-0,44756269	-1844,6273	-0,0021215579	-0,0012094235	-0,00013323246
0	-0,44961199	-1845,7627	-0,0013048144	-0,00047014415	0,00070598797
0	-0,44891834	-1847,3652	-0,0018333514	-0,00092724501	0,00011706143
0	-0,45013165	-1849,3932	-0,0014940139	-0,00064594508	0,00050679926
0	-0,44961423	-1849,7424	-0,0019329713	-0,0010454389	-1,1288212e-05
0	-0,45067853	-1852,8982	-0,0013759966	-0,00050592574	0,00063840032
0	-0,45110697	-1852,8262	-0,0019284951	-0,001039651	3,2470198e-05
0	-0,45153683	-1853,3822	-0,0014555899	-0,00058068847	0,00056124665
0	-0,45253521	-1856,6122	-0,0018102583	-0,00095201394	0,00011852309
0	-0,45272559	-1856,9354	-0,0015882258	-0,00076491036	0,00040618464
0	-0,45250243	-1858,2695	-0,0015020471	-0,0006697838	0,00045295374
0	-0,45328289	-1859,6842	-0,0021307301	-0,0012855111	-0,00021127787
0	-0,453848	-1860,9775	-0,00091805868	-0,00012443517	0,0010723716
0	-0,45524871	-1864,6785	-0,0027423196	-0,0019511352	-0,00092600449
0	-0,45461878	-1864,6906	-0,00030709096	0,00043280251	0,0018445646
0	-0,45552328	-1864,5176	-0,0031798207	-0,0024311892	-0,0014494468
0	-0,4553225	-1866,911	5,0015951e-05	0,00077011989	0,0021509293
0	-0,45592785	-1868,2507	-0,0032916602	-0,0025455588	-0,0015687321
0	-0,45617485	-1869,6455	-1,5823462e-05	0,00077614165	0,0020838759
0	-0,45718437	-1870,1796	-0,0032717811	-0,0025108159	-0,0015226941
0	-0,45740342	-1872,0408	-6,9613598e-05	0,00065345073	0,0019902133
0	-0,45837387	-1874,6101	-0,0032390603	-0,0024592001	-0,0014727165
0	-0,45930409	-1875,5278	2,612127e-05	0,00084084331	0,0021317254
0	-0,45873895	-1875,6484	-0,0033727917	-0,0026385386	-0,0016664598
0	-0,45962596	-1879,312	0,00016028935	0,00087228749	0,00219403
0	-0,46000406	-1879,9656	-0,0034451778	-0,0027011479	-0,001740077
0	-0,45971721	-1882,0403	0,00028733979	0,0010239293	0,0023816619
0	-0,46227276	-1883,6288	-0,0037221904	-0,0029074368	-0,0019339417
0	-0,46157873	-1884,2982	0,00033528864	0,0010911139	0,0024153544
0	-0,46243185	-1888,3875	-0,0033593485	-0,0026295432	-0,0016868782
0	-0,46233684	-1889,0968	0,00024819572	0,00098922173	0,0023477271
0	-0,4631471	-1888,9921	-0,0035433485	-0,0027775925	-0,0018204543
0	-0,4636988	-1890,7943	0,00023826549	0,00095631357	0,0023603369
0	-0,46423709	-1891,5956	-0,0034770484	-0,0027036315	-0,0017139837
0	-0,4655	-1894,4648	0,00022567867	0,00092225295	0,0023534941
0	-0,46461934	-1895,2977	-0,003425258	-0,0027129708	-0,0017676399
0	-0,46612546	-1896,1978	0,00024945941	0,00098069862	0,0023657312
0	-0,46644992	-1898,7673	-0,0033192728	-0,0025185258	-0,0015368657
0	-0,46648979	-1900,0062	-0,00020184874	0,00061749719	0,001962689
0	-0,46747103	-1900,4712	-0,0028784345	-0,0020921775	-0,0011593727
0	-0,46671182	-1901,5298	-0,00060955761	0,00014580524	0,0014782774
0	-0,46768749	-1902,6526	-0,0023623246	-0,0015717167	-0,0004893766
0	-0,46874285	-1906,1055	-0,0012443712	-0,00038479659	0,00075770257
0	-0,46929717	-1907,1685	-0,0019000798	-0,00092737214	8,3117702e-05
0	-0,46924686	-1906,8423	-0,0013894413	-0,00053235202	0,00052591157
0	-0,46950692	-1910,0574	-0,0018901714	-0,00094568182	7,0392853e-05
0	-0,47043711	-1912,083	-0,0015333401	-0,00063671847	0,00046442618
0	-0,47076344	-1912,9335	-0,0019852123	-0,0010064431	3,0864394e-05
0	-0,47171599	-1914,8379	-0,0013682543	-0,00052260223	0,00062216184
0	-0,47120041	-1914,5535	-0,0019465355	-0,00099024945	6,0122329e-05
0	-0,47216639	-1916,8981	-0,0014981659	-0,00058910926	0,00053069665
0	-0,47320092	-1918,4215	-0,0017761411	-0,00088267174	0,00020413216
0	-0,47319084	-1918,6964	-0,0016699684	-0,0008487585	0,00026565802
0	-0,47311521	-1921,7299	-0,0013500174	-0,00048767353	0,00064509455
0	-0,47377533	-1923,6825	-0,0024129979	-0,0016751345	-0,00055647624
0	-0,47569945	-1926,0946	-0,00069271761	0,00012259879	0,0014448474
0	-0,47590062	-1928,4834	-0,002879686	-0,0020681417	-0,0010567117
0	-0,47642365	-1927,7581	-0,00014790654	0,00061046681	0,0019273735
0	-0,4766427	-1928,7897	-0,0032294523	-0,0024584846	-0,0014911194
0	-0,47669226	-1930,5494	6,9030211e-05	0,0008318249	0,0021797726
0	-0,47668442	-1931,5851	-0,0032833721	-0,0025585988	-0,0015365689
0	-0,4775323	-1934,1379	-3,5888806e-05	0,00071418297	0,0020562164
0	-0,47836229	-1935,2886	-0,0032984281	-0,0025429039	-0,0015913681
0	-0,47867075	-1936,7487	6,0426537e-05	0,00076354988	0,0020759169
0	-0,47903919	-1939,3785	-0,0032091457	-0,0024830191	-0,0014486084
0	-0,48060343	-1939,5953	3,2186654e-05	0,00080718094	0,0021440475
0	-0,48044696	-1939,828	-0,0034285395	-0,0026733337	-0,0016700387
0	-0,48022345	-1941,8719	0,00025151036	0,0010449351	0,0023504032
0	-0,4800953	-1942,5425	-0,0035324586	-0,0027089922	-0,0016848273
0	-0,48059487	-1945,002	0,00024245383	0,00089935726	0,0022908184
0	-0,48256591	-1946,6324	-0,0034333824	-0,0027422691	-0,001729113
0	-0,48240459	-1947,4448	0,0004343313	0,0011447001	0,0025033108
0	-0,48274136	-1950,8568	-0,0035286357	-0,0027866783	-0,0017525106
0	-0,4844062	-1951,1605	0,00013972982	0,0008908438	0,0021688191
0	-0,48423186	-1952,4774	-0,0034735962	-0,0027744258	-0,0018060913
0	-0,48498476	-1953,7876	0,00036801299	0,0010946242	0,002526961
0	-0,48490947	-1954,6536	-0,0035742633	-0,002835226	-0,0018486861
0	-0,48525745	-1957,9484	0,00028066308	0,0010368417	0,0023732423
0	-0,48552155	-1957,9769	-0,0033439491	-0,0026203701	-0,0016642916
0	-0,48664623	-1959,9912	5,0739909e-05	0,00075873308	0,002116187
0	-0,48783198	-1962,1587	-0,0032005464	-0,0024471201	-0,0014919114
0	-0,48760846	-1962,8517	-0,00021353873	0,00053416	0,001868898
0	-0,48754179	-1965,1538	-0,0026498011	-0,0018404359	-0,00085622998
0	-0,48826113	-1965,6094	-0,00089196768	-7,6381693e-05	0,0011185249
0	-0,48865005	-1966,8512	-0,0021956679	-0,0012866417	-0,00033000344
0	-0,48934445	-1969,9487	-0,0012597422	-0,00036234516	0,00081020576
0	-0,49011147	-1969,8282	-0,0018392164	-0,00098304695	8,0814207e-05
0	-0,49054736	-1970,0122	-0,0015366105	-0,00065133953	0,0004682318
0	-0,49071127	-1973,0096	-0,001845547	-0,00097018492	5,3461117e-05
0	-0,49165821	-1974,3809	-0,0013157101	-0,00049366237	0,00067807187
0	-0,49103683	-1976,5194	-0,0019279391	-0,0010461292	2,8720242e-05
0	-0,49265549	-1978,1244	-0,001362277	-0,00051966606	0,00065460498
0	-0,49310213	-1978,3955	-0,001835363	-0,00093199953	0,00010839249
0	-0,49384797	-1981,2177	-0,0014683221	-0,00067042001	0,00051826215
0	-0,49224645	-1981,2125	-0,0016685199	-0,00077574194	0,00030121219
0	-0,4940562	-1983,4333	-0,0019814386	-0,0011072042	-4,1010862e-05
0	-0,49431509	-1985,939	-0,0010518276	-0,00026952926	0,00092421006
0	-0,49591064	-1985,2782	-0,0025391334	-0,0016990067	-0,00066227664
0	-0,49519986	-1986,2924	-0,00040488478	0,00031118645	0,001604167
0	-0,49569532	-1988,0271	-0,0030655013	-0,0023629665	-0,0013612761
0	-0,49631	-1989,2949	-1,8705032e-05	0,00070929126	0,0020652744
0	-0,49727485	-1993,4889	-0,0032564832	-0,0025591727	-0,0015810397
0	-0,49835443	-1993,5735	5,9866434e-05	0,00077287946	0,0021621527
0	-0,49803779	-1994,3761	-0,0032673851	-0,002537827	-0,0016123444
0	-0,49908793	-1997,3824	-3,7425925e-05	0,00072853861	0,0020278755
0	-0,49985313	-1997,9155	-0,0031584385	-0,0024165439	-0,0014171087
0	-0,49994177	-1999,7886	4,0218147e-05	0,00073521369	0,0021407986
0	-0,50096583	-2000,8635	-0,0032824785	-0,0026046445	-0,0016350551
0	-0,50078148	-2000,6692	0,00015147467	0,00089185615	0,0021838024
0	-0,50131607	-2004,0303	-0,0034073018	-0,0026305595	-0,0016488648
0	-0,50227416	-2005,2318	0,00027068221	0,00095856847	0,0023636203
0	-0,50209314	-2005,6083	-0,0035976931	-0,0028660542	-0,0018673335
0	-0,50281882	-2008,2173	0,00045130524	0,0011605278	0,0024990616
0	-0,50343013	-2010,2274	-0,003393231	-0,0026362173	-0,0016878837
0	-0,50394982	-2013,4607	0,00020270614	0,0009713411	0,0023045724
0	-0,50417072	-2013,6426	-0,0036006183	-0,0027604718	-0,0018087027
0	-0,5040195	-2013,4655	0,00028665527	0,00097677496	0,0023919547
0	-0,50492513	-2017,371	-0,0033936219	-0,0026510048	-0,0017131604
0	-0,50557852	-2018,0154	0,00023547444	0,00097318698	0,0023318476
0	-0,50575769	-2018,0631	-0,0034485091	-0,0027286848	-0,001745229
0	-0,50615895	-2019,7606	0,00033455319	0,0010793045	0,0024214499
0	-0,50657839	-2021,0569	-0,0034774318	-0,0026420141	-0,0016884789
0	-0,50799137	-2024,1199	3,0007795e-05	0,00076442637	0,0021464897
0	-0,50790346	-2024,1409	-0,0029887133	-0,0022733901	-0,0012633236
0	-0,50764012	-2024,6887	-0,00046728615	0,00033286656	0,0016263365
0	-0,50929189	-2028,6595	-0,0024621936	-0,0017559993	-0,00066641741
0	-0,5094465	-2029,7518	-0,0010286192	-0,00021591652	0,0010357088
0	-0,50943422	-2030,5304	-0,001927747	-0,0010820634	-1,5654732e-05
0	-0,50982946	-2032,676	-0,0013638989	-0,00054662302	0,00062166271
0	-0,51108038	-2033,3672	-0,0018900726	-0,00096659467	5,9043232e-05
0	-0,51129794	-2035,5015	-0,0014556703	-0,00059296493	0,00050067942
0	-0,51213467	-2037,1587	-0,0018469136	-0,00096823671	9,1757465e-05
0	-0,51272362	-2037,766	-0,0013258845	-0,00051458715	0,00066593062
0	-0,5128566	-2039,7559	-0,0018854275	-0,0010369298	4,8406073e-05
0	-0,51311439	-2041,3899	-0,0013744794	-0,0005390892	0,0005978095
0	-0,51325333	-2042,2554	-0,0018167462	-0,00096299115	0,00010070828
0	-0,51429421	-2043,9756	-0,0015527133	-0,00072580192	0,00042494852
0	-0,51438957	-2044,8876	-0,00146304	-0,00063280546	0,00053431978
0	-0,51520729	-2048,0544	-0,0021770867	-0,0014649199	-0,0003595677
0	-0,51517224	-2049,4456	-0,00079286401	6,4307824e-06	0,0012677403
0	-0,51603466	-2049,0833	-0,0027258121	-0,0018772752	-0,00086584181
0	-0,51668358	-2051,3938	-0,00025318703	0,00048692935	0,0017885389
0	-0,51785225	-2051,7114	-0,0032041308	-0,0024376255	-0,0014440967
0	-0,5175609	-2052,2761	3,7200807e-05	0,00073490717	0,002184575
0	-0,51825643	-2054,741	-0,0033038941	-0,0025287017	-0,0015349725
0	-0,51739287	-2054,658	-2,1289597e-05	0,00071109575	0,0021028824
0	-0,51889348	-2058,8267	-0,0033030072	-0,0024912294	-0,0015353304
0	-0,5202893	-2060,8804	8,9518726e-05	0,00079117046	0,0021552641
0	-0,52011943	-2060,208	-0,0032656686	-0,0024860499	-0,0015133603
0	-0,52042377	-2061,1982	-7,0843089e-06	0,0007515882	0,002087275
0	-0,52025878	-2062,0144	-0,0033483391	-0,0026075097	-0,0016288728
0	-0,52251071	-2064,3086	0,00026755937	0,00097527861	0,0022983516
0	-0,52227414	-2065,4941	-0,0035280949	-0,002739643	-0,0018035752
0	-0,5226869	-2065,5376	0,0002486739	0,00097318628	0,002338486
0	-0,52224511	-2067,9875	-0,0034331642	-0,0027402439	-0,001728659
0	-0,52480137	-2070,4624	0,00036832993	0,0010726327	0,0024240154
0	-0,52444863	-2070,2112	-0,0035612262	-0,0028213209	-0,0018123291
0	-0,52509272	-2072,7056	0,0001919092	0,00089002075	0,0022835727
0	-0,52471721	-2073,2266	-0,0033913055	-0,0026790102	-0,0017076426
0	-0,5259521	-2075,7444	0,00040181068	0,0011079017	0,0024519814
0	-0,52686483	-2076,7988	-0,0035675571	-0,0028070358	-0,0018190006
0	-0,52719343	-2075,6787	0,00026237656	0,0010265216	0,0024298006
0	-0,52714682	-2077,0193	-0,0033658219	-0,0027059698	-0,0016817987
0	-0,52670836	-2078,1982	0,00010963908	0,00077488687	0,0021761539
0	-0,52814299	-2079,9648	-0,0033193922	-0,0025721975	-0,001563448
0	-0,52793252	-2082,179	-5,8907608e-05	0,00067158858	0,0020217225
0	-0,52901989	-2083,0623	-0,0027644136	-0,0020679056	-0,0010266174
0	-0,52943528	-2084,5083	-0,00067576417	4,625821e-05	0,0013051076
0	-0,53003019	-2086,5427	-0,0023123291	-0,0014553282	-0,00039992627
0	-0,52933097	-2086,2842	-0,0011013574	-0,00028047158	0,00092514022
0	-0,52951205	-2088,7512	-0,0019522328	-0,0010968409	-1,9733125e-06
0	-0,53092426	-2090,1804	-0,0015106613	-0,00064380048	0,00049453555
0	-0,53289348	-2091,4727	-0,0017790428	-0,00097643596	0,00011125761
0	-0,53183806	-2093,9739	-0,001352624	-0,00051492429	0,00068803673
0	-0,53262186	-2094,6785	-0,0019139075	-0,00094374525	7,7712757e-05
0	-0,53320003	-2096,3745	-0,0013600625	-0,00053918775	0,00062698423
0	-0,53405499	-2098,9937	-0,0018781348	-0,0010082523	4,6627974e-06
0	-0,53430569	-2100,207	-0,0013973617	-0,00058692909	0,0006146431
0	-0,53418016	-2102,0601	-0,0017875249	-0,00095826876	0,00013727295
0	-0,53488684	-2101,856	-0,0017929471	-0,00094000716	0,00016346858
0	-0,5356729	-2103,7195	-0,0012140044	-0,00040867875	0,00074577949
0	-0,53642541	-2107,3262	-0,0022904966	-0,0015373608	-0,00041284302
0	-0,5370729	-2106,7485	-0,00058278546	0,00015304278	0,0014536781
0	-0,53720623	-2107,4221	-0,0030081095	-0,0022669213	-0,0012395745
0	-0,53766406	-2109,9897	-7,2177645e-05	0,00063144008	0,0019539213
0	-0,53824335	-2110,6409	-0,0032236762	-0,0024759052	-0,0015222917
0	-0,53844899	-2112,1304	-4,2964821e-05	0,00076342461	0,0020996267
0	-0,53973234	-2113,4146	-0,0032547889	-0,0025346004	-0,0015641333
0	-0,53862518	-2113,8254	1,3033859e-05	0,00072891626	0,0020882282
0	-0,54001474	-2115,7698	-0,0031209115	-0,0024080083	-0,0014108741
0	-0,54011977	-2117,4792	-9,6498115e-06	0,00066657207	0,002079549
0	-0,54168963	-2118,9683	-0,0033321378	-0,0025794809	-0,001600406
0	-0,54291224	-2120,0269	0,00010123957	0,00090347539	0,0022414967
0	-0,54145867	-2120,2698	-0,0033195992	-0,0026306349	-0,0016397061
0	-0,54293644	-2123,3977	0,00024145207	0,00093497062	0,0022711914
0	-0,54286718	-2123,1069	-0,0035901391	-0,0027997203	-0,0018132773
0	-0,5445652	-2124,9353	0,000449871	0,0012103424	0,0025403972
0	-0,54482669	-2126,4929	-0,0034860249	-0,0027872394	-0,0017506545
0	-0,54457635	-2127,2727	0,00017268903	0,00095802738	0,0022755
0	-0,54383242	-2128,884	-0,0034864345	-0,0027845476	-0,0018108587
0	-0,54572374	-2131,5444	0,00030403025	0,0010531894	0,0023992152
0	-0,54544437	-2132,3254	-0,0034469105	-0,0026598808	-0,0016754089
0	-0,54643005	-2135,1951	0,00023234228	0,00096634135	0,0022842991
0	-0,54694641	-2135,4875	-0,003457092	-0,0027454894	-0,0017866651
0	-0,54694784	-2136,5239	0,00030580472	0,0010251359	0,0023743506
0	-0,54707676	-2139,95	-0,0034929398	-0,0027275244	-0,0017911933
0	-0,54867005	-2141,853	0,00019224099	0,00089137536	0,0022507675
0	-0,54827666	-2142,1333	-0,0031180154	-0,002418706	-0,0014045925
0	-0,54882801	-2142,5088	-0,00028680457	0,00042526986	0,0017652659
0	-0,54923296	-2144,1667	-0,0026462604	-0,0019137079	-0,0008294275
0	-0,55086315	-2147,2524	-0,00084175495	-4,0434388e-05	0,0012258871
0	-0,55126959	-2147,3311	-0,0020859633	-0,0012544555	-0,00018150538
0	-0,55145061	-2147,4089	-0,0013543478	-0,00053678465	0,00064596621
0	-0,55050182	-2149,6326	-0,0019589607	-0,00094426534	8,9324167e-05
0	-0,55184627	-2152,5552	-0,0014290572	-0,00057058397	0,00055500574
0	-0,55265129	-2154,5322	-0,0018316729	-0,00091417111	8,2159604e-05
0	-0,5532015	-2154,7896	-0,0013804338	-0,00055058277	0,00062176527
0	-0,5538106	-2155,9924	-0,0018990062	-0,00097652362	3,3777687e-05
0	-0,55400544	-2159,2939	-0,0013566389	-0,00053435913	0,00060646748
0	-0,55469346	-2160,4688	-0,0019328244	-0,0010628402	3,0156662e-06
0	-0,55451024	-2160,3606	-0,0014453288	-0,00059073628	0,00045654524
0	-0,55595154	-2164,1921	-0,0015902638	-0,00075869565	0,00037014877
0	-0,55639893	-2165,1213	-0,0019709251	-0,00118353	-6,1396058e-05
0	-0,55653191	-2166,571	-0,0010189436	-0,00016727899	0,0010364344
0	-0,55720919	-2167,4539	-0,0026065558	-0,0017158325	-0,00073848793
0	-0,5571388	-2168,4553	-0,00035802543	0,00040120457	0,0017483227
0	-0,55800605	-2172,6086	-0,0031155958	-0,0023679938	-0,0013588704
0	-0,55872947	-2174,0137	-8,691859e-06	0,00072316552	0,002079641
0	-0,55928677	-2174,2517	-0,0032587363	-0,0024921848	-0,001543731
0	-0,55920964	-2176,1262	2,8271315e-05	0,00076941226	0,0021382933
0	-0,55974793	-2176,3938	-0,0032534706	-0,0024847717	-0,0014508819
0	-0,56053996	-2178,6931	4,110625e-05	0,00077033491	0,0021756331
0	-0,56183708	-2180,1531	-0,0032671068	-0,00254333	-0,0014974568
0	-0,56183451	-2179,7717	-1,5601399e-05	0,00069460087	0,002070518
0	-0,56267565	-2183,2864	-0,003301353	-0,0025143072	-0,0016255561
0	-0,56278294	-2183,9121	0,00024033186	0,00095960405	0,0023312136
0	-0,56289768	-2184,073	-0,0034749617	-0,0026891632	-0,0017430576
0	-0,56290811	-2187,6455	0,00027387927	0,0010001309	0,0023784027
0	-0,56396836	-2189,188	-0,0034151836	-0,0026861064	-0,0017309772
0	-0,56464148	-2190,9255	0,0003353582	0,0010825449	0,00241861
0	-0,56458187	-2192,8088	-0,0035578262	-0,0028643992	-0,0018544543
0	-0,56569165	-2193,6016	0,0002612939	0,00098811009	0,0023486726
0	-0,56585968	-2195,458	-0,0033554402	-0,002672971	-0,0016736493
0	-0,5661633	-2197,1721	0,00040187733	0,0010745527	0,0024820326
0	-0,56607574	-2198,3594	-0,0035400481	-0,0028640507	-0,0018130258
0	-0,56724364	-2199,7708	0,00030983647	0,0010031956	0,0023864689
0	-0,56825465	-2200,9055	-0,0034292922	-0,0026837182	-0,0016830746
0	-0,56793761	-2202,873	0,00015357597	0,0008447601	0,0022726948
0	-0,56807923	-2205,4136	-0,003311774	-0,0025700959	-0,0015646688
0	-0,56926423	-2205,9883	8,182833e-05	0,00079166243	0,0021552625
0	-0,57010168	-2207,8552	-0,0029438015	-0,0021707155	-0,0012091761
0	-0,57007039	-2208,3953	-0,00052705512	0,00022166802	0,0014900726
0	-0,5701676	-2208,8467	-0,0024456682	-0,0015583024	-0,00054475904
0	-0,57161224	-2212,1255	-0,0010003428	-0,00022153064	0,0010519655
0	-0,57139623	-2212,2729	-0,0020020134	-0,0012163579	-0,00011272066
0	-0,57151467	-2214,4961	-0,0014569873	-0,00059579877	0,00053920224
0	-0,57174528	-2216,1003	-0,0017702945	-0,00090667192	0,00018350183
0	-0,57291687	-2216,3679	-0,0013163579	-0,00051431416	0,00064642564
0	-0,57307148	-2219,1938	-0,0018718989	-0,0010058074	6,8252848e-05
0	-0,57357401	-2220,6826	-0,0013956454	-0,00053633715	0,00057506078
0	-0,57471246	-2224,0601	-0,0018987405	-0,00099002291	5,6841964e-05
0	-0,5744375	-2225,2991	-0,0013899761	-0,00054486154	0,00063620863
0	-0,57505035	-2225,9636	-0,0018434699	-0,0010084747	7,1876057e-05
0	-0,57633108	-2227,4456	-0,0016919253	-0,0007975375	0,00029681192
0	-0,57630688	-2229,5918	-0,0013274265	-0,00052957766	0,00065657787
0	-0,57742667	-2230,6895	-0,0021010863	-0,0012777337	-0,0001996442
0	-0,57800525	-2232,4795	-0,00077790086	-1,3477911e-05	0,0012675297
0	-0,57920998	-2233,708	-0,002951277	-0,0021388156	-0,0011276345
0	-0,57820642	-2234,0281	-0,00022871827	0,00052512239	0,0018418204
0	-0,57941228	-2237,5364	-0,0032507146	-0,0024903712	-0,0014603095
0	-0,57918954	-2237,3206	-2,8753129e-06	0,0007331075	0,0020533106
0	-0,57990736	-2238,9578	-0,0032667615	-0,0025209154	-0,0015654075
0	-0,58038718	-2241,3123	5,7250727e-05	0,0007541895	0,0020911305
0	-0,58150029	-2242,667	-0,003121444	-0,0024006185	-0,0014210109
0	-0,58139747	-2244,1128	-6,4175692e-05	0,00067596446	0,0020368977
0	-0,58133864	-2244,3096	-0,0032849226	-0,0025691199	-0,0015697335
0	-0,58185273	-2246,9492	0,00015380821	0,00085408054	0,0022231899
0	-0,58356673	-2249,9861	-0,0033332866	-0,0025660829	-0,0015946336
0	-0,58294421	-2249,3994	0,00021915534	0,00090310723	0,0022933565
0	-0,58348513	-2251,5403	-0,0034665938	-0,0027950453	-0,0017530024
0	-0,58437103	-2252,9802	0,00045042107	0,001091582	0,0024861121
0	-0,58496892	-2254,4666	-0,0035070346	-0,0027965328	-0,0018195006
0	-0,58512872	-2256,7104	0,00015703758	0,00084532972	0,0022142816
0	-0,58595091	-2257,0256	-0,0034608084	-0,0026972028	-0,0017393288
0	-0,58613646	-2257,5859	0,00035828532	0,0010509707	0,0023964983
0	-0,58729279	-2260,5442	-0,003397211	-0,0027202168	-0,0017199512
0	-0,58690047	-2261,3123	0,0002229432	0,00095696648	0,0023066557
0	-0,58829713	-2262,6765	-0,0035195707	-0,0028020779	-0,0018179558
0	-0,58797634	-2264,2888	0,00032481679	0,0010313215	0,0023991109
0	-0,58881754	-2265,3857	-0,0034904215	-0,0027116484	-0,0017776315
0	-0,58860594	-2267,5046	0,00025651738	0,00094987941	0,0023486067
0	-0,58914793	-2268,3047	-0,003193473	-0,0024343035	-0,0014151869
0	-0,59015787	-2269,8176	-0,00022191423	0,00047030114	0,0018677672
0	-0,59083438	-2272,3159	-0,0027321449	-0,0020338085	-0,00096035283
0	-0,5910821	-2274,3125	-0,00076365005	1,1875163e-05	0,001337263
0	-0,59137827	-2274,5696	-0,0021335471	-0,0013433105	-0,00031888607
0	-0,59177691	-2274,6345	-0,0013509616	-0,00046893358	0,00067910494
0	-0,59187675	-2275,355	-0,0018793039	-0,00098049827	8,3785926e-05
0	-0,59264189	-2279,6587	-0,0013894858	-0,0005626888	0,00063615019
0	-0,59375536	-2280,499	-0,0018189625	-0,00093767594	9,1474576e-05
0	-0,59383178	-2280,6609	-0,0014019682	-0,00056862802	0,00057631265
0	-0,59468746	-2283,1064	-0,0018661133	-0,00099800923	7,1921968e-05
0	-0,59565008	-2284,0303	-0,0013665691	-0,00050319429	0,00066376792
0	-0,59604084	-2285,3755	-0,0019239419	-0,0010462817	-2,8524664e-05
0	-0,59475452	-2286,4927	-0,0014180293	-0,00061723986	0,00049165916
0	-0,59597492	-2288,1289	-0,0016912644	-0,00081330759	0,00030366593
0	-0,59782118	-2293,0237	-0,0018332035	-0,0010453981	0,0001075161
0	-0,59754139	-2293,76	-0,0011212371	-0,00034564699	0,00088046904
0	-0,59906316	-2294,6519	-0,002456916	-0,0016739808	-0,0006389335
0	-0,59860164	-2295,1709	-0,0005339256	0,00022578257	0,0015115375
0	-0,59969389	-2296,4438	-0,0029969946	-0,0022925034	-0,0013220327
0	-0,59908664	-2298,0945	-4,2369211e-05	0,00068756845	0,0020327773
0	-0,59921372	-2298,8625	-0,0032655858	-0,0025524935	-0,0015337964
0	-0,59988683	-2299,469	7,4946438e-05	0,00080666412	0,0021643653
0	-0,60070086	-2303,4004	-0,0032438687	-0,0025362549	-0,0015111327
0	-0,6010946	-2303,9878	5,6792342e-05	0,00073045894	0,0021309941
0	-0,60218573	-2304,4717	-0,0032364398	-0,0025142559	-0,001500827
0	-0,6027993	-2305,5574	-7,7467557e-05	0,00073860458	0,0020581714
0	-0,60182512	-2307,2009	-0,0032304369	-0,0025158459	-0,0014870192
0	-0,60349888	-2311,105	0,00019906758	0,00085591356	0,0022432129
0	-0,60323179	-2311,4695	-0,003460896	-0,0027452554	-0,0017798375
0	-0,6035369	-2311,8691	0,00034124852	0,0010045368	0,002436724
0	-0,60456991	-2315,0718	-0,0034202267	-0,0027387375	-0,0017255546
0	-0,60459745	-2317,313	0,00030174473	0,00097959605	0,0023715221
0	-0,60596097	-2319,4365	-0,0036038198	-0,002874481	-0,001896385
0	-0,60654545	-2320,8296	0,00030399795	0,0010388423	0,0024220864
0	-0,60722566	-2321,6372	-0,0033943278	-0,0026166434	-0,0016299394
0	-0,60635805	-2323,6438	0,00035454403	0,0010214612	0,0023905695
0	-0,60818827	-2325,1074	-0,0036094671	-0,0028317729	-0,0018872945
0	-0,60716498	-2324,0034	0,00037858379	0,0010888868	0,0024717934
0	-0,60868561	-2327,4202	-0,0034508083	-0,0027004981	-0,0017285019
0	-0,60924774	-2329,739	0,00023853034	0,00092787127	0,0022676887
0	-0,61018729	-2330,1873	-0,0033323956	-0,0026200437	-0,001631587
0	-0,60940909	-2331,4729	0,00014235091	0,00087425718	0,0022514383
0	-0,61035979	-2332,5435	-0,0030772444	-0,0023415515	-0,0013697533
0	-0,61053002	-2335,1614	-0,00039035483	0,00036909682	0,001659445
0	-0,61181635	-2336,9373	-0,0025480613	-0,0017508374	-0,00065915601
0	-0,61178505	-2337,0046	-0,00093591516	-0,00018529528	0,0010999112
0	-0,61255765	-2341,3691	-0,0020675967	-0,0012293063	-0,00018662911
0	-0,61251593	-2341,8076	-0,0014254167	-0,00059150334	0,00057985878
0	-0,61364061	-2342,5249	-0,0017975845	-0,00090000173	0,00019833722
0	-0,61396545	-2344,0208	-0,0013411101	-0,00051191135	0,00064511551
0	-0,61371994	-2345,2192	-0,0018917673	-0,0010081562	6,6841312e-05
0	-0,6147694	-2347,9688	-0,0013919196	-0,00055794208	0,00054264825
0	-0,6153729	-2350,5713	-0,0018913482	-0,0010115186	7,7935474e-05
0	-0,61518848	-2350,1833	-0,0013230862	-0,00051573105	0,00061198842
0	-0,61735475	-2352,394	-0,0018523793	-0,0010183463	7,8276062e-05
0	-0,61588138	-2353,1472	-0,001574497	-0,00076236291	0,00041586056
0	-0,61792362	-2355,5723	-0,0014223221	-0,00062999781	0,00051766972
0	-0,61804765	-2357,0251	-0,0019772253	-0,0011335535	-4,6621353e-05
0	-0,61814225	-2357,8274	-0,000911557	-0,0002222613	0,001058985
0	-0,61860681	-2360,208	-0,002745122	-0,0020347773	-0,00098751788
0	-0,61949158	-2362,8257	-0,00029640214	0,00040693503	0,0017556811
0	-0,62045193	-2362,9866	-0,0030646264	-0,002341592	-0,0013229803
0	-0,62067771	-2365,4927	5,1512761e-05	0,00070252432	0,0020844892
0	-0,6203413	-2365,3416	-0,0032648435	-0,0025347068	-0,0015306395
0	-0,62074327	-2367,3931	-2,4344918e-05	0,00076829351	0,0021275785
0	-0,62224752	-2369,5371	-0,0031762565	-0,0024598124	-0,0014608954
0	-0,62159038	-2370,2036	-9,4641146e-05	0,00063211139	0,0019826274
0	-0,62228966	-2372,4194	-0,0032815987	-0,0025322139	-0,0015375846
0	-0,62302464	-2373,4524	8,7954104e-05	0,00079173589	0,0021427853
0	-0,62417912	-2373,2407	-0,0032793782	-0,0025919226	-0,001605271
0	-0,62467158	-2375,8376	0,00016452017	0,000869293	0,0021828497
0	-0,62465668	-2376,1917	-0,0034275567	-0,0026885092	-0,001738201
0	-0,62507838	-2378,8325	0,00039171136	0,0011660173	0,0024959841
0	-0,62543339	-2380,9585	-0,0035764398	-0,0028305494	-0,0018415182
0	-0,62601382	-2380,8838	0,00020861044	0,0009071441	0,0022684187
0	-0,62666202	-2382,5327	-0,0033973863	-0,0026992189	-0,0016776212
0	-0,62696302	-2384,8689	0,00036286947	0,0011150171	0,0024312427
0	-0,62850976	-2385,811	-0,0034889388	-0,0027354578	-0,0017658535
0	-0,6264869	-2387,1973	0,0001586799	0,00091045036	0,0022538989
0	-0,6286658	-2389,1431	-0,0034554163	-0,0027556189	-0,0018074117
0	-0,62945372	-2389,4763	0,00031016971	0,0010202524	0,0024294194
0	-0,62953532	-2391,8303	-0,0035067745	-0,0028016723	-0,0017882125
0	-0,62985349	-2392,9817	0,00022845721	0,0010002169	0,0023853504
0	-0,63014066	-2393,7817	-0,003246018	-0,0025148157	-0,001518534
0	-0,62987173	-2395,9648	-0,00013829587	0,00058330438	0,0019235715
0	-0,63140839	-2397,5679	-0,0028870841	-0,0021750496	-0,0011272155
0	-0,6313566	-2399,8391	-0,00055249431	0,00021114429	0,0015206524
0	-0,63256025	-2400,3467	-0,0023248754	-0,0015401629	-0,00049209839
0	-0,63304639	-2400,426	-0,0012415291	-0,00040311061	0,00078305858
0	-0,63279939	-2403,4094	-0,0019094453	-0,0010032677	2,1710512e-05
0	-0,63384175	-2405,4587	-0,0013441349	-0,00050132733	0,00073561259
0	-0,6343711	-2407,3079	-0,0018340779	-0,00093543582	0,00011583907
0	-0,63388717	-2408	-0,0014137751	-0,00059710862	0,0005262621
0	-0,63542163	-2408,7478	-0,0019117704	-0,0010355924	1,9152794e-05
0	-0,63598341	-2412,4861	-0,0012986707	-0,00046904286	0,00067781081
0	-0,63592345	-2412,6431	-0,0019561972	-0,00109388	-6,8920781e-05
0	-0,63666666	-2413,9263	-0,0013526897	-0,0005541112	0,00063069991
0	-0,63770229	-2415,9873	-0,0017356923	-0,00085227937	0,00023280561
0	-0,6378777	-2417,5986	-0,0016741654	-0,00090604345	0,0002794154
0	-0,63797009	-2419,8638	-0,0012716613	-0,00049190701	0,00068728323
0	-0,63881129	-2422,2869	-0,0023829159	-0,0015773233	-0,00050119584
0	-0,63991582	-2423,5347	-0,0006695661	8,6004729e-05	0,001365908
0	-0,63935107	-2426,3455	-0,0028709443	-0,0020754549	-0,0010991174
0	-0,64029098	-2427,5552	-0,00015417158	0,00056694791	0,0018902239
0	-0,64006221	-2428,0645	-0,0031727799	-0,0024978232	-0,00146004
0	-0,64124393	-2429,2622	6,1719329e-05	0,00073927722	0,0021744056
0	-0,64104313	-2429,8262	-0,0032655022	-0,0025607771	-0,0015119147
0	-0,64229256	-2433,5544	-2,3686589e-05	0,00074603176	0,0020955489
0	-0,64227247	-2434,1191	-0,0032157733	-0,0025488872	-0,0015445462
0	-0,6432876	-2432,9788	-7,2260736e-05	0,00068664242	0,0020259547
0	-0,64310992	-2436,6648	-0,0031822314	-0,0024335939	-0,001430135
0	-0,64516777	-2437,9998	9,3239214e-05	0,00076315919	0,0021718787
0	-0,64524639	-2439,1794	-0,00340709	-0,0026991528	-0,0017225164
0	-0,64395297	-2440,1646	0,00029973191	0,00098466442	0,0023364851
0	-0,64456427	-2441,3176	-0,0034266633	-0,0027116244	-0,0017509547
0	-0,64636731	-2443,9475	0,00034306198	0,0010383303	0,0023696534
0	-0,64635426	-2444,8792	-0,0036273259	-0,002852744	-0,0019301658
0	-0,64625812	-2444,6079	0,0003851892	0,0010797004	0,0025339897
0	-0,64736122	-2447,9429	-0,0033434944	-0,0026470763	-0,0016294918
0	-0,64798224	-2449,2974	0,00025115063	0,00098369177	0,0023433769
0	-0,64736533	-2450,2109	-0,0035515178	-0,0028392659	-0,0018606563
0	-0,64913779	-2451,1179	0,00032151322	0,0010583195	0,0024267107
0	-0,64926112	-2450,325	-0,0034125957	-0,002724983	-0,0017047363
0	-0,65012014	-2453,6638	0,00025866815	0,00091865624	0,0023047691
0	-0,64936352	-2454,9409	-0,0033337248	-0,0026261276	-0,0016510094
0	-0,65050721	-2454,9839	0,00018339168	0,00090527162	0,002272856
0	-0,65095836	-2457,9531	-0,0031910096	-0,0024610707	-0,001436298
0	-0,65170002	-2459,8867	-0,00027308997	0,00044112719	0,0018062522
0	-0,65182972	-2460,9673	-0,0026393402	-0,0018471556	-0,00084285444
0	-0,65262729	-2462,8494	-0,00078468397	-2,1460874e-05	0,0012666505
0	-0,65364355	-2462,7971	-0,0021671753	-0,0013946382	-0,00036142091
0	-0,65360183	-2466,0444	-0,0012945475	-0,00051947078	0,00069028541
0	-0,6539613	-2467,6465	-0,0017942655	-0,00094767951	0,00015796766
0	-0,65421391	-2467,1453	-0,0013011436	-0,00049605907	0,00064891443
0	-0,6555196	-2469,7837	-0,0018678344	-0,0010052775	6,2590188e-05
0	-0,65538251	-2470,7866	-0,0014558651	-0,00058583042	0,00058453204
0	-0,65619981	-2473,0884	-0,0019361988	-0,00099936337	5,1690804e-05
0	-0,65686888	-2473,9229	-0,0012738825	-0,00049496593	0,00069991971
0	-0,65651798	-2473,7651	-0,0019016268	-0,0010431444	1,7339553e-05
0	-0,65816975	-2478,0881	-0,00146734	-0,00062187901	0,00054634269
0	-0,65770447	-2478,9836	-0,0015712355	-0,00074640661	0,0004018796
0	-0,6585058	-2479,3174	-0,0018339402	-0,0010214779	8,3640189e-05
0	-0,6594516	-2481,5935	-0,0011494277	-0,0003362463	0,0009140335
0	-0,65927434	-2482,6697	-0,0025988403	-0,0018776783	-0,00082265784
0	-0,66018069	-2484,2976	-0,00042515647	0,00031413481	0,0016816843
0	-0,66005552	-2486,5366	-0,0029671383	-0,0021934174	-0,0012211201
0	-0,66064185	-2487,4824	-9,0075482e-05	0,00060723699	0,0020476978
0	-0,66233802	-2489,6213	-0,0032338188	-0,0024698416	-0,00149999
0	-0,66177696	-2490,6606	-1,6403501e-05	0,00073798251	0,0021332477
0	-0,66264158	-2492,3086	-0,0031707317	-0,0024825528	-0,0014546709
0	-0,66266769	-2494,0181	-4,3312466e-05	0,00060977729	0,002024882
0	-0,66201723	-2494,9094	-0,003234202	-0,0025276826	-0,0015151883
0	-0,66389441	-2498,2166	8,7639928e-05	0,00081710063	0,0021806189
0	-0,66476017	-2498,7742	-0,0032603308	-0,0025503016	-0,0014935548
0	-0,66545832	-2497,7607	0,00010922013	0,00079144177	0,0022228016
0	-0,66589826	-2500,8892	-0,0033953947	-0,0026880826	-0,0017187404
0	-0,66555071	-2501,5435	0,00034221885	0,00098986516	0,0024609801
0	-0,66547245	-2502,3828	-0,003489635	-0,0028783085	-0,0017897794
0	-0,66676325	-2504,1648	0,00022421969	0,00094872399	0,0023358674
0	-0,66676402	-2504,9861	-0,0033911238	-0,0026550123	-0,0016693221
0	-0,66766888	-2507,3096	0,0003588348	0,0010501312	0,0025033588
0	-0,66782272	-2509,657	-0,0035293594	-0,0027376614	-0,0017802709
0	-0,66778773	-2510,3113	0,00015089725	0,00087068626	0,0022534684
0	-0,67001057	-2512,9233	-0,0034717673	-0,0027450991	-0,0017233435
0	-0,66894031	-2513,4236	0,00035485893	0,0010165769	0,0024822031
0	-0,67052543	-2515,2861	-0,0035812296	-0,0028557323	-0,0018303563
0	-0,67057198	-2516,627	0,00032408454	0,0011011608	0,0024142214
0	-0,67142808	-2516,9741	-0,0033387886	-0,0025872162	-0,0016698667
0	-0,67164373	-2518,1096	-2,0815642e-05	0,00074748229	0,0020608318
0	-0,67231172	-2521,0898	-0,00301544	-0,0023351836	-0,0013146265
0	-0,67281353	-2520,5378	-0,00038017213	0,00039206562	0,001735091
0	-0,67364573	-2522,458	-0,0024789565	-0,0016882689	-0,00061402802
0	-0,67322105	-2523,8167	-0,0011336176	-0,00029327071	0,00093795022
0	-0,67428315	-2525,1829	-0,0020080507	-0,0011113132	-1,0671138e-05
0	-0,67503566	-2527,9636	-0,0012944387	-0,00049182086	0,00072894659
0	-0,67475289	-2528,2629	-0,0018827033	-0,0010110377	8,8524466e-05
0	-0,67460608	-2529,9385	-0,0014830197	-0,00068076258	0,00051671325
0	-0,67558026	-2532,9348	-0,0018937804	-0,001071875	5,3183321e-05
0	-0,67579818	-2534,4189	-0,0012645693	-0,00047424939	0,00076337316
0	-0,67686921	-2536,6458	-0,0019259547	-0,0011419253	-6,4262786e-05
0	-0,67730284	-2536,7271	-0,0012911669	-0,00052800606	0,00066943053
0	-0,6783545	-2536,4429	-0,0018237598	-0,0010095049	0,00010932701
0	-0,67863131	-2538,9158	-0,001518945	-0,00073023245	0,00045093009
0	-0,67977643	-2540,3699	-0,001472505	-0,00073518167	0,00050300843
0	-0,67888016	-2541,156	-0,0021778534	-0,0013792408	-0,00029447407
0	-0,68020374	-2543,7979	-0,0008300778	-8,2636034e-05	0,0011916368
0	-0,68081653	-2544,377	-0,0026815978	-0,0019332913	-0,00090429321
0	-0,68136084	-2546,6997	-0,00022898166	0,00043072129	0,0018530794
0	-0,68099725	-2548,4126	-0,0031842997	-0,0024569053	-0,0014390571
0	-0,68123454	-2549,3521	1,7038547e-05	0,00074316619	0,0020564883
0	-0,68251675	-2553,0872	-0,0032424303	-0,0025272933	-0,0014537099
0	-0,68316686	-2553,2905	-5,9005542e-05	0,00067075004	0,002119933
0	-0,68440551	-2553,6335	-0,0032660286	-0,0025289771	-0,0014864703
0	-0,68300295	-2553,5273	9,1610127e-06	0,00071604684	0,0021079893
0	-0,68408102	-2556,0339	-0,0031723862	-0,0023988981	-0,001380088
0	-0,68438315	-2558,3123	4,9514201e-05	0,00075924641	0,0021495118
0	-0,68530512	-2559,9985	-0,0033841729	-0,0026551383	-0,0016682555
0	-0,68613255	-2560,5129	0,00021886488	0,00091782946	0,0023166507
0	-0,68597162	-2561,936	-0,0034033437	-0,002693455	-0,0016486654
0	-0,68679339	-2563,8088	0,00021244399	0,00091202976	0,0023425571
0	-0,6867938	-2564,968	-0,0035404311	-0,0028221176	-0,0018259139
0	-0,68675208	-2566,312	0,00042927073	0,0010604815	0,0025695814
0	-0,68785733	-2568,0566	-0,0034667442	-0,0027527134	-0,0016221202
0	-0,68792886	-2572,2456	0,00020643405	0,00091866538	0,0023330136
0	-0,68966711	-2573,9009	-0,0035335128	-0,0028573375	-0,0018139016
0	-0,68978143	-2573,3718	0,00031753967	0,0010603074	0,0023897286
0	-0,69026577	-2575,4951	-0,0034111836	-0,002693814	-0,0016907097
0	-0,69119072	-2576,2761	0,00023064378	0,00094101275	0,002348783
0	-0,69095343	-2577,8818	-0,0034091098	-0,0027123147	-0,0016753738
0	-0,69188291	-2578,251	0,00025838555	0,00095868332	0,0023366068
0	-0,69292372	-2579,49	-0,0033915599	-0,0026576852	-0,001604808
0	-0,69279444	-2582,5872	-6,1462488e-05	0,00071271753	0,0020671138
0	-0,69295168	-2583,634	-0,0028431807	-0,0020077389	-0,00097882131
0	-0,69450402	-2583,7227	-0,00055255531	0,00019078514	0,0015671349
0	-0,69351864	-2584,6099	-0,0023736367	-0,001635792	-0,00046580279
0	-0,69516075	-2587,4502	-0,0011550817	-0,00038242972	0,0008935256
0	-0,6949805	-2590,3384	-0,00186265	-0,0010083122	0,00010560572
0	-0,69483966	-2591,0476	-0,0013906431	-0,00061584084	0,00058048085
0	-0,69561076	-2592,7932	-0,0019269537	-0,00098980742	0,00010317322
0	-0,69700962	-2595,7842	-0,001394133	-0,00059047551	0,00058535859
0	-0,69731325	-2596,8828	-0,0019020108	-0,0010064211	6,3069601e-05
0	-0,69649589	-2596,314	-0,0012961753	-0,00049408525	0,0007364651
0	-0,69875646	-2599,4468	-0,001909934	-0,0010924051	3,2751414e-05
0	-0,69855416	-2600,2417	-0,0014213925	-0,00061591435	0,00057971099
0	-0,69882423	-2603,0281	-0,001785849	-0,00092220434	0,00011563592
0	-0,70047605	-2604,3733	-0,001650488	-0,00084258569	0,00029542964
0	-0,69995153	-2603,4329	-0,001407671	-0,00057370472	0,00069007208
0	-0,70063102	-2606,5115	-0,0023420262	-0,0015958889	-0,000496878
0	-0,70141888	-2608,9358	-0,00061090151	0,0001349306	0,001485761
0	-0,70138091	-2609,3689	-0,0028711588	-0,002082319	-0,0010856807
0	-0,70214236	-2611,7241	-0,00021377651	0,00056366931	0,0019168329
0	-0,70320553	-2612,4248	-0,0032456524	-0,0025115144	-0,0014697863
0	-0,70255399	-2616,1238	2,8572686e-06	0,00072071544	0,0021176268
0	-0,70374274	-2617,8396	-0,0031856359	-0,0025262269	-0,0015044283
0	-0,70479774	-2616,9592	-6,0934108e-05	0,00065652677	0,0020326481
0	-0,7040534	-2617,9673	-0,0032490054	-0,0024867491	-0,0014559367
0	-0,70391667	-2619,8015	8,9942332e-05	0,00080226647	0,0021829284
0	-0,70524925	-2622,041	-0,0032026428	-0,0024878061	-0,0014643646
0	-0,70566499	-2624,6104	4,5170455e-05	0,00076125161	0,0021928507
0	-0,70568174	-2625,0188	-0,0033729149	-0,0026267287	-0,0016462865
0	-0,70724416	-2627,4587	0,00030645693	0,00097167451	0,0024241337
0	-0,70757043	-2629,064	-0,0035562371	-0,0028233007	-0,0018207631
0	-0,70695055	-2628,0518	0,00027013506	0,00096183916	0,0023431277
0	-0,70817542	-2631,5867	-0,0034080041	-0,0026639954	-0,0017036365
0	-0,70849806	-2634,2441	0,00035068515	0,0010408801	0,0024237018
0	-0,7086612	-2635,5276	-0,0035012276	-0,0028273773	-0,0018179284
0	-0,70974755	-2637,8406	0,00017976941	0,00091654586	0,0023324431
0	-0,71072727	-2638,6628	-0,003405794	-0,0026589937	-0,0016693274
0	-0,71036446	-2641,3582	0,00032479496	0,0010190153	0,0024008837
0	-0,71086216	-2642,7249	-0,0035698737	-0,0028114896	-0,0018159548
0	-0,71202105	-2642,999	0,00033516902	0,0010462801	0,002454713
0	-0,71231055	-2644,6135	-0,0034340923	-0,0026846435	-0,0017075884
0	-0,71190298	-2645,2346	6,1896862e-05	0,00076319691	0,002134525
0	-0,71218944	-2647,9119	-0,0032057695	-0,0024629135	-0,0014398027
0	-0,71377122	-2648,4912	-0,00014893099	0,00052965892	0,0019643314
0	-0,71418548	-2648,4136	-0,0026788628	-0,0019167723	-0,00090444164
0	-0,71412659	-2649,1428	-0,00084164814	-1,0055446e-05	0,0012250544
0	-0,71478301	-2651,6506	-0,0020929333	-0,0012352405	-0,00018736573
0	-0,71619821	-2652,2249	-0,0011775275	-0,0003817465	0,00079895463
0	-0,71569717	-2653,2759	-0,0019546284	-0,0010555574	5,5992132e-06
0	-0,71565545	-2653,3054	-0,0015623968	-0,00066783756	0,00044832894
0	-0,7160418	-2654,8101	-0,0017852889	-0,00095830287	0,00016751779
0	-0,71698314	-2657,3496	-0,0013056584	-0,00047394555	0,00067089271
0	-0,71763957	-2658,582	-0,001935862	-0,0011231266	-2,8880095e-05
0	-0,71757025	-2660,1816	-0,0013608611	-0,00053085387	0,00067266804
0	-0,71885288	-2664,0142	-0,0019136551	-0,00097539905	5,6015488e-05
0	-0,7199347	-2664,4526	-0,0014782988	-0,00066087162	0,00053542497
0	-0,71973652	-2665,1448	-0,0016878743	-0,00089482579	0,0002935541
0	-0,72035265	-2666,0957	-0,0019346748	-0,0011278093	-1,3492536e-06
0	-0,72051811	-2667,3213	-0,001050306	-0,00029013958	0,00094028481
0	-0,72182679	-2670,2488	-0,0024056167	-0,0016418308	-0,00056170329
0	-0,721645	-2669,7607	-0,00047875787	0,00026377186	0,0016202021
0	-0,72261655	-2671,7686	-0,0030876477	-0,0022981716	-0,0012675375
0	-0,72276628	-2672,4038	-5,6010176e-05	0,00070395158	0,0020742482
0	-0,72262698	-2673,3523	-0,0032811768	-0,0025184425	-0,0015193953
0	-0,72396696	-2676,0955	-7,773051e-06	0,00070034701	0,0021104191
0	-0,7242676	-2676,562	-0,0032547633	-0,0025036857	-0,0014539448
0	-0,72414577	-2677,2983	4,0465529e-05	0,00077962491	0,0021181935
0	-0,72526222	-2681,042	-0,0031554408	-0,0024425187	-0,0013645655
0	-0,72583628	-2681,2886	-6,4865453e-05	0,000650395	0,0020078914
0	-0,72534496	-2682,3757	-0,0033303793	-0,0026165266	-0,0015788288
0	-0,72673297	-2684,8877	0,00019419676	0,00088660832	0,0022422536
0	-0,72679853	-2685,9219	-0,0034006564	-0,0026877185	-0,0016599036
0	-0,72823614	-2688,9648	0,00019262894	0,00092432881	0,0023619505
0	-0,72834677	-2689,136	-0,0035116398	-0,0027848277	-0,0018010552
0	-0,72816199	-2690,0906	0,00044577115	0,0010998234	0,0024872611
0	-0,7283926	-2691,6592	-0,0035261288	-0,0027769576	-0,001782771
0	-0,72893536	-2692,8247	0,0002053447	0,00091103645	0,0023076474
0	-0,73083156	-2695,3435	-0,0034521308	-0,0027206596	-0,0017538953
0	-0,7296834	-2695,155	0,00032137614	0,0010560723	0,0024862539
0	-0,7323522	-2696,2793	-0,0034519474	-0,0027061456	-0,0017203561
0	-0,73128712	-2697,8091	0,0002302308	0,00088682672	0,0023352169
0	-0,7326439	-2699,3582	-0,0034431298	-0,0027360944	-0,0017515585
0	-0,73249525	-2699,342	0,00024233072	0,00092419499	0,0023743329
0	-0,73340201	-2701,7661	-0,0034011689	-0,0026739219	-0,001634475
0	-0,73356664	-2703,5881	0,00012287259	0,00087535201	0,0022432462
0	-0,7339012	-2706,0994	-0,0030325626	-0,0023481499	-0,0012872604
0	-0,73435044	-2706,8083	-0,00040132523	0,00035257364	0,0016939789
0	-0,73505527	-2707,3042	-0,0025787193	-0,0018406562	-0,0007553692
0	-0,73524487	-2710,5967	-0,00094188622	-0,00015634898	0,0011684734
0	-0,73541588	-2712,1238	-0,0020509006	-0,0012539531	-0,00011868506
0	-0,73694623	-2712,2	-0,0014221923	-0,00058207649	0,00062039553
0	-0,73676038	-2713,363	-0,0018600805	-0,00092956168	0,00013537501
0	-0,73742008	-2715,573	-0,0014078468	-0,00056468678	0,00056731899
0	-0,73738325	-2718,5454	-0,0018266143	-0,00093707279	0,00012563461
0	-0,73904729	-2718,957	-0,0013283429	-0,00049029407	0,00066018233
0	-0,73861331	-2719,3228	-0,0019054918	-0,0010361702	4,0253217e-05
0	-0,73971224	-2722,5793	-0,0013931355	-0,00055290246	0,00063992781
0	-0,73995364	-2724,645	-0,0018788149	-0,0010238785	2,7950373e-05
0	-0,7414881	-2725,3496	-0,001491589	-0,00065200776	0,00049141957
0	-0,74107349	-2726,5957	-0,0015567427	-0,00068277266	0,00041326086
0	-0,74107122	-2726,9233	-0,0019829993	-0,0012707677	-9,0748508e-05
0	-0,74157679	-2729,8701	-0,00085906097	-0,0001315734	0,0012091533
0	-0,74233186	-2731,0618	-0,0026938843	-0,0018888443	-0,00084083999
0	-0,7425431	-2730,9426	-0,00034410536	0,00039984507	0,0017384327
0	-0,74324977	-2733,5928	-0,0031712106	-0,0024242855	-0,0013772279
0	-0,74386263	-2735,259	-2,9136863e-05	0,00068781991	0,0021518462
0	-0,74538141	-2736,2515	-0,0032348991	-0,0025238858	-0,0014888551
0	-0,74428988	-2737,1931	4,1474414e-06	0,00068326056	0,0021157502
0	-0,74566418	-2737,7529	-0,0031312639	-0,0024650504	-0,001435493
0	-0,74515676	-2740,1353	7,4299605e-05	0,00079895172	0,0021641345
0	-0,74674153	-2741,9443	-0,0032542516	-0,0025239696	-0,0015125175
0	-0,74653327	-2741,5432	-3,5471021e-05	0,00071649894	0,0021110449
0	-0,74592793	-2743,9063	-0,0032915224	-0,0025972442	-0,0015665757
0	-0,74797642	-2746,3098	0,00019138242	0,00089385046	0,0022992732
0	-0,74770713	-2747,6353	-0,0035389755	-0,0028126801	-0,0017536206
0	-0,74987936	-2749,2014	0,00030943367	0,0010596495	0,0024008565
0	-0,74837875	-2748,6975	-0,0034102013	-0,0027167236	-0,0016283891
0	-0,75013971	-2752,2712	0,00027186878	0,00092295842	0,0023723212
0	-0,74928033	-2754,3582	-0,0035439648	-0,0028511966	-0,0018885316
0	-0,74971092	-2755,0542	0,00031264906	0,00099940842	0,0023800149
0	-0,75134152	-2756,5989	-0,0034104444	-0,0026374548	-0,0016297485
0	-0,7514134	-2757,8154	0,00029828254	0,00098640821	0,0024071841
0	-0,75223857	-2760,0557	-0,0036248628	-0,0028417089	-0,0018362943
0	-0,75266844	-2761,8713	0,00038468628	0,0010566979	0,0024680719
0	-0,75391829	-2762,9106	-0,003478677	-0,0027887898	-0,0017031475
0	-0,7537272	-2763,7227	0,00017700688	0,00086522766	0,0022657523
0	-0,75331295	-2765,5598	-0,0033271525	-0,0025226341	-0,0015291831
0	-0,75404012	-2766,2205	7,5616117e-06	0,00071304687	0,0020964425
0	-0,75571203	-2768,0793	-0,0029303336	-0,002236489	-0,0011957721
0	-0,75509512	-2768,8401	-0,00057555025	0,00011404096	0,0014643407
0	-0,7559303	-2771,5137	-0,0022522646	-0,00144597	-0,00041329337
0	-0,75649691	-2772,5984	-0,0010819494	-0,00032026845	0,00093958556
0	-0,75621158	-2772,5901	-0,0020375261	-0,0012322066	-9,2284026e-05
0	-0,75723529	-2775,5146	-0,001392514	-0,00060177804	0,00057222618
0	-0,75770354	-2777,4766	-0,0018078373	-0,00094709208	0,00020007086
0	-0,75928158	-2777,8428	-0,00131522	-0,00048811708	0,00070596859
0	-0,7590301	-2779,7219	-0,0019878382	-0,0011179568	-5,3760596e-06
0	-0,75969881	-2780,053	-0,0013569444	-0,00051102455	0,00065932103
0	-0,75922197	-2781,4863	-0,0019143566	-0,0010258249	7,2668117e-05
0	-0,76119077	-2784,6057	-0,0013768519	-0,00054907973	0,00063242333
0	-0,76105666	-2785,6174	-0,0018473392	-0,000955494	0,00016386904
0	-0,7609762	-2788,2339	-0,0016731096	-0,00089475565	0,00026844186
0	-0,76129103	-2790,1279	-0,0012650669	-0,00049237499	0,00071539008
0	-0,76337528	-2791,7744	-0,0021562143	-0,0013142334	-0,0002963955
0	-0,76295435	-2793,5415	-0,00080615934	9,9123281e-06	0,0013320723
0	-0,76373851	-2793,7405	-0,0029371399	-0,0021923012	-0,0010752582
0	-0,76292384	-2794,6643	-0,00013053155	0,00056752999	0,0019252647
0	-0,76418519	-2798,4746	-0,0031936865	-0,0024646076	-0,0014887468
0	-0,76418591	-2797,7388	3,9990118e-05	0,00068774179	0,0021216783
0	-0,76410246	-2799,1848	-0,003258653	-0,0024849228	-0,0014898254
0	-0,76540858	-2803,0044	2,6804482e-05	0,00072215701	0,0021214141
0	-0,76723993	-2804,1025	-0,0032366517	-0,0024458549	-0,0014225331
0	-0,76677239	-2806,1389	-0,00011228418	0,00060801767	0,0020024281
0	-0,76691246	-2806,969	-0,0032672747	-0,0025218567	-0,0015454621
0	-0,7672019	-2807,7773	0,00011853117	0,00082692114	0,0022640333
0	-0,76883471	-2809,8623	-0,0033641984	-0,0026266773	-0,0016233367
0	-0,76810271	-2811,1201	0,00022479449	0,00086938788	0,0023024718
0	-0,76837873	-2811,6973	-0,0034573721	-0,0027569414	-0,0016809363
0	-0,76980776	-2813,5403	0,00038728933	0,0010825982	0,0025113828
0	-0,77035427	-2815,3005	-0,0036020617	-0,0028915294	-0,001878898
0	-0,77032709	-2818,1179	0,0002180782	0,00091572147	0,0023209776
0	-0,77126849	-2818,6326	-0,0033568209	-0,0026633574	-0,0016238398
0	-0,77136272	-2818,9355	0,00042550615	0,0010740397	0,0024323217
0	-0,77125955	-2820,4973	-0,0034732325	-0,0028183225	-0,0017655584
0	-0,77203548	-2822,5364	0,0002219007	0,00096814812	0,0023547281
0	-0,77315158	-2824,6201	-0,0034497615	-0,0027275274	-0,0017317481
0	-0,77383405	-2827,0288	0,00030807103	0,00095339556	0,002368072
0	-0,77308786	-2827,7151	-0,0034712481	-0,0028111346	-0,0017403634
0	-0,77512747	-2832,1223	0,00025579473	0,00096443918	0,0024234275
0	-0,77566355	-2831,6702	-0,0032402636	-0,0025047206	-0,0015183144
0	-0,77508426	-2831,0022	-0,00024587527	0,00046573245	0,0018587366
0	-0,77546126	-2833,1567	-0,0027632115	-0,0020565481	-0,00097034418
0	-0,77679718	-2834,803	-0,00073185842	3,9024235e-05	0,0013777565
0	-0,77720356	-2837,4897	-0,0022878728	-0,0014446096	-0,00030190835
0	-0,77734774	-2838,4031	-0,0013161353	-0,00049896305	0,00069423515
0	-0,77749527	-2839,3005	-0,0018646824	-0,00094618578	0,00013480108
0	-0,77824521	-2842,7849	-0,0013754827	-0,00052943215	0,00068220164
0	-0,77908862	-2844,0532	-0,0018593875	-0,00099530455	0,00011650052
0	-0,77963918	-2844,6636	-0,0013812775	-0,00055507699	0,00061576144
0	-0,78005719	-2845,4741	-0,0019124638	-0,0010439503	1,8562205e-05
0	-0,78049117	-2846,2551	-0,0013531611	-0,00053968775	0,00067013944
0	-0,77938473	-2848,3672	-0,0019107545	-0,0010298621	5,887523e-05
0	-0,7814728	-2850,4236	-0,0014456873	-0,00057916972	0,00060922652
0	-0,78141165	-2850,0903	-0,0017270803	-0,00082328497	0,0003261664
0	-0,7813651	-2853,9617	-0,0018134215	-0,0010367268	0,0001454317
0	-0,78327805	-2854,6355	-0,0011619363	-0,00035134697	0,00092380284
0	-0,78239703	-2854,167	-0,0025082603	-0,0016585535	-0,00065557245
0	-0,7836085	-2856,0017	-0,00053431652	0,00018237799	0,0015272605
0	-0,78303367	-2858,5603	-0,0029960291	-0,002212811	-0,0011777602
0	-0,78363901	-2863,2034	-4,0378509e-05	0,00065070268	0,0020886455
0	-0,78584516	-2864,0029	-0,0032115926	-0,0025232651	-0,0014649024
0	-0,78626204	-2862,7898	1,2612581e-05	0,00074296142	0,0021612048
0	-0,78603852	-2864,9031	-0,0032213074	-0,0025125437	-0,0014696955
0	-0,78654063	-2867,3577	-2,9112707e-05	0,00068820565	0,0020782147
0	-0,78686738	-2869,5667	-0,0032882902	-0,0026033509	-0,0014748172
0	-0,7866677	-2870,3865	1,7961138e-05	0,0006888496	0,0021259792
0	-0,78767574	-2871,3477	-0,0032564583	-0,0025158266	-0,0014326624
0	-0,78801066	-2874,1624	0,00012000775	0,00086447905	0,0022322398
0	-0,7903356	-2875,9556	-0,0034607837	-0,0027771576	-0,0017257824
0	-0,78926945	-2875,1372	0,00034183642	0,0010457383	0,0024195269
0	-0,78986174	-2876,7666	-0,0034538994	-0,0027269595	-0,0017045393
0	-0,79048389	-2880,0916	0,00020367472	0,00091464561	0,00234586
0	-0,79128408	-2881,9949	-0,0035370919	-0,0028396125	-0,0017839514
0	-0,79082513	-2883,3545	0,00036973564	0,0010803794	0,0024577987
0	-0,79165548	-2882,4504	-0,0034030273	-0,0026353048	-0,0016354701
0	-0,79195088	-2885,8203	0,0002634144	0,00093275792	0,0023170062
0	-0,79302526	-2887,4553	-0,0035622406	-0,002827795	-0,0018372856
0	-0,79380685	-2887,6299	0,00037403574	0,0010621303	0,0024787895
0	-0,79484022	-2890,489	-0,003504216	-0,002758947	-0,0017467837
0	-0,79386085	-2891,4148	0,00018714723	0,000907965	0,0023000939
0	-0,79515129	-2893,8098	-0,0033209056	-0,002592799	-0,0015829173
0	-0,79524034	-2895,4111	5,0055532e-05	0,00081781478	0,00221056
0	-0,79536104	-2895,7378	-0,0031363894	-0,0023790533	-0,0013435022
0	-0,79640895	-2898,9324	-0,00038707352	0,00033167505	0,0017039765
0	-0,797436	-2899,5745	-0,0024752386	-0,0017155735	-0,00063599675
0	-0,79695511	-2898,8242	-0,00094750826	-0,00014892532	0,0010595045
0	-0,7968657	-2901,1387	-0,0021754014	-0,0012633182	-0,0002109311
0	-0,79796386	-2902,7385	-0,0013618298	-0,00056488742	0,0007307005
0	-0,79919958	-2905,7549	-0,0017711249	-0,00088601443	0,0001766027
0	-0,79939067	-2906,6924	-0,0013670215	-0,00055700395	0,00064042362
0	-0,79891944	-2906,3196	-0,0019336989	-0,0010954402	7,8229641e-06
0	-0,79967791	-2908,7117	-0,0013725342	-0,00057147321	0,00066591433
0	-0,80114269	-2912,4924	-0,001936638	-0,0010113266	3,3214747e-06
0	-0,8000266	-2914,6838	-0,0013551022	-0,00053471042	0,00064196746
0	-0,8009218	-2916,3655	-0,0018668596	-0,0010248977	8,7500594e-05
0	-0,8014046	-2917,2852	-0,0015538246	-0,00068225828	0,00047943462
0	-0,80245364	-2919,6682	-0,0014375491	-0,00058312231	0,00056089694
0	-0,80317372	-2922,5234	-0,0019980127	-0,0011912251	-8,3280247e-05
0	-0,80300605	-2921,3511	-0,00098326057	-0,00018253479	0,0010470705
0	-0,80334246	-2924,4478	-0,0026918603	-0,0019454897	-0,00088399532
0	-0,80426264	-2927,7258	-0,00024023233	0,00046801625	0,0018444327
0	-0,80599898	-2929,6807	-0,0030962806	-0,0023767273	-0,0013731691
0	-0,8054502	-2930,0439	-2,5961053e-05	0,00065982837	0,002084428
0	-0,80618745	-2930,8926	-0,0032622507	-0,0025215615	-0,0014980723
0	-0,8072961	-2932,418	7,6059223e-05	0,00081995124	0,0021604041
0	-0,8063786	-2934,8066	-0,003277519	-0,0025068307	-0,0014655505
0	-0,80701524	-2936,2229	-7,3293049e-05	0,00062431378	0,0019960157
0	-0,80699587	-2937,3242	-0,0032350961	-0,0025103374	-0,0014811828
0	-0,80773383	-2939,6609	0,00012154094	0,00082386559	0,0022491384
0	-0,8102935	-2941,2422	-0,0032898013	-0,00258473	-0,0015803092
0	-0,80901051	-2942,3062	0,00015524885	0,00082915003	0,0022482642
0	-0,81041086	-2944,4634	-0,0034059652	-0,0026954857	-0,0017102204
0	-0,81006551	-2945,7546	0,00037876249	0,0010732141	0,002489541
0	-0,81018096	-2949,8003	-0,0036092328	-0,0028759073	-0,0018326311
0	-0,81053448	-2950,573	0,00027431786	0,0009922242	0,0023880419
0	-0,81189609	-2952,0449	-0,0033673588	-0,0026402953	-0,0015983802
0	-0,81233197	-2953,3806	0,0002781587	0,0010551125	0,0023561367
0	-0,8134436	-2954,9014	-0,0035063131	-0,0027655095	-0,0017787263
0	-0,81303269	-2958,2422	0,00022217544	0,00088293379	0,0023318504
0	-0,81350434	-2959,2798	-0,0034163345	-0,002658902	-0,0017055003
0	-0,81446135	-2959,9634	0,00024407025	0,00093737949	0,0023509464
0	-0,81413835	-2961,7849	-0,0035232597	-0,0027846158	-0,0018249284
0	-0,81451201	-2962,6948	0,0003724487	0,00099804543	0,0024538406
0	-0,81480181	-2965,5623	-0,0034087708	-0,0026296761	-0,0016196958
0	-0,81534272	-2967,5701	-0,00013443947	0,00067949085	0,0020204857
0	-0,81722105	-2969,616	-0,0028882669	-0,0021529798	-0,001100983
0	-0,81638622	-2972,4988	-0,00055147684	0,00018662438	0,0015683323
0	-0,81723893	-2973,2466	-0,002398402	-0,0016415289	-0,0005290783
0	-0,81744266	-2975,1843	-0,001198839	-0,00035441772	0,00081560202
0	-0,81793255	-2977,6938	-0,001832701	-0,00097472093	0,00013461977
0	-0,81833041	-2978,3301	-0,0013642205	-0,00054219301	0,0006353989
0	-0,81943536	-2981,5061	-0,0019308656	-0,00099014596	5,2434625e-05
0	-0,81930423	-2982,0811	-0,001454253	-0,00059056241	0,00054076465
0	-0,81964993	-2983,2207	-0,0018627454	-0,001013655	6,1725441e-05
0	-0,82176626	-2987,3513	-0,0013395947	-0,00049388455	0,00073954044
0	-0,82163626	-2987,9507	-0,0020096221	-0,001101495	-9,7692828e-06
0	-0,82179976	-2990,5054	-0,0013182579	-0,00049134804	0,00072927179
0	-0,8226648	-2992,4265	-0,0017944288	-0,00088685006	0,0002149013
0	-0,8239556	-2993,4768	-0,0016782566	-0,00087358512	0,00025921554
0	-0,82284325	-2994,238	-0,0013191147	-0,00054361037	0,00065739593
0	-0,82300568	-2996,6833	-0,0023479317	-0,0015667088	-0,00046518142
0	-0,82378018	-2997,0012	-0,00066326128	5,2533433e-05	0,0013773603
0	-0,82455504	-2999,2637	-0,0028401946	-0,0020596883	-0,0010444453
0	-0,82428306	-3000,6689	-0,00021302913	0,00054197473	0,001932911
0	-0,82626045	-3002,3459	-0,0032078172	-0,0024483639	-0,0014328966
0	-0,82647574	-3003,9248	1,3603567e-05	0,00075025216	0,0021279585
0	-0,82834399	-3004,7729	-0,0032906535	-0,0025593936	-0,0015299398
0	-0,82706141	-3007,4485	-3,5919074e-05	0,00064405875	0,0020626278
0	-0,82776475	-3009,0803	-0,0032901128	-0,0025149228	-0,0015303179
0	-0,82794839	-3010,9097	5,0869421e-05	0,00073522236	0,0021737006
0	-0,82940871	-3013,3955	-0,0032145269	-0,0025095211	-0,0014647231
0	-0,83016568	-3014,7134	2,1425076e-05	0,00079603214	0,0021850509
0	-0,8304708	-3014,4458	-0,0033869322	-0,0026730383	-0,0016916201
0	-0,82944518	-3015,3364	0,00029986288	0,00097652082	0,0023542643
0	-0,83123219	-3016,5159	-0,003479854	-0,0027615363	-0,0017118033
0	-0,8316111	-3019,6387	0,00022344058	0,00093187933	0,0023444761
0	-0,83213931	-3020,5464	-0,003492279	-0,0027673501	-0,0017746656
0	-0,83220416	-3019,8643	0,00040645624	0,0011424326	0,0025130636
0	-0,83273798	-3022,6047	-0,0034419983	-0,0027482368	-0,0016894425
0	-0,83235872	-3025,0605	0,00013187862	0,00087003532	0,0022930577
0	-0,83338094	-3027,9675	-0,0035230378	-0,0027618723	-0,0018622538
0	-0,83387458	-3029,5134	0,0003799019	0,0010581284	0,0025107788
0	-0,8346014	-3029,8743	-0,0035567461	-0,0027816934	-0,0017682821
0	-0,83481932	-3032,7366	0,00015570869	0,00097150559	0,0023332429
0	-0,83573872	-3035,1865	-0,003404014	-0,0026315867	-0,0016146632
0	-0,83586049	-3035,6721	0,00017775223	0,00089072692	0,0022605252
0	-0,83681715	-3037,6619	-0,0032441164	-0,0025020465	-0,0015157678
0	-0,83603448	-3039,6821	-0,00020423642	0,00055089517	0,0019023138
0	-0,83805656	-3043,3049	-0,0027228859	-0,001929023	-0,00088034611
0	-0,8381415	-3044,0723	-0,00080351805	-1,7720522e-05	0,0012507737
0	-0,83868504	-3042,772	-0,0022443368	-0,0013915072	-0,00035290717
0	-0,83934295	-3045,2297	-0,001253787	-0,00040063576	0,00079075771
0	-0,83909816	-3047,2175	-0,0018584292	-0,00099628989	0,0001353243
0	-0,83964914	-3048,7971	-0,0014506367	-0,00063753861	0,00052207743
0	-0,84030813	-3050,1541	-0,0019139482	-0,0010201054	5,0847375e-05
0	-0,84150285	-3050,9949	-0,0013769217	-0,00055954955	0,00060764456
0	-0,84177256	-3054,1614	-0,0018829713	-0,00099447102	8,9903697e-05
0	-0,8412149	-3056,5415	-0,0013400344	-0,00050339138	0,00070150645
0	-0,84296238	-3057,0793	-0,0019556889	-0,0010110459	7,7002114e-05
0	-0,84231126	-3058,3857	-0,0014939815	-0,0006833825	0,00051659992
0	-0,84205043	-3060,146	-0,0016497667	-0,00081484974	0,0003675624
0	-0,84423494	-3061,5767	-0,0019113142	-0,0010695221	5,4800257e-05
0	-0,84398317	-3062,6729	-0,0011204038	-0,00028965893	0,00090806047
0	-0,84458256	-3064,2263	-0,002542556	-0,0017646346	-0,00067178911
0	-0,84536147	-3066,6589	-0,00035026489	0,00040415279	0,0017370052
0	-0,84523296	-3068,5767	-0,0030514852	-0,002302825	-0,001260823
0	-0,84661245	-3069,7131	-0,00011865151	0,00059143937	0,0019897688
0	-0,84622353	-3072,176	-0,0032501856	-0,0025505428	-0,0014862282
0	-0,84708667	-3074,2949	2,3761095e-05	0,0007236129	0,0021119246
0	-0,84745848	-3076,6897	-0,0032908989	-0,0025638265	-0,0015252279
0	-0,84808993	-3077,8201	-8,239891e-05	0,00063468341	0,0020399673
0	-0,84874481	-3077,8022	-0,003192537	-0,0024300553	-0,0014260694
0	-0,84909052	-3081,1567	3,997513e-05	0,00078214717	0,0021786022
0	-0,85079408	-3083,7207	-0,0033286547	-0,0026452313	-0,0016094724
0	-0,85029638	-3083,75	0,00010332151	0,00081816915	0,0022434292
0	-0,85007846	-3086,5403	-0,0034423377	-0,0026721226	-0,0016526809
0	-0,85142142	-3088,3767	0,00032749609	0,0010034366	0,0024331133
0	-0,85063946	-3090,5288	-0,0035913512	-0,0028158408	-0,0018255707
0	-0,85190535	-3092,4585	0,00033547694	0,0010689507	0,0024858313
0	-0,85303634	-3093,0291	-0,0034200714	-0,0026858163	-0,0016097225
0	-0,85333848	-3094,4939	0,00022150663	0,00098802347	0,0023574592
0	-0,85383582	-3097,2346	-0,0035303927	-0,0028189758	-0,0017988418
0	-0,85397547	-3097,8162	0,00023570057	0,00090796337	0,0023313852
0	-0,85452759	-3099,6875	-0,0033763242	-0,0026818123	-0,0016504533
0	-0,85502231	-3100,177	0,00026349531	0,00094108871	0,0023767019
0	-0,8545298	-3102,0125	-0,0034789564	-0,0027854468	-0,0017296008
0	-0,85693485	-3105,1948	0,00034939469	0,0010922279	0,0024688151
0	-0,85594541	-3104,6858	-0,0034028373	-0,0027300995	-0,0016802105
0	-0,85672176	-3107,6838	4,932881e-05	0,00076977973	0,0021585047
0	-0,85813069	-3109,915	-0,0030306596	-0,0022856267	-0,0012155764
0	-0,85781068	-3110,7478	-0,00038407263	0,0003222852	0,0017316525
0	-0,85785204	-3113,9297	-0,0025966421	-0,0018487468	-0,00072456145
0	-0,85921848	-3115,4751	-0,0010741306	-0,00026533395	0,00098291074
0	-0,85917896	-3116,8445	-0,0018990231	-0,0010514889	4,764297e-07
0	-0,86009765	-3120,6353	-0,0013780656	-0,00053974637	0,00060136884
0	-0,85976869	-3121,3308	-0,0019611185	-0,0010831136	2,0562948e-05
0	-0,86152965	-3124,5989	-0,0014470505	-0,00064667955	0,00054382754
0	-0,86170882	-3126,5173	-0,0018167183	-0,00092622446	0,00018640851
0	-0,86139476	-3127,748	-0,0013633423	-0,00048231712	0,00066369609
0	-0,86253768	-3129,3372	-0,0019597868	-0,001111174	5,5930286e-06
0	-0,86282939	-3130,0193	-0,0013707649	-0,00052964722	0,00063799962
0	-0,86371601	-3131,2932	-0,0019007954	-0,00094198028	0,00012704346
0	-0,86389071	-3133,7407	-0,001589787	-0,00075076678	0,00041103916
0	-0,86420548	-3135,0068	-0,0015569623	-0,00073359627	0,00043667818
0	-0,86557084	-3136,6528	-0,0021615874	-0,0013907911	-0,00024187022
0	-0,86542851	-3137,9368	-0,00083945546	-1,5911864e-05	0,0012490648
0	-0,86606145	-3139,3254	-0,00277846	-0,0019486992	-0,00089261966
0	-0,86613858	-3142,4443	-0,00029954041	0,0004816599	0,0018157739
0	-0,86671078	-3142,8423	-0,0031783923	-0,0024412971	-0,0014051709
0	-0,86789727	-3145,0671	1,2695964e-05	0,00071728468	0,0020832077
0	-0,86754972	-3146,2622	-0,0032726093	-0,0025494124	-0,0015409987
0	-0,86857307	-3148,1509	-4,2536267e-05	0,00066724233	0,0020323417
0	-0,86799711	-3150,0432	-0,0032536525	-0,0025447484	-0,0014991066
0	-0,86886698	-3151,7522	1,394088e-05	0,0007702788	0,0021351117
0	-0,86945927	-3152,865	-0,0032548031	-0,0025219396	-0,0014564635
0	-0,87060368	-3156,0459	1,5470141e-05	0,00072322314	0,0021127118
0	-0,86997336	-3155,6423	-0,0033839673	-0,0026184423	-0,0016304095
0	-0,87141061	-3157,2725	0,0002149801	0,00093416637	0,0023853029
0	-0,87178797	-3158,8687	-0,0035290499	-0,0027836107	-0,0017383969
0	-0,87147319	-3160,6272	0,00026517984	0,00094999734	0,0023294014
0	-0,87206697	-3163,0791	-0,0034677181	-0,0027737869	-0,0017341265
0	-0,8730188	-3165,0315	0,00040983316	0,0011040366	0,0025302388
0	-0,87366253	-3166,5835	-0,0035391639	-0,0028044912	-0,0017970598
0	-0,8750096	-3169,7993	0,0001621712	0,00084134465	0,0022644575
0	-0,87464976	-3170,4932	-0,0034929421	-0,0027573777	-0,0017145757
0	-0,87453574	-3170,9331	0,00035092322	0,0010325147	0,0025076419
0	-0,87519884	-3173,7234	-0,0035244972	-0,0027912608	-0,0017826827
0	-0,87644124	-3175,1697	0,00023150264	0,0009345666	0,0023269358
0	-0,87675679	-3177,1563	-0,0034284308	-0,0026898286	-0,0016449067
0	-0,87694412	-3177,9395	0,00016282982	0,00086206157	0,0022543145
0	-0,87737143	-3177,5081	-0,0033229112	-0,0026281234	-0,0015919727
0	-0,87872112	-3180,0867	-8,010873e-05	0,00065090001	0,0020130046
0	-0,87934768	-3182,2778	-0,0028404885	-0,002082916	-0,00097672117
0	-0,87937415	-3183,6492	-0,00064653531	0,00010978823	0,0013530491
0	-0,87923294	-3185,1226	-0,0023242778	-0,0014954614	-0,00041805126
0	-0,87960547	-3186,6138	-0,0011942713	-0,00030598778	0,00087693892
0	-0,88099241	-3190,2092	-0,0019234747	-0,0011096068	-1,8018764e-05
0	-0,88091421	-3191,4592	-0,0015192602	-0,0006604807	0,00050695922
0	-0,88132846	-3192,4304	-0,0018719813	-0,00096386462	0,0001025106
0	-0,88211668	-3194,8904	-0,0013831446	-0,00055979413	0,00061451393
0	-0,88273954	-3196,8728	-0,0018355	-0,00098191411	0,00013602803
0	-0,8826766	-3197,5044	-0,0013694151	-0,00051100983	0,00066367816
0	-0,88393986	-3199,8042	-0,001952417	-0,0010858249	2,7103451e-05
0	-0,88336098	-3200,5691	-0,0014927906	-0,00064259802	0,00051504839
0	-0,88507903	-3204,5571	-0,0017957118	-0,00091272453	0,00023049506
0	-0,88515764	-3204,8386	-0,0017516336	-0,00089042052	0,00021180407
0	-0,88508201	-3204,1733	-0,0013292399	-0,0004850408	0,00069556414
0	-0,88549221	-3207,0242	-0,0023612822	-0,0015391399	-0,00046598457
0	-0,88530892	-3209,218	-0,00055312226	0,00019897569	0,0015274654
0	-0,88655168	-3211,6729	-0,0030134176	-0,0022038047	-0,0011712712
0	-0,88699496	-3213,2856	-0,00016456674	0,00056624267	0,0019903495
0	-0,88726354	-3213,8018	-0,0032920749	-0,0025414317	-0,0015141502
0	-0,88851523	-3216,9167	2,1910091e-05	0,00072001817	0,0021257722
0	-0,88873172	-3219,2397	-0,0032596195	-0,0025429339	-0,0014891799
0	-0,88951254	-3219,7864	-5,1694078e-05	0,00069067976	0,0020761178
0	-0,88999939	-3221,5261	-0,0032021967	-0,0024388647	-0,0014525246
0	-0,88986683	-3223,3286	-1,9194995e-05	0,00075807853	0,0021093823
0	-0,8910045	-3226,7593	-0,0033388245	-0,0026448551	-0,001585018
0	-0,89038277	-3227,5205	9,7035809e-05	0,00085304619	0,0021860602
0	-0,89099932	-3228,6335	-0,0033929348	-0,0026962764	-0,0016896958
0	-0,89256799	-3231,9487	0,00022121618	0,0010246123	0,0023548859
0	-0,89280534	-3233,7615	-0,0036059394	-0,0028402484	-0,0018868238
0	-0,89196229	-3233,4541	0,00033507997	0,0010686574	0,0024987233
0	-0,8928709	-3236,6592	-0,0034328511	-0,002746508	-0,001695144
0	-0,89306498	-3238,2354	0,00027045695	0,0009376012	0,0023154549
0	-0,89361256	-3241,5454	-0,0035325487	-0,002794415	-0,001801146
0	-0,89518166	-3244,2773	0,0002622258	0,00099274144	0,0023766479
0	-0,89510828	-3244,3672	-0,0034013409	-0,0026639428	-0,0016690323
0	-0,89649189	-3247,4229	0,00023016124	0,00096119154	0,0023446514
0	-0,89635551	-3250,168	-0,0035267638	-0,0027841607	-0,0017745736
0	-0,89643228	-3250,8826	0,00032861193	0,0011240204	0,0024580914
0	-0,89815557	-3252,803	-0,003492991	-0,0027115133	-0,0017487855
0	-0,89822412	-3253,7405	9,5626747e-05	0,00082422112	0,002201173
0	-0,89794469	-3256,4316	-0,0030819525	-0,0023258813	-0,0012854054
0	-0,89904892	-3259,7688	-0,00028711802	0,00050128275	0,0018614144
0	-0,89986658	-3259,6467	-0,0026943281	-0,0019222313	-0,00080682302
0	-0,89960134	-3260,9087	-0,00093634357	-0,00014210498	0,0011064298
0	-0,9003889	-3263,6863	-0,0019671603	-0,0011643638	-3,1487871e-05
0	-0,90076959	-3264,8875	-0,0013731221	-0,00054745295	0,00061335892
0	-0,90177059	-3268,4631	-0,001933082	-0,001075894	-2,3384418e-05
0	-0,90162385	-3268,3652	-0,0014239132	-0,00065201632	0,0005129106
0	-0,90216511	-3270,9993	-0,0017803086	-0,00089737994	0,00015669233
0	-0,90232939	-3273,0898	-0,001374879	-0,00053576147	0,00062705093
0	-0,90325028	-3273,0286	-0,0020065682	-0,001101278	-4,9457158e-05
0	-0,90287256	-3274,0652	-0,0013759023	-0,00053685508	0,00062615908
0	-0,90391523	-3276,5537	-0,001889514	-0,00094280025	0,00011872529
0	-0,90382433	-3277,9724	-0,0015281464	-0,00070476875	0,00046540698
0	-0,90533161	-3279,8098	-0,0016384148	-0,00079312042	0,00037877145
0	-0,90522397	-3280,3794	-0,0020900322	-0,0012291246	-8,3187188e-05
0	-0,90543556	-3283,7317	-0,00092685036	-0,00014865116	0,0011633307
0	-0,90703928	-3288,0012	-0,0026202213	-0,0017928339	-0,00076004892
0	-0,9072628	-3287,5918	-0,00038975399	0,00036699022	0,0016818271
0	-0,90756118	-3289,6218	-0,0031205679	-0,0023750202	-0,001335195
0	-0,90791172	-3290,4839	-1,0010554e-05	0,00075705693	0,0021467574
0	-0,90777165	-3292,4773	-0,0033221175	-0,0026035695	-0,0015379536
0	-0,90911871	-3295,241	-1,4919351e-05	0,00072891696	0,002088981
0	-0,90957248	-3295,7966	-0,0032696472	-0,0025446746	-0,0015357001
0	-0,9098835	-3296,2168	3,874884e-06	0,00069077162	0,0021330763
0	-0,90992677	-3298,6162	-0,0031979075	-0,002462331	-0,0014763105
0	-0,91088378	-3300,3286	-3,1676318e-05	0,00064267579	0,0020799837
0	-0,91227961	-3303,2979	-0,0033924752	-0,0026094688	-0,0015678196
0	-0,9121083	-3303,1128	0,00020496576	0,00097344053	0,0023910648
0	-0,91215932	-3303,6626	-0,0035184391	-0,0027709778	-0,001774864
0	-0,91241413	-3306,7329	0,00026892521	0,00097748591	0,0023477289
0	-0,91318673	-3307,6296	-0,0034263344	-0,0027304192	-0,0016722649
0	-0,91279781	-3308,4768	0,00037442049	0,001085915	0,0024975785
0	-0,91510344	-3312,1846	-0,0035513733	-0,0028504259	-0,001843137
0	-0,91507548	-3312,9817	0,00017969869	0,00089923979	0,0023377945
0	-0,91562122	-3315,7559	-0,003441839	-0,0026963924	-0,0016701242
0	-0,91601086	-3316,7236	0,00035942008	0,0010407356	0,0024507567
0	-0,91677159	-3317,1455	-0,003580271	-0,0028436908	-0,0018215643
0	-0,9166401	-3319,5544	0,00029288756	0,00098841474	0,0024159842
0	-0,91666764	-3321,5879	-0,0034210456	-0,0027064865	-0,0016447623
0	-0,91814548	-3322,1436	0,00015957543	0,00080939027	0,0022237236
0	-0,91801918	-3323,5405	-0,00331514	-0,0026288375	-0,0015859548
0	-0,9180851	-3325,1235	-1,0820077e-05	0,00070911518	0,0020944171
0	-0,91908312	-3328,2852	-0,0029256595	-0,0021773754	-0,0011411409
0	-0,91906375	-3329,4468	-0,00058913417	0,00016026264	0,0014747536
0	-0,92020595	-3330,0186	-0,0023546973	-0,0015144177	-0,00043568574
0	-0,92116559	-3331,9216	-0,0011374004	-0,0003239428	0,00092292059
0	-0,92080384	-3332,3069	-0,0020087657	-0,0011927455	-5,3630283e-05
0	-0,92042911	-3333,7629	-0,0014960775	-0,00066214503	0,00051406084
0	-0,92120135	-3336,3977	-0,0018424059	-0,00097035692	0,0001422302
0	-0,92156345	-3337,7158	-0,001351179	-0,00054840842	0,0006470271
0	-0,92263293	-3341,696	-0,0018606026	-0,00097955531	5,1862735e-05
0	-0,9231739	-3342,6218	-0,0013173268	-0,00051640294	0,00068638829
0	-0,92376137	-3342,8882	-0,0020166351	-0,0010324928	1,2847013e-05
0	-0,92424488	-3344,9397	-0,0014199072	-0,00059477927	0,00058099587
0	-0,92493069	-3347,5515	-0,0018135475	-0,00099473167	0,00013948636
0	-0,92559421	-3349,6655	-0,0017603089	-0,00082714047	0,00025640344
0	-0,92546308	-3350,1162	-0,0013522538	-0,00051024824	0,00067735999
0	-0,92648005	-3350,2041	-0,0022500581	-0,0014815502	-0,00035570143
0	-0,92696583	-3353,2188	-0,00063958741	0,00012375895	0,0013959688
0	-0,92690361	-3355,6975	-0,0029257084	-0,0021882383	-0,0011059024
0	-0,92853081	-3357,3357	-0,0002248575	0,00053121906	0,0018801444
0	-0,92824364	-3359,3511	-0,0032260099	-0,0025377327	-0,0015356005
0	-0,9295013	-3360,7471	-1,3205718e-05	0,00068955478	0,002146499
0	-0,92995501	-3361,1602	-0,0032436433	-0,0025295811	-0,0014824237
0	-0,92997104	-3361,7427	-1,5143014e-05	0,00072687079	0,0021349613
0	-0,9307515	-3362,0457	-0,003188557	-0,0024382579	-0,0014434331
0	-0,93099701	-3365,7764	-5,9661834e-05	0,00065336062	0,0021037965
0	-0,93216711	-3366,4612	-0,0033140485	-0,0026096758	-0,0015809903
0	-0,93170518	-3367,0974	0,00012967212	0,00083595258	0,0021865729
0	-0,93236935	-3369,937	-0,0033694427	-0,0026480483	-0,0016108622
0	-0,93207806	-3371,7424	0,00022332126	0,00094086403	0,0024153572
0	-0,93417239	-3376,4434	-0,0035862995	-0,0028488748	-0,0017942705
0	-0,93401408	-3377,1555	0,00040640851	0,0011367495	0,0025353937
0	-0,93402338	-3377,0608	-0,003493048	-0,0026946261	-0,0017224585
0	-0,93482399	-3379,832	0,00012489778	0,00086231309	0,0022434001
0	-0,93474054	-3382,1401	-0,0035120249	-0,002795354	-0,0018007882
0	-0,93537682	-3383,491	0,00030940835	0,0010112623	0,0024151045
0	-0,93635321	-3385,1423	-0,0033573254	-0,0026617644	-0,0016531629
0	-0,93671829	-3385,5984	0,0002131873	0,00092478661	0,0023723964
0	-0,93699169	-3388,179	-0,003525808	-0,0027609044	-0,0017755994
0	-0,93726963	-3390,5242	0,00030834635	0,0010662092	0,0024887542
0	-0,9375937	-3390,1277	-0,0035680553	-0,0028286471	-0,0017673739
0	-0,93880856	-3392,0593	0,00015224126	0,00089015078	0,0022700925
0	-0,93940312	-3394,7124	-0,0031160221	-0,0023695165	-0,0013868799
0	-0,93938595	-3395,6013	-0,00021208602	0,00051115005	0,0019075322
0	-0,93939376	-3397,8193	-0,0027307973	-0,0019919625	-0,00089470146
0	-0,9396717	-3398,3816	-0,00091332768	-0,00010803516	0,0011945833
0	-0,94147474	-3401,4067	-0,0020498568	-0,0012472179	-0,00013821329
0	-0,94206148	-3403,5276	-0,0013695601	-0,00050727325	0,00067249232
0	-0,94145089	-3402,665	-0,00191818	-0,0010590511	3,1594973e-05
0	-0,94212031	-3404,3613	-0,0014169675	-0,00059375202	0,00057100732
0	-0,94298869	-3407,2795	-0,0018176252	-0,00097271579	0,00017509425
0	-0,9424895	-3409,6943	-0,0013751584	-0,00052119128	0,00067916064
0	-0,94335604	-3412,604	-0,002025143	-0,001169602	-3,4534896e-05
0	-0,94439614	-3412,1321	-0,0012912315	-0,00052782195	0,00074641075
0	-0,94436854	-3414,332	-0,0019029545	-0,0010288274	5,958158e-05
0	-0,94613957	-3416,6406	-0,0014954187	-0,00066968147	0,00052627106
0	-0,94502795	-3416,0745	-0,0017121114	-0,00079963676	0,00031240459
0	-0,94618684	-3419,9727	-0,00200391	-0,001238182	-7,7092336e-05
0	-0,94677657	-3421,7778	-0,00097447104	-0,00016563085	0,0010833169
0	-0,94846004	-3423,5859	-0,0026029241	-0,0018014851	-0,00071918685
0	-0,94759351	-3424,3647	-0,00050922576	0,0002324309	0,0016132559
0	-0,94929338	-3424,2917	-0,0030586061	-0,0023183341	-0,0013201932
0	-0,94853079	-3425,5671	-6,68742e-05	0,00071996893	0,0020644476
0	-0,94895214	-3428,3564	-0,0032981068	-0,002559202	-0,0015366381
0	-0,94938725	-3429,5266	4,7213689e-06	0,00072022277	0,0021089767
0	-0,95122904	-3431,3438	-0,0032770114	-0,0025358999	-0,0015071183
0	-0,94990361	-3432,0835	7,7133882e-06	0,00078231702	0,0021458962
0	-0,95176846	-3434,615	-0,0032569123	-0,0025230213	-0,0014736668
0	-0,95095003	-3436,769	-7,9551974e-05	0,00071800221	0,002023536
0	-0,95156395	-3438,8391	-0,0033267108	-0,0025679308	-0,001547761
0	-0,95377678	-3441,3328	0,0001662501	0,00090703415	0,0023156174
0	-0,95245206	-3442,7551	-0,0035325582	-0,0027269705	-0,0017694585
0	-0,95420706	-3444,5928	0,00023942528	0,00097309699	0,0023934785
0	-0,95420665	-3445,6084	-0,0034630976	-0,0026998771	-0,0017189902
0	-0,95425177	-3444,9915	0,00035480043	0,0011030273	0,0024895291
0	-0,95432138	-3447,0498	-0,0036025834	-0,0028826776	-0,0018503675
0	-0,95483291	-3450,8264	0,00016282749	0,00093022338	0,0023345165
0	-0,95663369	-3451,5444	-0,003429218	-0,0026557248	-0,0016348525
0	-0,9566344	-3453,6062	0,00029864808	0,0010664585	0,00238702
0	-0,95753038	-3454,957	-0,0035517369	-0,0028137777	-0,0018287849
0	-0,95748121	-3456,5168	0,00023846282	0,00098970858	0,0023722032
0	-0,95827317	-3458,0752	-0,0033697067	-0,002586961	-0,0016920514
0	-0,95846766	-3457,2942	8,1928447e-05	0,00083204184	0,0022348557
0	-0,9586919	-3459,1533	-0,0033497806	-0,0026065807	-0,0016057027
0	-0,95963293	-3462,5969	2,3851171e-05	0,00077940663	0,0021450662
0	-0,95972788	-3463,3162	-0,0030039707	-0,0022531699	-0,0012213575
0	-0,96027589	-3465,1208	-0,00053280964	0,00020017309	0,0014575681
0	-0,9605419	-3467,2332	-0,0024110584	-0,0016004337	-0,00053336809
0	-0,96159804	-3469,9631	-0,0011012203	-0,00028067545	0,00098670751
0	-0,96268916	-3472,5134	-0,0020527113	-0,0012152602	-8,874973e-05
0	-0,96224433	-3472,658	-0,0014924114	-0,00063625793	0,00057349622
0	-0,96260792	-3475,0786	-0,0017809151	-0,00092047936	0,00018955106
0	-0,96278602	-3477,4788	-0,0013792864	-0,00055496942	0,00061183755
0	-0,96419042	-3478,0317	-0,0019240463	-0,0010311115	2,2093227e-05
0	-0,96368676	-3479,6709	-0,0013382751	-0,00051964552	0,00067367556
0	-0,96470487	-3480,9514	-0,0019941023	-0,0010389538	5,3841213e-05
0	-0,96487737	-3482,7251	-0,0014234335	-0,00058395613	0,00056233292
0	-0,96636677	-3485,4248	-0,0018436483	-0,0010421866	0,00010915945
0	-0,96611381	-3484,7332	-0,0016834835	-0,00081368227	0,00029068149
0	-0,96606761	-3486,3328	-0,0013850351	-0,00055739353	0,00062913878
0	-0,96740311	-3487,7222	-0,0022097668	-0,0014288136	-0,00031262106
0	-0,96714646	-3489,802	-0,0007237976	6,956885e-05	0,0013347191
0	-0,96880531	-3492,3325	-0,0028976537	-0,0021254034	-0,0010868653
0	-0,96843171	-3492,6055	-0,00027942646	0,00051151647	0,0018984296
0	-0,96929145	-3493,4531	-0,0032188683	-0,0024742321	-0,0014439194
0	-0,96929073	-3497,0818	-2,2871391e-05	0,00075282395	0,0021044868
0	-0,96961111	-3498,3591	-0,0032235605	-0,0025232199	-0,0014816979
0	-0,97097939	-3500,3833	-6,2234176e-06	0,00070662133	0,0020640146
0	-0,97085649	-3501,4128	-0,0032362272	-0,0024960293	-0,0014477952
0	-0,97166598	-3502,0845	-5,9401937e-05	0,00064961333	0,0021290525
0	-0,97271729	-3505,7524	-0,0033355509	-0,0025771086	-0,0015834967
0	-0,97227621	-3506,7878	8,4378698e-05	0,00079067773	0,0021989427
0	-0,97342616	-3508,1189	-0,0033805298	-0,0025967204	-0,001586226
0	-0,97486228	-3510,5757	0,00019773317	0,00094335619	0,0022996147
0	-0,97503328	-3510,7637	-0,0035047643	-0,0027633468	-0,0017979267
0	-0,97447705	-3510,6033	0,00041555642	0,0011387077	0,0025060121
0	-0,97445583	-3512,8333	-0,0035480687	-0,0027606443	-0,0017669108
0	-0,97529626	-3514,2563	0,00014547928	0,00092296535	0,0022932948
0	-0,97613597	-3517,6628	-0,0035678085	-0,0028010081	-0,0017827951
0	-0,97560102	-3519,9648	0,0003237385	0,0010412199	0,0024401308
0	-0,97694063	-3520,7317	-0,0033992184	-0,002702008	-0,0016519891
0	-0,97704196	-3521,9324	0,00023672357	0,00092296232	0,0022759049
0	-0,97790509	-3522,428	-0,0035416957	-0,0027496989	-0,0017706768
0	-0,97840577	-3523,6619	0,00035616191	0,001107707	0,00246408
0	-0,97906107	-3525,9043	-0,0035500233	-0,002784472	-0,0017759595
0	-0,97963548	-3527,0996	0,0001285781	0,00091613288	0,0022368629
0	-0,97967571	-3529,2363	-0,0031674872	-0,0024407278	-0,0014123933
0	-0,97976774	-3531,197	-0,00019736573	0,00051801454	0,0019363484
0	-0,98034292	-3532,5049	-0,002780318	-0,0020254953	-0,00090469845
0	-0,98211056	-3535,0156	-0,0007855054	-1,2934761e-05	0,0012666625
0	-0,9816829	-3535,5759	-0,0020683431	-0,0012954546	-0,00016121478
0	-0,98237246	-3537,5613	-0,0013173994	-0,00047201451	0,00067102135
0	-0,98158717	-3539,0945	-0,0019766332	-0,0010247919	5,891503e-05
0	-0,98334366	-3539,8352	-0,0014038511	-0,00058728037	0,00052493653
0	-0,98308772	-3543,1414	-0,0017723315	-0,00092302973	0,00017558705
0	-0,98544544	-3545,0066	-0,0014212509	-0,00058608898	0,00063501613
0	-0,98463821	-3544,5085	-0,0020183304	-0,0011467211	-5,3863623e-05
0	-0,98605007	-3546,3547	-0,0013381692	-0,00048542322	0,00070270436
0	-0,98564887	-3547,6499	-0,0018869069	-0,0010417354	7,262337e-05
0	-0,98593533	-3550,7017	-0,0014394505	-0,00064455206	0,00054229365
0	-0,98670387	-3551,688	-0,0017247855	-0,00089493173	0,00028615803
0	-0,98627877	-3551,4509	-0,001913722	-0,0011062563	3,3769829e-05
0	-0,98791194	-3555,1313	-0,001018769	-0,00021524727	0,001099835
0	-0,98878258	-3557,144	-0,0025924956	-0,0017163814	-0,00064152241
0	-0,98886603	-3559,3025	-0,00048242771	0,00027016576	0,0015511152
0	-0,98925161	-3560,854	-0,0030528656	-0,0023273153	-0,0012712851
0	-0,98956937	-3561,54	1,5176047e-05	0,00069508632	0,0021022703
0	-0,98957646	-3564,0144	-0,0033289073	-0,0025182536	-0,0015180678
0	-0,99121857	-3566,9929	-2,7248461e-05	0,00072411634	0,0021099951
0	-0,9907499	-3566,2527	-0,00328986	-0,0024918264	-0,0014627583
0	-0,99137759	-3569,0867	2,8962531e-05	0,00076436892	0,00215427
0	-0,99185258	-3570,4028	-0,0032711253	-0,0025473274	-0,0015242806
0	-0,99296755	-3573,2546	-9,3975104e-05	0,00062597706	0,0020290371
0	-0,99230444	-3573,2126	-0,0032904968	-0,0025529128	-0,0014680325
0	-0,99292547	-3573,7261	0,00019517	0,00092510367	0,0022705377
0	-0,99431986	-3577,592	-0,0034769666	-0,0027551646	-0,0017068478
0	-0,99485964	-3579,9548	0,00020163017	0,00090976671	0,002354793
0	-0,99530482	-3579,0925	-0,0034228009	-0,0027395338	-0,0016450705
0	-0,99574178	-3581,3999	0,00032858283	0,0010559715	0,0024672977
0	-0,99609423	-3584,0349	-0,0035740274	-0,0029017832	-0,0018306986
0	-0,99646002	-3586,3315	0,00019809668	0,00098668644	0,0024039778
0	-0,99747515	-3587,7153	-0,0033426913	-0,0026427612	-0,0016137303
0	-0,99801457	-3588,1084	0,00035386271	0,001005645	0,0024217314
0	-0,99733955	-3589,217	-0,0035303491	-0,0028688849	-0,0018372099
0	-0,99840349	-3591,7266	0,00024492096	0,00096095144	0,0023381754
0	-0,99883306	-3593,0273	-0,0035109876	-0,0027119976	-0,0017081402
0	-0,99937916	-3594,6008	0,00013133482	0,00089512032	0,0022418839
0	-0,99937057	-3595,6599	-0,0033287117	-0,0025699886	-0,0015806914
0	-1,0010328	-3598,7065	9,575233e-05	0,00078835757	0,0021753467
0	-1,0006961	-3600,0464	-0,002985632	-0,002301079	-0,0012319065
0	-1,0006856	-3600,5317	-0,00049693149	0,00029071327	0,0015413418
0	-1,0015451	-3602,6704	-0,0024267829	-0,0015759621	-0,00051322195
0	-1,0023091	-3605,5142	-0,0010390877	-0,00023122848	0,001014495
0	-1,002315	-3607,5291	-0,0020783057	-0,001221587	-0,0001750113
0	-1,0033376	-3608,2935	-0,0014472064	-0,00064199022	0,00051143847
0	-1,0039274	-3609,8582	-0,001736174	-0,00089213357	0,00023223212
0	-1,0041419	-3612,4971	-0,0013849513	-0,00055005628	0,00062899652
0	-1,0045483	-3614,2444	-0,001931583	-0,0010690375	6,463968e-05
0	-1,0051734	-3613,8401	-0,0013384764	-0,00053004758	0,0006587503
0	-1,0061827	-3616,0647	-0,0019467602	-0,0010239605	6,8636873e-05
0	-1,0067708	-3618,4404	-0,0014321437	-0,00059907907	0,00057772145
0	-1,0068133	-3619,2017	-0,0018596546	-0,0010032747	6,7047367e-05
0	-1,0071471	-3620,1196	-0,0016137483	-0,00078330806	0,00041816238
0	-1,0070168	-3621,5452	-0,0014199938	-0,0005708434	0,00057549967
0	-1,0082622	-3624,6201	-0,0021546814	-0,0012883311	-0,00021354565
0	-1,0090187	-3627,8818	-0,00069228746	4,7181748e-05	0,0013289488
0	-1,0088656	-3627,176	-0,0028616819	-0,0021076757	-0,0010525647
0	-1,0095686	-3629,0159	-0,00023118715	0,00052039133	0,0018761988
0	-1,0096494	-3630,2971	-0,0032386342	-0,0024671315	-0,0014621859
0	-1,0102175	-3632,2361	4,2134488e-05	0,00071210042	0,0020989245
0	-1,0106285	-3635,2922	-0,0032541177	-0,002463138	-0,0014734211
0	-1,0124561	-3636,3567	-2,6472117e-05	0,00074239582	0,0021159013
0	-1,0117263	-3636,8662	-0,003228147	-0,0024387292	-0,0014187952
0	-1,0118704	-3640,343	-8,6665532e-05	0,00067598355	0,00205454
0	-1,0132537	-3641,3989	-0,0033296002	-0,00254772	-0,001580318
0	-1,0124002	-3642,6787	0,00010560558	0,00086185371	0,0022543538
0	-1,014011	-3645,6118	-0,0033409554	-0,0026591991	-0,0016690076
0	-1,0144852	-3646,2375	0,00017027807	0,00090854906	0,00227828
0	-1,0144963	-3648,1177	-0,0034677282	-0,0027794137	-0,0018036194
0	-1,0149446	-3649,8921	0,00039659993	0,0011436347	0,0025307941
0	-1,016843	-3651,4233	-0,0035193854	-0,0027962804	-0,0017727977
0	-1,0159503	-3653,3257	0,00018273364	0,00092543289	0,00228422
0	-1,0166295	-3654,2288	-0,0034708106	-0,0027428598	-0,0017475206
0	-1,0183527	-3655,6025	0,00029421906	0,0010456494	0,0024067098
0	-1,0176569	-3656,0449	-0,0034475408	-0,0026488265	-0,0016762306
0	-1,017848	-3657,7058	0,00016240781	0,00088961166	0,0022939818
0	-1,0180782	-3660,5454	-0,0034547695	-0,0027441033	-0,0017864689
0	-1,0199178	-3662,145	0,0003283305	0,0010616179	0,0024907354
0	-1,0197845	-3662,5569	-0,0034962792	-0,0028124584	-0,0017788858
0	-1,0191605	-3664,6545	0,00022856984	0,00090259255	0,0023677053
0	-1,0211676	-3667,438	-0,0032066032	-0,0024733618	-0,0014299039
0	-1,0215178	-3669,4299	-0,00016935039	0,00059315923	0,0019227328
0	-1,0211408	-3671,5786	-0,0028168687	-0,0020544606	-0,0010074996
0	-1,0223191	-3671,5183	-0,00080324215	3,9547667e-05	0,0013073809
0	-1,0234151	-3675,1335	-0,0021633774	-0,0013181067	-0,00023864581
0	-1,0237753	-3675,6819	-0,001271114	-0,00049084879	0,00071488525
0	-1,023379	-3676,394	-0,0019946855	-0,0010281265	7,127921e-05
0	-1,0246496	-3679,655	-0,0014285056	-0,0005698991	0,00057654647
0	-1,0247711	-3680,3682	-0,0017458344	-0,00089369249	0,00023136439
0	-1,0248899	-3684,1321	-0,001412548	-0,00060642895	0,00061133812
0	-1,025923	-3685,2749	-0,0019987433	-0,0011348032	-3,0752562e-05
0	-1,0253466	-3685,6289	-0,0013316676	-0,00053475681	0,0007094781
0	-1,0275238	-3688,5327	-0,0018733381	-0,0010194131	7,9123711e-05
0	-1,027663	-3689,5396	-0,0014003016	-0,0006385661	0,00056340796
0	-1,0279424	-3689,9087	-0,0017470671	-0,00085904333	0,00022944907
0	-1,0283064	-3692,3901	-0,0018943802	-0,0010693051	7,7913282e-05
0	-1,0289423	-3692,4927	-0,001077068	-0,00026867201	0,00099795242
0	-1,0286685	-3695,3425	-0,0024516783	-0,0016090884	-0,00064422342
0	-1,0300215	-3696,5955	-0,0005590216	0,00021877495	0,0015163724
0	-1,0294501	-3696,7542	-0,0030657747	-0,0022910249	-0,0012565225
[truncated: 4,199 more rows]
