# Supplementary material for: Medial open wedge osteotomy yields comparable stability to lateral open wedge procedure on the distal femur
Source: PLoS One. 2024 Sep 25;19(9):e0310869. doi: 10.1371/journal.pone.0310869 (PMC11423964; doi:10.1371/journal.pone.0310869)
Supplement: S1 File — This file contains all raw data in csv format as it was stored on the testing machine. (ZIP) [file pone.0310869.s001.zip › Specimens/M2_Axial/specimen.dat]

MTS793|MPT|DEU|1|2|,|.|:|49|1|1|A
Datenerfassung						Zeit:	10,022461	Sec	17.06.2021 16:27:51
Laufzeit	Axial Z�hler	Axial Weg	Axial Kraft	Aux Input 1	Aux Input 2
Sec	segments	mm	N	V	V
0,01171875	0	-0,00089108944	0,02939254	-0,00063504488	-0,0018799324
0,021484375	0	-0,00074505806	0,18345192	0,0034836817	0,0021313964
0,03125	0	0,00049173832	0,42429194	-0,00067308923	-0,0019113421
0,041015625	0	-0,00060498714	0,054370612	0,0033020293	0,0019901672
0,05078125	0	-0,00043511391	-0,2944842	-0,00056950259	-0,0019018735
0,060546875	0	1,4901161e-05	0,15657395	0,0033954508	0,002121296
0,0703125	0	-0,00084042549	0,42205676	-0,00063119835	-0,0018968766
0,080078125	0	-0,0012695789	-0,17054379	0,0034372162	0,0021162606
0,08984375	0	-0,00065267086	-0,25084242	-0,00041382547	-0,0017233279
0,099609375	0	-0,00049471855	-0,024139881	0,0029547205	0,0016876865
0,109375	0	-0,0014722347	0,077839941	-8,2455372e-05	-0,0013534491
0,11914063	0	-0,0020980835	-0,1388602	0,0025007597	0,001261437
0,12890625	0	-0,0011026859	-0,6506592	0,0006678346	-0,00060190435
0,13867188	0	-0,00063478947	-0,040568411	0,0018773547	0,00061795203
0,1484375	0	-0,0029891729	0,36047772	0,0010613721	-2,6534108e-05
0,15820313	0	-0,0016957521	-0,24832785	0,0017184158	0,00049658341
0,16796875	0	-0,0011503696	-0,31197444	0,0011059158	-3,0778901e-05
0,17773438	0	-0,0023186207	-0,32337382	0,0015673906	0,00038781989
0,1875	0	-0,0027179718	0,13969839	0,0010109744	-0,00013525991
0,19726563	0	-0,0026196241	-0,2679415	0,0017592036	0,00055376731
0,20703125	0	-0,0030398369	-0,90636313	0,00097694586	-0,0001799695
0,21679688	0	-0,0031411648	-0,2479367	0,0015305763	0,00039617342
0,2265625	0	-0,0029861927	0,10309741	0,0012307328	0,00010118936
0,23632813	0	-0,0043332577	-0,21038577	0,0012936263	4,9705995e-05
0,24609375	0	-0,0034719706	-0,15188009	0,0018070851	0,00059503061
0,25585938	0	-0,0035136938	-0,075995922	0,00042390061	-0,00080816902
0,265625	0	-0,0041216612	0,040289015	0,0024587063	0,0011879817
0,27539063	0	-0,0034064054	-0,014640391	1,6741469e-05	-0,001202608
0,28515625	0	-0,0034421682	-0,71721148	0,0028812741	0,001571628
0,29492188	0	-0,0046402216	-0,52861869	-0,00032480995	-0,0016384524
0,3046875	0	-0,0044643879	0,18607825	0,0029880176	0,0017361976
0,31445313	0	-0,0045835972	-0,46145171	-0,00028735644	-0,0015703215
0,32421875	0	-0,0046908855	-0,54119158	0,0028852744	0,0016397472
0,33398438	0	-0,0046253204	-0,49112365	-0,00033644313	-0,0016479504
0,34375	0	-0,0040739775	0,24290755	0,0029553445	0,0016812036
0,35351563	0	-0,0050187111	-0,45580789	-0,00032740581	-0,0016182837
0,36328125	0	-0,0058859587	-0,72000551	0,0031778717	0,0018911802
0,37304688	0	-0,0052720308	-0,2316758	-0,00070663344	-0,0019791634
0,3828125	0	-0,0042289495	0,052023679	0,0034629824	0,0021603464
0,39257813	0	-0,0057697296	-0,7609092	-0,00078716257	-0,0020519274
0,40234375	0	-0,0063657761	-0,72129071	0,0033551264	0,0020763448
0,41210938	0	-0,0054448843	-0,35338104	-0,00072285754	-0,0019941172
0,421875	0	-0,0060588121	-0,028889626	0,0035456733	0,0022184972
0,43164063	0	-0,0061184168	-0,3361702	-0,00064659893	-0,0019506628
0,44140625	0	-0,0072866678	-0,99359083	0,0032316158	0,0019154036
0,45117188	0	-0,0076204538	-0,39199367	-0,00070519734	-0,0020171169
0,4609375	0	-0,0063508749	0,28135255	0,0034768116	0,0021837628
0,47070313	0	-0,007390976	-0,42758882	-0,00064677803	-0,0020062381
0,48046875	0	-0,0068098307	-1,0791421	0,003345716	0,002032497
0,49023438	0	-0,0071078539	-0,40261075	-0,0005831772	-0,0018309364
0,5	0	-0,0073850155	0,18825755	0,0030931414	0,0018130444
0,50976563	0	-0,0081062317	-0,37930906	-0,00036200523	-0,0016263152
0,51953125	0	-0,0070631504	-0,95559287	0,0027535693	0,001510655
0,52929688	0	-0,0081330538	-0,27894974	0,00027303639	-0,0009185872
0,5390625	0	-0,0084429979	-0,093374401	0,0020466032	0,00079681678
0,54882813	0	-0,0086247921	-0,43893233	0,00076735194	-0,00039121645
0,55859375	0	-0,0093847513	-0,68111348	0,0017036584	0,00055986602
0,56835938	0	-0,0087529421	-0,75777996	0,001158117	-5,9868762e-05
0,578125	0	-0,0093847513	-0,09868294	0,0015932122	0,00033984659
0,58789063	0	-0,0093191862	-0,27162954	0,00097664632	-0,00016190752
0,59765625	0	-0,010719895	-0,97291541	0,001707361	0,00049904292
0,60742188	0	-0,0089913607	-0,30040741	0,00096052728	-8,3752529e-05
0,6171875	0	-0,0099807978	-0,15299767	0,0016701184	0,000442335
0,62695313	0	-0,0093847513	-0,70698559	0,0011203198	-6,2202162e-05
0,63671875	0	-0,0086069107	-0,69301575	0,0014003186	0,00020676511
0,64648438	0	-0,010329485	-0,76420605	0,0014516494	0,00025978385
0,65625	0	-0,010478497	-0,27867034	0,00084281905	-0,00035236546
0,66601563	0	-0,010946393	-0,42395666	0,0020435993	0,00085512758
0,67578125	0	-0,011146069	-1,2599677	0,00022314147	-0,00096317509
0,68554688	0	-0,010833144	-0,4966557	0,0026574088	0,0014371696
0,6953125	0	-0,011309981	-0,10645017	-0,00023530338	-0,0014862297
0,70507813	0	-0,012135506	-0,67524612	0,0030271802	0,0016999594
0,71484375	0	-0,012293458	-1,1387653	-0,00031422343	-0,0016396882
0,72460938	0	-0,011730194	-0,6409362	0,0029359271	0,0016609065
0,734375	0	-0,012239814	-0,31292439	-0,00032000389	-0,0016299628
0,74414063	0	-0,012630224	-0,46944246	0,0028733634	0,0016176491
0,75390625	0	-0,01167953	-1,1358596	-0,00025525806	-0,0015403157
0,76367188	0	-0,01270771	-0,94028187	0,0030724155	0,0017831705
0,7734375	0	-0,013154745	-0,30834228	-0,00053247914	-0,0018202573
0,78320313	0	-0,012823939	-0,6441772	0,0032360549	0,0019794905
0,79296875	0	-0,013500452	-0,77353787	-0,00063523679	-0,0019191548
0,80273438	0	-0,013488531	-1,1846982	0,0034652071	0,002090029
0,8125	0	-0,014600158	-0,55035579	-0,00088174874	-0,0021339084
0,82226563	0	-0,013908744	-0,6595999	0,0035040905	0,0021822813
0,83203125	0	-0,014895201	-1,6155839	-0,00056130451	-0,0019130034
0,84179688	0	-0,015252829	-1,234822	0,0033288405	0,0019832207
0,8515625	0	-0,015732646	-0,31007454	-0,00069266604	-0,0019887087
0,86132813	0	-0,015363097	-0,96391886	0,0033815417	0,0020014173
0,87109375	0	-0,014662743	-0,9510107	-0,00059093203	-0,0019179711
0,88085938	0	-0,01578927	-1,2340397	0,0033173512	0,0020099252
0,890625	0	-0,015982985	-0,8501485	-0,00065200741	-0,0019294706
0,90039063	0	-0,016978383	-0,90301037	0,0033313255	0,0020339512
0,91015625	0	-0,015920401	-1,3938546	-0,0005103281	-0,0018365808
0,91992188	0	-0,016781688	-1,1976622	0,002961671	0,0017326089
0,9296875	0	-0,017371774	-0,97168612	-8,2576007e-05	-0,0013516126
0,93945313	0	-0,016972423	-0,98716468	0,0024964446	0,0012346925
0,94921875	0	-0,018057227	-1,3328903	0,00054101006	-0,00076605694
0,95898438	0	-0,016272068	-1,3512745	0,0017969317	0,00059787522
0,96875	0	-0,018027425	-0,77052045	0,0011328615	-7,5056305e-05
0,97851563	0	-0,017619133	-0,74638057	0,0016039843	0,00045334091
0,98828125	0	-0,018706918	-1,6012229	0,0010442348	-9,8487071e-05
0,99804688	0	-0,017550588	-0,91921538	0,0015979561	0,00038396305
1,0078125	0	-0,018087029	-0,61064959	0,00096785364	-0,00017894388
1,0175781	0	-0,018748641	-1,0063313	0,0017294441	0,00059138285
1,0273438	0	-0,019136071	-1,5063956	0,00099689944	-0,00023056564
1,0371094	0	-0,018954277	-1,7153845	0,0015769994	0,00038868428
1,046875	0	-0,020325184	-1,2360513	0,001183837	4,4520712e-05
1,0566406	0	-0,019863248	-1,0653958	0,0012663052	6,4525229e-05
1,0664063	0	-0,020956993	-1,711417	0,0017243308	0,00053939468
1,0761719	0	-0,020450354	-1,4244765	0,00054977171	-0,00073649234
1,0859375	0	-0,020882487	-1,4972315	0,0023865926	0,0011581996
1,0957031	0	-0,020828843	-1,0352768	0,00012225726	-0,0011119632
1,1054688	0	-0,020337105	-1,472868	0,0028349734	0,001512792
1,1152344	0	-0,021916628	-1,6258657	-0,00023076187	-0,0015820948
1,125	0	-0,022551417	-1,0451115	0,0029505189	0,0017046601
1,1347656	0	-0,023701787	-1,4374964	-0,00028365676	-0,0016007719
1,1445313	0	-0,022813678	-2,0411053	0,0029491954	0,0016214269
1,1542969	0	-0,022080541	-1,9906461	-0,00035726465	-0,0016028316
1,1640625	0	-0,02258718	-1,0800362	0,0030263951	0,0017238313
1,1738281	0	-0,023633242	-1,5814974	-0,00035184406	-0,0016165316
1,1835938	0	-0,024238229	-1,5966408	0,0031042062	0,0018343329
1,1933594	0	-0,022745132	-1,955498	-0,00066723023	-0,0019815187
1,203125	0	-0,024330616	-1,4273263	0,0034324545	0,0021809042
1,2128906	0	-0,02411902	-1,6552582	-0,00079170056	-0,0021411814
1,2226563	0	-0,024741888	-2,3564882	0,0033744473	0,0020427695
1,2324219	0	-0,02566278	-1,6583316	-0,00064825377	-0,0019424652
1,2421875	0	-0,025290251	-1,5281327	0,0035205991	0,0022250426
1,2519531	0	-0,026342273	-2,0764768	-0,00072247011	-0,0020059529
1,2617188	0	-0,025260448	-1,9775703	0,0032098645	0,0019675305
1,2714844	0	-0,025370717	-2,3469329	-0,00067592628	-0,001928344
1,28125	0	-0,026023388	-1,4059805	0,0034483722	0,0021532353
1,2910156	0	-0,026026368	-1,7299689	-0,00075442571	-0,0020586879
1,3007813	0	-0,027236342	-2,5803409	0,0033866414	0,0020482214
1,3105469	0	-0,027319789	-2,4428778	-0,0005564302	-0,0018436882
1,3203125	0	-0,028768182	-1,7145462	0,0031023726	0,0017972999
1,3300781	0	-0,028645992	-1,9556098	-0,00036192723	-0,0016553416
1,3398438	0	-0,028136373	-2,3354218	0,0028190059	0,0015123818
1,3496094	0	-0,029036403	-2,5777705	0,00022327848	-0,0010085244
1,359375	0	-0,028121471	-2,083797	0,0021232481	0,00094029878
1,3691406	0	-0,029659271	-1,9729323	0,00075288478	-0,00035153629
1,3789063	0	-0,030070543	-2,7092547	0,0017791132	0,00059390219
1,3886719	0	-0,029841065	-2,5288203	0,001122659	-0,00012370263
1,3984375	0	-0,030979514	-2,0251796	0,0014856756	0,00029762727
1,4082031	0	-0,030705333	-1,9273907	0,0010219204	-0,00018974737
1,4179688	0	-0,030830503	-2,5175326	0,0017854547	0,00059288781
1,4277344	0	-0,030601025	-2,8220751	0,00094744802	-0,00019367842
1,4375	0	-0,031340122	-2,0218828	0,0016566445	0,00048957416
1,4472656	0	-0,031432509	-2,1173806	0,0011037588	-5,0969684e-05
1,4570313	0	-0,032109022	-3,3713691	0,001477817	0,00025656525
1,4667969	0	-0,031501055	-2,720207	0,0014089382	0,00019336454
1,4765625	0	-0,032189488	-2,3101084	0,0008102252	-0,00035657067
1,4863281	0	-0,032109022	-2,2046082	0,0020638534	0,00083834643
1,4960938	0	-0,032898784	-2,6728771	0,00029932521	-0,00091395562
1,5058594	0	-0,033432245	-2,9675848	0,0026144038	0,0013398803
1,515625	0	-0,033250451	-2,101846	-0,00022193657	-0,0014913826
1,5253906	0	-0,033187866	-2,5962107	0,0029614056	0,0016637829
1,5351563	0	-0,034022331	-3,1509252	-0,00031196236	-0,0016250666
1,5449219	0	-0,034862757	-3,3836067	0,0029309534	0,0016636485
1,5546875	0	-0,034341216	-2,8063729	-0,00032340985	-0,001613947
1,5644531	0	-0,034287572	-2,6225858	0,0029498832	0,0016245659
1,5742188	0	-0,035697222	-3,2120571	-0,00019336963	-0,0015079371
1,5839844	0	-0,035235286	-3,8336031	0,0029894914	0,0017301376
1,59375	0	-0,035509467	-2,6547165	-0,00049557653	-0,0018265906
1,6035156	0	-0,035685301	-2,8386154	0,0032757015	0,001973009
1,6132813	0	-0,036475062	-3,5001709	-0,00069095939	-0,0019044818
1,6230469	0	-0,037026405	-3,7110038	0,0033864195	0,0021364887
1,6328125	0	-0,036460161	-2,8867273	-0,00084032392	-0,0021333396
1,6425781	0	-0,037658215	-3,308449	0,003539776	0,0022757892
1,6523438	0	-0,035998225	-3,4541824	-0,00068693334	-0,0019992022
1,6621094	0	-0,037389994	-4,4281592	0,00325333	0,0019281401
1,671875	0	-0,037017465	-3,5709143	-0,00074224384	-0,0020492715
1,6816406	0	-0,037366152	-3,2193773	0,0033673104	0,0021044896
1,6914063	0	-0,037780404	-4,0621495	-0,00059141673	-0,001949423
1,7011719	0	-0,038942695	-4,057344	0,0032900858	0,0019844556
1,7109375	0	-0,038090348	-3,4419446	-0,00059987023	-0,0019420077
1,7207031	0	-0,03811717	-3,8831682	0,0033465326	0,0019877939
1,7304688	0	-0,038951635	-4,0177255	-0,00059013139	-0,0018718403
1,7402344	0	-0,039160252	-4,5574641	0,0030933497	0,0017924935
1,75	0	-0,03862381	-3,9014964	-9,5624491e-05	-0,0013662736
1,7597656	0	-0,040763617	-3,6177411	0,0025278814	0,0012403408
1,7695313	0	-0,039684772	-4,5693107	0,00046805278	-0,00080956041
1,7792969	0	-0,039449334	-4,5907683	0,0019536163	0,00072880927
1,7890625	0	-0,03940165	-4,3350086	0,0010633124	-0,00015275888
1,7988281	0	-0,040379167	-3,7299469	0,0015582716	0,00034746976
1,8085938	0	-0,04094243	-4,3938494	0,0010210685	-0,00013546596
1,8183594	0	-0,041648746	-5,2940102	0,0015970555	0,00041628213
1,828125	0	-0,04221797	-4,3166242	0,0010053922	-6,7629153e-05
1,8378906	0	-0,041505694	-4,0261073	0,0017509803	0,00055093539
1,8476563	0	-0,042384863	-5,118381	0,00097100157	-0,00018628969
1,8574219	0	-0,04119873	-4,9366617	0,0016109056	0,0004428059
1,8671875	0	-0,043094158	-4,8813968	0,0011576461	-3,5695266e-05
1,8769531	0	-0,043559074	-4,5759044	0,0013520652	0,00014197416
1,8867188	0	-0,041821599	-4,6936979	0,0017086344	0,00049315655
1,8964844	0	-0,042489171	-5,6319685	0,00056086975	-0,00069798913
1,90625	0	-0,041934848	-4,9492903	0,0023769452	0,0011225367
1,9160156	0	-0,043722987	-4,7762318	6,2519757e-05	-0,0012005989
1,9257813	0	-0,043419003	-5,312562	0,0028181861	0,0015169251
1,9355469	0	-0,043103099	-5,0560756	-0,00027055095	-0,0016016386
1,9453125	0	-0,043857098	-5,8346429	0,0029599215	0,0016869287
1,9550781	0	-0,044324994	-5,0316005	-0,00031050941	-0,0015945929
1,9648438	0	-0,04388392	-4,9819241	0,0029541757	0,0016503639
1,9746094	0	-0,044646859	-6,0755944	-0,00031324234	-0,0015726725
1,984375	0	-0,045606494	-5,2290225	0,0030932575	0,001803417
1,9941406	0	-0,044551492	-5,0467997	-0,00041294421	-0,0017190438
2,0039063	0	-0,043615699	-5,6778455	0,003102368	0,0018194827
2,0136719	0	-0,044494867	-5,4853969	-0,0005923392	-0,0019422807
2,0234375	0	-0,044506788	-5,7373009	0,0033835908	0,002132385
2,0332031	0	-0,044846535	-5,5185332	-0,00078830298	-0,0021411271
2,0429688	1	-0,045251846	-5,6337566	0,003411504	0,0021304977
2,0527344	1	-0,044724345	-6,2188134	-0,00065984332	-0,0019467277
2,0625	1	-0,045719743	-5,7768636	0,0034225904	0,0021300216
2,0722656	1	-0,046378374	-5,4823236	-0,00078945118	-0,0020555626
2,0820313	1	-0,045257807	-6,2558613	0,0032526166	0,0019565362
2,0917969	1	-0,045916438	-5,8525243	-0,00058065762	-0,0018332318
2,1015625	1	-0,045496225	-6,1859565	0,0033892081	0,0021107509
2,1113281	1	-0,046393275	-6,0856528	-0,00068252644	-0,0019949249
2,1210938	1	-0,047549605	-6,313529	0,0034177511	0,0021190643
2,1308594	1	-0,047075748	-6,9183111	-0,00062982843	-0,001912932
2,140625	1	-0,046664476	-6,3870659	0,0031287954	0,0018057567
2,1503906	1	-0,047945976	-6,3031354	-0,00031316688	-0,0016483957
2,1601563	1	-0,047111511	-6,9860368	0,0028698433	0,0016323825
2,1699219	1	-0,046989322	-7,075388	0,0001903862	-0,0010864153
2,1796875	1	-0,048738718	-6,9958158	0,0021189186	0,00092308747
2,1894531	1	-0,048309565	-7,1665273	0,0008182021	-0,00034593962
2,1992188	1	-0,048106909	-7,2802978	0,0018207923	0,00060589763
2,2089844	1	-0,048360229	-8,4188395	0,00099792471	-0,0001165412
2,21875	1	-0,049898028	-7,5535479	0,001494293	0,00030862735
2,2285156	1	-0,050014257	-7,7220798	0,0010760472	-4,8693473e-05
2,2382813	1	-0,049629807	-8,5692663	0,0017507166	0,00056656892
2,2480469	1	-0,050336123	-8,4382296	0,00096669566	-0,00021371656
2,2578125	1	-0,04940331	-8,8025627	0,0016142811	0,00044883345
2,2675781	1	-0,050315261	-8,5583143	0,0010229956	-8,4754574e-05
2,2773438	1	-0,050985813	-8,9229269	0,0015026155	0,00030814437
2,2871094	1	-0,051638484	-10,126624	0,0013545038	0,00016001621
2,296875	1	-0,051152706	-9,9057331	0,00093519996	-0,00031433796
2,3066406	1	-0,052928925	-9,9662504	0,002063774	0,00084723707
2,3164063	1	-0,053077936	-11,110045	0,00039709336	-0,00087408395
2,3261719	1	-0,052392483	-11,081435	0,0026075183	0,0013024934
2,3359375	1	-0,053361058	-11,890903	-0,00023159722	-0,0015173438
2,3457031	1	-0,053653121	-11,919401	0,0029896381	0,0016675035
2,3554688	1	-0,054678321	-12,27038	-0,00027718561	-0,0016319302
2,3652344	1	-0,054642558	-13,624057	0,0029139672	0,0016253841
2,375	1	-0,054869056	-13,28174	-0,00030630486	-0,0015970612
2,3847656	1	-0,056144595	-13,732687	0,0029905632	0,0016529995
2,3945313	1	-0,05594492	-15,000198	-0,00025747679	-0,0015648648
2,4042969	1	-0,056958199	-15,210304	0,0030213487	0,0016588521
2,4140625	1	-0,056660175	-15,881695	-0,00051730359	-0,0018185012
2,4238281	1	-0,057935715	-15,971102	0,0033523915	0,0020406819
2,4335938	1	-0,058436394	-16,880259	-0,00062239356	-0,0019486818
2,4433594	1	-0,05838871	-18,745903	0,0034071123	0,0021050752
2,453125	1	-0,060462952	-18,350891	-0,00074209238	-0,0020903409
2,4628906	1	-0,059524179	-18,684492	0,0036025071	0,0022338715
2,4726563	1	-0,060415268	-20,320528	-0,00072788796	-0,0020530405
2,4824219	1	-0,062093139	-20,696093	0,0032574856	0,0019418895
2,4921875	1	-0,060674548	-21,613966	-0,00067909353	-0,001984417
2,5019531	1	-0,061663985	-21,929182	0,0034834142	0,0021475311
2,5117188	1	-0,062048435	-22,688303	-0,00067696313	-0,0019504979
2,5214844	1	-0,063979626	-24,992321	0,003296359	0,0020152293
2,53125	1	-0,063312054	-24,770369	-0,00062331895	-0,001907767
2,5410156	1	-0,064176321	-25,173594	0,0032424254	0,0019573956
2,5507813	1	-0,06390512	-26,885067	-0,00055661891	-0,0018805608
2,5605469	1	-0,064826012	-28,037912	0,0031344765	0,0018970338
2,5703125	1	-0,064963102	-29,061735	-8,7862209e-05	-0,0013731113
2,5800781	1	-0,066047907	-29,185173	0,0024934271	0,0012217633
2,5898438	1	-0,0669837	-29,752739	0,00044953168	-0,0007884613
2,5996094	1	-0,066697598	-32,362862	0,0019393911	0,00073499116
2,609375	1	-0,067272782	-32,450371	0,0010103466	-0,00023555855
2,6191406	1	-0,067090988	-32,528488	0,0015032416	0,00036696627
2,6289063	1	-0,067642331	-34,524445	0,0011244324	-9,2732516e-05
2,6386719	1	-0,068691373	-35,346375	0,0016353219	0,00047498426
2,6484375	1	-0,069409609	-36,705193	0,0010189135	-0,00011119701
2,6582031	1	-0,069347024	-37,102776	0,0017242993	0,00048572794
2,6679688	1	-0,069460273	-37,353561	0,0010537436	-0,00018096543
2,6777344	1	-0,070789456	-40,26437	0,0015700994	0,00034419965
2,6875	1	-0,070181489	-40,285828	0,0011196367	-2,7195201e-05
2,6972656	1	-0,072222948	-40,591824	0,0012562674	0,00011789831
2,7070313	1	-0,073069334	-42,080841	0,0016264106	0,00046090252
2,7167969	1	-0,0723809	-43,177586	0,00069448666	-0,0005650263
2,7265625	1	-0,072613358	-45,060886	0,0023974057	0,0010838481
2,7363281	1	-0,073465705	-45,190639	3,9611041e-05	-0,001203454
2,7460938	1	-0,072687864	-45,579952	0,0028690887	0,0015385962
2,7558594	1	-0,074756145	-48,074909	-0,00029402276	-0,0016572803
2,765625	1	-0,073680282	-48,428623	0,0029441316	0,0016906454
2,7753906	1	-0,075283647	-48,757252	-0,00025953574	-0,0015987306
2,7851563	1	-0,074574351	-50,324501	0,0029245361	0,0016352008
2,7949219	1	-0,075563788	-51,368156	-0,00018545834	-0,0015279105
2,8046875	1	-0,075390935	-53,11517	0,0029785715	0,0016980604
2,8144531	1	-0,07597208	-53,494087	-0,00046419838	-0,001774833
2,8242188	1	-0,074955821	-53,428261	0,0031696979	0,0018589972
2,8339844	1	-0,076842308	-56,313313	-0,00062863692	-0,0019254802
2,84375	1	-0,07635355	-57,153908	0,0033608892	0,0020995971
2,8535156	1	-0,077235699	-56,940838	-0,00081140286	-0,0021561035
2,8632813	1	-0,077751279	-59,02676	0,0035497658	0,0021902097
2,8730469	1	-0,078633428	-59,103371	-0,00072173995	-0,0019771436
2,8828125	1	-0,078362226	-61,610455	0,0032626828	0,0019938077
2,8925781	1	-0,078895688	-61,650742	-0,00071322138	-0,0020289388
2,9023438	1	-0,079521537	-62,324535	0,0033555834	0,0020237281
2,9121094	1	-0,078848004	-64,983109	-0,00056710164	-0,0019007561
2,921875	1	-0,078511238	-65,152359	0,0033429526	0,0020001652
2,9316406	1	-0,079569221	-65,859634	-0,00075129548	-0,0020703466
2,9414063	1	-0,080496073	-67,42141	0,0034264077	0,0021345818
2,9511719	1	-0,079658628	-67,987457	-0,00067629723	-0,0019494911
2,9609375	1	-0,082159042	-69,505867	0,0031670413	0,0018844827
2,9707031	1	-0,081068277	-70,330482	-0,00034529343	-0,0016091984
2,9804688	1	-0,081494451	-70,368759	0,0028749902	0,0015257969
2,9902344	1	-0,082921982	-73,16362	0,00019003128	-0,0010827864
3	1	-0,08263588	-73,383957	0,0021554513	0,00094638916
3,0097656	1	-0,082978606	-74,182808	0,00085722969	-0,00034963989
3,0195313	1	-0,082626939	-75,334534	0,0017006518	0,00051369308
3,0292969	1	-0,083619356	-75,945068	0,00096058793	-0,00015766054
3,0390625	1	-0,083193183	-77,78093	0,0015067143	0,00039565741
3,0488281	1	-0,083607435	-78,663826	0,0011348147	-5,874841e-05
3,0585938	1	-0,084796548	-78,737976	0,001748694	0,00051856809
3,0683594	1	-0,084641576	-81,387329	0,00092428114	-0,00024837325
3,078125	1	-0,084289908	-81,597328	0,0016543109	0,000479273
3,0878906	1	-0,084263086	-82,353264	0,0010978184	-6,9299713e-05
3,0976563	1	-0,085514784	-83,805679	0,0015067202	0,00033525226
3,1074219	1	-0,086057186	-84,160454	0,0013846982	0,00022204869
3,1171875	1	-0,085842609	-86,074265	0,00094949931	-0,00035301593
3,1269531	1	-0,086307526	-86,188599	0,0021434503	0,00090529001
3,1367188	1	-0,08521378	-86,675026	0,00036343248	-0,00087963056
3,1464844	1	-0,085741282	-89,012794	0,0026148369	0,0013362661
3,15625	1	-0,08648634	-88,782013	-0,00022954002	-0,0015262176
3,1660156	1	-0,087413192	-89,657021	0,0030407249	0,0017068856
3,1757813	1	-0,088447332	-91,5914	-0,00033280521	-0,0016348627
3,1855469	1	-0,087305903	-92,058441	0,002974987	0,0016386615
3,1953125	1	-0,088047981	-93,542152	-0,00030055956	-0,0015954358
3,2050781	1	-0,088039041	-93,891335	0,0030116595	0,0016700187
3,2148438	1	-0,088429451	-94,526634	-0,00021760919	-0,001525338
3,2246094	1	-0,089383125	-97,091331	0,0029067793	0,0016117764
3,234375	1	-0,08932054	-96,922234	-0,0004777257	-0,0017605447
3,2441406	1	-0,089254975	-97,096191	0,0033379733	0,0020463613
3,2539063	1	-0,0895679	-99,106621	-0,00077127421	-0,0020866564
3,2636719	1	-0,090026855	-99,048553	0,0033762986	0,0020087669
3,2734375	1	-0,090306997	-101,23495	-0,00073230232	-0,0019704732
3,2832031	1	-0,090453029	-101,12168	0,0035018299	0,0021877533
3,2929688	1	-0,090879202	-101,85695	-0,00082180707	-0,0021129854
3,3027344	1	-0,090554357	-104,10994	0,0032639927	0,0019673903
3,3125	1	-0,090736151	-103,90604	-0,00061334809	-0,0019067364
3,3222656	1	-0,092175603	-103,88229	0,0034398769	0,0020991606
3,3320313	1	-0,091424584	-105,42976	-0,00077397167	-0,0019926312
3,3417969	1	-0,091302395	-106,40764	0,0033594146	0,0020375189
3,3515625	1	-0,092753768	-107,9783	-0,00060152059	-0,0018867424
3,3613281	1	-0,091484189	-107,74389	0,00314719	0,0019143788
3,3710938	1	-0,092536211	-108,17455	-0,00051118201	-0,0018204657
3,3808594	1	-0,091865659	-110,89935	0,0030890442	0,0018104919
3,390625	1	-0,092697144	-110,70958	-8,0873506e-05	-0,0013627806
3,4003906	1	-0,091829896	-110,90717	0,0024488105	0,0012621782
3,4101563	1	-0,09342432	-112,0114	0,00053270219	-0,00069848017
3,4199219	1	-0,093498826	-112,95872	0,0019465225	0,00074200262
3,4296875	1	-0,093448162	-114,18913	0,00090682186	-0,00030788098
3,4394531	1	-0,094497204	-113,96103	0,0014808278	0,00030274474
3,4492188	1	-0,093567371	-113,62112	0,0011483807	-6,2428444e-05
3,4589844	1	-0,093561411	-116,6339	0,0017076602	0,00055027439
3,46875	1	-0,094264746	-116,56919	0,0009588931	-0,00018951032
3,4785156	1	-0,095167756	-116,41687	0,0017121853	0,00050256855
3,4882813	1	-0,094819069	-117,70081	0,00098753837	-0,00013345445
3,4980469	1	-0,095146894	-118,13912	0,0015557768	0,00033294418
3,5078125	1	-0,095334649	-120,39291	0,0012099547	-1,7058046e-05
3,5175781	1	-0,095131993	-119,41714	0,0011601209	-3,8808066e-05
3,5273438	1	-0,095492601	-118,92881	0,0018037198	0,00059109193
3,5371094	1	-0,094777346	-121,96815	0,00062496774	-0,00055295753
3,546875	1	-0,096228719	-121,67388	0,0023643202	0,0011143889
3,5566406	1	-0,095695257	-121,89847	4,0547457e-06	-0,0013026451
3,5664063	1	-0,095537305	-122,43368	0,0028758689	0,0015192274
3,5761719	1	-0,096699595	-122,80862	-0,00031292869	-0,0016082514
3,5859375	1	-0,096541643	-125,41724	0,0029848961	0,0016666983
3,5957031	1	-0,096556544	-124,40705	-0,00026832457	-0,0016346377
3,6054688	1	-0,09649992	-123,73768	0,0030151831	0,0016904593
3,6152344	1	-0,097325444	-126,06354	-0,00025897351	-0,0015033926
3,625	1	-0,095969439	-126,49192	0,0029336293	0,0016677084
3,6347656	1	-0,097236037	-126,37563	-0,000415291	-0,0017470198
3,6445313	1	-0,097504258	-126,73137	0,0031864482	0,0018838055
3,6542969	1	-0,097602606	-126,60988	-0,00061218743	-0,0019231801
3,6640625	1	-0,097262859	-129,05952	0,003387213	0,0020608874
3,6738281	1	-0,097188354	-127,97591	-0,00082955725	-0,0021373429
3,6835938	1	-0,099280477	-127,29195	0,0036273126	0,0022632058
3,6933594	1	-0,097963214	-129,52327	-0,00071020506	-0,0020396935
3,703125	1	-0,098133087	-129,61194	0,0032323741	0,0019573201
3,7128906	1	-0,098225474	-129,88933	-0,00069060043	-0,0020312567
3,7226563	1	-0,098931789	-130,1153	0,0034027884	0,002059893
3,7324219	1	-0,098755956	-129,62529	-0,00064404594	-0,0019356738
3,7421875	1	-0,098821521	-131,98715	0,0032803267	0,0019177486
3,7519531	1	-0,09765923	-131,39841	-0,00065556611	-0,0019943989
3,7617188	1	-0,09765625	-130,48254	0,0033849457	0,0020830957
3,7714844	1	-0,097739697	-132,04135	-0,00064258784	-0,0019746935
3,78125	1	-0,098103285	-131,90689	0,0032484082	0,0019068818
3,7910156	1	-0,098872185	-132,61998	-0,00031542586	-0,0016153108
3,8007813	1	-0,098475814	-132,33415	0,0028094486	0,0014834476
3,8105469	1	-0,098657608	-132,18121	0,00020187188	-0,0010825316
3,8203125	1	-0,098180771	-133,94505	0,002130209	0,00090271188
3,8300781	1	-0,099372864	-133,45746	0,00086251326	-0,00034408542
3,8398438	1	-0,099632144	-132,71341	0,0015763186	0,00045098684
3,8496094	1	-0,098767877	-133,87967	0,0010673072	-0,00010128744
3,859375	1	-0,099408627	-133,96539	0,0016141071	0,00042125175
3,8691406	1	-0,099092722	-134,02814	0,0011267648	-8,5814827e-05
3,8789063	1	-0,099107623	-134,12738	0,0017353282	0,0005602492
3,8886719	1	-0,099003315	-133,37581	0,00088985189	-0,0002659038
3,8984375	1	-0,098744035	-135,01324	0,0016016328	0,00047509558
3,9082031	1	-0,099480152	-134,49356	0,001059666	-0,00010280419
3,9179688	1	-0,10025501	-133,37172	0,0015198495	0,00024893627
3,9277344	1	-0,099024177	-134,65594	0,0013958792	0,00023469795
3,9375	1	-0,098627806	-134,08051	0,00085015874	-0,00036504483
3,9472656	1	-0,099465251	-134,66338	0,0021303	0,00091988966
3,9570313	1	-0,099462271	-134,43468	0,00025118113	-0,0010248261
3,9667969	1	-0,099080801	-133,59132	0,0026131028	0,0013395275
3,9765625	1	-0,099560618	-135,23927	-0,00017124861	-0,0015149348
3,9863281	1	-0,099024177	-134,77893	0,0029609171	0,0016645879
3,9960938	1	-0,09945035	-133,55389	-0,00032920492	-0,001611942
4,0058594	1	-0,10062456	-134,90311	0,002926758	0,0017130576
4,015625	1	-0,099560618	-133,96165	-0,00032547535	-0,0015717621
4,0253906	1	-0,10058582	-134,75687	0,0030677631	0,0017273674
4,0351563	1	-0,099408627	-134,39873	-0,00032033669	-0,0016829394
4,0449219	2	-0,098645687	-133,5088	0,0030298673	0,0017767693
4,0546875	2	-0,1000315	-134,87862	-0,00045790526	-0,001835696
4,0644531	2	-0,099810958	-133,90633	0,0033713598	0,0020300245
4,0742188	2	-0,099655986	-132,82919	-0,00077627948	-0,0020207521
4,0839844	2	-0,099802017	-134,09056	0,0034582077	0,0021643459
4,09375	2	-0,099444389	-132,68364	-0,00069659669	-0,0020332723
4,1035156	2	-0,10031462	-133,16057	0,0034717093	0,0020989883
4,1132813	2	-0,10045171	-132,97118	-0,00084322807	-0,002123194
4,1230469	2	-0,099256635	-131,9254	0,0033291979	0,0020528163
4,1328125	2	-0,098824501	-133,40669	-0,0005272057	-0,0018571828
4,1425781	2	-0,098979473	-132,21625	0,0034289653	0,0021302218
4,1523438	2	-0,10000765	-131,37811	-0,0007538941	-0,0021079662
4,1621094	2	-0,10017157	-132,46011	0,0034233287	0,0020877153
4,171875	2	-0,099405646	-131,47379	-0,00063456991	-0,0019334613
4,1816406	2	-0,099796057	-131,67255	0,0032709199	0,0019231333
4,1914063	2	-0,10007322	-130,90878	-0,00041433072	-0,0017043874
4,2011719	2	-0,099152327	-130,12302	0,0030636231	0,001730483
4,2109375	2	-0,09817481	-130,94958	-4,3626496e-05	-0,0013486499
4,2207031	2	-0,098869205	-129,37943	0,0024056926	0,0011203736
4,2304688	2	-0,099161267	-128,67569	0,00064204412	-0,00057809043
4,2402344	2	-0,099000335	-129,78322	0,0019086092	0,00067483529
4,25	2	-0,098830462	-128,64215	0,00093146408	-0,00027789356
4,2597656	2	-0,098901987	-128,25748	0,0015006217	0,00026891896
4,2695313	2	-0,099140406	-127,26086	0,0011172884	-2,3666071e-05
4,2792969	2	-0,09894371	-126,5564	0,0016649347	0,00048548129
4,2890625	2	-0,099536777	-127,91985	0,00089872058	-0,00023009721
4,2988281	2	-0,098523498	-125,74944	0,0016824323	0,0004656188
4,3085938	2	-0,097897649	-124,87946	0,00099354982	-9,8295859e-05
4,3183594	2	-0,098830462	-125,87489	0,0015407171	0,00039432896
4,328125	2	-0,098195672	-124,54966	0,0012228426	5,4005504e-05
4,3378906	2	-0,098910928	-124,61454	0,0011292871	-9,5405121e-05
4,3476563	2	-0,097748637	-123,71169	0,0018847942	0,000645336
4,3574219	2	-0,098833442	-122,82573	0,00057631696	-0,00065747311
4,3671875	2	-0,09868145	-123,83877	0,0024135967	0,0011685302
4,3769531	2	-0,098603964	-122,1117	-8,4238127e-05	-0,0014031875
4,3867188	2	-0,097286701	-120,10563	0,0029430867	0,0015907048
4,3964844	2	-0,097033381	-121,05994	-0,00029781071	-0,0016195687
4,40625	2	-0,09803772	-120,33384	0,0029681355	0,0016092454
4,4160156	2	-0,097629428	-119,93179	-0,00025731709	-0,0015948834
4,4257813	2	-0,096860528	-118,79341	0,0029855061	0,0017257681
4,4355469	2	-0,098127127	-117,45287	-0,00024021407	-0,0015844456
4,4453125	2	-0,097039342	-118,82689	0,0028862839	0,0015629913
4,4550781	2	-0,096434355	-116,76114	-0,00045820358	-0,0017673719
4,4648438	2	-0,097227097	-115,46407	0,0032421178	0,0019528222
4,4746094	2	-0,097557902	-115,74213	-0,00062827789	-0,0019467295
4,484375	2	-0,096726418	-115,10158	0,0033616393	0,0020838124
4,4941406	2	-0,096818805	-115,00524	-0,00070105452	-0,0020223842
4,5039063	2	-0,096091628	-113,30986	0,0034837895	0,0022127978
4,5136719	2	-0,096699595	-112,03744	-0,00078433647	-0,0021362097
4,5234375	2	-0,096589327	-113,60748	0,0032690251	0,0020224366
4,5332031	2	-0,096520782	-111,7282	-0,00060733204	-0,0018908783
4,5429688	2	-0,096315145	-109,65173	0,003381693	0,0021075183
4,5527344	2	-0,097072124	-109,69754	-0,00063282234	-0,002027638
4,5625	2	-0,095683336	-109,45078	0,0032525817	0,0019833995
4,5722656	2	-0,095105171	-109,19267	-0,00060014892	-0,0019219685
4,5820313	2	-0,095576048	-107,31815	0,0032998605	0,0019905414
4,5917969	2	-0,095754862	-105,37132	-0,00057042955	-0,0019319273
4,6015625	2	-0,096452236	-107,13787	0,0032238711	0,0019274622
4,6113281	2	-0,094541907	-105,80996	-0,000314645	-0,0015326006
4,6210938	2	-0,094693899	-104,09893	0,0026996229	0,0013780697
4,6308594	2	-0,09457469	-104,15252	0,00028886099	-0,00096501678
4,640625	2	-0,094601512	-102,60852	0,0020717501	0,00081847433
4,6503906	2	-0,093895197	-102,57164	0,00086948299	-0,000396018
4,6601563	2	-0,093910098	-100,59189	0,0015428538	0,00037575548
4,6699219	2	-0,093334913	-98,773354	0,0011228066	-6,2500767e-05
4,6796875	2	-0,094002485	-100,31596	0,0016253653	0,00045794339
4,6894531	2	-0,093698502	-99,189316	0,001082369	-0,00010887336
4,6992188	2	-0,093826652	-97,160728	0,0017042469	0,00048336122
4,7089844	2	-0,093278289	-96,700455	0,0010006364	-0,00018771534
4,71875	2	-0,093719363	-95,568222	0,0015952868	0,00037946025
4,7285156	2	-0,0941962	-96,238167	0,0011091555	-8,6826331e-05
4,7382813	2	-0,093916059	-94,079765	0,0013957764	0,00022677705
4,7480469	2	-0,092825294	-92,205292	0,0014821646	0,0003543857
4,7578125	2	-0,093629956	-92,974144	0,00082727562	-0,00036650032
4,7675781	2	-0,093325973	-91,739151	0,0022227359	0,00098367932
4,7773438	2	-0,09227097	-90,073105	0,00017282022	-0,0011294369
4,7871094	2	-0,092482567	-89,502853	0,0027066036	0,0014305147
4,796875	2	-0,092366338	-88,140579	-0,00023817403	-0,0015691104
4,8066406	2	-0,091519952	-89,139862	0,0029735209	0,0016666389
4,8164063	2	-0,091451406	-86,967331	-0,0003415242	-0,0015548076
4,8261719	2	-0,091436505	-84,886215	0,0030006235	0,0016520611
4,8359375	2	-0,091078877	-85,707642	-0,00020106469	-0,0015561107
4,8457031	2	-0,091141462	-84,631966	0,0029732944	0,0016490873
4,8554688	2	-0,091254711	-82,912331	-0,00042924483	-0,0017161453
4,8652344	2	-0,091460347	-82,292633	0,0031114402	0,0018220693
4,875	2	-0,090548396	-80,703484	-0,00052089919	-0,0017921614
4,8847656	2	-0,091025233	-81,289993	0,0033688461	0,0019723843
4,8945313	2	-0,089642406	-79,848465	-0,00078393874	-0,0020944171
4,9042969	2	-0,090765953	-77,735893	0,0035416663	0,0021722936
4,9140625	2	-0,090426207	-78,5196	-0,00072925061	-0,0020218114
4,9238281	2	-0,089791417	-76,593941	0,0033771715	0,0020062178
4,9335938	2	-0,090095401	-75,733902	-0,00075668038	-0,0020533935
4,9433594	2	-0,089678168	-74,717293	0,0033853215	0,0021083122
4,953125	2	-0,090005994	-73,313553	-0,00056346704	-0,0018561229
4,9628906	2	-0,089749694	-73,760521	0,0033202693	0,0019835965
4,9726563	2	-0,088897347	-72,526993	-0,00069260772	-0,0020512349
4,9824219	2	-0,088864565	-70,491966	0,0034319425	0,0020785634
4,9921875	2	-0,088828802	-70,648827	-0,00070983823	-0,0019942988
5,0019531	2	-0,087973475	-69,42569	0,0032430498	0,0019400661
5,0117188	2	-0,087583065	-68,607666	-0,00037318343	-0,0016639642
5,0214844	2	-0,088629127	-67,694099	0,0029530807	0,0016696937
5,03125	2	-0,087305903	-66,258774	2,7359783e-05	-0,0013220478
5,0410156	2	-0,088685751	-65,838783	0,0023169247	0,0010532242
5,0507813	2	-0,087594986	-64,635262	0,00070873066	-0,00046670772
5,0605469	2	-0,087431073	-63,438824	0,0017422416	0,0005624186
5,0703125	2	-0,087934732	-63,823551	0,00095155748	-0,00022166656
5,0800781	2	-0,08688271	-61,668007	0,0015556875	0,00039139588
5,0898438	2	-0,086283684	-60,923416	0,0011453504	-3,7196151e-06
5,0996094	2	-0,086826086	-60,42078	0,0017130971	0,00046876754
5,109375	2	-0,085934997	-58,937519	0,00088898564	-0,0002808054
5,1191406	2	-0,086545944	-58,990101	0,0017042381	0,00048640199
5,1289063	2	-0,085505843	-57,66481	0,0010350059	-0,00014974168
5,1386719	2	-0,085923076	-56,410824	0,001615226	0,00035291407
5,1484375	2	-0,085040927	-56,583992	0,0012518478	6,532835e-05
5,1582031	2	-0,085508823	-54,493824	0,0011822166	-3,9841543e-05
5,1679688	2	-0,08482635	-53,378025	0,0019205085	0,00066048058
5,1777344	2	-0,085043907	-53,542423	0,00047719834	-0,00080783782
5,1875	2	-0,084480643	-51,834919	0,0024520899	0,0011951859
5,1972656	2	-0,084292889	-51,855484	-0,00011481083	-0,0014019908
5,2070313	2	-0,083404779	-50,091259	0,002954534	0,001651243
5,2167969	2	-0,083845854	-49,024803	-0,00034482213	-0,0016800769
5,2265625	2	-0,0841856	-49,673283	0,0029289383	0,0016612993
5,2363281	2	-0,083488226	-48,104805	-0,00025072246	-0,0015952711
5,2460938	2	-0,082993507	-46,898872	0,0030163107	0,0016911947
5,2558594	2	-0,082987547	-46,492462	-0,00032036565	-0,0015688083
5,265625	2	-0,082293153	-45,282227	0,0028923524	0,0015753702
5,2753906	2	-0,082436204	-45,690704	-0,00044049884	-0,0016987235
5,2851563	2	-0,081679225	-43,700783	0,0032615785	0,001973375
5,2949219	2	-0,082865357	-42,600185	-0,00070436636	-0,002001066
5,3046875	2	-0,082007051	-42,957588	0,0033853624	0,0021280842
5,3144531	2	-0,081416965	-41,35955	-0,00064993976	-0,0020546643
5,3242188	2	-0,081968307	-40,127804	0,0034485522	0,0021737579
5,3339844	2	-0,082018971	-40,034763	-0,0008534122	-0,0021758729
5,34375	2	-0,081208348	-39,071629	0,0033694275	0,002079603
5,3535156	2	-0,081017613	-39,44099	-0,00054856285	-0,0018395287
5,3632813	2	-0,080698729	-37,781036	0,0034237616	0,0021183067
5,3730469	2	-0,08084476	-36,042519	-0,0007595513	-0,0020706833
5,3828125	2	-0,080597401	-37,176201	0,0033320442	0,0020209097
5,3925781	2	-0,080561638	-35,782066	-0,00064998516	-0,0019117941
5,4023438	2	-0,080394745	-34,951252	0,003293053	0,0019130846
5,4121094	2	-0,079968572	-33,745319	-0,00059173937	-0,0018275181
5,421875	2	-0,079876184	-33,30555	0,0031640548	0,0019157981
5,4316406	2	-0,080052018	-33,930168	-0,00026764043	-0,0015606916
5,4414063	2	-0,079318881	-32,13348	0,0026627353	0,0013910631
5,4511719	2	-0,079530478	-30,61479	0,00046811288	-0,00077487482
5,4609375	2	-0,079712272	-31,541773	0,0019916187	0,00083423499
5,4707031	2	-0,079569221	-30,58115	0,00077179418	-0,00039215563
5,4804688	2	-0,078263879	-29,606224	0,0015668421	0,00037138103
5,4902344	2	-0,077953935	-28,609447	0,001173785	7,3030242e-06
5,5	2	-0,078061223	-28,157997	0,0016165077	0,00046125584
5,5097656	2	-0,077983737	-29,061287	0,00094503933	-0,00017164493
5,5195313	2	-0,078800321	-27,394127	0,0017110477	0,00048133268
5,5292969	2	-0,078898668	-25,859512	0,00094540743	-0,00015163445
5,5390625	2	-0,07725656	-26,628525	0,0015935936	0,00043353706
5,5488281	2	-0,076788664	-25,943443	0,0011299021	-0,00012990422
5,5585938	2	-0,077575445	-25,220755	0,001366186	0,00011440294
5,5683594	2	-0,077021122	-24,137981	0,0017152216	0,00049549574
5,578125	2	-0,076982379	-23,341198	0,00071845768	-0,00043323744
5,5878906	2	-0,076583028	-24,19537	0,0021785274	0,00097843527
5,5976563	2	-0,0762254	-23,245476	3,9986044e-05	-0,0011723024
5,6074219	2	-0,075921416	-21,550377	0,0028079634	0,0015381123
5,6171875	2	-0,076404214	-22,255182	-0,00028721988	-0,001641664
5,6269531	2	-0,076439977	-21,926668	0,0029897408	0,0016844476
5,6367188	2	-0,075137615	-21,228567	-0,00027078131	-0,0016126181
5,6464844	2	-0,075316429	-20,320248	0,0029541717	0,0016785603
5,65625	2	-0,075793266	-19,355267	-0,00026056462	-0,0015433085
5,6660156	2	-0,075376034	-20,674635	0,0028314376	0,0016059066
5,6757813	2	-0,075209141	-19,873827	-0,00035343357	-0,001685958
5,6855469	2	-0,074100494	-18,452536	0,0031522491	0,0018428026
5,6953125	2	-0,075012445	-18,724558	-0,00058736897	-0,0018235045
5,7050781	2	-0,073483586	-18,718355	0,0033453163	0,002066012
5,7148438	2	-0,074461102	-18,189848	-0,000754465	-0,0020709222
5,7246094	2	-0,073984265	-17,740633	0,0035474105	0,0022484951
5,734375	2	-0,073954463	-16,571804	-0,00080483081	-0,0021000006
5,7441406	2	-0,073984265	-17,917324	0,003286801	0,0019499178
5,7539063	2	-0,073876977	-17,225426	-0,00066152221	-0,0019102746
5,7636719	2	-0,073647499	-15,817657	0,0033883587	0,0021141197
5,7734375	2	-0,073352456	-16,227308	-0,00065176678	-0,0019018976
5,7832031	2	-0,073710084	-15,802123	0,0032784434	0,0019518422
5,7929688	2	-0,073283911	-16,103256	-0,00067736418	-0,0019681822
5,8027344	2	-0,074017048	-15,334413	0,0033824949	0,0020767713
5,8125	2	-0,072047114	-14,239233	-0,00065043988	-0,0020021226
5,8222656	2	-0,072357059	-15,777089	0,0032469966	0,0019490137
5,8320313	2	-0,072994828	-15,055518	-0,0003580426	-0,0016772338
5,8417969	2	-0,072452426	-14,207382	0,0028740927	0,001575869
5,8515625	2	-0,072988868	-14,936328	7,6419456e-05	-0,0012222353
5,8613281	2	-0,072044134	-14,110823	0,0022577506	0,0009862734
5,8710938	2	-0,07314384	-14,586244	0,00079254224	-0,0004935225
5,8808594	2	-0,072321296	-14,11898	0,0016593108	0,00045729088
5,890625	2	-0,072515011	-12,992062	0,001030409	-7,6478464e-05
5,9003906	2	-0,071972609	-14,436152	0,001605776	0,00048006274
5,9101563	2	-0,070416927	-14,453978	0,0011089368	-4,3178588e-05
5,9199219	2	-0,071579218	-12,866221	0,0016763369	0,00048600981
5,9296875	2	-0,07148087	-13,457648	0,00092959456	-0,00025835383
5,9394531	2	-0,071376562	-13,014916	0,0016651542	0,00048515489
5,9492188	2	-0,072005391	-13,845563	0,0010247527	-0,00014361518
5,9589844	2	-0,071555376	-13,650824	0,0014967129	0,00031888601
5,96875	2	-0,071886182	-12,835655	0,001292133	0,00013385143
5,9785156	2	-0,072336197	-14,167092	0,0010140582	-0,00016451057
5,9882813	2	-0,071746111	-13,36623	0,0019953488	0,0007624611
5,9980469	2	-0,072097778	-12,807549	0,00034180444	-0,00092135579
6,0078125	2	-0,070059299	-13,820473	0,0025041609	0,0012018043
6,0175781	2	-0,071117282	-13,323035	-0,00011483062	-0,00141398
6,0273438	2	-0,070664287	-13,582259	0,0029448033	0,001650079
6,0371094	2	-0,071793795	-13,555605	-0,00034219323	-0,001571444
6,046875	3	-0,070819259	-12,966134	0,0029508958	0,0016214714
6,0566406	3	-0,071167946	-14,415644	-0,00029882372	-0,0015823649
6,0664063	3	-0,070634484	-14,110264	0,0029689169	0,0016702644
6,0761719	3	-0,071826577	-13,834778	-0,00040198298	-0,0016747748
6,0859375	3	-0,072237849	-14,438723	0,0029735495	0,0016959429
6,0957031	3	-0,071310997	-14,401395	-0,0004543316	-0,0017445539
6,1054688	3	-0,071296096	-14,894586	0,0032755868	0,0019418622
6,1152344	3	-0,070890784	-14,728345	-0,00074019993	-0,0020575344
6,125	3	-0,071984529	-14,154352	0,0034525651	0,0021166529
6,1347656	3	-0,070220232	-15,739985	-0,0006504315	-0,0019795597
6,1445313	3	-0,071027875	-15,119612	0,0033118078	0,0020273887
6,1542969	3	-0,071647763	-14,711637	-0,0008070115	-0,0021219628
6,1640625	3	-0,072294474	-15,939027	0,0034063696	0,0021346684
6,1738281	3	-0,07186532	-15,93031	-0,00045060689	-0,0018059892
6,1835938	3	-0,071209669	-16,907583	0,0032932137	0,0019966641
6,1933594	3	-0,071975589	-16,361362	-0,00083724794	-0,0021286486
6,203125	3	-0,072175264	-16,455631	0,0034213527	0,0021380684
6,2128906	3	-0,071641803	-17,933083	-0,00070737198	-0,0020291267
6,2226563	3	-0,072735548	-17,402786	0,0032598381	0,0019639309
6,2324219	3	-0,07173121	-17,461515	-0,00043250679	-0,0017568549
6,2421875	3	-0,073906779	-18,749424	0,0031043347	0,0017887212
6,2519531	3	-0,072786212	-18,68762	-0,00024592236	-0,0014862091
6,2617188	3	-0,071617961	-19,444731	0,0025283182	0,0012362332
6,2714844	3	-0,071501732	-18,920694	0,00051049353	-0,00070166588
6,28125	3	-0,072914362	-19,46032	0,0019107147	0,00070678507
6,2910156	3	-0,073546171	-21,281931	0,00085185771	-0,0003358195
6,3007813	3	-0,072553754	-20,914413	0,0015928573	0,0004462323
6,3105469	3	-0,071963668	-20,678379	0,0011666934	4,064641e-06
6,3203125	3	-0,072658062	-21,967907	0,0015683543	0,00038095401
6,3300781	3	-0,072687864	-22,247192	0,00094184064	-0,00028967086
6,3398438	3	-0,072419643	-23,378971	0,001724639	0,00054235774
6,3496094	3	-0,072166324	-22,999327	0,00092736859	-0,00017159458
6,359375	3	-0,073054433	-23,456699	0,0015751827	0,00038122904
6,3691406	3	-0,073957443	-25,740824	0,0011283702	-7,7200239e-05
6,3789063	3	-0,074252486	-24,974104	0,0012132637	-8,0853351e-06
6,3886719	3	-0,073462725	-24,677385	0,0017947544	0,00053460698
6,3984375	3	-0,073602796	-26,056599	0,00066008564	-0,00051906845
6,4082031	3	-0,073558092	-27,000067	0,0022378631	0,00099923974
6,4179688	3	-0,073993206	-28,006006	8,2550396e-05	-0,001244459
6,4277344	3	-0,075131655	-27,513094	0,0028536941	0,0015421069
6,4375	3	-0,075486302	-27,330927	-0,00030429836	-0,0015869823
6,4472656	3	-0,074627995	-30,126684	0,0030155887	0,0016879546
6,4570313	3	-0,075012445	-29,899254	-0,00026048534	-0,0015435904
6,4667969	3	-0,074073672	-29,983521	0,002944458	0,0017529846
6,4765625	3	-0,074985623	-31,357426	-0,0003165633	-0,0015983679
6,4863281	3	-0,073963404	-32,123978	0,002899586	0,0015587312
6,4960938	3	-0,0746876	-33,396687	-0,00037841965	-0,0016463785
6,5058594	3	-0,075992942	-33,083988	0,0031639384	0,0018970433
6,515625	3	-0,0759691	-32,984856	-0,00056910375	-0,0019174676
6,5253906	3	-0,076389313	-35,47646	0,0033323523	0,0020207472
6,5351563	3	-0,075960159	-35,716797	-0,00073266518	-0,0019906547
6,5449219	3	-0,076413155	-35,447796	0,0034738127	0,0021712943
6,5546875	3	-0,076723099	-36,64719	-0,00082659273	-0,0021712088
6,5644531	3	-0,076404214	-37,61055	0,0033602891	0,0020447786
6,5742188	3	-0,077047944	-39,658138	-0,00057785143	-0,0018456795
6,5839844	3	-0,076806545	-39,202888	0,0033414261	0,0020970665
6,59375	3	-0,077614188	-38,958359	-0,00068405468	-0,0020334597
6,6035156	3	-0,078165531	-41,758472	0,0032461411	0,0019689407
6,6132813	3	-0,077629089	-42,317772	-0,00062076212	-0,0019589674
6,6230469	3	-0,077921152	-42,404552	0,0033133333	0,001932668
6,6328125	3	-0,078389049	-43,016708	-0,00060808565	-0,0019800619
6,6425781	3	-0,078743696	-43,651501	0,0032482354	0,0020058828
6,6523438	3	-0,078073144	-45,807995	-0,00043090869	-0,0017530245
6,6621094	3	-0,079241395	-45,653881	0,0028616993	0,0015649145
6,671875	3	-0,078040361	-45,504177	0,00014969148	-0,0010645443
6,6816406	3	-0,079351664	-47,640781	0,0022277674	0,00098958903
6,6914063	3	-0,079980493	-48,886555	0,00075101282	-0,0005055567
6,7011719	3	-0,079810619	-48,837719	0,0016377982	0,00046510715
6,7109375	3	-0,079676509	-49,487316	0,0011513652	3,5236008e-06
6,7207031	3	-0,080084801	-50,538517	0,0015409238	0,00041878287
6,7304688	3	-0,081121922	-52,915234	0,0010561078	-3,4853147e-05
6,7402344	3	-0,080800056	-52,74575	0,0015973953	0,0004168837
6,75	3	-0,081062317	-52,526035	0,00091323419	-0,00018686391
6,7597656	3	-0,081402063	-55,046139	0,001648177	0,00045441993
6,7695313	3	-0,080788136	-55,5424	0,0010383726	-0,00010352029
6,7792969	3	-0,082099438	-56,314655	0,0015362768	0,00031360934
6,7890625	3	-0,081264973	-57,211685	0,0013613235	0,00020970881
6,7988281	3	-0,081464648	-57,643578	0,00099376414	-0,00023270259
6,8085938	3	-0,082364678	-59,730839	0,0020459348	0,000806903
6,8183594	3	-0,082567334	-60,260071	0,00025116955	-0,0010114145
6,828125	3	-0,083193183	-59,76878	0,0025553005	0,001280966
6,8378906	3	-0,082936883	-62,707142	-0,00016012316	-0,0014126789
6,8476563	3	-0,08392632	-62,587448	0,0029612856	0,001627616
6,8574219	3	-0,08328557	-63,770248	-0,00026474634	-0,0016069114
6,8671875	3	-0,083738565	-64,934654	0,002938668	0,001702492
6,8769531	3	-0,084713101	-64,894424	-0,00034134951	-0,0015817581
6,8867188	3	-0,083619356	-67,25119	0,0029154322	0,0015965117
6,8964844	3	-0,085020065	-67,788361	-0,00038664875	-0,0016703056
6,90625	3	-0,084757805	-67,746902	0,003099184	0,0017460278
6,9160156	3	-0,0841856	-70,114174	-0,00044522079	-0,0017622752
6,9257813	3	-0,085276365	-70,447441	0,0032729984	0,0019221362
6,9355469	3	-0,085014105	-71,564575	-0,00074805168	-0,0020429059
6,9453125	3	-0,085997581	-72,68602	0,0034884349	0,0021616996
6,9550781	3	-0,085946918	-73,313553	-0,00071343908	-0,0020511092
6,9648438	3	-0,086608529	-74,734726	0,0033481377	0,0020067594
6,9746094	3	-0,085812807	-75,275467	-0,00071061414	-0,0019763571
6,984375	3	-0,086122751	-75,400757	0,003433079	0,002131715
6,9941406	3	-0,086727738	-77,661964	-0,00063277781	-0,0019083602
7,0039063	3	-0,087788701	-77,717453	0,0031736866	0,0019278213
7,0136719	3	-0,086560845	-78,852417	-0,0007073856	-0,0020414761
7,0234375	3	-0,087362528	-80,306961	0,003406707	0,0021174026
7,0332031	3	-0,088042021	-80,44577	-0,00073983596	-0,0021033499
7,0429688	3	-0,087094307	-82,481888	0,0033670366	0,0020591922
7,0527344	3	-0,088974833	-82,680496	-0,0005022866	-0,0018002222
7,0625	3	-0,088405609	-83,192062	0,0030822498	0,0017683355
7,0722656	3	-0,088435411	-85,364372	-0,00020274158	-0,0015418448
7,0820313	3	-0,088876486	-85,807159	0,0025823524	0,0013157011
7,0917969	3	-0,089290738	-86,194466	0,00054101145	-0,00076774403
7,1015625	3	-0,089526176	-87,480858	0,0018378488	0,00069315883
7,1113281	3	-0,089395046	-88,003166	0,00084183714	-0,00026089867
7,1210938	3	-0,088998675	-89,935753	0,0017212941	0,00045648994
7,1308594	3	-0,090578198	-90,022308	0,0011513029	-8,0034079e-06
7,140625	3	-0,089943409	-90,623016	0,001559114	0,00034619312
7,1503906	3	-0,090673566	-92,899872	0,00090090698	-0,00027233837
7,1601563	3	-0,090914965	-92,948212	0,0017191977	0,00052088435
7,1699219	3	-0,090447068	-93,414299	0,00102906	-0,00011727403
7,1796875	3	-0,090691447	-94,874146	0,0016050633	0,00041703111
7,1894531	3	-0,091165304	-95,553978	0,0011731763	3,7817954e-05
7,1992188	3	-0,091332197	-96,979515	0,0012887138	9,7292941e-05
7,2089844	3	-0,09098947	-96,920341	0,0016862946	0,00049400423
7,21875	3	-0,092610717	-97,242928	0,00056856539	-0,00057852606
7,2285156	3	-0,092819333	-100,50511	0,0022477666	0,0010247398
7,2382813	3	-0,092756748	-100,37955	6,1082246e-05	-0,0011890753
7,2480469	3	-0,091764331	-100,63811	0,0028462633	0,001614345
7,2578125	3	-0,093078613	-101,56201	-0,00037420235	-0,001575625
7,2675781	3	-0,093099475	-102,05939	0,0029913131	0,0016673335
7,2773438	3	-0,092467666	-104,47546	-0,00028139577	-0,0015757234
7,2871094	3	-0,093317032	-103,95024	0,0029268791	0,0016711686
7,296875	3	-0,093054771	-104,33698	-0,00035040517	-0,0016786774
7,3066406	3	-0,094348192	-107,32474	0,0029121761	0,0016029186
7,3164063	3	-0,093951821	-107,26511	-0,00027721829	-0,001630509
7,3261719	3	-0,09405911	-107,6356	0,0031686842	0,0018380302
7,3359375	3	-0,094267726	-108,39583	-0,00067387661	-0,001956085
7,3457031	3	-0,094625354	-108,75547	0,0033513186	0,0020922811
7,3554688	3	-0,095421076	-110,94785	-0,00064850115	-0,0019351988
7,3652344	3	-0,093942881	-110,40419	0,0033812223	0,002124981
7,375	3	-0,094726682	-110,17766	-0,00082850573	-0,0021355066
7,3847656	3	-0,095543265	-112,98325	0,0034562894	0,0021451882
7,3945313	3	-0,095531344	-113,35009	-0,00055523484	-0,0018717726
7,4042969	3	-0,095745921	-113,67934	0,0033253282	0,0020046008
7,4140625	3	-0,095057487	-114,33799	-0,00072408828	-0,0021178371
7,4238281	3	-0,095692277	-115,25095	0,0034161964	0,0020522904
7,4335938	3	-0,096052885	-117,6452	-0,00061345159	-0,0019365734
7,4433594	3	-0,096747279	-116,78181	0,0032511442	0,0019267065
7,453125	3	-0,095802546	-115,92072	-0,00055220979	-0,0018013148
7,4628906	3	-0,096905231	-118,7382	0,003242369	0,0019389812
7,4726563	3	-0,098454952	-119,19631	-0,00044104323	-0,0017602667
7,4824219	3	-0,096347928	-119,01939	0,0028276988	0,0015788343
7,4921875	3	-0,096279383	-119,69458	0,0001580199	-0,001074444
7,5019531	3	-0,096806884	-119,84635	0,0022449039	0,00098383357
7,5117188	3	-0,097805262	-122,70726	0,00072194927	-0,0005979049
7,5214844	3	-0,097498298	-122,06839	0,0017057019	0,00049657235
7,53125	3	-0,097614527	-121,76849	0,0011644522	-4,3644977e-05
7,5410156	3	-0,097954273	-123,91129	0,0015168025	0,00033426448
7,5507813	3	-0,097811222	-124,13091	0,00093118078	-0,00016751001
7,5605469	3	-0,097343326	-124,06256	0,0016134453	0,00046962028
7,5703125	3	-0,097832084	-123,84535	0,00097671361	-0,00015786864
7,5800781	3	-0,097879767	-124,52094	0,0016301991	0,00048028829
7,5898438	3	-0,098404288	-126,89375	0,001051874	-0,00012642224
7,5996094	3	-0,098454952	-126,59155	0,0015437627	0,00030617535
7,609375	3	-0,098142028	-125,86266	0,0014191656	0,00016475431
7,6191406	3	-0,098472834	-127,89795	0,00099731865	-0,00019874235
7,6289063	3	-0,099173188	-127,79133	0,0018817058	0,00073397777
7,6386719	3	-0,099483132	-128,64467	0,00037197419	-0,00090361037
7,6484375	3	-0,098887086	-128,56125	0,0025991602	0,0013848622
7,6582031	3	-0,098627806	-128,21457	-9,9223689e-05	-0,0014721205
7,6679688	3	-0,099247694	-130,7379	0,0029534285	0,0016534072
7,6777344	3	-0,099352002	-130,12346	-0,00029485842	-0,0016004861
7,6875	3	-0,098776817	-129,65543	0,0029947269	0,001684548
7,6972656	3	-0,10025799	-131,27826	-0,0002533503	-0,0016260282
7,7070313	3	-0,099441409	-131,01953	0,0028952735	0,0015560915
7,7167969	3	-0,099629164	-132,0313	-0,00031581221	-0,0016153894
7,7265625	3	-0,099429488	-131,60605	0,0030830812	0,0018120718
7,7363281	3	-0,10006726	-131,42393	-0,00047117341	-0,0018620793
7,7460938	3	-0,10030568	-133,46616	0,0032629378	0,0019161055
7,7558594	3	-0,099888444	-133,34731	-0,00068556156	-0,0020126333
7,765625	3	-0,10040402	-132,43161	0,0034783513	0,0021687062
7,7753906	3	-0,099262595	-133,66789	-0,00088276935	-0,0021877461
7,7851563	3	-0,10016561	-133,43645	0,0034006294	0,0020591558
7,7949219	3	-0,10099113	-133,94963	-0,00061680435	-0,0019100484
7,8046875	3	-0,10053217	-134,19595	0,0033262884	0,0020391359
7,8144531	3	-0,10068715	-133,69688	-0,00072795828	-0,0020467937
7,8242188	3	-0,10042191	-135,42976	0,003306655	0,0019553285
7,8339844	3	-0,10039806	-134,78877	-0,00065479515	-0,0019170019
7,84375	3	-0,10074377	-134,03407	0,0033298496	0,002069518
7,8535156	3	-0,10101795	-135,25424	-0,00077210658	-0,0020843758
7,8632813	3	-0,10136068	-134,9326	0,0033667488	0,0020619195
7,8730469	3	-0,10134876	-135,2063	-0,00057794573	-0,00183377
7,8828125	3	-0,09997189	-135,70128	0,0030483645	0,0017285633
7,8925781	3	-0,100559	-134,79402	-0,00020889274	-0,0015301357
7,9023438	3	-0,10096729	-136,27304	0,0025670691	0,0013457449
7,9121094	3	-0,100559	-135,68344	0,00039232243	-0,00084006449
7,921875	3	-0,10071695	-134,96948	0,0019239131	0,00072653027
7,9316406	3	-0,10040402	-136,33478	0,00098685222	-0,00022444219
7,9414063	3	-0,10056794	-135,25307	0,0016716811	0,00047339534
7,9511719	3	-0,10147989	-135,34801	0,0010434306	-6,9482339e-05
7,9609375	3	-0,10122657	-136,0408	0,0015110448	0,00034863187
7,9707031	3	-0,10095239	-135,41949	0,0010043221	-0,00014200574
7,9804688	3	-0,10159314	-136,3573	0,0017059369	0,00053137308
7,9902344	3	-0,10138452	-135,53716	0,001024969	-0,00013580415
8	3	-0,10133684	-134,94133	0,001572498	0,00042718399
8,0097656	3	-0,10098219	-136,36009	0,0010834648	-4,0683808e-05
8,0195313	3	-0,10128915	-135,06732	0,0013510106	0,00014478937
8,0292969	3	-0,10045469	-135,27644	0,0015742471	0,0004129154
8,0390625	3	-0,10051429	-135,3127	0,00063790102	-0,00061337848
8,0488281	4	-0,10097027	-134,98871	0,0022385977	0,00095254224
8,0585938	4	-0,100559	-135,74542	0,000182445	-0,0010601211
8,0683594	4	-0,10069907	-134,72093	0,0028017696	0,001485666
8,078125	4	-0,10080636	-133,63548	-0,00034049997	-0,0016202142
8,0878906	4	-0,10065138	-135,54616	0,0029625874	0,0017000221
8,0976563	4	-0,10088682	-134,44617	-0,00027145399	-0,0015917378
8,1074219	4	-0,10015666	-133,7274	0,0029225382	0,0016486165
8,1171875	4	-0,10135174	-133,61078	-0,0003198596	-0,0015894078
8,1269531	4	-0,099623203	-132,87256	0,0029575052	0,0016192591
8,1367188	4	-0,10072887	-134,4165	-0,00027690723	-0,0016204482
8,1464844	4	-0,099733472	-132,92345	0,0030675745	0,0017364887
8,15625	4	-0,099146366	-132,51218	-0,00060446723	-0,0019571588
8,1660156	4	-0,10044277	-133,68777	0,0033736227	0,0020539865
8,1757813	4	-0,10049939	-132,7052	-0,00075154542	-0,0020812373
8,1855469	4	-0,10067225	-131,89339	0,0033379467	0,0020564417
8,1953125	4	-0,10021329	-131,48083	-0,00074888126	-0,0019880841
8,2050781	4	-0,1000762	-130,80763	0,0035842322	0,002279826
8,2148438	4	-0,10050833	-132,14337	-0,00078325655	-0,0020249197
8,2246094	4	-0,099751353	-130,83855	0,0032513782	0,0018971711
8,234375	4	-0,09958148	-128,90434	-0,00065721368	-0,0020240373
8,2441406	4	-0,10044575	-130,22327	0,0033749661	0,0021442729
8,2539063	4	-0,10014772	-129,78085	-0,00075135077	-0,0020359461
8,2636719	4	-0,099942088	-129,09605	0,0033323749	0,0020137767
8,2734375	4	-0,099444389	-128,54324	-0,00055797689	-0,0019094853
8,2832031	4	-0,10052025	-127,73529	0,0031592324	0,0018515179
8,2929688	4	-0,099512935	-129,05124	-0,00053172535	-0,001794721
8,3027344	4	-0,099730492	-127,42996	0,0029887648	0,001688834
8,3125	4	-0,099477172	-125,31929	5,8199439e-05	-0,0012185362
8,3222656	4	-0,099644065	-126,92766	0,0023275514	0,0010586835
8,3320313	4	-0,099095702	-126,13976	0,0005842151	-0,00063287164
8,3417969	4	-0,099131465	-125,58611	0,0018798361	0,00066658598
8,3515625	4	-0,098538399	-124,12459	0,0010652411	-0,00011714321
8,3613281	4	-0,099179149	-123,29947	0,0014377687	0,00022462016
8,3710938	4	-0,099995732	-125,01301	0,0010205377	-0,00015109632
8,3808594	4	-0,099360943	-123,2983	0,0017283151	0,00051479624
8,390625	4	-0,099211931	-121,63762	0,0010452986	-0,00016385413
8,4003906	4	-0,099873543	-122,46915	0,0016566318	0,00050793926
8,4101563	4	-0,098863244	-121,64958	0,0010039256	-0,00016995808
8,4199219	4	-0,098714232	-120,69281	0,0015010361	0,00030838433
8,4296875	4	-0,098869205	-119,6862	0,0013021473	5,8836158e-05
8,4394531	4	-0,099337101	-118,28922	0,0010105532	-0,00017527826
8,4492188	4	-0,098004937	-120,08619	0,0018589393	0,00064892665
8,4589844	4	-0,097933412	-118,15964	0,0005218783	-0,00068387354
8,46875	4	-0,097879767	-116,33752	0,0025128424	0,0012251057
8,4785156	4	-0,097826123	-116,77265	-0,00016127982	-0,0013838067
8,4882813	4	-0,097575784	-116,08646	0,0029098743	0,0015820061
8,4980469	4	-0,097355247	-115,66206	-0,00027842377	-0,0016461285
8,5078125	4	-0,098124146	-114,58045	0,0029613047	0,0016578598
8,5175781	4	-0,098055601	-113,08992	-0,00040622035	-0,0016311654
8,5273438	4	-0,097727776	-114,43192	0,0029030752	0,0016267216
8,5371094	4	-0,097596645	-112,75096	-0,00026954227	-0,0015607093
8,546875	4	-0,096398592	-110,88979	0,002995352	0,0016646375
8,5566406	4	-0,096014142	-111,40153	-0,00048295493	-0,0018229393
8,5664063	4	-0,095775723	-110,13318	0,003159713	0,0018733916
8,5761719	4	-0,097036362	-109,94984	-0,00063787797	-0,0019379442
8,5859375	4	-0,096851587	-107,98484	0,0033995183	0,0020776603
8,5957031	4	-0,095143914	-106,78343	-0,00083098642	-0,0021658556
8,6054688	4	-0,095409155	-107,67242	0,0036013359	0,0022551739
8,6152344	4	-0,095590949	-106,81993	-0,00069024786	-0,0019854521
8,625	4	-0,097444654	-104,89589	0,0032440724	0,0019609556
8,6347656	4	-0,09572804	-104,88689	-0,0006916275	-0,0020060865
8,6445313	4	-0,096079707	-103,73941	0,0033625462	0,0020493958
8,6542969	4	-0,095510483	-103,12954	-0,00054673594	-0,0019477612
8,6640625	4	-0,095638633	-101,80212	0,0033337364	0,0019333025
8,6738281	4	-0,095528364	-100,11217	-0,00068365491	-0,0019930068
8,6835938	4	-0,094774365	-100,87067	0,0033621918	0,0020182375
8,6933594	4	-0,094470382	-99,579529	-0,00063769927	-0,0019671656
8,703125	4	-0,094738603	-98,033455	0,0032066319	0,0018920309
8,7128906	4	-0,095483661	-98,309158	-0,00022419139	-0,0015007145
8,7226563	4	-0,094920397	-96,547234	0,0026514931	0,0013821712
8,7324219	4	-0,094276667	-96,441788	0,00027859645	-0,00094155036
8,7421875	4	-0,093978643	-95,668869	0,002100124	0,00080379413
8,7519531	4	-0,094220042	-93,752144	0,00094495475	-0,00030081239
8,7617188	4	-0,094023347	-93,79171	0,0015109425	0,00034610799
8,7714844	4	-0,092381239	-92,528778	0,001044665	-0,00013997298
8,78125	4	-0,093260407	-90,92437	0,0015642459	0,00035310673
8,7910156	4	-0,093364716	-91,145599	0,0010792618	-0,0001101513
8,8007813	4	-0,093895197	-89,740845	0,0017009981	0,00051733444
8,8105469	4	-0,093027949	-89,151871	0,00097195269	-0,00017894825
8,8203125	4	-0,092840195	-88,282394	0,0016260678	0,00042628963
8,8300781	4	-0,092959404	-86,444801	0,001053853	-0,00013765632
8,8398438	4	-0,093019009	-87,127312	0,0014016201	0,00019151092
8,8496094	4	-0,092044473	-85,207855	0,0015104858	0,00032575655
8,859375	4	-0,093394518	-83,514542	0,00079245219	-0,0004431729
8,8691406	4	-0,09136498	-84,091049	0,0022118241	0,00091630989
8,8789063	4	-0,09213984	-82,413887	0,00018613355	-0,0010812784
8,8886719	4	-0,092068315	-81,540161	0,0027589274	0,0014173047
8,8984375	4	-0,091817975	-80,363068	-0,00024614375	-0,0015695714
8,9082031	4	-0,091603398	-79,533028	0,0029732382	0,0016245407
8,9179688	4	-0,091040134	-79,706535	-0,00037290098	-0,0016512589
8,9277344	4	-0,089737773	-77,460022	0,0029326561	0,0016754477
8,9375	4	-0,090676546	-76,152832	-0,00029177158	-0,0016319006
8,9472656	4	-0,09162724	-76,800026	0,0030360669	0,0017153231
8,9570313	4	-0,090646744	-74,85688	-0,00034884084	-0,0016983472
8,9667969	4	-0,089275837	-74,449295	0,0030533576	0,0016753899
8,9765625	4	-0,090146065	-73,150993	-0,00055187335	-0,0018416608
8,9863281	4	-0,089848042	-71,805862	0,0033438471	0,0020582005
8,9960938	4	-0,090304017	-72,295753	-0,00080902973	-0,0021235244
9,0058594	4	-0,088360906	-69,841148	0,0034658513	0,0021137621
9,015625	4	-0,088843703	-69,010612	-0,00072288804	-0,001970784
9,0253906	4	-0,08905232	-69,383545	0,0034324992	0,0020586741
9,0351563	4	-0,089150667	-68,018921	-0,00081350724	-0,0021642887
9,0449219	4	-0,0893116	-66,877083	0,0033258605	0,0020204869
9,0546875	4	-0,088009238	-65,430145	-0,00059551047	-0,0018713473
9,0644531	4	-0,088500977	-64,288589	0,0034223506	0,0020656546
9,0742188	4	-0,087705255	-65,31955	-0,00082152983	-0,0021428345
9,0839844	4	-0,088846684	-63,277668	0,003368618	0,0020910273
9,09375	4	-0,086382031	-61,19577	-0,00069831195	-0,0019536153
9,1035156	4	-0,087687373	-61,855484	0,0031435592	0,0018520989
9,1132813	4	-0,087562203	-60,422626	-0,0004552085	-0,0018151592
9,1230469	4	-0,087633729	-59,986374	0,0029872567	0,0017103705
9,1328125	4	-0,087833405	-58,324467	9,8553573e-06	-0,0012871686
9,1425781	4	-0,086918473	-57,01918	0,0023550813	0,0010898676
9,1523438	4	-0,08700788	-57,931747	0,0005689137	-0,00059197436
9,1621094	4	-0,086474419	-55,708755	0,0018523419	0,00065459404
9,171875	4	-0,086575747	-53,980576	0,00095224788	-0,00024068489
9,1816406	4	-0,086089969	-54,297409	0,0015179971	0,00034878423
9,1914063	4	-0,085565448	-53,467659	0,0011120472	-8,1912003e-05
9,2011719	4	-0,085520744	-53,110756	0,001700727	0,00050186063
9,2109375	4	-0,08623898	-51,366035	0,00090569881	-0,00020731386
9,2207031	4	-0,084412098	-49,875454	0,0016532112	0,00046512665
9,2304688	4	-0,085425377	-50,992874	0,00099588907	-0,0001559782
9,2402344	4	-0,084993243	-49,472397	0,0015688533	0,00040323604
9,25	4	-0,085294247	-47,432575	0,0012744501	2,0144944e-05
9,2597656	4	-0,084346533	-47,351494	0,0010917621	-0,00015576821
9,2695313	4	-0,084334612	-46,633667	0,0018350033	0,00063300959
9,2792969	4	-0,084680319	-46,474243	0,0005704973	-0,00062161486
9,2890625	4	-0,08392036	-44,815353	0,0023770244	0,0011513686
9,2988281	4	-0,0846982	-43,146461	-0,00015803613	-0,0014627161
9,3085938	4	-0,083941221	-44,50539	0,0028954349	0,0015782022
9,3183594	4	-0,083294511	-42,968933	-0,00035398829	-0,0016024067
9,328125	4	-0,082683563	-41,090157	0,0029668384	0,0016463774
9,3378906	4	-0,082683563	-41,20443	-0,00035112782	-0,0016275777
9,3476563	4	-0,082877278	-40,443913	0,0030434716	0,0016809423
9,3574219	4	-0,082936883	-40,097515	-0,00022471082	-0,0015384781
9,3671875	4	-0,0823915	-38,758984	0,002919053	0,0016135343
9,3769531	4	-0,08238852	-37,248451	-0,00048204471	-0,0017690951
9,3867188	4	-0,082045794	-38,07608	0,0032219468	0,0018967328
9,3964844	4	-0,081542134	-36,951508	-0,00063172006	-0,0019591844
9,40625	4	-0,081822276	-35,681259	0,0033047018	0,0020023105
9,4160156	4	-0,081443787	-35,546646	-0,000778805	-0,0020925913
9,4257813	4	-0,082054734	-34,662468	0,0035337384	0,0022126976
9,4355469	4	-0,080791116	-34,80373	-0,00082998769	-0,0021289529
9,4453125	4	-0,080800056	-33,184624	0,0032573766	0,0019620922
9,4550781	4	-0,07994175	-31,764339	-0,00065164233	-0,0019145529
9,4648438	4	-0,081217289	-32,644829	0,003395125	0,0021034779
9,4746094	4	-0,080034137	-32,098164	-0,00066477951	-0,001943129
9,484375	4	-0,079783797	-30,446873	0,0032902281	0,0019358476
9,4941406	4	-0,07918179	-30,255821	-0,00064864533	-0,001939654
9,5039063	4	-0,07853806	-29,508322	0,0032982833	0,0019648324
9,5136719	4	-0,079259276	-29,613096	-0,00065177359	-0,0019748053
9,5234375	4	-0,07994175	-28,260426	0,0032727811	0,0020663806
9,5332031	4	-0,079447031	-27,020908	-0,000375854	-0,0016398622
9,5429688	4	-0,078129768	-28,0012	0,0027315537	0,001410938
9,5527344	4	-0,079110265	-27,196314	0,00023087552	-0,0010165629
9,5625	4	-0,0782758	-26,0338	0,0021678437	0,00096669362
9,5722656	4	-0,07802248	-26,016756	0,00078183156	-0,00044324392
9,5820313	4	-0,078493357	-24,746899	0,0015604703	0,00033310804
9,5917969	4	-0,078475475	-25,670305	0,0011212439	-3,7944119e-05
9,6015625	4	-0,077012181	-24,431347	0,0015982046	0,0004542034
9,6113281	4	-0,077304244	-23,001394	0,00099791039	-6,8902009e-05
9,6210938	4	-0,077906251	-23,673624	0,0015757724	0,00045477384
9,6308594	4	-0,077599287	-22,873655	0,00099045143	-0,00022242675
9,640625	4	-0,07763803	-22,113527	0,0016325044	0,00046251545
9,6503906	4	-0,076636672	-22,186338	0,00099221617	-0,00014504403
9,6601563	4	-0,0772506	-21,387209	0,0014306452	0,00022688444
9,6699219	4	-0,076046586	-21,78574	0,0014258745	0,00030946409
9,6796875	4	-0,075897574	-20,921789	0,00094733771	-0,00025177374
9,6894531	4	-0,075805187	-19,740276	0,0020423045	0,0008170947
9,6992188	4	-0,074899197	-20,455364	0,00017818165	-0,0010691064
9,7089844	4	-0,076568127	-19,551012	0,0026380043	0,0013885846
9,71875	4	-0,076130033	-19,096098	-0,00021557345	-0,0014709511
9,7285156	4	-0,075888634	-19,344147	0,0029295946	0,0016155053
9,7382813	4	-0,076150894	-18,4175	-0,00036695201	-0,0016752573
9,7480469	4	-0,075653195	-18,813349	0,0030074192	0,0017177769
9,7578125	4	-0,074842572	-18,075184	-0,00025658874	-0,001500724
9,7675781	4	-0,074627995	-17,326233	0,0029156622	0,0016302756
9,7773438	4	-0,074920058	-17,963816	-0,00045617955	-0,0017376965
9,7871094	4	-0,075161457	-16,942341	0,0030479464	0,0018000116
9,796875	4	-0,074672699	-16,44412	-0,00049182202	-0,0017717069
9,8066406	4	-0,074443221	-17,086622	0,0032285636	0,0020086253
9,8164063	4	-0,074324012	-16,545765	-0,00079525972	-0,002024486
9,8261719	4	-0,07456243	-16,856064	0,0035138989	0,0022076
9,8359375	4	-0,073465705	-16,238094	-0,00071483664	-0,0020284897
9,8457031	4	-0,074729323	-15,382972	0,0033146162	0,0020006727
9,8554688	4	-0,073614717	-16,79141	-0,00067538407	-0,0020203968
9,8652344	4	-0,073376298	-15,603695	0,0034289781	0,0021174147
9,875	4	-0,073984265	-14,613345	-0,00061954575	-0,0019448942
9,8847656	4	-0,074771047	-15,643872	0,0032793274	0,0019584114
9,8945313	4	-0,074461102	-15,229639	-0,00076588546	-0,0020651906
9,9042969	4	-0,071808696	-15,519988	0,0033841911	0,0021266004
9,9140625	4	-0,07378459	-14,598426	-0,00071494386	-0,0020163755
9,9238281	4	-0,073966384	-14,819763	0,0032867237	0,0019644171
9,9335938	4	-0,073546171	-16,076435	-0,00047488415	-0,0017545676
9,9433594	4	-0,07314682	-14,89833	0,0029792904	0,0017603765
9,953125	4	-0,07391572	-14,231131	-8,7403459e-05	-0,0014225622
9,9628906	4	-0,073990226	-14,959183	0,0024766671	0,0012243474
9,9726563	4	-0,073415041	-14,607087	0,00050333829	-0,00072080747
9,9824219	4	-0,073775649	-15,24875	0,0018419154	0,00065691466
9,9921875	4	-0,074121356	-14,559198	0,00086802355	-0,00016034159
10,001953	4	-0,073057413	-14,341884	0,0015882052	0,00047208843
10,011719	4	-0,074332952	-15,821177	0,001208081	1,8109422e-05
10,021484	4	-0,073638558	-15,152525	0,0016030441	0,00042621337
10,03125	4	-0,073745847	-14,669672	0,00095358765	-0,00022665074
10,041016	5	-0,074064732	-15,406385	0,0016927868	0,00046970716
10,050781	5	-0,073009729	-15,429184	0,00099258288	-0,00020771928
10,060547	5	-0,072717667	-15,856605	0,0016345314	0,00045057983
10,070313	5	-0,073182583	-15,037916	0,0012102708	4,2044849e-05
10,080078	5	-0,072959065	-14,446378	0,0012188663	-3,8601866e-05
10,089844	5	-0,073155761	-16,294979	0,0017282632	0,00053850206
10,099609	5	-0,073456764	-16,13114	0,00059718592	-0,00057736808
10,109375	5	-0,072449446	-15,558098	0,0023181462	0,0010681642
10,119141	5	-0,0736624	-16,101803	-8,5721695e-05	-0,0013346203
10,128906	5	-0,073090196	-16,533583	0,0028943177	0,0015874986
10,138672	5	-0,073936582	-17,271805	-0,00028525415	-0,0015673852
10,148438	5	-0,073713064	-17,009396	0,0029385225	0,0016749292
10,158203	5	-0,073441863	-16,152319	-0,00037057325	-0,0016401783
10,167969	5	-0,073418021	-18,280651	0,0029685905	0,0016794394
10,177734	5	-0,073969364	-17,939732	-0,00034636658	-0,0015808903
10,1875	5	-0,074517727	-17,386303	0,0028703776	0,0015868646
10,197266	5	-0,074514747	-18,107594	-0,00038368147	-0,0017035218
10,207031	5	-0,073298812	-18,48517	0,0032087234	0,0019474064
10,216797	5	-0,073713064	-20,151493	-0,00065490324	-0,0019924887
10,226563	5	-0,074413419	-19,427799	0,0033419756	0,0020624651
10,236328	5	-0,074285269	-18,8414	-0,00063624815	-0,0019011386
10,246094	5	-0,073942542	-20,64608	0,0034273933	0,0021200813
10,255859	5	-0,074034929	-21,08831	-0,00082546542	-0,0021715388
10,265625	5	-0,074914098	-20,456928	0,0033879606	0,0021048915
10,275391	5	-0,07404983	-21,22974	-0,00059939106	-0,0018925407
10,285156	5	-0,074982643	-21,327082	0,0033655111	0,0020475215
10,294922	5	-0,074586272	-23,385118	-0,00078204658	-0,0020690341
10,304688	5	-0,07429719	-22,634491	0,0033624715	0,002058839
10,314453	5	-0,074484944	-22,260881	-0,00065377215	-0,0019721079
10,324219	5	-0,075078011	-23,955032	0,0032832662	0,0019219031
10,333984	5	-0,075012445	-25,106203	-0,00060217292	-0,0019326258
10,34375	5	-0,07596612	-24,549086	0,0032880444	0,0020074768
10,353516	5	-0,07506907	-25,1038	-0,00038444094	-0,0017073734
10,363281	5	-0,074377656	-24,911463	0,0027513215	0,0014976714
10,373047	5	-0,076034665	-27,233139	0,0002144921	-0,0010224192
10,382813	5	-0,075554848	-27,08679	0,0021848464	0,00096853217
10,392578	5	-0,075629354	-26,663113	0,00069099147	-0,00053758605
10,402344	5	-0,076216459	-28,252769	0,0016413403	0,00043097869
10,412109	5	-0,076130033	-29,128454	0,001180438	1,6347331e-05
10,421875	5	-0,075986981	-29,236637	0,0016448272	0,00042670465
10,431641	5	-0,077143312	-29,649139	0,00094970979	-0,00018330858
10,441406	5	-0,076171756	-30,09053	0,0015641267	0,00042678119
10,451172	5	-0,076109171	-31,92544	0,00099266181	-0,00013241995
10,460938	5	-0,077223778	-32,350681	0,0016614677	0,00052333722
10,470703	5	-0,076493621	-31,6618	0,00098660646	-0,00017165643
10,480469	5	-0,077751279	-33,841152	0,0014166218	0,00024482695
10,490234	5	-0,076809525	-34,189392	0,0014834336	0,00028802606
10,5	5	-0,078204274	-34,912415	0,00093484041	-0,00019742802
10,509766	5	-0,078424811	-35,47987	0,0019714897	0,00076143915
10,519531	5	-0,077313185	-35,811344	0,00018319886	-0,0010506598
10,529297	5	-0,078117847	-37,191734	0,0026369025	0,0013561794
10,539063	5	-0,077798963	-37,520641	-0,00020327876	-0,0014639507
10,548828	5	-0,07802248	-37,388878	0,0029116273	0,0016361682
10,558594	5	-0,078362226	-39,417072	-0,00036292637	-0,0015998945
10,568359	5	-0,079098344	-39,999672	0,0030246503	0,0017366644
10,578125	5	-0,077554584	-40,500687	-0,00024364352	-0,001603072
10,587891	5	-0,079083443	-41,45723	0,0028839193	0,0015303516
10,597656	5	-0,079676509	-41,674599	-0,00038892889	-0,0016902714
10,607422	5	-0,079727173	-43,782814	0,0030747585	0,0017569781
10,617188	5	-0,078600645	-43,905472	-0,00051509269	-0,0017438688
10,626953	5	-0,079959631	-44,250916	0,0032325247	0,0019163124
10,636719	5	-0,078201294	-45,790394	-0,00075180153	-0,0020615936
10,646484	5	-0,079539418	-45,922714	0,0034784779	0,0022056552
10,65625	5	-0,079962611	-46,909042	-0,00085900549	-0,0022062885
10,666016	5	-0,079864264	-48,41119	0,0033325292	0,0020483234
10,675781	5	-0,080963969	-48,343353	-0,00062389835	-0,0019271463
10,685547	5	-0,081604719	-50,405357	0,0034297546	0,0020793518
10,695313	5	-0,081306696	-50,323997	-0,00067864719	-0,0019681097
10,705078	5	-0,080999732	-50,495323	0,0032314234	0,0019668224
10,714844	5	-0,080704689	-52,899979	-0,00069055735	-0,0019040965
10,724609	5	-0,081786513	-52,894222	0,0034166807	0,002107274
10,734375	5	-0,08212626	-53,702126	-0,00077692705	-0,0020492745
10,744141	5	-0,081983209	-54,939018	0,0033182069	0,0020080891
10,753906	5	-0,082197785	-55,286755	-0,00054130534	-0,0017876066
10,763672	5	-0,082710385	-57,434479	0,0029945555	0,0017305417
10,773438	5	-0,082415342	-57,331882	-0,00015763566	-0,0014511369
10,783203	5	-0,083333254	-57,918335	0,0024709699	0,0012412241
10,792969	5	-0,082415342	-60,242191	0,00047609024	-0,00076280569
10,802734	5	-0,083240867	-60,508457	0,0018165582	0,00061766489
10,8125	5	-0,084409118	-60,79266	0,0010050555	-9,763331e-05
10,822266	5	-0,083702803	-62,566883	0,0016682629	0,00044749671
10,832031	5	-0,084167719	-63,191219	0,0010800898	-7,3147239e-05
10,841797	5	-0,08392632	-64,91996	0,0015881947	0,00042583182
10,851563	5	-0,084966421	-64,79435	0,00095122919	-0,00015019905
10,861328	5	-0,085586309	-65,221649	0,0016621802	0,00050172664
10,871094	5	-0,086054206	-68,065857	0,00099019858	-0,00022074339
10,880859	5	-0,084781647	-68,214722	0,0015928308	0,00042076746
10,890625	5	-0,086036325	-68,897682	0,0011626098	2,1910237e-05
10,900391	5	-0,085479021	-69,676529	0,0012044136	2,777233e-05
10,910156	5	-0,087025762	-70,649551	0,0016870757	0,00045821624
10,919922	5	-0,085818768	-72,539833	0,0005946575	-0,0006370655
10,929688	5	-0,086569786	-72,21814	0,002368717	0,0010624155
10,939453	5	-0,086608529	-72,938934	-4,9112714e-06	-0,0012125606
10,949219	5	-0,087293983	-75,678642	0,0028374223	0,0015297253
10,958984	5	-0,087940693	-75,85421	-0,00030043453	-0,0015326899
10,96875	5	-0,087064505	-76,302589	0,0030134018	0,0016642475
10,978516	5	-0,087669492	-77,17347	-0,00036530328	-0,0016537386
10,988281	5	-0,087878108	-78,304184	0,0029627527	0,0016390054
10,998047	5	-0,08918047	-80,817924	-0,00036910831	-0,0016332023
11,007813	5	-0,087061524	-80,648598	0,0029406697	0,0016460349
11,017578	5	-0,088948011	-80,346909	-0,00032777898	-0,0016340289
11,027344	5	-0,089126825	-83,306168	0,003131914	0,0018218649
11,037109	5	-0,088366866	-83,413513	-0,00067553669	-0,0019413168
11,046875	5	-0,089469552	-84,27137	0,0034200749	0,0021074277
11,056641	5	-0,089177489	-84,916443	-0,00074731372	-0,0020683699
11,066406	5	-0,089532137	-85,681099	0,0033663902	0,002058873
11,076172	5	-0,090137124	-87,868782	-0,00079942762	-0,0021509875
11,085938	5	-0,090679526	-87,94986	0,0035027224	0,0021939625
11,095703	5	-0,090125203	-87,788536	-0,00072907249	-0,0019178137
11,105469	5	-0,090017915	-90,293602	0,003247859	0,0019232096
11,115234	5	-0,090953708	-91,189186	-0,00082546426	-0,0020962507
11,125	5	-0,091168284	-92,104042	0,0034240063	0,0021350794
11,134766	5	-0,092309713	-92,230827	-0,00065757649	-0,0019749273
11,144531	5	-0,091445446	-92,892944	0,0032604381	0,0019580396
11,154297	5	-0,091800094	-96,215027	-0,00061294308	-0,0018747499
11,164063	5	-0,091817975	-95,42556	0,0032078805	0,0019341942
11,173828	5	-0,092852116	-95,163544	-0,00041364183	-0,0016720035
11,183594	5	-0,093069673	-97,614693	0,0028038649	0,0015371171
11,193359	5	-0,093200803	-98,071335	0,00019583575	-0,0010250094
11,203125	5	-0,093340874	-99,2034	0,0021849978	0,0010013339
11,212891	5	-0,093206763	-99,641945	0,00066314533	-0,00051172404
11,222656	5	-0,093230605	-99,851265	0,0016505171	0,00047801339
11,232422	5	-0,093337893	-102,94302	0,0011632377	-4,1456078e-05
11,242188	5	-0,095030665	-102,94072	0,0015415228	0,00036690035
11,251953	5	-0,093838573	-102,66429	0,0010105575	-0,00010826305
11,261719	5	-0,094264746	-104,92232	0,0015988715	0,00044580913
11,271484	5	-0,094276667	-105,50793	0,00096261106	-0,00015080732
11,28125	5	-0,095230341	-106,6638	0,0017368407	0,00051121099
11,291016	5	-0,094902515	-106,71062	0,0010370488	-0,00013998288
11,300781	5	-0,094693899	-106,56126	0,0014740245	0,00023382934
11,310547	5	-0,094583631	-109,09304	0,0014733806	0,00027536094
11,320313	5	-0,094902515	-109,61719	0,00094016257	-0,00025106056
11,330078	5	-0,096073747	-109,4923	0,0019294953	0,00067069242
11,339844	5	-0,094896555	-111,21545	0,000274708	-0,00097986846
11,349609	5	-0,09560883	-112,11114	0,0026968853	0,0013855963
11,359375	5	-0,096154213	-113,07338	-0,00016073493	-0,0014478167
11,369141	5	-0,096201897	-113,13647	0,002896945	0,0016327285
11,378906	5	-0,095769763	-113,36842	-0,00031262491	-0,0016553862
11,388672	5	-0,096583366	-115,64874	0,0029809512	0,0017140575
11,398438	5	-0,096741319	-116,10757	-0,00027954776	-0,0016278251
11,408203	5	-0,097939372	-115,21882	0,0028038912	0,001588606
11,417969	5	-0,096774101	-116,90531	-0,00032980286	-0,0016281138
11,427734	5	-0,096556544	-117,10384	0,0030818004	0,0017864442
11,4375	5	-0,097492337	-118,97475	-0,0004778232	-0,0017756269
11,447266	5	-0,097334385	-119,32315	0,003205006	0,0018649423
11,457031	5	-0,096929073	-118,91294	-0,00071008736	-0,0019982413
11,466797	5	-0,096812844	-121,26105	0,0034739918	0,0021981662
11,476563	5	-0,097757578	-120,91935	-0,00085783337	-0,0021663799
11,486328	5	-0,098729134	-121,11739	0,0034418297	0,0021283913
11,496094	5	-0,098630786	-122,6088	-0,00054724864	-0,0018381305
11,505859	5	-0,097921491	-122,67429	0,0033707977	0,0020576965
11,515625	5	-0,098991394	-124,41679	-0,00075519667	-0,0020351638
11,525391	5	-0,098201632	-124,77709	0,0032646882	0,001981644
11,535156	5	-0,09843111	-124,08458	-0,00065031974	-0,0019217066
11,544922	5	-0,099593401	-126,01543	0,0032962256	0,0020430891
11,554688	5	-0,098773837	-125,82957	-0,00075082865	-0,0020132547
11,564453	5	-0,098627806	-126,27192	0,0034389752	0,0020586664
11,574219	5	-0,099539757	-127,41789	-0,00058695278	-0,0018676119
11,583984	5	-0,099316239	-127,28143	0,0029552926	0,0017535172
11,59375	5	-0,099420547	-128,26279	-8,4840212e-05	-0,0014039864
11,603516	5	-0,099596381	-128,98274	0,0025405874	0,0012952407
11,613281	5	-0,099268556	-128,72815	0,00040345598	-0,00083262846
11,623047	5	-0,1001209	-130,66069	0,0018386253	0,00065178447
11,632813	5	-0,10051131	-129,82703	0,0010553177	-8,7887456e-05
11,642578	5	-0,099700689	-130,06657	0,0016444301	0,00044278306
11,652344	5	-0,099533796	-131,36833	0,00098278548	-9,7481243e-05
11,662109	5	-0,10025799	-131,01306	0,0015397093	0,00039142833
11,671875	5	-0,10207593	-132,00162	0,0010145887	-0,00018874751
11,681641	5	-0,10049045	-131,89143	0,0016695171	0,00047560403
11,691406	5	-0,1000613	-131,80611	0,00087751192	-0,00026919544
11,701172	5	-0,10001063	-133,87816	0,0015901081	0,00046313333
11,710938	5	-0,10105968	-132,87535	0,0011628884	3,120731e-05
11,720703	5	-0,09971261	-133,46979	0,0012866997	0,00010170392
11,730469	5	-0,10042787	-134,59637	0,0016371222	0,00040124272
11,740234	5	-0,1013428	-134,6727	0,00055443222	-0,00065770221
11,75	5	-0,10018051	-135,28995	0,0023055789	0,0010353276
11,759766	5	-0,10126531	-134,80754	7,1119139e-05	-0,0011322619
11,769531	5	-0,10066926	-134,46489	0,0027794796	0,001526452
11,779297	5	-0,10138154	-136,51717	-0,00030852287	-0,001570267
11,789063	5	-0,10052919	-135,66457	0,0029909201	0,0017318645
11,798828	5	-0,10089576	-135,20396	-0,00036505924	-0,0016582482
11,808594	5	-0,10196269	-136,6899	0,0029137442	0,0015986126
11,818359	5	-0,10204911	-136,32724	-0,00037388454	-0,0016637075
11,828125	5	-0,10191202	-136,83992	0,0029829557	0,0017099866
11,837891	5	-0,10061562	-136,56166	-0,00035664183	-0,0016703318
11,847656	5	-0,10281503	-136,59926	0,0030673854	0,0017920975
11,857422	5	-0,10129213	-138,41216	-0,00060107454	-0,0019284991
11,867188	5	-0,10180175	-137,03809	0,0034382306	0,0021420468
11,876953	5	-0,10210574	-136,72667	-0,00075776817	-0,0020703026
11,886719	5	-0,10221899	-137,57794	0,0033681316	0,0020641242
11,896484	5	-0,10190606	-137,42287	-0,00077562127	-0,0020634318
11,90625	5	-0,10153949	-138,46652	0,0034649679	0,0022285203
11,916016	5	-0,10163188	-137,50188	-0,00068794249	-0,0020165874
11,925781	5	-0,10220408	-137,0226	0,003186577	0,00192936
11,935547	5	-0,10172725	-138,88472	-0,00074496947	-0,0020380251
11,945313	5	-0,10174215	-137,9502	0,0034580054	0,0020884061
11,955078	5	-0,10156333	-137,20271	-0,00068239926	-0,0020097364
11,964844	5	-0,10296702	-138,05	0,0032755199	0,0019814027
11,974609	5	-0,10199249	-137,9417	-0,00061038195	-0,0018907477
11,984375	5	-0,10255277	-138,55426	0,0031869351	0,0018717855
11,994141	5	-0,10198653	-137,42505	-0,00038869402	-0,0017419695
12,003906	5	-0,10136366	-136,73746	0,0028499085	0,0015783383
12,013672	5	-0,10149479	-138,94882	0,00013199278	-0,0011040624
12,023438	5	-0,10202527	-138,01022	0,0021414671	0,00099371094
12,033203	5	-0,10198057	-137,09453	0,0007595194	-0,00050102605
12,042969	6	-0,10227561	-137,4223	0,00172583	0,00053350942
12,052734	6	-0,10171235	-137,00851	0,0011064374	-8,2776969e-05
12,0625	6	-0,10133088	-137,77307	0,0015638157	0,00032700977
12,072266	6	-0,10179877	-137,04747	0,0010537029	-0,00020392326
12,082031	6	-0,10163784	-136,16336	0,0016322826	0,00048986898
12,091797	6	-0,10184348	-137,77457	0,0010039805	-0,00013163779
12,101563	6	-0,10267198	-136,80371	0,0016640181	0,00050487753
12,111328	6	-0,10209382	-135,60445	0,0010128197	-0,00010635165
12,121094	6	-0,10237694	-135,90134	0,0014998086	0,00022739187
12,130859	6	-0,10231137	-135,29666	0,0013876954	0,00017607294
12,140625	6	-0,10197163	-136,5697	0,00086659373	-0,00023822329
12,150391	6	-0,10198653	-135,25716	0,0018999826	0,00070402527
12,160156	6	-0,1011759	-133,76758	0,00029517	-0,0010019129
12,169922	6	-0,1023531	-135,9258	0,0026815592	0,001422922
12,179688	6	-0,10177195	-135,29834	-0,00019528263	-0,0014417355
12,189453	6	-0,10151267	-133,98209	0,0028655666	0,0015796478
12,199219	6	-0,10074675	-133,8638	-0,00037070189	-0,0016195629
12,208984	6	-0,10215044	-133,23912	0,0029595697	0,001697005
12,21875	6	-0,10162294	-133,98901	-0,00033960547	-0,0016297125
12,228516	6	-0,10147095	-132,97331	0,002909899	0,0016205834
12,238281	6	-0,10085404	-130,88387	-0,00028236309	-0,0015907008
12,248047	6	-0,10199249	-132,29465	0,0031121266	0,0017972863
12,257813	6	-0,1013875	-132,02376	-0,00058264064	-0,0018042424
12,267578	6	-0,10101795	-131,06732	0,0033139421	0,0020181634
12,277344	6	-0,10053813	-130,8652	-0,00066892069	-0,0019800167
12,287109	6	-0,10132194	-129,60205	0,0034352047	0,0021192268
12,296875	6	-0,10063946	-130,97958	-0,00086979126	-0,0021558795
12,306641	6	-0,10088384	-129,4519	0,0034757843	0,0021845605
12,316406	6	-0,10004044	-127,88588	-0,0006112206	-0,0019036648
12,326172	6	-0,10017157	-129,01984	0,0032975231	0,0020106395
12,335938	6	-0,099998713	-127,85962	-0,00074733194	-0,0020607896
12,345703	6	-0,10093451	-127,33844	0,0033346612	0,0020310914
12,355469	6	-0,1000762	-126,16721	-0,00063106039	-0,0019039197
12,365234	6	-0,10054111	-125,35203	0,0032990347	0,001961869
12,375	6	-0,10058582	-126,78439	-0,00068045116	-0,0020167257
12,384766	6	-0,10083318	-125,56481	0,0033742916	0,0020976069
12,394531	6	-0,10004044	-123,45644	-0,00066706026	-0,0019482338
12,404297	6	-0,099742413	-124,41219	0,0030393477	0,0017995831
12,414063	6	-0,10051131	-122,71011	-0,00014409663	-0,0014160615
12,423828	6	-0,099426508	-122,86848	0,0025718452	0,0013024708
12,433594	6	-0,099763274	-122,16803	0,00040625597	-0,00096590421
12,443359	6	-0,098782778	-120,55412	0,0019329615	0,00072284066
12,453125	6	-0,09855032	-121,26703	0,0010599376	-0,0001232489
12,462891	6	-0,099664927	-120,53311	0,0015184648	0,00035128236
12,472656	6	-0,099021196	-118,66288	0,0010124784	-0,00016193328
12,482422	6	-0,099804997	-119,18083	0,0016046078	0,0004076738
12,492188	6	-0,09893477	-117,59888	0,0010609149	-7,3609699e-05
12,501953	6	-0,10014474	-117,3158	0,0017053976	0,00050186226
12,511719	6	-0,097250938	-116,30869	0,00097154349	-0,00026705791
12,521484	6	-0,099435449	-115,11298	0,0015984706	0,0004331411
12,53125	6	-0,097897649	-115,67988	0,0012247813	1,4144316e-05
12,541016	6	-0,097945333	-114,34313	0,0012631542	6,4271735e-05
12,550781	6	-0,097900629	-113,07887	0,0015332196	0,00037078498
12,560547	6	-0,09791553	-113,56909	0,0005825102	-0,00063438131
12,570313	6	-0,097817183	-111,44511	0,0023842372	0,0010963178
12,580078	6	-0,09689033	-111,45673	2,6199486e-05	-0,0012605836
12,589844	6	-0,097665191	-110,93096	0,0028347941	0,0014950599
12,599609	6	-0,09739697	-109,03521	-0,00033144475	-0,0015887244
12,609375	6	-0,097313523	-109,41127	0,0029936917	0,0016936767
12,619141	6	-0,097498298	-107,84179	-0,00033120217	-0,0016231755
12,628906	6	-0,097185373	-106,79774	0,0028919468	0,0016034319
12,638672	6	-0,097122788	-107,18292	-0,00031922862	-0,0016201906
12,648438	6	-0,096783042	-105,51833	0,0030110888	0,0017707599
12,658203	6	-0,097107887	-104,75552	-0,00039089602	-0,0017106701
12,667969	6	-0,096684694	-104,06496	0,0030850905	0,0017651451
12,677734	6	-0,096923113	-102,56751	-0,00058655773	-0,0019379448
12,6875	6	-0,096124411	-102,89362	0,0034279388	0,0021350982
12,697266	6	-0,095266104	-100,79378	-0,00084723998	-0,0021450417
12,707031	6	-0,096023083	-99,775551	0,0033686948	0,0020490158
12,716797	6	-0,095722079	-100,20548	-0,00066160457	-0,0019569832
12,726563	6	-0,0952214	-98,702721	0,0034591896	0,0021375329
12,736328	6	-0,095394254	-97,487122	-0,00076348195	-0,0020613144
12,746094	6	-0,096228719	-97,19828	0,0032462953	0,0019426184
12,755859	6	-0,095674396	-95,491333	-0,00062365271	-0,0019215636
12,765625	6	-0,09534657	-96,231911	0,003447281	0,0021473016
12,775391	6	-0,095707178	-93,635361	-0,00074922037	-0,0020509358
12,785156	6	-0,094738603	-92,579681	0,003345049	0,0020642232
12,794922	6	-0,094595551	-93,337296	-0,0006037862	-0,0019313446
12,804688	6	-0,094139576	-91,047081	0,0031357931	0,0018499771
12,814453	6	-0,094768405	-90,118645	-0,00035596968	-0,0016465549
12,824219	6	-0,094658136	-89,614723	0,0028239195	0,0015504988
12,833984	6	-0,093591213	-88,518204	0,00017081271	-0,0011334046
12,84375	6	-0,094309449	-88,877518	0,00212387	0,00093013485
12,853516	6	-0,093328953	-86,952408	0,00082901691	-0,00036913858
12,863281	6	-0,09431839	-85,107002	0,0017653744	0,0005727954
12,873047	6	-0,093206763	-85,517426	0,0010699425	-0,00015504585
12,882813	6	-0,092458725	-84,160057	0,001489218	0,00033684148
12,892578	6	-0,093629956	-83,085785	0,0010513827	-0,00018318096
12,902344	6	-0,092989206	-81,702606	0,0017025971	0,00049461972
12,912109	6	-0,092124939	-80,743431	0,00097299664	-0,00019622428
12,921875	6	-0,09214282	-81,672707	0,0016612188	0,00047543639
12,931641	6	-0,093078613	-79,0233	0,0010440848	-8,3617779e-05
12,941406	6	-0,092503428	-77,301262	0,0014019281	0,00021524393
12,951172	6	-0,091356039	-78,062279	0,001399227	0,00017833139
12,960938	6	-0,092217326	-76,553314	0,00090377027	-0,000283673
12,970703	6	-0,090450048	-75,416679	0,0019479138	0,00074276945
12,980469	6	-0,091612339	-74,472649	0,00035574462	-0,00089994096
12,990234	6	-0,091257691	-73,629829	0,002649691	0,0013868891
13	6	-0,090029836	-74,267464	-0,00015046418	-0,0014733565
13,009766	6	-0,09047389	-72,41523	0,0029360082	0,0015946891
13,019531	6	-0,090569258	-69,952744	-0,00044131681	-0,0017665898
13,029297	6	-0,091022253	-70,527283	0,0029597506	0,0016975395
13,039063	6	-0,089818239	-69,573761	-0,00031673431	-0,0016121431
13,048828	6	-0,089669228	-68,532738	0,002853391	0,001615521
13,058594	6	-0,089430809	-66,580635	-0,00031139783	-0,0015984969
13,068359	6	-0,089350343	-65,249489	0,00297478	0,0017345413
13,078125	6	-0,088566542	-66,386299	-0,0005315548	-0,0018608856
13,087891	6	-0,088477135	-64,623642	0,0032572607	0,0019935984
13,097656	6	-0,088307261	-62,66573	-0,00073920295	-0,0020576273
13,107422	6	-0,08893013	-62,991394	0,0033991865	0,002089818
13,117188	6	-0,08842051	-62,450153	-0,00081255333	-0,0021161584
13,126953	6	-0,088426471	-61,412083	0,0035718558	0,0022533289
13,136719	6	-0,087916851	-59,576332	-0,00077853765	-0,0019704474
13,146484	6	-0,087615848	-58,245621	0,0032227298	0,0019248383
13,15625	6	-0,087121129	-58,942436	-0,00077117584	-0,0020368255
13,166016	6	-0,086858869	-57,55283	0,0033744662	0,0021130315
13,175781	6	-0,086224079	-55,601635	-0,00068870792	-0,0019464928
13,185547	6	-0,08687675	-55,809059	0,0032730931	0,0019732304
13,195313	6	-0,086009502	-54,577087	-0,00063987362	-0,0018922072
13,205078	6	-0,086939335	-54,57407	0,0033093994	0,0019884834
13,214844	6	-0,086438656	-52,834991	-0,00063318363	-0,0019416552
13,224609	6	-0,085857511	-51,204601	0,0030286219	0,0017695574
13,234375	6	-0,086012483	-52,203667	-0,00011128097	-0,0013934179
13,244141	6	-0,085645914	-51,007233	0,0025106724	0,001267266
13,253906	6	-0,084704161	-49,22541	0,00045746958	-0,00082471245
13,263672	6	-0,08584559	-48,964897	0,0019322899	0,00071031391
13,273438	6	-0,08636117	-47,874748	0,0010630465	-0,00016452963
13,283203	6	-0,08610487	-48,096981	0,0015673299	0,00037011603
13,292969	6	-0,084921718	-46,203228	0,00097835972	-0,00017511979
13,302734	6	-0,084909797	-44,842903	0,0015797189	0,00042503307
13,3125	6	-0,084301829	-45,623539	0,001057787	-0,00011828277
13,322266	6	-0,083690882	-44,500809	0,001718461	0,00049407507
13,332031	6	-0,083935261	-42,966362	0,00095389469	-0,00022231485
13,341797	6	-0,083518028	-42,713676	0,0015748402	0,0004146967
13,351563	6	-0,083765388	-41,256676	0,0011753683	7,9226447e-06
13,361328	6	-0,083768368	-41,940807	0,001110493	1,0614312e-05
13,371094	6	-0,083139539	-40,438156	0,0015921564	0,00045747089
13,380859	6	-0,083351135	-38,657394	0,00062145456	-0,00064279465
13,390625	6	-0,08328855	-39,561352	0,0023944296	0,0011464754
13,400391	6	-0,082832575	-38,195885	-1,4087345e-05	-0,0012864494
13,410156	6	-0,08226037	-37,286896	0,0028214999	0,0015122998
13,419922	6	-0,082495809	-36,841705	-0,00031981501	-0,001530914
13,429688	6	-0,082212687	-35,487747	0,0030275518	0,0017034368
13,439453	6	-0,082981586	-35,916344	-0,00039758379	-0,0017213366
13,449219	6	-0,082120299	-34,625923	0,0029382766	0,001585425
13,458984	6	-0,081461668	-33,034924	-0,00023824345	-0,0015327962
13,46875	6	-0,081828237	-33,971909	0,0030679114	0,0017036521
13,478516	6	-0,080034137	-32,642651	-0,00044690212	-0,0017751089
13,488281	6	-0,081852078	-32,002441	0,0030569497	0,001821868
13,498047	6	-0,08161366	-32,089836	-0,00058939797	-0,0019235561
13,507813	6	-0,080993772	-30,781813	0,003448918	0,0021687781
13,517578	6	-0,080108643	-30,691177	-0,00090979651	-0,002184503
13,527344	6	-0,080871582	-29,802303	0,0035038469	0,0021605126
13,537109	6	-0,080245733	-28,444044	-0,00063821266	-0,0018973533
13,546875	6	-0,07968545	-29,477365	0,0033620782	0,0020609517
13,556641	6	-0,079700351	-27,834345	-0,00075920904	-0,0020847812
13,566406	6	-0,079533458	-27,388596	0,0033295485	0,002032663
13,576172	6	-0,079861283	-27,384069	-0,00059975672	-0,0018763343
13,585938	6	-0,079894066	-26,034637	0,0033760639	0,0020594429
13,595703	6	-0,07841289	-26,515535	-0,00076077034	-0,0020693738
13,605469	6	-0,079804659	-25,684275	0,0033666494	0,0020645382
13,615234	6	-0,078803301	-24,766121	-0,0006585957	-0,0020153578
13,625	6	-0,079590082	-25,328659	0,0032030805	0,0018329322
13,634766	6	-0,078991055	-24,046953	-0,00031765632	-0,0015937414
13,644531	6	-0,078907609	-23,331587	0,0028140515	0,001523266
13,654297	6	-0,077614188	-23,633112	7,0909518e-05	-0,0011509178
13,664063	6	-0,078043342	-22,818838	0,0021122694	0,00086981698
13,673828	6	-0,07828474	-22,872089	0,00083922042	-0,00032232725
13,683594	6	-0,077706575	-22,008978	0,0016787275	0,00051354454
13,693359	6	-0,077795982	-21,142233	0,00099088729	-0,00019922329
13,703125	6	-0,076490641	-22,116154	0,0015008367	0,00036996091
13,712891	6	-0,077515841	-20,798574	0,0010466549	-0,00010092204
13,722656	6	-0,077387691	-20,099636	0,0016945755	0,00047299152
13,732422	6	-0,076794624	-21,030027	0,00093782146	-0,00021252301
13,742188	6	-0,077614188	-19,785482	0,0016444178	0,00050739199
13,751953	6	-0,077050924	-20,400883	0,00099661108	-0,00010257398
13,761719	6	-0,077173114	-19,384493	0,0013802971	0,00023472952
13,771484	6	-0,076782703	-18,789768	0,0013646253	0,00019085594
13,78125	6	-0,076755881	-20,078793	0,00088366104	-0,00035518271
13,791016	6	-0,076565146	-18,849169	0,0020629491	0,00086226326
13,800781	6	-0,076493621	-18,00444	0,00027933298	-0,00091728475
13,810547	6	-0,076046586	-18,415823	0,0025010393	0,0013419553
13,820313	6	-0,075617433	-18,182751	-0,00016299062	-0,0014434271
13,830078	6	-0,076577067	-18,438007	0,0029487452	0,0016235684
13,839844	6	-0,074478984	-17,586294	-0,0003777293	-0,0016509199
13,849609	6	-0,075006485	-16,752239	0,0029452455	0,0016853671
13,859375	6	-0,076121092	-18,001087	-0,0003495632	-0,0016188303
13,869141	6	-0,074884295	-17,095284	0,0029666261	0,001733153
13,878906	6	-0,074577332	-16,448368	-0,00031009447	-0,0016316689
13,888672	6	-0,075286627	-16,983692	0,0029658847	0,0016303357
13,898438	6	-0,075310469	-17,013922	-0,00056291494	-0,0018514721
13,908203	6	-0,075697899	-17,388649	0,003287208	0,002012484
13,917969	6	-0,074595213	-16,385279	-0,00072723243	-0,0020881209
13,927734	6	-0,075605512	-15,611238	0,0033905967	0,002085486
13,9375	6	-0,074791908	-17,21911	-0,00072465278	-0,002090496
13,947266	6	-0,075039268	-16,931053	0,0035323715	0,0022608996
13,957031	6	-0,075092912	-16,225464	-0,00084235682	-0,002105742
13,966797	6	-0,074154139	-16,662218	0,0032427053	0,0019123955
13,976563	6	-0,075575709	-16,473066	-0,0006295013	-0,0018752773
13,986328	6	-0,074312091	-17,142166	0,0034002797	0,0020730514
13,996094	6	-0,074407458	-16,160757	-0,00080641464	-0,002041846
14,005859	6	-0,074315071	-15,407279	0,0032519151	0,0019968729
14,015625	6	-0,074508786	-16,945917	-0,00060567778	-0,0018969651
14,025391	6	-0,07545054	-17,181337	0,0031925584	0,0018946624
14,035156	6	-0,075373054	-16,503296	-0,00057358091	-0,0018969171
14,044922	7	-0,075334311	-16,920156	0,0030385591	0,0017912159
14,054688	7	-0,074520707	-16,750395	-0,00017459504	-0,0013905704
14,064453	7	-0,075259805	-18,095579	0,0024553188	0,0012801971
14,074219	7	-0,074869394	-17,594118	0,00044647994	-0,00077375921
14,083984	7	-0,074073672	-16,219095	0,0019205075	0,0006989711
14,09375	7	-0,074732304	-17,988068	0,00096511765	-0,00029169358
14,103516	7	-0,074744225	-18,098709	0,0014800851	0,00026247086
14,113281	7	-0,074377656	-17,57037	0,0010573664	-0,00012678967
14,123047	7	-0,074958801	-18,064846	0,0016372744	0,00046546556
14,132813	7	-0,074931979	-17,744881	0,0010346505	-6,6661451e-05
14,142578	7	-0,07545948	-19,442886	0,0016438334	0,00043856096
14,152344	7	-0,074312091	-18,628332	0,00092752377	-0,00020150066
14,162109	7	-0,074928999	-17,912071	0,0015737058	0,00037359685
14,171875	7	-0,074875355	-19,891039	0,0012049424	2,3025495e-06
14,181641	7	-0,074633956	-20,188597	0,001168462	1,3296085e-06
14,191406	7	-0,075083971	-19,743963	0,0016419322	0,00047208712
14,201172	7	-0,075796247	-19,996761	0,00066925754	-0,00056881644
14,210938	7	-0,075563788	-20,029341	0,0023674299	0,0011212147
14,220703	7	-0,075572729	-21,575857	-6,4663691e-05	-0,0013446463
14,230469	7	-0,075694919	-21,347086	0,0027517187	0,0014520733
14,240234	7	-0,076234341	-20,293201	-0,0003172672	-0,0016268726
14,25	7	-0,074914098	-22,711996	0,0029688	0,0016708693
14,259766	7	-0,076040626	-22,894609	-0,00033986865	-0,0016653859
14,269531	7	-0,075799227	-23,164116	0,0029086568	0,0016285481
14,279297	7	-0,075808167	-23,287331	-0,00024376823	-0,0015425716
14,289063	7	-0,077086687	-23,195353	0,0029952822	0,0016977263
14,298828	7	-0,075805187	-25,383755	-0,00038136408	-0,0016722707
14,308594	7	-0,076243281	-25,197174	0,0031339722	0,0018831101
14,318359	7	-0,077298284	-24,513435	-0,00056779332	-0,0018886687
14,328125	7	-0,077697635	-26,427805	0,0033884468	0,0020512419
14,337891	7	-0,075626373	-26,244465	-0,00084059965	-0,0021190415
14,347656	7	-0,077712536	-27,082991	0,0035317114	0,0022509645
14,357422	7	-0,076848269	-27,689058	-0,00073927443	-0,0020651119
14,367188	7	-0,077351928	-27,495102	0,0032609431	0,0019657514
14,376953	7	-0,076490641	-29,064863	-0,00074976834	-0,0019996355
14,386719	7	-0,078171492	-29,316601	0,0033808183	0,0020833567
14,396484	7	-0,077188015	-29,162821	-0,00065483851	-0,0019080359
14,40625	7	-0,078740716	-30,899885	0,0031959075	0,0019088072
14,416016	7	-0,078052282	-31,090044	-0,00074997963	-0,0019780409
14,425781	7	-0,078415871	-31,55686	0,0033624573	0,0020457136
14,435547	7	-0,07905066	-32,522568	-0,00078125537	-0,0020480305
14,445313	7	-0,078773499	-32,415783	0,0032065876	0,0019380802
14,455078	7	-0,078478456	-34,299641	-0,00039009392	-0,0015833169
14,464844	7	-0,079104304	-34,330933	0,0027609624	0,0015022502
14,474609	7	-0,078555942	-34,265442	6,5023414e-05	-0,0011527915
14,484375	7	-0,078690052	-35,88628	0,002150784	0,00097431988
14,494141	7	-0,078320503	-36,028156	0,00083749613	-0,000361782
14,503906	7	-0,079470873	-36,768391	0,0015544198	0,00041630614
14,513672	7	-0,079020858	-37,841499	0,0009618511	-0,00011025957
14,523438	7	-0,079810619	-37,835354	0,0015906582	0,00044282773
14,533203	7	-0,079154968	-39,243122	0,0010964936	-5,9008016e-05
14,542969	7	-0,079137087	-39,811302	0,0015961634	0,0003963284
14,552734	7	-0,080317259	-39,98531	0,00097826333	-0,00026133333
14,5625	7	-0,080025196	-41,786972	0,001655795	0,00047505964
14,572266	7	-0,080218911	-42,024517	0,0010457648	-0,00017071652
14,582031	7	-0,080695748	-42,957535	0,0014412823	0,00027427959
14,591797	7	-0,080060959	-43,36182	0,0013077793	0,00017537357
14,601563	7	-0,081333518	-44,082272	0,0009466497	-0,00025484915
14,611328	7	-0,080671906	-45,951214	0,0020662267	0,00084411399
14,621094	7	-0,081607699	-46,065544	0,00028694479	-0,0010352024
14,630859	7	-0,081986189	-46,182552	0,0025813999	0,0013049411
14,640625	7	-0,082099438	-48,721825	-0,00020955384	-0,0014513977
14,650391	7	-0,081527233	-48,659405	0,0029556304	0,0016640098
14,660156	7	-0,082045794	-48,737919	-0,0003698816	-0,0016579205
14,669922	7	-0,082230568	-50,051807	0,0030155147	0,0016589287
14,679688	7	-0,082406402	-50,622002	-0,00029100425	-0,0015548453
14,689453	7	-0,082030892	-52,835941	0,0029999581	0,0016956376
14,699219	7	-0,083547831	-52,42886	-0,00041128485	-0,001730105
14,708984	7	-0,082412362	-52,795319	0,0029648843	0,0016606514
14,71875	7	-0,083479285	-55,637398	-0,00050418009	-0,0017546724
14,728516	7	-0,082731247	-55,616108	0,0033006086	0,0020251181
14,738281	7	-0,084114075	-55,850075	-0,0008021848	-0,0021369774
14,748047	7	-0,083190203	-56,863388	0,0034209476	0,0021190196
14,757813	7	-0,083813071	-57,796741	-0,00069226138	-0,0020212282
14,767578	7	-0,085064769	-59,812145	0,0033944105	0,0020172293
14,777344	7	-0,084909797	-59,722065	-0,00076705823	-0,0020861994
14,787109	7	-0,085040927	-60,005711	0,0033618188	0,0020644099
14,796875	7	-0,084716082	-62,565655	-0,00057696959	-0,0019249022
14,806641	7	-0,085249543	-62,95681	0,0033245198	0,0019852673
14,816406	7	-0,085276365	-63,414127	-0,00083950144	-0,0020583423
14,826172	7	-0,084429979	-63,942188	0,0033999791	0,0020594795
14,835938	7	-0,087532401	-65,157227	-0,00065168686	-0,0019680439
14,845703	7	-0,087216496	-67,457047	0,0031866871	0,0019045029
14,855469	7	-0,086206198	-67,069084	-0,0004803804	-0,0018448302
14,865234	7	-0,08597374	-67,029137	0,0030940895	0,0017816803
14,875	7	-0,087988377	-70,100708	-0,00016129889	-0,0014388554
14,884766	7	-0,087201595	-70,530586	0,002494212	0,0012728126
14,894531	7	-0,08713305	-70,894806	0,00050357665	-0,00071315956
14,904297	7	-0,088217854	-71,599113	0,0018846722	0,00070286379
14,914063	7	-0,087890029	-72,941109	0,00087209849	-0,00033368196
14,923828	7	-0,087916851	-75,153595	0,0015705584	0,00036049561
14,933594	7	-0,08854866	-74,60006	0,0011494653	-5,6066638e-05
14,943359	7	-0,088045001	-74,046463	0,0015848251	0,00040383849
14,953125	7	-0,088089705	-77,505898	0,00096822216	-0,00015445359
14,962891	7	-0,088894367	-78,195221	0,0016202653	0,00044406639
14,972656	7	-0,089207292	-78,929527	0,00096510997	-0,00019863262
14,982422	7	-0,088846684	-79,822037	0,0015995108	0,00043588487
14,992188	7	-0,088906288	-79,865906	0,0011816549	2,9473595e-05
15,001953	7	-0,089383125	-82,891098	0,0012155572	2,0402658e-05
15,011719	7	-0,090193748	-82,823151	0,0016669427	0,00045654306
15,021484	7	-0,090932846	-82,398468	0,00063792546	-0,00049256382
15,03125	7	-0,09008348	-84,784065	0,0022973963	0,0010890145
15,041016	7	-0,090146065	-86,053375	-6,9919406e-05	-0,0013558682
15,050781	7	-0,091028214	-86,34288	0,0027828405	0,0015554938
15,060547	7	-0,092434883	-86,791428	-0,00032919232	-0,0015991188
15,070313	7	-0,090640783	-87,475838	0,003008723	0,0017102179
15,080078	7	-0,090330839	-90,475098	-0,00031878072	-0,0016161713
15,089844	7	-0,091734529	-90,324562	0,0029201312	0,0016392478
15,099609	7	-0,09162724	-90,070305	-0,00028019416	-0,0015431298
15,109375	7	-0,091865659	-92,295708	0,0028350479	0,0016096375
15,119141	7	-0,092217326	-93,174019	-0,00041748499	-0,0017394004
15,128906	7	-0,092685223	-94,393578	0,0031936937	0,0018606806
15,138672	7	-0,092372298	-94,942215	-0,00060059468	-0,0019192231
15,148438	7	-0,092372298	-95,074585	0,003319602	0,0020580501
15,158203	7	-0,09291172	-97,497688	-0,00079833018	-0,0020491537
15,167969	7	-0,093311071	-97,589043	0,0034779259	0,0022289669
15,177734	7	-0,09290278	-97,479683	-0,00085863634	-0,0021982854
15,1875	7	-0,094035268	-99,694695	0,0032577252	0,0019852819
15,197266	7	-0,093612075	-100,25835	-0,00061333238	-0,001947127
15,207031	7	-0,094762444	-101,91583	0,0033784001	0,0021198895
15,216797	7	-0,093379617	-101,77933	-0,00074655516	-0,0019603148
15,226563	7	-0,094488263	-102,24686	0,0032790026	0,0019601134
15,236328	7	-0,09508431	-104,6384	-0,00062208797	-0,0019798884
15,246094	7	-0,094711781	-104,92008	0,0032832199	0,0019667393
15,255859	7	-0,095501542	-105,25278	-0,00070832757	-0,0019987805
15,265625	7	-0,094875693	-106,72839	0,0032640097	0,002048265
15,275391	7	-0,095233321	-106,99019	-0,00038587808	-0,001719616
15,285156	7	-0,095996261	-108,58359	0,0028081466	0,0015224308
15,294922	7	-0,095060468	-109,27291	4,3433829e-05	-0,0011987197
15,304688	7	-0,095698237	-109,09829	0,0022597758	0,0010584581
15,314453	7	-0,095981359	-111,2749	0,0007892155	-0,00044040513
15,324219	7	-0,09714663	-111,34402	0,0016115337	0,00039760795
15,333984	7	-0,096955895	-111,38873	0,001098853	-8,1118924e-05
15,34375	7	-0,097599626	-113,40782	0,0016334291	0,0004596595
15,353516	7	-0,098270178	-113,59708	0,0010996122	-3,3076212e-05
15,363281	7	-0,097069144	-115,12405	0,0015210214	0,00036214115
15,373047	7	-0,098049641	-115,57175	0,00096412835	-0,00019169034
15,382813	7	-0,098007917	-115,48391	0,0016826371	0,00046379384
15,392578	7	-0,097048283	-117,72623	0,0010724087	-0,00012685327
15,402344	7	-0,097861886	-117,36609	0,0014454897	0,00024831155
15,412109	7	-0,098526478	-117,69482	0,0013095161	0,00014585181
15,421875	7	-0,098517537	-119,58875	0,0010380211	-0,0001467015
15,431641	7	-0,097697973	-119,48676	0,0019604864	0,00070823269
15,441406	7	-0,098231435	-120,08256	0,00024480111	-0,000997731
15,451172	7	-0,097891688	-121,4578	0,0025214427	0,0012718004
15,460938	7	-0,098985434	-121,49255	-0,0001501105	-0,0014047815
15,470703	7	-0,098717213	-123,23694	0,0029632398	0,0016312073
15,480469	7	-0,099265575	-123,05723	-0,00037035425	-0,0016340096
15,490234	7	-0,09958148	-123,44643	0,0029827193	0,0017549661
15,5	7	-0,099739432	-125,23742	-0,00025704561	-0,0015605292
15,509766	7	-0,099548697	-124,82788	0,0029192148	0,0015842444
15,519531	7	-0,099554658	-125,46597	-0,00041807434	-0,0017376749
15,529297	7	-0,099390745	-126,4604	0,0030522256	0,0017782857
15,539063	7	-0,099864602	-126,57048	-0,0004359064	-0,0016980055
15,548828	7	-0,10038912	-128,21243	0,0032458371	0,0019373534
15,558594	7	-0,10001659	-127,84648	-0,00076367916	-0,0020292334
15,568359	7	-0,099501014	-127,73053	0,0035016213	0,0021860695
15,578125	7	-0,10021627	-129,89195	-0,00076344906	-0,0021207114
15,587891	7	-0,10095835	-129,36049	0,0032736587	0,0019955414
15,597656	7	-0,099879503	-129,94386	-0,00074216037	-0,0020522838
15,607422	7	-0,10086596	-130,4455	0,0034409491	0,0021637622
15,617188	7	-0,10099411	-131,13617	-0,00065534987	-0,0019631479
15,626953	7	-0,10056198	-132,73683	0,0032080335	0,0018668299
15,636719	7	-0,10062456	-131,84818	-0,00074048981	-0,002041332
15,646484	7	-0,10088086	-131,31693	0,0034515373	0,0021601468
15,65625	7	-0,10042787	-134,21126	-0,0007345737	-0,0019945863
15,666016	7	-0,10122955	-133,85307	0,0033498593	0,002014596
15,675781	7	-0,1008004	-133,51852	-0,00053229829	-0,0018392875
15,685547	7	-0,1016587	-133,79903	0,0030717102	0,0017520264
15,695313	7	-0,10089576	-134,08737	-0,00024863787	-0,0015650277
15,705078	7	-0,10083318	-135,91098	0,0026111221	0,0013776789
15,714844	7	-0,10159016	-135,0975	0,0004513317	-0,00079886336
15,724609	7	-0,10209382	-134,42947	0,0018286548	0,00070191443
15,734375	7	-0,10114014	-136,54233	0,00090724562	-0,00025696674
15,744141	7	-0,10211468	-136,52322	0,0016808789	0,00048809248
15,753906	7	-0,10146499	-136,84167	0,0011112732	-6,2406616e-05
15,763672	7	-0,10217428	-136,72504	0,0015109032	0,00037360151
15,773438	7	-0,10215044	-136,39078	0,00095937296	-0,00024276582
15,783203	7	-0,10242462	-138,29001	0,0017521097	0,00052990147
15,792969	7	-0,10282397	-137,81688	0,00095108937	-0,000176412
15,802734	7	-0,10231137	-136,49203	0,0015927721	0,00038928003
15,8125	7	-0,10232031	-138,38864	0,0011965103	4,5850029e-05
15,822266	7	-0,10204017	-138,79633	0,0012881514	0,00010862626
15,832031	7	-0,10344088	-138,48676	0,0015830951	0,00036212863
15,841797	7	-0,10198653	-138,37126	0,00065405975	-0,00049502018
15,851563	7	-0,10275841	-138,05733	0,0022568388	0,0010006854
15,861328	7	-0,10294318	-140,14212	0,00010659125	-0,001147251
15,871094	7	-0,10291934	-138,8213	0,002765059	0,0014443025
15,880859	7	-0,10279119	-138,00473	-0,00030508346	-0,0015844025
15,890625	7	-0,1028806	-139,89999	0,0029723651	0,0017944386
15,900391	7	-0,10246634	-139,9166	-0,00028884294	-0,0016305643
15,910156	7	-0,10239482	-139,81966	0,0029591992	0,001693112
15,919922	7	-0,10245144	-139,36473	-0,0003500747	-0,0016700953
15,929688	7	-0,10285676	-138,94217	0,0029361278	0,0015966961
15,939453	7	-0,10298193	-140,83727	-0,00033735152	-0,0016385562
15,949219	7	-0,10395944	-140,02209	0,0031437005	0,0017893998
15,958984	7	-0,10330379	-138,63919	-0,00063872169	-0,0019258215
15,96875	7	-0,1028657	-139,77292	0,0033338857	0,0020206417
15,978516	7	-0,10351837	-139,49422	-0,00072770298	-0,0020399031
15,988281	7	-0,10236502	-140,21146	0,0033941725	0,0020900329
15,998047	7	-0,10229051	-139,51517	-0,00087720971	-0,0022073542
16,007813	7	-0,10371208	-138,6203	0,0034840521	0,0021779309
16,017578	7	-0,10324121	-140,37016	-0,00061896734	-0,001904716
16,027344	7	-0,1024127	-139,5526	0,0032410738	0,0018861918
16,037109	7	-0,10334253	-138,29095	-0,00077208376	-0,0020529863
16,046875	8	-0,10243654	-139,84227	0,0033657625	0,0020709031
16,056641	8	-0,10367632	-138,83549	-0,00066174555	-0,0019193783
16,066406	8	-0,10373592	-139,37819	0,0032536737	0,0019254824
16,076172	8	-0,10323226	-138,43634	-0,00065324665	-0,0018996086
16,085938	8	-0,10322034	-137,66243	0,0032560159	0,0019728541
16,095703	8	-0,1024276	-138,83165	-0,00051979179	-0,001805906
16,105469	8	-0,10282993	-138,25798	0,0029560982	0,0016452323
16,115234	8	-0,10368824	-137,38281	-1,424225e-05	-0,0012158159
16,125	8	-0,1028806	-137,98389	0,0023568496	0,0011143099
16,134766	8	-0,10276139	-137,39883	0,00064230268	-0,00060112961
16,144531	8	-0,10210872	-137,62248	0,0017671915	0,00050481712
16,154297	8	-0,10230541	-137,03188	0,0011371759	-8,1875041e-05
16,164063	8	-0,10215342	-136,01985	0,0015279282	0,00034218145
16,173828	8	-0,10223687	-137,34587	0,0010193852	-0,00012475066
16,183594	8	-0,10299385	-136,17871	0,0015812508	0,00040383049
16,193359	8	-0,1026243	-134,73508	0,00089476822	-0,00022511624
16,203125	8	-0,10209978	-135,81097	0,0017181765	0,00050270162
16,212891	8	-0,10148287	-134,81549	0,0010280669	-0,00017062033
16,222656	8	-0,10232329	-134,95905	0,0014996002	0,0002543845
16,232422	8	-0,10296106	-134,08437	0,0012788554	8,0135651e-05
16,242188	8	-0,10216236	-133,12703	0,0010797174	-5,7665166e-05
16,251953	8	-0,10194182	-134,23825	0,0017480162	0,00057046697
16,261719	8	-0,10249019	-132,8382	0,00043482491	-0,00084289827
16,271484	8	-0,10210574	-132,0123	0,0025428836	0,001173939
16,28125	8	-0,10168254	-132,87976	-9,6119038e-05	-0,0012978703
16,291016	8	-0,10171235	-131,24635	0,0028796806	0,0015822119
16,300781	8	-0,10150671	-131,22209	-0,00036173806	-0,0016131038
16,310547	8	-0,10161996	-130,75903	0,0029951138	0,001668755
16,320313	8	-0,10173321	-129,17915	-0,00033304177	-0,0016202625
16,330078	8	-0,10120273	-130,44812	0,0029750583	0,0016925621
16,339844	8	-0,10115206	-128,43243	-0,00033426579	-0,0016419967
16,349609	8	-0,1001358	-127,89276	0,0030709906	0,0017629274
16,359375	8	-0,10026991	-128,28514	-0,00047147754	-0,001764134
16,369141	8	-0,10014474	-127,06908	0,0031899731	0,0018646386
16,378906	8	-0,10104775	-126,6961	-0,00068152836	-0,0020051915
16,388672	8	-0,10029674	-126,14697	0,0034718323	0,0021361134
16,398438	8	-0,10098517	-125,35381	-0,00088916859	-0,0021963702
16,408203	8	-0,10052919	-125,73866	0,0033433945	0,0021129334
16,417969	8	-0,099930167	-123,67525	-0,00062666903	-0,0019845136
16,427734	8	-0,10093153	-122,81422	0,0033418543	0,0020730635
16,4375	8	-0,10046661	-123,60033	-0,00075523771	-0,002115339
16,447266	8	-0,099527836	-122,43575	0,0032364137	0,0018964453
16,457031	8	-0,099846721	-121,76927	-0,00063983025	-0,0019380146
16,466797	8	-0,09958446	-120,71841	0,0033362866	0,0020439662
16,476563	8	-0,10004044	-119,93938	-0,0008431371	-0,0021295275
16,486328	8	-0,099569559	-120,77003	0,0034584361	0,0020967321
16,496094	8	-0,099813938	-118,69278	-0,0005892599	-0,0019643952
16,505859	8	-0,099524856	-117,18258	0,0030401708	0,0017759127
16,515625	8	-0,099670887	-117,84073	-0,00025327253	-0,0016103302
16,525391	8	-0,098842382	-116,46308	0,0027377929	0,001429013
16,535156	8	-0,098764896	-115,5808	0,00031214184	-0,0010069158
16,544922	8	-0,098961592	-114,51278	0,0019792558	0,00075263507
16,554688	8	-0,098109245	-113,79294	0,0008903605	-0,00032815238
16,564453	8	-0,098842382	-114,97893	0,0017039345	0,00050310511
16,574219	8	-0,098121166	-112,84059	0,0010365442	-0,00013461773
16,583984	8	-0,098592043	-111,20148	0,0014602309	0,0002964912
16,59375	8	-0,098732114	-111,95216	0,0010376433	-0,00017552811
16,603516	8	-0,098800659	-110,78316	0,0017524539	0,0004921084
16,613281	8	-0,098529458	-109,9661	0,00090549578	-0,00028912371
16,623047	8	-0,097709894	-108,06877	0,0016091708	0,00045200475
16,632813	8	-0,098237395	-107,41968	0,0010347263	-5,857888e-05
16,642578	8	-0,098055601	-108,34611	0,0014427628	0,00019473533
16,652344	8	-0,09675622	-106,00498	0,0014487432	0,00024514185
16,662109	8	-0,097754598	-104,06172	0,00075384794	-0,00049471727
16,671875	8	-0,097799301	-104,82044	0,0021345417	0,00090850511
16,681641	8	-0,096511841	-103,7194	0,00026384761	-0,00098665315
16,691406	8	-0,096657872	-103,36333	0,0026290379	0,0013059456
16,701172	8	-0,098142028	-101,76196	-0,00025922235	-0,0016042007
16,710938	8	-0,096401572	-100,46945	0,0030295984	0,0016673722
16,720703	8	-0,096577406	-101,09676	-0,0003436277	-0,0016459938
16,730469	8	-0,096192956	-99,331474	0,0029032438	0,0016540481
16,740234	8	-0,096479058	-97,491035	-0,00036637342	-0,0016496448
16,75	8	-0,096789002	-97,682365	0,0029619555	0,0017307764
16,759766	8	-0,096151233	-96,865234	-0,00031177246	-0,001607932
16,769531	8	-0,095644593	-96,265038	0,003025987	0,001727893
16,779297	8	-0,094813108	-94,55368	-0,00059282221	-0,0019285402
16,789063	8	-0,095233321	-92,601257	0,0033593355	0,0020253919
16,798828	8	-0,095292926	-94,04998	-0,00075876131	-0,0020446323
16,808594	8	-0,09637177	-92,456306	0,0033725074	0,002014006
16,818359	8	-0,094759464	-90,427711	-0,00079859659	-0,0021160727
16,828125	8	-0,09315908	-90,378311	0,0035202296	0,0022415041
16,837891	8	-0,093442202	-89,651558	-0,00075384462	-0,0021045937
16,847656	8	-0,094154477	-89,297112	0,0031978169	0,0018766928
16,857422	8	-0,094810128	-87,81591	-0,00070610212	-0,0019871322
16,867188	8	-0,0939399	-85,851028	0,0034751163	0,0021494855
16,876953	8	-0,093880296	-86,748955	-0,00071202579	-0,0020378844
16,886719	8	-0,092607737	-85,355156	0,0032742932	0,0019423438
16,896484	8	-0,092533231	-82,814705	-0,00061460119	-0,0019141183
16,90625	8	-0,093182921	-82,812813	0,0032232022	0,0019034831
16,916016	8	-0,093078613	-81,394089	-0,00054276595	-0,0019274174
16,925781	8	-0,092038512	-81,508591	0,0030422146	0,001778596
16,935547	8	-0,093251467	-79,960564	-6,0612292e-05	-0,00136083
16,945313	8	-0,092160702	-78,216232	0,0024064092	0,0011698707
16,955078	8	-0,091668963	-79,054649	0,00046641612	-0,00071764004
16,964844	8	-0,092491508	-77,339371	0,0018991488	0,00073256379
16,974609	8	-0,092542171	-75,306374	0,0010051978	-0,0002663667
16,984375	8	-0,092276931	-75,09079	0,0014585812	0,0003070003
16,994141	8	-0,091618299	-73,571594	0,0010605139	-9,6740405e-05
17,003906	8	-0,091552734	-73,82814	0,001631739	0,00044688844
17,013672	8	-0,091189146	-72,25016	0,0010046194	-0,00017360988
17,023438	8	-0,091102719	-70,349365	0,0016845701	0,00054058956
17,033203	8	-0,090578198	-71,226791	0,00097929116	-0,00019970845
17,042969	8	-0,09034276	-69,829689	0,001552011	0,0003437353
17,052734	8	-0,0905931	-68,321007	0,0011253854	-4,9620285e-05
17,0625	8	-0,090414286	-68,159958	0,0011338718	6,3759217e-05
17,072266	8	-0,090661645	-66,275818	0,0016850228	0,00051714026
17,082031	8	-0,089773536	-66,81086	0,00056158978	-0,00062512886
17,091797	8	-0,089126825	-65,136162	0,0023720262	0,0011231377
17,101563	8	-0,090011954	-63,429325	-7,6968572e-05	-0,0013169802
17,111328	8	-0,089877844	-63,493698	0,0028072002	0,0015269368
17,121094	8	-0,0882864	-62,041618	-0,0003190565	-0,0015610231
17,130859	8	-0,089389086	-60,676819	0,0029027713	0,0016609647
17,140625	8	-0,087580085	-60,372669	-0,00031970689	-0,0016363756
17,150391	8	-0,088229775	-59,213062	0,002879794	0,0016403934
17,160156	8	-0,088047981	-58,721825	-0,0003017002	-0,0016199362
17,169922	8	-0,08841157	-58,051777	0,0029621702	0,0016701106
17,179688	8	-0,087940693	-55,957417	-0,00054484321	-0,0018300697
17,189453	8	-0,087732077	-56,801476	0,0031590913	0,0018458989
17,199219	8	-0,087767839	-55,193378	-0,00061683694	-0,0019558801
17,208984	8	-0,086638331	-53,828304	0,0033601141	0,002065114
17,21875	8	-0,086662173	-53,993595	-0,00083202001	-0,0021902649
17,228516	8	-0,086125731	-52,352474	0,0035491048	0,0021358265
17,238281	8	-0,086227059	-51,949081	-0,00071299367	-0,0020204629
17,248047	8	-0,086465478	-50,946323	0,0032441011	0,0019284058
17,257813	8	-0,086116791	-49,640705	-0,00072492682	-0,0020230466
17,267578	8	-0,086158514	-49,954521	0,0033703879	0,0020132717
17,277344	8	-0,086569786	-48,015564	-0,00057862129	-0,0018818008
17,287109	8	-0,085482001	-46,924744	0,003304767	0,0019630303
17,296875	8	-0,0852108	-47,430901	-0,0007936277	-0,0020828363
17,306641	8	-0,085297227	-46,009384	0,0034227048	0,0021068803
17,316406	8	-0,08559525	-45,339447	-0,00070305279	-0,0020320204
17,326172	8	-0,084972382	-44,657608	0,0032134298	0,0018396617
17,335938	8	-0,084251165	-43,090302	-0,00034758021	-0,001671877
17,345703	8	-0,084424019	-43,947884	0,0028099716	0,0015338489
17,355469	8	-0,084403157	-42,174999	9,9747776e-05	-0,0011235009
17,365234	8	-0,083693862	-40,795113	0,0021279524	0,00091233727
17,375	8	-0,083866715	-40,80534	0,00083788059	-0,00032647964
17,384766	8	-0,083231926	-39,970501	0,0015870692	0,00043057109
17,394531	8	-0,083738565	-39,375221	0,00097018917	-0,00022275271
17,404297	8	-0,083389878	-38,406773	0,0015286644	0,00035373683
17,414063	8	-0,082591176	-37,332886	0,0011350891	-8,3012419e-05
17,423828	8	-0,083082914	-38,292725	0,0017247199	0,0005160009
17,433594	8	-0,082570314	-36,60461	0,00091116398	-0,0002737288
17,443359	8	-0,083705783	-34,984108	0,0015759249	0,00042281405
17,453125	8	-0,082206726	-35,097824	0,0010478414	-0,00011846307
17,462891	8	-0,081646442	-34,712368	0,001472483	0,00028245922
17,472656	8	-0,081712008	-34,591053	0,001348222	0,00016855236
17,482422	8	-0,081765652	-32,40712	0,00089241326	-0,00037467762
17,492188	8	-0,082147121	-31,414869	0,0020740337	0,00087575521
17,501953	8	-0,081369281	-33,005756	0,00030321092	-0,00094956299
17,511719	8	-0,081470609	-31,595919	0,0025844672	0,0012513843
17,521484	8	-0,082165003	-30,291193	-0,00023588109	-0,0015374202
17,53125	8	-0,081542134	-30,344948	0,0029416895	0,0016798814
17,541016	8	-0,082269311	-29,868967	-0,00034282589	-0,0016674983
17,550781	8	-0,080421567	-29,718763	0,0028900036	0,0016313333
17,560547	8	-0,081115961	-27,930849	-0,00033279735	-0,0016035982
17,570313	8	-0,081253052	-27,197712	0,0030076471	0,0016702582
17,580078	8	-0,080880523	-28,5667	-0,00035907258	-0,0016857386
17,589844	8	-0,079971552	-27,045887	0,0029212972	0,0016567181
17,599609	8	-0,081065297	-25,922712	-0,0005039337	-0,0018154418
17,609375	8	-0,079485774	-25,793407	0,0033283061	0,0020099783
17,619141	8	-0,078999996	-25,733784	-0,00077589124	-0,0021091304
17,628906	8	-0,0798136	-26,294086	0,0033379011	0,0020484119
17,638672	8	-0,079700351	-24,794062	-0,0007451998	-0,0019927488
17,648438	8	-0,078597665	-23,276936	0,003445623	0,0021262695
17,658203	8	-0,078940392	-24,508684	-0,00086793106	-0,0022116671
17,667969	8	-0,079682469	-23,281519	0,0032851319	0,0020062847
17,677734	8	-0,078934431	-22,140797	-0,00060000911	-0,0019147956
17,6875	8	-0,077551603	-22,369568	0,0033874016	0,0020927321
17,697266	8	-0,078773499	-22,22456	-0,0008577744	-0,0021104568
17,707031	8	-0,078368187	-22,874828	0,0033847108	0,0020401815
17,716797	8	-0,079059601	-21,547415	-0,00065506506	-0,001936842
17,726563	8	-0,078657269	-19,984804	0,0032001357	0,0018982471
17,736328	8	-0,077822804	-21,687057	-0,00049178011	-0,0018537506
17,746094	8	-0,078234076	-21,121389	0,0030603239	0,001849696
17,755859	8	-0,077083707	-19,706022	-0,0002212554	-0,0014571728
17,765625	8	-0,078180432	-19,557831	0,0024529339	0,0011871363
17,775391	8	-0,076931715	-19,322634	0,0004549672	-0,00070169673
17,785156	8	-0,076788664	-20,149704	0,0019162297	0,00072072493
17,794922	8	-0,076964498	-19,320007	0,00081137184	-0,00034988057
17,804688	8	-0,075903535	-17,638878	0,0015245528	0,00033681223
17,814453	8	-0,077286363	-19,231941	0,0011357425	-3,7424761e-05
17,824219	8	-0,076723099	-19,293409	0,0016064967	0,00048802176
17,833984	8	-0,076898932	-18,221252	0,00092112354	-0,0002166412
17,84375	8	-0,076493621	-18,082392	0,0016608145	0,00046960573
17,853516	8	-0,077295303	-17,238445	0,0010148685	-0,00013593541
17,863281	8	-0,076520443	-18,533506	0,0015360013	0,00035473378
17,873047	8	-0,076389313	-17,984827	0,0011408244	-8,4736675e-05
17,882813	8	-0,076627731	-16,586557	0,0012144444	2,3509201e-05
17,892578	8	-0,075891614	-17,899834	0,0017014887	0,0005273266
17,902344	8	-0,076398253	-17,69146	0,00066127267	-0,00049641635
17,912109	8	-0,07661283	-17,245375	0,0022864277	0,0010687478
17,921875	8	-0,076276064	-17,03672	-2,7386268e-05	-0,0012709918
17,931641	8	-0,075989962	-16,687643	0,0027707054	0,0015755201
17,941406	8	-0,075858831	-17,729626	-0,00037487785	-0,0016243237
17,951172	8	-0,076770782	-17,081928	0,0029366219	0,0016942476
17,960938	8	-0,075134635	-15,641525	-0,00036374549	-0,0016511466
17,970703	8	-0,075590611	-17,357134	0,0029380417	0,0016737006
17,980469	8	-0,076842308	-16,977266	-0,0002249283	-0,001539116
17,990234	8	-0,076112151	-17,030239	0,0028574371	0,001587759
18	8	-0,076070428	-17,249063	-0,00047101537	-0,0017645925
18,009766	8	-0,075036287	-16,288832	0,0031832219	0,0018638866
18,019531	8	-0,075942278	-17,404072	-0,00061990391	-0,0019341741
18,029297	8	-0,075778365	-17,360039	0,003281374	0,0020522666
18,039063	8	-0,075820088	-16,594269	-0,00078761298	-0,0020538913
18,048828	9	-0,075796247	-17,935596	0,0035328066	0,0022460311
18,058594	9	-0,075164437	-17,484594	-0,00088776549	-0,0021160804
18,068359	9	-0,076958537	-17,270409	0,0033129738	0,0019980031
18,078125	9	-0,075680017	-17,737448	-0,00060183974	-0,0018824475
18,087891	9	-0,076004863	-17,356743	0,003353985	0,0020900636
18,097656	9	-0,075742602	-18,411856	-0,00074094394	-0,0019896487
18,107422	9	-0,076931715	-18,163305	0,003258185	0,0019658133
18,117188	9	-0,076064467	-17,576405	-0,00067018264	-0,0019452588
18,126953	9	-0,075381994	-18,697622	0,0033100499	0,0020510664
18,136719	9	-0,075545907	-18,738247	-0,00067136937	-0,0019932045
18,146484	9	-0,07610321	-19,170809	0,0032651706	0,0019218755
18,15625	9	-0,076001883	-19,413326	-0,00041356572	-0,0016686304
18,166016	9	-0,0752002	-19,025747	0,0027929037	0,0014914478
18,175781	9	-0,075903535	-19,958597	0,00011686454	-0,0011685961
18,185547	9	-0,07597208	-19,908697	0,0021890306	0,00095707341
18,195313	9	-0,076887012	-19,762238	0,00075662113	-0,00047664929
18,205078	9	-0,075387955	-21,070597	0,0015829321	0,00040927713
18,214844	9	-0,075861812	-20,943247	0,0010588899	-5,2331598e-05
18,224609	9	-0,075769424	-20,750406	0,001618224	0,00042578788
18,234375	9	-0,07597506	-22,018476	0,0010176004	-8,6119835e-05
18,244141	9	-0,076013803	-21,450407	0,0016456853	0,00043321488
18,253906	9	-0,076177716	-22,991001	0,0009094617	-0,00021236046
18,263672	9	-0,076967478	-22,567995	0,0016080741	0,00042169413
18,273438	9	-0,076621771	-22,795145	0,0010305991	-8,982679e-05
18,283203	9	-0,077006221	-24,495441	0,001401575	0,00031625619
18,292969	9	-0,077444315	-24,329145	0,0012924843	0,00019884406
18,302734	9	-0,076818466	-24,018623	0,00095693488	-0,00027497925
18,3125	9	-0,077044964	-25,071613	0,0020226322	0,00076890329
18,322266	9	-0,077599287	-25,229193	0,00025028465	-0,0010124834
18,332031	9	-0,07711947	-26,531349	0,0025188902	0,0012672886
18,341797	9	-0,076660514	-26,364773	-0,00024846173	-0,0015358771
18,351563	9	-0,077417493	-26,388411	0,0029432217	0,0016526289
18,361328	9	-0,078108907	-28,861464	-0,00034924829	-0,0015642283
18,371094	9	-0,077098608	-28,534849	0,002921164	0,0016436799
18,380859	9	-0,077351928	-28,92388	-0,00034733472	-0,0015448431
18,390625	9	-0,078734756	-29,256586	0,0029090275	0,0017116962
18,400391	9	-0,076934695	-29,825438	-0,00037551334	-0,0017142906
18,410156	9	-0,078031421	-31,189621	0,002954816	0,0016922806
18,419922	9	-0,078368187	-31,088814	-0,00048546062	-0,0017845702
18,429688	9	-0,079315901	-31,002314	0,0032207752	0,0019867453
18,439453	9	-0,079807639	-33,402386	-0,00082430674	-0,0021163556
18,449219	9	-0,078800321	-33,513142	0,0034567353	0,0021754929
18,458984	9	-0,07956028	-33,355671	-0,00075127056	-0,0020573083
18,46875	9	-0,079378486	-34,358036	0,0033491743	0,0020219393
18,478516	9	-0,080126524	-34,915993	-0,00078546931	-0,0020956339
18,488281	9	-0,079727173	-36,986378	0,0033795021	0,0020901111
18,498047	9	-0,079229474	-36,775433	-0,00066515687	-0,0019135904
18,507813	9	-0,079360604	-36,069901	0,0032515449	0,0019762004
18,517578	9	-0,079935789	-38,622246	-0,0008205988	-0,0021193221
18,527344	9	-0,080046058	-39,268768	0,0034179466	0,002134982
18,537109	9	-0,079855323	-39,306767	-0,00077923632	-0,0020422824
18,546875	9	-0,080353022	-40,108299	0,0032107704	0,0019180395
18,556641	9	-0,080484152	-40,836018	-0,00050157454	-0,0017975852
18,566406	9	-0,081476569	-43,032467	0,0030104369	0,0017705524
18,576172	9	-0,080877542	-42,277592	-0,00023936067	-0,0014908285
18,585938	9	-0,081405044	-41,99881	0,0024451325	0,0011977069
18,595703	9	-0,080811977	-44,681801	0,00053964811	-0,00072768319
18,605469	9	-0,082185864	-45,058487	0,0018626596	0,00070229406
18,615234	9	-0,081631541	-45,765751	0,00080813572	-0,00034511424
18,625	9	-0,082179904	-46,046265	0,0015419185	0,0003862835
18,634766	9	-0,081980228	-46,483856	0,0011385046	1,4355901e-05
18,644531	9	-0,08212924	-49,573929	0,00158719	0,00041293184
18,654297	9	-0,082400441	-49,006416	0,00086638954	-0,00028517345
18,664063	9	-0,08264184	-48,828945	0,0016625684	0,00047979716
18,673828	9	-0,08315444	-51,001255	0,00096444011	-0,00013401484
18,683594	9	-0,082215667	-51,742104	0,0015601919	0,0004134365
18,693359	9	-0,08302331	-52,777435	0,0011068605	-2,5527697e-05
18,703125	9	-0,083082914	-52,864105	0,0012762366	3,6091224e-05
18,712891	9	-0,08367002	-53,640102	0,0017341714	0,0005308534
18,722656	9	-0,084203482	-56,270176	0,0005788483	-0,00060639391
18,732422	9	-0,083696842	-56,039562	0,0021992296	0,00097450305
18,742188	9	-0,085288286	-55,606831	4,8155634e-05	-0,0012626672
18,751953	9	-0,085479021	-58,0406	0,0028145597	0,0015415949
18,761719	9	-0,084334612	-58,78793	-0,00033987861	-0,0015979727
18,771484	9	-0,085383654	-59,79253	0,0028787993	0,0016638361
18,78125	9	-0,084540248	-60,495995	-0,00034838551	-0,0016642992
18,791016	9	-0,085487962	-60,870556	0,0029703311	0,0017179427
18,800781	9	-0,085499883	-63,262245	-0,00037493752	-0,0016442784
18,810547	9	-0,08546412	-63,462296	0,0027951289	0,0015817872
18,820313	9	-0,085365772	-63,293144	-0,00042815518	-0,001689868
18,830078	9	-0,086459517	-65,33107	0,0031214005	0,0019193053
18,839844	9	-0,086864829	-65,981781	-0,00065044605	-0,0019555138
18,849609	9	-0,087553263	-67,291199	0,0032948854	0,0020561686
18,859375	9	-0,086355209	-67,598091	-0,00082509767	-0,0020606122
18,869141	9	-0,08739233	-67,91404	0,0034835944	0,0022166674
18,878906	9	-0,087669492	-70,604622	-0,00096563017	-0,0022507957
18,888672	9	-0,087919831	-70,962814	0,0033388983	0,0021305326
18,898438	9	-0,08764565	-71,093735	-0,0006034394	-0,0018381949
18,908203	9	-0,087240338	-73,040962	0,00327575	0,0020373464
18,917969	9	-0,087854266	-73,250618	-0,00081232062	-0,0020387659
18,927734	9	-0,088632107	-74,674873	0,0032371129	0,0020184605
18,9375	9	-0,088515878	-75,374435	-0,00067605491	-0,0019384017
18,947266	9	-0,088354945	-75,668243	0,0032178962	0,0019437867
18,957031	9	-0,089111924	-78,164993	-0,00065339147	-0,0019357905
18,966797	9	-0,089639425	-78,397903	0,0032319347	0,0019702595
18,976563	9	-0,0893116	-78,899696	-0,00046040455	-0,0017122908
18,986328	9	-0,090140104	-80,607368	0,0027500219	0,001532153
18,996094	9	-0,0898242	-80,641396	9,7719239e-05	-0,0010703701
19,005859	9	-0,091037154	-82,462502	0,0022008454	0,00099437649
19,015625	9	-0,090262294	-83,208443	0,00061506877	-0,00056012138
19,025391	9	-0,090378523	-83,506668	0,0016499941	0,00047509777
19,035156	9	-0,0903368	-85,525253	0,0011444495	-3,6161073e-05
19,044922	9	-0,091955066	-85,641083	0,0014903445	0,00042736458
19,054688	9	-0,091740489	-86,343826	0,00099174818	-0,00013647164
19,064453	9	-0,091284513	-88,083015	0,0016291325	0,00038909071
19,074219	9	-0,091281533	-88,676178	0,00091035973	-0,00022238222
19,083984	9	-0,092041492	-89,739952	0,0016200264	0,00045644905
19,09375	9	-0,09291172	-91,006569	0,00094543421	-0,00014115052
19,103516	9	-0,093001127	-90,992989	0,0014511622	0,00027533664
19,113281	9	-0,091820955	-93,314163	0,0013524663	0,00019549698
19,123047	9	-0,093102455	-93,099922	0,00095200329	-0,00018231396
19,132813	9	-0,093269348	-93,661064	0,0019492903	0,00068478181
19,142578	9	-0,093510747	-96,164856	0,00022268592	-0,00099630957
19,152344	9	-0,093579292	-96,029228	0,0025553654	0,0012949849
19,162109	9	-0,093469024	-97,03344	-0,00018754159	-0,001397656
19,171875	9	-0,093898177	-98,076759	0,0028262546	0,001597533
19,181641	9	-0,093477964	-98,599625	-0,00031125359	-0,0016051119
19,191406	9	-0,093442202	-100,71555	0,0029444997	0,0016428265
19,201172	9	-0,093871355	-100,38553	-0,00036586644	-0,0016668329
19,210938	9	-0,095391273	-101,0881	0,0028317291	0,0015564023
19,220703	9	-0,095427036	-103,10551	-0,00043947977	-0,0017167772
19,230469	9	-0,094792247	-103,42129	0,003059268	0,0017641311
19,240234	9	-0,095406175	-104,53648	-0,00053737592	-0,0017773411
19,25	9	-0,095808506	-105,16712	0,0031807255	0,0019290791
19,259766	9	-0,095126033	-105,68736	-0,00077207369	-0,0020188068
19,269531	9	-0,095951557	-107,91807	0,0034862759	0,0022046552
19,279297	9	-0,094899535	-107,31541	-0,00088859629	-0,0021569342
19,289063	9	-0,096186996	-107,49729	0,0033314547	0,0020696719
19,298828	9	-0,09688437	-110,16011	-0,0007445073	-0,0020026634
19,308594	9	-0,097700953	-110,52863	0,0034197338	0,0021802466
19,318359	9	-0,096812844	-111,32726	-0,00071890897	-0,0019614461
19,328125	9	-0,096875429	-111,56414	0,0032495589	0,0019117384
19,337891	9	-0,098201632	-112,16222	-0,00071909803	-0,0020351962
19,347656	9	-0,09753406	-114,838	0,0034143897	0,0022066645
19,357422	9	-0,097024441	-114,50227	-0,00078278099	-0,0020778375
19,367188	9	-0,098147988	-114,18974	0,00328256	0,0020554643
19,376953	9	-0,098532438	-116,36887	-0,00051154278	-0,0017253631
19,386719	9	-0,098508596	-116,87005	0,0030076555	0,0017526802
19,396484	9	-0,098520517	-117,69477	-0,00027511822	-0,0015199471
19,40625	9	-0,099343061	-117,9146	0,0025061583	0,0012867887
19,416016	9	-0,098383427	-118,25898	0,00041357556	-0,00075894746
19,425781	9	-0,098699331	-121,15929	0,0018434643	0,0006616165
19,435547	9	-0,098523498	-120,5235	0,00088217872	-0,00024382432
19,445313	9	-0,098881125	-120,12458	0,0016340608	0,00047911322
19,455078	9	-0,098949671	-122,2557	0,0011129754	-4,8013608e-05
19,464844	9	-0,098851323	-122,4985	0,0015217371	0,0003520849
19,474609	9	-0,099620223	-123,56322	0,00083518121	-0,00031080242
19,484375	9	-0,099363923	-123,13156	0,0016860275	0,00049712765
19,494141	9	-0,099462271	-123,59518	0,0010258227	-0,00014294405
[truncated: 82,403 more rows]
