# Supplementary material for: Medial open wedge osteotomy yields comparable stability to lateral open wedge procedure on the distal femur
Source: PLoS One. 2024 Sep 25;19(9):e0310869. doi: 10.1371/journal.pone.0310869 (PMC11423964; doi:10.1371/journal.pone.0310869)
Supplement: S1 File — This file contains all raw data in csv format as it was stored on the testing machine. (ZIP) [file pone.0310869.s001.zip › Specimens/M2_Torsion/specimen.dat]

MTS793|MPT|DEU|1|2|,|.|:|49|1|1|A
Datenerfassung						Zeit:	10,024414	Sec	17.06.2021 15:48:51
Zeit	Torsional Z�hler	Torsional Winkel	Torsional Drehmoment	Axial Kraft	Aux Input 1	Aux Input 2	Aux Input 3
Sec	segments	deg	N-m	N	V	V	V
0,029296875	0	-0,0098049641	-0,0029518269	0,30722469	-0,0019273169	-0,0017727738	-0,0017239945
0,0390625	0	0,0015521049	-0,014735386	-0,19580126	0,0022329087	0,0022981553	0,0026998429
0,048828125	0	-0,0071513653	-0,010621548	-0,4032813	-0,0019121832	-0,0017534626	-0,0017955946
0,05859375	0	0,001026392	-0,0026707537	-0,17926097	0,0020212184	0,0021783779	0,0025301918
0,068359375	0	-0,0053989887	-0,02294993	0,18317252	-0,0017347933	-0,0016222433	-0,0016082777
0,078125	0	-0,0014269352	-0,0015554018	0,26330352	0,0019093702	0,0020059282	0,0023908545
0,087890625	0	-0,00022530556	-0,0035371631	-0,99124384	-0,0016346509	-0,001488434	-0,0014797298
0,09765625	0	-0,011065006	-0,0098375604	0,37126243	0,0016536788	0,0018130617	0,0021543454
0,10742188	0	0,0077688694	-0,0098411925	0,58108938	-0,0010305793	-0,00090774568	-0,00088618166
0,1171875	0	-0,013952255	-0,017612055	-0,28207898	0,00098023051	0,0011308455	0,0013734503
0,12695313	0	0,0075352192	0,0089596957	-0,40406361	-0,00063293427	-0,00037032252	-0,0003100757
0,13671875	0	-0,0090205669	-0,0002254732	-0,10326505	0,00059035426	0,00077781198	0,0010005105
0,14648438	0	0,010514259	-0,033428706	0,14869496	-0,00014298143	2,6052294e-06	0,00017185543
0,15625	0	0,011874437	-0,018138718	0,11326745	0,00023223989	0,00039785868	0,00060576585
0,16601563	0	0,0020360947	0,0033921562	-0,76906753	-0,00020099559	-1,1480297e-05	5,3266413e-05
0,17578125	0	0,0068926811	-0,0022293068	0,14483929	0,00051351404	0,00063413801	0,00085826387
0,18554688	0	0,0010681152	-0,010275096	0,38718805	-0,00015436273	9,8381861e-05	0,00012888078
0,1953125	0	-0,0024032593	-0,034308806	-0,14333054	0,00056570594	0,00060518301	0,00083063421
0,20507813	0	0,0076687336	-0,017635804	-0,39305538	-0,00013161545	0,00012774792	0,00016532722
0,21484375	0	-0,0070846081	-0,0035435893	-0,56276095	0,00038976426	0,00052350777	0,00071468618
0,22460938	0	0,014544725	-0,0320605	0,37740916	0,0002167253	0,00032813798	0,0005210049
0,234375	0	-0,015262365	-0,015471596	0,24084002	-0,00023214736	5,4543489e-05	0,00013774057
0,24414063	0	0,013852119	-0,0040688552	-0,61064959	0,00073323346	0,00086261635	0,0011060231
0,25390625	0	-0,017740726	-0,0095310621	-0,23419037	-0,00071882003	-0,00057255686	-0,00050508825
0,26367188	0	0,01336813	-0,0041632913	0,35528094	0,0013498908	0,0014363985	0,0017614521
0,2734375	0	-0,010088682	-0,025450531	-0,44854358	-0,0013424766	-0,0012171671	-0,0012034413
0,28320313	0	0,011098385	-0,016608741	-0,43759122	0,0016420025	0,0017547536	0,0021588979
0,29296875	0	-0,003054142	0,00060657039	-0,66110861	-0,0015052223	-0,0014125042	-0,001387462
0,30273438	0	0,010255575	-0,016227085	-0,41691586	0,001655432	0,0017826244	0,0022146886
0,3125	0	0,0038468838	-0,0055474229	-0,2097711	-0,0015370438	-0,0014208856	-0,0014527206
0,32226563	0	0,010806322	-0,0031395815	-1,2282841	0,0016899918	0,0017938769	0,0022136641
0,33203125	0	0,0047230721	-0,0054680742	-0,66239387	-0,0013446814	-0,001221251	-0,001215681
0,34179688	0	0,022447109	0,0012709759	-0,19971281	0,0017191465	0,0019164989	0,00225187
0,3515625	0	0,0077605247	-0,025134813	-0,83070248	-0,001682463	-0,0015601214	-0,0015872028
0,36132813	0	0,030883551	-0,018935557	-0,75034797	0,0020116016	0,0021064663	0,00245674
0,37109375	0	0,015053749	0,012783241	-1,3965368	-0,0018394529	-0,0017632019	-0,0017091455
0,38085938	0	0,036958456	0,0086258166	-1,2945011	0,0021779672	0,0022648028	0,0026641684
0,390625	0	0,030750036	-0,00091306865	-1,0821037	-0,0021125928	-0,0019683123	-0,0019626154
0,40039063	0	0,04283309	-0,01666015	-2,1965616	0,0023180023	0,0024661859	0,0027931933
0,41015625	0	0,04509449	-0,0076470897	-1,7879717	-0,0018807515	-0,0017581451	-0,0017712908
0,41992188	0	0,065630674	0,010261405	-1,637321	0,0020726928	0,002158677	0,0025335904
0,4296875	0	0,070353746	-0,010125898	-3,1395814	-0,0018619591	-0,0018070913	-0,0018011115
0,43945313	0	0,080701113	0,0077462755	-3,3248215	0,0020837691	0,0022262114	0,0025932719
0,44921875	0	0,094344616	0,027106237	-5,0479174	-0,0017969158	-0,0017103356	-0,0016932917
0,45898438	0	0,10212183	0,0344784	-6,0785003	0,0020022918	0,0021022609	0,0025059201
0,46875	0	0,10932326	0,058287475	-7,9184957	-0,001882089	-0,0017634693	-0,0017393037
0,47851563	0	0,11871099	0,081660137	-12,002271	0,0020785888	0,002159467	0,0025909508
0,48828125	0	0,12249947	0,14640978	-14,616474	-0,0018495442	-0,001728593	-0,0016730098
0,49804688	0	0,12768149	0,20144284	-17,516109	0,0019353493	0,0019937342	0,0024280262
0,5078125	0	0,14196754	0,20616017	-21,356028	-0,0014418816	-0,001270561	-0,0012633414
0,51757813	0	0,15187263	0,2598404	-23,268106	0,0014007197	0,0014433649	0,0018916185
0,52734375	0	0,17989397	0,33932376	-26,925188	-0,00083019334	-0,00066440715	-0,00064244249
0,53710938	0	0,16686797	0,35733366	-29,495806	0,00080419326	0,00098172366	0,001303812
0,546875	0	0,18341541	0,3694078	-30,798353	-0,0003289817	-0,00012412085	-3,615336e-05
0,55664063	0	0,18293977	0,40426421	-34,153183	0,00028542773	0,00053279335	0,00068229705
0,56640625	0	0,19083381	0,44677305	-34,856758	-0,00023765388	4,7691137e-05	0,00012411605
0,57617188	0	0,19308686	0,47687191	-35,427624	0,00037475163	0,00056023448	0,00071306742
0,5859375	0	0,19209385	0,44020247	-37,703812	-0,00017532622	0,00012929188	0,00016524915
0,59570313	0	0,20282507	0,45236152	-37,971699	0,00052868586	0,00059699261	0,00080625596
0,60546875	0	0,20139813	0,49874979	-39,550568	-0,00022657357	-2,4317997e-05	3,5558478e-05
0,61523438	0	0,19407988	0,54007649	-40,377472	0,00045510798	0,00057229161	0,00080423674
0,625	0	0,20989299	0,5513714	-40,566734	-0,00016149794	5,7810248e-05	0,00015049831
0,63476563	0	0,20006299	0,5532347	-43,993202	0,00018910637	0,00033010132	0,00046753261
0,64453125	0	0,23252368	0,58105087	-44,63559	0,00026795821	0,00050691888	0,00063461659
0,65429688	0	0,20159006	0,64182693	-46,032516	-0,00038762347	-0,00027223447	-0,00012957957
0,6640625	0	0,24720192	0,65581489	-48,675667	0,00092087366	0,0010683802	0,0013724627
0,67382813	0	0,22407055	0,68537062	-48,825481	-0,0010178665	-0,00083364302	-0,00084168161
0,68359375	0	0,26183009	0,72879279	-51,636715	0,0014167012	0,0015791052	0,0019191563
0,69335938	0	0,23618698	0,7588827	-53,327175	-0,0014650711	-0,0013088291	-0,0013326836
0,703125	0	0,25477052	0,80541009	-54,129547	0,0016243762	0,0017593979	0,0021919124
0,71289063	0	0,25453687	0,83386415	-57,53886	-0,0015296848	-0,0013533358	-0,0014072354
0,72265625	0	0,25789142	0,85694456	-57,44772	0,0017158004	0,0017918102	0,0022265741
0,73242188	0	0,26971579	0,91230732	-59,480442	-0,0014807021	-0,0013618079	-0,0013833877
0,7421875	0	0,28569579	0,92368323	-62,26318	0,0017098344	0,0018481665	0,0021980992
0,75195313	0	0,27259469	0,94838554	-63,554108	-0,0015628238	-0,0014160825	-0,0014329331
0,76171875	0	0,29041052	0,98075557	-64,724052	0,0016823213	0,0018629241	0,0022221932
0,77148438	0	0,2750814	1,0132128	-66,089912	-0,00168988	-0,0016230611	-0,0015980145
0,78125	0	0,29884696	1,072096	-65,803413	0,0020696439	0,0021964365	0,0025648528
0,79101563	0	0,27596593	1,0805718	-68,795311	-0,0019977111	-0,0018555245	-0,0018289854
0,80078125	0	0,31037927	1,0876106	-68,743225	0,0021985893	0,0023489576	0,0026645118
0,81054688	0	0,28799057	1,1229032	-69,087112	-0,0019441844	-0,0018433424	-0,0018005141
0,8203125	0	0,31082153	1,1610825	-71,55323	0,00217237	0,0022827983	0,0026963474
0,83007813	0	0,31577826	1,1981463	-72,416069	-0,0020092302	-0,0018999442	-0,0018739058
0,83984375	0	0,31134725	1,22671	-73,953255	0,0021280833	0,002186822	0,0026107116
0,84960938	0	0,31916618	1,2503265	-75,535255	-0,0018256858	-0,0017094949	-0,0016395369
0,859375	0	0,32682657	1,3044695	-76,03331	0,002139492	0,0022090762	0,0025876141
0,86914063	0	0,33369422	1,3477131	-79,114105	-0,002029438	-0,001876687	-0,0018781377
0,87890625	0	0,34546018	1,3772842	-79,044479	0,0020683932	0,0022186788	0,0025810676
0,88867188	0	0,33076525	1,4377418	-80,19252	-0,0018087588	-0,0016972439	-0,0017040072
0,8984375	0	0,3548646	1,4597286	-82,6996	0,0018902724	0,002006649	0,0023909686
0,90820313	0	0,35511494	1,4899205	-83,730965	-0,0016892912	-0,0015480786	-0,0015489201
0,91796875	0	0,34574389	1,5196496	-84,655098	0,0016940569	0,0018627883	0,0022324435
0,92773438	0	0,37555933	1,5409719	-85,045189	-0,0012542035	-0,0011160148	-0,001081778
0,9375	0	0,35003304	1,6026777	-85,729942	0,0011458999	0,0012831211	0,0016205326
0,94726563	0	0,38380384	1,6412437	-89,607079	-0,00066171418	-0,00046002373	-0,00039811159
0,95703125	0	0,36420226	1,6588793	-88,382813	0,000724421	0,00079098821	0,0010258178
0,96679688	0	0,39393425	1,6867468	-89,184853	-0,00030503387	-5,4849806e-05	6,3994812e-05
0,9765625	0	0,38115025	1,7166797	-92,280174	0,00032371751	0,00046603483	0,00063457701
0,98632813	0	0,38201809	1,7831502	-92,276093	-6,386466e-05	0,0001009542	0,00020283849
0,99609375	0	0,39778113	1,8168591	-94,179398	0,00049073453	0,00061812333	0,0008195946
1,0058594	0	0,39411783	1,8067298	-94,650795	-0,00022185192	1,1465745e-05	4,3801701e-05
1,015625	0	0,40223718	1,8573387	-94,549767	0,00041536917	0,00057822297	0,00074068614
1,0253906	0	0,40670991	1,9245842	-98,26535	-0,00022193776	1,2078963e-05	8,2844199e-05
1,0351563	0	0,40746927	1,9527314	-97,993004	0,00038833846	0,00055297208	0,00070410082
1,0449219	0	0,42315722	1,9853102	-98,508369	2,2411241e-05	0,00020268795	0,00031995791
1,0546875	0	0,39182305	2,0098119	-101,4089	-5,7127982e-05	0,00010950462	0,00023958411
1,0644531	0	0,44087291	2,0642617	-102,35891	0,00061048719	0,00068907905	0,00094417826
1,0742188	0	0,41316032	2,1081362	-104,06876	-0,00056357018	-0,00038930753	-0,00034709723
1,0839844	0	0,45043588	2,1211951	-104,2478	0,0010804769	0,0012565652	0,0015449
1,09375	0	0,42633653	2,1689382	-104,61247	-0,0013241041	-0,0011863037	-0,0011564591
1,1035156	0	0,43889523	2,206156	-107,13676	0,0015711046	0,0017243823	0,0020519723
1,1132813	0	0,43715119	2,240526	-106,55567	-0,0014203617	-0,0013425922	-0,0013315427
1,1230469	0	0,44179082	2,2906299	-107,03075	0,0016666621	0,0017950804	0,0021490785
1,1328125	0	0,44305086	2,3112612	-109,06108	-0,0014957887	-0,001368475	-0,0013860911
1,1425781	0	0,46227694	2,3646941	-109,30621	0,0017020354	0,0018342496	0,0021772818
1,1523438	0	0,45480847	2,4072893	-111,08832	-0,0014325257	-0,0013086934	-0,0013442673
1,1621094	0	0,46640754	2,4317515	-110,79283	0,0015731066	0,0016939446	0,002114323
1,171875	0	0,45182109	2,475224	-111,07609	-0,0016343525	-0,0015055987	-0,0014980591
1,1816406	0	0,47920823	2,5211871	-112,99281	0,0019534761	0,0021170883	0,0024038451
1,1914063	0	0,46160102	2,5621109	-112,1582	-0,0017815467	-0,0016778712	-0,0016597486
1,2011719	0	0,4842484	2,6083801	-112,39568	0,0020705012	0,0022528858	0,00255249
1,2109375	0	0,47437668	2,6165531	-114,62789	-0,0020160908	-0,0018756207	-0,001877399
1,2207031	0	0,49044013	2,6531115	-114,98038	0,0022921644	0,002383328	0,0027535516
1,2304688	0	0,48529148	2,7259486	-116,86798	-0,0020572045	-0,0019644673	-0,0019646077
1,2402344	0	0,4853332	2,7527869	-115,97972	0,0020586646	0,0021549694	0,0025028135
1,25	0	0,48484921	2,7783356	-115,826	-0,0018264371	-0,0016653903	-0,0017101201
1,2597656	0	0,50144672	2,7983932	-117,32391	0,0021646896	0,0022452869	0,0026302012
1,2695313	0	0,49725771	2,8462143	-117,65124	-0,0019133788	-0,0018499045	-0,0018013953
1,2792969	0	0,50908208	2,9004161	-117,25422	0,0020019508	0,0020776568	0,0024315366
1,2890625	0	0,49744964	2,9089506	-118,90127	-0,0017933617	-0,0016857533	-0,0016864724
1,2988281	0	0,51275373	2,9471111	-118,48451	0,002051818	0,0020905533	0,0025146971
1,3085938	0	0,50954938	3,0006504	-120,13737	-0,0018844269	-0,0017354438	-0,0017450026
1,3183594	0	0,51358819	3,0232289	-120,80524	0,0020502701	0,0021480792	0,0025231501
1,328125	0	0,52305102	3,0693483	-119,11014	-0,0015899795	-0,001432317	-0,0014190609
1,3378906	0	0,51546574	3,1057925	-121,80923	0,0014919296	0,0016380879	0,0019575127
1,3476563	0	0,53550959	3,1509273	-120,24863	-0,0010168192	-0,00084560236	-0,00086584117
1,3574219	0	0,52054763	3,1966171	-120,40682	0,00099769107	0,0011942139	0,0014815703
1,3671875	0	0,54303646	3,2096448	-121,03507	-0,00048061923	-0,00032164971	-0,00022506196
1,3769531	0	0,52804947	3,2377391	-120,44225	0,00036701176	0,00053931784	0,00071946147
1,3867188	0	0,54023266	3,2918952	-122,99393	-9,2063456e-05	0,00016341743	0,00018361556
1,3964844	0	0,54285288	3,3217425	-123,23957	0,00049450598	0,00054894143	0,00079463166
1,40625	0	0,54488897	3,3525841	-122,27375	-0,0002131583	8,1467151e-05	8,7796943e-05
1,4160156	0	0,55111408	3,3696251	-124,64191	0,00034621794	0,00051537674	0,00073173735
1,4257813	0	0,54912806	3,3996425	-123,51701	-0,00025781436	-2,2770109e-05	1,0358344e-05
1,4355469	0	0,55073857	3,4632645	-124,79609	0,00045333614	0,00060084247	0,00081874052
1,4453125	0	0,55976748	3,4773538	-125,96296	-0,00020115703	-3,5855919e-07	5,2693358e-05
1,4550781	0	0,54993749	3,5073197	-123,79585	0,0002723576	0,00040243787	0,0005948547
1,4648438	0	0,57240129	3,5464067	-125,48038	0,00011847862	0,00041836756	0,00056392688
1,4746094	0	0,54970384	3,5792391	-125,06039	-0,00017859295	-7,5115531e-05	6,5540225e-05
1,484375	0	0,5832243	3,6192942	-124,44768	0,00075826887	0,00091818173	0,0011855023
1,4941406	0	0,55315852	3,630394	-125,95491	-0,00098082004	-0,00080609997	-0,00083985971
1,5039063	0	0,58208942	3,6556425	-125,36946	0,0013641636	0,0014997064	0,0018394729
1,5136719	0	0,56237936	3,7155249	-126,8007	-0,0013651649	-0,0012257438	-0,0012283002
1,5234375	0	0,58128834	3,7272077	-127,08989	0,0016389762	0,0017788424	0,0021437022
1,5332031	0	0,57473779	3,7615283	-126,55601	-0,0015065111	-0,0013855095	-0,001399091
1,5429688	0	0,58482647	3,804002	-127,44153	0,0017369071	0,0019202842	0,0022651597
1,5527344	0	0,58082104	3,8326733	-127,11379	-0,0014338341	-0,0012835867	-0,0013149062
1,5625	0	0,59111834	3,8661041	-126,54674	0,0015738512	0,0017090094	0,0020818561
1,5722656	0	0,58142185	3,8844624	-127,9549	-0,0015635828	-0,0014457736	-0,0014751032
1,5820313	0	0,59721828	3,9090526	-127,3391	0,0017736212	0,0019313695	0,0022478034
1,5917969	0	0,58222294	3,9586387	-127,51791	-0,0016060408	-0,0014379831	-0,0014741882
1,6015625	0	0,60661435	3,9729478	-129,57997	0,0019461369	0,0020907072	0,0024750265
1,6113281	0	0,5878222	3,9992452	-127,96624	-0,0019675577	-0,0018135294	-0,0018800137
1,6210938	0	0,60640574	4,0243435	-129,11969	0,0022843773	0,0023410893	0,0027456884
1,6308594	0	0,59796929	4,0467544	-129,02045	-0,0019517668	-0,0018298666	-0,0018437963
1,640625	0	0,60746551	4,0943112	-128,1516	0,0020931084	0,0021683397	0,0025660142
1,6503906	0	0,60105681	4,1094131	-129,79529	-0,0019209646	-0,0017939393	-0,0018181829
1,6601563	0	0,61112046	4,1238694	-128,14551	0,0021533193	0,0023213387	0,0027006706
1,6699219	0	0,60973525	4,156004	-127,85229	-0,0018684455	-0,0016993949	-0,0017488739
1,6796875	0	0,61857224	4,1874766	-130,41817	0,0020003011	0,0021140899	0,0024673741
1,6894531	0	0,60829163	4,216681	-129,42166	-0,0018841219	-0,0018333616	-0,0018079337
1,6992188	0	0,62175155	4,2343364	-130,66017	0,0021556008	0,0022593318	0,002665095
1,7089844	0	0,61455846	4,2478395	-130,5634	-0,0019049047	-0,0017437561	-0,0017930646
1,71875	0	0,62390447	4,2960954	-130,60994	0,002055194	0,0021383821	0,0024836236
1,7285156	0	0,62226892	4,3077273	-132,12617	-0,0017150783	-0,0015375296	-0,0015583291
1,7382813	0	0,62378764	4,3191638	-130,24086	0,0017384354	0,0019215525	0,0022415579
1,7480469	0	0,63364267	4,360549	-129,98521	-0,0013786707	-0,0012224006	-0,0012767658
1,7578125	0	0,61797142	4,3775907	-132,12427	0,0013218859	0,0014553475	0,0017579671
1,7675781	0	0,642488	4,3860359	-131,58119	-0,00076012855	-0,00064295297	-0,0005571064
1,7773438	0	0,62146783	4,4140873	-132,3336	0,0006833591	0,00081900205	0,0010750435
1,7871094	0	0,63981771	4,4305344	-131,56357	-0,00028697812	-4,6334462e-05	-3,5433914e-05
1,796875	0	0,63190699	4,4735122	-130,84766	0,00043673129	0,00062093011	0,00082413678
1,8066406	0	0,63985109	4,4823852	-132,62271	-0,00010423815	0,00010404998	0,00019423176
1,8164063	0	0,64347267	4,4770923	-130,68762	0,00039254071	0,0005106621	0,00070493796
1,8261719	0	0,63870788	4,5056667	-130,3604	-0,0002127453	-7,3839328e-06	3,4453697e-05
1,8359375	0	0,64200401	4,5267572	-131,7729	0,00043753529	0,00061631261	0,00079501671
1,8457031	0	0,64324737	4,5704169	-131,29614	-0,00024733652	-3,1111995e-06	5,9352606e-05
1,8554688	0	0,64235449	4,5768523	-132,96358	0,00045923839	0,00052325032	0,00076680793
1,8652344	0	0,65331101	4,5641518	-132,71542	-0,00010499434	0,00021573418	0,00023750625
1,875	0	0,63760638	4,5880561	-132,3302	6,7425295e-05	0,00023486602	0,00040132954
1,8847656	0	0,66420078	4,621995	-134,70277	0,00039378248	0,0005359099	0,00074418518
1,8945313	0	0,63486934	4,6196895	-132,41759	-0,00056836958	-0,00032177151	-0,00029371557
1,9042969	0	0,66328287	4,6287327	-131,76234	0,00098102086	0,0011525968	0,0014039677
1,9140625	0	0,63625455	4,6299081	-132,97006	-0,0011143886	-0,0010092261	-0,0010337667
1,9238281	0	0,66140532	4,6620765	-131,43651	0,001572902	0,0017158526	0,0020346986
1,9335938	0	0,64726949	4,6886411	-132,18971	-0,0014508078	-0,0013380415	-0,0013323363
1,9433594	0	0,65830112	4,6791	-131,54883	0,0016978111	0,0018227142	0,0021863596
1,953125	0	0,65196753	4,697166	-130,66191	-0,0014932664	-0,0014007341	-0,0013875827
1,9628906	0	0,66118836	4,7086625	-133,10048	0,0016150252	0,0017559436	0,0021248595
1,9726563	0	0,65196753	4,7168493	-131,9725	-0,0015005236	-0,0013990973	-0,0013907857
1,9824219	0	0,66217303	4,7378497	-132,15237	0,0015868159	0,0017409006	0,0020344132
1,9921875	0	0,64846277	4,7306461	-133,54837	-0,0014963041	-0,0013641628	-0,0013331423
2,0019531	0	0,6693244	4,7556481	-132,43375	0,001873304	0,0019882533	0,0023683477
2,0117188	0	0,6503737	4,7710252	-134,49417	-0,0018360881	-0,0017225951	-0,0016759851
2,0214844	0	0,66949964	4,7692008	-133,76601	0,0020794212	0,0021927163	0,0025657432
2,03125	0	0,65471292	4,7841148	-132,49397	-0,0019608405	-0,001807722	-0,001836275
2,0410156	0	0,66685438	4,7977281	-134,89037	0,0021589857	0,0023208023	0,0026970576
2,0507813	0	0,65732479	4,8071012	-133,77892	-0,0020848764	-0,0019343781	-0,0019671672
2,0605469	0	0,66322446	4,8105955	-133,33479	0,0022542805	0,0023629912	0,0027481881
2,0703125	0	0,66284895	4,787106	-134,60947	-0,0018427733	-0,0017324589	-0,0016903875
2,0800781	0	0,67135215	4,7972374	-132,38037	0,0020594907	0,0021765605	0,0025163696
2,0898438	1	0,65897703	4,8335752	-134,28658	-0,0019724672	-0,0018574232	-0,0018299019
2,0996094	1	0,66914916	4,825171	-133,29283	0,0020726377	0,0022473421	0,0026221464
2,109375	1	0,66017866	4,8263288	-131,99045	-0,0018175612	-0,0017323294	-0,0017261022
2,1191406	1	0,67000031	4,8149967	-133,92505	0,0019963996	0,0021324242	0,0024974528
2,1289063	1	0,663625	4,8270688	-133,28098	-0,001731522	-0,0017032562	-0,0016922253
2,1386719	1	0,66899061	4,8391409	-132,87485	0,00202815	0,0021642856	0,002513539
2,1484375	1	0,66989183	4,8181987	-134,65605	-0,0016854143	-0,0015455146	-0,0015760807
2,1582031	1	0,66069603	4,8282328	-133,19817	0,0016120878	0,0017741261	0,0021245731
2,1679688	1	0,6762588	4,8461618	-134,79956	-0,0011520268	-0,0010352903	-0,00099049136
2,1777344	1	0,65798402	4,8266649	-133,80704	0,0011386907	0,0012517459	0,0015039776
2,1875	1	0,67740202	4,8328762	-132,69441	-0,00064738723	-0,00048347909	-0,00041671985
2,1972656	1	0,65951943	4,8282456	-133,78156	0,00057988008	0,00074594037	0,00091826916
2,2070313	1	0,67415595	4,8384833	-132,70012	-7,4092182e-05	0,00012122182	0,00023643952
2,2167969	1	0,67129374	4,8560729	-132,55107	0,00036608378	0,0005355333	0,00071765413
2,2265625	1	0,66737175	4,8284636	-134,17645	-0,00024385717	4,4463522e-05	3,704874e-05
2,2363281	1	0,66855669	4,8137689	-132,52928	0,00037615254	0,00052816904	0,00068281457
2,2460938	1	0,66731334	4,82335	-133,98221	-0,00015665707	6,0503517e-05	0,00012965029
2,2558594	1	0,66826463	4,8270621	-132,84422	0,00053234381	0,00060471502	0,00081733242
2,265625	1	0,67254543	4,8356953	-131,42052	-0,00020134124	1,761844e-05	3,7425198e-05
2,2753906	1	0,66186428	4,8172579	-133,6257	0,00031122431	0,00042079686	0,0005903464
2,2851563	1	0,67892075	4,8151698	-132,23944	9,1719063e-05	0,00029461109	0,00043469126
2,2949219	1	0,65599799	4,8381653	-132,52101	-0,00012000703	7,7433069e-05	0,00013956058
2,3046875	1	0,68180799	4,8073549	-133,56322	0,00061339728	0,00076907431	0,00094820186
2,3144531	1	0,64955592	4,8003387	-131,8318	-0,00084727362	-0,00064745673	-0,00067347923
2,3242188	1	0,67880392	4,814683	-132,70184	0,0012964928	0,0014645157	0,0017978728
2,3339844	1	0,65569758	4,8174725	-132,75018	-0,0012819493	-0,0011752126	-0,0011447365
2,34375	1	0,67474842	4,8073149	-131,87164	0,0016119534	0,0017280525	0,0020705415
2,3535156	1	0,66125512	4,7793608	-134,13179	-0,0014672608	-0,0013667422	-0,0014197372
2,3632813	1	0,66985011	4,785038	-132,71698	0,0016848305	0,0018214076	0,0022046459
2,3730469	1	0,66146374	4,8202929	-132,18138	-0,0015134846	-0,0013580215	-0,0013790658
2,3828125	1	0,66858172	4,803278	-133,84608	0,0015538851	0,0016948966	0,0019792323
2,3925781	1	0,65699935	4,7785363	-132,40405	-0,001436297	-0,0013389193	-0,0013137801
2,4023438	1	0,67042589	4,7635384	-133,23488	0,0017419918	0,0018983834	0,0022773568
2,4121094	1	0,65405369	4,7439671	-132,57997	-0,0016045182	-0,0015033978	-0,001502163
2,421875	1	0,66956639	4,7334771	-131,38516	0,0018823744	0,0020492452	0,0023183655
2,4316406	1	0,64821243	4,7003856	-132,40042	-0,0018757542	-0,001719831	-0,001727273
2,4414063	1	0,66334963	4,65906	-130,99283	0,0022513999	0,002354349	0,002709972
2,4511719	1	0,64509988	4,6395659	-130,77251	-0,0020890639	-0,0019854559	-0,0019505376
2,4609375	1	0,65057397	4,5749373	-132,57785	0,0021894996	0,0023345938	0,0027020026
2,4707031	1	0,64281344	4,529943	-131,3661	-0,0018858091	-0,0017710963	-0,0017839734
2,4804688	1	0,64746141	4,4810567	-132,73415	0,0021372009	0,0022879061	0,0025957092
2,4902344	1	0,63889146	4,4391036	-132,61394	-0,0019712735	-0,0018854822	-0,0018605278
2,5	1	0,63922524	4,4285669	-131,53598	0,0020315321	0,0021658812	0,0024859451
2,5097656	1	0,6304884	4,3738174	-133,35904	-0,0017742652	-0,0016666781	-0,0017008925
2,5195313	1	0,63830733	4,3221941	-132,28598	0,0021488552	0,0022113684	0,0026007164
2,5292969	1	0,62821031	4,3066392	-132,06146	-0,0019829306	-0,0018522377	-0,0018956265
2,5390625	1	0,63271642	4,2849936	-132,55867	0,0021084961	0,0022661644	0,0026392424
2,5488281	1	0,626266	4,2584558	-130,68013	-0,0017970499	-0,0016698708	-0,0016922518
2,5585938	1	0,62371254	4,2192602	-131,08754	0,0019531057	0,0020366737	0,0023639563
2,5683594	1	0,62623262	4,1639662	-131,38422	-0,0014582521	-0,001341774	-0,0013461336
2,578125	1	0,61136246	4,1367569	-130,46616	0,0014270413	0,0015941709	0,0019154598
2,5878906	1	0,62694192	4,0811524	-133,23354	-0,00092222187	-0,00074791966	-0,00076205441
2,5976563	1	0,60014725	4,0145216	-130,88084	0,00076150679	0,00096546166	0,0011761264
2,6074219	1	0,61655283	3,9786234	-130,53355	-0,00028241053	-4,4254994e-05	3,974812e-05
2,6171875	1	0,60111523	3,9156094	-131,92451	0,00051618775	0,00060889783	0,00082303188
2,6269531	1	0,60213327	3,8511431	-131,00815	-0,00024681882	-1,8430728e-05	4,5693014e-06
2,6367188	1	0,59610009	3,7827947	-131,5462	0,00035192477	0,00051546039	0,00065670582
2,6464844	1	0,58802247	3,7154188	-130,83301	-0,00020887522	7,2468974e-05	0,00012444769
2,65625	1	0,5899334	3,7030299	-130,46645	0,00048168094	0,00062672526	0,00081060868
2,6660156	1	0,58695436	3,6646223	-133,32961	-0,00032593074	-2,8584618e-05	-7,2960538e-05
2,6757813	1	0,58072925	3,6141386	-131,32089	0,00047368341	0,00059231708	0,00079039566
2,6855469	1	0,58592796	3,5760229	-130,11971	-0,00011636942	0,00022019376	0,00022505825
2,6953125	1	0,56736946	3,5251586	-130,87839	0,00012880738	0,00027917951	0,00042788626
2,7050781	1	0,58513522	3,4860759	-130,64621	0,00021447972	0,00050267699	0,00060572429
2,7148438	1	0,55181503	3,4458814	-131,35292	-0,00048027004	-0,00037021469	-0,00023861037
2,7246094	1	0,57875156	3,3804758	-131,38002	0,00095010723	0,0010773806	0,0013681903
2,734375	1	0,54787636	3,3313048	-130,68137	-0,0010111073	-0,00081891648	-0,00083294173
2,7441406	1	0,56787014	3,2645328	-132,46971	0,001469497	0,0015599977	0,0019286893
2,7539063	1	0,54507256	3,1854925	-130,86241	-0,00145528	-0,0012543319	-0,0012783883
2,7636719	1	0,55170655	3,1329694	-130,36357	0,0016659545	0,0018112019	0,0022108429
2,7734375	1	0,53935647	3,0727153	-130,82748	-0,0015700767	-0,0014259242	-0,0014571848
2,7832031	1	0,54202676	3,0390747	-129,97917	0,0016174668	0,0017612414	0,0021181477
2,7929688	1	0,52711487	2,9857619	-130,42482	-0,0015009706	-0,0013284968	-0,0013369161
2,8027344	1	0,53279757	2,8910358	-128,93938	0,0016653582	0,0018191336	0,0021790499
2,8125	1	0,51705122	2,8346496	-128,28542	-0,0014204781	-0,001313766	-0,0012733269
2,8222656	1	0,52821636	2,7837553	-130,72249	0,0017175272	0,0018669547	0,0021929997
2,8320313	1	0,503124	2,7311728	-128,56973	-0,0017962547	-0,0016124705	-0,0016311535
2,8417969	1	0,51870346	2,6809545	-127,93568	0,0021083683	0,0022118157	0,0026180586
2,8515625	1	0,49311876	2,5876567	-128,32419	-0,0019431046	-0,0018252468	-0,0018027318
2,8613281	1	0,50408363	2,5400727	-126,69918	0,0021822064	0,0022788267	0,002599481
2,8710938	1	0,49039841	2,4999681	-126,67889	-0,0019934475	-0,0018664541	-0,0018798641
2,8808594	1	0,49483776	2,4336934	-125,16847	0,0023214309	0,0024514233	0,0027802032
2,890625	1	0,48068523	2,374121	-123,12021	-0,0019816076	-0,0018398521	-0,0018732061
2,9003906	1	0,48212051	2,3138187	-125,24122	0,0019526405	0,0021065772	0,0025119544
2,9101563	1	0,46269417	2,2565122	-123,22594	-0,001877066	-0,0017219868	-0,0017163833
2,9199219	1	0,47040462	2,1822894	-121,61694	0,0021679006	0,0023087256	0,0026905541
2,9296875	1	0,45938134	2,0816784	-121,08508	-0,0018897612	-0,0017714243	-0,0018403193
2,9394531	1	0,45520902	2,022012	-118,62785	0,0020231192	0,0021498364	0,0025312856
2,9492188	1	0,44620514	1,9750513	-117,83067	-0,0017257275	-0,0016363703	-0,001653078
2,9589844	1	0,44358492	1,8856848	-115,45999	0,0019057443	0,0020594185	0,0024368581
2,96875	1	0,43146849	1,81514	-112,64507	-0,0017102214	-0,0015249489	-0,0015245753
2,9785156	1	0,41937709	1,7420763	-112,30364	0,0017329882	0,001896051	0,0021974999
2,9882813	1	0,42197227	1,6729519	-109,37534	-0,0012180193	-0,0010576214	-0,0010548546
2,9980469	1	0,39235711	1,6107355	-106,4015	0,001214292	0,0012859945	0,0015812912
3,0078125	1	0,40907145	1,5138458	-105,22921	-0,00073171296	-0,0004911616	-0,00047137553
3,0175781	1	0,37645221	1,4481124	-101,2982	0,00064285123	0,00078573625	0,0010454125
3,0273438	1	0,38847685	1,3849832	-101,50983	-0,00019909417	-1,9152358e-05	4,129135e-05
3,0371094	1	0,37651896	1,3015914	-97,890907	0,00031915997	0,00044544649	0,00064102584
3,046875	1	0,36941767	1,2470942	-93,221626	-0,0002121744	4,811227e-05	0,00012469813
3,0566406	1	0,35674214	1,1632171	-91,136322	0,00047024901	0,00057596061	0,00075986964
3,0664063	1	0,34553528	1,1034094	-86,741684	-0,00023846541	5,6996796e-05	0,00010017859
3,0761719	1	0,33462048	1,0569286	-82,352921	0,00052112062	0,00064002932	0,00078872259
3,0859375	1	0,32151937	0,97038496	-78,889969	-0,00023378199	3,9037695e-05	6,2008767e-05
3,0957031	1	0,30636549	0,88641924	-73,770523	0,00035603228	0,00041027815	0,00065894536
3,1054688	1	0,31247377	0,81059515	-70,381615	6,752742e-05	0,00018283579	0,00036255695
3,1152344	1	0,2745223	0,73246378	-65,354927	-0,00012250393	7,6481811e-05	0,00019661973
3,125	1	0,28812408	0,67504048	-59,451332	0,00052458735	0,00070895639	0,00090273551
3,1347656	1	0,23627877	0,59084594	-56,84808	-0,00069162855	-0,00051150168	-0,00044172935
3,1445313	1	0,26586056	0,52336854	-50,671844	0,0012551286	0,0014254829	0,0017453247
3,1542969	1	0,23002863	0,49246138	-45,433323	-0,0012895104	-0,001177413	-0,0011901055
3,1640625	1	0,23188114	0,40452603	-41,576923	0,0015194124	0,0016716383	0,0020771225
3,1738281	1	0,20415187	0,3266274	-35,475399	-0,0014448768	-0,0013045709	-0,0013340686
3,1835938	1	0,20436049	0,28104353	-30,739456	0,0016598699	0,0017871456	0,0021964444
3,1933594	1	0,17764091	0,22453918	-25,859735	-0,0014854792	-0,0013425965	-0,0013897318
3,203125	1	0,1698637	0,14530672	-19,48608	0,0015624253	0,0017444543	0,0020342104
3,2128906	1	0,15012026	0,086017609	-14,85765	-0,001431184	-0,0013077776	-0,0013059643
3,2226563	1	0,14082432	0,048573688	-7,6606684	0,001711286	0,0018038164	0,0022391418
3,2324219	1	0,1242435	0,018067192	-1,6881154	-0,0016459719	-0,0014970889	-0,0015537078
3,2421875	1	0,099710226	-0,01600245	-0,34471974	0,0019438716	0,0020445394	0,0024118782
3,2519531	1	0,06393671	-0,023253635	-0,34231693	-0,0018411223	-0,0017251626	-0,0016864492
3,2617188	1	0,063419342	-0,0073162839	-0,15601516	0,002167969	0,0022762693	0,0026662033
3,2714844	1	0,026260614	-0,022351462	0,1244992	-0,0021110566	-0,0019264607	-0,0019434167
3,28125	1	0,017448664	-0,008431077	-0,62869859	0,0022971279	0,0024857209	0,0028367301
3,2910156	1	-0,011523962	-0,021380279	-0,72604048	-0,0019104911	-0,001792083	-0,0018158867
3,3007813	1	-0,034521818	-0,024880283	-0,55002046	0,0020504619	0,0021482636	0,0024861125
3,3105469	1	-0,074509382	0,011752266	0,22714958	-0,0019119815	-0,0017975685	-0,0018490618
3,3203125	1	-0,099109411	0,0019909814	-0,37316233	0,0020829614	0,0022540109	0,0026187445
3,3300781	1	-0,14245987	-0,0039763749	-0,91133642	-0,0017545456	-0,0016239214	-0,0016340569
3,3398438	1	-0,17583013	-0,013915356	-0,098794699	0,0019799192	0,0021459428	0,002486096
3,3496094	1	-0,22846818	-0,019520335	0,42725354	-0,0018543875	-0,0017192999	-0,0017246769
3,359375	1	-0,26742935	0,01002755	-0,14629215	0,0021471672	0,0022330198	0,002579716
3,3691406	1	-0,32435656	-0,016185734	-0,64903867	-0,0018995866	-0,0017621684	-0,0017821166
3,3789063	1	-0,38604856	-0,039963797	-0,70950019	0,0019108951	0,0020693485	0,0024042765
3,3886719	1	-0,45985699	-0,04139822	-3,8228183	-0,0014656624	-0,0012874017	-0,0013150094
3,3984375	1	-0,55506945	-0,32781985	-22,495239	0,0015092698	0,0017072118	0,0019870258
3,4082031	1	-0,60310125	-0,61835939	-41,849613	-0,0010726548	-0,00090203644	-0,00095962692
3,4179688	1	-0,68855047	-1,118376	-62,261669	0,000943019	0,0010475226	0,0013718882
3,4277344	1	-0,71991801	-1,7369465	-79,832489	-0,00039282852	-0,00019504325	-8,5488427e-05
3,4375	1	-0,77699542	-2,1568666	-93,651787	0,00040128917	0,00057981611	0,00079054513
3,4472656	1	-0,79785705	-2,3781228	-104,09525	-0,00033177284	4,4215412e-05	9,4594579e-05
3,4570313	1	-0,81108332	-2,4908671	-106,09886	0,00039278378	0,00056788372	0,00067818473
3,4667969	1	-0,8125937	-2,5036159	-107,25684	-9,1708498e-05	0,00015506856	0,00018994011
3,4765625	1	-0,80453277	-2,5048208	-110,06434	0,0004632163	0,00060291798	0,0008198049
3,4863281	1	-0,80247998	-2,3771427	-109,12992	-0,0003443695	-5,8660517e-05	-7,0168317e-05
3,4960938	1	-0,79452753	-2,2068188	-108,24859	0,0004624647	0,00062074745	0,00083549495
3,5058594	1	-0,77558517	-2,0764611	-105,96664	-0,00019089598	4,2148167e-05	7,5917051e-05
3,515625	1	-0,78376293	-1,9879327	-103,6319	0,0002215252	0,00034266428	0,00049780699
3,5253906	1	-0,76271772	-1,9743928	-105,92139	0,00014922539	0,0003780218	0,00050939491
3,5351563	1	-0,79186559	-1,9732797	-103,58702	-0,00028779072	-0,00014365927	-5,7923753e-05
3,5449219	1	-0,75936317	-1,9723747	-102,82555	0,00092914811	0,0011104114	0,0013746034
3,5546875	1	-0,79653025	-2,0901294	-104,54971	-0,0010275858	-0,00081710739	-0,00089425989
3,5644531	1	-0,7905221	-2,3193302	-103,89744	0,0014011594	0,0014282019	0,001808496
3,5742188	1	-0,83701015	-2,6231952	-110,21297	-0,0013175978	-0,0011756188	-0,001200047
3,5839844	1	-0,84822536	-2,9556906	-115,60841	0,0016943448	0,0018542702	0,0021991357
3,59375	1	-0,88035226	-3,2337718	-119,42223	-0,0015265589	-0,0013878574	-0,0014256393
3,6035156	1	-0,88653564	-3,4146972	-125,63898	0,0016475699	0,0018214987	0,0021559894
3,6132813	1	-0,89856029	-3,4532521	-125,58472	-0,0014268729	-0,0012761065	-0,0012802889
3,6230469	1	-0,88867188	-3,4042134	-125,23004	0,0017403323	0,001813637	0,0022168825
3,6328125	1	-0,90065479	-3,4011552	-127,07965	-0,0015250555	-0,0014503162	-0,001409681
3,6425781	1	-0,88569283	-3,3916669	-126,50527	0,0016590607	0,0018168536	0,0021486904
3,6523438	1	-0,90152264	-3,3456123	-127,22713	-0,0016644372	-0,0015191616	-0,0015340142
3,6621094	1	-0,87708116	-3,2957723	-125,60466	0,0020654902	0,0021662421	0,002534125
3,671875	1	-0,89513898	-3,2550919	-123,38815	-0,0019763238	-0,0018745947	-0,0018660466
3,6816406	1	-0,87926745	-3,2639904	-126,67509	0,0022228488	0,0023558685	0,002711473
3,6914063	1	-0,88895559	-3,2772439	-125,52978	-0,0019320399	-0,0017922687	-0,0017956644
3,7011719	1	-0,88083625	-3,2602062	-124,83231	0,0022621325	0,0023645689	0,0026861767
3,7109375	1	-0,89016557	-3,2706594	-125,45943	-0,0020296662	-0,0019164563	-0,0019106152
3,7207031	1	-0,89009047	-3,2973833	-124,54921	0,0021112135	0,0022715232	0,0026729256
3,7304688	1	-0,89957833	-3,3736467	-126,22598	-0,0017272439	-0,0016148771	-0,0016686446
3,7402344	1	-0,89966178	-3,5564466	-126,46973	0,0020558315	0,0022235212	0,0025135921
3,75	1	-0,92548013	-3,6993816	-126,6824	-0,0019573797	-0,0018380645	-0,0018624521
3,7597656	1	-0,9271574	-3,8214364	-132,13428	0,0021508017	0,0022184579	0,0025781745
3,7695313	1	-0,94398856	-3,916985	-133,22296	-0,0018868237	-0,0017545831	-0,0017317629
3,7792969	1	-0,94221115	-4,0045104	-133,65799	0,0019517896	0,0020883698	0,0024369503
3,7890625	1	-0,94833612	-4,0573673	-135,98743	-0,0016311974	-0,0015170801	-0,0015427364
3,7988281	1	-0,95107317	-4,0298553	-134,63292	0,0018073928	0,0019725016	0,0022768448
3,8085938	1	-0,93892336	-3,9725788	-136,02487	-0,0013232366	-0,0011854088	-0,0011817776
3,8183594	1	-0,95729828	-3,9886131	-134,81923	0,001204525	0,0014175868	0,0016841776
3,828125	1	-0,93436718	-4,009203	-134,11934	-0,00069286732	-0,00045479406	-0,0004279711
3,8378906	1	-0,95522046	-4,0170908	-136,5031	0,00068759895	0,00077154057	0,0010194947
3,8476563	1	-0,94008327	-3,9948959	-135,81633	-0,00029937422	-0,00012771779	-6,1466271e-05
3,8574219	1	-0,95204115	-3,9750538	-134,73892	0,00043269037	0,00050843286	0,00073233235
3,8671875	1	-0,9486115	-4,0051246	-135,91396	-8,4809653e-05	0,00012158795	0,00020355328
3,8769531	1	-0,94397187	-4,0173135	-134,02066	0,00046058488	0,00054443011	0,00073846086
3,8867188	1	-0,95332623	-4,0562963	-136,31238	-0,00029184061	-1,4060352e-05	6,1849132e-05
3,8964844	1	-0,95728993	-4,1605992	-135,9381	0,00044778638	0,00056571397	0,0007985683
3,90625	1	-0,96446633	-4,2502947	-135,76096	-0,00024077407	-2,5241607e-05	6,6924258e-07
3,9160156	1	-0,9772253	-4,3509116	-139,02275	0,00042558199	0,00050072471	0,00070988055
3,9257813	1	-0,97207665	-4,4146729	-139,05566	-1,0566873e-05	0,00020150736	0,00029876319
3,9355469	1	-0,99684358	-4,4479327	-139,91833	2,8797658e-05	0,00020586929	0,00036925101
3,9453125	1	-0,97071648	-4,4851508	-142,33148	0,00052462856	0,00065464264	0,00089318946
3,9550781	1	-1,0003984	-4,488431	-140,62704	-0,00063418818	-0,00041925494	-0,00036586905
3,9648438	1	-0,97050786	-4,467361	-142,11818	0,0011312686	0,0012902495	0,0015512904
3,9746094	1	-0,99830389	-4,4598322	-141,76184	-0,0012811966	-0,0011025574	-0,0010968014
3,984375	1	-0,97997904	-4,4426708	-140,12106	0,0016020684	0,001720028	0,0020764158
3,9941406	1	-0,99111915	-4,4638596	-141,85326	-0,0014846759	-0,0013707455	-0,0014036562
4,0039063	1	-0,98372579	-4,4719658	-140,59978	0,0016593647	0,0018225283	0,0022203317
4,0136719	1	-0,99113584	-4,4461522	-140,14638	-0,0014665868	-0,0013153283	-0,0013051071
4,0234375	1	-0,98149776	-4,4590292	-141,99721	0,0016227596	0,0017770411	0,0021409206
4,0332031	1	-0,99099398	-4,4550266	-140,44247	-0,0014780753	-0,0013206534	-0,00129257
4,0429688	1	-0,98303318	-4,4631004	-142,36255	0,0015627453	0,001763951	0,0020899512
4,0527344	1	-1,0008907	-4,4710369	-142,86148	-0,0015966718	-0,0014710716	-0,0014955897
4,0625	1	-0,98308325	-4,4952703	-142,08025	0,0019431715	0,0020975452	0,0024415546
4,0722656	1	-1,0045457	-4,568542	-144,51944	-0,0018283469	-0,001676489	-0,0016882259
4,0820313	1	-0,98947525	-4,6108255	-142,62422	0,0021178541	0,0022018261	0,0025911436
4,0917969	2	-1,0074329	-4,617342	-142,8454	-0,0019887513	-0,0018242276	-0,0018858339
4,1015625	2	-0,99630952	-4,6519694	-144,76172	0,0022945937	0,0024200424	0,0027508191
4,1113281	2	-1,0067153	-4,6597533	-143,16061	-0,0021513044	-0,0019697582	-0,0019381219
4,1210938	2	-1,0027683	-4,6486816	-144,61226	0,0021205517	0,0022781077	0,0025622535
4,1308594	2	-1,0084844	-4,6459141	-144,15678	-0,0018333913	-0,0016497313	-0,0016726602
4,140625	2	-0,9977448	-4,6441135	-143,76076	0,0021370694	0,0023061696	0,0026416709
4,1503906	2	-1,0064566	-4,6557293	-145,55783	-0,0018866898	-0,0017242924	-0,0017698557
4,1601563	2	-0,99892139	-4,6451855	-142,9955	0,0020179753	0,0021148354	0,0024988132
4,1699219	2	-1,0068488	-4,6139412	-143,93555	-0,00181815	-0,0016614206	-0,0017171607
4,1796875	2	-1,0002983	-4,6276798	-145,28497	0,0020253635	0,0021571575	0,002505793
4,1894531	2	-1,0054219	-4,6310701	-143,80005	-0,0018940507	-0,0017464177	-0,0018019299
4,1992188	2	-1,0033357	-4,6340432	-144,40393	0,001999906	0,0021659548	0,0025076321
4,2089844	2	-0,9974277	-4,6327996	-144,09547	-0,0015886433	-0,0014770263	-0,0014398354
4,21875	2	-1,0092604	-4,5976329	-143,37743	0,001572324	0,001707955	0,0020057794
4,2285156	2	-0,99294662	-4,6096439	-145,63864	-0,0010833829	-0,00093249884	-0,00095604308
4,2382813	2	-1,0109377	-4,6281791	-143,76456	0,00098813314	0,0011477929	0,0014038178
4,2480469	2	-0,99121928	-4,6373148	-143,47299	-0,00048623653	-0,0003448427	-0,00023605899
4,2578125	2	-1,0099697	-4,6316848	-144,87231	0,00040148088	0,00060999137	0,00072595524
4,2675781	2	-1,0002565	-4,6086345	-143,68536	-0,00014280286	9,3232666e-05	0,00019881496
4,2773438	2	-0,99993944	-4,6092672	-144,71898	0,00039781039	0,00051925844	0,00075801153
4,2871094	2	-1,0010576	-4,6169209	-143,64799	-0,00019670298	0,00014506557	0,00017621678
4,296875	2	-0,99973917	-4,5899868	-143,34134	0,00037984713	0,00052113621	0,00071736897
4,3066406	2	-1,0024679	-4,6065116	-145,78358	-0,00032099808	-4,9965311e-05	-7,7975856e-05
4,3164063	2	-1,0030186	-4,6280894	-144,7292	0,00050844625	0,00060352799	0,00080595753
4,3261719	2	-0,99676013	-4,6080999	-144,93646	-0,00014459807	8,9070236e-05	9,1831898e-05
4,3359375	2	-1,0100949	-4,6009655	-147,13257	0,00023118132	0,00044182321	0,00055913493
4,3457031	2	-0,99087715	-4,5926905	-145,32326	0,00010539866	0,00038611091	0,00045768684
4,3554688	2	-1,0246313	-4,5953007	-145,06677	-0,0002031592	-5,0336384e-05	7,5809512e-05
4,3652344	2	-0,98293304	-4,5968733	-144,0011	0,00077908736	0,00099637033	0,0012140379
4,375	2	-1,0158694	-4,5549102	-142,709	-0,00099606696	-0,00085600233	-0,00084109884
4,3847656	2	-0,98860741	-4,5476575	-146,10188	0,0013368834	0,0014587324	0,0018172138
4,3945313	2	-1,0079336	-4,5354338	-143,83324	-0,0013591384	-0,0011884195	-0,0012595961
4,4042969	2	-0,99077702	-4,5121102	-143,30075	0,0017235583	0,0018077079	0,0022012191
4,4140625	2	-0,99933028	-4,4916897	-144,13565	-0,0014482976	-0,0014336121	-0,0013851491
4,4238281	2	-0,98826528	-4,4391246	-142,33203	0,0016404217	0,0017864733	0,0021438098
4,4335938	2	-0,99263787	-4,409936	-143,86235	-0,0013822598	-0,0012605339	-0,0012645391
4,4433594	2	-0,98052979	-4,389904	-142,08885	0,0015992973	0,0017066565	0,0021221922
4,453125	2	-0,99333048	-4,3359189	-140,72316	-0,0016190804	-0,0014550086	-0,0014800522
4,4628906	2	-0,9736371	-4,2814517	-143,79747	0,0018004961	0,0019104169	0,0022753584
4,4726563	2	-0,990026	-4,2365522	-141,01535	-0,0016410267	-0,0014831348	-0,0015393072
4,4824219	2	-0,9659183	-4,2096119	-139,8501	0,0019927311	0,0021033813	0,0024772605
4,4921875	2	-0,98131418	-4,2006168	-141,65544	-0,0019870237	-0,0017501805	-0,0018664168
4,5019531	2	-0,96359849	-4,1510553	-141,49916	0,0022727654	0,0023935975	0,0027534675
4,5117188	2	-0,97205162	-4,1040721	-142,76633	-0,0020141001	-0,0018061827	-0,0018745061
4,5214844	2	-0,96590996	-4,0789747	-141,77766	0,0020556066	0,0022030543	0,0025847442
4,53125	2	-0,96991539	-4,0335484	-139,96376	-0,0019697091	-0,0017735328	-0,0017504056
4,5410156	2	-0,96039414	-4,0134864	-142,08812	0,0022613951	0,0023342462	0,002701292
4,5507813	2	-0,96177936	-3,98739	-139,82378	-0,0018436816	-0,0017201407	-0,0017317941
4,5605469	2	-0,95268369	-3,9379642	-138,63029	0,0020202431	0,0021285831	0,0025041206
4,5703125	2	-0,95989347	-3,8949258	-138,65506	-0,0019253833	-0,0017933861	-0,0018157274
4,5800781	2	-0,94687581	-3,8241177	-137,81659	0,0021744317	0,00227037	0,0026780805
4,5898438	2	-0,94869494	-3,7634768	-140,11078	-0,0019011497	-0,0017368731	-0,0017477176
4,5996094	2	-0,93805552	-3,7204015	-138,53537	0,0020475923	0,0021876122	0,0025181773
4,609375	2	-0,93786359	-3,6667743	-137,36928	-0,0016506284	-0,0015100475	-0,0015625448
4,6191406	2	-0,93643665	-3,6202788	-140,01422	0,0017123831	0,0018175726	0,0022446157
4,6289063	2	-0,92453718	-3,5561881	-138,27206	-0,0014733345	-0,0012788152	-0,0012585355
4,6386719	2	-0,93726277	-3,5015433	-136,83679	0,0013459068	0,0014747011	0,0017626404
4,6484375	2	-0,91243744	-3,484839	-137,1266	-0,00074466382	-0,00055011758	-0,00051552837
4,6582031	2	-0,93159676	-3,440222	-136,03979	0,00059514761	0,00079013896	0,00095664704
4,6679688	2	-0,91258764	-3,3914952	-137,55032	-0,00031853261	-4,4797198e-05	-3,8785511e-05
4,6777344	2	-0,91813684	-3,3651609	-135,67361	0,00047007133	0,00066726498	0,0008079143
4,6875	2	-0,90871572	-3,3150318	-134,21652	-6,2453546e-05	0,00012883538	0,00026114949
4,6972656	2	-0,9021318	-3,2733786	-136,26544	0,00034752698	0,00045154447	0,00068094285
4,7070313	2	-0,90570331	-3,206461	-134,88644	-0,0003092073	-4,8646471e-05	-1,4186808e-05
4,7167969	2	-0,8996284	-3,140254	-134,8889	0,00054156594	0,00066973548	0,00085783878
4,7265625	2	-0,89381218	-3,1026816	-135,43115	-0,00026845234	1,1325756e-05	5,8027363e-05
4,7363281	2	-0,8946383	-3,0257733	-133,60564	0,0003825661	0,00052802585	0,00071373151
4,7460938	2	-0,87843299	-2,9607463	-134,20305	-1,6615595e-05	0,00017602899	0,00034261349
4,7558594	2	-0,89227676	-2,9081707	-131,18567	0,00010143596	0,00020825843	0,00039121404
4,765625	2	-0,86174369	-2,8398876	-129,12752	0,00041952889	0,00058206497	0,00079404109
4,7753906	2	-0,8882463	-2,8042192	-130,83017	-0,00063869433	-0,00044997141	-0,00037514139
4,7851563	2	-0,85646152	-2,7461438	-128,36304	0,0010155721	0,0011746604	0,0014020875
4,7949219	2	-0,88127017	-2,6934073	-128,16281	-0,0011467154	-0,0010010279	-0,00098968961
4,8046875	2	-0,85329056	-2,6722641	-128,36174	0,0015280907	0,0016953549	0,0020560774
4,8144531	2	-0,86393833	-2,6116297	-126,58691	-0,0015130256	-0,0013792729	-0,0013506073
4,8242188	2	-0,84758282	-2,5428026	-127,42555	0,0017113709	0,0018604767	0,0022213371
4,8339844	2	-0,85122943	-2,4827805	-124,96166	-0,0014523984	-0,0013642043	-0,0013452631
4,84375	2	-0,83701015	-2,4155581	-122,45239	0,0016217068	0,0017328532	0,0021274909
4,8535156	2	-0,84129095	-2,3570147	-122,70123	-0,0014035837	-0,0013753945	-0,0013158849
4,8632813	2	-0,82546949	-2,2774997	-119,79204	0,0015951648	0,001702591	0,0021410855
4,8730469	2	-0,83423138	-2,1839352	-118,29548	-0,0014934614	-0,0013478718	-0,0013645899
4,8828125	2	-0,80790401	-2,1446078	-116,70275	0,0019112236	0,002025289	0,0024322895
4,8925781	2	-0,82302451	-2,0899305	-113,65012	-0,0019134401	-0,0017437192	-0,0018252869
4,9023438	2	-0,79911709	-2,0242689	-114,02417	0,0020920991	0,0022428206	0,0026500695
4,9121094	2	-0,80672741	-1,9502249	-111,49719	-0,0019940122	-0,0018188531	-0,0018166031
4,921875	2	-0,79229951	-1,8758266	-108,9193	0,0021620877	0,0022723796	0,0026590817
4,9316406	2	-0,79576254	-1,8471739	-108,89092	-0,0020877614	-0,0019619258	-0,0019410852
4,9414063	2	-0,78512311	-1,7929817	-105,04463	0,0022593094	0,002391465	0,0027700218
4,9511719	2	-0,78034163	-1,7080718	-104,40074	-0,0018200827	-0,0016959409	-0,0016345741
4,9609375	2	-0,76671481	-1,6446238	-103,0132	0,0019768644	0,0021253482	0,0024821891
4,9707031	2	-0,77301502	-1,5795182	-98,975357	-0,0019830933	-0,0018122785	-0,0018305139
4,9804688	2	-0,75587511	-1,5065825	-98,361183	0,002120571	0,0022542023	0,0026109577
4,9902344	2	-0,75721025	-1,4227269	-94,534737	-0,0017819338	-0,0016514946	-0,001694216
5	2	-0,74100494	-1,3325207	-90,253654	0,0019925784	0,0021177181	0,002501531
5,0097656	2	-0,73907733	-1,2795981	-88,694336	-0,0017607866	-0,0016516009	-0,0016925903
5,0195313	2	-0,72591782	-1,1978939	-83,019348	0,0019423554	0,0020620343	0,0024693052
5,0292969	2	-0,71516991	-1,0880901	-80,501198	-0,0016529433	-0,0014901166	-0,0015090893
5,0390625	2	-0,718925	-1,0207106	-77,127365	0,0015602998	0,0017618426	0,0020273372
5,0488281	2	-0,69384098	-0,96879435	-71,734055	-0,0010860089	-0,00087370386	-0,00090853515
5,0585938	2	-0,70562363	-0,914949	-69,776939	0,0010028454	0,0011485907	0,0014099557
5,0683594	2	-0,67766905	-0,8436802	-65,373314	-0,00050219393	-0,00033776843	-0,00032014636
5,078125	2	-0,68683982	-0,74294686	-61,426331	0,0005220524	0,00067391072	0,00093139044
5,0878906	2	-0,66012859	-0,70383668	-58,756302	-9,3684153e-05	8,7665976e-05	0,0002491771
5,0976563	2	-0,6547296	-0,65220261	-53,279736	0,0003838345	0,00049361598	0,00065687764
5,1074219	2	-0,65356135	-0,59110928	-49,173328	-0,00021882633	-2,2204767e-05	8,0764003e-05
5,1171875	2	-0,63405156	-0,5394941	-45,994911	0,00038962121	0,00053345039	0,00068838563
5,1269531	2	-0,63651323	-0,47585362	-41,233768	-0,00029742141	2,7002243e-05	2,7976639e-05
5,1367188	2	-0,60987711	-0,42344412	-38,190914	0,00046976306	0,00055639772	0,00080453325
5,1464844	2	-0,58472633	-0,36890531	-32,848568	-0,00016864322	9,8731543e-05	0,00016517559
5,15625	2	-0,59610844	-0,28353101	-27,87536	0,00023828134	0,00045998837	0,00061050203
5,1660156	2	-0,56931376	-0,2288226	-24,160444	0,00011964081	0,00033778415	0,00045773201
5,1757813	2	-0,58203101	-0,17493786	-18,303394	-0,00023695515	-8,8335946e-06	7,2420517e-05
5,1855469	2	-0,53167105	-0,12787738	-12,942776	0,00071423681	0,00093827164	0,0011591236
5,1953125	2	-0,52263379	-0,090559483	-8,0262871	-0,00094614533	-0,00076425797	-0,00075895386
5,2050781	2	-0,48281312	-0,041067135	-2,5869906	0,0013126771	0,0014675702	0,0018054883
5,2148438	2	-0,49082398	-0,014502369	-0,63646585	-0,0013070393	-0,0011554065	-0,0011800404
5,2246094	2	-0,43753505	-0,061677676	0,46955422	0,0016342242	0,0018386126	0,0021869347
5,234375	2	-0,43020844	0,011455268	0,85730106	-0,0015480591	-0,0014161797	-0,0014258074
5,2441406	2	-0,39808154	0,010189041	-0,35399571	0,001704557	0,0018637411	0,0022103314
5,2539063	2	-0,3803575	-0,01916131	-0,34539029	-0,0015434179	-0,0014221038	-0,0013875536
5,2636719	2	-0,34374118	0,0065060332	0,10337681	0,0016334313	0,0017329415	0,0021078917
5,2734375	2	-0,32953858	-0,030575227	0,15327707	-0,0014738842	-0,001382731	-0,0013506267
5,2832031	2	-0,28038025	-0,0025187619	-0,02687797	0,0018022809	0,0019434377	0,0023094639
5,2929688	2	-0,26289821	-0,016367622	-0,30968338	-0,0017158252	-0,0015454727	-0,0015810367
5,3027344	2	-0,20584583	-0,053497218	-0,33142045	0,0019225489	0,0020903952	0,002481113
5,3125	2	-0,18403292	-0,0021253712	0,54761767	-0,001888696	-0,0017704298	-0,001793594
5,3222656	2	-0,12270808	-0,0080144964	-0,41937456	0,0021789502	0,0024503234	0,0027400577
5,3320313	2	-0,089629889	-0,0073308125	-0,62506646	-0,0021264986	-0,0020223802	-0,0019735864
5,3417969	2	-0,033320189	0,0083156861	0,013690442	0,0021710955	0,0023473541	0,0026641376
5,3515625	2	0,021345615	-0,021635089	-1,0780804	-0,0018567703	-0,0016937351	-0,001722353
5,3613281	2	0,091524124	0,024794787	-9,424612	0,0020727199	0,0022028794	0,0025448636
5,3710938	2	0,16176939	0,35606855	-30,037277	-0,0019610967	-0,001800377	-0,0017900611
5,3808594	2	0,23156404	0,76328069	-52,114426	0,001979796	0,0021481386	0,0024944441
5,390625	2	0,29589295	1,2275094	-72,724854	-0,0017810237	-0,0016814603	-0,0016295677
5,4003906	2	0,3717041	1,6684477	-91,01976	0,0020824485	0,0022295662	0,0025852432
5,4101563	2	0,3955698	2,1025417	-102,29437	-0,0019121515	-0,0018258941	-0,0018445801
5,4199219	2	0,43201089	2,4170358	-108,11727	0,0021355851	0,0022535597	0,0026331618
5,4296875	2	0,44785738	2,4679887	-111,79888	-0,0017428782	-0,0016233152	-0,0016556939
5,4394531	2	0,44389367	2,4144313	-111,46272	0,0017487805	0,0018618719	0,0022332214
5,4492188	2	0,45457482	2,4027157	-113,92951	-0,001410974	-0,0012542626	-0,001289252
5,4589844	2	0,42827249	2,3536696	-112,527	0,0013464944	0,0015044282	0,0018257295
5,46875	2	0,43912053	2,2557936	-111,83236	-0,00076272705	-0,0006541576	-0,00061034621
5,4785156	2	0,40071011	2,0700331	-114,2189	0,00068071351	0,00081764604	0,0010573672
5,4882813	2	0,42550206	1,9703929	-113,46923	-0,00020617504	-1,225897e-05	0,00014081772
5,4980469	2	0,40495753	1,9848548	-113,15228	0,00046937133	0,00057436002	0,00079367828
5,5078125	2	0,4117918	1,9995952	-111,99787	-0,00019789001	7,0392562e-05	0,00013106706
5,5175781	2	0,41790009	2,0244026	-110,98109	0,00027770619	0,0004749604	0,00061914546
5,5273438	2	0,41941881	2,1460969	-113,7256	-0,00019883776	5,532449e-05	9,4961579e-05
5,5371094	2	0,45464158	2,429898	-112,70598	0,00054650224	0,00063308212	0,00089670229
5,546875	2	0,47622919	2,7603478	-114,23159	-0,00026129442	-4,7665526e-05	2,8559298e-05
5,5566406	2	0,49864292	3,0471063	-119,6134	0,00036199071	0,00050980493	0,00069880515
5,5664063	2	0,52988529	3,2824728	-121,72624	-0,00014454994	0,00020835359	0,00028975584
5,5761719	2	0,52470326	3,4224484	-124,33878	0,00010558165	0,00026905647	0,00038432001
5,5859375	2	0,55278301	3,4431438	-125,42418	0,00042954745	0,00060037535	0,00076259027
5,5957031	2	0,52103996	3,4518857	-124,81436	-0,0006568284	-0,00049472507	-0,00044307162
5,6054688	2	0,55103064	3,4355114	-127,02467	0,0011335422	0,0012515892	0,0015669792
5,6152344	2	0,5219245	3,3812051	-124,71947	-0,0011267059	-0,00089282764	-0,00085995195
5,625	2	0,54291129	3,3362668	-123,32887	0,001516594	0,0016330775	0,0019888242
5,6347656	2	0,52283406	3,3116302	-125,31358	-0,0015239909	-0,0013634736	-0,0013808217
5,6445313	2	0,53318977	3,3179696	-124,55978	0,0017301687	0,0018428243	0,0022155475
5,6542969	2	0,52483678	3,3269043	-125,37836	-0,0015638937	-0,0013786264	-0,0014272454
5,6640625	2	0,53273082	3,3053002	-125,45821	0,0016620808	0,0017770509	0,0021738645
5,6738281	2	0,52324295	3,2995372	-124,24635	-0,0015470107	-0,0014180031	-0,0014352994
5,6835938	2	0,53690314	3,3262377	-127,05959	0,0017282246	0,0019024056	0,0021946335
5,6933594	2	0,53079486	3,396668	-125,15595	-0,0015315866	-0,0013968501	-0,0014010601
5,703125	2	0,55654645	3,5642657	-124,92752	0,0017817307	0,0019514563	0,0023048669
5,7128906	2	0,54894447	3,6928251	-126,89966	-0,001835415	-0,0017458877	-0,0017263758
5,7226563	2	0,5800283	3,8431652	-127,66935	0,0021089632	0,0022500027	0,0026089959
5,7324219	2	0,574646	4,0095062	-128,88455	-0,0019560808	-0,0018331768	-0,0018270069
5,7421875	2	0,59131026	4,0743427	-128,64159	0,0020946437	0,0022496956	0,0025714815
5,7519531	2	0,58815598	4,0883751	-128,33821	-0,0019960846	-0,0018272864	-0,0018012794
5,7617188	2	0,5974853	4,0762725	-129,92894	0,0022708166	0,0023829255	0,002779491
5,7714844	2	0,59387207	4,088325	-128,91518	-0,0019625181	-0,0018456248	-0,0017936309
5,78125	2	0,59709311	4,1078334	-128,05614	0,0018854067	0,0020045892	0,0024132913
5,7910156	2	0,58603644	4,0830836	-130,24957	-0,0019144353	-0,0017183968	-0,0017425267
5,8007813	2	0,59791088	4,0772433	-128,7148	0,0021359369	0,0022751808	0,0026608179
5,8105469	2	0,58874846	4,0849762	-130,12195	-0,0019208277	-0,0017905677	-0,001835124
5,8203125	2	0,59925437	4,0687671	-129,88451	0,0020121185	0,0021641732	0,0024749332
5,8300781	2	0,59126854	4,0795274	-128,5305	-0,0017680667	-0,0016035985	-0,0016085361
5,8398438	2	0,59731841	4,0946469	-130,43561	0,0018683134	0,0019924317	0,0023320485
5,8496094	2	0,60345173	4,1471663	-128,60521	-0,0016002555	-0,0015458734	-0,0014876033
5,859375	2	0,5991292	4,2513962	-127,95975	0,0016038895	0,0017383458	0,0020750815
5,8691406	2	0,62597394	4,3369036	-129,63943	-0,001048908	-0,00094249193	-0,00089356315
5,8789063	2	0,61243057	4,438899	-129,47884	0,00090692192	0,0010878558	0,0013361564
5,8886719	2	0,63896656	4,5542812	-131,34471	-0,00051015016	-0,0002698788	-0,00025222762
5,8984375	2	0,62789321	4,5975394	-132,30124	0,00056035438	0,00070784008	0,00095385773
5,9082031	2	0,64242125	4,6091132	-131,51765	-0,00019002461	3,9637962e-06	8,7918015e-05
5,9179688	2	0,63876629	4,595645	-132,70134	0,00030542581	0,00042651576	0,00060183625
5,9277344	2	0,63356757	4,5920362	-131,93854	-0,00020149906	5,3839321e-05	0,00010564487
5,9375	2	0,63804865	4,622004	-131,54945	0,00045995484	0,00062306633	0,00083503977
5,9472656	2	0,63691378	4,6010151	-133,57574	-0,00027422269	5,9619197e-07	8,8326196e-05
5,9570313	2	0,63811541	4,5883942	-131,10382	0,00043554613	0,0005583631	0,00075470866
5,9667969	2	0,64184546	4,5905981	-131,78084	-0,0002107917	7,8067387e-05	0,00016089136
5,9765625	2	0,63132286	4,5910578	-132,35075	0,00029420067	0,00041656298	0,0005852778
5,9863281	2	0,64907193	4,5856762	-131,42712	0,00012907099	0,00032662865	0,00041174819
5,9960938	2	0,62248588	4,5648999	-133,39659	-0,00032565417	-0,00010738484	8,5288775e-07
6,0058594	2	0,65210104	4,5749774	-131,70502	0,00077531405	0,00091421755	0,0011507366
6,015625	2	0,62300324	4,6402507	-132,07745	-0,00085554895	-0,00072122889	-0,00064506999
6,0253906	2	0,65710783	4,6747599	-134,00003	0,0013414916	0,0015046807	0,0018316463
6,0351563	2	0,63708901	4,7129097	-132,87798	-0,001404359	-0,0013003974	-0,001249837
6,0449219	2	0,65835118	4,7710843	-132,76047	0,0016769557	0,0018028914	0,0021484073
6,0546875	2	0,64942241	4,8184237	-132,49911	-0,0016076755	-0,0013950794	-0,0014070288
6,0644531	2	0,66064596	4,855545	-131,88942	0,0016388787	0,0017334081	0,0021679082
6,0742188	2	0,65191746	4,8540258	-134,01099	-0,0015302941	-0,0013841804	-0,0014291531
6,0839844	3	0,66084623	4,840672	-131,87064	0,0016229053	0,0017316549	0,0021345965
6,09375	3	0,65100789	4,862884	-131,5719	-0,0014511358	-0,0013329538	-0,0013055126
6,1035156	3	0,6662035	4,8490982	-133,5621	0,0017118374	0,0018965704	0,0022685446
6,1132813	3	0,64797044	4,8444185	-131,44138	-0,0017153523	-0,0016348123	-0,0016583034
6,1230469	3	0,66501856	4,8488379	-131,08984	0,0019772509	0,002098582	0,002482607
6,1328125	3	0,64879656	4,8364801	-131,66612	-0,0018935408	-0,0017664068	-0,0017250964
6,1425781	3	0,66244841	4,8622942	-131,09402	0,0021062468	0,0022538882	0,0025737807
6,1523438	3	0,65004826	4,8401256	-133,26756	-0,0020447564	-0,0019055472	-0,0019061606
6,1621094	3	0,65929413	4,8132944	-130,4931	0,002260607	0,0023939044	0,0027563863
6,171875	3	0,6555891	4,8153033	-130,62256	-0,001934877	-0,0017996145	-0,0017733846
6,1816406	3	0,66164732	4,8277025	-133,35509	0,0019812044	0,0021057932	0,0024787728
6,1914063	3	0,65165043	4,8352032	-131,88489	-0,001956159	-0,0018264122	-0,0017944016
6,2011719	3	0,66022873	4,8334517	-132,3812	0,0020567365	0,0022270507	0,0025547324
6,2109375	3	0,65292716	4,816803	-131,71172	-0,0017827972	-0,0017198977	-0,0017070328
6,2207031	3	0,66182256	4,8331575	-131,17717	0,0019550018	0,0020857865	0,0024552892
6,2304688	3	0,65404534	4,8301859	-132,88614	-0,0018324845	-0,0016967377	-0,0016867484
6,2402344	3	0,66031218	4,8163376	-131,04295	0,0020519979	0,0021442675	0,0025357448
6,25	3	0,65800071	4,8248639	-130,23718	-0,0017906203	-0,0016732486	-0,0016674289
6,2597656	3	0,65386176	4,8081174	-132,31175	0,0017873996	0,0019142689	0,002251046
6,2695313	3	0,66451788	4,8009849	-131,06837	-0,0013887316	-0,0012036767	-0,0011782148
6,2792969	3	0,64920545	4,810873	-132,56857	0,0013100215	0,0014380934	0,0017550559
6,2890625	3	0,66828966	4,8012495	-131,63818	-0,00085571571	-0,00064764218	-0,00059861236
6,2988281	3	0,64688563	4,8299046	-130,59709	0,00067125709	0,00081354473	0,0011007361
6,3085938	3	0,66568613	4,8334336	-133,19409	-0,00019377236	-6,2122417e-05	7,6222059e-05
6,3183594	3	0,65735817	4,8104758	-131,21472	0,00034165906	0,00048711096	0,0006685711
6,328125	3	0,65722466	4,7996411	-130,93338	-0,00018998631	5,7298021e-05	0,00010072865
6,3378906	3	0,65829277	4,790452	-133,99854	0,0003796333	0,00051370909	0,00067030347
6,3476563	3	0,65484643	4,8000159	-133,18253	-0,00023637038	8,6989312e-05	0,00015120211
6,3574219	3	0,66004515	4,7827439	-133,8847	0,00050980173	0,00060111505	0,00086501997
6,3671875	3	0,65867662	4,7603106	-132,63658	-0,00027544665	-1,6844569e-05	6,653645e-05
6,3769531	3	0,65195918	4,7721844	-131,96274	0,00032721955	0,0004983797	0,00067177892
6,3867188	3	0,66173911	4,7806077	-134,27518	-0,00015279067	0,00011135271	0,00022995046
6,3964844	3	0,64262152	4,7550468	-132,70258	6,9153379e-05	0,00025844696	0,00038249936
6,40625	3	0,66493511	4,7265525	-131,64171	0,00033696397	0,00056730281	0,00074685249
6,4160156	3	0,63191533	4,669486	-132,88094	-0,00060776365	-0,00042301632	-0,00034922952
6,4257813	3	0,66144705	4,6336751	-131,71741	0,0011322546	0,0012223215	0,0015951896
6,4355469	3	0,63037992	4,6060824	-133,151	-0,0011929177	-0,0010068044	-0,00099639653
6,4453125	3	0,65097451	4,5517583	-131,8551	0,0015377118	0,0016385618	0,0020222666
6,4550781	3	0,631423	4,5351238	-130,8119	-0,001550045	-0,001431869	-0,0014001312
6,4648438	3	0,63819885	4,495975	-133,73795	0,0017490155	0,001841487	0,0022551941
6,4746094	3	0,6286025	4,455688	-132,35466	-0,0015062381	-0,0013646377	-0,001381729
6,484375	3	0,63152313	4,4357376	-130,97093	0,0016267467	0,001777926	0,0021110531
6,4941406	3	0,62202692	4,371572	-132,22546	-0,001454497	-0,001399328	-0,001375874
6,5039063	3	0,63253284	4,344161	-131,40622	0,0017502422	0,0018961035	0,0023131936
6,5136719	3	0,61650276	4,3273654	-132,73314	-0,0016525895	-0,001529022	-0,0014933778
6,5234375	3	0,63037992	4,2889071	-131,84923	0,0017915621	0,0019482211	0,0022890484
6,5332031	3	0,60869217	4,2624373	-130,6879	-0,0018170213	-0,0017065003	-0,0017109641
6,5429688	3	0,62408805	4,2447414	-133,20705	0,0021560101	0,0022504264	0,0026363046
6,5527344	3	0,60598016	4,2214622	-131,26753	-0,0020627256	-0,0019863273	-0,0019280184
6,5625	3	0,61399937	4,1627135	-129,71706	0,0021661823	0,002302228	0,002668486
6,5722656	3	0,60467839	4,0622654	-130,79591	-0,0019512896	-0,0017787259	-0,0017460817
6,5820313	3	0,60768247	4,0053315	-130,43307	0,0021070756	0,0022723235	0,0026482558
6,5917969	3	0,59596658	3,9865253	-133,00621	-0,0019846917	-0,0018473946	-0,0018269895
6,6015625	3	0,59625864	3,916832	-132,48666	0,0020209183	0,0021495684	0,0025561005
6,6113281	3	0,58628678	3,8513656	-131,33046	-0,0018398059	-0,0017390564	-0,0016883161
6,6210938	3	0,59440613	3,8010695	-133,04099	0,0021962381	0,002264132	0,0027275174
6,6308594	3	0,58028698	3,7831893	-131,87527	-0,0019774262	-0,0018410636	-0,0017642647
6,640625	3	0,58593631	3,7533798	-130,20152	0,0021238592	0,002263542	0,0026288887
6,6503906	3	0,57527184	3,6666317	-132,59334	-0,0018823595	-0,0017324886	-0,0017151681
6,6601563	3	0,57559729	3,6232173	-130,25125	0,0018385644	0,001973277	0,0023301628
6,6699219	3	0,57505488	3,6065838	-131,07202	-0,0015402876	-0,0013623108	-0,0014547401
6,6796875	3	0,56422353	3,5636115	-130,31519	0,001578952	0,0017194767	0,0020784857
6,6894531	3	0,57808399	3,5233285	-129,01402	-0,0010966058	-0,00095087907	-0,00092842994
6,6992188	3	0,55089712	3,4818912	-130,8662	0,00085548376	0,0011041249	0,0013181467
6,7089844	3	0,56857109	3,4214849	-130,50249	-0,00039002686	-0,0001651136	-7,0557726e-05
6,71875	3	0,54921985	3,3313847	-130,65593	0,00048923114	0,00063489104	0,00083013345
6,7285156	3	0,55342555	3,2360997	-131,44446	-0,00025676485	-6,1906758e-06	7,0760871e-05
6,7382813	3	0,54208517	3,1721592	-129,30579	0,0002395209	0,00044282904	0,00059895171
6,7480469	3	0,53576827	3,1457412	-130,03215	-0,00014122741	0,00017715633	0,00023021334
6,7578125	3	0,53830504	3,0894465	-129,23279	0,00051011523	0,0006116291	0,00085757824
6,7675781	3	0,53325653	3,0531948	-127,52161	-0,00039541291	-8,7227818e-05	-2,7918286e-05
6,7773438	3	0,52765727	2,9992383	-129,49884	0,00044922435	0,00054801884	0,00077847618
6,7871094	3	0,52879214	2,9429247	-128,38153	-0,00015857859	3,7628779e-05	0,00016113307
6,796875	3	0,51393032	2,9110293	-127,30323	0,00027516429	0,0003772293	0,00052367931
6,8066406	3	0,52781582	2,8398352	-128,9283	0,00011017293	0,00023584624	0,00047377296
6,8164063	3	0,4977417	2,792346	-126,97845	-0,00032051085	-0,00016911144	-3,2189564e-05
6,8261719	3	0,52417755	2,7484875	-127,8276	0,00082168344	0,00090733002	0,0012161591
6,8359375	3	0,49049854	2,7049849	-126,8791	-0,00086962717	-0,00066346303	-0,00061820447
6,8457031	3	0,51106811	2,6504667	-124,80804	0,0013078003	0,001442157	0,0018063127
6,8554688	3	0,47955871	2,5442357	-126,73997	-0,0014730109	-0,0013080459	-0,0012944575
6,8652344	3	0,48812032	2,4581461	-124,96602	0,0017154797	0,0018378689	0,0022281718
6,875	3	0,47276616	2,4040244	-124,16582	-0,0015797579	-0,0014741601	-0,0014211182
6,8847656	3	0,47486901	2,3124537	-123,67828	0,0016464608	0,0017891261	0,0021842713
6,8945313	3	0,45923948	2,2339439	-121,59108	-0,0014986331	-0,001413832	-0,0013782796
6,9042969	3	0,45480847	2,1840942	-121,02267	0,0016978459	0,0018649688	0,0022261841
6,9140625	3	0,4418242	2,1358826	-120,06277	-0,0014277889	-0,0014000032	-0,0013525968
6,9238281	3	0,45701146	2,0948117	-117,96221	0,0016706348	0,0017837273	0,002161836
6,9335938	3	0,43388844	2,0343325	-118,51463	-0,0017021556	-0,0016611816	-0,001569498
6,9433594	3	0,44296741	1,9596758	-115,39992	0,0020840673	0,002204262	0,0026223008
6,953125	3	0,41980267	1,9158536	-113,96762	-0,0019378029	-0,0018472394	-0,0017902139
6,9628906	3	0,42642832	1,8394889	-113,92973	0,0021460217	0,0022327784	0,0026098453
6,9726563	3	0,41235089	1,7779109	-110,94897	-0,0019885504	-0,0018695077	-0,0018843991
6,9824219	3	0,42164683	1,7147552	-109,59249	0,0022417796	0,0023862675	0,0027800621
6,9921875	3	0,39890766	1,6369405	-106,91945	-0,0020283309	-0,0018968772	-0,0019156752
7,0019531	3	0,39167285	1,5763203	-104,48182	0,0020103035	0,0021655604	0,0024708994
7,0117188	3	0,36859989	1,4585168	-103,54428	-0,0018886919	-0,0017865333	-0,0017111937
7,0214844	3	0,38568139	1,3551015	-99,202507	0,00214559	0,0022746371	0,0026318189
7,03125	3	0,35846114	1,2969726	-95,197189	-0,0019149976	-0,0018113032	-0,0018273183
7,0410156	3	0,35848618	1,2324979	-92,185844	0,0020713075	0,0021880833	0,0025574914
7,0507813	3	0,3449595	1,1640435	-87,995964	-0,0018178942	-0,0016712262	-0,0017209142
7,0605469	3	0,32847047	1,091195	-85,60376	0,0019181159	0,0020542641	0,0024518457
7,0703125	3	0,31011224	1,0230261	-81,382584	-0,0017711048	-0,0016139167	-0,0015946061
7,0800781	3	0,31517744	0,97390646	-76,749008	0,0018223933	0,0019907884	0,0022948785
7,0898438	3	0,31357527	0,88081539	-74,148613	-0,001292377	-0,0011528383	-0,0011103338
7,0996094	3	0,2779603	0,80556124	-69,233566	0,0012550078	0,0013392573	0,0016306291
7,109375	3	0,3032279	0,76008356	-65,178459	-0,00072689098	-0,00053599698	-0,00047784255
7,1191406	3	0,26309013	0,68462855	-61,3158	0,00067994453	0,00085405307	0,0010937059
7,1289063	3	0,26437521	0,62845165	-56,44569	-0,00024992303	-0,00013105862	-2,6429334e-05
7,1386719	3	0,23502707	0,55721664	-52,179749	0,00029501793	0,00043847787	0,00063308713
7,1484375	3	0,21551728	0,46497491	-46,237541	-0,00018941426	5,5906276e-05	0,00016768368
7,1582031	3	0,20806551	0,42581296	-40,979794	0,00045061726	0,00054916472	0,0007980754
7,1679688	3	0,20384312	0,3478353	-37,237556	-0,00025120782	7,3431002e-05	9,64418e-05
7,1777344	3	0,20084739	0,26988694	-30,96398	0,00048786608	0,00056183885	0,00081199646
7,1875	3	0,18413305	0,20681843	-25,273283	-0,00028009669	2,3268949e-05	6,618051e-05
7,1972656	3	0,15789747	0,15231036	-20,317453	0,00036825618	0,00052056595	0,00068385224
7,2070313	3	0,1531744	0,12675925	-13,624057	-8,7232183e-05	0,00014455829	0,00025697926
7,2167969	3	0,10652781	0,083209664	-8,5975971	-4,2073098e-05	0,00023342072	0,00035186857
7,2265625	3	0,12012959	-0,0059835613	-2,1179392	0,0004715496	0,00064744469	0,00086789706
7,2363281	3	0,072665215	-0,0071978197	0,19021332	-0,0005781019	-0,00038084399	-0,00036557554
7,2460938	3	0,099217892	-0,015214551	-0,39171427	0,0011477665	0,0012683939	0,0015908403
7,2558594	3	0,047347546	-0,027099252	-0,23262575	-0,0012627955	-0,0011160115	-0,0011225461
7,265625	3	0,038877726	-0,037607644	-0,12192875	0,0015166162	0,0016561307	0,0020828743
7,2753906	3	0,0013852119	-0,027896371	-0,19513071	-0,001554821	-0,0014221984	-0,0014036399
7,2851563	3	-0,013535023	0,0050336123	-0,32225624	0,0016682113	0,0018374919	0,0021864201
7,2949219	3	-0,046846867	0,0037000515	-0,28129667	-0,0015536143	-0,0013754279	-0,0014374582
7,3046875	3	-0,069519281	-0,030691735	0,13148412	0,0016650899	0,0017735326	0,0021662544
7,3144531	3	-0,11047482	-0,036908872	0,10762364	-0,001450259	-0,0013491894	-0,001264115
7,3242188	3	-0,1357758	-0,017244089	-0,20558015	0,0016955144	0,0018223469	0,0021924824
7,3339844	3	-0,19290328	-0,018374808	-0,45770779	-0,0016284558	-0,0015611738	-0,0015436034
7,34375	3	-0,22044063	-0,013798848	0,33505261	0,0018783803	0,0020033433	0,0024561128
7,3535156	3	-0,28546214	-0,016419031	0,0071525574	-0,0018081792	-0,0017124567	-0,0016476375
7,3632813	3	-0,31888247	0,0045033172	0,15607104	0,0020708698	0,0022478332	0,0025875079
7,3730469	3	-0,39270759	-0,005936902	-1,0198541	-0,0020491132	-0,0018980772	-0,001883223
7,3828125	3	-0,45258045	-0,035151187	-2,0853617	0,0022847988	0,0024245959	0,0027746891
7,3925781	3	-0,54901123	-0,23483439	-17,271862	-0,0020277381	-0,0018832604	-0,0018022247
7,4023438	3	-0,61500907	-0,6174652	-36,749001	0,0019152128	0,0021534029	0,0025195128
7,4121094	3	-0,68376064	-1,0610532	-56,444687	-0,0019724467	-0,0018489464	-0,0018278635
7,421875	3	-0,72666049	-1,6130924	-73,729393	0,0020749136	0,0022465668	0,0026727938
7,4316406	3	-0,7757771	-2,1023126	-88,577385	-0,0018349719	-0,0016975474	-0,0016809802
7,4414063	3	-0,79547882	-2,3724458	-97,362961	0,0020069522	0,002128626	0,0025406985
7,4511719	3	-0,81661582	-2,4491429	-103,45303	-0,0018589719	-0,0017820874	-0,0017748488
7,4609375	3	-0,81094146	-2,4548194	-103,93196	0,0021138587	0,0022527315	0,0026369151
7,4707031	3	-0,81471324	-2,4776101	-103,5374	-0,0019077309	-0,0018024591	-0,0017646409
7,4804688	3	-0,80886364	-2,4210896	-105,9614	0,0019249073	0,0019861024	0,0024039664
7,4902344	3	-0,79204917	-2,2297792	-104,04407	-0,0014809566	-0,001357289	-0,0013561599
7,5	3	-0,79119802	-2,0144534	-101,72619	0,0014916762	0,0016320531	0,0019827296
7,5097656	3	-0,76654792	-1,9532214	-101,16504	-0,0010428458	-0,00086900441	-0,00091448845
7,5195313	3	-0,78589082	-1,9459852	-99,122208	0,00086462521	0,00099502224	0,001280191
7,5292969	3	-0,7636857	-1,9459606	-100,43314	-0,00031580657	-0,0001318485	2,344168e-06
7,5390625	3	-0,78129292	-1,9512459	-99,057335	0,00035117957	0,00057541183	0,0007362403
7,5488281	3	-0,783813	-2,0354416	-97,55938	-0,00026555682	1,1921948e-05	7,4765121e-05
7,5585938	3	-0,80429912	-2,3049786	-102,96224	0,00036070883	0,00050869002	0,00067352876
7,5683594	3	-0,83197832	-2,629904	-106,06651	-0,00014076412	0,00014972102	0,00019770814
7,578125	3	-0,8549428	-2,9550047	-113,10211	0,00054377451	0,00064400025	0,00089597056
7,5878906	3	-0,87687254	-3,2710624	-119,21101	-0,00038313662	-7,0879323e-05	6,6605571e-06
7,5976563	3	-0,89483023	-3,4380472	-120,63274	0,00041859722	0,00057229528	0,00075921358
7,6074219	3	-0,89357853	-3,4385502	-123,93533	-0,00015511725	7,6400902e-05	0,00019979685
7,6171875	3	-0,90651274	-3,3934236	-123,57926	0,00021185157	0,00034116267	0,00051820348
7,6269531	3	-0,88653564	-3,3894081	-123,22096	0,00016251551	0,0004235185	0,00055508775
7,6367188	3	-0,91151953	-3,4228117	-125,45982	-0,00031965313	-0,0001862811	-1,5478727e-05
7,6464844	3	-0,87700605	-3,36025	-123,61379	0,00091699982	0,0010925005	0,0013798447
7,65625	3	-0,90281606	-3,2526336	-124,12465	-0,00095006527	-0,00083127536	-0,00081870367
7,6660156	3	-0,87549567	-3,2445312	-124,6018	0,0013898934	0,0014655094	0,0018395436
7,6757813	3	-0,89640737	-3,2688262	-122,66384	-0,00140749	-0,0013111649	-0,0012764806
7,6855469	3	-0,88241339	-3,2797844	-123,15396	0,0016846786	0,0018275954	0,0022018102
7,6953125	3	-0,89395404	-3,2447903	-122,88731	-0,0015614813	-0,0014173151	-0,0014212338
7,7050781	3	-0,88686943	-3,2328851	-121,76011	0,0016372419	0,0017707463	0,0021504338
7,7148438	3	-0,89901924	-3,3171086	-123,90364	-0,0015131864	-0,0014179079	-0,0013843589
7,7246094	3	-0,8940208	-3,4084671	-121,90059	0,0017586706	0,0018708159	0,002278558
7,734375	3	-0,91917992	-3,5846357	-124,71809	-0,0015714387	-0,0014420982	-0,0013692454
7,7441406	3	-0,91777802	-3,770705	-127,6812	0,0017420156	0,0018426018	0,0022669057
7,7539063	3	-0,94805241	-3,8951869	-128,9971	-0,0017493304	-0,0016316817	-0,0015927327
7,7636719	3	-0,93669534	-3,9807489	-132,46793	0,0021173528	0,0021948793	0,0025557815
7,7734375	3	-0,95973492	-4,0327277	-133,15482	-0,0020233025	-0,0018533291	-0,0018612092
7,7832031	3	-0,94925404	-4,0391541	-133,1577	0,0021358803	0,0022894333	0,0026950638
7,7929688	3	-0,95458627	-4,050252	-135,02983	-0,0019356405	-0,0017425402	-0,0017760135
7,8027344	3	-0,94717622	-4,048049	-133,237	0,0020900602	0,0022517834	0,0026422837
7,8125	3	-0,95542908	-4,0180182	-134,1593	-0,0020622478	-0,0019398915	-0,0019141508
7,8222656	3	-0,9517324	-4,0234609	-135,25793	0,0020397822	0,0022293911	0,0025757004
7,8320313	3	-0,95596313	-4,0224242	-133,99812	-0,0017521955	-0,0016764574	-0,0016402148
7,8417969	3	-0,94576597	-4,0193272	-135,86244	0,0021033215	0,0022410047	0,0025770296
7,8515625	3	-0,95619678	-4,0134296	-134,80135	-0,0020105923	-0,0018935855	-0,0018697979
7,8613281	3	-0,94803572	-3,9942837	-133,98685	0,0020765003	0,0022275811	0,0026247683
7,8710938	3	-0,95717311	-4,0293503	-135,85892	-0,0018661233	-0,0017592589	-0,0017579806
7,8808594	3	-0,95496178	-4,0797987	-133,59038	0,0019368266	0,0020166733	0,0023705466
7,890625	3	-0,96153736	-4,1515589	-134,64293	-0,001602511	-0,0014745443	-0,0014788241
7,9003906	3	-0,97412109	-4,2303476	-136,882	0,0017164852	0,0018480101	0,0022281846
7,9101563	3	-0,96575141	-4,3026457	-136,11635	-0,001283343	-0,0010889345	-0,0010802175
7,9199219	3	-0,99134445	-4,4005642	-137,61235	0,0010952393	0,001220111	0,0014804449
7,9296875	3	-0,97458839	-4,4722719	-137,95221	-0,0005316672	-0,00036748563	-0,00028559953
7,9394531	3	-0,9947741	-4,4831882	-138,65663	0,00063389045	0,00075129897	0,00097086502
7,9492188	3	-0,98382592	-4,4973292	-141,21724	-0,00034688585	-6,3280895e-05	-3,4015975e-05
7,9589844	3	-0,99133611	-4,4989176	-139,56013	0,00028743542	0,00051116117	0,00068544969
7,96875	3	-0,99167824	-4,4865198	-139,4481	-7,8919329e-05	0,00011234821	0,00018556268
7,9785156	3	-0,9852612	-4,4852509	-141,69987	0,00046804076	0,00059730501	0,00083207118
7,9882813	3	-0,98858237	-4,4675617	-139,45804	-0,00035836975	-7,2914263e-05	5,1908137e-06
7,9980469	3	-0,98635435	-4,4657793	-141,85338	0,00050153246	0,00059817266	0,00083107082
8,0078125	3	-0,98622918	-4,4739351	-139,47554	-0,00025160515	6,2498875e-05	0,0001081558
8,0175781	3	-0,9936893	-4,4642763	-138,36577	0,00034702741	0,00044321423	0,00060956483
8,0273438	3	-0,97982049	-4,4775085	-140,51634	3,6778383e-05	0,00023168046	0,0003735965
8,0371094	3	-1,0038948	-4,4805965	-139,03738	-0,00014126211	2,1331944e-05	0,00013680183
8,046875	3	-0,97681642	-4,486764	-139,70074	0,00066150492	0,00082610676	0,0010425112
8,0566406	3	-1,0075164	-4,5214853	-140,68828	-0,00075505773	-0,00051126245	-0,0004846738
8,0664063	3	-0,98076344	-4,5321541	-140,84033	0,0011910709	0,0013323927	0,0016133534
8,0761719	3	-1,0099781	-4,5838022	-143,0507	-0,0013068266	-0,0012049121	-0,0011560882
8,0859375	4	-0,99455714	-4,643856	-141,19742	0,0016345911	0,0017643038	0,0021650395
8,0957031	4	-1,0094523	-4,6672606	-140,77144	-0,001568749	-0,0014136622	-0,0014596337
8,1054688	4	-1,0012329	-4,6706223	-144,20035	0,0016915022	0,001801638	0,0022222975
8,1152344	4	-1,0113049	-4,6740961	-142,57132	-0,0015291093	-0,0013830409	-0,0013812745
8,125	4	-1,0011661	-4,6742949	-142,72162	0,001721443	0,0018921386	0,0021802359
8,1347656	4	-1,0103536	-4,6771641	-143,2888	-0,0015035517	-0,001383309	-0,0013819028
8,1445313	4	-0,99812031	-4,6440158	-141,76018	0,0016241253	0,0017712376	0,0020913971
8,1542969	4	-1,0169792	-4,6594062	-144,23477	-0,0016858416	-0,0015519779	-0,0015122779
8,1640625	4	-0,99788666	-4,6784115	-142,37395	0,0019685626	0,0020718423	0,0024883393
8,1738281	4	-1,0144341	-4,6525817	-141,19952	-0,0019133685	-0,0017637974	-0,0017710374
8,1835938	4	-0,99973083	-4,6543579	-144,58745	0,0020771553	0,0022304563	0,0025896314
8,1933594	4	-1,0116553	-4,6427855	-143,4613	-0,0019529933	-0,0018582389	-0,0018298279
8,203125	4	-1,0004234	-4,6357608	-143,16565	0,0022872628	0,0024287612	0,0027852189
8,2128906	4	-1,0069907	-4,6518226	-143,3653	-0,0020868671	-0,0019413473	-0,001870295
8,2226563	4	-1,0054135	-4,6414256	-142,00949	0,0020228541	0,0021465721	0,0025616637
8,2324219	4	-1,0125232	-4,6376581	-144,09424	-0,0018651171	-0,0017221888	-0,0016987871
8,2421875	4	-0,99901319	-4,6410036	-142,6163	0,0021434315	0,0022971847	0,0026570291
8,2519531	4	-1,009227	-4,6341152	-141,05452	-0,0019299949	-0,0017719249	-0,0018017105
8,2617188	4	-1,0001063	-4,6401825	-143,76115	0,0019835981	0,0020888813	0,0024904767
8,2714844	4	-1,0095274	-4,6192708	-143,32741	-0,0018096421	-0,0017127155	-0,001698077
8,28125	4	-1,0014832	-4,607873	-143,15509	0,0019254574	0,0021150808	0,002501064
8,2910156	4	-1,0055637	-4,6338906	-143,00862	-0,001822714	-0,0016567636	-0,001727147
8,3007813	4	-1,0073078	-4,6402001	-142,37306	0,0018975982	0,0020570315	0,0023957004
8,3105469	4	-0,99809527	-4,6296992	-144,5652	-0,0014916906	-0,0013145646	-0,0012918995
8,3203125	4	-1,0125315	-4,6307268	-143,03294	0,0013763412	0,0015130782	0,0017927733
8,3300781	4	-0,99368095	-4,623919	-141,69144	-0,000870194	-0,00073869608	-0,00064715918
8,3398438	4	-1,0120392	-4,6329002	-143,87587	0,00077784382	0,0009609558	0,001185832
8,3496094	4	-0,99384785	-4,6030908	-143,33681	-0,00033013726	-0,00020415202	-5,9765007e-05
8,359375	4	-1,0047626	-4,5801382	-143,2065	0,00030881009	0,00049852231	0,00068298262
8,3691406	4	-1,0029852	-4,6075773	-143,78993	-0,00017599495	0,0001060481	0,00021193751
8,3789063	4	-0,99861264	-4,6009741	-142,62277	0,00037280429	0,00056133227	0,00073914131
8,3886719	4	-0,999856	-4,5750737	-145,10158	-0,00022388603	6,1634782e-05	0,00014194855
8,3984375	4	-0,99491596	-4,5423565	-144,8085	0,00051815994	0,00058924651	0,0008015557
8,4082031	4	-0,99372268	-4,500144	-143,19627	-0,00030224575	8,1238977e-06	1,4679972e-05
8,4179688	4	-0,99731922	-4,4965391	-144,21596	0,00037466252	0,00049778377	0,00072400208
8,4277344	4	-0,98633766	-4,446465	-140,95573	-0,00010934744	8,7103836e-05	0,00018399413
8,4375	4	-1,0022342	-4,4041119	-141,67326	7,6241573e-05	0,00030774972	0,00041744992
8,4472656	4	-0,97512245	-4,3870993	-140,69125	0,00030477263	0,00058697158	0,00072539964
8,4570313	4	-1,0000145	-4,3367772	-138,78375	-0,00042242708	-0,00029879753	-0,00025219138
8,4667969	4	-0,96529245	-4,2704549	-141,98073	0,0010332001	0,0011519315	0,0015249987
8,4765625	4	-0,99156976	-4,2203326	-140,93063	-0,0011939637	-0,0010254794	-0,0010385014
8,4863281	4	-0,96684456	-4,1903834	-139,74919	0,001439931	0,0015651349	0,0019777347
8,4960938	4	-0,98212361	-4,195055	-141,81035	-0,0014689575	-0,0013611024	-0,001377333
8,5058594	4	-0,96884727	-4,1655517	-140,85185	0,001654355	0,0018320638	0,0021585263
8,515625	4	-0,97656608	-4,1026096	-141,4668	-0,0015569037	-0,0013971871	-0,0014165884
8,5253906	4	-0,96675277	-4,0869288	-140,24953	0,0016372617	0,0017746405	0,0021853324
8,5351563	4	-0,9719348	-4,0574083	-138,16879	-0,0014684185	-0,0013590527	-0,0013093773
8,5449219	4	-0,9578824	-4,0351791	-139,36998	0,0017183071	0,0018099321	0,0021879652
8,5546875	4	-0,96964002	-3,9871836	-138,85048	-0,0017058002	-0,0015529945	-0,0015634025
8,5644531	4	-0,95163226	-3,9358332	-137,82045	0,0018334512	0,0019930562	0,0023484486
8,5742188	4	-0,96482515	-3,9113822	-138,94078	-0,0017622968	-0,0016917229	-0,0016509503
8,5839844	4	-0,94285369	-3,8344681	-136,77238	0,0021353874	0,0022382198	0,0025976847
8,59375	4	-0,9557879	-3,7403429	-138,20155	-0,0020259011	-0,0018928958	-0,0018694374
8,6035156	4	-0,93672872	-3,7026167	-138,08516	0,0022241657	0,0023751508	0,0027702798
8,6132813	4	-0,94060063	-3,6573052	-137,06401	-0,0019593064	-0,00182667	-0,0018102274
8,6230469	4	-0,93240619	-3,6097388	-138,99559	0,0020870916	0,0021717872	0,0025613564
8,6328125	4	-0,93589425	-3,5487728	-137,4189	-0,0019714709	-0,0018186595	-0,001830674
8,6425781	4	-0,92697382	-3,4989812	-136,86386	0,0021005811	0,0022408473	0,0026013004
8,6523438	4	-0,92845082	-3,4712911	-136,70744	-0,0017642372	-0,0016142508	-0,0016466514
8,6621094	4	-0,91851234	-3,4285648	-134,03217	0,0019918436	0,0021254525	0,0024869069
8,671875	4	-0,92481256	-3,3743348	-134,69746	-0,0019532521	-0,0017677976	-0,0017871655
8,6816406	4	-0,9142065	-3,3552141	-135,25928	0,002090934	0,0022532826	0,0026724231
8,6914063	4	-0,91794491	-3,3154051	-133,29027	-0,0019858952	-0,0018446676	-0,001781486
8,7011719	4	-0,91008425	-3,271204	-135,44899	0,001983606	0,0020549113	0,0024935096
8,7109375	4	-0,90408444	-3,203886	-134,32202	-0,0015922886	-0,0014198497	-0,0014330656
8,7207031	4	-0,90672135	-3,1085534	-133,45387	0,0015606586	0,0017267739	0,0020749273
8,7304688	4	-0,88750362	-3,0691891	-134,38029	-0,0011617555	-0,0010008744	-0,00099429581
8,7402344	4	-0,90197325	-3,0234559	-131,578	0,00099135691	0,0011904661	0,0014751684
8,75	4	-0,87379336	-2,9630115	-130,89326	-0,00046183655	-0,00024526656	-0,0001621015
8,7597656	4	-0,88815451	-2,8899276	-131,13263	0,00044944641	0,00058189122	0,00081116473
8,7695313	4	-0,87592959	-2,8184669	-129,23598	-0,00026102964	-2,2959866e-05	7,0270908e-05
8,7792969	4	-0,87638855	-2,7935038	-130,11632	0,00035477427	0,00055005495	0,00074749254
8,7890625	4	-0,87133169	-2,7545507	-128,0457	-9,891497e-05	0,00018579478	0,00021316846
8,7988281	4	-0,86221099	-2,6932354	-127,5329	0,00043910742	0,00057282788	0,00079523912
8,8085938	4	-0,86230278	-2,663516	-128,53828	-0,00032913286	-7,400653e-05	-4,284404e-05
8,8183594	4	-0,85913181	-2,6064763	-125,89043	0,00047168296	0,00058985094	0,00079201756
8,828125	4	-0,85052848	-2,5341411	-124,56983	-0,00021601949	6,5928907e-05	9,9523168e-05
8,8378906	4	-0,85570216	-2,4703333	-123,21302	0,00025332053	0,00041083113	0,00056034245
8,8476563	4	-0,83270431	-2,3917377	-120,95813	5,2985615e-05	0,00032370634	0,00039300683
8,8574219	4	-0,85019469	-2,3309371	-120,84798	-0,00022226173	-6,0512248e-05	3,0790834e-05
8,8671875	4	-0,81304431	-2,2651844	-116,79002	0,00078142661	0,00093493197	0,0012146621
8,8769531	4	-0,83801985	-2,1759939	-115,328	-0,00090749108	-0,00074795494	-0,00075441756
8,8867188	4	-0,80523372	-2,118129	-115,68629	0,0013004404	0,0014405536	0,0017151262
8,8964844	4	-0,82348347	-2,0558252	-112,51381	-0,0013966634	-0,0013028294	-0,0012557346
8,90625	4	-0,80210447	-1,9976662	-111,51994	0,0017058139	0,0018288575	0,002220514
8,9160156	4	-0,80644369	-1,949363	-109,99393	-0,0015765883	-0,001465541	-0,0014336989
8,9257813	4	-0,79475284	-1,868806	-107,23662	0,001652607	0,001836527	0,0022137188
8,9355469	4	-0,79687238	-1,8245298	-107,00125	-0,0014787912	-0,0013866693	-0,0013620153
8,9453125	4	-0,78004122	-1,7696059	-102,48257	0,0017094582	0,0018581662	0,0022194553
8,9550781	4	-0,78655839	-1,6936642	-100,83675	-0,001579183	-0,0014298958	-0,0014751251
8,9648438	4	-0,76592207	-1,6287632	-101,49205	0,0016384319	0,0018004162	0,002137199
8,9746094	4	-0,778898	-1,5570842	-97,890289	-0,0017156043	-0,0016021578	-0,0015679295
8,984375	4	-0,75081825	-1,4858145	-96,496658	0,0020670644	0,0022142234	0,0025802657
8,9941406	4	-0,76024771	-1,4131005	-92,365387	-0,001992122	-0,0018526217	-0,0018563531
9,0039063	4	-0,73982	-1,3245234	-88,731888	0,0021707874	0,0022891406	0,0026839434
9,0136719	4	-0,73926926	-1,2510763	-87,28154	-0,0019341864	-0,0017825699	-0,0018267974
9,0234375	4	-0,72475791	-1,1821575	-82,710159	0,0021741728	0,0022934081	0,0026695458
9,0332031	4	-0,72379827	-1,0892594	-78,652428	-0,0020466112	-0,0019151608	-0,001920973
9,0429688	4	-0,7112062	-1,02193	-76,54332	0,0021039427	0,0023011509	0,0025711625
9,0527344	4	-0,70835233	-0,95255214	-71,646385	-0,001773857	-0,0016281595	-0,0016175379
9,0625	4	-0,68910956	-0,87345439	-67,873856	0,0020442936	0,0022179373	0,0025601387
9,0722656	4	-0,69244742	-0,81029564	-63,414238	-0,0019996262	-0,0019016261	-0,001916463
9,0820313	4	-0,67683458	-0,72307396	-59,219543	0,0020584869	0,0022073742	0,0025775668
9,0917969	4	-0,67722678	-0,68537647	-57,699009	-0,0018058298	-0,0016756465	-0,0017143649
9,1015625	4	-0,66169739	-0,64581782	-52,288658	0,0019614466	0,0020565083	0,0024420416
9,1113281	4	-0,65443754	-0,57065088	-48,54776	-0,0016457714	-0,0015876831	-0,0015741461
9,1210938	4	-0,64734459	-0,507635	-45,762455	0,0017742567	0,0019506167	0,0022603914
9,1308594	4	-0,61893106	-0,43465826	-41,121674	-0,0013668532	-0,0012066563	-0,0011741931
9,140625	4	-0,63249111	-0,39739776	-37,582611	0,001184169	0,0013939887	0,0016778188
9,1503906	4	-0,59513211	-0,36316103	-32,361412	-0,00069803634	-0,00048434842	-0,00040102444
9,1601563	4	-0,5981195	-0,27937359	-26,667025	0,00069411664	0,00079955265	0,0010591573
9,1699219	4	-0,55879116	-0,21444066	-23,165457	-0,00027082892	-0,00014545949	-6,0378807e-05
9,1796875	4	-0,55003762	-0,16877101	-16,684122	0,00033543337	0,00053128821	0,00072684768
9,1894531	4	-0,53793788	-0,11284082	-11,577643	-7,4323434e-05	0,00012339049	0,00020224754
9,1992188	4	-0,50661206	-0,082403608	-6,8019705	0,00043086871	0,00053694705	0,0007876138
9,2089844	4	-0,51287055	-0,029535592	-1,6555376	-0,00024266762	-6,6161738e-06	-7,0915848e-06
9,21875	4	-0,48141122	0,010276213	-0,53068626	0,00048517282	0,00060692226	0,00079726911
9,2285156	4	-0,44540405	-0,034603011	0,42647123	-0,00030032327	1,9519066e-05	1,6588019e-05
9,2382813	4	-0,43929577	-0,015575532	-0,012237579	0,00035516324	0,00047779613	0,00066334038
9,2480469	4	-0,39052963	0,0020655803	-0,37344173	-3,0954179e-05	0,00021581523	0,00023825996
9,2578125	4	-0,38397908	-0,043552928	-0,25391579	-1,9472154e-05	0,00020913401	0,0003164899
9,2675781	4	-0,3279531	-0,002877228	0,30292198	0,00048922328	0,00062273961	0,00082393782
9,2773438	4	-0,3338778	-0,028996076	0,079069287	-0,00064464769	-0,00037576145	-0,00034073048
9,2871094	4	-0,26629448	-0,012959819	-0,27727336	0,0010876879	0,0012107494	0,0015044822
9,296875	4	-0,26118755	0,020451844	-0,46810135	-0,0012681744	-0,0010932616	-0,0011196805
9,3066406	4	-0,20160675	-0,032322016	0,060908496	0,0015724698	0,0016875959	0,0020651401
9,3164063	4	-0,17658114	-0,015954114	-0,21748245	-0,001559515	-0,0014239114	-0,0014796533
9,3261719	4	-0,12184024	-0,016349182	-0,50324947	0,0017317054	0,0018604052	0,0022380252
9,3359375	4	-0,082194805	-0,017978903	-0,32700598	-0,0015260315	-0,0013690752	-0,001411456
9,3457031	4	-0,023390055	0,0085819513	-0,20038337	0,0016863812	0,0017648451	0,0021550537
9,3554688	4	0,026435852	-0,027219113	-1,6253068	-0,0014357577	-0,0013274285	-0,0013609166
9,3652344	4	0,092867613	0,045331288	-11,487343	0,0015696749	0,001689618	0,0020451546
9,375	4	0,15873194	0,39880732	-33,246037	-0,0016283613	-0,0015125547	-0,0015353367
9,3847656	4	0,22667408	0,86291891	-54,226387	0,0020113979	0,0020960232	0,0024525458
9,3945313	4	0,29557586	1,2893711	-73,805008	-0,0018329106	-0,001703624	-0,0017799606
9,4042969	4	0,3661716	1,6428173	-92,261452	0,0020901163	0,0021842793	0,0025696596
9,4140625	4	0,3899622	2,0406487	-102,51437	-0,0019473506	-0,0018196257	-0,0018894766
9,4238281	4	0,44129848	2,3861971	-107,0165	0,0022890801	0,0024239032	0,0028196946
9,4335938	4	0,44224143	2,4584479	-110,96165	-0,0020822894	-0,0019412097	-0,0019251683
9,4433594	4	0,43640852	2,3687515	-110,25326	0,0020399138	0,0021683159	0,002584388
9,453125	4	0,43957949	2,3355162	-112,39685	-0,0018267533	-0,0017033292	-0,0016877073
9,4628906	4	0,44372678	2,3227305	-111,41092	0,0021336919	0,0022589602	0,0026095179
9,4726563	4	0,4195106	2,2869284	-110,15564	-0,0019043352	-0,0017231081	-0,0017819959
9,4824219	4	0,42051196	2,1276059	-112,47285	0,0019930475	0,0021250716	0,0024936597
9,4921875	4	0,40761948	2,0049496	-111,09274	-0,0018446618	-0,0017407398	-0,0017311228
9,5019531	4	0,41625619	2,0106015	-110,76913	0,0019814626	0,0021466713	0,0024938111
9,5117188	4	0,40391445	2,0496635	-110,72617	-0,0018859435	-0,0017687613	-0,0017664875
9,5214844	4	0,41205883	2,0897198	-109,28437	0,0019702166	0,0021466028	0,0025049914
9,53125	4	0,4358995	2,1997654	-111,64723	-0,0015473004	-0,0014100962	-0,0014346677
9,5410156	4	0,43897867	2,445246	-111,44215	0,0015129548	0,0016433522	0,001918358
9,5507813	4	0,47858238	2,7221448	-113,65246	-0,0010260115	-0,00087023235	-0,00087682053
9,5605469	4	0,4831636	2,98296	-119,28555	0,00092340453	0,0010592508	0,0013661408
9,5703125	4	0,52123189	3,2166331	-120,51115	-0,00041299534	-0,00024124151	-0,00017263432
9,5800781	4	0,5197382	3,3726583	-122,19071	0,0003506715	0,00051276962	0,0006967521
9,5898438	4	0,53228855	3,37327	-123,34093	-0,00013404882	9,4612187e-05	0,00017946943
9,5996094	4	0,53005219	3,352958	-122,7495	0,00039116794	0,00051856926	0,00072635571
9,609375	4	0,53290606	3,368726	-124,64433	-0,00017470264	0,00014217469	0,00017594015
9,6191406	4	0,53503394	3,3793471	-123,83971	0,00037577943	0,00053537847	0,00073853187
9,6289063	4	0,53135395	3,3671196	-122,83992	-0,00031719904	-4,3242326e-05	-1,4386751e-05
9,6386719	4	0,5276823	3,3214576	-124,68377	0,0004591879	0,00057031109	0,0007349003
9,6484375	4	0,53404927	3,306839	-122,37428	-0,00012482067	7,8949961e-05	0,00011744516
9,6582031	4	0,52003026	3,3138056	-123,21816	0,0001511031	0,00032326701	0,00051620591
9,6679688	4	0,54112554	3,3028505	-124,43293	0,0002691405	0,00044819215	0,00061461574
9,6777344	4	0,51538229	3,3105633	-122,57684	-0,00021093267	-0,0001263374	-4,5355555e-05
9,6875	4	0,54781795	3,314894	-123,65839	0,00090352917	0,0010340306	0,0012379746
9,6972656	4	0,52197456	3,3892269	-123,09915	-0,0010242498	-0,00088658521	-0,00083691208
9,7070313	4	0,55759788	3,5486407	-123,39687	0,0013525288	0,0014441018	0,0018089133
9,7167969	4	0,54722548	3,681608	-126,11003	-0,0014070485	-0,001286078	-0,0012190401
9,7265625	4	0,57428718	3,8122923	-125,79566	0,0016959611	0,0018040232	0,0022561734
9,7363281	4	0,57340264	3,9633672	-127,09367	-0,0015457353	-0,0014309817	-0,0014282078
9,7460938	4	0,58920741	4,0480366	-129,14557	0,0016898535	0,0018095742	0,0020964057
9,7558594	4	0,58648705	4,0925665	-127,89421	-0,0014567847	-0,0013514141	-0,0012970885
9,765625	4	0,59724331	4,089807	-129,43631	0,0016352471	0,0018098764	0,0021533684
9,7753906	4	0,58436751	4,073873	-129,24112	-0,0015830336	-0,0014858636	-0,0014714317
9,7851563	4	0,59912086	4,0890684	-128,56242	0,0017895502	0,0019440881	0,0022381239
9,7949219	4	0,5798614	4,0726218	-130,60793	-0,0016656175	-0,0015883205	-0,0015640678
9,8046875	4	0,60235023	4,0628529	-128,86539	0,0020712854	0,0021573508	0,0025481735
9,8144531	4	0,58195591	4,0775709	-127,74088	-0,0019900522	-0,0019210409	-0,0018864084
9,8242188	4	0,5980444	4,0670981	-128,90149	0,0022884677	0,0024117287	0,0027634515
9,8339844	4	0,58979154	4,0601425	-127,55788	-0,0019450519	-0,0018612178	-0,0018423367
9,84375	4	0,59560776	4,0793338	-128,30225	0,0020453965	0,0021682496	0,0025281529
9,8535156	4	0,59309602	4,1350045	-127,25316	-0,0019315243	-0,0017931756	-0,0018311038
9,8632813	4	0,60690641	4,2375011	-127,83063	0,0021752608	0,0023246736	0,0026591867
9,8730469	4	0,61110377	4,3308549	-129,23228	-0,0018052716	-0,0016956452	-0,0016994635
9,8828125	4	0,62360406	4,4214959	-127,66275	0,0019915127	0,0021073269	0,0024719618
9,8925781	4	0,6195569	4,5120459	-128,43523	-0,0019424617	-0,001840914	-0,0018452769
9,9023438	4	0,63280821	4,5608263	-131,21204	0,002174237	0,0022055265	0,0026523706
9,9121094	4	0,62797666	4,5897994	-131,18968	-0,001940988	-0,0018390485	-0,0018152164
9,921875	4	0,63461065	4,5952473	-131,69931	0,002017335	0,0021541577	0,0025186681
9,9316406	4	0,63468575	4,5722499	-130,89157	-0,0016295655	-0,0015069403	-0,0014860635
9,9414063	4	0,63002944	4,5858469	-131,25496	0,0016961141	0,0018195941	0,0022016696
9,9511719	4	0,64094424	4,5822878	-132,22044	-0,0013289178	-0,0011588678	-0,0011339111
9,9609375	4	0,62276959	4,5812511	-130,21153	0,0011274511	0,0013188743	0,0016288509
9,9707031	4	0,6460762	4,5877891	-130,71762	-0,00061508984	-0,0004356679	-0,00035314559
9,9804688	4	0,62438011	4,5774794	-131,74356	0,00051726104	0,00071713876	0,00089573493
9,9902344	4	0,63761473	4,5916772	-130,72221	-0,0002919352	-8,5110369e-05	9,288924e-06
10	4	0,63206553	4,5708299	-131,97697	0,00038981184	0,00060438353	0,00080763106
10,009766	4	0,63589573	4,5586748	-130,86984	-5,7427442e-05	0,00018269056	0,00023997949
10,019531	4	0,64293027	4,6048021	-130,23935	0,00039083033	0,00051079725	0,00068157876
10,029297	4	0,64058542	4,6668091	-132,07739	-0,00031887848	-8,0286409e-05	2,5135523e-05
10,039063	4	0,64473271	4,7097263	-129,95047	0,00050339813	0,00063891243	0,00081327488
10,048828	4	0,65043211	4,7556171	-129,52911	-0,00029687784	4,4885383e-06	6,8212394e-05
10,058594	4	0,64619303	4,787477	-130,6176	0,00032805873	0,00043483786	0,00064948312
10,068359	4	0,66012025	4,8248091	-129,21967	1,2819382e-05	0,00026693058	0,00032106333
10,078125	4	0,64150333	4,8326721	-130,95773	-3,8092912e-06	7,4948184e-05	0,00026129425
10,087891	5	0,66993356	4,8150687	-130,15587	0,00061679597	0,00073976698	0,00098401704
10,097656	5	0,64056039	4,8272557	-130,03427	-0,00077323802	-0,00061555894	-0,00051903143
10,107422	5	0,66798925	4,8088274	-133,08875	0,0011434876	0,001281838	0,0015291143
10,117188	5	0,64101934	4,804884	-132,10789	-0,0012126254	-0,0010709382	-0,0011166362
10,126953	5	0,66115499	4,8256278	-131,99922	0,0015812053	0,0016826015	0,0020852496
10,136719	5	0,64736128	4,8156323	-132,16942	-0,0015623567	-0,0014531183	-0,001396012
10,146484	5	0,65812588	4,8237333	-130,97462	0,0016824038	0,0018739337	0,0022646671
10,15625	5	0,65023184	4,8333154	-132,8887	-0,0015286398	-0,0013867118	-0,0014026003
10,166016	5	0,65929413	4,8162789	-131,67847	0,0016894649	0,0018337808	0,0022066673
10,175781	5	0,64720273	4,8001957	-130,81038	-0,001572663	-0,0014229324	-0,0014615222
10,185547	5	0,65884352	4,7955008	-133,726	0,001633932	0,0018456099	0,0020784922
10,195313	5	0,6428802	4,8122377	-132,08371	-0,0015628518	-0,0014581352	-0,0014101386
10,205078	5	0,66271544	4,8223844	-131,97295	0,001917377	0,002037074	0,0023825241
10,214844	5	0,64341426	4,7984805	-131,89188	-0,0019288688	-0,0017677889	-0,0017613391
10,224609	5	0,66009521	4,7998285	-131,06598	0,0021106778	0,0022482914	0,0026133892
10,234375	5	0,64769506	4,8122573	-132,75912	-0,0019796179	-0,0017959123	-0,0017921405
10,244141	5	0,6583178	4,7920628	-131,10587	0,0022337146	0,0022728646	0,0026725405
10,253906	5	0,64889669	4,7865577	-130,39665	-0,0021000004	-0,0019931786	-0,0019836121
10,263672	5	0,65256834	4,7853384	-132,94536	0,0022688054	0,002324109	0,0026799506
10,273438	5	0,65097451	4,8082781	-131,11543	-0,001811058	-0,0016310172	-0,0016862177
10,283203	5	0,66111326	4,8148804	-131,37671	0,0020383887	0,00216186	0,0025360647
10,292969	5	0,64703584	4,7785754	-130,64487	-0,002020339	-0,0018410744	-0,0018447964
10,302734	5	0,656991	4,7834215	-129,79539	0,0020746952	0,0022244935	0,0025914893
10,3125	5	0,64871311	4,7893748	-133,3819	-0,0018276853	-0,0017202126	-0,001710345
10,322266	5	0,65636516	4,7831984	-131,89348	0,001943545	0,0020566278	0,0024615668
10,332031	5	0,64980626	4,7916059	-130,99081	-0,0017642132	-0,0016285079	-0,0016389452
10,341797	5	0,65154195	4,7698164	-132,59702	0,0019102566	0,0020561262	0,0023814847
10,351563	5	0,65882683	4,7822614	-130,53093	-0,001517096	-0,0013817842	-0,0013526201
10,361328	5	0,64326406	4,7938542	-130,95712	0,0014466622	0,0016008357	0,0018796233
10,371094	5	0,66298246	4,7777858	-131,48613	-0,00094871008	-0,00068342185	-0,00070724258
10,380859	5	0,64185381	4,7669768	-130,75702	0,00083089137	0,00094098266	0,0011907481
10,390625	5	0,65845966	4,7448158	-132,71899	-0,00049880991	-0,00021163578	-0,00018796462
10,400391	5	0,6414783	4,7030311	-132,11639	0,00039397122	0,00055988599	0,00078537769
10,410156	5	0,64751148	4,6789384	-131,51736	-0,00011853383	0,00011689568	0,00021058404
10,419922	5	0,64831257	4,6353059	-132,67928	0,00038919513	0,00053183164	0,00064951112
10,429688	5	0,64227939	4,617641	-131,73149	-0,00025728415	6,4943742e-06	7,1049726e-05
10,439453	5	0,64104438	4,6112461	-132,84987	0,00040953269	0,00054369692	0,00080464734
10,449219	5	0,63553691	4,5455489	-131,92847	-0,00034017494	-1,5089317e-05	3,988549e-05
10,458984	5	0,63022971	4,4818177	-130,45114	0,00043908681	0,00052853848	0,00081345229
10,46875	5	0,63571215	4,4309316	-131,82007	-0,00013091079	0,00011407683	0,0002075715
10,478516	5	0,61670303	4,4062543	-131,21808	0,000136437	0,00027125308	0,00050992018
10,488281	5	0,63869953	4,3864384	-129,74857	0,00028203745	0,00046483052	0,00061813369
10,498047	5	0,60826659	4,3207235	-130,82532	-0,00039342925	-0,00012950317	-8,8544184e-05
10,507813	5	0,63668847	4,2895813	-129,70241	0,0008631497	0,0010156772	0,001299185
10,517578	5	0,60276747	4,2790203	-131,11224	-0,0011421053	-0,00095059094	-0,001019408
10,527344	5	0,62591553	4,2402248	-131,26279	0,0014625284	0,0016066734	0,0019349449
10,537109	5	0,60554624	4,2271118	-130,30574	-0,0014627427	-0,0012978904	-0,0013148589
10,546875	5	0,61722875	4,2087293	-132,11919	0,001665188	0,0018555351	0,0021844977
10,556641	5	0,60536265	4,1682982	-131,50143	-0,0015147821	-0,0013734023	-0,0014101118
10,566406	5	0,61096191	4,1085825	-130,99277	0,0016493885	0,0017941123	0,0021694233
10,576172	5	0,59947968	4,0323901	-132,22374	-0,001470807	-0,0013360545	-0,0013423685
10,585938	5	0,60275912	3,9837554	-130,97713	0,0015473535	0,0017430674	0,0021056363
10,595703	5	0,58534384	3,9478312	-131,2325	-0,0015710348	-0,0014336808	-0,0014424906
10,605469	5	0,59746027	3,880887	-130,93298	0,0018697616	0,0019983959	0,0023625207
10,615234	5	0,57630658	3,8248587	-129,64853	-0,0017462944	-0,001618247	-0,0016438568
10,625	5	0,59097648	3,7583628	-131,94652	0,0019878156	0,0021621052	0,0024934264
10,634766	5	0,56978941	3,7090206	-130,25819	-0,0019740914	-0,0018482127	-0,0018584199
10,644531	5	0,5815053	3,7037468	-129,90782	0,0022030633	0,0023723685	0,0027306811
10,654297	5	0,56794524	3,6443152	-131,20511	-0,0021705956	-0,0020281712	-0,0019613956
10,664063	5	0,57029843	3,583904	-128,38008	0,0021304679	0,0022916428	0,0026454518
10,673828	5	0,56310534	3,5596182	-129,6272	-0,0018717414	-0,001752948	-0,0017207972
10,683594	5	0,569731	3,5299938	-130,17073	0,0021980247	0,0023758141	0,0027729715
10,693359	5	0,5582571	3,4936941	-128,96642	-0,00189161	-0,0017860684	-0,0018336123
10,703125	5	0,56101918	3,4186521	-131,47322	0,0019707009	0,0020593023	0,0024644227
10,712891	5	0,54817677	3,3552418	-129,64217	-0,0017902419	-0,0017455621	-0,0017162648
10,722656	5	0,55175662	3,3061841	-129,21555	0,0020402994	0,0022172958	0,0025538825
10,732422	5	0,53934813	3,2182283	-131,05922	-0,0019464351	-0,0018130445	-0,0018067353
10,742188	5	0,53864717	3,1471248	-129,67363	0,0020410847	0,0022166648	0,0025219591
10,751953	5	0,53599358	3,1076598	-130,51607	-0,0016511111	-0,0015191797	-0,0015730716
10,761719	5	0,52430272	3,055716	-129,9257	0,00168337	0,0017718064	0,0020955668
10,771484	5	0,53364873	3,0098374	-128,81516	-0,0012875256	-0,0010768931	-0,001077519
10,78125	5	0,51258683	2,9535172	-129,96236	0,00112911	0,0012952052	0,001645619
10,791016	5	0,53082824	2,8925099	-127,28724	-0,00065995863	-0,00048367147	-0,00035739096
10,800781	5	0,50565243	2,8724749	-128,29486	0,00046466297	0,00063515879	0,00089380477
10,810547	5	0,5163002	2,8189955	-130,04042	-0,00015255762	4,1510502e-05	0,00020619729
10,820313	5	0,50934911	2,7653229	-127,39302	0,00045563088	0,00057521625	0,00076943118
10,830078	5	0,50701261	2,7069385	-127,87622	-0,00016218194	8,9496607e-05	0,00014902245
10,839844	5	0,50326586	2,6459768	-127,94751	0,00025456381	0,00046579691	0,00063233415
10,849609	5	0,48763633	2,6009107	-125,59058	-0,00027170079	-3,9251172e-05	3,1452219e-05
10,859375	5	0,48657656	2,5108454	-126,99209	0,00048103518	0,00062171556	0,00081338349
10,869141	5	0,48440695	2,4082444	-124,59341	-0,00023903248	6,7942892e-06	8,8572415e-05
10,878906	5	0,46815157	2,3278522	-123,49271	0,00031528453	0,00048443457	0,0006583475
10,888672	5	0,47677994	2,2582088	-124,92529	-1,5341193e-05	0,00027928501	0,00038572922
10,898438	5	0,4489255	2,2044525	-121,75658	-1,0785534e-05	0,00011117561	0,00026824715
10,908203	5	0,47040462	2,1405804	-120,50953	0,00055670645	0,00080179109	0,0010140463
10,917969	5	0,42787194	2,0620017	-119,19502	-0,00090185762	-0,00074313383	-0,00067485002
10,927734	5	0,45565128	2,0239463	-117,28176	0,0012574675	0,0013685344	0,0016889158
10,9375	5	0,4224062	1,977234	-118,34811	-0,0013285775	-0,0010853501	-0,0011299425
10,947266	5	0,43795228	1,9210249	-115,75297	0,0016347044	0,0017429277	0,0021708217
10,957031	5	0,41583896	1,8791993	-113,58898	-0,0015524082	-0,0014179327	-0,0014140494
10,966797	5	0,41638136	1,8005806	-113,78243	0,0016836899	0,0018585706	0,0022425342
10,976563	5	0,40270448	1,7265075	-110,11697	-0,001485304	-0,0012893481	-0,0013458525
10,986328	5	0,40483236	1,6411077	-108,27692	0,0016260794	0,0017785506	0,0021762266
10,996094	5	0,38764238	1,5425476	-105,54576	-0,0016055659	-0,0014562132	-0,0014975804
11,005859	5	0,39035439	1,4879876	-101,78335	0,0017356202	0,0018803189	0,0022331011
11,015625	5	0,35741806	1,409037	-101,06145	-0,0016273001	-0,0014159961	-0,0014514412
11,025391	5	0,36909223	1,321523	-97,178055	0,0019401694	0,0020915929	0,0024546306
11,035156	5	0,34779668	1,2503215	-92,538383	-0,0020149264	-0,0017659016	-0,0017983539
11,044922	5	0,35411358	1,1513696	-89,768509	0,0021942316	0,0023446626	0,0027047799
11,054688	5	0,31583667	1,100327	-85,076599	-0,0019892377	-0,0018424111	-0,0018390014
11,064453	5	0,3141427	1,0400488	-82,056091	0,0020573207	0,0022467829	0,0025440704
11,074219	5	0,30770063	0,9491089	-78,477028	-0,0020021684	-0,0018392921	-0,0018310721
11,083984	5	0,31371713	0,87587786	-73,539352	0,0021802026	0,00234648	0,002715447
11,09375	5	0,28102279	0,82243097	-70,951195	-0,0019073603	-0,0017169932	-0,0018037966
11,103516	5	0,27881145	0,77067101	-65,996979	0,0019259799	0,0020452992	0,0023714809
11,113281	5	0,26659489	0,70539665	-61,234833	-0,0019383151	-0,0017807853	-0,0018138837
11,123047	5	0,26386619	0,60810876	-57,862679	0,0021576937	0,0022985786	0,0025973297
11,132813	5	0,23422599	0,57195371	-52,774864	-0,0018944824	-0,0017940027	-0,0017751381
11,142578	5	0,23513556	0,5125162	-47,994778	0,0020116882	0,0021664596	0,0025244425
11,152344	5	0,21523356	0,40208799	-42,133591	-0,0017615826	-0,0015928473	-0,0015773312
11,162109	5	0,19807696	0,33955956	-35,668293	0,0017725299	0,0018765428	0,0022393016
11,171875	5	0,20237446	0,28340417	-31,814854	-0,0014858817	-0,0013365551	-0,0013522914
11,181641	5	0,16888738	0,22074497	-25,253054	0,0014083015	0,001559512	0,0018319936
11,191406	5	0,16958833	0,19423133	-18,856712	-0,00086397288	-0,00063119561	-0,00064312702
11,201172	5	0,13315558	0,124369	-13,984702	0,00065295887	0,00084541045	0,0010898849
11,210938	5	0,14035702	0,081141852	-7,851552	-0,00038102778	-0,00011414231	-9,2167174e-05
11,220703	5	0,10421634	0,019582361	-3,1291881	0,00048093434	0,00063166604	0,0008523232
11,230469	5	0,10027766	-0,026179757	0,067614019	-0,00016992362	0,00010821517	0,00020399071
11,240234	5	0,071021318	0,010576844	-0,13818964	0,00033121888	0,00044825661	0,00067081721
11,25	5	0,049200058	-0,0072414055	-0,41311607	-0,00023373285	-2,4994661e-05	3,2241805e-05
11,259766	5	0,030374527	-0,013515539	-0,42585656	0,00047370256	0,000642862	0,00085807394
11,269531	5	0,01419425	0,0079315156	0,33996999	-0,00026110688	-9,3100243e-06	-1,0304357e-05
11,279297	5	-0,016188622	-0,031562615	-0,75185668	0,00041232636	0,0005539789	0,00069932692
11,289063	5	-0,03292799	-0,017499737	-0,73190778	-0,00013955109	0,00017888728	0,00025396352
11,298828	5	-0,079382658	0,0065677799	-0,37718564	7,7186865e-05	0,00027041882	0,00037748279
11,308594	5	-0,08720994	-0,023232121	0,32968819	0,00032177527	0,00051401427	0,00073016004
11,318359	5	-0,15521884	-0,028366316	0,13981014	-0,00058667903	-0,00028189781	-0,0002840739
11,328125	5	-0,16735196	-0,039146561	-0,95425177	0,00095354125	0,0011342855	0,0013662268
11,337891	5	-0,24131894	-0,0048791058	-0,3683567	-0,0011552311	-0,00098392379	-0,0009562113
11,347656	5	-0,26157141	0,011135079	0,1799874	0,0014705745	0,0016657958	0,0019814707
11,357422	5	-0,3270936	-0,042338949	-0,17065555	-0,0015047486	-0,0013474196	-0,0014023995
11,367188	5	-0,36763191	-0,027128309	-0,24665147	0,0017083855	0,0018766578	0,0022510914
11,376953	5	-0,45657754	-0,026231725	-1,1973269	-0,0015784539	-0,0014282855	-0,0014352537
11,386719	5	-0,52202463	-0,19289693	-15,766192	0,0016128905	0,0018169695	0,0021556648
11,396484	5	-0,60638905	-0,55868387	-31,8899	-0,0015512931	-0,0014036167	-0,0014176237
11,40625	5	-0,6658864	-0,99648982	-53,341427	0,0015889793	0,0017576513	0,0021229854
11,416016	5	-0,73463798	-1,5932698	-72,045761	-0,0015155552	-0,0013599945	-0,0013538522
11,425781	5	-0,76023102	-2,0235488	-86,882225	0,0018315135	0,0020000241	0,002368418
11,435547	5	-0,80966473	-2,3122604	-97,195877	-0,0018386801	-0,0017105991	-0,0016953025
11,445313	5	-0,80596805	-2,4690573	-100,93387	0,0020793753	0,0022304868	0,0025669113
11,455078	5	-0,82206488	-2,4867373	-103,84747	-0,0019781447	-0,0017963729	-0,0017893413
11,464844	5	-0,81024051	-2,484832	-104,50512	0,0021506716	0,0022824586	0,0026447289
11,474609	5	-0,81435442	-2,3862858	-102,84802	-0,0020921652	-0,0020105757	-0,0019467794
11,484375	5	-0,79822421	-2,2188923	-103,78529	0,002201282	0,002411773	0,0027025419
11,494141	5	-0,78706741	-2,0250537	-100,09434	-0,0018873172	-0,0017093109	-0,0017585425
11,503906	5	-0,77183843	-1,9114827	-99,932236	0,0020295228	0,0021550681	0,0025235773
11,513672	5	-0,7815516	-1,9162285	-100,36938	-0,0019634627	-0,0017996894	-0,0018019334
11,523438	5	-0,77127934	-1,9151158	-98,076256	0,0020338923	0,0022025071	0,0025577929
11,533203	5	-0,78099251	-1,9105227	-98,936348	-0,0018044853	-0,0017094204	-0,0017218961
11,542969	5	-0,7809341	-2,0078096	-100,06064	0,0019418999	0,002140146	0,0024578758
11,552734	5	-0,80567598	-2,2500525	-100,02025	-0,0017941652	-0,0016639602	-0,0017124354
11,5625	5	-0,82853198	-2,6039767	-106,28063	0,0020113527	0,0021455761	0,0025110776
11,572266	5	-0,85445046	-2,957186	-111,80961	-0,0016661712	-0,001472541	-0,0015169743
11,582031	5	-0,88899732	-3,2470791	-117,73406	0,0015821254	0,0017615966	0,0019953614
11,591797	5	-0,88580132	-3,4298904	-122,69056	-0,001146813	-0,00094097503	-0,00098506897
11,601563	5	-0,91162801	-3,4479315	-122,7057	0,0010292366	0,0011251039	0,0014252771
11,611328	5	-0,89150071	-3,4147706	-124,62191	-0,00056913542	-0,00041762221	-0,00031001866
11,621094	5	-0,90920806	-3,418679	-125,55437	0,0004807112	0,00066569762	0,00084677647
11,630859	5	-0,89591503	-3,4084196	-124,51591	-7,0985858e-05	0,00013388984	0,00016680809
11,640625	5	-0,89145064	-3,3490832	-126,31042	0,00039072099	0,00050053746	0,00064498896
11,650391	5	-0,89241028	-3,2781894	-125,44485	-0,00027840171	6,2646577e-05	9,3324488e-05
11,660156	5	-0,88675261	-3,2095473	-124,09922	0,00036888634	0,00053119042	0,00072207511
11,669922	5	-0,88917255	-3,2268903	-126,04818	-0,00029324219	1,8579158e-05	0,00010251752
11,679688	5	-0,88842154	-3,2419453	-123,26555	0,00052178529	0,00059112092	0,00081470673
11,689453	5	-0,8838737	-3,2355123	-123,69559	-0,00018478447	5,3293479e-05	0,00013044089
11,699219	5	-0,89599013	-3,2248642	-122,84853	0,00024315572	0,00047365043	0,00065179548
11,708984	5	-0,88022709	-3,2526102	-121,89628	0,00011523667	0,00028592942	0,00044283376
11,71875	5	-0,91474056	-3,3777087	-124,95244	-0,00017098742	7,7867735e-05	0,000118686
11,728516	5	-0,89924455	-3,5945475	-123,66325	0,00066592754	0,00088127103	0,0010825754
11,738281	5	-0,94498992	-3,7474725	-126,37965	-0,00090696733	-0,00074936415	-0,00072750176
11,748047	5	-0,92680693	-3,8788753	-130,81149	0,0013346084	0,0014818041	0,0018313647
11,757813	5	-0,95887542	-3,9851768	-131,2348	-0,0013633772	-0,0011397228	-0,0012101242
11,767578	5	-0,94505668	-4,0687213	-133,12749	0,0016549813	0,0017953785	0,002148649
11,777344	5	-0,9589839	-4,0798745	-133,07623	-0,0015470438	-0,0014528765	-0,0014571822
11,787109	5	-0,94997168	-4,0282502	-132,51889	0,00170631	0,0018349637	0,0021587361
11,796875	5	-0,95703125	-4,0340676	-135,07007	-0,0015179209	-0,0013663816	-0,0013879623
11,806641	5	-0,95037222	-4,0515871	-134,17203	0,0015510989	0,0017210189	0,0020861474
11,816406	5	-0,96197963	-4,0334573	-134,01361	-0,0015742284	-0,0013279046	-0,0014095798
11,826172	5	-0,94715118	-4,033843	-134,73088	0,0018167238	0,001967404	0,0022673679
11,835938	5	-0,96254706	-4,0290327	-133,4295	-0,0016973517	-0,0015520341	-0,0015795248
11,845703	5	-0,94357133	-4,0101662	-134,03658	0,0019173207	0,0020733497	0,0023802433
11,855469	5	-0,96389055	-4,0185947	-134,1337	-0,001950016	-0,0017656713	-0,0018071206
11,865234	5	-0,94786048	-4,0064559	-133,69589	0,0022278922	0,0023802295	0,0027297626
11,875	5	-0,9642911	-4,0463805	-136,3098	-0,0021445847	-0,0019857441	-0,002000157
11,884766	5	-0,96243858	-4,1256657	-134,64812	0,0021395248	0,0023256817	0,0026683067
11,894531	5	-0,9726274	-4,2333689	-134,54938	-0,0018580626	-0,0017109462	-0,0017268371
11,904297	5	-0,97185969	-4,3510871	-137,1985	0,0021008227	0,0022750648	0,0025787619
11,914063	5	-0,98632932	-4,4009099	-137,46915	-0,00192775	-0,0018007639	-0,0018322247
11,923828	5	-0,98492742	-4,4426799	-139,38396	0,0019453077	0,0021410147	0,0024724449
11,933594	5	-0,99600911	-4,4922376	-139,22754	-0,0018814346	-0,0016782077	-0,0017231208
11,943359	5	-0,9879148	-4,4961696	-138,7001	0,0020287146	0,0022013348	0,0025856756
11,953125	5	-0,99455714	-4,4837003	-141,22115	-0,0019653193	-0,0017635925	-0,0018467335
11,962891	5	-0,98825693	-4,4871545	-139,35461	0,0021235547	0,0022184683	0,0026258661
11,972656	5	-0,99173665	-4,4868989	-138,57924	-0,0018349289	-0,0016376998	-0,0016587649
11,982422	5	-0,99468231	-4,4987545	-140,36246	0,0017716244	0,0018912655	0,0022687193
11,992188	5	-0,98560333	-4,4738822	-139,68765	-0,0014345257	-0,0012523112	-0,0012924264
12,001953	5	-0,99933863	-4,47155	-140,68343	0,0013302073	0,0015289506	0,0017717511
12,011719	5	-0,9792614	-4,4819708	-140,30305	-0,00081540173	-0,00064053468	-0,00054862991
12,021484	5	-1,0034943	-4,4654813	-138,47105	0,00061029103	0,00079218671	0,00099953893
12,03125	5	-0,98478556	-4,472754	-141,95335	-0,00015363524	5,6664576e-05	0,00012409524
12,041016	5	-0,99352241	-4,4922795	-141,83701	0,00041197747	0,00056343549	0,00077499304
12,050781	5	-0,99327207	-4,5212498	-141,25311	-0,00019062463	8,4801286e-05	7,0930837e-05
12,060547	5	-0,99680185	-4,5828824	-143,56032	0,00031705937	0,00048850197	0,00066596514
12,070313	5	-1,0050464	-4,6025491	-142,76282	-0,00018350748	7,8108424e-05	0,00013662822
12,080078	5	-1,0043454	-4,6345501	-144,79146	0,00050114829	0,00066951721	0,00090135756
12,089844	6	-1,0031438	-4,6847286	-142,64601	-0,00028388249	-6,2349573e-05	-3,816167e-05
12,099609	6	-1,0096526	-4,6848474	-140,93332	0,00038422449	0,00057849189	0,0006903027
12,109375	6	-0,99892139	-4,6657038	-143,40845	-5,1894767e-05	0,00022535634	0,00028819268
12,119141	6	-1,0169792	-4,6496677	-141,6364	9,6640884e-05	0,00026464098	0,000383726
12,128906	6	-0,99349737	-4,6704445	-141,84454	0,00034300046	0,00052520353	0,00073206873
12,138672	6	-1,0236382	-4,7039204	-143,44632	-0,00065776246	-0,00049744337	-0,00042777421
12,148438	6	-0,99440694	-4,6968231	-142,33925	0,0010846123	0,0011647531	0,0015127107
12,158203	6	-1,0217106	-4,6634278	-143,97025	-0,0011315281	-0,0009083685	-0,00092339772
12,167969	6	-0,99706888	-4,6556115	-142,46536	0,001490204	0,0016548788	0,0019838489
12,177734	6	-1,0141087	-4,6531706	-141,01558	-0,0014899507	-0,0013480668	-0,0013428133
12,1875	6	-1,0031188	-4,6841421	-142,48102	0,001693632	0,0018576036	0,002225199
12,197266	6	-1,0114884	-4,6805973	-141,89394	-0,0015405635	-0,0014729555	-0,0014203944
12,207031	6	-1,0051465	-4,6587868	-141,95569	0,0016178698	0,0017326161	0,002099575
12,216797	6	-1,0141838	-4,6786861	-142,93089	-0,001547904	-0,0014575339	-0,001419446
12,226563	6	-1,0034442	-4,6724524	-141,75424	0,0017313432	0,0018624825	0,0022226535
12,236328	6	-1,0154271	-4,6469641	-143,5753	-0,0015575358	-0,0014070848	-0,0014107418
12,246094	6	-0,99818707	-4,6449738	-143,03221	0,0017417698	0,0019094964	0,0022950096
12,255859	6	-1,0186648	-4,6468844	-142,06096	-0,0018343264	-0,0016995858	-0,0017103683
12,265625	6	-0,99967241	-4,6616378	-144,73021	0,002165671	0,0023345335	0,0026748821
12,275391	6	-1,0156775	-4,6530991	-144,06876	-0,0020201271	-0,0018957361	-0,0018993119
12,285156	6	-1,0047209	-4,6409845	-143,9617	0,0020982397	0,0022415116	0,002583107
12,294922	6	-1,0127318	-4,6587882	-145,03514	-0,0019160862	-0,0018135093	-0,0018312101
12,304688	6	-1,0041535	-4,6527672	-143,13268	0,0021985811	0,0023752593	0,0027298471
12,314453	6	-1,0065067	-4,6301599	-144,58582	-0,0019908827	-0,001836485	-0,0018764759
12,324219	6	-1,0058725	-4,6248121	-143,63664	0,0019527139	0,0021034672	0,0024302308
12,333984	6	-1,014626	-4,618434	-141,20796	-0,0019156788	-0,00174122	-0,0017644106
12,34375	6	-1,001116	-4,6377697	-143,3179	0,0021400198	0,0022636724	0,0026514537
12,353516	6	-1,0107124	-4,6315193	-142,68452	-0,0020214196	-0,0018383614	-0,0018398755
12,363281	6	-1,0025847	-4,6016216	-142,19362	0,0020084516	0,0021382447	0,0025229203
12,373047	6	-1,008209	-4,618628	-143,57245	-0,0017917051	-0,001661335	-0,0016883278
12,382813	6	-1,0036027	-4,6067324	-142,00655	0,0018497631	0,0019787583	0,0023513522
12,392578	6	-1,0002565	-4,5775747	-143,39285	-0,0015897413	-0,0014695937	-0,0014803312
12,402344	6	-1,0084093	-4,5433536	-142,28107	0,001620039	0,0017719299	0,0020934094
12,412109	6	-0,98846555	-4,5113263	-140,57033	-0,0010667706	-0,00094019587	-0,00085433933
12,421875	6	-1,0065234	-4,506742	-143,97466	0,00088567729	0,0011120654	0,0013671223
12,431641	6	-0,9850359	-4,4675612	-141,64893	-0,00050808355	-0,0003319449	-0,00032384924
12,441406	6	-0,99855423	-4,4124207	-141,39293	0,00051786029	0,00071200612	0,0009064154
12,451172	6	-0,98239064	-4,398654	-142,95728	-0,00020579956	1,4262187e-05	4,4379267e-05
12,460938	6	-0,98468542	-4,3471842	-140,05003	0,00026025335	0,00042395492	0,00062521291
12,470703	6	-0,98688006	-4,2894297	-141,90636	-0,00020992509	5,0106464e-05	0,00011375654
12,480469	6	-0,97792625	-4,2446699	-141,26978	0,00045506534	0,00059450569	0,00082244352
12,490234	6	-0,97714186	-4,1832223	-139,91469	-0,00030334172	1,0913936e-07	2,4155015e-05
12,5	6	-0,97498894	-4,1567192	-141,27888	0,00049101945	0,00058450026	0,0008220264
12,509766	6	-0,96918106	-4,1427507	-138,87511	-0,00015754216	0,00011364406	0,00015101999
12,519531	6	-0,97710848	-4,109848	-138,22681	0,00024585091	0,00039172533	0,00057156931
12,529297	6	-0,95899224	-4,0950308	-140,15274	0,00010676768	0,00028981056	0,00046909112
12,539063	6	-0,98255754	-4,0712085	-137,88594	-0,00029078545	6,9840462e-06	7,5224671e-06
12,548828	6	-0,95338464	-4,0417471	-139,07651	0,00065211696	0,00089334452	0,0011007382
12,558594	6	-0,98002076	-3,9995544	-138,63646	-0,00082999159	-0,00063129223	-0,00060013728
12,568359	6	-0,94691753	-3,923738	-138,64914	0,0013187124	0,0014501611	0,0017642726
12,578125	6	-0,96704483	-3,8944654	-140,74199	-0,0013872292	-0,0012564786	-0,0012615465
12,587891	6	-0,94569087	-3,8471045	-138,85333	0,0016356538	0,0017339569	0,0021794636
12,597656	6	-0,95302582	-3,7662368	-138,19048	-0,0015839125	-0,0014495554	-0,0014308761
12,607422	6	-0,94055891	-3,7085519	-139,32042	0,0016655249	0,0018036389	0,0021347054
12,617188	6	-0,94529867	-3,6535387	-136,54333	-0,0015740289	-0,0013968786	-0,0014156412
12,626953	6	-0,93190551	-3,6076515	-137,71025	0,0016503107	0,0018133551	0,0021213053
12,636719	6	-0,93774676	-3,5619144	-137,39833	-0,0014338336	-0,0013516024	-0,0013179276
12,646484	6	-0,92101574	-3,5035255	-136,0014	0,0017361506	0,0019023562	0,0021989504
12,65625	6	-0,93628645	-3,4712811	-138,69003	-0,0017486719	-0,0015861045	-0,0016915184
12,666016	6	-0,91686845	-3,429419	-136,12669	0,0019540624	0,0021515838	0,0024353238
12,675781	6	-0,93064547	-3,3792171	-135,09438	-0,0019463059	-0,001712985	-0,0018021808
12,685547	6	-0,91258764	-3,3614304	-136,29053	0,0021195372	0,0023172905	0,0026306098
12,695313	6	-0,92292666	-3,3184309	-134,78302	-0,0020773031	-0,0019114664	-0,001910026
12,705078	6	-0,9105432	-3,2664492	-136,14743	0,0022714483	0,0024127848	0,0027864405
12,714844	6	-0,9092164	-3,2231791	-134,89627	-0,001892241	-0,0016694564	-0,0016761443
12,724609	6	-0,90032935	-3,1326394	-133,44778	0,0019280965	0,0020701124	0,0024454771
12,734375	6	-0,90531111	-3,0612497	-135,29298	-0,0019110455	-0,0017785419	-0,0018128941
12,744141	6	-0,88903904	-2,9973426	-131,69658	0,0021026903	0,0022498274	0,002543522
12,753906	6	-0,89387894	-2,9266014	-130,9588	-0,0018405718	-0,0016947528	-0,0017233412
12,763672	6	-0,87871671	-2,8746665	-131,85326	0,0019539911	0,0021548213	0,0025426638
12,773438	6	-0,88366508	-2,8114524	-130,38559	-0,0018674996	-0,0017335721	-0,0017590285
12,783203	6	-0,87285876	-2,7783804	-130,2926	0,0020772365	0,0022016095	0,0025710734
12,792969	6	-0,8708477	-2,7440023	-128,33252	-0,0018922867	-0,001750001	-0,0017954609
12,802734	6	-0,87244153	-2,6916764	-126,37809	0,0018200394	0,0019898172	0,0023081345
12,8125	6	-0,85736275	-2,6392455	-128,99174	-0,0014002536	-0,0012990267	-0,0012626711
12,822266	6	-0,86754322	-2,5814781	-126,18536	0,0013388782	0,0014987546	0,0018212415
12,832031	6	-0,8438611	-2,5183218	-124,38822	-0,00090289192	-0,00068189157	-0,00070333877
12,841797	6	-0,85811377	-2,4784844	-124,05635	0,00074575533	0,00082170148	0,0011538082
12,851563	6	-0,83199501	-2,3911438	-120,76892	-0,00024453423	-2,4256879e-05	8,7928784e-05
12,861328	6	-0,83698511	-2,3047676	-120,70466	0,00031329508	0,00050701329	0,00067697105
12,871094	6	-0,8297503	-2,2538629	-118,88634	-0,00018427052	0,00011396041	6,8840163e-05
12,880859	6	-0,82417607	-2,1833091	-116,12099	0,00032136534	0,00053308019	0,00068000221
12,890625	6	-0,82128048	-2,1223779	-116,56427	-0,00015986903	0,00012528311	0,00017173843
12,900391	6	-0,80938935	-2,0623233	-113,73639	0,00048253004	0,00061805185	0,00081485743
12,910156	6	-0,80449939	-1,9936433	-112,05123	-0,0002841652	-8,7320223e-06	-6,80433e-06
12,919922	6	-0,80350637	-1,9452749	-111,33012	0,00040398439	0,00055680331	0,00075820729
12,929688	6	-0,7901299	-1,8692936	-107,38861	-0,00010713367	8,7055814e-05	0,00016967031
12,939453	6	-0,80153704	-1,8076806	-107,58379	0,00014069903	0,00034134689	0,00044093037
12,949219	6	-0,7735908	-1,7596775	-103,7626	0,00028337943	0,00050816673	0,00067957712
12,958984	6	-0,79631329	-1,6727709	-100,83407	-0,00048313319	-0,00036897443	-0,00032211843
12,96875	6	-0,75702667	-1,6023633	-101,281	0,0010629221	0,0012353535	0,0015359629
12,978516	6	-0,77738762	-1,5225753	-98,930435	-0,0011337732	-0,00097699219	-0,00094412157
12,988281	6	-0,74773073	-1,4584877	-95,955521	0,0014221912	0,0016145207	0,0018792247
12,998047	6	-0,75842857	-1,4161317	-93,320923	-0,0014356098	-0,0013876717	-0,0013130591
13,007813	6	-0,73897719	-1,3341801	-89,098793	0,0016553381	0,0018785808	0,0022323136
13,017578	6	-0,73997021	-1,2254783	-88,107597	-0,0015559706	-0,0014056948	-0,0014233071
13,027344	6	-0,72489977	-1,1570786	-83,131271	0,0015790754	0,0017815402	0,0021613603
13,037109	6	-0,72468281	-1,0775034	-77,972771	-0,0014682623	-0,0012974964	-0,0013963366
13,046875	6	-0,70430517	-1,0114456	-75,854546	0,0017641706	0,0018952613	0,0022803363
13,056641	6	-0,71226597	-0,93495548	-71,152077	-0,0016448648	-0,0015413576	-0,0014961124
13,066406	6	-0,68869233	-0,86214077	-67,175316	0,0017590371	0,0018788475	0,0022568738
13,076172	6	-0,6990397	-0,82221776	-63,817127	-0,001768965	-0,0016124158	-0,0016836377
13,085938	6	-0,67103505	-0,74158245	-58,906788	0,0020784987	0,0022414268	0,0026443393
13,095703	6	-0,67257047	-0,67890787	-56,704971	-0,0020607419	-0,0019231461	-0,0019082127
13,105469	6	-0,6559813	-0,62377846	-52,013397	0,0021889976	0,002288949	0,0026886023
13,115234	6	-0,65654874	-0,55468237	-46,372322	-0,0019662664	-0,0017504622	-0,0017508129
13,125	6	-0,64009309	-0,51209253	-44,629387	0,00212884	0,0022716734	0,0026691093
13,134766	6	-0,62921166	-0,43281201	-39,9762	-0,0020251805	-0,001875274	-0,001898664
13,144531	6	-0,61460018	-0,34738085	-36,064869	0,0020593966	0,0021895031	0,0025660889
13,154297	6	-0,60668945	-0,31571275	-31,43549	-0,0017652441	-0,0016568734	-0,00162262
13,164063	6	-0,59100151	-0,2669484	-25,461037	0,0020707338	0,0022344601	0,002598739
13,173828	6	-0,55477738	-0,20737401	-22,102856	-0,002049952	-0,0018742245	-0,0018906277
13,183594	6	-0,5396235	-0,1618987	-16,6611	0,0021595736	0,0022641846	0,0026492665
13,193359	6	-0,53782105	-0,091467515	-10,517388	-0,0019427716	-0,0017432279	-0,0017974939
13,203125	6	-0,51012516	-0,05702544	-6,1114693	0,0018829999	0,0020280222	0,0024241342
13,212891	6	-0,50716281	-0,016321801	-0,46536326	-0,001616	-0,0014353467	-0,0014986193
13,222656	6	-0,4863596	0,018542167	0,17439947	0,0016874347	0,0018296113	0,0021361888
13,232422	6	-0,43166876	-0,0079608522	0,044479966	-0,0011707635	-0,00099212909	-0,0010134176
13,242188	6	-0,43157697	-0,043412112	-0,36355108	0,0010083109	0,0012280102	0,0014047214
13,251953	6	-0,40020943	0,0071483664	-0,52375722	-0,0005031997	-0,00027529066	-0,00020263265
13,261719	6	-0,38773417	-0,014383625	0,24838373	0,0005801568	0,00070060906	0,00093375915
13,271484	6	-0,33269286	-0,0080868602	0,45988709	-0,00035887849	-8,3512277e-05	-2,3473258e-05
13,28125	6	-0,31869054	-0,015562121	-0,76375902	0,00029261102	0,00050220126	0,00060352235
13,291016	6	-0,27822733	-0,039049331	-0,2766028	-5,9234571e-05	0,00013186218	0,00020788473
13,300781	6	-0,23743868	0,0086635351	0,043530017	0,00039518566	0,00063327886	0,00081669504
13,310547	6	-0,20150661	-0,01748465	-0,3596954	-0,000338791	-5,726426e-05	-5,7558645e-06
13,320313	6	-0,15869856	-0,020739343	-0,59645623	0,00045491639	0,00054929289	0,00078195072
13,330078	6	-0,1131618	-0,011456106	-0,39070845	-0,00022021403	0,00010854172	9,7669545e-05
13,339844	6	-0,073524714	-0,037731137	-0,19719824	0,00033888797	0,00041767402	0,00063969631
13,349609	6	-0,0080943108	0,0048028305	-0,37679449	3,0201118e-05	0,00024827212	0,00035186778
13,359375	6	0,021270514	0,00056913123	-2,3322926	-0,00014350709	-1,3536046e-05	0,00014548204
13,369141	6	0,12279987	0,10796422	-15,22081	0,00069273595	0,00080346823	0,0010558985
13,378906	6	0,16682625	0,47256416	-37,846973	-0,00083072711	-0,00055848318	-0,00056955277
13,388672	6	0,27116776	0,954822	-60,261639	0,0011790171	0,0013572021	0,0016761936
13,398438	6	0,30019879	1,4230474	-78,146103	-0,0013327341	-0,0011623621	-0,001217637
13,408203	6	0,37712812	1,7915639	-94,848213	0,0015888769	0,0018334351	0,002120432
13,417969	6	0,41231751	2,0908694	-104,18945	-0,0015799194	-0,0014458289	-0,001426663
13,427734	6	0,4364419	2,3987553	-108,51771	0,0016467562	0,001763994	0,0021629969
13,4375	6	0,43466449	2,4952049	-112,09063	-0,0014461627	-0,0013704486	-0,0014040982
13,447266	6	0,44208288	2,4442575	-110,70158	0,0016373956	0,0018283697	0,0022016014
13,457031	6	0,4369843	2,3693869	-111,22227	-0,0015335322	-0,0014105778	-0,0014132608
13,466797	6	0,44426918	2,2560132	-112,36992	0,0015911325	0,0017540244	0,0021192124
13,476563	6	0,40696859	2,1935711	-111,40817	-0,0016699363	-0,0015575665	-0,0015444163
13,486328	6	0,42087078	2,0986378	-113,49387	0,0019853178	0,0021248446	0,0024952579
13,496094	6	0,40863752	1,9968214	-111,38364	-0,00194743	-0,0017525967	-0,0017781856
13,505859	6	0,42247295	1,9700713	-111,00154	0,0021093599	0,0022100911	0,002592999
13,515625	6	0,40074348	1,9796541	-111,98703	-0,0019535851	-0,0018291526	-0,0017897061
13,525391	6	0,41932702	2,0579	-110,26936	0,0022174204	0,0024273291	0,0027585893
13,535156	6	0,42711258	2,2431688	-111,37426	-0,0021071876	-0,0018937285	-0,0019204954
13,544922	6	0,45565963	2,5159998	-112,43859	0,0020296776	0,0022008203	0,0025486916
13,554688	6	0,47354221	2,7933922	-115,62891	-0,0018836412	-0,0017024733	-0,0017184191
13,564453	6	0,50709605	3,0545979	-120,00365	0,0020689694	0,0022237489	0,0026691789
13,574219	6	0,51385522	3,251662	-121,48495	-0,0020037738	-0,0017795844	-0,0018109125
13,583984	6	0,53202987	3,3881257	-121,87315	0,0019823075	0,0021182899	0,0024765248
13,59375	6	0,5269897	3,404629	-124,75949	-0,001859474	-0,0016908861	-0,0017073436
13,603516	6	0,5332315	3,4019251	-122,2253	0,0019481023	0,0021042256	0,0024706167
13,613281	6	0,52734017	3,3942482	-122,26615	-0,0018144829	-0,0016459934	-0,0016606296
13,623047	6	0,52754045	3,3671961	-122,97146	0,0018855127	0,0020383091	0,0023630324
13,632813	6	0,53481698	3,3446827	-122,4054	-0,0015313952	-0,0013777775	-0,0013198232
13,642578	6	0,51685095	3,3091307	-124,2117	0,0014206282	0,0015762489	0,0018577048
13,652344	6	0,53747058	3,2844846	-123,00443	-0,00086672907	-0,00069018325	-0,00066327618
13,662109	6	0,51826119	3,3000345	-122,57885	0,00081306917	0,00091272162	0,0012203673
13,671875	6	0,53802967	3,3071046	-125,2795	-0,00043187637	-0,00019355764	-0,00013692959
13,681641	6	0,52295923	3,2983801	-122,79941	0,00031712448	0,00047210997	0,00068821543
13,691406	6	0,53064466	3,3196969	-123,40636	-9,1365233e-05	0,00011485623	0,00020350271
13,701172	6	0,54068327	3,3967857	-124,20271	0,00032924462	0,00055582175	0,00070721237
13,710938	6	0,54797649	3,5717032	-123,51633	-0,00022588813	8,0503814e-05	0,000149841
13,720703	6	0,56214571	3,7287359	-126,53467	0,00039451991	0,00058983616	0,00076990901
13,730469	6	0,57226777	3,8355942	-126,29232	-0,000189842	2,8567447e-05	9,2362752e-05
13,740234	6	0,57772517	3,9463174	-126,82988	0,00037114232	0,00051066105	0,00070729054
13,75	6	0,59181929	4,0114627	-129,93576	-0,00013215801	0,00011862488	0,00023608198
13,759766	6	0,5798614	4,0682096	-128,30537	0,00015887838	0,00039450999	0,00049336819
13,769531	6	0,60238361	4,1018095	-127,8343	0,00024973476	0,00050559174	0,00059768127
13,779297	6	0,57512164	4,0682912	-129,67325	-0,00036596929	-0,00024546986	-0,00013362398
13,789063	6	0,60772419	4,0657964	-128,4007	0,00092425401	0,0010812959	0,0013871823
13,798828	6	0,57574749	4,0581293	-130,10316	-0,0010968548	-0,00094865577	-0,00095168839
13,808594	6	0,59938788	4,0515466	-128,31577	0,0014358149	0,0015828403	0,001970845
13,818359	6	0,58012009	4,0527821	-127,4783	-0,0015399209	-0,0013976397	-0,0014138091
13,828125	6	0,5935216	4,0459538	-129,51202	0,0017376748	0,0018156145	0,0022237881
13,837891	6	0,58566093	4,0548916	-128,38924	-0,0015299927	-0,0013911964	-0,0014081455
13,847656	6	0,59448957	4,0822024	-128,61511	0,0016857103	0,0017619007	0,0021403763
13,857422	6	0,594064	4,1294613	-129,08459	-0,0014556769	-0,0013799745	-0,0013676664
13,867188	6	0,6098187	4,2294707	-127,71098	0,0016381755	0,0017444828	0,002121377
13,876953	6	0,60159922	4,3390822	-129,56775	-0,0016587005	-0,0015037927	-0,0015004812
13,886719	6	0,624547	4,4065089	-128,85886	0,0018544541	0,0019807916	0,002345728
13,896484	6	0,61302304	4,482224	-128,51157	-0,0017921395	-0,0016135153	-0,0016357608
13,90625	6	0,63615441	4,5359907	-132,2292	0,0020129604	0,0021893485	0,0025598332
13,916016	6	0,62086701	4,5739379	-131,38548	-0,0019897232	-0,0019009527	-0,0019402819
13,925781	6	0,63558698	4,5756369	-131,99699	0,0022194576	0,0024047303	0,0027879893
13,935547	6	0,62854409	4,5545373	-131,82225	-0,0020216363	-0,0018600207	-0,0018385493
13,945313	6	0,63182354	4,5632143	-130,87877	0,0020417399	0,0021253948	0,0025021988
13,955078	6	0,62456369	4,568459	-132,95145	-0,0018559588	-0,0017622324	-0,0017849063
13,964844	6	0,63340902	4,5521216	-130,22633	0,0021519321	0,0022934086	0,002639554
13,974609	6	0,62844396	4,5432382	-129,53537	-0,0018041359	-0,0017041778	-0,0017014274
13,984375	6	0,63585401	4,5346465	-131,11197	0,0020644693	0,0021222406	0,0025217435
13,994141	6	0,62521458	4,5544181	-131,38147	-0,0019374153	-0,001790058	-0,0018040438
14,003906	6	0,6342268	4,5793962	-131,924	0,0021637776	0,0023156514	0,0026684327
14,013672	6	0,62868595	4,5758767	-132,086	-0,0019188371	-0,0017942833	-0,0019067458
14,023438	6	0,63644648	4,6030207	-129,95201	0,0020090854	0,0021076817	0,0024841032
14,033203	6	0,64100266	4,6577463	-132,55197	-0,0016439513	-0,0015081466	-0,0015602473
14,042969	6	0,63810706	4,7097015	-131,64417	0,0016953819	0,001789844	0,0021562641
14,052734	6	0,65289378	4,7613959	-130,73964	-0,0013012838	-0,0011508538	-0,0011005832
14,0625	6	0,63964248	4,7683635	-132,17009	0,0011564324	0,0012791948	0,001588944
14,072266	6	0,66317439	4,7910538	-131,11856	-0,00059638004	-0,00038289101	-0,00032153839
14,082031	6	0,64258814	4,8303299	-131,50412	0,00040666485	0,00065775268	0,00082069228
14,091797	7	0,65515518	4,8143744	-131,86203	-0,00026919262	8,0031168e-06	5,3547556e-05
14,101563	7	0,64988971	4,8003898	-130,60335	0,00036763758	0,00057019223	0,00075175229
14,111328	7	0,65232635	4,7977757	-133,57909	-0,00011297657	0,00015081736	0,00027009234
14,121094	7	0,65541387	4,8064232	-133,00656	0,00038536114	0,00048924715	0,00069830852
14,130859	7	0,65185905	4,8094568	-131,1879	-0,00036242019	-7,9112069e-05	-5,7723228e-05
14,140625	7	0,65150857	4,7756481	-133,1743	0,00049054885	0,00062644936	0,00085157837
14,150391	7	0,6546545	4,7818637	-131,47569	-0,00021303805	1,8747087e-05	6,8578665e-05
14,160156	7	0,64726949	4,8006458	-132,15021	0,00028536792	0,00048227055	0,00064442406
14,169922	7	0,66054583	4,7824173	-132,70033	-8,0796926e-05	0,00021962042	0,00037632664
14,179688	7	0,63873291	4,7839189	-131,00183	-8,6475935e-05	5,4825796e-05	0,0002243722
14,189453	7	0,66793919	4,795013	-133,11977	0,00061191746	0,00076444715	0,0010501853
14,199219	7	0,63832402	4,789773	-132,32243	-0,00078084419	-0,00061341492	-0,00049343635
14,208984	7	0,6648767	4,782722	-132,0495	0,0011508754	0,0013041908	0,0015716018
14,21875	7	0,63623786	4,7657351	-133,79865	-0,0013197695	-0,0010885419	-0,0011048623
14,228516	7	0,6580174	4,7732434	-131,59326	0,0016801403	0,0018094891	0,0022072676
14,238281	7	0,64426541	4,7949533	-132,08008	-0,001598652	-0,00144556	-0,001426145
14,248047	7	0,65407872	4,7823529	-132,79288	0,0017484347	0,0018469006	0,0022206032
14,257813	7	0,64822078	4,7884331	-131,60275	-0,0014989475	-0,0013549939	-0,0013746094
14,267578	7	0,65657377	4,7702527	-133,01901	0,0016374587	0,0018181382	0,002141152
14,277344	7	0,64555049	4,7601285	-131,99838	-0,0016007792	-0,0014404655	-0,0014384652
14,287109	7	0,65668225	4,7899108	-130,86392	0,0016128708	0,0017849781	0,0021753469
14,296875	7	0,63989282	4,7738829	-131,73485	-0,0015520381	-0,0014346255	-0,0014437828
14,306641	7	0,66135526	4,7511702	-130,42287	0,0019599681	0,0020673862	0,0024374453
14,316406	7	0,64074397	4,7610183	-131,38107	-0,001981281	-0,0017867661	-0,0018347189
14,326172	7	0,65789223	4,769381	-131,91373	0,0021465423	0,0023261411	0,0026603255
14,335938	7	0,64573407	4,773581	-130,76289	-0,0019525719	-0,0018356759	-0,0018197959
14,345703	7	0,65428734	4,755619	-132,89838	0,0021256071	0,0022183885	0,0026194365
14,355469	7	0,64527512	4,7414322	-131,70955	-0,002061405	-0,0019431814	-0,0019138324
14,365234	7	0,65075755	4,756372	-131,09239	0,0022078778	0,0023122232	0,0026960364
14,375	7	0,6467104	4,7390575	-133,02109	-0,0018236211	-0,0016538815	-0,0016463985
14,384766	7	0,65482974	4,7243867	-130,99423	0,0020081906	0,0021556194	0,0024391171
14,394531	7	0,64081073	4,7146549	-131,26808	-0,0019911849	-0,0018288138	-0,0018609833
14,404297	7	0,64958096	4,6754508	-131,46014	0,0020956781	0,0022707784	0,0026319241
14,414063	7	0,63699722	4,6525512	-130,52769	-0,001907617	-0,0017981523	-0,0017797499
14,423828	7	0,64395666	4,6230297	-132,73106	0,0019896924	0,0021461588	0,0024920907
14,433594	7	0,63552022	4,5717483	-131,50966	-0,0017090898	-0,0015825739	-0,0015896623
14,443359	7	0,63534498	4,55685	-132,2209	0,0018667715	0,0020012236	0,002404761
14,453125	7	0,63801527	4,504652	-134,06345	-0,0016007987	-0,0014435565	-0,0014428035
14,462891	7	0,6200242	4,4526997	-132,05447	0,0014360643	0,0016147343	0,001906648
14,472656	7	0,63811541	4,4150486	-132,3284	-0,00089447905	-0,00067876524	-0,00064692606
14,482422	7	0,61465859	4,3717198	-133,06696	0,00079937995	0,00094187149	0,0011844796
14,492188	7	0,629462	4,3589535	-132,44418	-0,00046827001	-0,00026219437	-0,00019607643
14,501953	7	0,61339855	4,3197379	-134,64226	0,00042860137	0,00057822035	0,00083864894
14,511719	7	0,62142611	4,277267	-132,94934	-3,4757632e-05	0,0001529693	0,0002345354
14,521484	7	0,62164307	4,2718377	-131,99106	0,00030617946	0,00044028158	0,00066813082
14,53125	7	0,61338186	4,2447534	-133,44241	-0,00032364274	5,2180258e-06	-9,4943971e-06
14,541016	7	0,61285615	4,1919322	-130,90761	0,0004664656	0,00060914503	0,00081094931
14,550781	7	0,60986042	4,1536341	-131,20242	-0,0002833351	6,7543297e-05	0,00011869459
14,560547	7	0,60547948	4,0986614	-132,06738	0,00036541832	0,00049766374	0,00070099323
14,570313	7	0,60861707	4,0702062	-131,91896	-0,00016570587	0,00011153068	0,00019300969
14,580078	7	0,5902338	4,0150366	-133,6404	0,0001553078	0,00030682582	0,00046055677
14,589844	7	0,60850024	3,9355159	-131,41266	0,00031328417	0,00046318484	0,00063538691
14,599609	7	0,57727456	3,8906224	-131,20154	-0,00048538105	-0,0001756227	-0,00015701327
14,609375	7	0,60085654	3,8271217	-132,94431	0,00082374923	0,001028179	0,0012788527
14,619141	7	0,56580901	3,7812722	-130,74518	-0,0010115725	-0,00085051823	-0,00085465622
14,628906	7	0,58858156	3,7450774	-130,53853	0,001386073	0,001547548	0,0020104849
14,638672	7	0,56647658	3,6885223	-131,15332	-0,0014170675	-0,0013712932	-0,0012867374
14,648438	7	0,57908535	3,6649687	-130,19762	0,0017362194	0,0018383145	0,0022510034
14,658203	7	0,56624293	3,6210396	-132,7841	-0,0015232766	-0,0013849738	-0,0014112259
14,667969	7	0,57240963	3,5620601	-131,32196	0,0016344389	0,0018588647	0,0021681602
14,677734	7	0,56112766	3,5271497	-130,33888	-0,0015582849	-0,001381366	-0,0013337717
14,6875	7	0,5650413	3,4861457	-132,53264	0,0015768326	0,0017168701	0,0020833656
14,697266	7	0,54688334	3,4485447	-131,26222	-0,0015325861	-0,0013339786	-0,0013717348
14,707031	7	0,56043506	3,3861029	-130,88208	0,0018583515	0,0020142216	0,0023635097
14,716797	7	0,53812146	3,2902279	-130,52646	-0,0017957545	-0,0016753743	-0,0016582946
14,726563	7	0,55068851	3,2251859	-129,76355	0,0020012555	0,0021696039	0,0024871069
14,736328	7	0,52923441	3,1841359	-131,70859	-0,001933399	-0,0018237192	-0,0017742792
14,746094	7	0,54035783	3,1215286	-130,3387	0,0023211527	0,0024628197	0,002852733
14,755859	7	0,52476168	3,0638304	-128,78499	-0,0021634765	-0,0020341771	-0,0020077256
14,765625	7	0,5249536	2,9960046	-130,34535	0,0021877112	0,0023031277	0,0026739019
14,775391	7	0,51952124	2,9661148	-129,5293	-0,0018055693	-0,0017080253	-0,0016254736
14,785156	7	0,52492857	2,9351189	-129,84586	0,0020883176	0,0021630004	0,0025763928
14,794922	7	0,51230311	2,8667533	-128,7657	-0,0019518734	-0,0017687063	-0,0018039928
14,804688	7	0,51508188	2,8375218	-128,15506	0,0020399732	0,0021029627	0,0025151256
14,814453	7	0,50410032	2,7974832	-129,8353	-0,0018031225	-0,0016889065	-0,0016708605
14,824219	7	0,50941586	2,7288973	-128,58493	0,0020401105	0,0020912525	0,0025108454
14,833984	7	0,49709082	2,6806936	-127,84431	-0,0019421058	-0,0018424283	-0,0017554214
14,84375	7	0,49706578	2,5987153	-129,65224	0,0020728863	0,002186442	0,0025468485
14,853516	7	0,49075723	2,5429437	-127,72533	-0,0017311757	-0,0016428089	-0,0015724945
14,863281	7	0,4711473	2,4767251	-126,84943	0,0017059982	0,0018223133	0,0021319068
14,873047	7	0,483464	2,379781	-125,57713	-0,0012310265	-0,0011144723	-0,0010596963
14,882813	7	0,45818806	2,2964449	-122,56902	0,0011534597	0,0012764446	0,0016079725
14,892578	7	0,47536135	2,2299867	-123,38955	-0,0006131237	-0,00047389549	-0,0004253177
14,902344	7	0,44779897	2,1784286	-120,58222	0,00051439879	0,00069839694	0,00091741752
14,912109	7	0,45696139	2,1324587	-118,78526	-0,00013389649	6,3129701e-05	0,00020271698
14,921875	7	0,44355989	2,0468848	-119,38474	0,00030203507	0,00053712982	0,00068129133
14,931641	7	0,44238329	1,997842	-116,997	-0,00021340551	8,6313376e-05	0,00014638092
14,941406	7	0,43788552	1,9835875	-116,82278	0,00036554487	0,00048749222	0,00066412566
14,951172	7	0,42619467	1,9055223	-115,46541	-0,00030132401	-2,9310031e-05	1,0979129e-05
14,960938	7	0,41805029	1,8272054	-113,75623	0,0004829118	0,0006117539	0,0008475082
14,970703	7	0,42013645	1,7652073	-114,33849	-0,00027341832	-5,1430252e-05	9,8768214e-05
14,980469	7	0,4005599	1,6997824	-110,56356	0,00029953857	0,00055894384	0,00070931215
14,990234	7	0,40879607	1,6247956	-107,25349	-4,0211908e-05	0,0002483181	0,00031411517
15	7	0,37091136	1,503165	-105,72262	-4,1636613e-05	0,00012609846	0,00024067172
15,009766	7	0,39248228	1,4106629	-101,08821	0,00053830259	0,00071103917	0,00094851712
15,019531	7	0,34727097	1,3419824	-99,00592	-0,00080950331	-0,00067155238	-0,00058999227
15,029297	7	0,37832141	1,2595961	-95,854385	0,0011573716	0,0012947497	0,0016517766
15,039063	7	0,32947183	1,2160572	-91,188736	-0,0012410021	-0,0010429531	-0,001025048
15,048828	7	0,34373283	1,1478153	-89,460388	0,0015897488	0,0017225848	0,0020907724
15,058594	7	0,32334685	1,0679864	-85,264458	-0,0015284378	-0,0013639526	-0,0013819581
15,068359	7	0,3238225	1,0109458	-80,852791	0,0016619773	0,0018328521	0,0021532523
15,078125	7	0,29444933	0,93087405	-77,627266	-0,0015173671	-0,0013862503	-0,0013496564
15,087891	7	0,30090809	0,85149658	-71,676338	0,001648474	0,0017519364	0,0021425106
15,097656	7	0,27513146	0,79637414	-67,778915	-0,0015739864	-0,0014429917	-0,0014630905
15,107422	7	0,26879787	0,72161704	-63,959122	0,0017506665	0,0018767302	0,0022143209
15,117188	7	0,24246216	0,64266759	-58,492329	-0,0015681442	-0,001458642	-0,001429226
15,126953	7	0,25709867	0,56895268	-55,330006	0,0018818896	0,0020010767	0,0024001547
15,136719	7	0,22425413	0,52057964	-49,836784	-0,001896838	-0,0017871945	-0,0018013763
15,146484	7	0,21402359	0,47222412	-44,021923	0,0021779498	0,0023469203	0,002683497
15,15625	7	0,18697023	0,38553876	-40,186195	-0,0020242075	-0,0019233277	-0,0018537667
15,166016	7	0,19942045	0,32272619	-34,384747	0,0020689906	0,0022579804	0,0026185743
15,175781	7	0,17480373	0,25622025	-29,696636	-0,0019722802	-0,0018053355	-0,0018055961
15,185547	7	0,16734362	0,20040265	-24,062321	0,0021797509	0,002337445	0,0026927891
15,195313	7	0,15154719	0,15647504	-17,179939	-0,0019238015	-0,0017944067	-0,0017875445
15,205078	7	0,1310277	0,077953376	-12,527816	0,0019490131	0,0020598962	0,0024627964
15,214844	7	0,10103703	0,030745659	-6,0707889	-0,001882792	-0,0017803475	-0,001763188
15,224609	7	0,11451364	0,034481753	-0,9508431	0,002197989	0,0022841927	0,0026738788
15,234375	7	0,089421272	0,0013480894	-0,93279409	-0,0019661267	-0,001846559	-0,0018349153
15,244141	7	0,062384605	-0,030127913	-0,89278448	0,0020845481	0,0021465267	0,0025854963
15,253906	7	0,051019192	0,0072025694	-0,41171908	-0,0018030002	-0,0016326293	-0,0016626329
15,263672	7	0,019952059	-0,019026082	-0,2928637	0,0018412351	0,0019584247	0,0023336017
15,273438	7	0,0013518333	0,0041216612	-0,30521303	-0,0015194212	-0,0014581745	-0,0014221779
15,283203	7	-0,035614967	-0,0061579049	-0,76280904	0,0014917302	0,0016177137	0,0019461239
15,292969	7	-0,044134855	-0,038292166	-0,27576461	-0,00092867657	-0,00080371695	-0,00068577286
15,302734	7	-0,099493265	0,010325946	0,17696992	0,00071022473	0,00093042385	0,0011742541
15,3125	7	-0,11479735	-0,013886578	-0,4696101	-0,00044974155	-0,0001533507	-0,00012841992
15,322266	7	-0,16710997	-0,016968884	-0,40048733	0,00050701748	0,00064575823	0,00084179745
15,332031	7	-0,19881129	0,0042373314	-0,16227365	-0,00011143733	0,00011172378	0,00018194514
15,341797	7	-0,24620891	-0,023869146	0,15327707	0,0002866147	0,00037741673	0,00060093799
15,351563	7	-0,30007362	0,01139855	-0,060349703	-0,00030645748	-8,0098398e-05	7,6026045e-05
15,361328	7	-0,34438372	-0,012664497	-0,48536807	0,00049304089	0,00060942722	0,00086227205
15,371094	7	-0,42052865	-0,040041469	-0,22189692	-0,00024254253	2,4882465e-05	0,00010432661
15,380859	7	-0,50195575	-0,04627984	-7,8255682	0,00042745532	0,00057460187	0,00077444437
15,390625	7	-0,54209352	-0,36639479	-24,798252	-0,0001621698	0,0001100669	0,0001761227
15,400391	7	-0,64893842	-0,74973011	-41,891243	0,00020412504	0,00034805867	0,00051427027
15,410156	7	-0,68165779	-1,2686749	-61,139053	0,00023088249	0,0003918595	0,00063026068
15,419922	7	-0,76185822	-1,7452126	-78,137276	-0,00047632988	-0,00026546928	-0,00020985201
15,429688	7	-0,77031136	-2,1840177	-90,360779	0,0008486642	0,00099314528	0,0012813172
15,439453	7	-0,82179785	-2,4513485	-99,088623	-0,00093648181	-0,00077093265	-0,00075357675
15,449219	7	-0,80091119	-2,4934096	-101,55743	0,001470887	0,0015470772	0,0019424245
15,458984	7	-0,82256556	-2,4101622	-102,13573	-0,0015189988	-0,0013342574	-0,0013811481
15,46875	7	-0,8072865	-2,3936281	-105,18942	0,0016990898	0,0017801921	0,002218303
15,478516	7	-0,81024051	-2,3404219	-103,74746	-0,0014967145	-0,0013623985	-0,0013767753
15,488281	7	-0,79027176	-2,1968749	-103,22448	0,0016172219	0,0017867587	0,0021402615
15,498047	7	-0,79189897	-2,0377116	-101,75391	-0,0015376748	-0,0014455577	-0,0014463731
15,507813	7	-0,77782154	-1,9312032	-99,669098	0,0016249246	0,0017498885	0,0021314812
15,517578	7	-0,78796864	-1,9358263	-101,40466	-0,0014663143	-0,0014064343	-0,001334683
15,527344	7	-0,77090383	-1,9729211	-98,888069	0,0017454467	0,0018996735	0,0023130784
15,537109	7	-0,79295039	-1,9925792	-97,638161	-0,0018188657	-0,0016422999	-0,0016604573
15,546875	7	-0,78537345	-2,1176572	-100,84111	0,0019703154	0,002144553	0,0025319727
15,556641	7	-0,8239007	-2,409169	-102,18333	-0,0019281717	-0,0018321171	-0,0017200285
15,566406	7	-0,83641768	-2,7266934	-108,35091	0,0021202681	0,0022993514	0,0026095042
15,576172	7	-0,87226629	-3,0384972	-113,77791	-0,0020682537	-0,0019270699	-0,0018872326
15,585938	7	-0,88371515	-3,2694473	-117,89264	0,0022023041	0,0023720106	0,0027607493
15,595703	7	-0,89738369	-3,3998899	-122,93179	-0,0019300873	-0,0017351117	-0,0017328348
15,605469	7	-0,89489698	-3,43378	-123,40184	0,0019463693	0,00207228	0,0024527973
15,615234	7	-0,90546966	-3,3973186	-122,87054	-0,0019623626	-0,0017896084	-0,0017876213
15,625	7	-0,89511395	-3,3820679	-125,59947	0,002093771	0,0022547087	0,0026331318
15,634766	7	-0,90299129	-3,3524823	-124,58934	-0,0018372451	-0,0016920232	-0,0017352775
15,644531	7	-0,89004874	-3,3135362	-125,06438	0,0019825245	0,0020879388	0,0024962223
15,654297	7	-0,89546442	-3,2979584	-123,83753	-0,0018457231	-0,0016760897	-0,0016504928
15,664063	7	-0,88859677	-3,2498116	-122,28107	0,0019655053	0,0021113309	0,0025089227
15,673828	7	-0,88913083	-3,2376342	-125,22446	-0,0017691217	-0,0016558911	-0,0016507043
15,683594	7	-0,89725018	-3,256825	-123,16407	0,0016926518	0,0018672122	0,0022299681
15,693359	7	-0,88323116	-3,2748599	-122,11997	-0,0012633181	-0,0011092897	-0,0010839949
15,703125	7	-0,90405107	-3,2913487	-123,09898	0,0011653488	0,0012092016	0,0015778833
15,712891	7	-0,88737845	-3,3060184	-122,54946	-0,00070675072	-0,00051773805	-0,00044925546
15,722656	7	-0,91574192	-3,4173625	-124,51217	0,00064620323	0,00082144921	0,001056468
15,732422	7	-0,91113567	-3,6182511	-125,83193	-0,00024450582	3,6564452e-05	0,00018313694
15,742188	7	-0,92959404	-3,7857614	-127,00902	0,00026330107	0,00044573608	0,0005723621
15,751953	7	-0,942837	-3,9135349	-132,06952	-0,00021572573	3,9614679e-05	0,0001426856
15,761719	7	-0,94908714	-3,9921632	-132,4424	0,00043161004	0,00060591759	0,00080579123
15,771484	7	-0,95402718	-4,0332675	-131,99866	-0,00029066124	2,7321512e-05	9,2068512e-05
15,78125	7	-0,9533596	-4,0569048	-134,22473	0,00043841451	0,00057785411	0,00076809619
15,791016	7	-0,94994664	-4,0457201	-134,21825	-0,00020474174	2,8653449e-05	0,00012671604
15,800781	7	-0,95745683	-4,0152688	-135,05437	0,00035476292	0,00047960129	0,00070683978
15,810547	7	-0,94402194	-4,0167675	-134,54268	-4,5035595e-05	0,00020229782	0,0003157655
15,820313	7	-0,96641898	-4,0127196	-133,85146	-0,00010699361	0,0001438694	0,00024099405
15,830078	7	-0,94034195	-4,0372972	-136,42023	0,00046189054	0,00070611027	0,00090496463
15,839844	7	-0,97089171	-4,0286932	-134,65086	-0,00070945604	-0,0005863905	-0,00048018599
15,849609	7	-0,9407258	-4,0011826	-133,60904	0,001170491	0,0013292108	0,0016950485
15,859375	7	-0,96565127	-4,0264168	-135,33951	-0,0012794128	-0,0011469667	-0,0011066097
15,869141	7	-0,94725966	-4,0598149	-133,83897	0,0015870353	0,0017113863	0,0021171679
15,878906	7	-0,96666932	-4,1082234	-135,83543	-0,001517423	-0,0014188326	-0,0014028652
15,888672	7	-0,96442461	-4,1938901	-136,60725	0,0016041365	0,0017979695	0,0021703853
15,898438	7	-0,97838521	-4,2798233	-135,45859	-0,0015657997	-0,0013939861	-0,0014222495
15,908203	7	-0,97887754	-4,3855724	-139,4794	0,0016016739	0,0017413172	0,0020873796
15,917969	7	-0,99388957	-4,4492092	-139,41704	-0,0014955226	-0,0013639049	-0,0013497784
15,927734	7	-0,98209858	-4,4822879	-140,0421	0,0017529231	0,0019050122	0,0023162714
15,9375	7	-0,999614	-4,5195107	-141,6974	-0,0017026016	-0,0015534896	-0,0015087517
15,947266	7	-0,98390102	-4,5100098	-139,81924	0,0018300082	0,0019947228	0,0023795872
15,957031	7	-1,0016251	-4,4699512	-140,65849	-0,0018350482	-0,0016608594	-0,0017325865
15,966797	7	-0,98423481	-4,4691458	-141,18126	0,0021280812	0,0022798553	0,0026369416
15,976563	7	-0,99928021	-4,4665785	-139,1106	-0,0020846233	-0,001932503	-0,0019206062
15,986328	7	-0,99004269	-4,4770031	-140,31339	0,0021280288	0,0023258224	0,0026632103
15,996094	7	-0,99444866	-4,4808464	-139,60468	-0,0018860032	-0,0017363719	-0,0017133204
16,005859	7	-0,98682165	-4,455842	-138,4064	0,0020851283	0,0022034328	0,0025863817
16,015625	7	-0,99499941	-4,4792519	-140,26669	-0,0019893013	-0,0017572679	-0,0018293075
16,025391	7	-0,98987579	-4,4939346	-138,94312	0,0019883406	0,0021608185	0,0025422149
16,035156	7	-0,99840403	-4,5042772	-140,66342	-0,0018248643	-0,0016825779	-0,0016685703
16,044922	7	-0,98908305	-4,513689	-141,31866	0,0020180186	0,0021848246	0,002597729
16,054688	7	-1,0028517	-4,5379186	-139,84508	-0,0020249905	-0,0018991921	-0,0018352529
16,064453	7	-0,99692702	-4,6068039	-142,76572	0,0020706912	0,0022421465	0,0026123009
16,074219	7	-1,0065901	-4,6516843	-141,60756	-0,0018446113	-0,0016973669	-0,0016673838
16,083984	8	-1,0082591	-4,6599851	-141,75816	0,0018850164	0,002006162	0,0023368015
16,09375	8	-1,0052633	-4,6977844	-143,78802	-0,0015302479	-0,0014064643	-0,0013698207
16,103516	8	-1,016537	-4,7107053	-142,13646	0,0014814711	0,0016175431	0,0020197155
16,113281	8	-0,99868774	-4,703414	-142,85558	-0,00099869783	-0,0008460735	-0,00077287259
16,123047	8	-1,0214603	-4,6894817	-143,08836	0,00082609523	0,00097295415	0,0011866812
16,132813	8	-0,9994638	-4,6759596	-141,95949	-0,00041361197	-0,00011187629	-6,0122547e-05
16,142578	8	-1,010921	-4,6845727	-144,24243	0,00051006908	0,00062501262	0,00082551135
16,152344	8	-1,0065401	-4,6933436	-143,07898	-0,00027075145	0,00010217525	0,00017131511
16,162109	8	-1,0083091	-4,6692157	-142,62943	0,00023064067	0,00044407891	0,00063326739
16,171875	8	-1,0129321	-4,6795521	-144,25624	-0,00022401502	4,8775401e-05	0,0001360022
16,181641	8	-1,0068738	-4,680131	-143,01437	0,00054839783	0,00062235049	0,00087641669
16,191406	8	-1,0067487	-4,6920986	-143,87804	-0,00031767547	-3,6779093e-05	4,5797642e-05
16,201172	8	-1,008935	-4,6902761	-143,8709	0,00036524481	0,00054831046	0,00075677841
16,210938	8	-1,0035443	-4,6517859	-142,9637	-0,00022258634	7,9790043e-05	0,00013877507
16,220703	8	-1,0169125	-4,6651697	-145,39406	0,00025730004	0,00037154561	0,00054781098
16,230469	8	-0,99736094	-4,6837792	-142,69681	0,00025997232	0,00038291197	0,00057854113
16,240234	8	-1,0247564	-4,667345	-142,4958	-0,00045199558	-0,00024376815	-0,0001607179
16,25	8	-0,99555016	-4,6643376	-145,06918	0,00092676707	0,0010220339	0,0013038532
16,259766	8	-1,0243976	-4,6781468	-142,94498	-0,00099631597	-0,00072411681	-0,00072018022
16,269531	8	-0,99507451	-4,6904354	-144,15784	0,0014078114	0,0015434051	0,0019025038
16,279297	8	-1,0172462	-4,684556	-144,01239	-0,0015090198	-0,001345476	-0,0013773778
16,289063	8	-1,0032189	-4,6511817	-143,71605	0,0017253528	0,0018102675	0,0022145971
16,298828	8	-1,0127068	-4,6593738	-145,80367	-0,0015660928	-0,0013587899	-0,0014207506
16,308594	8	-1,0074246	-4,669085	-144,56805	0,0016083182	0,0017792581	0,0021952167
16,318359	8	-1,0146594	-4,6489792	-144,08842	-0,0015732694	-0,0013545593	-0,0014083707
16,328125	8	-1,0042787	-4,6637726	-145,61897	0,0017076031	0,0018193284	0,0021779977
16,337891	8	-1,0146427	-4,6603079	-143,62218	-0,001486478	-0,0013487971	-0,001380521
16,347656	8	-0,99898815	-4,6532254	-144,02457	0,0017039658	0,0018513052	0,0022053304
16,357422	8	-1,0181642	-4,6625366	-143,40872	-0,0017532496	-0,0016682553	-0,0016549861
16,367188	8	-0,99849582	-4,6234555	-142,26794	0,0020664549	0,0021889517	0,0026104739
16,376953	8	-1,0140669	-4,6051426	-144,54994	-0,0019709109	-0,0018257227	-0,0017996968
16,386719	8	-1,0003817	-4,5956454	-142,57225	0,0021665629	0,0022299676	0,0026318014
16,396484	8	-1,0074413	-4,5721664	-142,12428	-0,0018825635	-0,0018494362	-0,0017786335
16,40625	8	-0,99761963	-4,5477328	-144,05905	0,0022489133	0,0023662753	0,002766706
16,416016	8	-0,99925518	-4,4989262	-142,69167	-0,0020426621	-0,0018572058	-0,0018495324
16,425781	8	-0,99464059	-4,4843268	-142,92928	0,0019590801	0,0020686192	0,0025090612
16,435547	8	-1,0004735	-4,4724627	-141,66428	-0,001872512	-0,0017682057	-0,0017064728
16,445313	8	-0,98672152	-4,4159613	-140,12849	0,0021498066	0,0022462602	0,0026386129
16,455078	8	-0,99375606	-4,354835	-143,88672	-0,0019633221	-0,0018525227	-0,0018000323
16,464844	8	-0,98043799	-4,3069625	-142,12013	0,0020657477	0,0021655685	0,0025629203
16,474609	8	-0,98601222	-4,2627721	-141,09856	-0,0018145605	-0,0017203456	-0,0016853048
16,484375	8	-0,97810149	-4,2466021	-142,04181	0,0019053373	0,0020867931	0,0024512722
16,494141	8	-0,97829342	-4,1978269	-140,21057	-0,001804877	-0,0016297366	-0,0016337453
16,503906	8	-0,98209858	-4,1616182	-141,25943	0,0017866624	0,0019395205	0,0022645495
16,513672	8	-0,96508384	-4,1598439	-140,72484	-0,0012718095	-0,0011812504	-0,001116299
16,523438	8	-0,98387599	-4,1290503	-139,77611	0,0011334731	0,0013174368	0,0015525738
16,533203	8	-0,95897555	-4,0981302	-142,47748	-0,00063292024	-0,00044362678	-0,00039576204
16,542969	8	-0,97568154	-4,0582647	-140,51077	0,0006368499	0,00086651987	0,0010917163
16,552734	8	-0,95724821	-4,0169725	-139,18459	-0,0002756005	-0,00010595861	5,0589006e-05
16,5625	8	-0,96228004	-3,9917586	-140,62772	0,00029474529	0,00042427666	0,00057397207
16,572266	8	-0,96165419	-3,911592	-139,83505	-0,00020045252	5,4437987e-05	0,00015733924
16,582031	8	-0,95177412	-3,8390744	-140,58542	0,00050697953	0,00058515696	0,00086191308
16,591797	8	-0,95057249	-3,796772	-138,68138	-0,00027897875	-4,9531372e-05	1,2053933e-05
16,601563	8	-0,94393849	-3,7525375	-136,99248	0,00041458095	0,00055864058	0,00078487559
16,611328	8	-0,93778014	-3,7046046	-139,0446	-0,00025286089	3,631314e-05	9,3632261e-05
16,621094	8	-0,9434545	-3,6417975	-137,13487	0,00035552355	0,0004963954	0,00065934082
16,630859	8	-0,92558861	-3,5830543	-135,96425	-4,6631922e-05	0,00012447112	0,00031845455
16,640625	8	-0,94564915	-3,5611241	-136,52858	-8,5547908e-05	0,00014565157	0,00023500106
16,650391	8	-0,91635108	-3,5149825	-133,97896	0,00056830427	0,00069830072	0,00093599095
16,660156	8	-0,94440579	-3,4556751	-136,08618	-0,00059831544	-0,00047447349	-0,00037008387
16,669922	8	-0,90909123	-3,4425154	-135,21803	0,0011524666	0,0013087778	0,0016035419
16,679688	8	-0,93388319	-3,4149237	-133,64174	-0,0013283143	-0,0011861296	-0,0011308528
16,689453	8	-0,90997577	-3,374866	-136,17563	0,001626006	0,0017797179	0,0020833374
16,699219	8	-0,92249274	-3,3090236	-135,67328	-0,0016047411	-0,0014180276	-0,0014288421
16,708984	8	-0,90776443	-3,246254	-134,74988	0,0016813641	0,0017491711	0,0021931985
16,71875	8	-0,91091871	-3,2082794	-134,95149	-0,0015703222	-0,0014135753	-0,0014446012
16,728516	8	-0,89816809	-3,1217542	-131,91797	0,0017229358	0,0018316362	0,0021954749
16,738281	8	-0,90328336	-3,0391901	-132,92155	-0,0014230332	-0,0013434915	-0,0012645309
16,748047	8	-0,88452458	-2,9866867	-132,14177	0,0016381933	0,0017828995	0,0021270192
16,757813	8	-0,89624882	-2,9203675	-130,39207	-0,0016871635	-0,0016476847	-0,0015767748
16,767578	8	-0,87466955	-2,8785167	-132,56891	0,0018848152	0,0020127913	0,0024382155
16,777344	8	-0,89008212	-2,831749	-130,0493	-0,0017502033	-0,0016099309	-0,0016203078
16,787109	8	-0,86977124	-2,7819519	-129,82272	0,0020327722	0,0022206474	0,0025979178
16,796875	8	-0,87962627	-2,7507563	-130,70158	-0,002072342	-0,0019608766	-0,0019007202
16,806641	8	-0,86349607	-2,708931	-127,42191	0,0022988045	0,0024428924	0,0028424386
16,816406	8	-0,86467266	-2,6459618	-129,49995	-0,0019541164	-0,0018339873	-0,0017899971
16,826172	8	-0,85490942	-2,5690243	-126,94934	0,0019634883	0,0021277051	0,0025080016
16,835938	8	-0,86012483	-2,4993403	-124,21757	-0,001879089	-0,0017778652	-0,0017455381
16,845703	8	-0,84469557	-2,4530661	-124,70808	0,002087967	0,002221772	0,0025713365
16,855469	8	-0,84544659	-2,3774936	-122,11752	-0,0018313756	-0,0016735476	-0,0016615243
16,865234	8	-0,83005071	-2,2772593	-120,63073	0,0019760621	0,0021022807	0,0025059525
16,875	8	-0,83297133	-2,2353234	-119,68084	-0,0019208851	-0,0017330814	-0,0017870832
16,884766	8	-0,81963658	-2,181072	-116,7446	0,0020631989	0,0021263862	0,0025977085
16,894531	8	-0,82008719	-2,1104829	-116,29265	-0,0018944268	-0,0017698021	-0,0017359944
16,904297	8	-0,81391215	-2,042933	-113,34071	0,0019303806	0,0020818317	0,0024047142
16,914063	8	-0,80333948	-1,9837677	-110,4318	-0,0015653425	-0,0013647806	-0,0013675154
16,923828	8	-0,80848813	-1,9436101	-111,55838	0,001503706	0,0015560505	0,0019443199
16,933594	8	-0,78583241	-1,8713892	-108,12354	-0,0010133234	-0,00087569654	-0,0008053832
16,943359	8	-0,80135345	-1,7932233	-107,57207	0,00085664098	0,0010033729	0,0013115638
16,953125	8	-0,77363253	-1,7524043	-106,35138	-0,00039611981	-0,00021393716	-7,5997086e-05
16,962891	8	-0,78299522	-1,6815414	-102,60091	0,00035746608	0,0005292868	0,00067647255
16,972656	8	-0,77077031	-1,6105912	-100,81915	-0,00025487281	3,2503012e-05	0,00011827171
16,982422	8	-0,76491237	-1,5392935	-97,362061	0,00036024483	0,00054943212	0,00076927239
16,992188	8	-0,75865388	-1,4468056	-94,031601	-0,00020982687	8,1218168e-05	0,00014852449
17,001953	8	-0,74622035	-1,3756795	-93,332268	0,00052069279	0,000602972	0,00083941221
17,011719	8	-0,73926091	-1,3011956	-88,69088	-0,0002865883	-6,1069877e-05	3,2604585e-05
17,021484	8	-0,73444605	-1,2094178	-86,420387	0,0003307974	0,00051194965	0,00078014948
17,03125	8	-0,72089434	-1,1441677	-83,335625	-0,00018463901	2,6481866e-05	0,00010648568
17,041016	8	-0,72656035	-1,0637054	-78,273003	0,00022274807	0,00037381455	0,00055340561
17,050781	8	-0,69883943	-0,99307758	-75,255859	0,00018080691	0,00044913555	0,00059230661
17,060547	8	-0,71771502	-0,93624377	-70,912018	-0,00031821875	-0,00018864419	-6,2897307e-05
17,070313	8	-0,67874551	-0,86177796	-66,290855	0,00082399248	0,0010294	0,0012541492
17,080078	8	-0,7001245	-0,80154759	-64,265167	-0,00092952658	-0,00077547343	-0,00073968794
17,089844	8	-0,66705465	-0,73913074	-58,899746	0,0013811465	0,0014933195	0,0018168173
17,099609	8	-0,67871213	-0,67075914	-54,602345	-0,001462211	-0,001360317	-0,0013057265
17,109375	8	-0,64829588	-0,61395097	-51,882862	0,0016363803	0,001760429	0,0021440694
17,119141	8	-0,65747499	-0,54426181	-46,897865	-0,0015385929	-0,001414313	-0,0014125111
17,128906	8	-0,63995123	-0,48979887	-44,390839	0,0016207686	0,0017726984	0,0022079889
17,138672	8	-0,6377399	-0,44220644	-39,450321	-0,0015414122	-0,00143211	-0,001366908
17,148438	8	-0,60472012	-0,36427277	-35,409687	0,0016578595	0,0018324563	0,0021780673
17,158203	8	-0,61111212	-0,3208957	-31,857714	-0,001523666	-0,0014255381	-0,0014500706
17,167969	8	-0,55713058	-0,27787057	-25,774353	0,0016889535	0,001825234	0,0022474246
17,177734	8	-0,57649016	-0,21044417	-20,337906	-0,0017007452	-0,0015586503	-0,0015926472
17,1875	8	-0,54283619	-0,14131595	-14,970638	0,0020334204	0,0021474923	0,0025579841
17,197266	8	-0,52781582	-0,082054645	-9,6689167	-0,0020095131	-0,0018989492	-0,0018988897
17,207031	8	-0,49778342	-0,042257085	-4,5669079	0,0021967292	0,0022798828	0,0026644918
17,216797	8	-0,48583388	-0,018359441	0,057388097	-0,0018999474	-0,0017989443	-0,0018036499
17,226563	8	-0,46572328	-0,0065138564	0,52755702	0,0021191791	0,0022173333	0,0026383346
17,236328	8	-0,44215798	0,019593257	-0,51638114	-0,0020198447	-0,0019199821	-0,0018905289
17,246094	8	-0,41686535	-0,029433612	-0,39238483	0,0020422798	0,0021996787	0,0025233575
17,255859	8	-0,39127231	-0,0047458336	0,20574778	-0,0017792166	-0,001639602	-0,001627625
17,265625	8	-0,36276698	-0,016590022	0,27190894	0,0020243477	0,0021908176	0,0025653706
17,275391	8	-0,33914328	-0,014017057	-0,21172687	-0,0020553479	-0,0018903333	-0,0018490294
17,285156	8	-0,29881358	0,012827385	-0,12271106	0,002085278	0,0022582274	0,0025544823
17,294922	8	-0,27501464	-0,031015556	0,024531037	-0,0018364281	-0,0017356598	-0,0017233032
17,304688	8	-0,23400903	-0,015872531	0,41445717	0,0018102343	0,0020009566	0,0024550788
17,314453	8	-0,19761801	0,015121233	-0,75526536	-0,001668309	-0,0015606179	-0,0015139068
17,324219	8	-0,15724659	-0,015744846	-0,17736107	0,0017655164	0,0019061873	0,0022507769
17,333984	8	-0,099201202	3,6880374e-05	-0,45267865	-0,0013671983	-0,001199732	-0,0011234484
17,34375	8	-0,070679188	-0,032676291	0,098124146	0,0010941629	0,0013428918	0,0015764104
17,353516	8	0,0040137768	-0,011385418	-0,66563487	-0,00070720358	-0,00046309971	-0,00040742234
17,363281	8	0,037233829	0,011096802	-2,8785691	0,00064701616	0,00081014232	0,0010676134
17,373047	8	0,13378143	0,18325803	-18,556137	-0,00031409186	1,5430851e-06	7,4025593e-06
17,382813	8	0,17912626	0,51775992	-41,101444	0,00027553321	0,00043256136	0,00060811639
17,392578	8	0,26792169	0,97231108	-64,744499	-8,0782687e-05	0,00020110296	0,00030428293
17,402344	8	0,33251762	1,5176346	-81,314857	0,00048008392	0,0006048393	0,00085298083
17,412109	8	0,37768722	1,9246486	-94,741547	-0,00035193795	-5,7200377e-05	-4,1189778e-05
17,421875	8	0,4150629	2,1223729	-104,23505	0,00039051392	0,00053528405	0,00075556105
17,431641	8	0,43132663	2,3414679	-108,65801	-0,00024027392	5,3570984e-05	9,0222748e-05
17,441406	8	0,4355824	2,4658241	-111,40527	0,00034258884	0,00050361297	0,00074228877
17,451172	8	0,45236349	2,4526889	-110,28053	-5,3277272e-05	0,00016744758	0,00032654125
17,460938	8	0,41845083	2,3509958	-108,95094	-8,2150655e-05	7,5365097e-05	0,00028335198
17,470703	8	0,44442773	2,1892157	-111,91685	0,00059451751	0,00069280853	0,00094858656
17,480469	8	0,40582538	2,1010547	-111,53346	-0,000558	-0,00035502992	-0,00033571661
17,490234	8	0,42303205	2,0776956	-110,74343	0,0010259189	0,0012061222	0,001441275
17,5	8	0,39170623	2,0194755	-110,5368	-0,0012665984	-0,0011025009	-0,0010984982
17,509766	8	0,41892648	1,9714644	-109,14925	0,0015107229	0,0017263141	0,0020804526
17,519531	8	0,40604234	1,9766908	-111,04284	-0,0015155574	-0,0013551315	-0,0013622444
17,529297	8	0,41979432	2,0523186	-108,79922	0,0016086922	0,0017874041	0,0021848292
17,539063	8	0,42049527	2,2534256	-108,11432	-0,0015313342	-0,0013144494	-0,0013763146
17,548828	8	0,46270251	2,527602	-112,12042	0,0017328049	0,00187473	0,0022115794
17,558594	8	0,46979547	2,8057656	-115,28291	-0,0014580571	-0,0013433212	-0,0013189693
17,568359	8	0,50814748	3,0834546	-118,64874	0,0015764594	0,001724172	0,0021678484
17,578125	8	0,50621986	3,264725	-121,1608	-0,0016499562	-0,0015443908	-0,0016312941
17,587891	8	0,53520918	3,3622193	-121,18572	0,0019627132	0,0020992644	0,0024562099
17,597656	8	0,51909566	3,3751996	-124,28865	-0,0018090317	-0,0017134635	-0,0016420907
17,607422	8	0,53589344	3,3774934	-122,49811	0,0020947889	0,002259813	0,0025787444
17,617188	8	0,52127361	3,3839989	-121,80588	-0,0020059284	-0,0019119262	-0,0018297939
17,626953	8	0,5318296	3,343122	-123,44744	0,0022538179	0,0024183872	0,0027801769
17,636719	8	0,52204967	3,3183055	-121,67919	-0,0021166194	-0,0019349069	-0,0019527011
17,646484	8	0,52425265	3,3045642	-122,53722	0,0020065256	0,0021966326	0,0025845298
17,65625	8	0,51952124	3,2700615	-122,86568	-0,0018321312	-0,0016701075	-0,0016860848
17,666016	8	0,530653	3,2724638	-121,62778	0,0020636767	0,0022310286	0,0026024634
17,675781	8	0,52180767	3,2979677	-124,5881	-0,0019383729	-0,0018127826	-0,0017686598
17,685547	8	0,53068638	3,3017378	-123,84698	0,0020130128	0,0020987799	0,0024763758
17,695313	8	0,52320957	3,3328302	-121,31213	-0,0017955557	-0,0016793241	-0,0016915423
17,705078	8	0,53965688	3,4032562	-123,63396	0,001990194	0,0021129798	0,002498416
17,714844	8	0,54191828	3,5495946	-122,76426	-0,0018619695	-0,0017192577	-0,0017490252
17,724609	8	0,55737257	3,7296607	-125,21988	0,0020668367	0,0021196213	0,002534037
17,734375	8	0,5736196	3,847878	-126,56534	-0,0016488245	-0,0014699624	-0,0014960472
17,744141	8	0,5721426	3,941215	-125,83053	0,001520143	0,001660503	0,0020137012
17,753906	8	0,59417248	4,0056634	-127,45532	-0,0011525137	-0,00097356341	-0,00092065439
17,763672	8	0,57826757	4,0552721	-127,30853	0,00097458484	0,0011841985	0,0014212626
17,773438	8	0,59958816	4,0743375	-126,48141	-0,00055680558	-0,00032873475	-0,00028309092
17,783203	8	0,58060408	4,0454903	-128,81583	0,00040025357	0,00057298515	0,00077350676
17,792969	8	0,59236169	4,0381055	-126,87357	-1,0883523e-05	0,00019294617	0,00032784243
17,802734	8	0,59102654	4,0535622	-127,46796	0,0004434227	0,0005606885	0,00078765379
17,8125	8	0,59005857	4,0308065	-128,38271	-0,00023872442	8,5846259e-05	0,00010496777
17,822266	8	0,59295416	4,0209575	-127,07401	0,00040968452	0,0005481171	0,00073153689
17,832031	8	0,58899879	4,0250754	-128,94765	-0,00030461675	9,4634015e-06	1,2427481e-05
17,841797	8	0,58772206	4,0268755	-127,74211	0,00040404923	0,0005864586	0,00073074596
17,851563	8	0,59648395	4,0701141	-127,77406	-0,00017975533	-1,5322876e-05	7,4715645e-05
17,861328	8	0,58978319	4,1421738	-130,15224	0,00020699271	0,0004686063	0,00063458394
17,871094	8	0,61470866	4,241354	-128,06157	9,2827599e-05	0,00041652835	0,00049267081
17,880859	8	0,59743524	4,3514242	-128,55833	-0,00022398047	-5,7036086e-05	0,00010162854
17,890625	8	0,63492775	4,4167628	-129,10204	0,00076216052	0,00089519471	0,0012344606
17,900391	8	0,60857534	4,4781356	-127,87677	-0,00098558702	-0,00082497555	-0,00080085138
17,910156	8	0,63775659	4,5169959	-130,49535	0,0012964989	0,0014654343	0,0017954796
17,919922	8	0,61773777	4,5402493	-130,61978	-0,0014261809	-0,0012656481	-0,0012201117
17,929688	8	0,6348443	4,5693645	-130,86369	0,0016361534	0,0017650154	0,0021354032
17,939453	8	0,62396288	4,5392141	-132,48593	-0,001528502	-0,0013546105	-0,0013798894
17,949219	8	0,63153148	4,5217557	-130,87073	0,0016846188	0,0018449938	0,0022799657
17,958984	8	0,62625766	4,5349073	-130,73997	-0,0015255412	-0,0013596138	-0,0013888718
17,96875	8	0,63518643	4,5499649	-131,87361	0,0015781255	0,0017970545	0,002153239
17,978516	8	0,6199491	4,5500937	-130,35855	-0,001651149	-0,001490712	-0,0014943162
17,988281	8	0,63463569	4,5173311	-132,33014	0,0017724923	0,0019614028	0,0023231842
17,998047	8	0,61858892	4,4979877	-130,83435	-0,0016864244	-0,0015084604	-0,0014771463
18,007813	8	0,63864946	4,5361071	-130,19762	0,0019396406	0,0021027073	0,0024591656
18,017578	8	0,62157631	4,553659	-132,53409	-0,0019934003	-0,0018506426	-0,0018175961
18,027344	8	0,64083576	4,5927219	-130,07759	0,0021982463	0,0023859504	0,0027748025
18,037109	8	0,63453555	4,6590753	-130,07161	-0,0020073557	-0,00183006	-0,001892389
18,046875	8	0,64337254	4,6926522	-130,77161	0,0020540727	0,0021884118	0,0025421386
18,056641	8	0,6388998	4,7430253	-130,49461	-0,00194837	-0,001804254	-0,0017515328
18,066406	8	0,64926386	4,7714934	-132,65144	0,0021192601	0,0023098355	0,0026547101
18,076172	8	0,64731956	4,7723303	-131,56337	-0,0018353841	-0,001716389	-0,0017247393
18,085938	9	0,65457106	4,8026557	-130,87157	0,0019215778	0,0021018449	0,0024244862
18,095703	9	0,64264655	4,7975283	-133,2789	-0,0019277219	-0,0017677211	-0,0017633755
18,105469	9	0,65415382	4,7874365	-131,45941	0,0021155556	0,0022716965	0,0026469962
18,115234	9	0,64409852	4,7850027	-131,41035	-0,0019252404	-0,0017727476	-0,001774309
18,125	9	0,65315247	4,7789464	-132,18636	0,0020437313	0,0021705255	0,0024825085
18,134766	9	0,64848781	4,800807	-131,27261	-0,001685666	-0,0016033127	-0,0015675137
18,144531	9	0,64807057	4,7954626	-133,0407	0,0017464852	0,0018972451	0,0022908626
18,154297	9	0,6567657	4,7740078	-131,99144	-0,001431776	-0,0012635834	-0,0012330787
18,164063	9	0,64019322	4,7840171	-131,24719	0,0012343889	0,0014186309	0,0017911084
18,173828	9	0,6626904	4,773767	-133,81094	-0,00074531219	-0,00057457085	-0,00052487955
18,183594	9	0,64011812	4,7586412	-132,38562	0,00062068645	0,00081670407	0,0010859136
18,193359	9	0,65744162	4,7665167	-131,62538	-0,00037334833	-9,0078247e-05	-2,4565525e-05
18,203125	9	0,64644337	4,7643704	-131,03418	0,00039042137	0,00054934947	0,00073242874
18,212891	9	0,65289378	4,7828717	-130,01807	-0,0001395349	0,00011160213	0,00023240216
18,222656	9	0,65548062	4,7704816	-131,01378	0,00030647853	0,00045856912	0,00068623287
18,232422	9	0,64937234	4,7470813	-129,24374	-0,00031268725	-3,9400184e-05	7,0910755e-05
18,242188	9	0,64980626	4,7546053	-128,74513	0,00041941664	0,00055859785	0,00078967598
18,251953	9	0,65049887	4,7642541	-131,84383	-0,00021661907	9,1386028e-06	8,1136386e-05
18,261719	9	0,64681888	4,7717681	-130,79419	0,00043013622	0,00058249367	0,00078965549
18,271484	9	0,65616488	4,7602673	-131,4593	-9,2254108e-05	0,00017366008	0,00027279113
18,28125	9	0,63907504	4,7242546	-133,09785	5,5004257e-05	0,00022051434	0,00035378174
18,291016	9	0,66488504	4,7509413	-131,09816	0,00044588503	0,00059999817	0,00079613971
18,300781	9	0,63411832	4,7664027	-132,88144	-0,00059031788	-0,00037335354	-0,00033225282
18,310547	9	0,6640172	4,7562008	-130,94064	0,00094657473	0,0011581169	0,0014306639
18,320313	9	0,63350081	4,7553473	-129,21748	-0,0012038738	-0,0010229337	-0,00098424871
18,330078	9	0,65862656	4,7496877	-131,77843	0,0015377213	0,0017944939	0,0021061245
18,339844	9	0,64182878	4,7534204	-130,81178	-0,0015449791	-0,0013682263	-0,0013352009
18,349609	9	0,65170884	4,7374415	-131,33749	0,0016613347	0,0018294679	0,0022491273
18,359375	9	0,64397335	4,7105279	-131,63963	-0,001514188	-0,0013786833	-0,0014142663
18,369141	9	0,65129161	4,7195234	-131,2915	0,0016341298	0,0018272342	0,0022227131
18,378906	9	0,64013481	4,7258401	-134,31302	-0,0015714008	-0,0014108843	-0,0013474238
18,388672	9	0,64913869	4,6989274	-132,34131	0,0016470604	0,0017554325	0,0022001732
18,398438	9	0,63312531	4,6627803	-131,50591	-0,0015583145	-0,0013963367	-0,001366919
18,408203	9	0,65101624	4,6178331	-132,8183	0,001916497	0,0020359729	0,002392509
18,417969	9	0,63059688	4,6199245	-131,06602	-0,001872682	-0,0017438071	-0,0016853367
18,427734	9	0,64352274	4,6102157	-130,54707	0,0020987086	0,0022043565	0,0025944007
18,4375	9	0,62803507	4,5365553	-130,59927	-0,0019685924	-0,0017937105	-0,0018155712
18,447266	9	0,63661337	4,4867501	-129,4429	0,0021377632	0,0023021421	0,0027168817
18,457031	9	0,62290311	4,4488301	-132,51213	-0,0020962516	-0,0019503479	-0,001876096
18,466797	9	0,62637448	4,4062939	-131,30385	0,0022058259	0,0023667065	0,0026635169
18,476563	9	0,62210202	4,3825932	-130,39766	-0,0018760811	-0,0016823616	-0,0016463018
18,486328	9	0,62728405	4,340095	-132,11929	0,0019802721	0,0021839547	0,0025483274
18,496094	9	0,61366558	4,3268042	-130,43794	-0,0020182226	-0,0018202512	-0,0018005905
18,505859	9	0,62080026	4,3086615	-130,88895	0,0020729324	0,0022042454	0,0026271932
18,515625	9	0,61025262	4,2652225	-130,65637	-0,0018885975	-0,0017188861	-0,0017221738
18,525391	9	0,61715364	4,2431989	-129,7774	0,0019920617	0,0021394591	0,0024865628
18,535156	9	0,60885072	4,2277722	-131,71942	-0,0018160624	-0,0016645914	-0,0016610287
18,544922	9	0,61104536	4,1805115	-131,81499	0,0019671938	0,0021781942	0,0025116915
18,554688	9	0,60881734	4,1257696	-130,86626	-0,0017882009	-0,0015940239	-0,0015315346
18,564453	9	0,59533238	4,0513024	-133,05573	0,0015940507	0,0018036216	0,002115706
18,574219	9	0,60757399	3,9988573	-131,88678	-0,0011440115	-0,00098448817	-0,0008970265
18,583984	9	0,58331609	3,974067	-131,69366	0,0010783202	0,0011637743	0,0015161525
18,59375	9	0,59895396	3,8971257	-131,0905	-0,00070216972	-0,00046130546	-0,00036509169
18,603516	9	0,57739973	3,8335824	-129,73264	0,00053084246	0,00071580277	0,00090006145
18,613281	9	0,5879724	3,7733541	-131,83159	-0,00012139841	0,00012161938	0,00026644988
18,623047	9	0,58196425	3,7351935	-129,98483	0,0002768487	0,00045729103	0,00064662704
18,632813	9	0,57462931	3,7013714	-128,42154	-0,00029773221	-1,7290004e-05	0,0001097341
18,642578	9	0,57533026	3,6414278	-130,11497	0,00045554983	0,00055300363	0,00077901041
18,652344	9	0,57003975	3,61467	-128,40025	-0,00022722641	5,5177516e-05	0,00017046346
18,662109	9	0,56655169	3,5935125	-130,51445	0,00044642782	0,00055853918	0,00080228812
18,671875	9	0,56927204	3,5326722	-130,51569	-0,0002548442	1,0545773e-05	0,00012317032
18,681641	9	0,55546165	3,4897356	-129,20804	0,00029097535	0,00043361229	0,00062352675
18,691406	9	0,56763649	3,4389608	-130,23265	0,00012543044	0,00035752033	0,00045470282
18,701172	9	0,5414176	3,3798935	-128,69763	-0,00015946565	3,5122212e-05	0,00017361177
18,710938	9	0,56326389	3,3417463	-128,41266	0,00058063725	0,00073762581	0,00095503184
18,720703	9	0,52704811	3,2571602	-130,25957	-0,00084644632	-0,00067023747	-0,00059678277
18,730469	9	0,55078864	3,1747475	-128,03055	0,0012842604	0,0014793724	0,0017705968
18,740234	9	0,52209973	3,1182668	-129,334	-0,0013727278	-0,0012092204	-0,0011550233
18,75	9	0,53678632	3,047703	-129,20441	0,0016426657	0,0017985214	0,0021732729
18,759766	9	0,52102327	2,9939911	-126,71716	-0,0015308524	-0,0013445918	-0,0013550369
18,769531	9	0,52535415	2,9498024	-128,94429	0,0017029772	0,0017970445	0,0021856446
18,779297	9	0,51454782	2,9178579	-127,92767	-0,0015344735	-0,0013432354	-0,0013321158
18,789063	9	0,51796913	2,9052727	-127,89571	0,0015115656	0,00170832	0,0020532568
18,798828	9	0,50276518	2,8272712	-129,19234	-0,0015048125	-0,0013259054	-0,0013691804
18,808594	9	0,51448941	2,7631202	-126,96504	0,0018604359	0,0020185309	0,0023930462
18,818359	9	0,49666524	2,7405789	-127,66158	-0,0017066998	-0,0015803172	-0,0015618093
18,828125	9	0,50741315	2,6928277	-127,78446	0,0019194975	0,0020416421	0,0024054248
18,837891	9	0,48429012	2,6274133	-126,11467	-0,0019561336	-0,001720292	-0,0017780851
18,847656	9	0,49563885	2,5250175	-126,41927	0,0021937313	0,0023219702	0,0027440409
18,857422	9	0,4638207	2,4347546	-124,40315	-0,0021101322	-0,0019781271	-0,00194002
18,867188	9	0,46832681	2,3881199	-122,7038	0,0021201049	0,0022779701	0,0026357276
18,876953	9	0,46593189	2,3188753	-123,3554	-0,0018609922	-0,001684595	-0,0016674958
18,886719	9	0,46610713	2,2605126	-120,81351	0,0020720563	0,00223836	0,0026094485
18,896484	9	0,45073628	2,1878994	-120,36737	-0,0019683109	-0,0017834727	-0,0018111459
18,90625	9	0,44747353	2,1077266	-119,99851	0,0019806291	0,0021295338	0,0024652607
18,916016	9	0,43738484	2,0560384	-118,22903	-0,0017910697	-0,0016361662	-0,001709786
18,925781	9	0,44198275	2,0044653	-119,06544	0,0020711389	0,0021868974	0,0026230158
18,935547	9	0,43225288	1,9439185	-116,1344	-0,0019315282	-0,0017594681	-0,0017521536
18,945313	9	0,43581605	1,9240165	-114,31223	0,0020360833	0,0021571547	0,0026404844
18,955078	9	0,41927695	1,8645663	-113,82133	-0,0017980288	-0,001693858	-0,0016469948
18,964844	9	0,41285157	1,7941757	-111,60761	0,0017841808	0,0019514163	0,0022630056
18,974609	9	0,4129684	1,7139844	-110,34825	-0,0014258123	-0,0012593287	-0,0012235113
18,984375	9	0,39451838	1,6332301	-108,6906	0,0013896863	0,001514719	0,0018737876
18,994141	9	0,4022038	1,5663745	-105,18774	-0,00090453937	-0,00069432356	-0,00066493754
19,003906	9	0,36072254	1,459502	-103,7345	0,00069058599	0,00092321687	0,0011123405
19,013672	9	0,38141727	1,3641517	-99,036324	-0,00031948485	1,7263374e-05	7,2845869e-05
19,023438	9	0,36338449	1,3046075	-95,409363	0,00042970819	0,00055271445	0,00077128911
19,033203	9	0,35463929	1,2321228	-93,994827	-0,00026118089	8,452902e-05	0,00011043696
19,042969	9	0,34559369	1,1642879	-89,07856	0,00029755867	0,000466614	0,00068989745
19,052734	9	0,32862067	1,1031127	-86,203072	-0,00020005644	7,8757148e-05	0,00012325108
19,0625	9	0,32025933	1,0254233	-81,771057	0,00045946322	0,00061573723	0,00082756055
19,072266	9	0,30493855	0,97246253	-77,286514	-0,00025926059	5,4168049e-06	7,1199174e-05
19,082031	9	0,30205131	0,89303118	-74,919128	0,0004244273	0,00061134296	0,00078421499
19,091797	9	0,30548096	0,8050139	-70,471687	-0,00013887511	0,00013647048	0,00023571643
19,101563	9	0,27220249	0,74206805	-65,393539	8,0505139e-05	0,0002426804	0,00039270736
19,111328	9	0,28137326	0,67415035	-62,751682	0,0003084401	0,0005124968	0,00066837069
19,121094	9	0,22020698	0,62487984	-57,174526	-0,00053852354	-0,00033141754	-0,0002244483
19,130859	9	0,26263118	0,57599795	-52,057095	0,00094673579	0,0010787023	0,0014451034
19,140625	9	0,20124793	0,46672001	-47,225376	-0,0011244431	-0,00088073441	-0,0008245185
19,150391	9	0,21700263	0,39967987	-40,917713	0,0015419592	0,0017052299	0,002036229
19,160156	9	0,17728209	0,34752405	-37,185028	-0,0014698382	-0,0014093869	-0,0013492018
19,169922	9	0,19013286	0,28325915	-30,213856	0,0016787187	0,0018673388	0,0022517855
19,179688	9	0,1700139	0,22054631	-24,138819	-0,001589485	-0,0014607974	-0,0014277443
19,189453	9	0,15397549	0,15420523	-19,985809	0,0016498741	0,001797783	0,0022170257
19,199219	9	0,12440205	0,11296542	-13,432446	-0,0015539419	-0,0013950117	-0,0013686845
19,208984	9	0,13614297	0,050175749	-8,7220411	0,0016280116	0,0018047214	0,0022059614
19,21875	9	0,10349035	-0,010575168	-3,1953492	-0,0015108353	-0,0014028577	-0,0013577871
19,228516	9	0,10237217	0,011542719	-0,3337115	0,0017256958	0,0019125834	0,0022918514
19,238281	9	0,053580999	0,011172518	-0,97548592	-0,0018202576	-0,0017008798	-0,0017020372
19,248047	9	0,064829588	-0,0032083131	-0,11136755	0,0021615759	0,002296756	0,002671672
19,257813	9	0,032769442	-0,012850575	0,27442351	-0,0020247633	-0,0018614718	-0,0018441019
19,267578	9	0,011432171	-0,030169822	-0,19133091	0,0021140007	0,0023041782	0,0026538745
19,277344	9	-0,02291441	-0,0058237463	-0,21938235	-0,0019505945	-0,0018290755	-0,0018341162
19,287109	9	-0,041823387	-0,0056494027	-0,15998259	0,0022318275	0,0023670974	0,0028087806
19,296875	9	-0,074284077	-0,028226618	0,065602362	-0,0019359485	-0,0018082828	-0,001809024
19,306641	9	-0,10671139	-0,027316622	-0,095497817	0,0018889415	0,0021456101	0,0024750505
19,316406	9	-0,1549685	-0,015640352	-0,62467527	-0,0019113594	-0,0017507338	-0,0016954322
19,326172	9	-0,18107891	-0,0032306649	-0,15517697	0,0021315934	0,0023016001	0,0026854901
19,335938	9	-0,2362287	0,0022818334	0,009778887	-0,0019424504	-0,0017685567	-0,0017793628
19,345703	9	-0,27371287	-0,0081153587	-0,34002587	0,0019789129	0,0021809051	0,0025394578
19,355469	9	-0,33098221	0,00011846423	-0,1296401	-0,0017942052	-0,0016177656	-0,0016314944
19,365234	9	-0,38402081	-0,0011064112	-0,22608787	0,0019000123	0,0020782696	0,002380823
19,375	9	-0,44956803	-0,039311685	-2,0184741	-0,0017248222	-0,0016002059	-0,0015708434
19,384766	9	-0,54293633	-0,23632231	-16,306993	0,0016288733	0,0017866645	0,0021904204
19,394531	9	-0,59761882	-0,60437208	-35,539101	-0,0011476624	-0,00095040235	-0,00099711644
19,404297	9	-0,68930149	-1,0265486	-54,861847	0,0010801081	0,0012378235	0,0015114314
19,414063	9	-0,72088599	-1,575398	-70,912468	-0,00069425296	-0,00040545172	-0,00034560406
19,423828	9	-0,78145981	-2,069211	-87,125862	0,00053593452	0,00073214341	0,0010014753
19,433594	9	-0,79388499	-2,3370099	-96,469894	-0,00017752957	2,406523e-05	0,00012397722
19,443359	9	-0,81351995	-2,4427118	-101,37537	0,00026137341	0,00044479777	0,0005732695
19,453125	9	-0,82039595	-2,4700689	-103,14205	-0,0002438751	2,6828784e-05	0,00010416683
19,462891	9	-0,81417918	-2,4837112	-102,29498	0,00045563752	0,00057865167	0,00078515173
19,472656	9	-0,81057429	-2,4217913	-104,37447	-0,00021653538	9,5606374e-05	0,00017831866
19,482422	9	-0,80021858	-2,2510433	-103,45319	0,00041481858	0,00056211709	0,00078498293
19,492188	9	-0,78436375	-2,0175197	-101,00462	-0,00029306073	4,5684574e-05	0,00016083512
19,501953	9	-0,78527331	-1,9237906	-101,76821	0,00031040172	0,00040574159	0,00062419515
19,511719	9	-0,76699018	-1,91365	-97,634804	9,0061527e-05	0,00024420777	0,00044435181
[truncated: 170,576 more rows]
