# Supplementary material for: Medial open wedge osteotomy yields comparable stability to lateral open wedge procedure on the distal femur
Source: PLoS One. 2024 Sep 25;19(9):e0310869. doi: 10.1371/journal.pone.0310869 (PMC11423964; doi:10.1371/journal.pone.0310869)
Supplement: S1 File — This file contains all raw data in csv format as it was stored on the testing machine. (ZIP) [file pone.0310869.s001.zip › Specimens/M2_Torsion/specimen.log]

(06/17/2021 15:38:05) Information [Stmgr] "Manueller Sollwert aktiviert: Axial Weg"
(06/17/2021 15:38:15) Information [Stmgr] "Manueller Sollwert deaktiviert: Axial Weg"
(06/17/2021 15:38:41) Information [Stmgr] "Manueller Sollwert aktiviert: Torsional Winkel"
(06/17/2021 15:42:00) Information [Stmgr] "Manueller Sollwert deaktiviert: Torsional Winkel"
(06/17/2021 15:42:02) Information [Stmgr] "Manueller Sollwert aktiviert: Axial Weg"
(06/17/2021 15:44:53) Information [Stmgr] "Manueller Sollwert deaktiviert: Axial Weg"
(06/17/2021 15:44:55) Information [Stmgr] "Manueller Sollwert aktiviert: Torsional Winkel"
(06/17/2021 15:45:04) Information [Stmgr] "Manueller Sollwert deaktiviert: Torsional Winkel"
(06/17/2021 15:45:51) Information [Stmgr] "Manueller Sollwert aktiviert: Torsional Winkel"
(06/17/2021 15:46:51) Information [Stmgr] "Manueller Sollwert deaktiviert: Torsional Winkel"
(06/17/2021 15:47:47) Information [Stmgr] "Manueller Sollwert aktiviert: Axial Weg"
(06/17/2021 15:48:30) Information [Stmgr] "Manueller Sollwert deaktiviert: Axial Weg"
(06/17/2021 15:48:40) Information [MPT Runtime] "Prozedur beginnt: Zyklische_Torsion_axial_load.000"
(06/17/2021 15:48:40) Information [MPT Runtime] "Läuft"
(06/17/2021 15:48:40) Information [Stmgr] "Test wird ausgeführt"
(06/17/2021 16:16:45) Information [MPT Runtime] "Übergang nach Stopp"
(06/17/2021 16:16:45) Information [Stmgr] "Test angehalten."
(06/17/2021 16:16:45) Information [MPT Runtime] "Angehalten
 Laufzeit:  00:28:05 
 Kanalzähler:
    Axial -          1  Zyklen
    Torsional -        300  Zyklen"
(06/17/2021 16:18:27) Information [Stmgr] "Problem beim Aktivieren des manuellen Sollwerts : Axial Weg"
(06/17/2021 16:18:32) Information [Stmgr] "Problem beim Aktivieren des manuellen Sollwerts : Torsional Winkel"
(06/17/2021 16:18:35) Information [Stmgr] "HSM-J28 -- Kein Druck."
(06/17/2021 16:18:45) Information [Stmgr] "Problem beim Aktivieren des manuellen Sollwerts : Torsional Winkel"
