# Supplementary material for: Medial open wedge osteotomy yields comparable stability to lateral open wedge procedure on the distal femur
Source: PLoS One. 2024 Sep 25;19(9):e0310869. doi: 10.1371/journal.pone.0310869 (PMC11423964; doi:10.1371/journal.pone.0310869)
Supplement: S1 File — This file contains all raw data in csv format as it was stored on the testing machine. (ZIP) [file pone.0310869.s001.zip › Specimens/M2_Zerstoerung/specimen.dat]

MTS793|MPT|DEU|1|2|,|.|:|49|1|1|A
Datenerfassung						Zeit:	10,014648	Sec	17.06.2021 16:45:00
Axial Z�hler	Axial Weg	Axial Kraft	Aux Input 1	Aux Input 2	Aux Input 3
segments	mm	N	V	V	V
0	-0,15147328	-17,481464	0,0010955868	6,4455235e-05	-0,00015234356
0	-0,15307069	-18,800329	0,0016748423	0,00062787905	0,00059390941
0	-0,15329123	-17,785671	0,0010763032	0,00010356845	-5,6082063e-05
0	-0,15144944	-17,938446	0,0015636533	0,0005472693	0,00048318988
0	-0,15176535	-18,41655	0,0011362924	0,00019412924	3,452551e-05
0	-0,15304983	-19,055586	0,0017636009	0,0006573532	0,00064111332
0	-0,15304387	-21,161959	0,0010672932	7,6809374e-05	-0,00012785764
0	-0,15342832	-21,710247	0,0017400875	0,00065544125	0,00059066637
0	-0,1542151	-22,288319	0,0011785959	0,00028370137	7,0529641e-05
0	-0,1542747	-24,493877	0,0013505376	0,00032512296	0,00024789959
0	-0,15401244	-26,585051	0,0015052661	0,00045115317	0,0003531503
0	-0,15591979	-29,475185	0,00074556196	-0,00029730276	-0,00043449385
0	-0,15532672	-29,534082	0,0022475158	0,0011382879	0,0012072291
0	-0,15561283	-31,092445	0,00018399522	-0,0009105088	-0,0011624433
0	-0,157094	-35,495068	0,0029203009	0,0017590512	0,0018739944
0	-0,15662909	-35,347324	-0,00025633728	-0,0013889787	-0,0016079191
0	-0,15708208	-35,555138	0,0030455694	0,0019417339	0,0020610471
0	-0,15710592	-37,998688	-0,00043396649	-0,0014983908	-0,0018026263
0	-0,15819073	-40,584282	0,0030237488	0,0018985253	0,0020636122
0	-0,15935302	-42,556877	-0,00036654325	-0,001543784	-0,0017202453
0	-0,15943348	-42,957253	0,0030827052	0,0019325402	0,0021100363
0	-0,15945733	-43,976215	-0,00036179248	-0,0014819698	-0,0016897178
0	-0,15979707	-47,475098	0,0030401046	0,0019411247	0,0020667699
0	-0,16034245	-48,729702	-0,00052391551	-0,0017073682	-0,0018878046
0	-0,16094148	-49,424618	0,0033467868	0,0021796783	0,0023892666
0	-0,16206205	-52,47049	-0,00071137375	-0,0017563191	-0,0020041117
0	-0,16221106	-53,933636	0,0033038491	0,0022093987	0,0023238764
0	-0,16263127	-55,779499	-0,00061171059	-0,0017728027	-0,0019788137
0	-0,16198754	-55,452995	0,0034624883	0,0023329121	0,002502556
0	-0,16322136	-57,371277	-0,00070597732	-0,0018372621	-0,0020648274
0	-0,1627624	-61,858559	0,0032712114	0,0021851896	0,0022923276
0	-0,16540289	-63,405693	-0,00063726667	-0,0017201977	-0,0019825208
0	-0,16498864	-63,655586	0,0034841101	0,00236293	0,0024852147
0	-0,16528964	-66,079239	-0,00068246108	-0,0018939375	-0,0020630024
0	-0,16483963	-67,187714	0,0033158727	0,0021720608	0,0022955793
0	-0,16689301	-70,735153	-0,00055779703	-0,0016619666	-0,0019230763
0	-0,16686022	-70,40715	0,003124055	0,0020207905	0,0021857435
0	-0,16742051	-71,30088	-0,00036964411	-0,0015025946	-0,0017474563
0	-0,16742349	-74,968079	0,0028213949	0,0017380201	0,0018764142
0	-0,16751587	-75,905289	0,000206404	-0,00098042993	-0,0011146101
0	-0,16818941	-78,072456	0,0022024	0,0011280891	0,0011346583
0	-0,16832948	-79,897133	0,00073247828	-0,00028935669	-0,00048359565
0	-0,17038882	-82,179474	0,0016897975	0,00066595094	0,00066679355
0	-0,16950071	-85,078049	0,0011788493	7,9205056e-05	-9,3921844e-05
0	-0,17137825	-86,078682	0,001525102	0,00041003266	0,00042044223
0	-0,17092228	-86,844177	0,0010724093	1,0345248e-05	-0,00014253426
0	-0,17090738	-90,488235	0,0016723834	0,00061222515	0,0005357468
0	-0,17251074	-92,775597	0,0010157715	7,6793222e-05	-0,00013249446
0	-0,17302632	-92,987778	0,0017315896	0,00060665642	0,00055672531
0	-0,17234683	-94,752892	0,0011120167	0,00012850302	-3,4557306e-05
0	-0,17347336	-96,171883	0,0015745369	0,00047026639	0,00045905952
0	-0,17375946	-100,00616	0,0013720562	0,00032095748	0,0002188803
0	-0,1737833	-100,54897	0,00099741959	-8,8858942e-05	-0,0001723312
0	-0,17405152	-101,26322	0,0018896563	0,00082910864	0,00079329644
0	-0,17494857	-104,53424	0,00039832259	-0,00069725607	-0,00082758954
0	-0,17531514	-106,08695	0,0026153862	0,0015386542	0,0016339391
0	-0,17582774	-108,35336	-0,0001605499	-0,0012488065	-0,0015785109
0	-0,17678738	-111,04289	0,002946029	0,0018193825	0,0020402744
0	-0,17649233	-111,33788	-0,00039443461	-0,0015251215	-0,0017421097
0	-0,17770231	-115,03251	0,0031217071	0,0019307731	0,0020514317
0	-0,17820299	-115,98565	-0,00039618215	-0,0015583123	-0,0017611941
0	-0,17928779	-116,66051	0,003020891	0,0018723054	0,0020511535
0	-0,17851889	-120,47052	-0,0002626628	-0,0013922633	-0,0016688288
0	-0,17910302	-122,24308	0,0030950042	0,0019384987	0,0020726044
0	-0,18023551	-125,38992	-0,00050421309	-0,0016281334	-0,0018492024
0	-0,18068552	-127,1148	0,0031634329	0,0020515537	0,0022146602
0	-0,18087626	-128,38361	-0,00056168152	-0,0017054029	-0,0019279195
0	-0,18068254	-132,1237	0,0033414657	0,0022520525	0,0024156256
0	-0,18196702	-133,95561	-0,00074595201	-0,0019172679	-0,0021234993
0	-0,18185973	-134,74167	0,0035225069	0,0023723673	0,0025590204
0	-0,18308461	-137,95686	-0,00058329559	-0,0017009805	-0,0019599278
0	-0,18362999	-137,58554	0,0032581384	0,0021381818	0,0022940286
0	-0,18278956	-139,73409	-0,00075725128	-0,0018842482	-0,0021039583
0	-0,1848042	-142,92252	0,0033786148	0,002292328	0,0024194459
0	-0,18427074	-144,06044	-0,0006200638	-0,0017267208	-0,0019681049
0	-0,18370748	-147,67719	0,00328749	0,0021210506	0,0022893962
0	-0,18459558	-148,90523	-0,00058341702	-0,0017511605	-0,0019247623
0	-0,18568933	-150,66483	0,00332521	0,0021749351	0,0023541392
0	-0,18727481	-153,65543	-0,00061246462	-0,0017733958	-0,0019930876
0	-0,18652678	-154,31989	0,003045287	0,0019315036	0,0020325612
0	-0,18744469	-156,61073	-5,0953749e-05	-0,0011424673	-0,0013454282
0	-0,18806159	-159,57372	0,0024913389	0,0014333422	0,0014462238
0	-0,18827319	-160,01863	0,00045181339	-0,00068723271	-0,0008318483
0	-0,18870533	-161,97809	0,0018637765	0,00083231804	0,00087434851
0	-0,18974245	-162,70268	0,0011248461	6,1838655e-05	-9,9994213e-05
0	-0,18858016	-164,43155	0,0014620875	0,00043932101	0,00038971537
0	-0,19046664	-169,77316	0,0010241832	5,4000557e-05	-0,00010372067
0	-0,19094348	-169,65001	0,001540286	0,00046533794	0,00038646156
0	-0,19036233	-171,29465	0,0011073409	0,00013001292	-2,1710293e-05
0	-0,19168258	-174,18539	0,001642838	0,00063764281	0,00053141126
0	-0,19148588	-176,10837	0,0010423346	-3,0403608e-05	-0,0002104367
0	-0,19233823	-179,74409	0,0016854496	0,00056204852	0,00052274112
0	-0,19258857	-180,21265	0,0011939437	0,0001611872	2,9939765e-05
0	-0,19369125	-182,89548	0,0012483894	0,00023541521	4,4143526e-05
0	-0,19391477	-187,06831	0,0015938901	0,00059522368	0,00051142252
0	-0,19525588	-187,58821	0,00061017659	-0,00042998334	-0,00057222409
0	-0,19428432	-189,34882	0,0024283736	0,0012887395	0,0014031003
0	-0,19597411	-192,53215	4,9088703e-05	-0,0010815134	-0,0013120843
0	-0,19699037	-193,64777	0,0028073851	0,0017007611	0,0017961288
0	-0,19537508	-195,30623	-0,000235466	-0,0013489347	-0,0016129127
0	-0,19655824	-196,66269	0,0031006974	0,0019185097	0,0020506326
0	-0,19678473	-199,37274	-0,00043471751	-0,0015924028	-0,0017422859
0	-0,19776821	-204,59845	0,0029888479	0,0018414995	0,0020070819
0	-0,19754469	-203,91417	-0,00035430654	-0,0014492521	-0,0017098646
0	-0,19806325	-207,28111	0,003176009	0,0019616585	0,0021190022
0	-0,19889176	-209,54646	-0,00037570309	-0,0015327974	-0,0018130103
0	-0,19882023	-212,16139	0,0031083082	0,0019334159	0,0020996106
0	-0,19981563	-216,79373	-0,00055114459	-0,0016291747	-0,0019014594
0	-0,20097792	-216,20718	0,0033713898	0,0022525834	0,002448817
0	-0,2006501	-218,03426	-0,00073503412	-0,00186751	-0,0021600493
0	-0,20083189	-222,24756	0,0033536619	0,002279446	0,0023626112
0	-0,20128489	-223,63231	-0,00056361535	-0,0016776019	-0,0019404232
0	-0,20167828	-225,5824	0,0034541611	0,0022634869	0,0023860349
0	-0,2030313	-227,33727	-0,00074019236	-0,0018686145	-0,0020878774
0	-0,2035141	-228,34853	0,0033183703	0,0021754035	0,0023446898
0	-0,20382106	-232,05997	-0,00057058048	-0,0017688591	-0,0020148556
0	-0,20347238	-232,26515	0,0034070942	0,0022203038	0,0024315114
0	-0,20496845	-234,12695	-0,00075007568	-0,0018981484	-0,0020860862
0	-0,20592809	-237,98648	0,0034572452	0,0022569445	0,0023912166
0	-0,2052635	-238,81802	-0,00064456556	-0,0017798332	-0,0019721016
0	-0,20534396	-240,71249	0,0031364141	0,002022709	0,0021230658
0	-0,20610988	-243,42813	-0,0002514419	-0,0014510674	-0,0015845159
0	-0,20708442	-245,09656	0,0027546627	0,0016169838	0,0017768292
0	-0,20732284	-249,8385	0,00025241292	-0,00086261588	-0,0010652405
0	-0,20640194	-250,46652	0,0020433317	0,0010187456	0,0010221814
0	-0,20806789	-252,50841	0,00092950289	-9,7638112e-05	-0,0002313123
0	-0,20911396	-256,10037	0,0016760356	0,00060611375	0,00057605043
0	-0,20810664	-257,45374	0,0010174685	6,6691427e-05	-0,000139599
0	-0,20918548	-259,94647	0,0015480391	0,0004779789	0,0003666862
0	-0,210163	-262,00394	0,0010975149	0,00010268152	-9,2426781e-05
0	-0,21068454	-263,14456	0,0016505216	0,00058342307	0,000535156
0	-0,21125674	-267,86365	0,0010486891	1,4482212e-05	-0,00012118879
0	-0,21074712	-268,50711	0,001635598	0,00059560221	0,00055570708
0	-0,2122432	-270,34012	0,0010407589	7,8739249e-05	-0,0001294259
0	-0,21180212	-274,07349	0,0014517925	0,00035775054	0,00027049187
0	-0,21349788	-275,77954	0,0014456033	0,00032990109	0,00032681908
0	-0,21363795	-277,5675	0,00092056405	-0,00019911953	-0,00033645643
0	-0,21408498	-279,16956	0,0021001757	0,001004321	0,0010273673
0	-0,21309257	-279,67477	0,00026032556	-0,00077109365	-0,0010608085
0	-0,21446347	-285,26001	0,0027327971	0,0015819881	0,0017477772
0	-0,21587014	-286,81247	-0,00025534886	-0,0013527968	-0,0015985005
0	-0,21480024	-287,90576	0,0029818758	0,0018820481	0,0020366167
0	-0,21577775	-291,71393	-0,00039978957	-0,0014708175	-0,0016925763
0	-0,21648705	-293,50793	0,0030721875	0,0019076752	0,0020795674
0	-0,21709204	-295,87122	-0,0004195876	-0,0014905398	-0,0017360097
0	-0,21761358	-296,97284	0,0030308305	0,0018873408	0,0020251144
0	-0,21770597	-298,19388	-0,00031314418	-0,0014238314	-0,0016341626
0	-0,21868944	-302,7514	0,0030708131	0,0019416217	0,0020771613
0	-0,21862388	-304,19244	-0,00057066861	-0,0016711098	-0,0018808199
0	-0,21907687	-306,05453	0,0033249119	0,0021533682	0,0023026513
0	-0,22011697	-309,17062	-0,00059840939	-0,0017569128	-0,0019692783
0	-0,22095442	-310,11432	0,0033152301	0,0021648812	0,0023385708
0	-0,22000372	-312,7449	-0,00067993987	-0,0017858546	-0,0020284669
0	-0,22042394	-315,2189	0,0035877314	0,0024590639	0,0025731346
0	-0,22104681	-315,81561	-0,00062047679	-0,0017395428	-0,0019529293
0	-0,22121072	-320,40302	0,0033390487	0,0021386752	0,0022926684
0	-0,22220612	-322,79294	-0,0007002817	-0,0018449697	-0,0020537714
0	-0,22414625	-325,54608	0,0035574618	0,0023264731	0,0024684125
0	-0,22397041	-328,63116	-0,00065672689	-0,0018174252	-0,0020588203
0	-0,22343993	-329,93686	0,0032763851	0,0021598644	0,002312063
0	-0,22424161	-333,44513	-0,00051360345	-0,001689864	-0,0019030287
0	-0,22497475	-335,69144	0,0032466294	0,0020839579	0,0022109761
0	-0,22519231	-337,31665	-0,00054086163	-0,0016540179	-0,0018829067
0	-0,22603273	-340,44559	0,0030150218	0,0018557376	0,0019353572
0	-0,22649765	-341,77417	2,7439455e-05	-0,0010921912	-0,0012709931
0	-0,22591054	-343,28537	0,0023291316	0,0012396062	0,0013060297
0	-0,22717416	-347,94409	0,00053519779	-0,00044355533	-0,00064794614
0	-0,22833943	-348,14703	0,0018209894	0,00079499022	0,00074622117
0	-0,22798181	-350,91443	0,0011016842	4,9671507e-05	-6,4291235e-05
0	-0,22889376	-353,46368	0,0014934028	0,0004496843	0,00031084614
0	-0,22870302	-353,12738	0,0010705815	7,6687138e-06	-0,00014457677
0	-0,22947788	-358,1329	0,0016457989	0,00058694277	0,00052047666
0	-0,22889972	-359,93521	0,0010845579	0,00014291771	-5,3887343e-05
0	-0,23074746	-363,39539	0,0016284761	0,00061680085	0,0005062375
0	-0,23072362	-366,47122	0,00097697997	3,3926335e-06	-0,00014990001
0	-0,23086369	-367,43906	0,0015518739	0,00047365102	0,00042710942
0	-0,23171604	-370,71054	0,0013483545	0,00024100445	0,00015499965
0	-0,23238361	-373,3891	0,0011180927	0,00010674106	-4,3937325e-05
0	-0,2333045	-374,47226	0,0017011658	0,00069137476	0,00059621123
0	-0,23300648	-377,89261	0,00057542865	-0,00053452805	-0,00066047651
0	-0,23352504	-379,16199	0,0025452734	0,0014126002	0,0015305434
0	-0,23370683	-382,33267	-0,0001086219	-0,0012396848	-0,0014851403
0	-0,23446083	-386,15359	0,0029332247	0,0018115329	0,0019380917
0	-0,23490191	-386,64343	-0,00032263371	-0,0014763819	-0,001746646
0	-0,23516417	-390,92303	0,0030449396	0,0019298481	0,002015393
0	-0,23645163	-393,87448	-0,00038698563	-0,0015064854	-0,0017319428
0	-0,23669899	-394,2836	0,0029580179	0,0017725102	0,0019601085
0	-0,23746192	-397,04651	-0,00027896132	-0,0013444574	-0,0016402471
0	-0,23696125	-397,73227	0,0030670362	0,0019690692	0,0020946059
0	-0,23753047	-400,26157	-0,00051025592	-0,0015962501	-0,0018628704
0	-0,2373755	-403,90402	0,003167303	0,0020508023	0,0022041909
0	-0,23809671	-406,26102	-0,00054903794	-0,0016765728	-0,0019359501
0	-0,23986697	-410,14285	0,0033503885	0,0022319725	0,0024193241
0	-0,23961365	-411,30725	-0,00077246618	-0,0018745126	-0,0021334053
0	-0,24151802	-413,06097	0,0034754872	0,0023157818	0,0024735695
0	-0,24003983	-415,4144	-0,00058308488	-0,0017035513	-0,0019411324
0	-0,24133921	-417,28479	0,0032799253	0,002144082	0,0022897241
0	-0,24152398	-419,42026	-0,00070101582	-0,0018715642	-0,0020859167
0	-0,2420038	-424,58051	0,0033684939	0,0022407304	0,0024149511
0	-0,24199486	-425,93991	-0,0005629129	-0,0017523307	-0,0019736446
0	-0,24338663	-428,47507	0,0033088778	0,0022015716	0,0023179699
0	-0,24349093	-429,15512	-0,00067230809	-0,0017829997	-0,0020076968
0	-0,24362206	-430,66666	0,0033779745	0,0022176243	0,0023486707
0	-0,24455488	-435,54391	-0,00058106205	-0,001721839	-0,0020315344
0	-0,2448529	-436,56305	0,0031337955	0,0020532261	0,0021442247
0	-0,24615824	-439,30426	-0,00013795761	-0,001277619	-0,0014763232
0	-0,24656355	-442,47955	0,0026339202	0,0014970732	0,001539159
0	-0,24633706	-444,36984	0,00035121577	-0,00077246642	-0,00095188979
0	-0,2474308	-447,7027	0,0020165087	0,00093562581	0,00088905019
0	-0,24706423	-449,17657	0,0010626243	2,3874163e-05	-0,00016705802
0	-0,24797022	-451,20511	0,001585967	0,00053718104	0,00047169824
0	-0,24849474	-455,63132	0,0010446778	2,827248e-05	-0,00014879159
0	-0,24902225	-456,36145	0,0016227728	0,0005510397	0,000473908
0	-0,24971962	-457,59982	0,0011124478	0,00014548452	-5,7940779e-05
0	-0,24964511	-460,21835	0,0016337726	0,00056853169	0,00050843216
0	-0,24988055	-461,91696	0,0010230488	3,1963573e-05	-0,00016791862
0	-0,25048256	-465,86047	0,0016497439	0,00061216776	0,00052749034
0	-0,25155544	-467,20929	0,0011277283	0,00018238585	-3,9558508e-05
0	-0,25127232	-468,00269	0,0013201644	0,00028153372	0,00017435908
0	-0,25223494	-473,41302	0,0015949657	0,00049391063	0,00042268963
0	-0,25242865	-474,55655	0,00084481505	-0,00030619616	-0,00045266584
0	-0,25227368	-477,06931	0,0022397884	0,0011197267	0,0011858321
0	-0,25357604	-480,16516	0,00018431681	-0,00091331359	-0,0011201084
0	-0,25420785	-481,83414	0,0027686711	0,0016798472	0,0017558211
0	-0,25387406	-485,83612	-0,00024409041	-0,0013818922	-0,0016413291
0	-0,25409162	-486,22101	0,0030556808	0,001928956	0,0020274809
0	-0,25526881	-487,90933	-0,00036187004	-0,001551555	-0,0017740083
0	-0,25592744	-493,54825	0,0030329616	0,0019339281	0,0020526659
0	-0,25707483	-494,40646	-0,0003449496	-0,0014394305	-0,0016987853
0	-0,25648773	-494,52985	0,0030387265	0,0019628473	0,0020635866
0	-0,25663674	-498,2952	-0,00031004995	-0,0014955942	-0,0017356535
0	-0,25755465	-500,09787	0,0031000592	0,0019744223	0,0019925279
0	-0,25860071	-505,13989	-0,00056226476	-0,0016395904	-0,0019035063
0	-0,2579093	-505,74695	0,003422623	0,0023174996	0,0023839101
0	-0,25961697	-507,08545	-0,00074136595	-0,0018285047	-0,002052061
0	-0,25953054	-511,67554	0,0033507464	0,0022200111	0,002407053
0	-0,25957227	-513,87524	-0,00061384315	-0,0017517053	-0,001934059
0	-0,26103854	-515,82849	0,0034729526	0,0023001742	0,0024268555
0	-0,26069283	-518,47711	-0,00071052706	-0,0019187869	-0,0020701394
0	-0,26161373	-519,34821	0,0033184662	0,0021137721	0,0022838255
0	-0,26140809	-523,76581	-0,00064310239	-0,001784301	-0,0019979612
0	-0,26247203	-525,84686	0,0034529713	0,0023413817	0,0024151714
0	-0,26279986	-526,15155	-0,00078660098	-0,0019009232	-0,0021092172
0	-0,26311278	-530,43915	0,0033140564	0,0022786725	0,0023812775
0	-0,26321411	-531,87415	-0,00053656357	-0,0017412617	-0,0019333269
0	-0,26420057	-534,06665	0,003144569	0,0020410423	0,0021727572
0	-0,26443899	-536,7467	-0,00034251294	-0,0014596585	-0,0017367655
0	-0,26432574	-538,00909	0,0028474864	0,0017610666	0,0018758846
0	-0,26560426	-542,73285	0,00024725328	-0,00090509199	-0,0011357189
0	-0,26641786	-544,12164	0,0021936446	0,0011111103	0,0011808068
0	-0,26514828	-545,25128	0,00076865213	-0,00024850946	-0,00047485766
0	-0,2669692	-548,79462	0,0017869348	0,00068095617	0,0007134414
0	-0,26749372	-550,9173	0,0011402763	5,722366e-05	-9,9389872e-05
0	-0,26872158	-553,70483	0,001508516	0,00040851359	0,00035265804
0	-0,26742816	-556,12158	0,0010582822	1,0734511e-05	-0,00015222904
0	-0,26883781	-557,09772	0,0016173448	0,00059365237	0,00053576613
0	-0,26991963	-560,68323	0,0011212133	8,3278865e-05	-8,8471425e-05
0	-0,26892722	-561,74164	0,0017059591	0,00062909676	0,00057150848
0	-0,27024746	-563,19916	0,0011131715	0,00012826073	-7,1011746e-05
0	-0,27022958	-566,62561	0,0015184024	0,00044007276	0,00037672935
0	-0,2712816	-568,56921	0,0013633424	0,00030866679	0,00027330869
0	-0,27184486	-572,68671	0,0010166928	-0,00010787015	-0,00025651083
0	-0,27239323	-574,74786	0,0019351898	0,0009216473	0,00084114837
0	-0,27258396	-575,7041	0,00047313416	-0,00060237118	-0,00083032675
0	-0,27338266	-579,19196	0,0026301846	0,0015496268	0,0016360062
0	-0,27375221	-580,71344	-0,00018225095	-0,00131741	-0,0015266731
0	-0,27422607	-582,78192	0,0030102492	0,0018237371	0,0019877637
0	-0,27572513	-586,7373	-0,0003429522	-0,0015327272	-0,0017535005
0	-0,27470291	-586,87305	0,0030952117	0,0019318827	0,0020497967
0	-0,27527809	-590,24994	-0,00039226987	-0,0015209587	-0,0018034582
0	-0,27565062	-592,75256	0,0030411996	0,0018784839	0,002058401
0	-0,27659535	-592,70459	-0,00024153844	-0,0014371063	-0,0016637179
0	-0,27627945	-595,51721	0,0030134665	0,0019636422	0,0020725254
0	-0,27706325	-597,22668	-0,00049308827	-0,001611972	-0,0019145894
0	-0,2785027	-599,41101	0,0032119513	0,0021197579	0,0022271094
0	-0,27706027	-602,5578	-0,00060226955	-0,0017324642	-0,0019993831
0	-0,27852356	-603,63885	0,0033871203	0,0022498579	0,0023814007
0	-0,27880371	-606,30212	-0,0007888854	-0,0018914423	-0,0020675301
0	-0,27948022	-609,38794	0,0035801015	0,0024890283	0,0025817933
0	-0,28022826	-610,07965	-0,00066640874	-0,0017635508	-0,002028553
0	-0,28033555	-614,04626	0,0032476624	0,0021585266	0,0022251783
0	-0,28101504	-615,40839	-0,00067780667	-0,0018414257	-0,0020840392
0	-0,28081238	-616,93958	0,0034200132	0,0023134386	0,0024715755
0	-0,28213859	-622,07837	-0,00065329729	-0,0017370692	-0,0020208394
0	-0,28223991	-622,61133	0,0032703443	0,0021420389	0,0023070367
0	-0,28275251	-625,49359	-0,00055921031	-0,0016960287	-0,0019407069
0	-0,28434098	-627,64343	0,0033437123	0,0021876344	0,0023164719
0	-0,28376877	-628,03375	-0,00059806684	-0,0017174751	-0,0019487675
0	-0,28404295	-631,88507	0,0030258582	0,0019605241	0,0019994429
0	-0,28448999	-632,9386	-1,442655e-05	-0,0011295131	-0,0013783277
0	-0,28565824	-635,58374	0,0024875256	0,0013766697	0,0013965926
0	-0,28588474	-638,35321	0,00047003341	-0,00063088886	-0,00082804472
0	-0,28638542	-639,50403	0,0019648965	0,00090758037	0,00088574388
0	-0,28639734	-642,10767	0,001049397	1,4304242e-05	-6,7850051e-05
0	-0,28776526	-644,81165	0,0015013302	0,00047688591	0,00039273873
0	-0,28827488	-645,78845	0,0010913223	8,1382314e-05	-0,00017104176
0	-0,28786063	-649,7915	0,0016653379	0,00057065848	0,00051066169
0	-0,28735697	-651,38367	0,0011390939	0,00013748024	-4,4027693e-05
0	-0,28941631	-654,05054	0,0016917167	0,00060194347	0,0005658489
0	-0,29024482	-656,67157	0,0010395568	1,438224e-05	-0,00023835819
0	-0,29131174	-656,19006	0,0016261603	0,00055370806	0,00052330247
0	-0,29075444	-658,01526	0,0012049866	0,00018729203	3,052337e-05
0	-0,29082	-660,71863	0,0011951481	0,00021944958	6,3892512e-05
0	-0,29216111	-663,59705	0,0016392083	0,00063092593	0,00052424183
0	-0,29281676	-666,35675	0,00062992109	-0,00045167501	-0,00061634276
0	-0,29299259	-666,43115	0,0024775488	0,0013440445	0,0014656311
0	-0,29307306	-667,30475	2,1681044e-05	-0,0010803663	-0,0013679964
0	-0,29323399	-672,099	0,0028685564	0,0017073043	0,0018726486
0	-0,29413998	-673,49438	-0,00023668268	-0,0014346635	-0,0016451648
0	-0,29531419	-675,03265	0,0030254198	0,0018485077	0,0020132861
0	-0,29498637	-675,9339	-0,00039846505	-0,0014978052	-0,0017846766
0	-0,29479861	-676,57562	0,0030308375	0,0019012091	0,0020103001
0	-0,29520988	-681,21313	-0,00037228368	-0,0014132935	-0,0016866135
0	-0,29542446	-682,12476	0,003094553	0,0019935248	0,0021237943
0	-0,29629171	-684,29266	-0,00036683676	-0,0015450253	-0,0018046619
0	-0,29715896	-688,59076	0,0031435105	0,0019987123	0,0021598816
0	-0,29726028	-690,08679	-0,00056378299	-0,0016685452	-0,0018948524
0	-0,29790401	-693,92157	0,0034054786	0,0022671407	0,0023538587
0	-0,29871762	-695,17047	-0,00073899195	-0,0018719728	-0,0021397364
0	-0,29967725	-696,3385	0,003436781	0,0023160735	0,0024812333
0	-0,30009747	-700,63232	-0,00055783865	-0,0017344875	-0,0019738313
0	-0,30035079	-701,20117	0,0033685379	0,0022644035	0,0023839935
0	-0,30103922	-702,75165	-0,00073535729	-0,0018895864	-0,0021396296
0	-0,30071735	-705,96521	0,0033755016	0,0022044866	0,0023456104
0	-0,30210912	-708,70032	-0,00058689708	-0,0016949996	-0,0019578421
0	-0,30222535	-710,70367	0,0033206053	0,0022598933	0,0023263993
0	-0,30177832	-711,8736	-0,00070696929	-0,0018912896	-0,0021187374
0	-0,30276477	-713,26062	0,0034440064	0,0022536919	0,0023928036
0	-0,30420423	-717,93628	-0,00065818836	-0,0017488135	-0,0019988283
0	-0,30349493	-719,73541	0,0032066742	0,0020529348	0,0021219815
0	-0,30443668	-721,0835	-0,00029863178	-0,0013861061	-0,0015990221
0	-0,30470788	-723,58667	0,0027128933	0,0016262271	0,0017292781
0	-0,30533373	-724,54535	0,00026654685	-0,00084253505	-0,0010020458
0	-0,3053844	-727,37653	0,0021017811	0,0010128063	0,001007254
0	-0,30629635	-728,82019	0,00090467511	-0,00012048054	-0,00026339781
0	-0,30703843	-730,2511	0,0016733839	0,00062531151	0,0005024001
0	-0,30683577	-734,82758	0,0011358043	0,00016834078	-2,616187e-05
0	-0,3077805	-736,25092	0,001534903	0,00050536881	0,00038701401
0	-0,307706	-738,27136	0,0010916502	0,00010989868	-0,00011768134
0	-0,30855536	-743,19629	0,0016856411	0,00061350304	0,00055996299
0	-0,30939281	-744,25378	0,0010506888	3,1822419e-05	-0,00011878481
0	-0,30908287	-746,47357	0,0016480874	0,00061221246	0,00047586195
0	-0,31005442	-748,35406	0,0010151877	8,5115462e-05	-0,00012436372
0	-0,30958951	-748,90649	0,0014692192	0,00037458347	0,00029208546
0	-0,31067431	-754,46198	0,0014656415	0,00044231841	0,00033344419
0	-0,3110379	-757,0033	0,00082289043	-0,00024081237	-0,00044261542
0	-0,31184852	-758,1214	0,0021371115	0,0010552288	0,0010472171
0	-0,31178594	-761,25128	0,00023042681	-0,00081525894	-0,0010240518
0	-0,31239092	-762,50507	0,0027605707	0,0016176151	0,0017448752
0	-0,31352043	-766,1662	-0,0002508086	-0,0013717603	-0,0016370243
0	-0,31392574	-765,93866	0,00300971	0,0019576547	0,0020139399
0	-0,31357706	-766,06683	-0,00030457211	-0,0015048882	-0,0017295766
0	-0,31427741	-770,35077	0,0030342333	0,001924069	0,0020734824
0	-0,31493604	-772,55194	-0,00038627346	-0,0015060628	-0,0017580832
0	-0,31507909	-774,96936	0,0030611097	0,0019541588	0,0020389238
0	-0,31657815	-777,82605	-0,00033960387	-0,0014358143	-0,0017075468
0	-0,31687021	-778,61676	0,0031177523	0,0019755822	0,0020588033
0	-0,31705797	-783,22729	-0,00055411819	-0,0016833552	-0,0018958194
0	-0,31670928	-784,72229	0,0033520816	0,0021874327	0,0023440546
0	-0,31774342	-786,03296	-0,00062150648	-0,0018121536	-0,0020168044
0	-0,31841397	-789,97504	0,0033738427	0,0021886195	0,0022965949
0	-0,3187567	-791,633	-0,00058887072	-0,0017612054	-0,0019537096
0	-0,31839609	-793,78235	0,003539488	0,0024855062	0,0025551105
0	-0,32020211	-795,39142	-0,00072578213	-0,0018497986	-0,0020959005
0	-0,31923652	-796,18524	0,0032402035	0,002144485	0,0022746758
0	-0,31977296	-800,39441	-0,00069263449	-0,0017628527	-0,0020552166
0	-0,32243729	-803,15656	0,0034831981	0,0023558666	0,0024700465
0	-0,32172799	-801,80737	-0,00069803849	-0,0018270999	-0,0020876664
0	-0,32220185	-806,22443	0,003342675	0,0021697488	0,0023028252
0	-0,32164454	-807,07721	-0,0005468275	-0,0016557552	-0,0019054688
0	-0,32220781	-810,15393	0,0032112277	0,0020720996	0,0022011313
0	-0,32282174	-813,04272	-0,00046529109	-0,0016144775	-0,0017977364
0	-0,32411814	-815,32941	0,0029710964	0,0018620676	0,0019559425
0	-0,32398403	-819,55109	8,9824025e-05	-0,00094870036	-0,0012168647
0	-0,32541156	-821,5462	0,0023158812	0,0012356265	0,0012674518
0	-0,324139	-822,7998	0,00059472647	-0,00040181287	-0,0006240363
0	-0,3253758	-827,87219	0,0018530976	0,00081220875	0,00083704782
0	-0,32638311	-828,67358	0,0010873046	4,1593448e-05	-0,00011564058
0	-0,3264457	-831,02026	0,0014228118	0,00044525135	0,00032732423
0	-0,32743514	-834,28516	0,0010856997	1,4013785e-05	-0,00016286009
0	-0,32862127	-832,94556	0,0016627387	0,00064323511	0,00057705917
0	-0,32727718	-836,98956	0,0011124678	8,8060187e-05	-6,3822226e-05
0	-0,32799542	-840,15155	0,001667327	0,00056412781	0,00047650668
0	-0,32861531	-841,67542	0,0010387861	4,4729968e-05	-0,00016140868
0	-0,32972097	-844,54803	0,0015627396	0,00050052593	0,00046897121
0	-0,33025444	-846,08673	0,0013474325	0,00026551876	0,0001643056
0	-0,32958984	-847,62567	0,0010553481	4,8974325e-05	-7,9157908e-05
0	-0,33011436	-851,20007	0,0018327227	0,00081740698	0,00074496173
0	-0,33197105	-853,13214	0,0005106621	-0,00053793122	-0,00077484263
0	-0,33206642	-855,97357	0,002596044	0,0015028989	0,0015519576
0	-0,33189654	-857,87549	-0,00015403595	-0,0012644958	-0,001515595
0	-0,33326745	-859,83405	0,0029383022	0,001846028	0,0019921253
0	-0,33406019	-862,88287	-0,0003465933	-0,0014818825	-0,0017337597
0	-0,33369362	-861,91589	0,0030634766	0,0019304008	0,0020298734
0	-0,33375919	-865,10217	-0,00037618534	-0,001527641	-0,0017202776
0	-0,33395886	-868,61603	0,0029742564	0,0018687402	0,0019768947
0	-0,33545792	-869,93518	-0,0002676677	-0,0013721273	-0,001581365
0	-0,33557415	-873,13257	0,0030655493	0,0019351197	0,0020707787
0	-0,33617616	-873,98224	-0,0004534109	-0,0016053895	-0,0018490714
0	-0,33681393	-876,59619	0,0031797732	0,0020784328	0,0022091186
0	-0,33696592	-881,37531	-0,00055004423	-0,0016964715	-0,0019673738
0	-0,33732355	-882,35645	0,0033951146	0,0022926033	0,0023392569
0	-0,33870041	-884,69379	-0,00080205617	-0,0019290495	-0,002118886
0	-0,33819079	-886,3609	0,0035558848	0,002389783	0,0025316253
0	-0,33835769	-887,06519	-0,00061672577	-0,0017095868	-0,001973172
0	-0,3395021	-890,29108	0,003343432	0,0022116157	0,0023079868
0	-0,33993125	-892,612	-0,00070205319	-0,0018314064	-0,0020602606
0	-0,34056604	-895,05597	0,0034142609	0,002253311	0,0023689296
0	-0,34081638	-899,63104	-0,00060523441	-0,0017204341	-0,0020048548
0	-0,34165978	-898,87427	0,0033239371	0,0021850155	0,0023255048
0	-0,3402859	-899,75763	-0,00060233404	-0,0017583534	-0,0020121501
0	-0,34188032	-903,91376	0,0033023127	0,0021657802	0,0023099927
0	-0,34260452	-905,45667	-0,00063142227	-0,0016986312	-0,0019989812
0	-0,3433466	-909,61877	0,0031396151	0,0020058511	0,0020998239
0	-0,34335554	-911,10706	-0,00011733762	-0,0012240659	-0,0014491711
0	-0,34416318	-912,21356	0,0025812674	0,0014240015	0,0015552235
0	-0,34528077	-916,69904	0,00043017222	-0,00067140337	-0,00089522731
0	-0,3447324	-916,82556	0,0020214573	0,00093648449	0,00091844326
0	-0,34603775	-919,92578	0,0010479627	3,424997e-05	-0,00018525461
0	-0,34604669	-922,14099	0,0015595017	0,00054471439	0,00032844656
0	-0,34603775	-924,2301	0,0010190177	6,9789385e-05	-0,00012278426
0	-0,34660697	-928,16479	0,0015744286	0,00055057812	0,00045994748
0	-0,34751892	-928,97095	0,0010925677	9,1106049e-05	-6,2594336e-05
0	-0,34838617	-929,66858	0,0016523087	0,0005879188	0,00049280754
0	-0,34791827	-933,80963	0,0010882088	7,3103438e-05	-0,00012851277
0	-0,34796894	-935,677	0,0016398475	0,00057545071	0,00056910398
0	-0,34843385	-937,36334	0,0011694009	0,00013630299	-8,8760862e-05
0	-0,35041273	-939,54083	0,0013241931	0,00025593603	0,00011029777
0	-0,35033822	-942,82751	0,0016359389	0,00058618502	0,00053703063
0	-0,35069585	-947,35712	0,00067568477	-0,00043128894	-0,00059428904
0	-0,35086274	-947,19763	0,0023660625	0,0012423516	0,0013161465
0	-0,35118461	-947,20325	0,00014024648	-0,0010007625	-0,0012275625
0	-0,35212636	-952,32678	0,0028904579	0,0017133957	0,0018524473
0	-0,35233498	-953,86914	-0,00032684091	-0,0014392763	-0,0016847011
0	-0,35322607	-955,80029	0,0030770912	0,0019158912	0,0019904817
0	-0,35359561	-957,20209	-0,00030756855	-0,0014559644	-0,0017036449
0	-0,35379231	-958,80121	0,003043789	0,0019150173	0,0020715869
0	-0,35484135	-964,00751	-0,00031651667	-0,0014674397	-0,0017154426
0	-0,35502315	-964,68738	0,0031113359	0,0019764581	0,0021340759
0	-0,35534203	-966,50861	-0,00036782061	-0,0015260921	-0,0017671855
0	-0,35632253	-970,20709	0,0030858065	0,0020327733	0,00209729
0	-0,35633445	-971,48114	-0,00051572832	-0,0016865156	-0,0018955246
0	-0,35645366	-974,37256	0,0034491045	0,0022250612	0,0024323277
0	-0,35789311	-977,04291	-0,00076073001	-0,0018806402	-0,0020580082
0	-0,35871863	-977,2226	0,0034186754	0,0022692143	0,0024155439
0	-0,35872757	-981,15796	-0,00062323554	-0,0016856864	-0,0019870244
0	-0,35776198	-982,84283	0,003452152	0,0022412273	0,0024277605
0	-0,3584832	-983,80499	-0,00070398819	-0,0018079153	-0,0020948239
0	-0,36011636	-987,18268	0,0033162748	0,0022134334	0,0022985341
0	-0,36043525	-987,948	-0,00060166942	-0,0017553278	-0,0019542808
0	-0,36067665	-993,07037	0,0034724411	0,0022799724	0,0024040288
0	-0,3613174	-995,34399	-0,00076361204	-0,0018846024	-0,0021238434
0	-0,36164522	-995,55383	0,0033571315	0,0022458062	0,0023887197
0	-0,36247075	-999,75977	-0,0005221488	-0,0016738685	-0,0019183897
0	-0,36181509	-1001,1497	0,0031321191	0,0020390823	0,0021341764
0	-0,36341846	-1001,8453	-0,00028543721	-0,0013923361	-0,0017120782
0	-0,36399662	-1005,0678	0,0028320877	0,0016793798	0,0017868615
0	-0,36327243	-1005,7469	0,0002797622	-0,00087652018	-0,0010400212
0	-0,36438107	-1009,8204	0,0020520859	0,0010674949	0,0009824289
0	-0,3649354	-1011,2379	0,00086090865	-0,00014457037	-0,00031990276
0	-0,36591291	-1012,5741	0,001782455	0,00069424906	0,00064901111
0	-0,36724806	-1016,6404	0,0010961443	0,00010469623	-7,0726237e-05
0	-0,36634505	-1017,8704	0,0015092281	0,00042058222	0,00035019597
0	-0,3670603	-1020,0615	0,0010553671	1,5934784e-05	-0,00013790792
0	-0,36757886	-1022,0156	0,0017258129	0,00068335037	0,00059952401
0	-0,36776364	-1023,6514	0,0011347388	0,00013688783	-9,5224386e-05
0	-0,36857426	-1028,0702	0,0016735566	0,00061946583	0,00056556921
0	-0,36866665	-1030,0281	0,0010709421	0,00010648582	-0,00010024596
0	-0,36818087	-1030,9265	0,0014835871	0,00042392334	0,0003247628
0	-0,36894977	-1036,0634	0,0014799816	0,00040914849	0,00031162272
0	-0,37056208	-1036,6846	0,00087210705	-0,00020397289	-0,00042874701
0	-0,37148893	-1038,6436	0,0021342977	0,0010266234	0,0010092924
0	-0,37043989	-1040,8215	0,00037821935	-0,00073186657	-0,00093596336
0	-0,37069023	-1042,428	0,0027566114	0,0016303064	0,0016457934
0	-0,37210584	-1047,1726	-0,00026621376	-0,0013696596	-0,0016662083
0	-0,37200451	-1048,7231	0,0030436241	0,0018747397	0,0019603237
0	-0,37297308	-1049,1785	-0,00033161539	-0,001482849	-0,0017556872
0	-0,37359595	-1051,9578	0,0030396078	0,0019439691	0,0020189076
0	-0,37373304	-1052,785	-0,00037652455	-0,0015020616	-0,0017648574
0	-0,37405193	-1055,8176	0,0030558687	0,0018936315	0,0019843222
0	-0,37411153	-1059,9063	-0,0002560897	-0,0013623667	-0,001616196
0	-0,37500262	-1061,2412	0,0030996322	0,001940779	0,0020593877
0	-0,37556291	-1064,6554	-0,0005207397	-0,0016339757	-0,0018565753
0	-0,37656426	-1067,3174	0,0032786035	0,0021622241	0,0023075261
0	-0,37665069	-1067,6666	-0,00062141946	-0,0017074902	-0,0019676909
0	-0,37779808	-1071,7252	0,0033163095	0,00219801	0,0023371729
0	-0,37730932	-1070,4916	-0,000722275	-0,0018416664	-0,0020658607
0	-0,37872791	-1072,9666	0,0035262462	0,002400938	0,0025452487
0	-0,37891865	-1076,2426	-0,00070317794	-0,001825872	-0,0020833686
0	-0,37928224	-1077,2186	0,0032491421	0,0021415886	0,0022329441
0	-0,37946105	-1080,9047	-0,0006788157	-0,0017841685	-0,0020593759
0	-0,38048029	-1082,4279	0,003473402	0,0023207015	0,0024584173
0	-0,38016438	-1084,036	-0,00059028505	-0,0018540195	-0,0020654106
0	-0,38046539	-1088,7125	0,0032983443	0,0021641462	0,0022934214
0	-0,38076341	-1090,0884	-0,00054540101	-0,0016388723	-0,0019168793
0	-0,38121641	-1092,5637	0,0032330153	0,0020521879	0,002194846
0	-0,38260818	-1096,6368	-0,00049122289	-0,0016543175	-0,0018401531
0	-0,38323998	-1097,6025	0,0029535068	0,0019101939	0,0019536489
0	-0,38338006	-1100,0027	6,2504259e-05	-0,0010256445	-0,0012380446
0	-0,38322508	-1101,4183	0,0023050343	0,0012615894	0,0012673577
0	-0,38440228	-1104,299	0,00060529506	-0,00042393382	-0,00065716478
0	-0,38438439	-1108,0435	0,0018747416	0,00078213215	0,00075049803
0	-0,38539171	-1108,4319	0,0011260635	4,5729685e-05	-8,9044188e-05
0	-0,38532615	-1109,2931	0,0015216414	0,0004261297	0,00037968776
0	-0,38671792	-1113,1992	0,0011479529	4,5319903e-05	-0,00014474979
0	-0,38703382	-1115,308	0,001674047	0,00062451046	0,00055330351
0	-0,38694441	-1119,194	0,0010263892	3,5823468e-05	-0,00019005223
0	-0,38727224	-1120,9207	0,0017319559	0,00059368741	0,00054854085
0	-0,38742423	-1122,9304	0,0010820481	6,7865476e-05	-0,00010243995
0	-0,38841963	-1126,8807	0,001572949	0,00049212237	0,00045851993
0	-0,38820505	-1126,4965	0,0013089327	0,0002179174	0,00016827435
0	-0,38893521	-1128,4437	0,0010664242	9,717216e-05	-7,8023295e-05
0	-0,39060116	-1132,8923	0,0017703352	0,00074863754	0,00069526833
0	-0,39013624	-1133,8491	0,00054642267	-0,00057472684	-0,00074142485
0	-0,39088428	-1137,3583	0,0025296952	0,0014057265	0,001501772
0	-0,39127469	-1138,0183	-7,6331489e-05	-0,0012144783	-0,001452677
0	-0,39192736	-1139,3605	0,0029427512	0,0018330325	0,0019526789
0	-0,39261878	-1144,3661	-0,00035386052	-0,0015058556	-0,0017219537
0	-0,39207041	-1144,7626	0,0030806758	0,0019000657	0,0020462035
0	-0,39380491	-1146,3646	-0,00038673214	-0,0014900578	-0,0017797534
0	-0,39337575	-1148,3018	0,002960565	0,0019059309	0,0019670317
0	-0,39478838	-1150,5243	-0,00027583161	-0,0014600506	-0,0016847064
0	-0,39503574	-1153,3383	0,003163805	0,0020509732	0,0020761632
0	-0,39457381	-1154,5948	-0,00048289192	-0,0015495276	-0,0018379525
0	-0,39545298	-1157,0155	0,0031479227	0,002061541	0,0022146609
0	-0,39621592	-1162,0161	-0,00056331814	-0,0016801291	-0,0019318634
0	-0,39681196	-1164,1458	0,0034124628	0,0022548237	0,0023734092
0	-0,39552152	-1165,7927	-0,00079776015	-0,0019483252	-0,0021426172
0	-0,39756596	-1169,5114	0,0034752861	0,0023670339	0,0024474394
0	-0,39853156	-1170,9122	-0,00052105286	-0,0016645516	-0,0019167975
0	-0,39806366	-1175,6432	0,0033397158	0,0021997425	0,0023158209
0	-0,39865077	-1176,17	-0,00071790972	-0,00182595	-0,0020978882
0	-0,39904416	-1177,2117	0,0032964265	0,0022047826	0,0023381792
0	-0,39977729	-1182,2791	-0,00055647036	-0,001711301	-0,0019633519
0	-0,399822	-1182,7887	0,0033730324	0,0022478884	0,0023204209
0	-0,39971173	-1185,4109	-0,00074090902	-0,0018189712	-0,0021105828
0	-0,4005909	-1188,5714	0,0033919755	0,0022923059	0,0024016444
0	-0,40148199	-1189,5802	-0,00054458709	-0,0017262496	-0,0019298054
0	-0,40306747	-1193,3973	0,0030806297	0,0019756178	0,0020303722
0	-0,40251017	-1193,9163	-0,00016460472	-0,0012520102	-0,0014988496
0	-0,40266216	-1194,9149	0,0025707961	0,001514347	0,0015603715
0	-0,40332377	-1199,3461	0,00044766872	-0,00061719259	-0,00088085292
0	-0,40369034	-1201,1636	0,0019412943	0,00086811662	0,00079830503
0	-0,4042387	-1203,0394	0,00099724438	2,9901275e-06	-0,00016968275
0	-0,40517747	-1205,2523	0,0015733433	0,00058386987	0,0004754666
0	-0,40476024	-1206,2765	0,0010916209	0,00014191945	-4,4254848e-05
0	-0,40662885	-1211,134	0,0015433489	0,00050100352	0,00037192425
0	-0,40618181	-1212,5925	0,0010431267	2,0298321e-05	-0,00013644298
0	-0,40605366	-1213,4899	0,0017366724	0,0006721901	0,00060466951
0	-0,40686429	-1217,328	0,00098009373	-2,9026123e-05	-0,00021696847
0	-0,40731132	-1220,2527	0,0016587651	0,00059295574	0,00052288314
0	-0,40897131	-1223,4899	0,0011180629	0,00011430486	-2,7861679e-05
0	-0,40926635	-1224,6947	0,0014155249	0,00033986566	0,00024215289
0	-0,40926635	-1226,1055	0,0015874595	0,00059683586	0,00052881951
0	-0,40917993	-1230,245	0,00058053364	-0,00041518259	-0,00067832635
0	-0,41001737	-1231,4851	0,0023740961	0,0011916589	0,0012187512
0	-0,41039288	-1232,4166	0,00010487078	-0,00098925445	-0,0012038101
0	-0,41045547	-1236,4893	0,0028007131	0,0017405077	0,00179705
0	-0,41109324	-1238,2605	-0,00027276445	-0,0014229979	-0,0016705273
0	-0,41218996	-1240,8224	0,0030210861	0,0019011566	0,0020149841
0	-0,41261911	-1242,355	-0,00035174686	-0,0014611583	-0,0017680827
0	-0,41205585	-1242,2068	0,0030425577	0,0019177126	0,0020417932
0	-0,41289926	-1247,1661	-0,00042877989	-0,0015612592	-0,0017867351
0	-0,41387081	-1250,1416	0,0030358653	0,0019915479	0,0020686963
0	-0,41379333	-1250,6952	-0,00034591032	-0,0014190165	-0,0017014749
0	-0,41470528	-1254,5416	0,0031340029	0,0020011291	0,0021249724
0	-0,41543841	-1254,7926	-0,00051439321	-0,0017006819	-0,0018703111
0	-0,41598082	-1259,1455	0,0033628368	0,0021916346	0,0023596473
0	-0,41603744	-1261,163	-0,00063596352	-0,0017691946	-0,0020325477
0	-0,41639805	-1261,1688	0,0033867517	0,0022802234	0,0023870049
0	-0,41669309	-1265,5088	-0,00062653457	-0,0017395011	-0,0020137129
0	-0,41759014	-1268,496	0,003469286	0,0023495427	0,0025075949
0	-0,41845143	-1270,1659	-0,00069417263	-0,0017959876	-0,0020817658
0	-0,41816235	-1273,5385	0,0032361473	0,0020601063	0,0022069514
0	-0,41846335	-1274,476	-0,00071392115	-0,0018121615	-0,0020489611
0	-0,42007864	-1277,0718	0,0034828463	0,0023499792	0,0025045187
0	-0,41969121	-1279,0439	-0,00072287512	-0,0018317667	-0,0020637212
0	-0,41991174	-1279,84	0,0033614757	0,0021930812	0,0023081193
0	-0,42107105	-1285,3199	-0,00053707289	-0,0016365286	-0,0018728402
0	-0,42197108	-1286,6865	0,0031198482	0,0019627344	0,0021185374
0	-0,42161644	-1286,6986	-0,00038537532	-0,0014907845	-0,0016958063
0	-0,42299032	-1290,3121	0,002832711	0,0017216611	0,0017786853
0	-0,42305291	-1290,5155	0,00027933888	-0,00079550501	-0,001018465
0	-0,42375326	-1294,5608	0,0020966525	0,0010267122	0,0010042086
0	-0,4242748	-1298,8666	0,00077488378	-0,00020621999	-0,00040633371
0	-0,424245	-1298,496	0,0017807914	0,00072783779	0,00066973624
0	-0,4242301	-1303,297	0,0011078214	0,00012387027	-3,9444858e-05
0	-0,42514205	-1303,8234	0,001486739	0,00046353627	0,00036708981
0	-0,42602718	-1306,2098	0,0010344057	1,8734281e-05	-0,00016227699
0	-0,42585433	-1308,3286	0,0016932146	0,00063911197	0,00057480542
0	-0,42783022	-1310,1869	0,00098492205	3,7605641e-05	-0,00016268677
0	-0,42678714	-1312,4187	0,0016961376	0,00056741538	0,00052101031
0	-0,42819083	-1315,1543	0,0010841412	0,00012092802	-0,00010500211
0	-0,42792857	-1316,2609	0,0015073302	0,00044259883	0,00039014738
0	-0,42886436	-1319,9293	0,0014802167	0,00042466563	0,00036269228
0	-0,42885244	-1320,5013	0,00099491223	-8,3313935e-05	-0,00029218136
0	-0,42897463	-1323,3574	0,0021398915	0,001062862	0,001001312
0	-0,43057501	-1328,6598	0,00032830273	-0,00076090789	-0,00097988802
0	-0,43082535	-1327,4856	0,0028319648	0,0016783453	0,0017481546
0	-0,43117404	-1329,5115	-0,00017244201	-0,0013086874	-0,001525805
0	-0,43165684	-1332,2164	0,003133984	0,0019949831	0,0021207272
0	-0,43227971	-1334,543	-0,00026296597	-0,001409577	-0,0016245109
0	-0,43329298	-1339,2653	0,0031167348	0,0019838135	0,0020808545
0	-0,43229163	-1339,0081	-0,00030043122	-0,0014710058	-0,0017040686
0	-0,43367445	-1342,4043	0,0030904452	0,0019439508	0,0020685517
0	-0,43370426	-1345,6439	-0,00021693551	-0,0013338351	-0,0016687918
0	-0,43614209	-1346,7017	0,0032020977	0,0020858694	0,0021252041
0	-0,43463409	-1349,0438	-0,00052913849	-0,0016320193	-0,0019179896
0	-0,43554008	-1351,615	0,0033408478	0,0022197682	0,0023634562
0	-0,43510497	-1354,0596	-0,00057645596	-0,0016902945	-0,0019282784
0	-0,43628216	-1358,7711	0,0034313253	0,002292874	0,0023981468
0	-0,43733418	-1359,0272	-0,00072135066	-0,001894929	-0,0021117521
0	-0,43728054	-1360,8818	0,0035815868	0,0024681864	0,0025904316
0	-0,43709874	-1365,0685	-0,00055227691	-0,0017341367	-0,0019213551
0	-0,43794215	-1365,2469	0,0033840402	0,0022485384	0,00231145
0	-0,43760836	-1367,8267	-0,00075641193	-0,001817241	-0,0020862129
0	-0,43900609	-1369,7782	0,0033565911	0,0022718841	0,0023437012
0	-0,43990016	-1372,2268	-0,00059439789	-0,0016861955	-0,0019625563
0	-0,44077635	-1376,749	0,0032964272	0,0021614998	0,0022682662
0	-0,44074953	-1376,9125	-0,0005997573	-0,0016412924	-0,0019279236
0	-0,43981969	-1378,9232	0,0032975541	0,0021624635	0,0023213616
0	-0,44018924	-1384,0464	-0,00043936205	-0,0016294817	-0,0018398877
0	-0,44209957	-1385,7063	0,0029939318	0,0018532998	0,0019392439
0	-0,44257641	-1388,532	4,2550746e-05	-0,0010442925	-0,0012881326
0	-0,4427731	-1389,5023	0,0023026415	0,0012703998	0,0013075403
0	-0,44308901	-1389,9695	0,00063690654	-0,00048413014	-0,0006424858
0	-0,44426322	-1394,3339	0,0018564657	0,00073245814	0,00074629823
0	-0,44546425	-1394,7516	0,0011159146	0,00011528071	-7,448878e-05
0	-0,44438243	-1396,0426	0,0015469488	0,00053487165	0,00038285594
0	-0,44558942	-1400,5137	0,0010788509	9,4557327e-05	-0,00012160308
0	-0,44527948	-1402,0013	0,0015918692	0,00059307204	0,00042741012
0	-0,44565797	-1406,2169	0,00099177717	7,5218413e-05	-0,00012916338
0	-0,44710338	-1407,1686	0,001693543	0,00063639553	0,00053150486
0	-0,44707954	-1407,335	0,0010748813	0,0001391035	-0,00011625481
0	-0,44752955	-1413,0371	0,0015606395	0,000515908	0,00041613041
0	-0,44778585	-1414,083	0,0012511155	0,00027000206	6,4218621e-05
0	-0,44874251	-1415,8198	0,0011659256	0,00016230784	-6,2089384e-06
0	-0,44890344	-1418,2665	0,0018503508	0,00077686593	0,00071236229
0	-0,44878721	-1420,9102	0,00039535685	-0,00064669864	-0,0008774926
0	-0,44974685	-1425,1787	0,0025736026	0,0014361318	0,0015436421
0	-0,45058131	-1427,3179	-0,00010835181	-0,0011912307	-0,00146043
0	-0,45078397	-1427,2289	0,0029725619	0,0018651725	0,0019659339
0	-0,45131743	-1431,2465	-0,00037245569	-0,0014682928	-0,0017383607
0	-0,45182109	-1432,8705	0,0030601141	0,0019049902	0,0019973267
0	-0,45259297	-1435,4828	-0,00028037617	-0,0014477469	-0,0016634373
0	-0,45277476	-1438,4503	0,0029297401	0,0018254262	0,0019449734
0	-0,45326054	-1439,7072	-0,00037895137	-0,001462006	-0,0017717937
0	-0,45515001	-1445,4558	0,0031282511	0,002052207	0,0020944376
0	-0,45421124	-1445,3872	-0,00042065352	-0,0015131028	-0,0017670338
0	-0,45523942	-1445,9207	0,0032009389	0,002057554	0,0021896337
0	-0,45525432	-1451,7428	-0,00062460051	-0,0017409741	-0,0020193616
0	-0,4555434	-1453,7778	0,0034291302	0,00236171	0,0024285724
0	-0,45627058	-1455,5533	-0,00085249671	-0,0019028609	-0,0021493665
0	-0,45609176	-1457,6707	0,003336648	0,0022248381	0,0023472235
0	-0,45685768	-1458,9041	-0,00062084629	-0,0017521549	-0,001992034
0	-0,4565239	-1463,3784	0,0034236619	0,0023019956	0,002418614
0	-0,45791864	-1466,3599	-0,00068539218	-0,0018282806	-0,0020286543
0	-0,45829117	-1466,6245	0,0033324955	0,0021677937	0,0022492486
0	-0,45886338	-1471,1472	-0,00064327527	-0,001707778	-0,0019905744
0	-0,45928061	-1472,1693	0,0033928475	0,0023696721	0,0024026944
0	-0,45892298	-1473,8712	-0,0007734606	-0,0018373738	-0,0021071471
0	-0,45960248	-1476,5504	0,00337315	0,0022911793	0,0024041592
0	-0,46062768	-1478,6078	-0,0005030763	-0,0015836004	-0,0019076108
0	-0,46277344	-1484,194	0,0030355968	0,0018772364	0,0019760078
0	-0,46181679	-1485,392	-0,00015686339	-0,0012815527	-0,0015168814
0	-0,46136975	-1486,7075	0,0025587671	0,0014882208	0,0015338035
0	-0,4630059	-1490,2765	0,00044682482	-0,00058606046	-0,00079589896
0	-0,46378374	-1492,2462	0,0018135334	0,00081402308	0,0007341007
0	-0,46325028	-1494,795	0,0010835298	7,0863316e-05	-0,00014893143
0	-0,46371818	-1498,0305	0,0016968135	0,00065532338	0,0005841665
0	-0,46498477	-1499,4926	0,0010706973	0,00014203659	-1,0631775e-05
0	-0,46546757	-1503,3505	0,0014895098	0,00047719281	0,00036629179
0	-0,46516955	-1504,214	0,0010071762	-6,8082591e-06	-0,0001705403
0	-0,46642721	-1505,5449	0,0017969206	0,00070513913	0,00069721323
0	-0,46661794	-1510,6027	0,0010229882	9,2260598e-05	-0,00012136647
0	-0,46743155	-1512,2073	0,0016176719	0,00057969755	0,00050266262
0	-0,4671365	-1514,5996	0,0011908935	0,0002141844	3,8411599e-05
0	-0,46773255	-1517,4626	0,0013365475	0,00027654532	0,0001292018
0	-0,4681021	-1518,1993	0,0016580439	0,00056321255	0,00056525978
0	-0,46833754	-1523,6403	0,00058802852	-0,00045405744	-0,00064439868
0	-0,46995878	-1526,002	0,0023319435	0,0011809354	0,0012751732
0	-0,47008097	-1527,0582	0,00010772004	-0,0010361553	-0,0012742268
0	-0,47020614	-1530,6714	0,0028419164	0,0017597653	0,0018489207
0	-0,47042072	-1531,1813	-0,0003352174	-0,0014517542	-0,0016817697
0	-0,47159791	-1534,9312	0,0030947523	0,0019483373	0,0020518578
0	-0,47158897	-1536,8087	-0,00038688901	-0,0014836503	-0,0016975172
0	-0,47127903	-1537,6968	0,003031357	0,0018731732	0,0020265181
0	-0,47205985	-1544,9075	-0,00037549908	-0,0014725472	-0,0017830802
0	-0,47384799	-1548,0311	0,0030431177	0,0019152918	0,0020484296
0	-0,4740417	-1550,2396	-0,00035451725	-0,001460524	-0,0017120559
0	-0,47340989	-1553,3104	0,0031091757	0,0020007342	0,0021048721
0	-0,47419071	-1554,5194	-0,00061997853	-0,0016824175	-0,0019730078
0	-0,47516227	-1556,9646	0,0034377214	0,0022992895	0,0023868305
0	-0,47542751	-1559,6312	-0,00064158649	-0,001769511	-0,0020320429
0	-0,4760623	-1560,1715	0,0033077993	0,0021334782	0,0022918298
0	-0,47603548	-1564,2518	-0,00073910807	-0,0018350232	-0,0020688227
0	-0,4774332	-1565,811	0,0035209367	0,0024654767	0,0025577804
0	-0,47744811	-1566,4794	-0,00062424736	-0,0016778534	-0,0019913518
0	-0,47812462	-1568,8489	0,0033119339	0,0022184344	0,0023263821
0	-0,47822595	-1569,843	-0,00071229442	-0,0018435939	-0,0021112883
0	-0,47857463	-1573,7792	0,003476718	0,0023695778	0,0024685059
0	-0,47905147	-1576,6331	-0,00066842255	-0,0018082197	-0,0020717431
0	-0,48035681	-1577,4963	0,0032676538	0,0021439579	0,0022594803
0	-0,48087239	-1581,3241	-0,00052534556	-0,0016241013	-0,0018617222
0	-0,48079193	-1582,5178	0,0031225593	0,0020579344	0,0021607936
0	-0,48162937	-1584,3024	-0,00031050251	-0,0014599109	-0,0016626087
0	-0,48094988	-1588,627	0,0027034387	0,0016467531	0,0017098398
0	-0,48275888	-1589,8104	0,00033590908	-0,00074451335	-0,00099169801
0	-0,48277676	-1591,3932	0,0020608013	0,0010178029	0,00096979347
0	-0,48293769	-1593,6353	0,00086095405	-0,00017292332	-0,00039156876
0	-0,48419535	-1595,7155	0,0016510206	0,00067372294	0,00063545193
0	-0,48429966	-1599,3629	0,0011490214	0,00017207567	-4,8460934e-05
0	-0,48509538	-1600,4292	0,0015496338	0,00050125178	0,00043011992
0	-0,48551559	-1600,8844	0,001067207	4,7006179e-05	-0,00014846504
0	-0,4853636	-1605,8336	0,0016119622	0,00057771057	0,00051741378
0	-0,48524439	-1607,0645	0,00095904339	3,4586119e-05	-0,00019871717
0	-0,48708916	-1610,1145	0,001653859	0,00059560087	0,00047236448
0	-0,48724115	-1611,0702	0,0011432848	0,00017746701	1,0207877e-05
0	-0,4858911	-1612,9846	0,0014297465	0,0003699986	0,00026895863
0	-0,4875958	-1617,7312	0,0015119385	0,00043458087	0,00033943629
0	-0,4886806	-1618,2533	0,00082140375	-0,00014370278	-0,00036101395
0	-0,48893094	-1620,0565	0,0021147022	0,0010250692	0,00099284144
0	-0,4888624	-1623,8091	0,00023098321	-0,00087326346	-0,0011049786
0	-0,48957765	-1624,9548	0,0027616483	0,0016288531	0,0017177236
0	-0,4896611	-1627,3583	-0,00021234322	-0,0013244555	-0,0016032055
0	-0,49110353	-1630,6074	0,0030524901	0,0019293411	0,0020667571
0	-0,49126446	-1631,0115	-0,00033671371	-0,001493859	-0,0018171902
0	-0,4914701	-1636,1614	0,0030715519	0,0019302901	0,0019976883
0	-0,49195588	-1635,7168	-0,00043854801	-0,0015073437	-0,0017135616
0	-0,49250722	-1637,4503	0,0029500506	0,0018336137	0,0019367017
0	-0,4929781	-1644,0353	-0,00029531584	-0,0014337683	-0,0016455168
0	-0,49373507	-1645,2429	0,0032032086	0,0020892886	0,0021442941
0	-0,49476922	-1646,4993	-0,00045243913	-0,0015364396	-0,0018445184
0	-0,49473643	-1647,9899	0,0033592083	0,0022113444	0,0023334594
0	-0,49498379	-1648,8405	-0,00065698859	-0,0017786376	-0,0020104898
0	-0,49574077	-1654,7406	0,0034171091	0,0023125014	0,0023905314
0	-0,49563646	-1656,0492	-0,00086095068	-0,0019655651	-0,0022393563
0	-0,49631894	-1656,6334	0,0034214754	0,002305371	0,0024136633
0	-0,49648583	-1659,506	-0,00054009852	-0,0016771415	-0,001943328
0	-0,49688518	-1660,5165	0,0033981111	0,0022380236	0,0023451156
0	-0,4978627	-1664,5281	-0,00071867515	-0,0018823631	-0,002134321
0	-0,49906969	-1667,0142	0,003342937	0,0022264861	0,0022922615
0	-0,49886107	-1667,2267	-0,00058997003	-0,001742663	-0,0019450441
0	-0,49987137	-1672,0178	0,0033117938	0,0021651166	0,002294014
0	-0,49916208	-1671,9167	-0,00064345531	-0,0017207307	-0,0020254627
0	-0,50160885	-1674,4869	0,0033149733	0,0022383351	0,0022749596
0	-0,50103068	-1676,2665	-0,00041864492	-0,0015510585	-0,0017958609
0	-0,49982965	-1678,4489	0,0028428799	0,0017347211	0,0018025024
0	-0,50136149	-1683,6262	9,8299715e-05	-0,00095584593	-0,0012083582
0	-0,50185621	-1685,2717	0,0023063682	0,0012547007	0,0012673218
0	-0,50378144	-1686,8274	0,00071669888	-0,00040293802	-0,00058801641
0	-0,50214231	-1690,7324	0,0017002348	0,00066761393	0,00056602911
0	-0,50337017	-1692,8914	0,0011882796	0,00013820943	-2,443936e-05
0	-0,50389171	-1693,4581	0,0016461243	0,00059993425	0,0004518179
0	-0,50419569	-1696,0983	0,0011104359	8,7269291e-05	-0,00011249096
0	-0,50562322	-1697,2194	0,0015599037	0,00050799618	0,00042998197
0	-0,50463974	-1700,6746	0,00099509791	-6,98652e-06	-0,0001744942
0	-0,50661862	-1703,0264	0,0017343307	0,00064578548	0,00057207793
0	-0,5058676	-1702,2917	0,0010439389	4,3785549e-05	-0,00016636463
0	-0,50656796	-1707,9354	0,0015025873	0,00049527432	0,00034149876
0	-0,50701201	-1709,3698	0,0013201908	0,00037040008	0,00019005776
0	-0,50759912	-1712,2554	0,0011572291	8,1547041e-05	-2,4121546e-05
0	-0,50864816	-1714,9032	0,0018650545	0,00088240509	0,000803073
0	-0,50864816	-1713,0359	0,00032087939	-0,00082922098	-0,0010307007
0	-0,50910413	-1717,4989	0,0025876984	0,0014844334	0,0015931169
0	-0,50913692	-1719,9282	-8,27443e-05	-0,0012061866	-0,0014484068
0	-0,51001608	-1722,2911	0,0029098599	0,001839111	0,0019246605
0	-0,50997734	-1726,5065	-0,00031545525	-0,0014734837	-0,0017233731
0	-0,51089525	-1727,5436	0,0030929318	0,0019371265	0,0020887649
0	-0,51122308	-1729,2289	-0,00035222722	-0,001484134	-0,0016376073
0	-0,51155388	-1732,1006	0,0030108979	0,0018182562	0,0019672876
0	-0,51173866	-1732,6589	-0,0003980007	-0,0015110789	-0,0017893675
0	-0,51386058	-1739,1157	0,0031521353	0,0019931062	0,0021175686
0	-0,51229894	-1740,472	-0,00039508028	-0,0015231625	-0,0017532788
0	-0,51426888	-1741,3153	0,0031794633	0,0021174233	0,0021765537
0	-0,51478446	-1746,0294	-0,00065996964	-0,0018132657	-0,0020542475
0	-0,51514208	-1747,9573	0,0033990918	0,0022975847	0,0024539498
0	-0,51568151	-1749,4108	-0,0006484437	-0,0018337473	-0,0020162156
0	-0,51575899	-1751,8796	0,0033588312	0,002243137	0,0023662543
0	-0,51663816	-1750,6395	-0,00064457348	-0,0017412002	-0,0020274471
0	-0,5163312	-1754,9504	0,003459414	0,002328448	0,0024455357
0	-0,51755607	-1758,0419	-0,00070933031	-0,0017822841	-0,0020662604
0	-0,51730573	-1758,5022	0,0032083262	0,0020815281	0,0022246146
0	-0,51888227	-1763,8436	-0,00067033269	-0,001791077	-0,0020752011
0	-0,51873028	-1764,4358	0,003406218	0,0022809275	0,0024197593
0	-0,51928163	-1767,0366	-0,00072326773	-0,0018620007	-0,0020805108
0	-0,51957369	-1768,6259	0,0033292905	0,0022207599	0,0023331121
0	-0,52008331	-1769,6735	-0,00047356676	-0,0015883181	-0,0018419407
0	-0,51948726	-1772,6617	0,0029751821	0,0018527978	0,0019488456
0	-0,52184463	-1776,9358	-0,00013752702	-0,0012206978	-0,0014145026
0	-0,52157938	-1776,0607	0,002511485	0,0014171854	0,0014592389
0	-0,52340925	-1781,256	0,00059388054	-0,00049811078	-0,00073268998
0	-0,52199364	-1780,5717	0,0017416832	0,00073294342	0,00064185436
0	-0,52292645	-1785,6975	0,0010210989	8,9884124e-05	-0,00017926286
0	-0,52415133	-1789,0129	0,0016891422	0,00060362264	0,00051299378
0	-0,5241245	-1787,682	0,0011261745	0,0001266785	-8,1879552e-05
0	-0,52431822	-1791,8131	0,0015805023	0,00051109574	0,00043665917
0	-0,52538216	-1792,9845	0,00092995458	1,559165e-05	-0,00015131489
0	-0,52525103	-1793,1704	0,0016736102	0,00069379504	0,00058013841
0	-0,52582324	-1797,1444	0,00098615373	-2,9754301e-06	-0,00022929205
0	-0,52629411	-1798,6199	0,0015822458	0,00056429883	0,00045681882
0	-0,52761734	-1802,2817	0,0012533908	0,0002567441	9,082527e-05
0	-0,52743554	-1803,41	0,001268163	0,00018830164	5,1490715e-05
0	-0,527668	-1805,2516	0,0017921013	0,00067798817	0,00065966585
0	-0,52655041	-1810,0414	0,00052946573	-0,00052743347	-0,00072858518
0	-0,52796602	-1812,3429	0,0024298583	0,0013146234	0,0013211935
0	-0,52974224	-1814,9977	-2,6429188e-05	-0,0011292838	-0,0013735585
0	-0,53032935	-1817,3802	0,0028855319	0,0017689191	0,0019013957
0	-0,53006709	-1816,7874	-0,00034063275	-0,0014223349	-0,0017187153
0	-0,53122044	-1818,7599	0,0030708865	0,0019810339	0,0020613722
0	-0,53146183	-1822,0107	-0,00033622331	-0,0014577196	-0,0017210684
0	-0,53167939	-1822,965	0,0030487953	0,0019601136	0,0020342756
0	-0,53173304	-1826,2208	-0,0003715897	-0,0015177227	-0,0018182461
0	-0,53174496	-1827,7104	0,0030458756	0,0019116559	0,002028604
0	-0,53240955	-1829,6117	-0,00035305726	-0,0014469073	-0,0017238839
0	-0,53364038	-1834,1193	0,0032034728	0,0020643065	0,0022201983
0	-0,53422451	-1833,9714	-0,00060007267	-0,0017244408	-0,0019879229
0	-0,53397119	-1837,2993	0,003383413	0,0022651902	0,0023601172
0	-0,5351156	-1840,6417	-0,00059513259	-0,0016875415	-0,0019865539
0	-0,53372383	-1840,4143	0,003346548	0,0022086988	0,0023251302
0	-0,53516924	-1846,1116	-0,0006999998	-0,0018798163	-0,0021383085
0	-0,53696632	-1846,7465	0,0034598773	0,0023390432	0,0024612192
0	-0,53703487	-1846,7454	-0,00058479479	-0,0017515097	-0,0019907788
0	-0,53665936	-1851,0159	0,003326566	0,0022198013	0,002301787
0	-0,53847432	-1850,8215	-0,00076037366	-0,0019147374	-0,0021777789
0	-0,53818524	-1852,2406	0,0033919036	0,0022902414	0,0023703156
0	-0,53925514	-1856,6995	-0,00059863622	-0,0017388513	-0,0020049561
0	-0,53943992	-1857,4287	0,0032599939	0,0021056239	0,0022240106
0	-0,53983331	-1861,8156	-0,00047604306	-0,0016165078	-0,0018839955
0	-0,53979754	-1862,8082	0,0032029827	0,0020409455	0,0021450371
0	-0,5399406	-1864,6525	-0,00019750063	-0,0012904023	-0,0015667968
0	-0,54135323	-1870,694	0,0025851338	0,0015158198	0,0015635999
0	-0,54161847	-1871,0098	0,00036885118	-0,00067110569	-0,00087591674
0	-0,5423069	-1872,9452	0,0020304101	0,00094105554	0,00097410858
0	-0,54297149	-1873,6007	0,00087565399	-0,00017338272	-0,00031832955
0	-0,54334104	-1874,8948	0,0016214352	0,00057316094	0,00047702371
0	-0,54332614	-1879,4851	0,0011934617	0,00014345991	4,2205211e-05
0	-0,54408014	-1880,3651	0,0016342185	0,0005828893	0,0005330405
0	-0,54526627	-1881,8926	0,0010273894	1,1745433e-05	-0,00020111474
0	-0,54448843	-1887,2047	0,0015937979	0,00058961188	0,00048650749
0	-0,54589808	-1888,0182	0,001013807	1,6317645e-05	-0,00015116369
0	-0,54551959	-1890,4099	0,0016766619	0,00059219496	0,00051901431
0	-0,54586828	-1892,2672	0,0011889935	0,0001333766	-3,9665611e-05
0	-0,54706633	-1893,2638	0,0013587662	0,00027161179	0,0001578177
0	-0,54723322	-1897,7865	0,0016192582	0,00055906625	0,0004524448
0	-0,54811835	-1896,7655	0,00085131312	-0,00012212753	-0,00039421473
0	-0,54881573	-1898,084	0,0021673797	0,0011519813	0,001144485
0	-0,54840446	-1902,3896	5,9455851e-05	-0,0010421702	-0,0013050751
0	-0,54956079	-1904,3462	0,0027614054	0,0017169083	0,0018750853
0	-0,55019259	-1907,8846	-0,00029076909	-0,0014028569	-0,0016232475
0	-0,5505383	-1910,0795	0,0030120704	0,0019108845	0,0020046725
0	-0,5510211	-1910,8119	-0,00036715253	-0,0014883925	-0,0017104086
0	-0,55097938	-1915,6469	0,0030464374	0,0019147131	0,0020436109
0	-0,55142045	-1916,5206	-0,00026490679	-0,0014023862	-0,0016458082
0	-0,55234134	-1917,2709	0,0029093542	0,0017927487	0,0019313259
0	-0,55239797	-1921,5135	-0,00040130224	-0,0014646897	-0,0017922253
0	-0,55360794	-1922,8928	0,0032119772	0,0020848771	0,0021723756
0	-0,55370331	-1926,5861	-0,00051796407	-0,0016344154	-0,0019021556
0	-0,55420995	-1928,2107	0,0033016293	0,0021721213	0,0022378657
0	-0,55445731	-1927,2701	-0,00060969545	-0,0017793193	-0,002016451
0	-0,55519938	-1932,9771	0,0034832074	0,002381681	0,0024563896
0	-0,55518746	-1933,2172	-0,000816299	-0,0018952995	-0,002187175
0	-0,55679381	-1934,0171	0,0033306526	0,0022181533	0,0023066632
0	-0,55626631	-1937,2224	-0,00060435105	-0,0017011929	-0,0019583213
0	-0,55649877	-1937,6881	0,0034587656	0,0023386937	0,0024538082
0	-0,55804253	-1942,1147	-0,00072779087	-0,0018329032	-0,0020706572
0	-0,55743456	-1943,0083	0,0033332831	0,0021977865	0,0023423573
0	-0,55820942	-1943,9558	-0,00061219733	-0,001756373	-0,0020577968
0	-0,55920184	-1948,9763	0,0033305467	0,0021896409	0,0023141203
0	-0,5589813	-1949,187	-0,00064984499	-0,001737225	-0,0020769332
0	-0,55974722	-1951,6506	0,0033254174	0,0022160679	0,0023151643
0	-0,56025982	-1955,0619	-0,0003402849	-0,0014281772	-0,0016989433
0	-0,56072772	-1954,4148	0,0027686884	0,0017204437	0,001703852
0	-0,56084991	-1959,4288	0,00021881075	-0,00086384953	-0,0011664962
0	-0,56170821	-1960,5055	0,0022597259	0,0011963628	0,001187648
0	-0,5618453	-1961,4022	0,00073920703	-0,00030657626	-0,00050014467
0	-0,5632937	-1966,1097	0,0015820891	0,0005043291	0,00044693152
0	-0,56302249	-1966,928	0,0011423033	0,00014952195	-4,0979066e-05
0	-0,56379735	-1969,251	0,0016810249	0,00061278418	0,00050669175
0	-0,56431592	-1971,9916	0,0010800328	0,00011283133	-0,00015507845
0	-0,56436062	-1972,2848	0,0015939289	0,00054261211	0,00040794496
0	-0,56507289	-1976,5692	0,001082629	0,00011919794	-0,00010053176
0	-0,56546032	-1978,3018	0,0017148275	0,00066821347	0,00061761314
0	-0,56582391	-1978,4672	0,0010708205	6,6033099e-05	-0,00014003133
0	-0,56613982	-1982,9808	0,0014397383	0,00044851971	0,00036809855
0	-0,56709647	-1983,2223	0,0013678393	0,00044135435	0,00030162264
0	-0,56717992	-1986,4287	0,00099885487	-6,6080247e-05	-0,00019876476
0	-0,56774914	-1988,5752	0,0020439443	0,00094016583	0,00096296135
0	-0,56855083	-1989,0173	0,00024421583	-0,00083110889	-0,0010831312
0	-0,56907237	-1992,0496	0,0027043649	0,0015942632	0,0016086063
0	-0,56939721	-1994,5336	-0,00017585982	-0,0012359231	-0,0015540619
0	-0,5695343	-1994,2393	0,0029623357	0,0018971504	0,0020108887
0	-0,57102144	-1998,647	-0,00036193975	-0,0014757172	-0,001762392
0	-0,57025552	-2000,0685	0,0030320717	0,0019509564	0,0020374185
0	-0,57205856	-2003,4202	-0,00027419336	-0,0013799685	-0,0017098302
0	-0,57201087	-2005,4099	0,0030552894	0,0018754548	0,0019764246
0	-0,57193041	-2004,2229	-0,00040478553	-0,0015040331	-0,0018055108
0	-0,57192147	-2007,6449	0,0030840989	0,0020043999	0,0020691985
0	-0,57308078	-2011,215	-0,0004006509	-0,0015703366	-0,0018004978
0	-0,57456791	-2012,4962	0,0032450538	0,0021270872	0,0021943178
0	-0,57542026	-2016,2711	-0,00069355546	-0,0017910723	-0,0020468337
0	-0,57475865	-2016,3801	0,0034876356	0,0023670199	0,002467837
0	-0,57532191	-2019,3947	-0,00067764765	-0,0017788836	-0,0020362609
0	-0,57593882	-2021,847	0,0032680349	0,0021544115	0,0022421698
0	-0,57607591	-2021,0341	-0,0006781469	-0,0017709476	-0,0020564073
0	-0,57738721	-2025,631	0,0033993993	0,0023198065	0,0024500212
0	-0,57766736	-2028,775	-0,00059766707	-0,0017400628	-0,0020035871
0	-0,57805479	-2028,6891	0,0033040459	0,0021542837	0,0023222691
0	-0,57775974	-2031,58	-0,00071709044	-0,0018586755	-0,0021088026
0	-0,57817101	-2031,2748	0,0034574852	0,0023287353	0,0024596357
0	-0,57858229	-2034,358	-0,00067481626	-0,0017651381	-0,0020623533
0	-0,58022439	-2039,0005	0,0032675602	0,0021707788	0,0022393798
0	-0,58012605	-2038,4572	-0,0004000566	-0,0015120102	-0,0017856108
0	-0,58087111	-2042,8807	0,002930894	0,0018098691	0,0018939049
0	-0,58100522	-2043,4998	7,8081721e-05	-0,0010596362	-0,0012926658
0	-0,58132112	-2044,0293	0,0023570217	0,0012648411	0,0012763221
0	-0,58152378	-2047,9138	0,00074503163	-0,00035298508	-0,0005725997
0	-0,58197379	-2047,9519	0,0016678019	0,00068247027	0,00057519297
0	-0,58299005	-2051,115	0,001013724	0,00010289878	-0,00012965742
0	-0,58299005	-2055,1257	0,001590663	0,00059867656	0,00044178159
0	-0,58398247	-2055,6296	0,0011943928	0,00018889798	-3,9856241e-06
0	-0,58417022	-2058,4053	0,0017055022	0,00061638933	0,00057492225
0	-0,58529079	-2060,1091	0,0010268459	-2,0390871e-05	-0,00018443345
0	-0,58498085	-2060,0901	0,0016008168	0,00062952272	0,00052660774
0	-0,58645606	-2063,8508	0,00099161733	5,2269897e-05	-0,00014213467
0	-0,58583915	-2063,3044	0,0016048939	0,00054025429	0,00044822728
0	-0,58636367	-2064,688	0,0012779086	0,00031659729	0,00015083133
0	-0,58681071	-2068,2761	0,0010850556	7,3889532e-05	-7,8954617e-05
0	-0,5884558	-2068,1587	0,0018882849	0,00084703643	0,00080151204
0	-0,58753192	-2071,8977	0,00048380194	-0,00053583574	-0,00077442353
0	-0,58841109	-2073,6218	0,0025176588	0,0014291961	0,0014497029
0	-0,5880177	-2075,3003	-0,00015534497	-0,0012192798	-0,0014987017
0	-0,5903244	-2080,3696	0,0029730645	0,0018349014	0,0019466003
0	-0,59035718	-2078,6494	-0,00037187623	-0,0014438097	-0,0017095837
0	-0,59049129	-2080,9285	0,0030412758	0,0019433396	0,0020149099
0	-0,59100986	-2085,137	-0,00033469027	-0,0014453368	-0,0017769099
0	-0,59173703	-2086,5264	0,003124912	0,0019661204	0,0020888424
0	-0,59266984	-2090,0964	-0,00033857208	-0,0014524935	-0,0017388747
0	-0,592044	-2089,582	0,0029872188	0,0018416658	0,0019528921
0	-0,5923897	-2090,9385	-0,00039079197	-0,0015104004	-0,0017999301
0	-0,59337318	-2096,4558	0,0032490576	0,002135043	0,0022467531
0	-0,59374571	-2096,0176	-0,00064175797	-0,0017061901	-0,0019769389
0	-0,5928874	-2098,97	0,0033170865	0,002227451	0,0023179213
0	-0,59440136	-2101,1533	-0,0006104543	-0,0017382512	-0,0019979279
0	-0,59497356	-2101,7922	0,0034400579	0,0022865066	0,0024320914
0	-0,59705377	-2107,3162	-0,00076381693	-0,0019446375	-0,0021982081
0	-0,5972296	-2106,6123	0,0033661539	0,0022660466	0,0023556596
0	-0,59616864	-2107,491	-0,00058014714	-0,0016982738	-0,0019362458
0	-0,59716105	-2113,0803	0,0033713453	0,0023410609	0,0023972359
0	-0,59836507	-2112,8174	-0,00079924823	-0,0018735363	-0,0021365879
0	-0,59844553	-2114,8843	0,0034316536	0,0023280587	0,0024309985
0	-0,59855878	-2117,6226	-0,00061767816	-0,0017255241	-0,0019933155
0	-0,59998035	-2117,1587	0,0031991499	0,0020947431	0,0021729164
0	-0,59937239	-2122,0947	-0,00047773487	-0,0015826673	-0,0018713711
0	-0,60015321	-2123,0735	0,0031358858	0,0020381461	0,0020774
0	-0,60123801	-2123,7822	-0,00013393081	-0,0011744334	-0,0014842377
0	-0,60092509	-2127,9402	0,0024633431	0,001412011	0,0014228829
0	-0,6029278	-2129,717	0,00047599524	-0,00051441707	-0,00078872079
0	-0,60297847	-2131,2146	0,0019634287	0,00092056289	0,00088825793
0	-0,60242712	-2133,302	0,00089965347	-0,00010131436	-0,00027566188
0	-0,60276091	-2133,5625	0,0015599049	0,00048354443	0,0003624541
0	-0,60386658	-2138,9521	0,0011890478	0,00018994077	3,6382989e-05
0	-0,60434043	-2138,2576	0,0017218261	0,0007035138	0,00061896577
0	-0,60426593	-2138,6106	0,0010797395	8,5585634e-05	-0,00016937847
0	-0,60486495	-2142,9441	0,0016791003	0,0006747013	0,00056517305
0	-0,6061703	-2143,1887	0,0010104153	6,140297e-05	-0,00013568351
0	-0,6056577	-2146,71	0,0016027256	0,00056246191	0,00050703675
0	-0,60675442	-2148,8877	0,0012034987	9,4185234e-05	-3,4771656e-05
0	-0,60681999	-2149,5908	0,001257361	0,00019289248	6,9229354e-05
0	-0,6074369	-2153,9377	0,0017151604	0,00071330415	0,00059055339
0	-0,60841143	-2154,1089	0,00073442404	-0,00026258742	-0,00051670126
0	-0,60755014	-2154,2109	0,0022644673	0,001191352	0,0012111684
0	-0,60896277	-2158,6089	5,7004945e-06	-0,0011110732	-0,0013854465
0	-0,60961843	-2158,1816	0,0028464387	0,0017868875	0,0018585235
0	-0,60905814	-2162,1035	-0,00029770308	-0,0013874705	-0,0016789397
0	-0,61009824	-2163,9973	0,0030206055	0,001932634	0,0020044846
0	-0,60994625	-2162,1919	-0,0003200763	-0,0014536002	-0,0017755784
0	-0,61048269	-2169,4634	0,0030946175	0,0019672604	0,0020179672
0	-0,61147213	-2171,5115	-0,00032951729	-0,001376074	-0,001683404
0	-0,61259568	-2172,3555	0,0029442974	0,0018546281	0,0019219031
0	-0,61244071	-2174,0579	-0,00045042558	-0,0015405182	-0,0018287902
0	-0,61315894	-2174,7075	0,003198144	0,0020755373	0,0021794972
0	-0,61315894	-2178,9187	-0,00045332039	-0,0015846674	-0,0019114334
0	-0,61366856	-2182,0957	0,0032664915	0,0021252788	0,0022365532
0	-0,61431229	-2182,1384	-0,00073589862	-0,0018123364	-0,0021170171
0	-0,61501861	-2186,811	0,0035826643	0,0024778068	0,0025931324
0	-0,61589479	-2188,5491	-0,00073171686	-0,0018053221	-0,0020809541
0	-0,61624348	-2189,1428	0,0032762161	0,002092696	0,0022331562
0	-0,61693788	-2191,4531	-0,00064285385	-0,0017254164	-0,0019589886
0	-0,61759055	-2190,8545	0,003464378	0,0023390756	0,0024442442
0	-0,61795413	-2195,1936	-0,00066359324	-0,0017655581	-0,0019910678
0	-0,61753094	-2197,01	0,0032746387	0,0021883224	0,0022915655
0	-0,61836243	-2195,6831	-0,00059317204	-0,0016995794	-0,001987353
0	-0,61843097	-2201,1038	0,0033436366	0,0022236668	0,0023126358
0	-0,61889887	-2202,5642	-0,00064312492	-0,0017286952	-0,0020171935
0	-0,62108636	-2205,8696	0,0032693329	0,0021632568	0,0022506807
0	-0,62004924	-2208,272	-0,00025056142	-0,0013976467	-0,001645743
0	-0,62094629	-2207,8643	0,002684782	0,0016256544	0,0016649048
0	-0,62111616	-2210,5625	0,00030093052	-0,00083131844	-0,0010735431
0	-0,62229633	-2214,5017	0,0021744894	0,0011017509	0,001102054
0	-0,62308908	-2212,6812	0,00083817431	-0,00018508654	-0,00037647304
0	-0,62229633	-2217,532	0,0015684682	0,00056604709	0,00049312075
0	-0,62360466	-2218,4097	0,0011224865	0,0001314102	-8,8160305e-05
0	-0,62427223	-2220,1628	0,0016080849	0,00059840747	0,00049368292
0	-0,62485635	-2222,8252	0,0010838397	0,00011691314	-7,1708637e-05
0	-0,62479973	-2221,915	0,0016772347	0,00064749341	0,00050719408
0	-0,62610209	-2226,6621	0,00099844963	-3,4380355e-06	-0,00014679797
0	-0,62569678	-2228,9248	0,0016016663	0,00061120011	0,00051833753
0	-0,62681735	-2228,9546	0,0010266296	5,1895768e-05	-0,00014980964
0	-0,62733889	-2232,5361	0,001432559	0,00042745436	0,00031054363
0	-0,62704384	-2233,5388	0,001445219	0,00047932917	0,00027397304
0	-0,62736571	-2235,8843	0,00093588314	-0,00016531791	-0,00027775735
0	-0,62933266	-2240,3201	0,0021691157	0,0011093596	0,0011052326
0	-0,62848628	-2237,2595	0,00024571083	-0,00089860882	-0,0011552263
0	-0,6293714	-2240,1577	0,0027162121	0,0016143351	0,0016753533
0	-0,62994361	-2241,7026	-0,00021695487	-0,0012899917	-0,0016002043
0	-0,63021779	-2241,4788	0,0029537235	0,0018286853	0,0019459823
0	-0,62950552	-2247,415	-0,00035336561	-0,0014313135	-0,001734474
0	-0,63222945	-2248,0903	0,0030349698	0,001935893	0,0020513136
0	-0,63160062	-2249,2078	-0,00028914728	-0,0013736553	-0,0016476313
0	-0,63131452	-2252,7112	0,0030352592	0,0019701056	0,0020413431
0	-0,63233674	-2252,7419	-0,00042898246	-0,0015616119	-0,001812905
0	-0,63412189	-2256,5454	0,0031039964	0,0019828239	0,0020660264
0	-0,63363612	-2256,6526	-0,00049401046	-0,0016196452	-0,0018871459
0	-0,63495934	-2257,6909	0,0033589588	0,0022209121	0,0022763859
0	-0,63418448	-2260,9875	-0,00068765553	-0,0017936657	-0,0020533679
0	-0,63498616	-2260,874	0,0034675421	0,0023500929	0,0023742053
0	-0,63566566	-2263,8855	-0,00062633376	-0,0017290569	-0,0019926589
0	-0,63585937	-2268,0103	0,0033635576	0,0022167887	0,0022906368
0	-0,63584447	-2268,2244	-0,00069967576	-0,0018549465	-0,0021008621
0	-0,63632131	-2271,7153	0,0034007151	0,0022835832	0,0023934457
0	-0,63887835	-2231,7563	-0,00062319566	-0,0016713795	-0,0019549902
0	-0,63977838	-2213,1707	0,0033330617	0,0022250705	0,0022727489
0	-0,63988864	-2222,6812	-0,00076780142	-0,0018982491	-0,0021535486
0	-0,64042211	-2236,9895	0,0034191045	0,0022887329	0,0024341706
0	-0,64021647	-2224,0249	-0,00060734863	-0,0017594353	-0,0020390092
0	-0,64010024	-2237,4177	0,0032368419	0,0021003706	0,0022147796
0	-0,64070225	-2231,6287	-0,00036536192	-0,0014905659	-0,0017189749
0	-0,64212382	-2236,6443	0,0029556639	0,0018237482	0,001955034
0	-0,64099133	-2239,7947	5,5755881e-05	-0,0010403058	-0,0012991319
0	-0,64190924	-2240,1677	0,0022794397	0,0012234306	0,0012192727
0	-0,64367056	-2247,4363	0,00080623216	-0,0002797693	-0,00051747134
0	-0,64344406	-2247,0093	0,0018019164	0,00077788148	0,0007178685
0	-0,64319372	-2248,3201	0,00095846585	-1,8540159e-05	-0,00016039528
0	-0,64333379	-2253,0435	0,0014722776	0,00050073635	0,00043255452
0	-0,64466894	-2253,6995	0,0011573158	0,00018153092	2,0495281e-05
0	-0,64513683	-2257,5847	0,001681365	0,00065172091	0,00056642172
0	-0,64516664	-2259,4292	0,00098828902	-1,8141e-05	-0,0002395724
0	-0,64655244	-2260,2063	0,001635644	0,00059435813	0,00049213233
0	-0,64700842	-2263,5955	0,001049891	6,0478342e-05	-0,00011742479
0	-0,64762831	-2264,0703	0,0015908476	0,0005641891	0,0004363514
0	-0,64715743	-2267,0698	0,0012820069	0,00029390241	0,00012072429
0	-0,64842701	-2271,0679	0,0010863839	-2,4301698e-07	-0,00014723017
0	-0,6485939	-2271,8188	0,0019961279	0,00089872838	0,00086865103
0	-0,64918399	-2276,8201	0,00043959223	-0,00049326208	-0,00076937792
0	-0,64988136	-2277,1804	0,0025048614	0,001438138	0,0014956121
0	-0,64978302	-2275,6809	-0,00014857811	-0,0012763119	-0,0015428257
0	-0,64963996	-2280,9578	0,0029421817	0,0018500572	0,001928524
0	-0,65149367	-2283,2515	-0,00031737488	-0,0014066398	-0,0016938741
0	-0,65222085	-2285,2458	0,0030027637	0,0018402999	0,0020353475
0	-0,65003335	-2287,4114	-0,00030972448	-0,0014588512	-0,0017378206
0	-0,65188706	-2290,3926	0,0030376262	0,0019655889	0,0021037227
0	-0,65262914	-2296,3694	-0,0002926084	-0,0014022331	-0,0016871167
0	-0,65330267	-2297,175	0,0029424834	0,0018838448	0,0019393603
0	-0,65422356	-2297,3726	-0,00047099908	-0,0015708081	-0,0018385975
0	-0,6552577	-2302,0137	0,0033501694	0,0021696384	0,0023078788
0	-0,65529048	-2302,0034	-0,00064118154	-0,0017800055	-0,0020223069
0	-0,65585077	-2303,5332	0,0033612119	0,0022671951	0,002301292
0	-0,65625906	-2306,0793	-0,00066914002	-0,001735309	-0,0019943174
0	-0,65564811	-2304,9302	0,0034919237	0,0023969712	0,0024607279
0	-0,6570518	-2310,8779	-0,00080704794	-0,0018828427	-0,0021307741
0	-0,65767169	-2311,9026	0,0032232231	0,0021858742	0,0022712904
0	-0,65703988	-2310,7566	-0,00062973832	-0,0017013242	-0,0019070343
0	-0,65765381	-2316,0613	0,0034504118	0,0023256005	0,0024278983
0	-0,65788031	-2317,4631	-0,00066424999	-0,0018309393	-0,0020907188
0	-0,65928102	-2322,4946	0,0033137433	0,0021781111	0,002303787
0	-0,65993369	-2323,1985	-0,00061762868	-0,0016943347	-0,0019777738
0	-0,65941811	-2321,9775	0,0032354146	0,0021084792	0,002217418
0	-0,65936446	-2327,5142	-0,00053356693	-0,0016222008	-0,0018881247
0	-0,66102147	-2328,4836	0,0031713739	0,0020354977	0,0021214718
0	-0,66151023	-2327,5679	-0,00010164578	-0,0012305124	-0,0015102108
0	-0,66242814	-2332,574	0,002486798	0,0014355903	0,0014847736
0	-0,66283941	-2332,593	0,00051657495	-0,00049654988	-0,00078562752
0	-0,66208243	-2334,4541	0,0020368667	0,00093238149	0,00093578675
0	-0,66357851	-2338,5054	0,00090229866	-0,00013205237	-0,00033083677
0	-0,66277981	-2337,6501	0,00153774	0,00051651325	0,0004366292
0	-0,66487789	-2344,2739	0,0011376336	0,00016189442	-3,486799e-05
0	-0,66488683	-2345,3652	0,001595245	0,00064437423	0,00055560557
0	-0,6650418	-2344,8721	0,0010051513	7,0401729e-05	-0,00014214107
0	-0,66551268	-2349,1396	0,0017226462	0,000658301	0,00059494236
0	-0,66639185	-2348,5173	0,0010577145	0,00018011007	-4,9013324e-05
0	-0,66542327	-2352,2832	0,0015819316	0,0005307034	0,00044097943
0	-0,66666305	-2356,3826	0,0011575384	8,5666834e-05	-7,3870324e-05
0	-0,66758394	-2355,6978	0,0013171961	0,00031062824	0,00012469063
0	-0,66785216	-2361,0686	0,0016353945	0,0006535952	0,0005306321
0	-0,66873133	-2363,4724	0,00078274141	-0,00033267628	-0,00056242582
0	-0,66839755	-2364,4209	0,0023089638	0,0012407061	0,0013097407
0	-0,6696105	-2368,0869	9,4322604e-06	-0,0010588109	-0,0013097564
0	-0,67108274	-2366,7664	0,0028792375	0,001761565	0,0018416439
0	-0,67097545	-2369,4946	-0,00036414305	-0,001431399	-0,001707935
0	-0,67121983	-2372,0322	0,0029994347	0,0018772925	0,002003269
0	-0,6728977	-2371,2227	-0,00035018849	-0,0014417742	-0,0017128175
0	-0,67192912	-2375,8694	0,0029757898	0,0019206298	0,0020091108
0	-0,67192018	-2377,688	-0,00024614763	-0,0013521266	-0,0016101296
0	-0,67272484	-2378,7803	0,0029524977	0,0018978483	0,0020087005
0	-0,67347586	-2382,4402	-0,00048087619	-0,00161978	-0,0019040387
0	-0,67321956	-2381,9924	0,003185	0,0021022593	0,0021528043
0	-0,67462921	-2385,5122	-0,00057762052	-0,0016426212	-0,0019172911
0	-0,6745398	-2388,9482	0,0033093293	0,0022477976	0,0023044727
0	-0,67475438	-2387,6636	-0,00080015755	-0,0018293194	-0,0020924709
0	-0,67569315	-2392,6821	0,0035383026	0,0024167811	0,0025573969
0	-0,67580044	-2393,594	-0,00068849663	-0,0017853109	-0,0020403666
0	-0,67750514	-2396,3345	0,0032884222	0,0021623615	0,00228606
0	-0,67708194	-2399,1882	-0,00068197056	-0,0017895813	-0,0020560268
0	-0,67774355	-2398,7983	0,0033834518	0,002298563	0,0023852817
0	-0,67758262	-2401,7476	-0,00059590093	-0,0016862077	-0,0020053745
0	-0,67884624	-2405,501	0,0033349171	0,0022157845	0,0023005835
0	-0,67948699	-2405,6787	-0,00071343005	-0,0017828426	-0,0020070309
0	-0,67991614	-2409,6614	0,0034394367	0,0022956987	0,0024596623
0	-0,68026781	-2410,2312	-0,00063921721	-0,0017801994	-0,0020630071
0	-0,68072975	-2411,1033	0,0031989675	0,0021079476	0,0021987662
0	-0,68086088	-2416,9055	-0,00030411626	-0,0014177257	-0,0016050632
0	-0,68106949	-2416,5852	0,0027410579	0,0016528752	0,0017392563
0	-0,68208277	-2418,3108	0,00025820109	-0,00085003802	-0,0010670641
0	-0,68230927	-2422,2012	0,0021179342	0,0010559434	0,0010750655
0	-0,68276227	-2421,6758	0,00089867751	-0,00012597899	-0,00028751383
0	-0,68311393	-2425,9465	0,0015378564	0,00060641021	0,00049357791
0	-0,68355203	-2427,6792	0,0010563681	0,00012101256	-0,00012163058
0	-0,68375468	-2430,7974	0,0015540728	0,00056506612	0,00043485989
0	-0,68570077	-2434,8757	0,0011319345	0,00016370293	-3,3577962e-05
0	-0,685969	-2432,8096	0,0017275468	0,00061373401	0,00056584238
0	-0,68578124	-2436,0222	0,0010039124	8,934876e-08	-0,00021881191
0	-0,68591833	-2437,9194	0,0016472458	0,0005774459	0,00051053794
0	-0,68670213	-2437,4619	0,0011046565	0,00013541459	-0,00012087636
0	-0,68657398	-2441,7717	0,0015426117	0,00044915694	0,00034989847
0	-0,68783164	-2443,4434	0,0014222175	0,00041881707	0,00025300818
0	-0,68891048	-2444,7976	0,00089243735	-0,00019871703	-0,00033668955
0	-0,6885767	-2449,6147	0,0021792746	0,0011086044	0,0011502075
0	-0,68920851	-2448,554	0,0002946225	-0,00074156956	-0,0010534564
0	-0,68953335	-2451,2048	0,0026684264	0,0015520523	0,0016091414
0	-0,69043636	-2453,3975	-0,00024535111	-0,0013432502	-0,0016249486
0	-0,69128275	-2454,0059	0,0030668036	0,0019221543	0,0019894852
0	-0,69039464	-2458,075	-0,00042056359	-0,0015192181	-0,0016775011
0	-0,69201291	-2460,5491	0,0030202977	0,0018247436	0,0019709514
0	-0,69203079	-2461,8933	-0,00026843592	-0,0013962224	-0,00173087
0	-0,69228709	-2467,04	0,0030457957	0,0019703936	0,0020902725
0	-0,69391131	-2468,3994	-0,00034900426	-0,0014822506	-0,0017421821
0	-0,69409311	-2469,4473	0,0030381712	0,0019408136	0,0019960508
0	-0,69447756	-2470,4763	-0,00046978486	-0,0016078302	-0,0018858365
0	-0,69432855	-2469,5579	0,0033598612	0,0022520288	0,0023198405
0	-0,69490075	-2475,0583	-0,00070905633	-0,0018370348	-0,0020759604
0	-0,6952256	-2475,3096	0,0033979882	0,0023113433	0,0023945898
0	-0,69543421	-2476,124	-0,00056931621	-0,0017609332	-0,0019809825
0	-0,69675446	-2480,8687	0,0034137291	0,0022438345	0,0023915088
0	-0,69779456	-2481,4226	-0,00075508305	-0,0019057204	-0,0021252783
0	-0,69777369	-2484,5107	0,0033466131	0,002235546	0,0023162628
0	-0,69714189	-2486,6421	-0,00059075828	-0,0016955087	-0,0019875474
0	-0,69912672	-2486,0547	0,0034240047	0,0022738283	0,0024303417
0	-0,69881678	-2490,5781	-0,00076770026	-0,0019418156	-0,0021309778
0	-0,69946349	-2491,9475	0,0034544715	0,0023573148	0,0024173232
0	-0,70027709	-2492,6897	-0,00063924945	-0,0017543883	-0,0019832349
0	-0,69984794	-2497,3987	0,0032510378	0,0020999017	0,0021494664
0	-0,70195198	-2498,855	-0,00037803082	-0,0015294306	-0,0017204436
0	-0,70069134	-2501,405	0,0030007127	0,0019101629	0,0019443677
0	-0,70123076	-2503,416	5,6986537e-05	-0,0010036682	-0,0012996388
0	-0,70168972	-2502,9646	0,0022931914	0,0012682409	0,0012287472
0	-0,70323646	-2508,2747	0,0007748357	-0,00026129725	-0,00051233859
0	-0,70345402	-2510,105	0,0018072266	0,00078175403	0,00074660772
0	-0,70411563	-2510,4402	0,00097717717	-2,0999287e-05	-0,00020834108
0	-0,7039696	-2515,0273	0,0015185996	0,00045178094	0,00036131154
0	-0,70440173	-2515,2615	0,0011499969	0,00016901613	-1,312801e-06
0	-0,70514381	-2520,2151	0,0016642604	0,00064347958	0,00059496798
0	-0,70613623	-2522,1938	0,00096854655	-3,9574079e-05	-0,00022316352
0	-0,70673823	-2520,2078	0,0016418397	0,00061693427	0,00049495831
0	-0,70697367	-2524,8513	0,0011499906	0,00012350371	-9,3989656e-05
0	-0,70729256	-2524,6785	0,0015396043	0,00048093585	0,00040279599
0	-0,70753694	-2526,6958	0,0012777128	0,00024869863	0,00014056612
0	-0,70694685	-2529,1953	0,0010731485	-1,3386452e-05	-0,00019134721
0	-0,7091254	-2529,2444	0,0019453012	0,00088157726	0,00080270279
0	-0,7091552	-2533,8586	0,00056495139	-0,00049324345	-0,00067089673
0	-0,70920289	-2534,865	0,002546431	0,0014395826	0,0014894541
0	-0,70949495	-2533,3623	-1,7553612e-05	-0,0011191774	-0,0014300639
0	-0,71059167	-2540,3667	0,0030197341	0,0019326378	0,0020089019
0	-0,7111758	-2541,6338	-0,00033434341	-0,0014544687	-0,0017493472
0	-0,71156919	-2544,366	0,00305699	0,0019188063	0,0020168128
0	-0,71161985	-2547,6558	-0,00032853737	-0,0014495455	-0,0017344733
0	-0,71111619	-2546,4253	0,0030865376	0,0019630014	0,0019977801
0	-0,71322024	-2552,3752	-0,00024545647	-0,0013843395	-0,0016504326
0	-0,71367025	-2555,167	0,0030056739	0,0018759047	0,0019939726
0	-0,71463883	-2553,8259	-0,00045023466	-0,0015536773	-0,0018399595
0	-0,71483552	-2558,3279	0,0032819374	0,002172695	0,0022313313
0	-0,71515739	-2558,4575	-0,00062236958	-0,0017095635	-0,0020350735
0	-0,71491003	-2561,0906	0,0033114697	0,0022235392	0,0022688364
0	-0,71487427	-2564,8613	-0,00059085229	-0,001740163	-0,0019642543
0	-0,71634054	-2565,1616	0,0036154795	0,002451448	0,0025976221
0	-0,71650743	-2570,1584	-0,00073890202	-0,0018899497	-0,0020974861
0	-0,71822107	-2573,8828	0,0032434268	0,0021026221	0,0022877201
0	-0,71782768	-2572,1267	-0,00066546985	-0,0017675118	-0,001988474
0	-0,71877539	-2575,8416	0,0034543374	0,0023829204	0,0024603915
0	-0,71860254	-2576,0044	-0,00063467422	-0,0017934041	-0,0020520145
0	-0,71962178	-2579,5249	0,0033036186	0,0021894777	0,0022844018
0	-0,71960092	-2582,186	-0,00051743235	-0,0016674398	-0,0019410666
0	-0,71956813	-2580,699	0,0033212728	0,0021631282	0,0023186686
0	-0,72057843	-2585,7205	-0,00053236424	-0,0016691752	-0,0019317563
0	-0,72146058	-2587,4858	0,0031457378	0,0020026301	0,0021193563
0	-0,7222712	-2587,5034	-7,8577068e-05	-0,0012282487	-0,0014725679
0	-0,72288215	-2591,2039	0,0025886353	0,0014618579	0,0015502978
0	-0,72307885	-2590,9512	0,00051289843	-0,00060262554	-0,00080938567
0	-0,72257519	-2593,1511	0,0020291433	0,00092155894	0,0009320699
0	-0,72354078	-2597,5635	0,00097835553	-0,00012407778	-0,00025112618
0	-0,72407126	-2595,3318	0,0015167097	0,0004809699	0,00038430997
0	-0,72441995	-2600,4255	0,0012013224	0,00012839737	-5,5669952e-05
0	-0,72606206	-2604,0366	0,0016056873	0,00059384608	0,00047475658
0	-0,72566867	-2603,9194	0,0011272653	0,00013984885	-8,1743347e-05
0	-0,72599947	-2607,3594	0,0016862182	0,00066051853	0,00056363794
0	-0,726372	-2606,7502	0,0010479923	1,2855744e-05	-0,00020309424
0	-0,7260412	-2608,7527	0,0016313709	0,00054038933	0,00046320935
0	-0,72700679	-2613,1558	0,0011928077	0,00013401019	-3,5571429e-05
0	-0,72776675	-2612,0503	0,0013495127	0,00031965203	0,00014365716
0	-0,72819889	-2615,5083	0,0016474162	0,00061542698	0,00050777715
0	-0,72864592	-2617,4805	0,00071622938	-0,00033986682	-0,00055949437
0	-0,72963536	-2617,7166	0,0024097492	0,0012992185	0,0013123776
0	-0,72911084	-2621,6465	6,6165812e-05	-0,001016385	-0,0012993033
0	-0,73002577	-2621,9968	0,0028171262	0,0016854093	0,0018111304
0	-0,73032081	-2624,9849	-0,00027246206	-0,0013888483	-0,001686794
0	-0,73136091	-2630,3745	0,003013215	0,0019175536	0,0020174643
0	-0,73170662	-2627,8347	-0,00029358931	-0,0014367125	-0,0017204543
0	-0,73152781	-2631,925	0,003012809	0,0018666877	0,0019938683
0	-0,73297322	-2633,1843	-0,00027057293	-0,0014046883	-0,0016911642
0	-0,73173046	-2632,3892	0,0030981279	0,0019663167	0,0020914003
0	-0,73340833	-2637,5483	-0,00040932398	-0,0015922827	-0,0018544233
0	-0,73393583	-2636,6196	0,0031455928	0,0019993065	0,002125466
0	-0,73415935	-2639,2944	-0,00053190987	-0,0016268854	-0,0019530286
0	-0,73512793	-2642,8145	0,0033682529	0,002256996	0,0023588785
0	-0,73496401	-2643,0396	-0,0006988112	-0,0019033822	-0,0021601329
0	-0,73566139	-2647,8677	0,0034898818	0,0023931321	0,0025026668
0	-0,73561072	-2647,761	-0,00066201331	-0,0017395692	-0,0019754192
0	-0,73732734	-2648,4961	0,0033309218	0,0021664603	0,0023322371
0	-0,73772073	-2653,364	-0,00072321593	-0,0018320313	-0,0021010549
0	-0,73745847	-2653,0518	0,0034238091	0,0023123531	0,0023873942
0	-0,73820353	-2655,7012	-0,00055709842	-0,0016291438	-0,0019440034
0	-0,73910654	-2659,6218	0,0032576432	0,0021681264	0,002297143
0	-0,73973835	-2659,0249	-0,00071834493	-0,0018531493	-0,0021366684
0	-0,74099898	-2664,0317	0,0035003806	0,00232955	0,0024458952
0	-0,74054897	-2665,8813	-0,00066261826	-0,0017746778	-0,0020561162
0	-0,7409513	-2667,2549	0,0031853428	0,0020432826	0,0021723821
0	-0,74090064	-2672,6282	-0,00023623026	-0,0013561313	-0,0016587493
0	-0,74192286	-2670,8555	0,0027606781	0,0016495994	0,0017714915
0	-0,74222684	-2672,384	0,00024006869	-0,00089328317	-0,0010827938
0	-0,74314475	-2676,511	0,0021159665	0,0010082902	0,00096969889
0	-0,74349344	-2676,1572	0,00098837109	-6,9163798e-05	-0,00025371104
0	-0,74453652	-2681,1758	0,0016559558	0,00063809101	0,00051989924
0	-0,74393153	-2681,1348	0,0010678377	5,0866074e-05	-0,00016781705
0	-0,74494779	-2680,7458	0,001533746	0,00054906309	0,00038216051
0	-0,74488521	-2685,1326	0,0011342538	0,0001923884	-1,2246892e-06
0	-0,74626505	-2685,7747	0,0017356768	0,00065618905	0,00059624447
0	-0,7458657	-2687,8477	0,00092520396	-1,7057755e-06	-0,00025139103
0	-0,74711442	-2691,4407	0,0016446901	0,00059610046	0,00057357212
0	-0,74678361	-2690,4756	0,0011098835	0,00015029567	-9,9224126e-05
0	-0,74720979	-2697,1284	0,001455024	0,00039439445	0,00023928253
0	-0,74767172	-2699,0474	0,001425014	0,00037282502	0,0002952267
0	-0,7491976	-2699,5828	0,00084934919	-0,00023315661	-0,00038140206
0	-0,74949265	-2703,865	0,0022053758	0,0010757939	0,001177919
0	-0,74958205	-2702,7585	0,00030376864	-0,00081425055	-0,0010483376
0	-0,75051188	-2705,2488	0,0026638622	0,0015368153	0,0016458164
0	-0,75041056	-2705,5774	-0,00021225511	-0,0012926296	-0,0015670835
0	-0,75075924	-2705,4924	0,0030499802	0,0019173706	0,0020114635
0	-0,75204968	-2713,1982	-0,00033283525	-0,001451875	-0,001751797
0	-0,7514447	-2713,8105	0,0029439847	0,0018505419	0,001926348
0	-0,75364709	-2715,2097	-0,0003382226	-0,0014182001	-0,0016932175
0	-0,75279176	-2717,0276	0,003150281	0,0019999316	0,0020732824
0	-0,75364113	-2717,0869	-0,00029659495	-0,0014335882	-0,0017116906
0	-0,75448453	-2722,5659	0,0030647321	0,0018974709	0,0020114738
0	-0,7540971	-2722,9258	-0,00050948595	-0,0016306846	-0,0019030075
0	-0,75418949	-2721,1709	0,0034193615	0,0022543273	0,0023200931
0	-0,75559616	-2728,001	-0,00066556956	-0,001784035	-0,0020523826
0	-0,75579584	-2729,2815	0,0033470639	0,0022397209	0,0023487837
0	-0,75655878	-2728,7241	-0,00057264435	-0,0016805202	-0,0019723575
0	-0,75550377	-2732,3789	0,0034962802	0,0023627381	0,0024887067
0	-0,75708628	-2734,1602	-0,00072511932	-0,0018301491	-0,0020697326
0	-0,75758398	-2738,4146	0,0032906358	0,0021794261	0,0022876447
0	-0,75882077	-2740,4102	-0,00057098689	-0,0017211762	-0,001939327
0	-0,75971782	-2738,2288	0,0034691538	0,002393163	0,002421577
0	-0,75925589	-2744,4917	-0,00070818362	-0,001858301	-0,0021075774
0	-0,76064169	-2745,0535	0,0033316379	0,002215487	0,0023250296
0	-0,76029003	-2745,1675	-0,00056713168	-0,0016672774	-0,0018854957
0	-0,760746	-2748,0906	0,0031148384	0,0020876261	0,0021549831
0	-0,76102018	-2747,7244	-0,00037130711	-0,0015377508	-0,0017458771
0	-0,76172352	-2753,4331	0,0029451542	0,001820524	0,001927527
0	-0,76183677	-2755,9482	8,9933746e-05	-0,00098479725	-0,0012711328
0	-0,76289177	-2754,1675	0,0022867094	0,0012380001	0,0012271808
0	-0,7627666	-2758,4265	0,00075563858	-0,00024707246	-0,00051769998
0	-0,76342523	-2759,939	0,0018455854	0,00077624049	0,00073342986
0	-0,76383948	-2760,4939	0,0010389156	-1,7810089e-05	-0,00018557417
0	-0,7640332	-2764,406	0,0015718961	0,00049715175	0,00041116821
0	-0,76613724	-2764,1572	0,001094286	9,8109012e-05	-9,9408353e-05
0	-0,76543987	-2767,2769	0,0016588145	0,00059463346	0,00059217913
0	-0,766325	-2769,8706	0,0011123301	0,00012741133	-9,4963179e-05
0	-0,76670051	-2768,2964	0,0017699163	0,00067618705	0,00062089134
0	-0,76683462	-2773,6226	0,0010239172	8,1048493e-05	-8,0496829e-05
0	-0,76727271	-2773,9607	0,0015126698	0,00043745415	0,00036329735
0	-0,7679075	-2775,4209	0,0013154133	0,00026198482	0,00012853496
0	-0,76807141	-2779,3599	0,0011064213	5,0969829e-05	-0,00016902733
0	-0,76894164	-2778,2874	0,0019194202	0,00085409335	0,0007641699
0	-0,76911151	-2782,1011	0,0004889589	-0,0006294304	-0,0008714553
0	-0,76956451	-2784,3003	0,0026265627	0,0014975716	0,0015978877
0	-0,77107847	-2784,4023	-6,0579769e-05	-0,0012346734	-0,0015046675
0	-0,7705003	-2787,4563	0,003035184	0,0018713578	0,0020069636
0	-0,77167153	-2787,5269	-0,00031319534	-0,0015033719	-0,0017585875
0	-0,77185631	-2790,7991	0,0030073635	0,0018867784	0,0020355945
0	-0,77238679	-2794,7285	-0,00032911674	-0,0014583241	-0,0016954966
0	-0,7730484	-2793,8652	0,0029773391	0,0018859096	0,0019823257
0	-0,77385008	-2798,2449	-0,00024088229	-0,0013431987	-0,0016075477
0	-0,77474415	-2800,6094	0,0030379568	0,0019830628	0,0020770703
0	-0,77460408	-2799,9822	-0,00050076528	-0,0016481495	-0,0018920115
0	-0,77421367	-2805,0549	0,0032525705	0,0021263338	0,0022857625
0	-0,77427328	-2805,8677	-0,00054948975	-0,0017195916	-0,0019743559
0	-0,77601075	-2809,415	0,0033960505	0,0022423563	0,0024008623
0	-0,77523291	-2811,8955	-0,00075982447	-0,0019107612	-0,0021090081
0	-0,77662468	-2809,9773	0,0035610343	0,0024395511	0,0025767114
0	-0,77748001	-2814,4875	-0,00063060434	-0,001739493	-0,0019508362
0	-0,77755451	-2816,8892	0,0032852844	0,0021743921	0,0023170307
0	-0,77765882	-2817,2048	-0,00072046404	-0,0018160318	-0,0020958309
0	-0,77868998	-2820,8337	0,0034945519	0,0023653931	0,0023824768
0	-0,77824593	-2820,8323	-0,00052081316	-0,0016451125	-0,0019164078
0	-0,77991784	-2823,3044	0,0033678559	0,0022464013	0,0024016555
0	-0,77908039	-2827,3977	-0,00056842447	-0,0016824533	-0,0019295302
0	-0,78063607	-2826,5747	0,0033058035	0,002197518	0,0023167802
0	-0,7802248	-2830,2659	-0,00062628835	-0,0016622454	-0,0019268761
0	-0,78192651	-2832,4814	0,0030553669	0,0019649256	0,0020763765
0	-0,78153312	-2832,2776	-7,5923163e-05	-0,0011759968	-0,0013709004
0	-0,78191161	-2835,5313	0,0025414191	0,0014063136	0,0014710451
0	-0,78281462	-2835,5764	0,00048407959	-0,00063296768	-0,00079543982
0	-0,78285635	-2839,6387	0,0018893112	0,00082545332	0,0008590066
0	-0,78417659	-2843,3833	0,0011137915	0,00010438715	-7,1988325e-05
0	-0,7835269	-2841,6777	0,001584193	0,00055689784	0,0004226173
0	-0,78469813	-2846,1099	0,001076848	8,9355744e-05	-0,00012503282
0	-0,78503489	-2848,1245	0,0015756015	0,00053086737	0,0004206117
0	-0,78605115	-2848,9565	0,0010779606	0,0001499262	-8,0215104e-05
0	-0,7858485	-2853,0403	0,0017073505	0,00063817319	0,00059721619
0	-0,78668892	-2853,2068	0,0010419908	4,3200562e-05	-0,0001874876
0	-0,78724921	-2854,2253	0,0016066282	0,00054579275	0,00051142852
0	-0,78706741	-2857,5129	0,0012263701	0,00020024425	1,4489051e-05
0	-0,78865588	-2857,9485	0,0012236404	0,0002378982	9,4787974e-05
0	-0,78850091	-2861,9534	0,001651887	0,00063357002	0,0005452896
0	-0,78927577	-2863,6357	0,00068388367	-0,00042346466	-0,0006059591
0	-0,78907013	-2863,7991	0,0025316745	0,0014545969	0,0015423027
0	-0,78987181	-2869,5483	8,6975779e-05	-0,00094397936	-0,0012436986
0	-0,7899642	-2868,3755	0,0028563978	0,0017499909	0,0018350317
0	-0,79137683	-2869,3582	-0,00028522825	-0,0014096294	-0,0016809287
0	-0,7910043	-2873,7073	0,0030681423	0,0019245981	0,0020301507
0	-0,79149306	-2873,6921	-0,00037948703	-0,0014668126	-0,0017570867
0	-0,79326332	-2878,4446	0,0029546421	0,0017967576	0,0019227536
0	-0,79173744	-2878,6736	-0,00034696874	-0,0014807614	-0,0017347452
0	-0,79264045	-2879,3792	0,0031241653	0,0020171402	0,0021403206
0	-0,79375207	-2885,2249	-0,00041763371	-0,0015370863	-0,0018110394
0	-0,79467297	-2884,9001	0,0031461804	0,0020003279	0,0021518667
0	-0,79558194	-2886,78	-0,00057978934	-0,001670255	-0,0019287064
0	-0,79494119	-2888,9375	0,0033999155	0,0022948873	0,0024185805
0	-0,79613328	-2887,9739	-0,00077030901	-0,0019037387	-0,0021605585
0	-0,7956177	-2892,8406	0,0034481022	0,0023169031	0,0024375415
0	-0,79678893	-2894,2251	-0,00055485591	-0,0016877013	-0,0019392928
0	-0,79677105	-2894,5891	0,0034784651	0,0023072648	0,0024499472
0	-0,7979542	-2900,0576	-0,00067926489	-0,0017536142	-0,0020156812
0	-0,7986486	-2900,5854	0,0033953511	0,0022741128	0,0023360045
0	-0,79899728	-2901,8721	-0,00054437318	-0,0017097422	-0,0019273115
0	-0,79916418	-2904,4155	0,0034330059	0,0022904829	0,0024172333
0	-0,79974532	-2905,3193	-0,00069993851	-0,0018286782	-0,0021240716
0	-0,80010891	-2910,6948	0,0034104516	0,0022770693	0,0023593549
0	-0,80072284	-2911,9187	-0,00055000291	-0,0016796031	-0,0019457989
0	-0,80150664	-2910,2434	0,0031063713	0,0019824784	0,0020843151
0	-0,80173314	-2915,3284	-0,00017044258	-0,0013404038	-0,00159855
0	-0,80135167	-2915,0442	0,002722522	0,0015919793	0,001703723
0	-0,80344677	-2919,688	0,00038967552	-0,00073815999	-0,00097293901
0	-0,80236793	-2921,8547	0,0020588862	0,0010656879	0,00097296922
0	-0,80373883	-2922,6182	0,0010715071	7,4378768e-05	-0,00015394617
0	-0,80447495	-2927,2869	0,0017108303	0,0006638671	0,0005509702
0	-0,804317	-2927,9131	0,0010673295	0,00010726493	-0,00016930848
0	-0,80475807	-2928,0078	0,0015570972	0,00051908009	0,00041013991
0	-0,80520511	-2932,2061	0,0010734986	0,00013066907	-0,00012250428
0	-0,80571771	-2932,7236	0,0016851445	0,00066121912	0,00062576879
0	-0,806427	-2936,5867	0,00098582671	-3,0601223e-05	-0,00028265262
0	-0,80704391	-2938,2593	0,0016871662	0,00060183025	0,00054590177
0	-0,80758035	-2936,0168	0,0011325756	0,00014178848	-3,6895799e-05
0	-0,80758333	-2941,699	0,0014000932	0,0003644501	0,00020728097
0	-0,80821216	-2943,6426	0,0015051092	0,00047804861	0,00036072714
0	-0,80836117	-2943,5916	0,00083203852	-0,00024187713	-0,00045425651
0	-0,80937445	-2948,2598	0,0022070024	0,001082511	0,0011027381
0	-0,81118941	-2947,866	0,00016141406	-0,00090109697	-0,0011166695
0	-0,80952346	-2951,2551	0,0027737787	0,0016911217	0,001704247
0	-0,81063509	-2953,7227	-0,00017796941	-0,0013754466	-0,00158802
0	-0,81163049	-2953,241	0,0030444395	0,0018973842	0,0020151252
0	-0,81133544	-2957,7554	-0,00036458747	-0,0015427313	-0,0017690926
0	-0,81180036	-2959,1008	0,0030207001	0,0018913697	0,0020109774
0	-0,81184506	-2959,5549	-0,00035771242	-0,0014876145	-0,0017529109
0	-0,81349015	-2964,7117	0,0030060059	0,0019134276	0,0020022267
0	-0,81457496	-2962,627	-0,00023895947	-0,0014251493	-0,0017110605
0	-0,81393421	-2966,675	0,0030795359	0,0019676993	0,0020568925
0	-0,81551671	-2970,5549	-0,00057169906	-0,0016624953	-0,0019097715
0	-0,81476569	-2967,5261	0,003321633	0,0022595299	0,0023471585
0	-0,81551671	-2973,0457	-0,00067757571	-0,0017933942	-0,0020419853
0	-0,81619322	-2975,9219	0,0033800772	0,0022561823	0,0023771827
0	-0,81680119	-2978,2029	-0,00061397383	-0,0016901862	-0,0020051836
0	-0,81699491	-2982,1897	0,003505927	0,0023896538	0,0024804028
0	-0,81750154	-2980,991	-0,00067140802	-0,0018111711	-0,0020455827
0	-0,81876218	-2985,0068	0,0032810397	0,0021627008	0,0022495389
0	-0,8182466	-2988,1167	-0,00068763609	-0,0017878641	-0,0020566741
0	-0,8190155	-2987,5342	0,0034285977	0,002309998	0,00243944
0	-0,81886053	-2991,7813	-0,00066651485	-0,0017913566	-0,0020177688
0	-0,82109571	-2994,9292	0,0033095814	0,0021792455	0,0022890917
0	-0,82066655	-2997,6597	-0,00058787613	-0,0016464783	-0,0018858558
0	-0,82069337	-3000,8884	0,0031816389	0,0021344307	0,0022078962
0	-0,82224905	-2999,1755	-0,00041634325	-0,0015351123	-0,0017737886
0	-0,82122684	-3002,8745	0,0028551919	0,0017915457	0,001912747
0	-0,82343817	-3008,7	0,00022029279	-0,0008475075	-0,0011453597
0	-0,82339346	-3008,1194	0,0023115727	0,0011980741	0,0012037918
0	-0,8233577	-3011,8833	0,0007468987	-0,00029259274	-0,0004941154
0	-0,82379282	-3012,1292	0,0017374193	0,00073680317	0,00066820934
0	-0,82530379	-3014,6692	0,0012101653	0,00011021519	-6,4686028e-05
0	-0,82467794	-3018,0967	0,0015461962	0,0004961628	0,00044941896
0	-0,82534552	-3016,6235	0,0010392142	1,6784761e-05	-0,00018222141
0	-0,82692802	-3021,4626	0,0016019818	0,00062560634	0,00056831341
0	-0,82716048	-3023,4768	0,0010671039	0,00013389203	-8,5247593e-05
0	-0,82720816	-3022,5603	0,0017164063	0,00064901263	0,00054996903
0	-0,82741976	-3027,2046	0,0010495426	7,2027469e-05	-5,1293755e-05
0	-0,82803965	-3027,4578	0,0014517654	0,00039563194	0,00028584545
0	-0,82968771	-3029,0684	0,0014272857	0,00036098718	0,00028101198
0	-0,82977116	-3034,0554	0,00098424999	1,1926313e-05	-0,00018507417
0	-0,83022416	-3032,1873	0,0019115824	0,00086908997	0,00082782563
0	-0,82972646	-3035,8879	0,00037887073	-0,00070462306	-0,00092580169
0	-0,83051324	-3038,9304	0,0026978441	0,0015572878	0,0016711036
0	-0,83008409	-3038,5366	-0,00014629404	-0,0012629667	-0,0015441279
0	-0,83136261	-3044,7034	0,0029857808	0,001814584	0,001973964
0	-0,83194077	-3044,4236	-0,00034037448	-0,0014376121	-0,001695646
0	-0,83196759	-3046,5862	0,003075843	0,0019382677	0,0020471113
0	-0,83245337	-3050,8474	-0,000344628	-0,0014978704	-0,0017404535
0	-0,83418489	-3049,4922	0,0029640722	0,0018216564	0,0019053647
0	-0,8340776	-3052,0415	-0,00029103417	-0,0014014951	-0,0017048765
0	-0,8338064	-3054,7644	0,0031662234	0,0019456396	0,0021289843
0	-0,83456039	-3055,7622	-0,00047902853	-0,0015936517	-0,001841709
0	-0,83475709	-3061,2542	0,0032600327	0,0021182655	0,0022049721
0	-0,83629787	-3061,832	-0,00056929246	-0,0017290602	-0,0019905227
0	-0,83663464	-3062,771	0,0034188037	0,0023264117	0,0024005922
0	-0,83798766	-3067,6443	-0,00073412969	-0,0019498072	-0,0021680132
0	-0,83653033	-3065,814	0,0034707114	0,0023538992	0,0024646649
0	-0,8377552	-3070,8909	-0,0005475129	-0,0016616804	-0,0018690195
0	-0,83880126	-3073,366	0,0033051332	0,0022169668	0,0023182663
0	-0,8384496	-3072,8347	-0,00068376277	-0,0018132611	-0,0021647955
0	-0,83892941	-3078,3945	0,0033391758	0,0022034312	0,0023507774
0	-0,83962381	-3078,8391	-0,00052548305	-0,0016714896	-0,0019204587
0	-0,84084868	-3080,0571	0,0033031064	0,0021522758	0,0023251318
0	-0,84035397	-3082,4512	-0,00059361773	-0,0017724502	-0,0019875683
0	-0,84166229	-3082,6396	0,0033888828	0,0022865916	0,0024414321
0	-0,84209442	-3086,5623	-0,00053132215	-0,0016679346	-0,0019295546
0	-0,84287524	-3088,3684	0,00308996	0,0019208713	0,0019748574
0	-0,84311366	-3087,8826	-4,954054e-05	-0,0011059527	-0,0013519102
0	-0,84398091	-3093,0266	0,002487713	0,0014248547	0,0014857362
0	-0,84328353	-3092,5779	0,00048671389	-0,0005642256	-0,00076617318
0	-0,84399581	-3094,1753	0,0018854225	0,00082571805	0,00075745193
0	-0,84357262	-3098,6052	0,001180688	0,00014795791	1,412096e-05
0	-0,84545314	-3098,3391	0,0015602218	0,00056966586	0,00048609116
0	-0,84514916	-3102,5239	0,0010254512	9,1755792e-05	-0,00012262244
0	-0,84585249	-3105,0789	0,0015815562	0,00054174929	0,00041811945
0	-0,84570348	-3105,2537	0,0010885405	0,00016094345	-0,00012586461
0	-0,8466959	-3110,3035	0,0017188507	0,00061521598	0,00057779148
0	-0,84746778	-3110,1956	0,0010396452	2,6378984e-05	-0,00018985505
0	-0,8469075	-3110,9028	0,001624775	0,00059105502	0,00050304423
0	-0,84891617	-3115,1123	0,001203507	0,00024937224	7,0888127e-05
0	-0,84960461	-3114,46	0,0012724412	0,00022360793	3,7037535e-05
0	-0,84892809	-3118,9609	0,0017151634	0,00068471563	0,00059102732
0	-0,84996521	-3121,127	0,00054504111	-0,00048169008	-0,00067753135
0	-0,84987581	-3121,5366	0,0024986498	0,001370913	0,0015069108
0	-0,85050762	-3125,936	4,3811451e-05	-0,0010440162	-0,0013052826
0	-0,85154474	-3126,531	0,0029082848	0,0017986231	0,0018707908
0	-0,85203946	-3128,2087	-0,00025309637	-0,0013894208	-0,0016481435
0	-0,85213482	-3131,9209	0,0030248608	0,0019342456	0,0020964751
0	-0,85225999	-3132,4338	-0,00035063844	-0,0014540575	-0,0017262081
0	-0,853616	-3137,4299	0,0029581701	0,0018639948	0,0019870531
0	-0,85381269	-3138,2668	-0,00028144079	-0,0014392559	-0,0017938439
0	-0,85383356	-3137,813	0,0031510964	0,0020082868	0,0020888583
0	-0,85487962	-3143,519	-0,00045152992	-0,0015239527	-0,0017731485
0	-0,85601509	-3143,448	0,0031787176	0,0020294653	0,0021542411
0	-0,85597336	-3144,936	-0,00054184068	-0,0017200679	-0,001963946
0	-0,85599124	-3147,8542	0,0034632212	0,0023073992	0,0024451646
0	-0,85533857	-3147,2341	-0,00072048057	-0,0018519805	-0,0021420748
0	-0,8569181	-3153,1438	0,0034173769	0,0022790586	0,0023509257
0	-0,85748136	-3154,3237	-0,00061499421	-0,0017228762	-0,0019999954
0	-0,85741878	-3153,0815	0,0034550116	0,0023429757	0,0024369352
0	-0,85831583	-3157,1514	-0,00067491259	-0,0017992798	-0,0020441168
0	-0,85915029	-3157,3757	0,0032667443	0,0021436762	0,0022580384
0	-0,85918605	-3159,6799	-0,00064551859	-0,001737771	-0,0019429455
0	-0,85997283	-3162,7944	0,0034702963	0,0022944116	0,0024549991
0	-0,8600384	-3161,6165	-0,0006881177	-0,0018142526	-0,0020948248
0	-0,86091161	-3167,3125	0,003386772	0,0022724185	0,0023647121
0	-0,86084604	-3167,8528	-0,00052482984	-0,001659798	-0,0019144604
0	-0,8615911	-3168,0706	0,0031474004	0,0020013212	0,00213387
0	-0,86213648	-3172,3059	-0,00022377018	-0,00136426	-0,001614152
0	-0,86342394	-3172,521	0,0026812188	0,0015984009	0,0016623684
0	-0,86390376	-3175,3706	0,00037707828	-0,0007238657	-0,00094706891
0	-0,86348653	-3178,1812	0,0020252347	0,0010072939	0,00093768374
0	-0,86451471	-3176,8318	0,00095037074	-3,2580137e-05	-0,0002361722
0	-0,86508393	-3181,1326	0,001739577	0,00060343184	0,00056998827
0	-0,86449087	-3183,8313	0,0011794474	0,00014225414	-3,4212135e-05
0	-0,86553395	-3184,0703	0,001554016	0,00050032756	0,00042528409
0	-0,86587965	-3188,26	0,0010503698	3,1996897e-05	-0,00016111269
0	-0,86584389	-3187,3838	0,0017356653	0,0006904396	0,0005674159
0	-0,86748302	-3191,2151	0,0011428907	0,00011625219	-6,9195958e-05
0	-0,86746514	-3195,8289	0,0016682216	0,00062532112	0,00055631844
0	-0,86789429	-3193,9946	0,0011109315	0,00016230581	-1,5165278e-05
0	-0,86880922	-3198,9607	0,0014244511	0,00037035497	0,00023184424
0	-0,86855888	-3200,238	0,0015119386	0,00046360205	0,00041417195
0	-0,86941421	-3202,7278	0,00077380234	-0,00021350614	-0,00039694773
0	-0,87008178	-3206,4253	0,0021492753	0,0011088585	0,0010665448
0	-0,86995065	-3206,3452	0,000146819	-0,00086573663	-0,0011506607
0	-0,87075531	-3209,0928	0,0028311419	0,0017102367	0,001798076
0	-0,87139904	-3212,7004	-0,00022360487	-0,0013019923	-0,0015906754
0	-0,87192655	-3210,1841	0,002972062	0,0018502469	0,0019684997
0	-0,87278485	-3215,238	-0,00028441841	-0,0013933301	-0,0016883251
0	-0,87246299	-3217,5337	0,0030111594	0,0018806041	0,0020022935
0	-0,87394416	-3220,1191	-0,00037629783	-0,0014511273	-0,0017316153
0	-0,87372363	-3222,3062	0,0030339973	0,0018833491	0,0020252781
0	-0,8736372	-3221,3938	-0,00029276067	-0,0013914465	-0,0016212446
0	-0,87536573	-3224,2263	0,0031671186	0,002052201	0,0020845064
0	-0,87466836	-3227,5034	-0,00055995118	-0,001671703	-0,0019310502
0	-0,87531507	-3227,3391	0,003331067	0,002166098	0,0023152365
0	-0,87702572	-3232,115	-0,0006220158	-0,0017565691	-0,0019606506
0	-0,87694824	-3231,4866	0,0034036296	0,0022742481	0,0023541653
0	-0,87753832	-3232,6313	-0,0007502659	-0,0018327166	-0,0020930034
0	-0,87810457	-3236,5654	0,003515695	0,0024268611	0,0024509055
0	-0,8779645	-3235,6797	-0,0006348599	-0,0016912409	-0,0019653675
0	-0,87827146	-3238,5708	0,0033159722	0,0021579256	0,0022693865
0	-0,87927878	-3243,4502	-0,0007300924	-0,0018260612	-0,0021012733
0	-0,87962151	-3242,8469	0,0033728711	0,002259261	0,0023690087
0	-0,88030696	-3246,021	-0,00067544822	-0,0017070082	-0,0019998238
0	-0,87994933	-3247,7393	0,0032882905	0,0021867447	0,0023112192
0	-0,8812815	-3250,6863	-0,00056224514	-0,0016313883	-0,001881239
0	-0,88216662	-3254,8494	0,0032937527	0,0021872316	0,0022717025
0	-0,88130534	-3253,167	-0,00052314962	-0,0015819607	-0,0018556026
0	-0,88326335	-3256,7935	0,0028700931	0,0018137763	0,0018219337
0	-0,88280737	-3259,1833	0,00012548953	-0,00090249861	-0,0011359882
0	-0,88381767	-3259,6663	0,0023043295	0,0012080496	0,0012447789
0	-0,88343024	-3263,7769	0,00061237992	-0,00043118038	-0,00060909498
0	-0,88339448	-3265,0723	0,0017953676	0,00074168231	0,00067520997
0	-0,88544488	-3267,5532	0,0011396235	0,00018366016	-1,2002856e-05
0	-0,88559985	-3272,5325	0,001560233	0,00053245993	0,00040725703
0	-0,88588893	-3270,4658	0,0010199957	4,2986212e-05	-0,00023116387
0	-0,88684857	-3273,0322	0,0016587308	0,00058316265	0,00046925567
0	-0,88684857	-3276,1194	0,0011018671	0,00016630453	-0,00011817232
0	-0,88704526	-3276,5203	0,0016699688	0,00058027072	0,00049764221
0	-0,88871717	-3280,6907	0,0010647355	5,7163707e-05	-0,00010185046
0	-0,88858008	-3281,178	0,0015273049	0,00048232629	0,00036364968
0	-0,88929534	-3282,3774	0,0014218444	0,00035108882	0,00018983621
0	-0,88941753	-3287,187	0,0010661229	5,3563563e-05	-8,6278596e-05
0	-0,88926852	-3285,2451	0,0017769118	0,00081651931	0,00071446301
0	-0,89078248	-3289,7839	0,00038001049	-0,00071908184	-0,00091908744
0	-0,88963807	-3293,4521	0,0026797841	0,0015636291	0,0016460601
0	-0,891608	-3294,2739	-0,00015908183	-0,0012047037	-0,0015168532
0	-0,89177489	-3298,147	0,0029716785	0,0018760244	0,0019768351
0	-0,89266896	-3297,7258	-0,00028600785	-0,0014186879	-0,0017262116
0	-0,89192092	-3298,9312	0,0030465047	0,001904065	0,0020311277
0	-0,89399517	-3304,833	-0,00038308819	-0,0014480018	-0,0016947178
0	-0,89254975	-3302,5811	0,0028770235	0,0018276594	0,0019099658
0	-0,89509487	-3306,6772	-0,00028845656	-0,0014171801	-0,0017233882
0	-0,89550614	-3308,1846	0,0031491325	0,0020543428	0,0021452494
0	-0,89459717	-3307,7034	-0,00049158942	-0,0016289611	-0,0018885918
0	-0,89540184	-3314,123	0,0032276683	0,002090957	0,0022199121
0	-0,89631081	-3313,7866	-0,0005974251	-0,0017478735	-0,002014389
0	-0,89644194	-3312,7253	0,0034259588	0,0023289104	0,0024696153
0	-0,89639127	-3316,9448	-0,00084128417	-0,0019844251	-0,002154124
0	-0,89786053	-3317,6106	0,0033880586	0,0023205953	0,0024170016
0	-0,89782476	-3322,3308	-0,00052966207	-0,0016073701	-0,0018997153
0	-0,89854896	-3325,252	0,0033882917	0,0023190717	0,0024350458
0	-0,89945197	-3325,1509	-0,00070230337	-0,0017795515	-0,0020619363
0	-0,8987397	-3329,1436	0,0033568693	0,0021842199	0,0023109897
0	-0,89965761	-3330,0232	-0,00052468956	-0,0016651019	-0,0019210482
0	-0,90011358	-3330,925	0,0033875084	0,0022501999	0,0024418947
0	-0,90030134	-3334,4436	-0,000677075	-0,0017675989	-0,0020209628
0	-0,90090036	-3334,9053	0,0033806562	0,0022331802	0,0023566035
0	-0,90181231	-3340,2144	-0,00050987641	-0,0016026692	-0,0019084404
0	-0,90249479	-3341,825	0,0030364387	0,0019436624	0,0020115306
0	-0,90225935	-3339,8621	-5,7077777e-05	-0,0011302064	-0,0014133493
0	-0,90289712	-3345,9126	0,0025519803	0,0014164073	0,0015358723
0	-0,90374649	-3346,8359	0,00051879726	-0,00057687215	-0,00077364105
0	-0,90334713	-3348,0391	0,0018350201	0,00080910511	0,00073652354
0	-0,90428591	-3351,2341	0,0011372928	0,00012711855	-4,3970649e-05
0	-0,90571344	-3350,0964	0,0016539741	0,00055379904	0,0005060808
0	-0,90562105	-3354,1177	0,0010445027	0,00010775257	-9,9797035e-07
0	-0,9057194	-3356,2324	0,0015670524	0,00053643045	0,00044953689
0	-0,90665817	-3356,5623	0,0010542667	6,793256e-05	-0,00010124277
0	-0,90758502	-3362,2783	0,0016561786	0,00061383308	0,00051479851
0	-0,90772212	-3364,5645	0,0010232793	3,2474054e-06	-0,00013262514
0	-0,90895295	-3365,5674	0,0016395894	0,00060004066	0,00051533832
0	-0,90858936	-3368,3135	0,0011575841	0,00020533102	7,538205e-05
0	-0,90908706	-3367,4436	0,0012771833	0,00023368586	6,9279413e-05
0	-0,91008246	-3372,0374	0,0016924591	0,00065669825	0,00061791233
0	-0,90973675	-3373,9248	0,00062415277	-0,00048837205	-0,00064089615
0	-0,91077089	-3372,2847	0,002412538	0,0012906118	0,0014123314
0	-0,91062486	-3375,4707	6,4733322e-05	-0,00095471088	-0,0012180968
0	-0,91073513	-3377,0291	0,0029910912	0,0018806461	0,0019876608
0	-0,91268122	-3379,542	-0,00028411407	-0,0014149335	-0,0016290103
0	-0,91197491	-3382,3586	0,0030587767	0,0019273805	0,0020055296
0	-0,91258883	-3381,9822	-0,00036125552	-0,0014543983	-0,0017321797
0	-0,91391206	-3388,262	0,0029872546	0,0018697564	0,0020226822
0	-0,91381371	-3391,2979	-0,00037841688	-0,0015186011	-0,0017729457
0	-0,9144187	-3390,2478	0,0029887005	0,0019653228	0,0020632534
0	-0,9150058	-3394,2676	-0,00033454737	-0,0014176355	-0,0017615891
0	-0,91561973	-3394,8054	0,0031669047	0,0020223591	0,0021838425
0	-0,9154588	-3397,377	-0,00059333176	-0,0016988062	-0,0020100935
0	-0,91691017	-3401,4131	0,0034610424	0,0023433829	0,0024285137
0	-0,91660023	-3399,8828	-0,0006164948	-0,001785567	-0,0020235078
0	-0,91836154	-3403,1484	0,0034707065	0,002285555	0,0024239921
0	-0,91764033	-3406,0964	-0,00065070414	-0,0018066163	-0,0020424826
0	-0,91726184	-3406,24	0,0034653416	0,0023673563	0,0024753194
0	-0,91905594	-3411,355	-0,00063662173	-0,0017973925	-0,0019602226
0	-0,91871917	-3411,8655	0,0032624844	0,0021591051	0,0022744106
0	-0,91964006	-3414,4644	-0,00071188947	-0,0017452495	-0,0020514461
0	-0,92053711	-3418,0334	0,0035209793	0,0023815634	0,0024685825
0	-0,92052817	-3416,6179	-0,00070414087	-0,0018301727	-0,0020692532
0	-0,92182457	-3421,458	0,0033220467	0,0022455892	0,0023201068
0	-0,92132092	-3423,0759	-0,00046966728	-0,0015991698	-0,0018511738
0	-0,92253387	-3423,6333	0,0031739511	0,0019937016	0,0021288421
0	-0,92254877	-3426,9026	-0,00029651774	-0,0014394358	-0,0016462933
0	-0,92258453	-3425,5408	0,0027175676	0,0016536018	0,0017388972
0	-0,92426538	-3427,4719	0,00035746931	-0,00072927435	-0,00094669726
0	-0,92492104	-3432,1704	0,0020899668	0,0010371421	0,001009017
0	-0,92471838	-3429,738	0,00079464901	-0,00013402241	-0,00035677876
0	-0,92376471	-3432,3845	0,0016941054	0,0006670435	0,00063831091
0	-0,92593431	-3436,1865	0,001256434	0,00022138702	0,00010129937
0	-0,92580318	-3435,8901	0,0015866868	0,00052942941	0,00047529675
0	-0,92616677	-3440,554	0,0010490641	5,3977856e-05	-0,00015054655
0	-0,92635751	-3441,0962	0,0017107762	0,00069215195	0,00070929539
0	-0,92765093	-3444,4329	0,000996836	0,00010486547	-8,9221285e-05
0	-0,93050003	-3390,8823	0,0016381652	0,00060135568	0,00049892982
0	-0,93047321	-3369,6177	0,0010723758	5,5624114e-05	-6,5448257e-05
0	-0,93032718	-3384,8757	0,0014231962	0,00035924517	0,00025114679
0	-0,9306103	-3395,0737	0,0015486381	0,00050417264	0,00046356051
0	-0,93155205	-3381,5437	0,00081866939	-0,00012593242	-0,00029990639
0	-0,93100369	-3398,2922	0,002062253	0,0010170067	0,00097878068
0	-0,93247294	-3396,2871	0,00023457695	-0,00075576431	-0,0010385867
0	-0,93170106	-3393,6716	0,0027676558	0,0016893989	0,0017153106
0	-0,93181133	-3405,4199	-0,00020529435	-0,0013040814	-0,0015979382
0	-0,93291402	-3402,0261	0,0029816399	0,0019171191	0,0019969561
0	-0,93399882	-3405,2319	-0,00033529539	-0,0014304988	-0,0017152703
0	-0,93363523	-3409,9546	0,0030914212	0,0019178753	0,0020585512
0	-0,93546212	-3409,9719	-0,0003940516	-0,0014899519	-0,0017480899
0	-0,93514621	-3413,895	0,0029207268	0,0018299561	0,0019814963
0	-0,93526244	-3414,3247	-0,00031647622	-0,0013963819	-0,0016415823
0	-0,93623996	-3417,0679	0,0031259165	0,0020079408	0,0021061327
0	-0,93619525	-3421,4065	-0,00050146412	-0,0016626082	-0,0018832291
0	-0,93704462	-3422,2666	0,0033065046	0,0022133109	0,002304296
0	-0,93739629	-3427,9829	-0,00060258928	-0,0017745506	-0,0019784842
0	-0,93725026	-3430,2332	0,003452573	0,0023416488	0,0024625016
0	-0,93831122	-3431,6406	-0,00088872318	-0,0019746942	-0,0021711579
0	-0,93840063	-3434,9927	0,0035374593	0,0024193558	0,0025117155
0	-0,93843639	-3433,3655	-0,0005461098	-0,0016292238	-0,0018751537
0	-0,93932748	-3437,3269	0,0032974251	0,0022110115	0,0023104826
0	-0,94038844	-3442,9238	-0,00074067863	-0,0018486414	-0,0020818503
0	-0,94137788	-3441,7212	0,0034157392	0,0022412918	0,0023531651
0	-0,94136	-3447,5913	-0,00055613811	-0,0017069805	-0,0019882703
0	-0,94185472	-3448,6619	0,0032963285	0,0021611433	0,0022775
0	-0,94197094	-3448,4338	-0,00053226016	-0,0016820523	-0,0019064272
0	-0,94257295	-3454,6035	0,0033477938	0,0022323232	0,0023608608
0	-0,94406605	-3454,2686	-0,00049769774	-0,001574043	-0,0017924248
0	-0,94470382	-3456,4202	0,0029133479	0,0018351674	0,0019420024
0	-0,944525	-3458,8462	0,00024153233	-0,00092038582	-0,0011733964
0	-0,94486475	-3459,3835	0,0023663342	0,0013085612	0,0013635153
0	-0,94519854	-3462,3953	0,00070610823	-0,00039519262	-0,0005872203
0	-0,94531775	-3463,9075	0,0018323306	0,0007877301	0,0007864472
0	-0,94544888	-3465,2515	0,0012153572	0,00016287609	3,5538687e-06
0	-0,9465009	-3471,6016	0,0015554791	0,0005321363	0,00047125417
0	-0,94711185	-3472,2009	0,0011359522	0,00010990683	-9,9623867e-05
0	-0,94748139	-3473,8884	0,0016999132	0,00064826949	0,00059196062
0	-0,94867945	-3476,3655	0,0010536559	9,8250894e-05	-9,0952817e-05
0	-0,94841719	-3474,1311	0,0016507658	0,00059055077	0,00055064651
0	-0,94924271	-3479,8828	0,0010948048	7,5562857e-05	-8,9920941e-05
0	-0,9490937	-3480,8115	0,0015360622	0,00051252311	0,000472944
0	-0,94919801	-3481,4998	0,0013826702	0,00028089227	0,00020662752
0	-0,95046759	-3487,9666	0,0010858355	4,4508342e-05	-0,00012539473
0	-0,95097125	-3489,0256	0,0018790103	0,00081183261	0,0008122779
0	-0,95163882	-3490,8496	0,0004326996	-0,00067580538	-0,00090133602
0	-0,95140338	-3492,5894	0,0025778573	0,0015245832	0,0015931784
0	-0,95221102	-3493,1108	-3,3480392e-05	-0,001153763	-0,001367213
0	-0,95172822	-3498,4961	0,0030422704	0,0018471171	0,0019700762
0	-0,95365644	-3500,5168	-0,00023124441	-0,0013442036	-0,0016056927
0	-0,95413327	-3501,7971	0,0030340741	0,0019209089	0,0020637191
0	-0,95390975	-3505,9619	-0,00032124523	-0,0014069648	-0,0017426265
0	-0,95433593	-3506,3572	0,002977395	0,0018260769	0,0019544961
0	-0,95593929	-3510,5728	-0,00035584133	-0,0014498354	-0,0017185096
0	-0,95536113	-3512,2837	0,0031431094	0,0020523765	0,0021394063
0	-0,95544457	-3512,0381	-0,00042426633	-0,0015590632	-0,0018182981
0	-0,95586479	-3517,0833	0,0031929095	0,0020981552	0,0022009823
0	-0,95773041	-3519,1328	-0,000618538	-0,001724499	-0,0019669789
0	-0,95702112	-3519,373	0,003512817	0,002374778	0,0024688824
0	-0,95927715	-3523,1165	-0,00080352882	-0,0019134795	-0,0021933541
0	-0,95953345	-3521,2805	0,0034067931	0,0023003984	0,0024171497
0	-0,95798671	-3524,2617	-0,00057630183	-0,0015909855	-0,0018989076
0	-0,95904469	-3528,0046	0,0035442736	0,0023925544	0,0025113984
0	-0,9598285	-3527,6316	-0,00059860363	-0,0016974465	-0,0020021591
0	-0,96076429	-3532,9824	0,0032640677	0,0021259377	0,002258413
0	-0,96136332	-3536,7629	-0,00057962519	-0,0017055847	-0,0019309132
0	-0,96149147	-3537,0173	0,003395722	0,0022628664	0,0023714304
0	-0,96280575	-3541,228	-0,00071667903	-0,0018710487	-0,0020608669
0	-0,96225142	-3540,2217	0,0033296982	0,0022123964	0,0023265681
0	-0,96285045	-3543,4011	-0,00054802076	-0,0016257445	-0,0018958698
0	-0,96276999	-3546,762	0,0030834116	0,0019670955	0,0020661803
0	-0,96413195	-3546,1726	-0,00015109217	-0,0012386583	-0,0014708372
0	-0,96309781	-3550,281	0,0025804716	0,0015207847	0,0015461305
0	-0,96433759	-3553,2207	0,00044915578	-0,00062823831	-0,0007675399
0	-0,96479952	-3554,9983	0,0018671755	0,00086950266	0,00079644308
0	-0,96536875	-3560,1196	0,0010598364	2,3881439e-05	-0,000195381
0	-0,96663237	-3559,9351	0,0016702518	0,00062046759	0,0005215354
0	-0,96744001	-3563,3911	0,00108457	0,00012831617	-4,2882602e-05
0	-0,96686482	-3565,6299	0,0015419386	0,00049412862	0,00040118408
0	-0,9672612	-3565,4907	0,0010693008	6,6063367e-05	-0,0001079058
0	-0,96818805	-3570,1719	0,0017509713	0,00071160193	0,00065272104
0	-0,96744299	-3571,52	0,0010446425	7,8111916e-05	-0,0001148165
0	-0,97046196	-3574,7915	0,0016325593	0,00060163625	0,00048376789
0	-0,96955597	-3576,4043	0,0011495498	0,00019780215	-1,2855598e-05
0	-0,96941888	-3575,0713	0,0013333861	0,00029298899	0,00018253297
0	-0,96947551	-3579,5608	0,0016744435	0,00061579456	0,00059442682
0	-0,97104013	-3583,957	0,0006385562	-0,00050295598	-0,00065798522
0	-0,97133517	-3582,5774	0,0023202549	0,0011859465	0,0012283931
0	-0,9719789	-3586,9841	0,0001132561	-0,00099162734	-0,0012401992
0	-0,97200572	-3588,0308	0,0029401805	0,0017236725	0,0019162277
0	-0,97314119	-3589,8435	-0,00030248985	-0,0014202374	-0,0016616669
0	-0,97315311	-3594,1902	0,0029610326	0,0018901267	0,0020058041
0	-0,97413659	-3592,3916	-0,00030932255	-0,0014301897	-0,0016579756
0	-0,97439289	-3596,0627	0,0030044816	0,0018993637	0,0020463422
0	-0,97475052	-3600,4155	-0,00040409388	-0,0014930334	-0,0017696703
0	-0,97573102	-3601,8218	0,0030769247	0,00186816	0,0020430721
0	-0,97534359	-3606,1067	-0,00029291477	-0,0014757349	-0,0017369946
0	-0,97568035	-3606,7834	0,0031868103	0,002034686	0,0021940686
0	-0,97727478	-3608,0769	-0,0006155041	-0,0017399124	-0,0019937216
0	-0,97700655	-3611,4336	0,0033675737	0,0022952419	0,0023800312
0	-0,97717643	-3610,9712	-0,00058578356	-0,0017364895	-0,0019557881
0	-0,97783208	-3614,1301	0,0034392017	0,0023227111	0,0024060314
0	-0,97830892	-3619,3672	-0,00068070937	-0,0017609871	-0,0019644159
0	-0,97950995	-3620,1301	0,0034979535	0,0024091161	0,0024524846
0	-0,9788394	-3623,0625	-0,00064504915	-0,0017252368	-0,0019789236
0	-0,97914636	-3623,157	0,0032277193	0,0021729611	0,0022269371
0	-0,98002255	-3624,8809	-0,00072107196	-0,0018714428	-0,0021091595
0	-0,98133087	-3630,8174	0,0034172323	0,0022793717	0,0024876003
0	-0,98120272	-3630,4639	-0,00063461182	-0,0017751228	-0,0020005014
0	-0,98216832	-3634,4041	0,0032712463	0,0021559885	0,0022528286
0	-0,98353922	-3637,2766	-0,00048457558	-0,001614206	-0,0018324677
0	-0,98326802	-3638,0767	0,0031806019	0,002033127	0,0021620865
0	-0,98318756	-3641,8962	-0,00040711355	-0,0014734837	-0,001695395
0	-0,98370314	-3642,4724	0,002828324	0,0016897829	0,0017795296
0	-0,98437369	-3643,4607	0,00031698588	-0,0007547501	-0,0009734559
0	-0,98604858	-3648,9624	0,0021569559	0,0011157724	0,0010500007
0	-0,98536909	-3649,5586	0,00075874856	-0,00024525711	-0,00042373373
0	-0,9852469	-3653,0972	0,0018242582	0,00077178993	0,00069374766
0	-0,98691285	-3656,0378	0,0012309285	0,00023206958	5,5937489e-05
0	-0,98731816	-3655,0559	0,0015277122	0,00046002649	0,00039808278
0	-0,9868443	-3660,1956	0,0010166661	2,2910681e-05	-0,0002092791
0	-0,98879933	-3660,5005	0,0017179779	0,00065691711	0,00054704613
0	-0,98698735	-3660,0503	0,0010231185	0,00011911747	-0,00010268821
0	-0,98823607	-3666,3481	0,0015962506	0,00059716625	0,00047988084
0	-0,98878443	-3666,396	0,0010907678	0,00015473983	-3,1403906e-05
0	-0,99026561	-3670,2832	0,0014569724	0,00042309563	0,00028732858
0	-0,9901464	-3672,4285	0,0014620096	0,00044045533	0,00033528375
0	-0,98959208	-3672,6902	0,00086222147	-0,00011799493	-0,00032399112
0	-0,99081099	-3678,9106	0,0020122689	0,00095567462	0,0009075774
0	-0,99150538	-3678,804	0,00029349257	-0,00080471672	-0,0010192547
0	-0,99280179	-3680,0747	0,0027265034	0,0016123216	0,0017238711
0	-0,99271238	-3682,8611	-0,00024360292	-0,0013491414	-0,0015975672
0	-0,99287033	-3683,6692	0,0030009432	0,0018722055	0,0020159993
0	-0,99326074	-3688,0593	-0,00034258061	-0,0014329272	-0,0016876184
0	-0,99403262	-3689,9253	0,0030202877	0,0019221876	0,0019901937
0	-0,99381506	-3689,6118	-0,0003038811	-0,0014573789	-0,0017364961
0	-0,99590421	-3696,2185	0,0029250858	0,001853845	0,00189633
0	-0,99555552	-3696,0313	-0,00025310431	-0,0013446891	-0,0016654178
0	-0,99613369	-3698,3787	0,0031679939	0,0020666721	0,0021359099
0	-0,99640787	-3702,3594	-0,00052774674	-0,0016479193	-0,001891521
0	-0,99763572	-3702,2043	0,003289965	0,0021494154	0,002286609
0	-0,99828839	-3706,1917	-0,00055926607	-0,0017162076	-0,0019554882
0	-0,99850893	-3706,9053	0,0034571402	0,0023501136	0,0024530073
0	-0,9978354	-3707,0217	-0,0007805893	-0,0019304362	-0,0021532227
0	-0,99766254	-3712,7832	0,0034829327	0,0023704669	0,0024721525
0	-0,9996295	-3714,8672	-0,00050743739	-0,0016778371	-0,0019635577
0	-0,99902749	-3716,3423	0,0033290384	0,0022115381	0,0022909031
0	-1,0008603	-3720,0808	-0,00071391684	-0,0018080587	-0,0020556769
0	-1,0003775	-3718,8962	0,0033834679	0,0022437877	0,0023385515
0	-1,001963	-3724,3743	-0,00058847188	-0,0016774896	-0,0019596447
0	-1,0016173	-3726,532	0,003307547	0,0021627047	0,0023191031
0	-1,002413	-3726,7009	-0,00062691933	-0,0017249531	-0,0020118628
0	-1,0023683	-3731,6716	0,0033240637	0,0021951222	0,0023011805
0	-1,0036439	-3733,1011	-0,00052535674	-0,0016417024	-0,0018762011
0	-1,0033607	-3734,9814	0,0029958244	0,0019139823	0,0019688392
0	-1,0032535	-3739,0159	2,1487213e-05	-0,001054218	-0,0013295722
0	-1,0049403	-3738,8374	0,0023774737	0,0013228821	0,0014020957
0	-1,0060251	-3743,2297	0,00062425045	-0,00052542356	-0,00067956571
0	-1,0052145	-3744,1411	0,0018006187	0,00073278323	0,00071019714
0	-1,0062039	-3744,4456	0,0011587979	0,0001160492	-3,8988219e-06
0	-1,006943	-3747,8828	0,0015806786	0,00048859103	0,00047592615
0	-1,0078192	-3749,7349	0,0010701573	0,00011124532	-6,3239422e-05
0	-1,0084778	-3751,2856	0,001572314	0,00059169659	0,0004557801
0	-1,0083318	-3754,2686	0,0010711526	0,00014321471	-0,00012911929
0	-1,0087192	-3752,9272	0,0016669567	0,00061761355	0,0005554707
0	-1,0094851	-3757,4602	0,0010386083	8,5652282e-05	-7,002207e-05
0	-1,0104626	-3761,6306	0,0015641989	0,00051525072	0,00041020504
0	-1,0104805	-3762,3435	0,0012180312	0,0002459898	3,1518066e-05
0	-1,0105252	-3766,1116	0,0012083736	0,00011837008	-4,9724767e-05
0	-1,0119408	-3766,1804	0,0018522742	0,00077391567	0,00071438059
0	-1,0115832	-3768,4746	0,00045204393	-0,0005913513	-0,00080613798
0	-1,0123432	-3772,0405	0,0024722433	0,0013563574	0,0014199665
0	-1,0127425	-3772,3928	-1,6659833e-05	-0,0011060394	-0,0013456817
0	-1,0126442	-3776,3777	0,0030129475	0,0018536713	0,0019252608
0	-1,0127276	-3778,7649	-0,00032109173	-0,0014208239	-0,0016597458
0	-1,0132641	-3780,5945	0,0030486241	0,0019261275	0,0020209651
0	-1,0137498	-3785,0066	-0,00029785582	-0,0014274947	-0,0016741329
0	-1,0148764	-3785,3284	0,002997038	0,0018057802	0,0019598876
0	-1,016432	-3788,6958	-0,00036525133	-0,0014227028	-0,0017423844
0	-1,0160983	-3791,5854	0,0030842517	0,0020333657	0,0020708204
0	-1,0160983	-3790,4861	-0,00035621371	-0,00149126	-0,0017968472
0	-1,0159582	-3794,3521	0,0031672167	0,0020644767	0,0021936663
0	-1,0163397	-3796,8098	-0,00062136445	-0,0017401284	-0,0019964827
0	-1,0177821	-3798,8704	0,0035580527	0,0024385925	0,0025503053
0	-1,0173738	-3801,7031	-0,00074264768	-0,0017836773	-0,0020708609
0	-1,0188103	-3801,5918	0,0033537783	0,0022512081	0,0023613498
0	-1,0192096	-3804,072	-0,00060458522	-0,0016889635	-0,0020112838
0	-1,0194272	-3808,1318	0,0034653305	0,002356143	0,0024933273
0	-1,0201186	-3808,4927	-0,00064530247	-0,00177611	-0,0020042211
0	-1,0213107	-3811,3743	0,0032673236	0,002176783	0,0022985826
0	-1,0210991	-3813,646	-0,00057127024	-0,0017068798	-0,0020081515
0	-1,0223091	-3815,3091	0,0034177168	0,0023557586	0,0024560674
0	-1,0222465	-3818,1353	-0,00067330617	-0,0018591078	-0,002041481
0	-1,0211766	-3817,5913	0,0033556859	0,0022255257	0,0023623561
0	-1,0230869	-3821,7065	-0,00051490351	-0,0016086745	-0,0019039414
0	-1,0237664	-3825,7527	0,0030988522	0,0020242736	0,0020733497
0	-1,0233074	-3824,3518	-0,00019525345	-0,001316397	-0,0015679772
0	-1,0244161	-3829,1462	0,0026262347	0,0015892601	0,001658677
0	-1,0248035	-3831,1721	0,00042626238	-0,00061501062	-0,00083943654
0	-1,0255128	-3832,5781	0,0019444075	0,0008962038	0,00085723319
0	-1,0252118	-3836,7324	0,00092181435	-3,5809062e-05	-0,00024085559
0	-1,0276228	-3836,0789	0,0017201382	0,00067575532	0,00059651118
0	-1,0267556	-3837,6384	0,0011890337	0,00019024068	-8,9535024e-06
0	-1,0277033	-3843,0896	0,001546087	0,00045765453	0,00036440717
0	-1,0275841	-3842,55	0,0010183533	4,4871122e-05	-0,00021673171
0	-1,0292411	-3846,1575	0,0017409889	0,00068507128	0,00061011064
0	-1,0284126	-3847,9033	0,001061594	9,7183511e-05	-0,00010307631
0	-1,0281801	-3849,0012	0,0015357753	0,00056023349	0,00047597205
0	-1,0296971	-3855,2615	0,0011809397	0,00018987819	2,924884e-05
0	-1,030907	-3853,7344	0,0014258972	0,00032623764	0,00024046712
0	-1,0311365	-3854,7112	0,0016294334	0,00057176105	0,00051693141
0	-1,0305703	-3858,1233	0,00069915556	-0,00031902324	-0,00053912937
0	-1,0318071	-3859,8796	0,0022457549	0,0011638751	0,0012152302
0	-1,0316432	-3863,3542	0,00017898426	-0,00088733633	-0,0011292751
0	-1,032427	-3864,7617	0,0028418871	0,0017148937	0,0018916406
0	-1,0320276	-3866,0918	-0,00032003334	-0,0013994809	-0,0016449848
0	-1,0337442	-3872,7178	0,0030138586	0,0019408517	0,0020748361
0	-1,0344803	-3871,9614	-0,00035974896	-0,0014472769	-0,0016617891
0	-1,0346681	-3873,6477	0,0030165894	0,0019145297	0,0020365813
0	-1,0347366	-3878,5525	-0,00037733073	-0,0014980895	-0,0017454473
0	-1,0356933	-3879,1465	0,002953544	0,001840948	0,0019790113
0	-1,0358244	-3883,6006	-0,00028201431	-0,0014372303	-0,001660527
0	-1,0370165	-3884,887	0,0031963524	0,0020292171	0,0021594604
0	-1,0376722	-3884,7869	-0,00058519625	-0,0017543462	-0,0019363393
0	-1,0389358	-3889,1934	0,0033766241	0,0022243196	0,0024141124
0	-1,0381579	-3887,3787	-0,00063390133	-0,0017803228	-0,0019543406
0	-1,0386139	-3889,5234	0,0033495324	0,0022422906	0,0023551153
0	-1,0379881	-3893,1843	-0,00078195578	-0,001840128	-0,0020933682
0	-1,0387242	-3894,876	0,0035211456	0,0024528813	0,0026128665
0	-1,0396123	-3900,7427	-0,00059839094	-0,0016883692	-0,0019661759
0	-1,0400295	-3901,178	0,0032789104	0,0021821479	0,0023333749
0	-1,0403365	-3902,3545	-0,00073357474	-0,001863535	-0,0020885528
0	-1,0413885	-3907,4277	0,0034565942	0,002335659	0,0024186405
0	-1,0419428	-3907,8115	-0,00066548923	-0,0017804072	-0,0019921018
0	-1,0422945	-3910,5718	0,0033259729	0,0022042908	0,0022783061
0	-1,0429323	-3913,1504	-0,0004611515	-0,0016039559	-0,0018984691
0	-1,0434866	-3911,1062	0,0032219791	0,0021085117	0,0022526046
0	-1,0427296	-3915,9456	-0,00038915168	-0,0015622658	-0,0017440829
0	-1,0442615	-3919,251	0,0028294658	0,0017395127	0,0018320035
0	-1,0449231	-3920,2407	0,00022035005	-0,00089713791	-0,0011287007
0	-1,0451674	-3926,6042	0,002220971	0,0011196299	0,0011718251
0	-1,0452509	-3925,936	0,00074846658	-0,0003206887	-0,00047354857
0	-1,0465682	-3927,0146	0,0017677883	0,00069299259	0,00071485445
0	-1,0464609	-3928,4978	0,0011645677	0,00014382822	1,6248378e-05
0	-1,0474354	-3929,4729	0,0015187843	0,00047652647	0,0004285654
0	-1,0471642	-3935,729	0,0010378007	2,4514156e-05	-0,00010414326
0	-1,0486096	-3937,8677	0,001681014	0,0005967007	0,00062059582
0	-1,0485858	-3938,7881	0,0010037185	4,0356827e-06	-0,00016820894
0	-1,0477036	-3943,187	0,0016381767	0,00060321996	0,00054407975
0	-1,0486275	-3944,5056	0,001137303	0,00012438904	-1,211054e-05
0	-1,0494083	-3947,2551	0,0014814775	0,00042518674	0,00037406723
0	-1,0499835	-3950,1594	0,0014214024	0,00038784507	0,00030657038
0	-1,051259	-3949,1885	0,0009411748	-5,9072336e-05	-0,00019259256
0	-1,0504872	-3953,5239	0,0019497753	0,00087485067	0,00091255899
0	-1,051116	-3955,5078	0,00037125355	-0,00072769483	-0,00095371157
0	-1,0522068	-3955,1641	0,0026084308	0,0014941966	0,0016521483
0	-1,0527074	-3959,125	-0,00016755992	-0,0012588698	-0,0015695899
0	-1,0541111	-3959,7161	0,0029684796	0,0018824934	0,0020160927
0	-1,0547757	-3962,9338	-0,00034207231	-0,0014098799	-0,0016307971
0	-1,054123	-3965,6157	0,003035225	0,0019075038	0,0020973552
0	-1,0547489	-3964,9978	-0,0003796829	-0,0014529184	-0,0016936383
0	-1,0554045	-3970,521	0,0029803594	0,0018110909	0,0020017535
0	-1,0557622	-3973,2185	-0,00030279945	-0,0014491846	-0,0016950641
0	-1,0558456	-3973,0352	0,0031558124	0,002041613	0,0021314113
0	-1,0564923	-3977,5745	-0,00050703413	-0,0016067915	-0,0018905194
0	-1,0576874	-3977,3552	0,0032726065	0,0020889542	0,0022355397
0	-1,057151	-3980,1892	-0,00061864703	-0,0016913207	-0,0020059568
0	-1,057443	-3983,9092	0,003455302	0,0023704069	0,0025004831
0	-1,0577738	-3984,3555	-0,00084438059	-0,0019638576	-0,0021742037
0	-1,0587007	-3989,3809	0,0034484826	0,0023508319	0,0024120568
0	-1,0593206	-3990,2993	-0,00054942415	-0,0016695943	-0,0018968951
0	-1,0604709	-3992,0381	0,0033904556	0,0022567655	0,0024091916
0	-1,0602176	-3996,0918	-0,00073182734	-0,0018255214	-0,0020504745
0	-1,0608017	-3994,8525	0,0032822061	0,0021634372	0,0023306273
0	-1,0612041	-3998,0725	-0,00055184995	-0,0016595558	-0,001925217
0	-1,0625184	-4001,6536	0,0033160523	0,0022027432	0,0023236438
0	-1,0629892	-4001,2942	-0,00067161059	-0,0017970916	-0,0020046337
0	-1,0627657	-4003,657	0,0033351826	0,0022453195	0,0023790575
0	-1,0630786	-4004,9277	-0,0005234835	-0,0015905116	-0,0018322031
0	-1,0639787	-4006,5569	0,0030229201	0,0019209177	0,0020313889
0	-1,0647893	-4010,1709	-7,2695402e-05	-0,0011554912	-0,0013533008
0	-1,0655135	-4010,6807	0,0025083576	0,0014418927	0,0015244676
0	-1,0654122	-4013,3523	0,00053417293	-0,00054165034	-0,00069366407
0	-1,0659277	-4017,6802	0,0018347185	0,0007926235	0,00070560444
0	-1,0671288	-4017,3301	0,0010896294	5,5121345e-05	-7,6745782e-05
0	-1,0669798	-4020,1265	0,0016108855	0,00064404553	0,00048736882
0	-1,0684758	-4023,0332	0,0011051969	0,00010597927	-2,1133164e-05
0	-1,0674268	-4024,2815	0,0015209183	0,00054135075	0,00048861111
0	-1,0684073	-4029,2209	0,0010294766	7,1796239e-05	-7,7519217e-05
0	-1,0676861	-4027,7881	0,0016815825	0,00067368324	0,00060320244
0	-1,0691464	-4030,7566	0,0010674939	2,5896443e-05	-0,00011767799
0	-1,069206	-4033,8645	0,0015727731	0,00055203517	0,00054049725
0	-1,0696441	-4034,4033	0,0011476934	0,00026940135	6,4941778e-05
0	-1,0703325	-4039,3201	0,0012992993	0,000243346	0,00013649864
0	-1,0703504	-4039,3452	0,0017499931	0,0006808326	0,00068499544
0	-1,0721326	-4039,8845	0,00046511562	-0,00062481139	-0,00080300961
0	-1,0722965	-4043,8948	0,00243367	0,0013537908	0,0013975668
0	-1,0717034	-4043,542	9,2672271e-05	-0,0010183018	-0,0012588871
0	-1,0723144	-4048,355	0,0029074056	0,0017638246	0,001902707
0	-1,0736585	-4051,0154	-0,00031866482	-0,0014084922	-0,0017059639
0	-1,0737777	-4051,6414	0,0029971469	0,0019291651	0,0020642825
0	-1,0744423	-4056,4485	-0,00034995595	-0,0014067949	-0,0016175309
0	-1,0754287	-4055,3335	0,0029548055	0,0019099792	0,0020534135
0	-1,0758996	-4056,2148	-0,00045575915	-0,0015056481	-0,0017716924
0	-1,0758013	-4061,5693	0,0031013577	0,0020097757	0,0021045764
0	-1,0758728	-4062,0322	-0,00039206818	-0,0014816965	-0,0017232751
0	-1,0761827	-4065,9734	0,0031217616	0,0020624483	0,0021889482
0	-1,0773689	-4068,8767	-0,000667852	-0,0017503918	-0,0020112249
0	-1,0776162	-4071,0984	0,0034217581	0,0023465783	0,0024719578
0	-1,0785311	-4074,9016	-0,00072899711	-0,0018673383	-0,0020753976
0	-1,0783911	-4073,2871	0,0033449647	0,0022276095	0,0023613607
0	-1,0795623	-4075,8757	-0,00067661371	-0,0017689161	-0,0020314236
0	-1,0794789	-4080,8467	0,0034876179	0,0023472926	0,0024634332
0	-1,0806441	-4081,5815	-0,00068395236	-0,0017961346	-0,0020255358
0	-1,0809958	-4084,301	0,003220479	0,0021036749	0,0023250901
0	-1,0807544	-4085,4998	-0,00061809347	-0,0017800652	-0,001998472
0	-1,081574	-4086,9041	0,0034889495	0,0023354667	0,0025412005
0	-1,0818034	-4091,3347	-0,00067338435	-0,0018466824	-0,0020708558
0	-1,0821491	-4090,8369	0,0033917991	0,0022251352	0,002352753
0	-1,0819823	-4093,5413	-0,00054556236	-0,0016102991	-0,0018567163
0	-1,0831833	-4100,7109	0,0031075322	0,0020236752	0,002137077
0	-1,0842323	-4100,8345	-0,00028613271	-0,0014220014	-0,00165064
0	-1,0840058	-4102,5898	0,0027368113	0,0016656138	0,0017242484
0	-1,0857999	-4104,7925	0,00034959722	-0,00071908243	-0,00092781021
0	-1,0854453	-4104,6338	0,0019432157	0,00099736347	0,00093623967
0	-1,0847449	-4109,6499	0,0008738123	-0,00012801029	-0,0002978601
0	-1,0878146	-4111,501	0,0017427597	0,0007001913	0,00065578567
0	-1,086992	-4111,5942	0,0011082471	0,00012206627	-6,7951187e-05
0	-1,0879606	-4117,0483	0,0014600768	0,0004391183	0,00036775199
0	-1,089406	-4117,4829	0,0010403545	2,4088367e-05	-0,00014776335
0	-1,088661	-4120,002	0,0016740703	0,00068497832	0,00059803936
0	-1,0885775	-4121,0713	0,00095740281	8,2709739e-05	-0,00010320276
0	-1,0895312	-4122,2334	0,0016051264	0,00057438342	0,00051381334
0	-1,0899842	-4128,0801	0,0011021417	0,00018479215	-1,7299171e-05
0	-1,0904074	-4128,623	0,001463927	0,00037079677	0,00031584379
0	-1,0898709	-4130,4268	0,0014903059	0,00045242617	0,00040035282
0	-1,090917	-4136,3232	0,00072350341	-0,00025044341	-0,00037857608
0	-1,0910749	-4135,936	0,0021672719	0,001123862	0,0010726932
0	-1,0934502	-4141,0825	0,0001830831	-0,00087483716	-0,0010754407
0	-1,0927558	-4141,4531	0,0027599283	0,0016644315	0,0018318997
0	-1,0926932	-4140,0249	-0,00024396708	-0,0013538736	-0,0016134907
0	-1,0931075	-4146,1387	0,0030153068	0,0018971771	0,0020305337
0	-1,0937244	-4147,3013	-0,00033392012	-0,0014602086	-0,0016858976
0	-1,0954946	-4148,98	0,0030477184	0,0019252691	0,0020338579
0	-1,0947257	-4152,5552	-0,00035596837	-0,0014599452	-0,0017861184
0	-1,0952413	-4153,0688	0,0030589637	0,0019174254	0,0019767263
0	-1,0955006	-4158,3672	-0,00023853987	-0,0014217016	-0,0016597047
0	-1,0972828	-4159,6577	0,0031085946	0,0020165776	0,0021523088
0	-1,0962725	-4156,7544	-0,00058222242	-0,0017059561	-0,0019559269
0	-1,0966241	-4162,167	0,0033374247	0,0022177692	0,002346064
0	-1,0990739	-4163,9058	-0,00062595343	-0,0017494748	-0,0020020111
0	-1,097551	-4165,9507	0,0033896791	0,0022950587	0,0023932424
0	-1,0993063	-4170,4634	-0,00081438804	-0,0019327797	-0,0021685963
0	-1,0997266	-4169,6045	0,0035538382	0,0023945181	0,0025300055
0	-1,0990828	-4174,1348	-0,00063566025	-0,0017155149	-0,0019960001
0	-1,1017203	-4177,7339	0,0032923478	0,0022234842	0,0023044716
0	-1,1009187	-4175,3657	-0,00072933733	-0,0017778856	-0,0020718239
0	-1,101166	-4178,8262	0,0034170658	0,0022890922	0,0024229372
0	-1,1018872	-4179,9917	-0,00063073006	-0,0017460202	-0,0019227606
0	-1,102078	-4183,4629	0,0033091772	0,0021545144	0,0022947392
0	-1,1025041	-4186,2324	-0,00059243513	-0,0016623061	-0,0019337041
0	-1,1034548	-4186,0195	0,0032879738	0,0021876441	0,0022946955
[truncated: 4,827 more rows]
