# Supplementary material for: Medial open wedge osteotomy yields comparable stability to lateral open wedge procedure on the distal femur
Source: PLoS One. 2024 Sep 25;19(9):e0310869. doi: 10.1371/journal.pone.0310869 (PMC11423964; doi:10.1371/journal.pone.0310869)
Supplement: S1 File — This file contains all raw data in csv format as it was stored on the testing machine. (ZIP) [file pone.0310869.s001.zip › Specimens/M2_Zerstoerung/specimen.log]

(06/17/2021 16:43:15) Information [Stmgr] "Manueller Sollwert aktiviert: Axial Weg"
(06/17/2021 16:43:27) Information [Stmgr] "HSM-J28 -- Hochdruck."
(06/17/2021 16:44:48) Information [Stmgr] "Manueller Sollwert deaktiviert: Axial Weg"
(06/17/2021 16:44:49) Information [MPT Runtime] "Prozedur beginnt: Ultimate_load_axial.000"
(06/17/2021 16:44:49) Information [Stmgr] "Test wird ausgeführt"
(06/17/2021 16:44:49) Information [MPT Runtime] "Läuft"
(06/17/2021 16:45:56) Warning [Stmgr] "Axial Kraft -- Unterer Grenzwert ausgelöst."
(06/17/2021 16:45:56) Warning [Stmgr] "Interlock 1 -- Programmverriegelung."
(06/17/2021 16:45:56) Information [Stmgr] "HSM-J28 -- Kein Druck."
(06/17/2021 16:45:56) Information [Stmgr] "Test angehalten."
(06/17/2021 16:45:56) Information [MPT Runtime] "Übergang nach Stopp"
(06/17/2021 16:45:56) Error [MPT Runtime] "Prozedurverriegelung: Hydraulikverriegelung ist gesetzt.
 Laufzeit:  00:01:06 
 Kanalzähler:
    Axial -          0  Zyklen"
(06/17/2021 16:45:56) Information [MPT Runtime] "Angehalten
 Laufzeit:  00:01:06 
 Kanalzähler:
    Axial -          0  Zyklen"
(06/17/2021 16:45:56) Error [MPT Runtime] "Prozedurverriegelung: Hydraulikverriegelung ist gesetzt.
 Laufzeit:  00:01:06 
 Kanalzähler:
    Axial -          0  Zyklen"
(06/17/2021 16:46:19) Information [Stmgr] "HSM-J28 -- Niederdruck."
