# Supplementary material for: Medial open wedge osteotomy yields comparable stability to lateral open wedge procedure on the distal femur
Source: PLoS One. 2024 Sep 25;19(9):e0310869. doi: 10.1371/journal.pone.0310869 (PMC11423964; doi:10.1371/journal.pone.0310869)
Supplement: S1 File — This file contains all raw data in csv format as it was stored on the testing machine. (ZIP) [file pone.0310869.s001.zip › Specimens/M3_Axial/specimen.dat]

MTS793|MPT|DEU|1|2|,|.|:|49|1|1|A
Datenerfassung						Zeit:	10,018555	Sec	18.11.2021 15:06:04
Laufzeit	Axial Z�hler	Axial Weg	Axial Kraft	Aux Input 1	Aux Input 2
Sec	segments	mm	N	V	V
0,01171875	0	0,00059455633	0,71754682	-0,00062365271	-0,00026795291
0,021484375	0	0,00052936375	0,24173409	-0,0038750649	-0,0035362479
0,03125	0	0,00019222498	0,93648207	-0,00033760865	2,9717958e-05
0,041015625	0	0,00018849969	1,0330975	-0,0037215552	-0,0034628329
0,05078125	0	8,6054206e-05	-0,20865351	-0,00025842819	5,3801832e-05
0,060546875	0	0,00018402934	0,91413033	-0,0041983705	-0,00383031
0,0703125	0	0,0010877848	1,7663465	5,3825061e-05	0,00043556749
0,080078125	0	0,00088177621	1,2261047	-0,0041389749	-0,0038025966
0,08984375	0	0,00048838556	1,4885701	4,8755464e-05	0,00049036031
0,099609375	0	0,00053420663	0,98096204	-0,0042965589	-0,0038550175
0,109375	0	-0,00044703484	1,816582	0,00015785234	0,0005434241
0,11914063	0	-7,6368451e-05	2,0827911	-0,0041592102	-0,0038175273
0,12890625	0	0,0013563782	0,66792595	-0,00019375191	0,00016344694
0,13867188	0	3,3155084e-05	0,81310046	-0,0039313491	-0,0035663396
0,1484375	0	0,0012390316	2,0567515	-0,00031261108	0,00011444758
0,15820313	0	0,0008340925	1,610443	-0,00398213	-0,0036000665
0,16796875	0	0,0019613653	1,5281327	-0,00051235314	-5,3427048e-05
0,17773438	0	0,0011008233	0,54482371	-0,0038512498	-0,0034910627
0,1875	0	0,00072233379	1,3819523	-0,00055169221	-0,00015935727
0,19726563	0	0,00058412552	2,227407	-0,0037645141	-0,0034228622
0,20703125	0	0,00091791153	0,65585601	-0,00070653565	-0,00036482667
0,21679688	0	0,00085383654	1,2295693	-0,0034069933	-0,0030277215
0,2265625	0	0,00051110983	2,1762214	-0,0010268998	-0,00083554623
0,23632813	0	0,00073127449	1,6302801	-0,002969817	-0,0026130339
0,24609375	0	0,00041201711	1,5394762	-0,0013744879	-0,0011417487
0,25585938	0	0,00075027347	0,39277598	-0,0026733195	-0,0022500602
0,265625	0	4,6566129e-05	1,6940385	-0,0016802363	-0,0014487457
0,27539063	0	0,00067353249	2,0266883	-0,0025973713	-0,0020860115
0,28515625	0	0,00040158629	0,97258019	-0,0018123654	-0,0014695054
0,29492188	0	0,00089295208	0,55884945	-0,0024776186	-0,0019765813
0,3046875	0	0,00033862889	1,4619157	-0,0018505848	-0,0015840549
0,31445313	0	-0,00021569431	1,3967603	-0,0023159334	-0,001872916
0,32421875	0	0,00069253147	1,2951717	-0,0021245643	-0,0018084932
0,33398438	0	0,0011615455	0,40747225	-0,0019719435	-0,0016523205
0,34375	0	0,0012256205	0,7821992	-0,0025600358	-0,0020731965
0,35351563	0	0,0010486692	2,0556898	-0,0016521084	-0,001256503
0,36328125	0	0,00030845404	0,75414777	-0,0030749531	-0,0027544727
0,37304688	0	0,00080317259	0,47530979	-0,00093693333	-0,00062786811
0,3828125	0	0,00048726797	1,3755262	-0,0034755038	-0,0031487972
0,39257813	0	0,00062473118	1,1226163	-0,00074385677	-0,00042172964
0,40234375	0	0,00082999468	1,7156079	-0,0036976021	-0,0033667306
0,41210938	0	0,00074133277	-0,22608787	-0,00069224846	-0,00028154516
0,421875	0	0,0012934208	0,53672123	-0,0037663288	-0,0033370827
0,43164063	0	0,00085867941	1,5063956	-0,00067569013	-0,00033127409
0,44140625	0	0,0011291355	-0,020954758	-0,0037880589	-0,0034200631
0,45117188	0	0,00050254166	0,95386058	-0,0004281658	-6,006816e-05
0,4609375	0	0,00077486038	0,81449747	-0,0039723925	-0,0036040528
0,47070313	0	0,0012069941	0,60422349	-0,00040382394	5,4899137e-05
0,48046875	0	0,0019710511	1,4131889	-0,004193435	-0,0037760998
0,49023438	0	0,00079236925	0,054035336	-0,00011206008	0,00030820622
0,5	0	0,00064782798	0,015925616	-0,0044111037	-0,003993439
0,50976563	0	0,00053606927	0,87803233	-1,9466097e-05	0,00034732767
0,51953125	0	0,00056661665	-0,48592687	-0,0042602094	-0,0038795671
0,52929688	0	0,00010468066	0,15160069	-8,3006453e-05	0,00033611665
0,5390625	0	0,00021904707	-0,029727817	-0,0043534744	-0,003882823
0,54882813	0	0,00084713101	0,22279099	-0,00031363001	9,9813609e-05
0,55859375	0	0,00019185245	1,2151525	-0,003965328	-0,0036164725
0,56835938	0	0,00097118318	-0,33466145	-0,00031073927	3,3674241e-05
0,578125	0	0,00035315752	-0,056494027	-0,0040624342	-0,0036637201
0,58789063	0	0,00093057752	0,95386058	-0,00039548671	2,6746584e-05
0,59765625	0	0,00054016709	-0,48190355	-0,0039324928	-0,0034952071
0,60742188	0	0,00030100346	0,22413209	-0,0006093561	-0,00023759462
0,6171875	0	0,00013895333	-0,36237761	-0,0037446907	-0,0033719982
0,62695313	0	-7,301569e-05	-0,6622262	-0,00067714707	-0,00033780601
0,63671875	0	0,00037848949	0,28504059	-0,0033794988	-0,0030480407
0,64648438	0	0,00087432563	-0,96403062	-0,0012040518	-0,000898097
0,65625	0	0,000802055	-0,31225383	-0,0028666537	-0,0024700472
0,66601563	0	0,00015385449	-0,14394522	-0,0012705799	-0,0011619095
0,67578125	0	0,00040270388	-1,2168288	-0,00269023	-0,0022833769
0,68554688	0	-9,2759728e-05	-0,77940524	-0,0018017392	-0,0014835385
0,6953125	0	0,00077821314	-1,333449	-0,0025115856	-0,0020515781
0,70507813	0	-0,00021420419	-0,91737139	-0,0016736012	-0,0014455684
0,71484375	0	1,6018748e-05	-0,41954219	-0,0024907284	-0,0020106605
0,72460938	0	-0,00024586916	-2,048146	-0,0019873343	-0,0016184992
0,734375	0	-0,00019744039	-1,0399148	-0,0023283216	-0,0018518284
0,74414063	0	-0,00010244548	-0,38735569	-0,002097718	-0,001789358
0,75390625	0	0,00089891255	-1,9341521	-0,0020026863	-0,0016976247
0,76367188	0	0,0004902482	-1,1497736	-0,0025801871	-0,0021940235
0,7734375	0	0,00010803342	-1,1173077	-0,0014763692	-0,0012059539
0,78320313	0	-8,9406967e-06	-1,6073697	-0,0030411759	-0,0026103123
0,79296875	0	0,00092163682	-0,89518726	-0,0010015459	-0,00070717215
0,80273438	0	-0,0005889684	-2,416894	-0,0035046265	-0,0031487423
0,8125	0	0,0013999641	-1,4699624	-0,00070947834	-0,00039204475
0,82226563	0	-0,00010095537	-0,75303018	-0,0037072699	-0,0033474765
0,83203125	0	1,15484e-05	-2,4282374	-0,00067817816	-0,00033168664
0,84179688	0	-0,00026337802	-2,3096056	-0,0037205007	-0,0034040364
0,8515625	0	0,0006750226	-1,691915	-0,00061078492	-0,00026809657
0,86132813	0	-6,9662929e-05	-2,1302886	-0,0037256582	-0,0034030895
0,87109375	0	0,0010479242	-1,3449602	-0,0004929502	-0,00016395247
0,88085938	0	0,00014491379	-3,0989573	-0,0040304931	-0,0036624786
0,890625	0	-6,4074993e-05	-1,5789829	-0,0003486783	7,806233e-05
0,90039063	0	-0,00021979213	-1,8178672	-0,0041806758	-0,0038121399
0,91015625	0	-5,2526593e-05	-2,7661958	-0,00011319557	0,00020742074
0,91992188	0	-0,0001180917	-1,8502213	-0,0044054654	-0,004026853
0,9296875	0	0,00072829425	-2,7008727	0,0001211332	0,00048858172
0,93945313	0	-0,00036507845	-2,4501979	-0,0042596143	-0,0038854533
0,94921875	0	-2,7939677e-05	-2,1038578	-0,00016970356	0,00020662286
0,95898438	0	-0,00030957162	-3,3748336	-0,0042140423	-0,0038665768
0,96875	0	0,00066310167	-2,6918762	-0,00026240959	0,00015974522
0,97851563	0	-4,0605664e-05	-1,7672963	-0,0039114272	-0,0035519623
0,98828125	0	-0,00098273158	-3,3310242	-0,00040706014	-8,8053937e-05
0,99804688	0	0,00052638352	-2,7397089	-0,0039369944	-0,0036302444
1,0078125	0	-9,0524554e-05	-3,1034276	-0,00039321501	-3,3303506e-05
1,0175781	0	-7,9721212e-05	-2,6344881	-0,0039611608	-0,0035553912
1,0273438	0	-0,00074207783	-2,889689	-0,00051342126	-0,00014680508
1,0371094	0	0,0008713454	-4,6484919	-0,0037291998	-0,0032967771
1,046875	0	0,00066123903	-3,3552198	-0,00066974421	-0,00037601442
1,0566406	0	0,00040493906	-2,4924986	-0,0033858293	-0,0030414774
1,0664063	0	-0,00023655593	-3,7725828	-0,0011532023	-0,00082908844
1,0761719	0	-0,00010319054	-3,4637935	-0,0028705243	-0,0024871759
1,0859375	0	0,00013969839	-4,039351	-0,0014291711	-0,0012614257
1,0957031	0	-0,00044442713	-3,4105406	-0,0026070857	-0,0021201163
1,1054688	0	-0,00050589442	-3,0403397	-0,0016749179	-0,0013943092
1,1152344	0	0,00052452087	-4,7644415	-0,0025138487	-0,0020478612
1,125	0	2,9802322e-05	-3,6074593	-0,0017346309	-0,0014513349
1,1347656	0	0,0008970499	-3,4223311	-0,0024503581	-0,0020082002
1,1445313	0	0,00037699938	-4,3821149	-0,001985196	-0,0016325794
1,1542969	0	0,00033676624	-4,2976251	-0,0023434849	-0,0018941576
1,1640625	0	-0,00060088933	-4,7263317	-0,0021812669	-0,0017704068
1,1738281	0	0,00050961971	-4,2671151	-0,0020050697	-0,0015807659
1,1835938	0	-0,00098124146	-3,4124963	-0,0025518509	-0,0022781685
1,1933594	0	-0,00077448785	-5,2894278	-0,001327459	-0,0011263485
1,203125	0	-0,00084526837	-4,8834643	-0,0030052282	-0,0026867099
1,2128906	0	-0,00047795475	-3,7102773	-0,00097381964	-0,00067275215
1,2226563	0	-0,00019669533	-4,419498	-0,0036004945	-0,0032599051
1,2324219	0	-0,00026896596	-4,1127205	-0,00067008921	-0,00038146635
1,2421875	0	3,5762787e-05	-5,3749232	-0,0036817011	-0,0033500022
1,2519531	0	-0,00039376318	-4,5823865	-0,00065302476	-0,00028507604
1,2617188	0	-0,0011824071	-3,6620536	-0,0037092154	-0,0033943218
1,2714844	0	-0,00016316772	-6,1195717	-0,00058383128	-0,00026226114
1,28125	0	-0,00031851232	-5,6447649	-0,00372381	-0,003408818
1,2910156	0	-0,00098571181	-5,0490909	-0,00053700584	-0,00021481331
1,3007813	0	-0,0011272728	-5,2165613	-0,0040209219	-0,0036471102
1,3105469	0	0,0002540648	-5,0712748	-0,00022922643	0,00012256744
1,3203125	0	-0,00031217933	-6,3131938	-0,0042097275	-0,0038484214
1,3300781	0	-0,00065565109	-5,3343549	-0,00013916986	0,000214778
1,3398438	0	-0,00017397106	-4,5359507	-0,0043348484	-0,0039491309
1,3496094	0	-0,00091940165	-6,1935	8,5063657e-05	0,00042424857
1,359375	0	8,1211329e-05	-5,668849	-0,0043306733	-0,0039875917
1,3691406	0	-0,0011254102	-4,8804469	-0,00020427193	0,00017498627
1,3789063	0	-0,00059530139	-5,4215269	-0,0040915892	-0,0037609006
1,3886719	0	0,00014565885	-5,1013937	-0,00021584536	0,00024190427
1,3984375	0	0,00020079315	-6,8598614	-0,0040372843	-0,0036727681
1,4082031	0	-0,00058226287	-6,1424265	-0,00043287349	-4,6448033e-05
1,4179688	0	-0,00039562583	-4,9388967	-0,0038853029	-0,0035247863
1,4277344	0	0,00031590462	-6,4229965	-0,00047741298	-0,00010086317
1,4375	0	-0,00052638352	-6,3263254	-0,0039286744	-0,0035332565
1,4472656	0	-0,00038258731	-5,9408135	-0,00042963598	-5,99144e-05
1,4570313	0	-0,00019334257	-6,0451961	-0,0037115547	-0,0033270982
1,4667969	0	-0,00099018216	-5,5296531	-0,00080382772	-0,00049116218
1,4765625	0	-0,00071004033	-6,9929657	-0,0033286833	-0,0029775915
1,4863281	0	-0,00080689788	-6,07688	-0,0010627079	-0,0007246873
1,4960938	0	-0,0007070601	-5,6136398	-0,0029609792	-0,0025214308
1,5058594	0	-0,00064410269	-6,819181	-0,0016008366	-0,0013372332
1,515625	0	-0,00050030649	-6,8244338	-0,0026115181	-0,002214432
1,5253906	0	-0,0010702759	-6,6081805	-0,0015498446	-0,0012801432
1,5351563	0	-0,00037886202	-6,7628546	-0,0026016249	-0,0021025715
1,5449219	0	-0,0009059906	-5,5630693	-0,0018548704	-0,0015918717
1,5546875	0	-0,00033974648	-7,1809998	-0,0024199972	-0,0019874361
1,5644531	0	-0,0010170043	-7,2190537	-0,0019188534	-0,0016045083
1,5742188	0	-0,00058375299	-5,5339561	-0,002313246	-0,0019116513
1,5839844	0	-0,00078752637	-7,0390105	-0,0022024598	-0,0017675858
1,59375	0	-0,00032000244	-6,6851268	-0,0019717538	-0,0015485684
1,6035156	0	-0,0013429672	-7,2252564	-0,0024687995	-0,0021378857
1,6132813	0	-0,0005941838	-6,8759546	-0,0013324609	-0,0010804668
1,6230469	0	-0,00078678131	-5,9272909	-0,0031725937	-0,0027551842
1,6328125	0	-0,00011399388	-7,491354	-0,00095792639	-0,00067284529
1,6425781	0	-0,00068619847	-7,0763378	-0,0035122291	-0,0031509341
1,6523438	0	-0,00062584877	-6,1403027	-0,00074350444	-0,0004072584
1,6621094	0	-0,00029951334	-7,0065446	-0,0037240435	-0,0033743517
1,671875	0	-0,00054724514	-6,3996949	-0,00059305981	-0,00026255724
1,6816406	0	-0,00049844384	-6,9720111	-0,0036952242	-0,0034143773
1,6914063	0	-0,0013493001	-7,6865964	-0,00055617711	-0,00025761937
1,7011719	0	-0,0018529594	-6,270781	-0,0038219842	-0,0034772931
1,7109375	0	-0,00060759485	-7,538013	-0,00050749909	-0,00019155623
1,7207031	0	-0,001366064	-7,1146154	-0,0039066123	-0,0035296052
1,7304688	0	-0,0022165477	-6,9012122	-0,00022761291	0,00019219081
1,7402344	0	-0,00020004809	-7,6474247	-0,0042451401	-0,0038816219
1,75	0	-0,0017564744	-6,9370866	-7,5271382e-05	0,0003349641
1,7597656	0	-0,0016789883	-7,5135937	-0,0042478405	-0,0038599372
1,7695313	0	-0,0012278557	-7,5082293	3,0628871e-05	0,00033172773
1,7792969	0	0,00024922192	-6,449707	-0,0044008587	-0,0040019555
1,7890625	0	-0,00080391765	-8,0722198	-0,00012050848	0,00024780567
1,7988281	0	-0,00055991113	-7,4385481	-0,0040976475	-0,0037156416
1,8085938	0	-0,00080913305	-6,8541059	-0,00019436426	0,00019844036
1,8183594	0	-0,0012159348	-7,768292	-0,0041176742	-0,0037690029
1,828125	0	-0,00076070428	-6,9127231	-0,00035603036	1,8281735e-05
1,8378906	0	-0,0012051314	-7,5479598	-0,003934287	-0,0035223074
1,8476563	0	-0,0020261854	-7,8996086	-0,0005051191	-0,0001580375
1,8574219	0	-0,00040493906	-7,2243624	-0,003851634	-0,0034876415
1,8671875	0	-0,00085830688	-8,4005671	-0,00044854634	-9,7312186e-05
1,8769531	0	-0,0016450882	-7,4120054	-0,0036410799	-0,0033122508
1,8867188	0	-0,0015720725	-7,328186	-0,0008298941	-0,00046656304
1,8964844	0	-0,00068247318	-8,4644365	-0,0032945774	-0,0029010803
1,90625	0	-0,0010687858	-7,3792038	-0,0010473439	-0,00080903247
1,9160156	0	-0,0014565885	-7,5016356	-0,0029324275	-0,0025438741
1,9257813	0	-0,00072009861	-7,3601494	-0,0015130618	-0,0012808611
1,9355469	0	-0,0016480684	-6,7212248	-0,0025867936	-0,0021734685
1,9453125	0	7,674098e-05	-8,1911869	-0,0015889119	-0,0013411702
1,9550781	0	-0,0016007572	-7,3959122	-0,002557673	-0,002101393
1,9648438	0	-0,00043660402	-7,3724427	-0,0018537928	-0,0015923578
1,9746094	0	-0,0002425164	-8,4165487	-0,0024753695	-0,0019750961
1,984375	0	-0,0013817102	-7,2535315	-0,0018545601	-0,0015894232
1,9941406	0	-0,00072345138	-7,8112073	-0,0022399509	-0,0018529147
2,0039063	0	-0,00096485019	-7,532928	-0,0021489244	-0,0018019725
2,0136719	0	-0,00036656857	-7,2825327	-0,0018772767	-0,0015837282
2,0234375	0	-0,0011742115	-8,2867966	-0,0025432585	-0,0021245079
2,0332031	0	-0,00093020499	-7,3846803	-0,0014412069	-0,0010949398
2,0429688	1	-0,00062175095	-6,7822447	-0,0032329487	-0,0028948553
2,0527344	1	-0,00037774444	-8,0597591	-0,00090083946	-0,00066611124
2,0625	1	-0,00062920153	-7,2384996	-0,0034531355	-0,0031701382
2,0722656	1	-0,00087656081	-7,8937969	-0,00067783229	-0,00033112729
2,0820313	1	-0,00069253147	-7,0634856	-0,0036947432	-0,0033642401
2,0917969	1	-0,00077225268	-7,2678924	-0,00064066891	-0,00028681324
2,1015625	1	-0,0010430813	-8,9066105	-0,0036757616	-0,0033860889
2,1113281	1	-0,0011831522	-8,0726671	-0,00049504393	-8,8393288e-05
2,1210938	1	-0,00080168247	-8,0474653	-0,0039094533	-0,0035036763
2,1308594	1	-0,00078007579	-8,9784155	-0,00044471453	-7,0111993e-05
2,140625	1	-0,0012733042	-8,8120623	-0,0038810549	-0,0035800124
2,1503906	1	-0,0011868775	-9,9228325	-0,00026697307	8,5280008e-05
2,1601563	1	-0,0012908131	-8,6686764	-0,0042430535	-0,0038869188
2,1699219	1	-0,0010903925	-9,002388	-2,6668422e-05	0,00033473698
2,1796875	1	-0,0016417354	-11,036955	-0,0043875538	-0,0040014661
2,1894531	1	-0,0016067177	-10,335557	-6,5051718e-05	0,00030620632
2,1992188	1	-0,0019140542	-9,4694271	-0,0043730326	-0,0039393245
2,2089844	1	-0,0014606863	-10,757726	-4,9899973e-06	0,00032652746
2,21875	1	-0,0029679388	-11,536405	-0,0041541653	-0,003724114
2,2285156	1	-0,0017799437	-12,094695	-0,00037349004	7,3062074e-06
2,2382813	1	-0,0020734966	-11,902862	-0,0041054767	-0,0037049744
2,2480469	1	-0,0027772039	-11,854582	-0,00030709023	0,00010217007
2,2578125	1	-0,0018272549	-14,013648	-0,0040032244	-0,003609539
2,2675781	1	-0,0022947788	-13,609081	-0,00044077009	-9,5486866e-05
2,2773438	1	-0,0020414591	-13,531409	-0,0037950287	-0,0034088639
2,2871094	1	-0,0023454428	-14,376472	-0,00054458535	-0,00018368532
2,296875	1	-0,0030010939	-14,603398	-0,0037276538	-0,0034056017
2,3066406	1	-0,0020511448	-15,865713	-0,00075543788	-0,0004310717
2,3164063	1	-0,0020489097	-15,473776	-0,0032568236	-0,0028997571
2,3261719	1	-0,002784282	-14,892463	-0,0012211808	-0,00097227545
2,3359375	1	-0,0025078654	-17,601213	-0,0029367546	-0,002529751
2,3457031	1	-0,002766028	-17,805956	-0,0013471919	-0,0011531337
2,3554688	1	-0,002278015	-17,377026	-0,0026118879	-0,0021643282
2,3652344	1	-0,002130121	-17,958786	-0,0016864954	-0,001483938
2,375	1	-0,0032249838	-19,303858	-0,0025495556	-0,0021183556
2,3847656	1	-0,0036429614	-21,190847	-0,001698899	-0,0014779973
2,3945313	1	-0,0030860305	-20,008888	-0,002495205	-0,0019488594
2,4042969	1	-0,0039435923	-19,630529	-0,001993275	-0,001628566
2,4140625	1	-0,0037156045	-22,054575	-0,0022090035	-0,0017666194
2,4238281	1	-0,0036351383	-22,200867	-0,0021258949	-0,0018401175
2,4335938	1	-0,0037036836	-22,151749	-0,0018721401	-0,0015848391
2,4433594	1	-0,0035822392	-23,272242	-0,0027107224	-0,0022296815
2,453125	1	-0,0031437725	-23,535658	-0,0014554089	-0,0011404417
2,4628906	1	-0,0035598874	-25,917236	-0,0031648311	-0,0027983168
2,4726563	1	-0,0042814761	-25,800671	-0,00086138118	-0,00062908331
2,4824219	1	-0,0046491623	-25,2169	-0,0035366872	-0,0031721368
2,4921875	1	-0,0049751252	-26,896465	-0,00067311543	-0,00036593384
2,5019531	1	-0,0048547983	-28,151293	-0,0036868122	-0,0033605881
2,5117188	1	-0,0050786883	-27,911234	-0,00064508361	-0,0002903936
2,5214844	1	-0,0050563365	-28,279591	-0,0037338538	-0,0034290883
2,53125	1	-0,0047635287	-29,030777	-0,00063100189	-0,00025726078
2,5410156	1	-0,00497289	-31,379723	-0,0037942426	-0,0034166325
2,5507813	1	-0,0053979456	-31,34301	-0,00037568418	-7,806869e-05
2,5605469	1	-0,0063739717	-31,740311	-0,0040366417	-0,0036571093
2,5703125	1	-0,0060271472	-33,332428	-0,00030215626	0,0001122466
2,5800781	1	-0,0069476664	-33,866634	-0,0042163278	-0,0038448637
2,5898438	1	-0,0055514276	-34,987015	-1,8759456e-05	0,00037798352
2,5996094	1	-0,0063218176	-35,019535	-0,0044678892	-0,0040851869
2,609375	1	-0,0073697418	-35,102627	-2,0460429e-05	0,00034399971
2,6191406	1	-0,0072788447	-37,355068	-0,0041813096	-0,0038336322
2,6289063	1	-0,0071387738	-38,153416	-8,8126835e-05	0,00022546003
2,6386719	1	-0,0069595873	-37,786236	-0,0041668406	-0,0038091976
2,6484375	1	-0,0065490603	-39,546322	-0,00036292462	2,2138793e-05
2,6582031	1	-0,0078298151	-40,312653	-0,0039489744	-0,003578952
2,6679688	1	-0,0075701624	-41,41761	-0,0003546958	1,540684e-05
2,6777344	1	-0,007833913	-42,140186	-0,0040661041	-0,0036824264
2,6875	1	-0,0072613358	-42,765251	-0,00037855862	4,9647078e-05
2,6972656	1	-0,0079706311	-44,174866	-0,0038126849	-0,0035287086
2,7070313	1	-0,0081893057	-44,872574	-0,00053738197	-0,00019388653
2,7167969	1	-0,0076506287	-45,045578	-0,0036847035	-0,0033382508
2,7265625	1	-0,00856556	-46,049561	-0,00075012271	-0,00047634216
2,7363281	1	-0,0090353191	-47,15139	-0,0032084908	-0,0029044461
2,7460938	1	-0,0091273338	-48,498978	-0,0012449527	-0,00087596849
2,7558594	1	-0,0093463808	-48,9939	-0,0028447458	-0,00239193
2,765625	1	-0,0099435449	-50,128029	-0,0013574166	-0,0011999046
2,7753906	1	-0,0091936439	-51,361454	-0,0026392667	-0,0021742042
2,7851563	1	-0,010522828	-51,620064	-0,0017511754	-0,0014878194
2,7949219	1	-0,010208786	-52,546597	-0,002597241	-0,0021406929
2,8046875	1	-0,010640547	-53,943245	-0,0016359175	-0,0014118154
2,8144531	1	-0,0094715506	-54,231865	-0,0023811113	-0,0019210826
2,8242188	1	-0,010149181	-55,700317	-0,0019442368	-0,0016194261
2,8339844	1	-0,010387599	-56,648869	-0,0022998264	-0,001817809
2,84375	1	-0,010806695	-57,624691	-0,0021652442	-0,0018444209
2,8535156	1	-0,012376532	-58,830566	-0,0018793865	-0,0015227057
2,8632813	1	-0,010918826	-59,550068	-0,0026833026	-0,0023289423
2,8730469	1	-0,011460856	-60,680061	-0,001412937	-0,0011455693
2,8828125	1	-0,01225993	-61,421356	-0,0030877842	-0,0026805438
2,8925781	1	-0,011748821	-62,415451	-0,00087852939	-0,00055253087
2,9023438	1	-0,012664497	-63,047112	-0,0036155819	-0,0032712345
2,9121094	1	-0,011797622	-64,361229	-0,00065045664	-0,00036419471
2,921875	1	-0,012138113	-64,752213	-0,0037248074	-0,0033014489
2,9316406	1	-0,011620298	-66,570801	-0,00065972941	-0,00028071774
2,9414063	1	-0,013069436	-66,880768	-0,003764075	-0,0034212507
2,9511719	1	-0,013214722	-67,872185	-0,00058396824	-0,00025574226
2,9609375	1	-0,013754889	-69,045868	-0,0037444714	-0,0033651418
2,9707031	1	-0,013684854	-70,785957	-0,00046632427	-5,5801458e-05
2,9804688	1	-0,013950095	-70,902855	-0,0040702452	-0,0037177186
2,9902344	1	-0,015215576	-71,354973	-0,0003299526	3,5988196e-05
3	1	-0,014125183	-72,854836	-0,0041865609	-0,0037907741
3,0097656	1	-0,015520304	-74,615868	-6,6486537e-05	0,0002953989
3,0195313	1	-0,014504418	-74,703995	-0,0043437257	-0,0039610825
3,0292969	1	-0,014601275	-75,859238	9,2246482e-05	0,00048400529
3,0390625	1	-0,014420226	-77,346642	-0,004269592	-0,0038925288
3,0488281	1	-0,015361235	-77,807365	-0,00023491346	0,00011927248
3,0585938	1	-0,015695021	-78,771057	-0,0041770046	-0,0038055729
3,0683594	1	-0,015727058	-79,207809	-0,00024015681	0,00012421701
3,078125	1	-0,015907735	-80,677605	-0,0039718505	-0,0035865011
3,0878906	1	-0,016596541	-82,041115	-0,00041961946	-5,4710661e-05
3,0976563	1	-0,016224384	-82,257149	-0,0039618281	-0,0036098757
3,1074219	1	-0,016473979	-82,448532	-0,00045426583	-4,700536e-05
3,1171875	1	-0,016229972	-84,583908	-0,0039713541	-0,0035598171
3,1269531	1	-0,016266853	-86,107117	-0,00038085927	-1,7157654e-05
3,1367188	1	-0,017828867	-86,691902	-0,0036306996	-0,0032569147
3,1464844	1	-0,017243251	-86,865288	-0,00069826492	-0,00049793371
3,15625	1	-0,017547235	-88,288544	-0,0033580475	-0,0029537496
3,1660156	1	-0,016934797	-89,702744	-0,0011436609	-0,00083862158
3,1757813	1	-0,017471984	-89,515533	-0,0028230429	-0,0024036989
3,1855469	1	-0,018265471	-89,779015	-0,0015795772	-0,00130516
3,1953125	1	-0,017931312	-91,586151	-0,0026811901	-0,0022670396
3,2050781	1	-0,018127635	-92,824486	-0,0016141472	-0,001376497
3,2148438	1	-0,019417331	-93,897881	-0,0025106596	-0,0020615312
3,2246094	1	-0,018294528	-94,128265	-0,0017694691	-0,0014702963
3,234375	1	-0,019177422	-94,73188	-0,0024399743	-0,0019959798
3,2441406	1	-0,018758327	-96,833557	-0,001864892	-0,0015829839
3,2539063	1	-0,018201768	-96,66732	-0,002240618	-0,0018010368
3,2636719	1	-0,018776208	-96,894691	-0,0022310019	-0,0018255127
3,2734375	1	-0,019346923	-98,454842	-0,0018916138	-0,0015568179
3,2832031	1	-0,019678101	-99,569748	-0,0025885554	-0,002219087
3,2929688	1	-0,019655377	-100,6262	-0,0013025384	-0,0011230101
3,3027344	1	-0,019335374	-100,57831	-0,0031462589	-0,0027123485
3,3125	1	-0,020473078	-101,56586	-0,0010077424	-0,00067369849
3,3222656	1	-0,019997358	-103,76199	-0,0035332083	-0,0032372552
3,3320313	1	-0,019814447	-103,54752	-0,00068975118	-0,00036709319
3,3417969	1	-0,020926818	-103,40056	-0,0037250624	-0,0033266402
3,3515625	1	-0,020937622	-104,46326	-0,00063287152	-0,00028071573
3,3613281	1	-0,019654259	-105,66568	-0,0037294442	-0,0033906472
3,3710938	1	-0,020375848	-107,07021	-0,00058620772	-0,00019483744
3,3808594	1	-0,02119951	-106,33858	-0,0037627283	-0,0034322343
3,390625	1	-0,020926446	-107,57715	-0,00052263087	-0,00014320202
3,4003906	1	-0,021348894	-109,80322	-0,0040284637	-0,0036546856
3,4101563	1	-0,021181256	-110,1457	-0,00025488247	0,00011880107
3,4199219	1	-0,022481754	-109,68212	-0,004206846	-0,0038447087
3,4296875	1	-0,020995364	-110,50634	-0,00014220583	0,00029669522
3,4394531	1	-0,022447854	-111,44562	-0,0042836927	-0,0039139735
3,4492188	1	-0,021645054	-113,15581	8,7246008e-05	0,0004535488
3,4589844	1	-0,022053346	-112,36214	-0,0044272072	-0,0040464327
3,46875	1	-0,022403523	-112,44916	-0,0002002265	0,00017951697
3,4785156	1	-0,022887066	-114,71764	-0,0041092713	-0,0037860337
3,4882813	1	-0,023403764	-115,62299	-0,00018869454	0,00020827603
3,4980469	1	-0,022815913	-115,79403	-0,0040494599	-0,0037145955
3,5078125	1	-0,022660941	-116,14709	-0,00047868351	-9,8741613e-05
3,5175781	1	-0,022539496	-116,49488	-0,0038967303	-0,0035081482
3,5273438	1	-0,022745505	-118,13656	-0,00043148422	-9,4431511e-05
3,5371094	1	-0,023361668	-118,01641	-0,0039116857	-0,0035563782
3,546875	1	-0,024120137	-117,54586	-0,00048371818	-0,00010756489
3,5566406	1	-0,022490323	-118,88707	-0,0036278758	-0,0032790715
3,5664063	1	-0,024995953	-119,84272	-0,00074340758	-0,00048252917
3,5761719	1	-0,023434311	-120,10915	-0,0033481754	-0,0030197222
3,5859375	1	-0,02255924	-120,5701	-0,0010842909	-0,00081300538
3,5957031	1	-0,024010986	-120,29155	-0,002924127	-0,0025022801
3,6054688	1	-0,023789704	-122,17585	-0,0016186263	-0,0013014429
3,6152344	1	-0,024511293	-122,4833	-0,0026180109	-0,0022153894
3,625	1	-0,023926049	-122,10561	-0,0015816049	-0,0013539908
3,6347656	1	-0,024029985	-123,06361	-0,0025372959	-0,0020056551
3,6445313	1	-0,024709105	-123,62576	-0,0018054683	-0,0015398792
3,6542969	1	-0,025471672	-124,02831	-0,0024911745	-0,0020503507
3,6640625	1	-0,023894012	-124,01025	-0,0018601607	-0,0015743044
3,6738281	1	-0,025219098	-124,40359	-0,0022012847	-0,0017989248
3,6835938	1	-0,023682788	-125,98218	-0,0021758918	-0,0017990579
3,6933594	1	-0,025178865	-125,64836	-0,0020781655	-0,0015853473
3,703125	1	-0,024172291	-125,15171	-0,0025454739	-0,0021541084
3,7128906	1	-0,02488941	-126,92683	-0,0013490893	-0,0010381733
3,7226563	1	-0,025867298	-126,38077	-0,0031526263	-0,0027928965
3,7324219	1	-0,024258718	-126,8439	-0,0010027087	-0,00073433999
3,7421875	1	-0,024711713	-127,01785	-0,0035085196	-0,0031072572
3,7519531	1	-0,025260076	-126,59775	-0,00069708435	-0,00035054726
3,7617188	1	-0,024651363	-127,99534	-0,0037322058	-0,0033929383
3,7714844	1	-0,025406852	-128,07922	-0,0006055439	-0,00025582139
3,78125	1	-0,025439262	-128,01138	-0,0037132392	-0,0033824299
3,7910156	1	-0,025028363	-129,22878	-0,00053861993	-0,00021065133
3,8007813	1	-0,025351718	-128,45961	-0,0039237626	-0,0035153069
3,8105469	1	-0,025111064	-128,69228	-0,00051652419	-0,00020878391
3,8203125	1	-0,024797395	-128,53426	-0,0039235344	-0,0035518548
3,8300781	1	-0,025046617	-128,43115	-0,00025679081	8,4877174e-05
3,8398438	1	-0,025428459	-129,45279	-0,0042312304	-0,0039023592
3,8496094	1	-0,025479496	-129,49846	-0,00011149546	0,00032607093
3,859375	1	-0,025401264	-129,27634	-0,0042769061	-0,0038920804
3,8691406	1	-0,024979934	-130,29355	-5,6753051e-05	0,00030171988
3,8789063	1	-0,025873259	-129,92218	-0,0044297935	-0,004048218
3,8886719	1	-0,025929138	-130,07491	-5,4573611e-05	0,00031116849
3,8984375	1	-0,024911016	-130,37442	-0,0041049309	-0,0036912037
3,9082031	1	-0,025694445	-130,14072	-0,00032834359	0,00011525545
3,9179688	1	-0,025494024	-130,50198	-0,0040989271	-0,0037307327
3,9277344	1	-0,026126951	-130,05489	-0,0003241883	5,2112337e-05
3,9375	1	-0,025480241	-129,69218	-0,0039007536	-0,0035721206
3,9472656	1	-0,025861338	-130,6609	-0,00045419976	-0,00015946417
3,9570313	1	-0,025163591	-129,98723	-0,0037596056	-0,0034269802
3,9667969	1	-0,026189536	-130,20979	-0,00049324823	-0,00012170331
3,9765625	1	-0,026236102	-129,97327	-0,0037513664	-0,0034343232
3,9863281	1	-0,026136637	-130,03606	-0,00079937972	-0,00043464874
3,9960938	1	-0,026672706	-130,89499	-0,0033350899	-0,0029424801
4,0058594	1	-0,025356933	-129,73912	-0,0010331213	-0,00085767172
4,015625	1	-0,025021285	-129,36227	-0,0029415702	-0,0025568833
4,0253906	1	-0,025489926	-130,87163	-0,0014456116	-0,0011848499
4,0351563	1	-0,026424229	-129,49783	-0,0026142113	-0,0021390645
4,0449219	2	-0,025295466	-128,84361	-0,0017176989	-0,0014356828
4,0546875	2	-0,025811791	-129,21838	-0,002554914	-0,0021120706
4,0644531	2	-0,025705993	-129,16043	-0,0017317795	-0,0014685299
4,0742188	2	-0,026424602	-129,77466	-0,0025137411	-0,00197291
4,0839844	2	-0,025882199	-128,16734	-0,0019394195	-0,0016032188
4,09375	2	-0,02615042	-128,01138	-0,0022764441	-0,001851459
4,1035156	2	-0,025566295	-129,57651	-0,0020874024	-0,0017680628
4,1132813	2	-0,024832413	-128,49585	-0,0019727359	-0,0016415783
4,1230469	2	-0,025117397	-128,16652	-0,0025964144	-0,002167884
4,1328125	2	-0,025335699	-127,37018	-0,0014678281	-0,0011311491
4,1425781	2	-0,025246665	-127,55402	-0,002958955	-0,0026538558
4,1523438	2	-0,025595725	-128,01714	-0,00092272967	-0,00066783937
4,1621094	2	-0,026057661	-126,55121	-0,0034696581	-0,0031067473
4,171875	2	-0,02575554	-125,70128	-0,00070894614	-0,00037680333
4,1816406	2	-0,025750697	-126,77718	-0,0036883897	-0,003313805
4,1914063	2	-0,024963543	-125,9558	-0,000649111	-0,0003273816
4,2011719	2	-0,025492907	-125,78258	-0,0037228465	-0,0033975909
4,2109375	2	-0,024615601	-124,14951	-0,00064086157	-0,00026074189
4,2207031	2	-0,025448948	-124,59761	-0,003907559	-0,0034482926
4,2304688	2	-0,024301186	-125,64875	-0,00047479945	-7,1855742e-05
4,2402344	2	-0,024841726	-124,14661	-0,0039432198	-0,0035808338
4,25	2	-0,025532022	-122,89647	-0,00029790681	6,1484716e-05
4,2597656	2	-0,024950132	-123,47427	-0,0041858139	-0,0038239961
4,2695313	2	-0,025387108	-122,78175	-1,4202087e-05	0,00034196797
4,2792969	2	-0,025050715	-122,81499	-0,0043428894	-0,003979404
4,2890625	2	-0,024634227	-121,03551	-0,00014590783	0,00029472006
4,2988281	2	-0,025117397	-120,88096	-0,0043323487	-0,0038651093
4,3085938	2	-0,024233013	-121,84672	6,4144842e-06	0,00038613041
4,3183594	2	-0,025186315	-120,17246	-0,0041896352	-0,0037531324
4,328125	2	-0,024579465	-119,33148	-0,00038415557	1,8010505e-05
4,3378906	2	-0,024431571	-119,019	-0,0040853256	-0,0036503936
4,3476563	2	-0,024027377	-119,22855	-0,00030501731	9,9721889e-05
4,3574219	2	-0,024609268	-118,51772	-0,0040512364	-0,0036590374
4,3671875	2	-0,023902208	-116,59333	-0,00039257575	-3,1031068e-05
4,3769531	2	-0,02315864	-116,23794	-0,0038388646	-0,0034285267
4,3867188	2	-0,024071336	-117,44834	-0,00048575748	-0,00017126606
4,3964844	2	-0,023891777	-115,93055	-0,0037942838	-0,0034309919
4,40625	2	-0,024560839	-114,87108	-0,0007384147	-0,00038888474
4,4160156	2	-0,024310127	-114,61197	-0,0033547543	-0,0029458955
4,4257813	2	-0,023670867	-114,37096	-0,0011021821	-0,00084149011
4,4355469	2	-0,023848936	-113,73528	-0,0029750841	-0,0026062946
4,4453125	2	-0,024152175	-111,97105	-0,001342454	-0,0011906007
4,4550781	2	-0,023445114	-111,08497	-0,0026056657	-0,0021249426
4,4648438	2	-0,022700056	-112,05615	-0,0016427464	-0,0014118979
4,4746094	2	-0,022715703	-110,8424	-0,0024534704	-0,0020452314
4,484375	2	-0,022952259	-109,96045	-0,0016848532	-0,0014704162
4,4941406	2	-0,023030117	-109,3017	-0,0024621401	-0,0020034474
4,5039063	2	-0,022561848	-108,76061	-0,0019688681	-0,0015826852
4,5136719	2	-0,022093207	-108,5134	-0,0023110434	-0,0018698457
4,5234375	2	-0,023102015	-106,55896	-0,0020940567	-0,0017755097
4,5332031	2	-0,023303181	-105,88367	-0,0018207591	-0,0015341375
4,5429688	2	-0,022730604	-105,94161	-0,0025475253	-0,0021054447
4,5527344	2	-0,022196025	-105,34599	-0,0015416699	-0,0012548022
4,5625	2	-0,021732599	-103,91353	-0,0030564673	-0,0026621046
4,5722656	2	-0,021839887	-103,13228	-0,00092297856	-0,0006668414
4,5820313	2	-0,021703914	-102,49146	-0,0035559128	-0,0031695529
4,5917969	2	-0,021985918	-102,92804	-0,00070835405	-0,00045377007
4,6015625	2	-0,022264197	-100,63218	-0,0036627071	-0,0033396082
4,6113281	2	-0,022019073	-99,431786	-0,0006295538	-0,00032053032
4,6210938	2	-0,020477176	-99,851547	-0,0038232049	-0,0034391833
4,6308594	2	-0,020943582	-99,057838	-0,00061987404	-0,00028301057
4,640625	2	-0,021633878	-97,769539	-0,0037416881	-0,0034501776
4,6503906	2	-0,022051856	-96,2024	-0,00042196625	-6,1082872e-05
4,6601563	2	-0,021673366	-95,804703	-0,0039939983	-0,0036929615
4,6699219	2	-0,020717457	-95,810234	-0,00034137862	1,92882e-05
4,6796875	2	-0,020573288	-94,834579	-0,0042122076	-0,0037892796
4,6894531	2	-0,020107254	-92,944633	-7,1279355e-05	0,00034541817
4,6992188	2	-0,020821765	-93,15966	-0,0045276191	-0,004076119
4,7089844	2	-0,02065748	-91,769997	7,8274752e-06	0,00042282234
4,71875	2	-0,020930544	-90,828537	-0,0042531067	-0,0038474298
4,7285156	2	-0,02030246	-90,173187	3,8653525e-05	0,00035387848
4,7382813	2	-0,019527972	-88,862541	-0,0041480227	-0,0037538144
4,7480469	2	-0,019429997	-89,05867	-0,00030040988	8,2707717e-05
4,7578125	2	-0,020379573	-87,31501	-0,0038673468	-0,0035710195
4,7675781	2	-0,020230561	-86,081757	-0,00036297817	2,7222995e-06
4,7773438	2	-0,019207597	-85,728989	-0,0039841253	-0,0036358
4,7871094	2	-0,019198284	-84,654762	-0,0003545561	1,392491e-05
4,796875	2	-0,019311905	-83,998459	-0,0039116517	-0,0035521463
4,8066406	2	-0,019193813	-82,790627	-0,00053132954	-0,00017989986
4,8164063	2	-0,018937513	-81,406944	-0,0035056872	-0,0031661103
4,8261719	2	-0,019021332	-81,733452	-0,00060830102	-0,00023271923
4,8359375	2	-0,018304214	-80,570816	-0,0033668112	-0,0030022489
4,8457031	2	-0,018009916	-79,233406	-0,001123454	-0,00083355291
4,8554688	2	-0,018082932	-78,991341	-0,0028535868	-0,0024959855
4,8652344	2	-0,017999485	-77,051483	-0,0013967454	-0,001211987
4,875	2	-0,018966198	-76,517166	-0,0026641965	-0,0022720229
4,8847656	2	-0,017772242	-75,306595	-0,0016608807	-0,0014281725
4,8945313	2	-0,018168613	-74,739143	-0,0025650484	-0,0021024661
4,9042969	2	-0,018248335	-74,660408	-0,0017410975	-0,0014581789
4,9140625	2	-0,018307939	-72,885567	-0,0024508506	-0,0019629726
4,9238281	2	-0,017492846	-71,369225	-0,0018710272	-0,0015664556
4,9335938	2	-0,017308816	-71,535408	-0,0023401391	-0,0019010068
4,9433594	2	-0,016111135	-69,477928	-0,002199108	-0,0018404436
4,953125	2	-0,016875938	-68,861023	-0,0019874116	-0,0016041955
4,9628906	2	-0,017525628	-68,206902	-0,0025674116	-0,0022228647
4,9726563	2	-0,0172019	-66,8312	-0,001417174	-0,0012017367
4,9824219	2	-0,016343221	-67,485107	-0,003067778	-0,0026336722
4,9921875	2	-0,014808774	-65,351189	-0,00094151834	-0,00067650113
5,0019531	2	-0,015904754	-64,406487	-0,0035460705	-0,0031882084
5,0117188	2	-0,01546666	-64,384354	-0,000696245	-0,00039428269
5,0214844	2	-0,015795976	-62,354374	-0,0036121383	-0,003359468
5,03125	2	-0,015607104	-61,578991	-0,00064575841	-0,00028322364
5,0410156	2	-0,015775487	-60,699898	-0,0037432364	-0,0033757791
5,0507813	2	-0,015497953	-59,721729	-0,00062499149	-0,00019775964
5,0605469	2	-0,015014037	-59,305988	-0,0037673409	-0,0034176712
5,0703125	2	-0,013849139	-57,589149	-0,00048749193	-0,00015956498
5,0800781	2	-0,01453571	-56,900604	-0,0040286705	-0,0037381428
5,0898438	2	-0,014982745	-57,235714	-0,00028726135	7,950273e-05
5,0996094	2	-0,015103817	-55,619068	-0,0041849394	-0,0037806551
5,109375	2	-0,013935938	-54,627823	-8,2481129e-05	0,00025345146
5,1191406	2	-0,014188141	-53,369534	-0,0044025504	-0,004028575
5,1289063	2	-0,014197081	-53,094105	0,00013205048	0,00044609822
5,1386719	2	-0,013161078	-52,896179	-0,0043408745	-0,0039982162
5,1484375	2	-0,013754889	-50,364845	-0,00014228484	0,00015919817
5,1582031	2	-0,012750924	-49,40942	-0,0040851412	-0,0036942435
5,1679688	2	-0,013823807	-49,969276	-0,00022570151	0,00012781168
5,1777344	2	-0,01286231	-48,781334	-0,0039747627	-0,00360582
5,1875	2	-0,013272092	-47,452915	-0,0004390876	-0,00013836901
5,1972656	2	-0,012371689	-46,109856	-0,0037051793	-0,0033399393
5,2070313	2	-0,012101233	-46,146626	-0,0002396843	0,00010877604
5,2167969	2	-0,012937188	-45,603813	-0,0039824364	-0,0036554155
5,2265625	2	-0,012744591	-43,349918	-0,00047944355	-0,00015875582
5,2363281	2	-0,011225417	-42,431652	-0,0036291443	-0,0032979106
5,2460938	2	-0,011565536	-42,828339	-0,00069069723	-0,00039485874
5,2558594	2	-0,011556223	-42,031387	-0,0034413158	-0,003081941
5,265625	2	-0,011623278	-41,242039	-0,001114029	-0,00079494307
5,2753906	2	-0,010926276	-39,897522	-0,0028900141	-0,0025170457
5,2851563	2	-0,011460856	-39,697029	-0,0014020954	-0,0011535787
5,2949219	2	-0,010675564	-39,809345	-0,0026042182	-0,0022136439
5,3046875	2	-0,011871755	-37,590263	-0,0016090034	-0,0014153869
5,3144531	2	-0,01109466	-36,076717	-0,002445292	-0,0020062465
5,3242188	2	-0,010304525	-36,519562	-0,0016210933	-0,0013628399
5,3339844	2	-0,010740384	-35,876278	-0,002441318	-0,0020114523
5,34375	2	-0,01126565	-34,551544	-0,001823494	-0,0015173533
5,3535156	2	-0,010050833	-33,593269	-0,0022880603	-0,0018890755
5,3632813	2	-0,010995567	-33,21072	-0,0022329546	-0,0017844345
5,3730469	2	-0,011350214	-33,942795	-0,0019884619	-0,0015281996
5,3828125	2	-0,0099271536	-31,700413	-0,0023340846	-0,0021226131
5,3925781	2	-0,010341406	-30,364506	-0,0012677977	-0,0010871753
5,4023438	2	-0,0092558563	-30,462238	-0,0030618452	-0,0027307277
5,4121094	2	-0,0098038465	-30,164066	-0,001095236	-0,00080766797
5,421875	2	-0,0091802329	-29,395893	-0,0035091527	-0,0031528817
5,4316406	2	-0,008552894	-27,619991	-0,00073679141	-0,00040597963
5,4414063	2	-0,0092424452	-27,382336	-0,0035926311	-0,0033003148
5,4511719	2	-0,0094536692	-27,926378	-0,0005278131	-0,00017538652
5,4609375	2	-0,010284781	-26,749392	-0,0037874279	-0,0033991975
5,4707031	2	-0,0082675368	-25,352518	-0,00058528548	-0,0002013679
5,4804688	2	-0,0081658363	-25,239084	-0,0038521981	-0,0035149087
5,4902344	2	-0,0088926405	-25,201981	-0,00055035314	-0,00018186534
5,5	2	-0,0096369535	-24,462305	-0,0038969363	-0,0035896318
5,5097656	2	-0,0081133097	-23,283306	-0,00024985246	0,0001366331
5,5195313	2	-0,0085286796	-22,299383	-0,0041786279	-0,0038094372
5,5292969	2	-0,0077657402	-23,398977	-0,00010777745	0,00027060261
5,5390625	2	-0,0083602965	-22,292677	-0,0042807888	-0,0039227311
5,5488281	2	-0,0077720731	-20,6553	5,71087e-05	0,00040603598
5,5585938	2	-0,0081881881	-20,843893	-0,0044776709	-0,0041028741
5,5683594	2	-0,0083234161	-20,474083	-0,00011303651	0,00024933071
5,578125	2	-0,0072922558	-20,975937	-0,0040828171	-0,003692999
5,5878906	2	-0,0065211207	-18,837097	-0,00022966618	0,0001888477
5,5976563	2	-0,0075206161	-17,993879	-0,0040630493	-0,0037473559
5,6074219	2	-0,0076912344	-18,752609	-0,0004916474	-0,00013639196
5,6171875	2	-0,0063743442	-18,975512	-0,0039036581	-0,0035137157
5,6269531	2	-0,0069916248	-17,324389	-0,00047797192	-0,00010693813
5,6367188	2	-0,0065602362	-17,403736	-0,0038571157	-0,0035072805
5,6464844	2	-0,0060871243	-16,876627	-0,00040515268	-5,9400463e-05
5,65625	2	-0,0071015209	-17,383396	-0,0037627716	-0,0033748043
5,6660156	2	-0,0063363463	-16,052294	-0,00069588801	-0,00038839164
5,6757813	2	-0,0057242811	-15,219245	-0,0033589776	-0,0029816031
5,6855469	2	-0,005883351	-15,699361	-0,0010284192	-0,00079379312
5,6953125	2	-0,0062286854	-15,64756	-0,0029873268	-0,0026461019
5,7050781	2	-0,0064320862	-13,856348	-0,0015008498	-0,0012084184
5,7148438	2	-0,0068493187	-13,678596	-0,0026615947	-0,0021909426
5,7246094	2	-0,005838275	-13,766549	-0,001610429	-0,001405636
5,734375	2	-0,0063989311	-14,202297	-0,0024850869	-0,0020280762
5,7441406	2	-0,0069145113	-13,734307	-0,0017595664	-0,001510437
5,7539063	2	-0,0057775527	-12,859069	-0,00253284	-0,0020451962
5,7636719	2	-0,0050615519	-13,024248	-0,0019171929	-0,0015735514
5,7734375	2	-0,0053063035	-13,266765	-0,0023137638	-0,0018431869
5,7832031	2	-0,0041641295	-11,477451	-0,0020973242	-0,0017463126
5,7929688	2	-0,0041622669	-12,580957	-0,001890408	-0,0014860965
5,8027344	2	-0,0051733106	-11,420567	-0,0024579121	-0,002053411
5,8125	2	-0,0050611794	-11,446103	-0,0014208679	-0,0011311776
5,8222656	2	-0,0058177859	-11,770148	-0,0030748434	-0,0027674758
5,8320313	2	-0,0049054623	-10,989066	-0,00094294455	-0,00067870168
5,8417969	2	-0,0046625733	-11,90979	-0,00330558	-0,0029565848
5,8515625	2	-0,0057402998	-11,421852	-0,00075962674	-0,00041233702
5,8613281	2	-0,005146116	-10,728054	-0,0036905562	-0,0033437833
5,8710938	2	-0,0049803406	-11,148826	-0,00065636646	-0,00026741455
5,8808594	2	-0,0044766814	-10,26744	-0,0037606468	-0,0033694271
5,890625	2	-0,0053118914	-10,58232	-0,00055555534	-0,00022330187
5,9003906	2	-0,0051610172	-10,982305	-0,0039015629	-0,0035431294
5,9101563	2	-0,0042945147	-9,9752474	-0,00037668229	-5,3833508e-05
5,9199219	2	-0,0051241368	-11,055842	-0,0037914219	-0,0034497068
5,9296875	2	-0,0048995018	-10,629036	-0,00031095813	0,00011143627
5,9394531	2	-0,0037197024	-10,200274	-0,0042242291	-0,0038289556
5,9492188	2	-0,004260987	-10,826625	-9,2614209e-05	0,00031049532
5,9589844	2	-0,0044628978	-10,453183	-0,0041855532	-0,0037611139
5,96875	2	-0,0056084245	-11,293441	0,00011990327	0,00054872216
5,9785156	2	-0,0044632703	-10,746494	-0,0044386946	-0,0040715043
5,9882813	2	-0,0052772462	-10,117516	-2,2442837e-05	0,00038393293
5,9980469	2	-0,0050619245	-11,515282	-0,0040773917	-0,0036944253
6,0078125	2	-0,0043842942	-10,57405	-0,00027669419	5,9678332e-05
6,0175781	2	-0,0044424087	-10,196194	-0,0041532293	-0,0037298249
6,0273438	2	-0,0045154244	-11,405368	-0,00030617593	8,7100125e-05
6,0371094	3	-0,0037737191	-10,896585	-0,0038001146	-0,0034069526
6,046875	3	-0,004677847	-11,313669	-0,00038489903	-1,5162514e-05
6,0566406	3	-0,0053469092	-11,402908	-0,0037273138	-0,0033980128
6,0664063	3	-0,0036992133	-10,886249	-0,00042436528	-9,2579568e-05
6,0761719	3	-0,0049833208	-12,487527	-0,0037813634	-0,0033786704
6,0859375	3	-0,0058982521	-11,948236	-0,00073476724	-0,00043207267
6,0957031	3	-0,0051312149	-11,883304	-0,0033097926	-0,0028955187
6,1054688	3	-0,0049967319	-12,482498	-0,0010699384	-0,00079763855
6,1152344	3	-0,0048696995	-12,61577	-0,0030375046	-0,00270371
6,125	3	-0,0048372895	-13,19496	-0,0015062761	-0,0011547225
6,1347656	3	-0,0055737793	-12,91668	-0,0025817512	-0,0021826655
6,1445313	3	-0,0054400414	-12,464113	-0,0016973306	-0,0013613463
6,1542969	3	-0,0051025301	-14,077742	-0,0026780877	-0,0021679972
6,1640625	3	-0,0048775226	-14,689285	-0,0017996281	-0,0014816213
6,1738281	3	-0,0054802746	-13,890378	-0,002332398	-0,0018484575
6,1835938	3	-0,0050671399	-15,059319	-0,0018784129	-0,0015726616
6,1933594	3	-0,0051222742	-14,872178	-0,0023210593	-0,0018695806
6,203125	3	-0,0055126846	-15,733838	-0,0020718134	-0,00175244
6,2128906	3	-0,0052750111	-15,371348	-0,0019153734	-0,0015758489
6,2226563	3	-0,0042106956	-15,564971	-0,0026320808	-0,0021827682
6,2324219	3	-0,0056654215	-17,381273	-0,0015020189	-0,0012029695
6,2421875	3	-0,0045262277	-17,425529	-0,0032003133	-0,0027913433
6,2519531	3	-0,0060990453	-16,862658	-0,00089353905	-0,00060265802
6,2617188	3	-0,0054046512	-17,460398	-0,0034891206	-0,0031427969
6,2714844	3	-0,0064767897	-18,457565	-0,00072028663	-0,00042122183
6,28125	3	-0,005466491	-19,664225	-0,003650408	-0,0032861987
6,2910156	3	-0,0064648688	-19,104034	-0,00062867545	-0,00028638612
6,3007813	3	-0,0062543899	-18,698574	-0,0037805727	-0,0034383805
6,3105469	3	-0,0063057989	-21,042152	-0,00062331324	-0,00027915961
6,3203125	3	-0,0062264502	-21,582729	-0,003912909	-0,0035365033
6,3300781	3	-0,006583333	-21,010693	-0,00043661988	-5,8263231e-05
6,3398438	3	-0,0073771924	-21,521654	-0,0039601391	-0,0035585393
6,3496094	3	-0,0065714121	-22,508036	-0,00032964352	9,957912e-06
6,359375	3	-0,0066824257	-23,714808	-0,0042315652	-0,0038198323
6,3691406	3	-0,0058628619	-23,777336	-4,2829197e-06	0,00034850379
6,3789063	3	-0,0065270811	-23,282579	-0,004401403	-0,0040038703
6,3886719	3	-0,0067491084	-25,124029	-9,4605348e-05	0,00031391176
6,3984375	3	-0,0067196786	-25,994406	-0,0042964132	-0,0038721866
6,4082031	3	-0,0070475042	-26,023462	-4,3347973e-05	0,00032333401
6,4179688	3	-0,0075481832	-26,321188	-0,0041781804	-0,0038471045
6,4277344	3	-0,0073954463	-27,133617	-0,00037133752	-1,1327447e-05
6,4375	3	-0,006846711	-29,10236	-0,0040531945	-0,0036213782
6,4472656	3	-0,0073723495	-28,570387	-0,00029671326	0,00010844668
6,4570313	3	-0,0066366047	-28,407778	-0,0039909384	-0,0035726335
6,4667969	3	-0,0081259757	-30,211565	-0,00033498654	6,6173925e-05
6,4765625	3	-0,0080917031	-31,696836	-0,0036471114	-0,0033381083
6,4863281	3	-0,0079225749	-31,617601	-0,0004819897	-6,6882712e-05
6,4960938	3	-0,0079162419	-31,589325	-0,003655887	-0,0033240907
6,5058594	3	-0,0078015029	-32,613873	-0,00078283245	-0,00042223925
6,515625	3	-0,0077717006	-35,211033	-0,0033165656	-0,0029428164
6,5253906	3	-0,0085704029	-34,642181	-0,0011221129	-0,00091220753
6,5351563	3	-0,0086087734	-34,437664	-0,0028592392	-0,0024676383
6,5449219	3	-0,0088904053	-35,654549	-0,0014105502	-0,0011807205
6,5546875	3	-0,0089559704	-36,743359	-0,0026144923	-0,0021866043
6,5644531	3	-0,0093121082	-37,854965	-0,0016591625	-0,0014115206
6,5742188	3	-0,0092569739	-37,868992	-0,0026561008	-0,002059066
6,5839844	3	-0,0094018877	-38,538204	-0,0018623858	-0,0014660992
6,59375	3	-0,009290874	-41,278805	-0,0024284869	-0,0019306107
6,6035156	3	-0,0098638237	-41,189735	-0,0018569807	-0,0015483098
6,6132813	3	-0,009354949	-40,831158	-0,0023687761	-0,0018692181
6,6230469	3	-0,01000464	-42,157341	-0,0021868749	-0,0018465405
6,6328125	3	-0,010471791	-43,167137	-0,001916818	-0,0016129516
6,6425781	3	-0,010673702	-44,865368	-0,0026177943	-0,0021729534
6,6523438	3	-0,010135397	-44,352951	-0,0015028676	-0,0011460558
6,6621094	3	-0,010343269	-44,904369	-0,0031255879	-0,0028039238
6,671875	3	-0,01042895	-47,022366	-0,00087004551	-0,00058106269
6,6816406	3	-0,011174753	-47,542824	-0,0035006809	-0,0031831409
6,6914063	3	-0,011345372	-47,692974	-0,0007507659	-0,00043317585
6,7011719	3	-0,010965765	-49,347618	-0,0036824576	-0,0033202176
6,7109375	3	-0,010399893	-49,769505	-0,00068681187	-0,00029661119
6,7207031	3	-0,011369213	-51,685722	-0,0037243764	-0,0033967339
6,7304688	3	-0,01215525	-51,82827	-0,0005867923	-0,00026126712
6,7402344	3	-0,011600927	-52,706581	-0,0037517222	-0,0034833043
6,75	3	-0,012964383	-54,47477	-0,0003569953	3,6863821e-06
6,7597656	3	-0,01170449	-55,058544	-0,004054103	-0,0036618973
6,7695313	3	-0,011589006	-55,232273	-0,0003395637	4,8572056e-05
6,7792969	3	-0,011908263	-56,100357	-0,0041585956	-0,0038143259
6,7890625	3	-0,012841076	-57,272873	-4,5883935e-05	0,00028624621
6,7988281	3	-0,013281405	-59,063248	-0,0044439756	-0,0040066154
6,8085938	3	-0,012939423	-59,070847	5,5059063e-05	0,0003910641
6,8183594	3	-0,013059005	-59,324371	-0,0042263847	-0,0038832715
6,828125	3	-0,013291836	-61,387493	-0,00013717028	0,00019051433
6,8378906	3	-0,013555214	-62,439201	-0,0042473343	-0,0038474286
6,8476563	3	-0,013294816	-62,916859	-0,00032567681	7,5131014e-05
6,8574219	3	-0,014611334	-63,504368	-0,003891208	-0,0035733283
6,8671875	3	-0,013798848	-64,893425	-0,0004727178	-4,5261768e-05
6,8769531	3	-0,013949722	-66,415962	-0,0039919219	-0,0035968735
6,8867188	3	-0,014121458	-66,721069	-0,00032009717	6,9220187e-06
6,8964844	3	-0,014752895	-67,012695	-0,0038899861	-0,0035686167
6,90625	3	-0,015680492	-69,199486	-0,00054607226	-0,00023826072
6,9160156	3	-0,014178827	-69,483803	-0,0036416475	-0,0032639811
6,9257813	3	-0,015507638	-70,957336	-0,00069772941	-0,00039292095
6,9355469	3	-0,01488477	-71,185936	-0,0033406643	-0,0029957178
6,9453125	3	-0,014775991	-71,949921	-0,0011674289	-0,00090494665
6,9550781	3	-0,015809759	-73,264763	-0,0027480309	-0,0023567672
6,9648438	3	-0,016373023	-74,672417	-0,0013961105	-0,0012673894
6,9746094	3	-0,016960502	-74,916893	-0,0026800723	-0,0023525718
6,984375	3	-0,015857071	-76,780853	-0,0017467779	-0,0014469279
6,9941406	3	-0,016943365	-76,920723	-0,0024996032	-0,0020856564
7,0039063	3	-0,016710907	-77,898277	-0,0016994001	-0,0014179128
7,0136719	3	-0,016554072	-79,070625	-0,0023379147	-0,0019146375
7,0234375	3	-0,016660988	-79,768005	-0,0017400882	-0,0014790985
7,0332031	3	-0,016437471	-81,458572	-0,0022865927	-0,0018334358
7,0429688	3	-0,017519295	-82,23362	-0,002200061	-0,00183585
7,0527344	3	-0,017185509	-82,942734	-0,0019397916	-0,001562401
7,0625	3	-0,017900392	-84,431084	-0,0026771929	-0,002330536
7,0722656	3	-0,017928332	-84,841339	-0,001309326	-0,0010971654
7,0820313	3	-0,01780577	-85,529449	-0,0031732623	-0,0027600953
7,0917969	3	-0,017291307	-86,956039	-0,00093014934	-0,00062817172
7,1015625	3	-0,018104538	-87,735222	-0,0035244259	-0,0032231642
7,1113281	3	-0,019282103	-88,972115	-0,00068836892	-0,00035374414
7,1210938	3	-0,018672273	-88,702888	-0,0037425682	-0,0033317271
7,1308594	3	-0,019145757	-90,102104	-0,00064001331	-0,00033862138
7,140625	3	-0,018529221	-92,230156	-0,0037317779	-0,0033770259
7,1503906	3	-0,019350275	-92,567505	-0,0005970092	-0,00023045273
7,1601563	3	-0,019909814	-93,034767	-0,003775771	-0,0034352876
7,1699219	3	-0,019520149	-94,017464	-0,00048454647	-0,00011320158
7,1796875	3	-0,020072609	-94,862747	-0,0041085193	-0,0037104136
7,1894531	3	-0,019904226	-96,284935	-0,00010581061	0,0002851981
7,1992188	3	-0,019208342	-95,968658	-0,0042553651	-0,0038502347
7,2089844	3	-0,01976639	-97,064507	-1,0503572e-06	0,00033945977
7,21875	3	-0,020614639	-99,12059	-0,004250301	-0,0038723822
7,2285156	3	-0,020636618	-99,508003	0,0002079962	0,00060445606
7,2382813	3	-0,020566583	-100,05031	-0,0043548546	-0,0039515337
7,2480469	3	-0,020651147	-100,81519	-0,00021722648	0,00015397316
7,2578125	3	-0,021482632	-102,19373	-0,0042505194	-0,0038824975
7,2675781	3	-0,02120845	-103,11893	-0,00017792787	0,00019998738
7,2773438	3	-0,020524114	-102,81271	-0,0038869893	-0,0036041704
7,2871094	3	-0,020917878	-104,00483	-0,00045957902	-9,2800299e-05
7,296875	3	-0,020470098	-105,91937	-0,0039541149	-0,0035376926
7,3066406	3	-0,02172552	-106,07947	-0,000408411	-3,0904066e-05
7,3164063	3	-0,022150204	-106,04142	-0,0039089075	-0,0035861463
7,3261719	3	-0,020873174	-107,17839	-0,00053057767	-0,0001549125
7,3359375	3	-0,021169707	-108,39461	-0,0036638789	-0,0033422417
7,3457031	3	-0,021509826	-109,99142	-0,00071850501	-0,00050288928
7,3554688	3	-0,02249144	-109,65413	-0,0033397346	-0,0028863118
7,3652344	3	-0,021239743	-110,04578	-0,0011950445	-0,0008676225
7,375	3	-0,021812692	-112,40439	-0,0028274229	-0,0023562487
7,3847656	3	-0,022575632	-112,70765	-0,0014829934	-0,0013247547
7,3945313	3	-0,022753328	-112,51956	-0,0026656999	-0,0022050987
7,4042969	3	-0,023237616	-112,7566	-0,0017782176	-0,0014583771
7,4140625	3	-0,022000447	-114,36476	-0,0024905929	-0,0020519998
7,4238281	3	-0,022632256	-116,05197	-0,0017130267	-0,0014722324
7,4335938	3	-0,023532286	-115,52676	-0,0023767115	-0,0019004232
7,4433594	3	-0,02313666	-115,24558	-0,0018133031	-0,001502628
7,453125	3	-0,023209304	-117,27478	-0,0021396771	-0,0017837539
7,4628906	3	-0,023479387	-117,9018	-0,0021893654	-0,0018054284
7,4726563	3	-0,023395941	-118,54498	-0,0019574515	-0,0015218684
7,4824219	3	-0,024548173	-118,52988	-0,0026876226	-0,0023192745
7,4921875	3	-0,023646653	-119,5703	-0,0012080963	-0,00099859689
7,5019531	3	-0,023909286	-121,61375	-0,0031685045	-0,0027301456
7,5117188	3	-0,023496896	-120,88694	-0,00096296042	-0,00065627816
7,5214844	3	-0,023301691	-120,34614	-0,0036169945	-0,0032699739
7,53125	3	-0,024660304	-122,27755	-0,00070206227	-0,00030616496
7,5410156	3	-0,024810806	-123,49773	-0,0037226814	-0,0033660701
7,5507813	3	-0,024366006	-123,31763	-0,00067875825	-0,00028477414
7,5605469	3	-0,023973733	-122,62333	-0,0037436364	-0,0033854845
7,5703125	3	-0,024138018	-123,6637	-0,00053260231	-0,00021101974
7,5800781	3	-0,025016442	-126,47599	-0,0038396036	-0,0035128298
7,5898438	3	-0,025093183	-125,00045	-0,00051106908	-0,00016951306
7,5996094	3	-0,024996325	-125,00183	-0,004084582	-0,0037075519
7,609375	3	-0,025335327	-126,10278	-0,00017888815	0,00019518734
7,6191406	3	-0,025486946	-126,99265	-0,0041037686	-0,0037658846
7,6289063	3	-0,025578216	-127,54345	8,8085217e-05	0,00038964453
7,6386719	3	-0,025794283	-127,41119	-0,0042813206	-0,0038946657
7,6484375	3	-0,025171414	-127,07429	3,5173725e-05	0,00039708757
7,6582031	3	-0,025770441	-129,38507	-0,0043694512	-0,0040437593
7,6679688	3	-0,024890527	-128,94865	-0,00018832259	0,00021454613
7,6777344	3	-0,026099011	-128,4895	-0,0041178842	-0,0037019511
7,6875	3	-0,025561824	-129,81741	-0,00021231244	0,00012518777
7,6972656	3	-0,02562739	-129,96957	-0,0040170634	-0,0036797179
7,7070313	3	-0,024830922	-131,19254	-0,00042697808	-7,3643598e-05
7,7167969	3	-0,026091188	-130,18739	-0,0039267228	-0,0035115676
7,7265625	3	-0,025373697	-129,91357	-0,00055274257	-0,00013432941
7,7363281	3	-0,026449561	-131,85733	-0,0038681426	-0,0035102295
7,7460938	3	-0,026090443	-131,42523	-0,00047426074	-0,0001294831
7,7558594	3	-0,02508983	-131,43993	-0,0036236879	-0,0032473027
7,765625	3	-0,02672337	-132,43529	-0,00081065856	-0,00052177283
7,7753906	3	-0,026097521	-132,75443	-0,0032343119	-0,0028817779
7,7851563	3	-0,026078895	-133,31569	-0,001089302	-0,00085055182
7,7949219	3	-0,02701059	-132,87976	-0,0029925008	-0,0024850278
7,8046875	3	-0,026156008	-132,53477	-0,0016375637	-0,0013670677
7,8144531	3	-0,026389956	-133,54776	-0,0025596744	-0,0021371592
7,8242188	3	-0,026773289	-133,38324	-0,0016883136	-0,0013146237
7,8339844	3	-0,025486574	-132,99152	-0,0024986912	-0,0020694963
7,84375	3	-0,026200339	-133,77322	-0,0018713052	-0,0015796048
7,8535156	3	-0,027531013	-133,23203	-0,0024071396	-0,0019302591
7,8632813	3	-0,026709586	-134,88823	-0,0020534825	-0,001643365
7,8730469	3	-0,026318431	-134,21046	-0,0022208632	-0,0018776854
7,8828125	3	-0,026415661	-133,6456	-0,0021689453	-0,0018270529
7,8925781	3	-0,027000159	-135,24721	-0,0019021766	-0,0015126792
7,9023438	3	-0,02672337	-134,51736	-0,0026786712	-0,0022994208
7,9121094	3	-0,02666004	-134,24724	-0,0013047892	-0,0010398063
7,921875	3	-0,02608411	-134,55765	-0,003245021	-0,0028940334
7,9316406	3	-0,027661026	-133,90219	-0,00088542985	-0,00062335772
7,9414063	3	-0,027026236	-134,55626	-0,0035712773	-0,0032567603
7,9511719	3	-0,027190894	-134,39304	-0,00071979593	-0,00034920982
7,9609375	3	-0,025860965	-133,60971	-0,0036800101	-0,0033252975
7,9707031	3	-0,027072802	-135,38545	-0,00062922307	-0,00027219852
7,9804688	3	-0,027156994	-134,64136	-0,0037358576	-0,0033397041
7,9902344	3	-0,027111173	-134,61403	-0,00056281278	-0,00020956949
8	3	-0,026970729	-134,7486	-0,0039592064	-0,0035385103
8,0097656	3	-0,026736781	-133,99327	-0,0004247755	-5,2857133e-05
8,0195313	3	-0,026689842	-134,14012	-0,0040428182	-0,0036867196
8,0292969	3	-0,027069077	-133,80496	-0,00027758389	0,00021581745
8,0390625	4	-0,027151406	-132,90541	-0,004295683	-0,0039225346
8,0488281	4	-0,027200952	-134,233	4,9266528e-05	0,00040569127
8,0585938	4	-0,026878715	-133,53551	-0,0043580607	-0,0039026788
8,0683594	4	-0,027289614	-133,27896	-0,00010135409	0,0002934075
8,078125	4	-0,027006865	-133,70662	-0,0043775016	-0,003971478
8,0878906	4	-0,026679039	-133,07109	-0,00012690245	0,00029214745
8,0976563	4	-0,027569756	-133,35866	-0,003875952	-0,0035445895
8,1074219	4	-0,025998056	-132,78253	-0,0002114808	0,00020439453
8,1171875	4	-0,025909394	-131,99541	-0,0041063111	-0,0037316275
8,1269531	4	-0,026609749	-132,92632	-0,00041751817	3,3338656e-05
8,1367188	4	-0,026369467	-131,53687	-0,003933752	-0,0035476508
8,1464844	4	-0,027296692	-131,08023	-0,00055766618	-0,00013106584
8,15625	4	-0,026025996	-131,52576	-0,0038011754	-0,0034392122
8,1660156	4	-0,026441738	-130,90179	-0,00050297531	-0,0001538622
8,1757813	4	-0,026352331	-130,90912	-0,0036683404	-0,0033186106
8,1855469	4	-0,02525337	-129,88412	-0,00088707771	-0,00052296789
8,1953125	4	-0,025807694	-129,39519	-0,0032126841	-0,0028323827
8,2050781	4	-0,026155636	-130,08881	-0,0010084999	-0,00079195405
8,2148438	4	-0,025868416	-128,79475	-0,0029114697	-0,0025329269
8,2246094	4	-0,025845319	-128,54761	-0,0015441709	-0,0012790954
8,234375	4	-0,026449189	-128,68607	-0,0025648843	-0,0021384701
8,2441406	4	-0,026634336	-128,25882	-0,0016240256	-0,0014142948
8,2539063	4	-0,025631487	-127,7791	-0,0025849515	-0,0020681559
8,2636719	4	-0,026435032	-126,14608	-0,0018864856	-0,0015737531
8,2734375	4	-0,025289506	-126,66336	-0,0024352346	-0,0019628645
8,2832031	4	-0,026390329	-126,70727	-0,0019968241	-0,0016496638
8,2929688	4	-0,025106966	-125,68775	-0,0022116504	-0,0018074296
8,3027344	4	-0,025678426	-124,47925	-0,002210641	-0,0019004759
8,3125	4	-0,025391579	-124,35291	-0,0018055241	-0,0015303056
8,3222656	4	-0,024929643	-124,66069	-0,0027076893	-0,0022307085
8,3320313	4	-0,025215	-124,18047	-0,0014119073	-0,0011343784
8,3417969	4	-0,025368482	-122,15037	-0,0032963871	-0,0029554879
8,3515625	4	-0,024913624	-121,90902	-0,00077555061	-0,00052798539
8,3613281	4	-0,025016814	-122,787	-0,0035765194	-0,0032203624
8,3710938	4	-0,025514886	-121,50771	-0,00068463502	-0,00038136952
8,3808594	4	-0,025510788	-121,13689	-0,0037139081	-0,0033568174
8,390625	4	-0,024792179	-119,97974	-0,00064088992	-0,00025041369
8,4003906	4	-0,024242699	-119,89787	-0,0036956018	-0,003403303
8,4101563	4	-0,025198609	-119,53918	-0,00064828538	-0,00031788583
8,4199219	4	-0,024576485	-117,09826	-0,0039196266	-0,0035152049
8,4296875	4	-0,024097413	-116,46985	-0,0004019418	-7,6922697e-06
8,4394531	4	-0,024582446	-117,27126	-0,0040339255	-0,0036355921
8,4492188	4	-0,024829805	-116,92995	-0,00024874433	0,00013291475
8,4589844	4	-0,024723634	-115,46485	-0,0042602518	-0,0038792705
8,46875	4	-0,023519993	-114,29418	-1,5327241e-05	0,00042553432
8,4785156	4	-0,023954362	-114,57235	-0,004424029	-0,0040445868
8,4882813	4	-0,023860112	-114,43086	-0,00013472672	0,00029456845
8,4980469	4	-0,023922697	-112,38819	-0,0040990231	-0,0037259622
8,5078125	4	-0,023501739	-111,86041	1,5317928e-05	0,00042920743
8,5175781	4	-0,022923574	-111,91925	-0,0040870728	-0,0037574244
8,5273438	4	-0,024040788	-111,07906	-0,00040057421	-1,8256123e-05
8,5371094	4	-0,024161488	-110,01304	-0,0039584651	-0,0036106866
8,546875	4	-0,023101643	-108,22596	-0,00031332791	-5,3852818e-06
8,5566406	4	-0,023627654	-108,43802	-0,0039652605	-0,003562629
8,5664063	4	-0,023428351	-108,51156	-0,00037994527	4,056792e-05
8,5761719	4	-0,023556128	-106,46716	-0,0038118074	-0,003438683
8,5859375	4	-0,02290234	-105,59103	-0,00062119274	-0,00030136332
8,5957031	4	-0,021373853	-105,40388	-0,003591222	-0,0033018051
8,6054688	4	-0,022423267	-104,77658	-0,00078985753	-0,0004385834
8,6152344	4	-0,022630021	-103,60518	-0,0032303673	-0,0028461576
8,625	4	-0,021925196	-101,95763	-0,0012721801	-0,0010285306
8,6347656	4	-0,021776557	-101,06664	-0,0027777157	-0,0023452058
8,6445313	4	-0,021995232	-101,82079	-0,0014317672	-0,001212087
8,6542969	4	-0,021899492	-100,16335	-0,0026442637	-0,002218477
8,6640625	4	-0,02267547	-98,736473	-0,001709028	-0,0014892647
8,6738281	4	-0,021334738	-98,710876	-0,0025425379	-0,0021096037
8,6835938	4	-0,02116859	-98,226128	-0,0017916423	-0,0014906239
8,6933594	4	-0,021481141	-96,858086	-0,0024412198	-0,0019862035
8,703125	4	-0,020840764	-94,787315	-0,0019750071	-0,0016026077
8,7128906	4	-0,020703673	-94,716461	-0,0021784073	-0,0017514791
8,7226563	4	-0,021253526	-95,135048	-0,0022440329	-0,0019118844
8,7324219	4	-0,020810589	-93,709007	-0,0017376131	-0,0015160653
8,7421875	4	-0,020997971	-92,025757	-0,0027315123	-0,0022913476
8,7519531	4	-0,021117181	-91,545807	-0,00137871	-0,0010532584
8,7617188	4	-0,020754337	-90,664757	-0,0031821381	-0,002894673
8,7714844	4	-0,019996241	-90,255943	-0,00084059511	-0,00054431288
8,78125	4	-0,019742921	-87,930519	-0,0036547261	-0,0032377718
8,7910156	4	-0,020501763	-87,034615	-0,00062394276	-0,00031932641
8,8007813	4	-0,019614026	-87,316246	-0,0037665993	-0,0033917439
8,8105469	4	-0,019687787	-86,50309	-0,00066757231	-0,00035597317
8,8203125	4	-0,018971786	-84,491432	-0,0037639467	-0,0034041628
8,8300781	4	-0,020971149	-84,46209	-0,00062270614	-0,00027872826
8,8398438	4	-0,018920749	-82,912949	-0,0037850409	-0,0034635339
8,8496094	4	-0,019301847	-82,609016	-0,0003992382	-1,3449426e-06
8,859375	4	-0,018487126	-80,957504	-0,0040936405	-0,0037227054
8,8691406	4	-0,018972158	-79,852104	-0,00024329333	0,00016233978
8,8789063	4	-0,018261001	-79,954971	-0,0042235698	-0,0038502971
8,8886719	4	-0,019494817	-79,184059	-3,4762925e-05	0,00037680607
8,8984375	4	-0,017973036	-77,414978	-0,0045265961	-0,0040646945
8,9082031	4	-0,018139184	-76,801033	5,6894205e-05	0,00042212754
8,9179688	4	-0,01831837	-75,555977	-0,0042065312	-0,0038421296
8,9277344	4	-0,017637014	-75,69915	-0,00021006766	0,00021058782
8,9375	4	-0,018053874	-74,024719	-0,0042433189	-0,0037975139
8,9472656	4	-0,01745373	-73,026108	-0,0003152409	3,8178896e-05
8,9570313	4	-0,017083436	-72,572472	-0,0037798558	-0,0034669163
8,9667969	4	-0,017075241	-71,187836	-0,00044592729	-6,7207591e-05
8,9765625	4	-0,017099828	-69,910881	-0,0039639133	-0,0035429089
8,9863281	4	-0,017070398	-69,229599	-0,00031414558	1,4251673e-05
8,9960938	4	-0,016501918	-68,399239	-0,0038729822	-0,0034432658
9,0058594	4	-0,016599894	-68,003548	-0,00060727808	-0,00023846685
9,015625	4	-0,016664341	-66,743256	-0,0036137262	-0,0032429178
9,0253906	4	-0,01606904	-65,392197	-0,00077254686	-0,00042688358
9,0351563	4	-0,016741827	-65,444496	-0,0032580509	-0,0029251925
9,0449219	4	-0,016928464	-63,825397	-0,001298281	-0,0010001238
9,0546875	4	-0,015838817	-62,612034	-0,0027666856	-0,0022907709
9,0644531	4	-0,015900657	-61,815475	-0,0014448225	-0,0012799292
9,0742188	4	-0,015871599	-60,498341	-0,0026570486	-0,0021751246
9,0839844	4	-0,015613064	-60,222298	-0,0016338973	-0,0014123621
9,09375	4	-0,015357882	-59,74157	-0,0023827138	-0,0019134616
9,1035156	4	-0,013949722	-58,462044	-0,0017211444	-0,0014485661
9,1132813	4	-0,014802068	-58,376995	-0,0024105567	-0,0019880636
9,1230469	4	-0,014743954	-56,181606	-0,0020680334	-0,0016576588
9,1328125	4	-0,01514554	-55,310112	-0,0022534491	-0,0017885163
9,1425781	4	-0,014877692	-55,154041	-0,0022478807	-0,0018270932
9,1523438	4	-0,015143678	-54,010693	-0,0018425768	-0,0014565822
9,1621094	4	-0,014541671	-53,318237	-0,0028214951	-0,002428361
9,171875	4	-0,0144016	-51,930809	-0,0012041409	-0,0010446376
9,1816406	4	-0,013323873	-51,092953	-0,0031826727	-0,0027260622
9,1914063	4	-0,013652071	-51,107872	-0,00089419656	-0,00060553872
9,2011719	4	-0,012677163	-49,16819	-0,0036765505	-0,0033324058
9,2109375	4	-0,013504177	-48,629345	-0,00065459742	-0,00027249882
9,2207031	4	-0,013758987	-48,138332	-0,0036554646	-0,0032150517
9,2304688	4	-0,013174862	-47,191624	-0,00064579363	-0,00031215904
9,2402344	4	-0,013787672	-46,320019	-0,0037720879	-0,003409934
9,25	4	-0,013544783	-45,149513	-0,000549627	-0,00015475121
9,2597656	4	-0,012475252	-44,649113	-0,0037146013	-0,0034418772
9,2695313	4	-0,012435764	-44,26902	-0,00050350453	-0,00012393003
9,2792969	4	-0,012441352	-42,869469	-0,004111202	-0,0037672149
9,2890625	4	-0,012649596	-41,800888	-0,00017337705	0,00022455901
9,2988281	4	-0,012595206	-41,27998	-0,004298998	-0,0038930443
9,3085938	4	-0,012230128	-40,96957	-6,41527e-05	0,0002700499
9,3183594	4	-0,012174994	-40,49342	-0,0044202609	-0,0039828313
9,328125	4	-0,011470914	-38,228855	5,7441357e-05	0,00042405821
9,3378906	4	-0,012657791	-37,809704	-0,0043866881	-0,0039602863
9,3476563	4	-0,011151284	-38,321892	-0,00026252295	9,4949646e-05
9,3574219	4	-0,0105571	-36,758556	-0,0041091545	-0,0037190584
9,3671875	4	-0,010472164	-35,960934	-0,00021558197	0,00016613361
9,3769531	4	-0,012031943	-35,426003	-0,0039845742	-0,0036045674
9,3867188	4	-0,011815131	-35,366714	-0,00048384682	-6,635677e-05
9,3964844	4	-0,010773167	-35,095139	-0,0039003768	-0,0034772288
9,40625	4	-0,010306761	-32,373985	-0,00051719148	-0,00013995235
9,4160156	4	-0,010522455	-32,297764	-0,0039120251	-0,0035943412
9,4257813	4	-0,0098790973	-32,374542	-0,00048831583	-0,00014877129
9,4355469	4	-0,010224804	-31,151567	-0,0035816515	-0,0032279622
9,4453125	4	-0,009168312	-30,054823	-0,00082527573	-0,00058760413
9,4550781	4	-0,0093590468	-29,874109	-0,0032303175	-0,0028907673
9,4648438	4	-0,0098783523	-29,578228	-0,001193997	-0,00090971962
9,4746094	4	-0,01019761	-29,889532	-0,0028435304	-0,0023689554
9,484375	4	-0,0091314316	-27,796682	-0,0016300087	-0,001371268
9,4941406	4	-0,010201335	-27,178488	-0,0025419556	-0,002172976
9,5039063	4	-0,009111315	-27,714371	-0,0016657508	-0,0013856924
9,5136719	4	-0,0091359019	-26,884674	-0,0025510634	-0,0020605952
9,5234375	4	-0,0088632107	-25,208071	-0,0018492281	-0,001522613
9,5332031	4	-0,0081695616	-24,924427	-0,0023994597	-0,0019661235
9,5429688	4	-0,0091470778	-24,96533	-0,0020028679	-0,0016493601
9,5527344	4	-0,0088598579	-25,121571	-0,0022092676	-0,0018475759
9,5625	4	-0,0081382692	-23,66189	-0,0022418685	-0,0018848489
9,5722656	4	-0,0083744526	-22,037756	-0,0018726859	-0,0014441181
9,5820313	4	-0,0081986189	-22,898409	-0,0027033556	-0,0023742865
9,5917969	4	-0,0079434365	-22,801235	-0,0012123036	-0,00096274418
9,6015625	4	-0,0080138445	-21,542665	-0,0031883237	-0,0028508867
9,6113281	4	-0,0085651875	-20,46084	-0,00090944587	-0,00058505294
9,6210938	4	-0,0078290701	-20,745993	-0,0035924236	-0,0033163242
9,6308594	4	-0,0080175698	-21,096413	-0,00061458879	-0,00027799141
9,640625	4	-0,0069890171	-19,273516	-0,0035938525	-0,0032514657
9,6503906	4	-0,0084105879	-18,855427	-0,00055231591	-0,00018522004
9,6601563	4	-0,0084191561	-18,990152	-0,0037282354	-0,0033544735
9,6699219	4	-0,0074457377	-19,48731	-0,00051027717	-0,00020040802
9,6796875	4	-0,0068839639	-18,300209	-0,0038171927	-0,0035122694
9,6894531	4	-0,0072367489	-17,421284	-0,00048343762	-0,00015096749
9,6992188	4	-0,007519871	-17,436985	-0,0040195649	-0,003635227
9,7089844	4	-0,0065773726	-18,285681	-0,0001506129	0,00020721028
9,71875	4	-0,0077378005	-16,736929	-0,0043202806	-0,003983146
9,7285156	4	-0,0072982162	-15,457292	-2,4364854e-05	0,00038222579
9,7382813	4	-0,0073414296	-16,302858	-0,0043668551	-0,003944281
9,7480469	4	-0,0074639916	-16,441662	-2,7027418e-05	0,00034195223
9,7578125	4	-0,0068578869	-16,260334	-0,0043714955	-0,0040226374
9,7675781	4	-0,0066656619	-15,296638	-0,00014250196	0,00022397144
9,7773438	4	-0,0068705529	-14,969073	-0,0040627699	-0,0036861699
9,7871094	4	-0,0064000487	-16,133934	-0,00023502842	0,00015052949
9,796875	4	-0,0065147877	-15,356932	-0,0041480185	-0,0037735223
9,8066406	4	-0,0072039664	-13,810303	-0,00041448962	-2,4141154e-05
9,8164063	4	-0,0059138983	-14,278684	-0,0038921621	-0,0035501809
9,8261719	4	-0,0067599118	-14,447663	-0,00058588164	-0,00019016746
9,8359375	4	-0,005139038	-14,197603	-0,0037965355	-0,0035036695
9,8457031	4	-0,0054929405	-13,908539	-0,00052054308	-0,00016159411
9,8554688	4	-0,0063441694	-13,616961	-0,0035434826	-0,0032377481
9,8652344	4	-0,0059779733	-14,280304	-0,0009048995	-0,00058545283
9,875	4	-0,006274879	-14,458783	-0,0032002903	-0,0028570057
9,8847656	4	-0,0060416758	-12,715236	-0,001143758	-0,00094349677
9,8945313	4	-0,0059928745	-13,771411	-0,0028619571	-0,0024686179
9,9042969	4	-0,0053614378	-13,147295	-0,0017005847	-0,0013724918
9,9140625	4	-0,0060170889	-13,484136	-0,0025578144	-0,0021252716
9,9238281	4	-0,0057373196	-13,181325	-0,0016317531	-0,0013821358
9,9335938	4	-0,0055123121	-12,638289	-0,0025290076	-0,0020619195
9,9433594	4	-0,0066522509	-14,161505	-0,0019640157	-0,0015776395
9,953125	4	-0,0059187412	-13,781413	-0,0024260925	-0,0019734569
9,9628906	4	-0,0064253807	-12,28977	-0,0019677682	-0,0016360497
9,9726563	4	-0,0070661306	-13,842378	-0,0021899084	-0,0018062525
9,9824219	4	-0,005935505	-13,516657	-0,0023626189	-0,0019703652
9,9921875	4	-0,0055920333	-13,954024	-0,0017760175	-0,0014623541
10,001953	4	-0,0069513917	-13,387408	-0,0027413871	-0,0023081233
10,011719	4	-0,0053264201	-12,965687	-0,0012295835	-0,00088692823
10,021484	4	-0,0060241669	-13,988558	-0,0033826709	-0,0030337819
10,03125	4	-0,0056639314	-13,578069	-0,00086831808	-0,00058432657
10,041016	5	-0,0050451607	-13,134442	-0,0036071674	-0,0032364288
10,050781	5	-0,0048894435	-14,320929	-0,00069061399	-0,0003319697
10,060547	5	-0,005992502	-14,528464	-0,0038074239	-0,0034476118
10,070313	5	-0,0059183687	-14,524776	-0,00055670709	-0,00025572706
10,080078	5	-0,0059783459	-14,919564	-0,0037515392	-0,0033609753
10,089844	5	-0,0058729202	-13,99571	-0,00058416522	-0,00022474893
10,099609	5	-0,0061474741	-15,732888	-0,0040024598	-0,0036143439
10,109375	5	-0,0061359257	-15,630908	-0,00044324188	-4,4436256e-05
10,119141	5	-0,0069983304	-15,402585	-0,0039896858	-0,0036693728
10,128906	5	-0,006391108	-16,008764	-0,00021388754	0,00018975607
10,138672	5	-0,0060848892	-16,221163	-0,0043900991	-0,0039878222
10,148438	5	-0,00535734	-16,480051	5,1347743e-05	0,00041003234
10,158203	5	-0,0069845468	-16,640034	-0,0043647923	-0,0040400196
10,167969	5	-0,0062838197	-16,546827	-0,00017513783	0,00025112752
10,177734	5	-0,0054180622	-17,862617	-0,0042700293	-0,0039241612
10,1875	5	-0,0063102692	-17,50812	-0,00012027434	0,00019433003
10,197266	5	-0,0070877373	-17,736778	-0,0040661604	-0,0037189366
10,207031	5	-0,005768612	-18,728189	-0,0004098122	-5,2552787e-05
10,216797	5	-0,0056181103	-18,840673	-0,0040156976	-0,0036681304
10,226563	5	-0,0059749931	-19,060503	-0,00034628072	5,834554e-06
10,236328	5	-0,0065013766	-19,395164	-0,0038652131	-0,0034864019
10,246094	5	-0,0070448965	-19,818172	-0,00040317871	-9,6545838e-05
10,255859	5	-0,0067010522	-21,400675	-0,0037457428	-0,0034367256
10,265625	5	-0,0066358596	-21,146481	-0,00065034663	-0,00025537109
10,275391	5	-0,006327033	-20,759068	-0,0035938332	-0,0032362319
10,285156	5	-0,0067550689	-22,248142	-0,000876987	-0,00055847736
10,294922	5	-0,007173419	-22,498201	-0,0031397168	-0,0027549153
10,304688	5	-0,0072453171	-23,008436	-0,0013333735	-0,0011495643
10,314453	5	-0,007481128	-22,960045	-0,0027787606	-0,0024205477
10,324219	5	-0,0069539994	-24,177433	-0,0015183201	-0,0012874724
10,333984	5	-0,0074245036	-25,50926	-0,0025930884	-0,0021262565
10,34375	5	-0,0071715564	-25,138557	-0,0017272206	-0,0015143084
10,353516	5	-0,0081580132	-25,410913	-0,0024998263	-0,0020638425
10,363281	5	-0,0079095364	-26,828238	-0,0018286763	-0,0015499587
10,373047	5	-0,0075794756	-27,399101	-0,0024233793	-0,001959468
10,382813	5	-0,0082172453	-27,611776	-0,0020540089	-0,0016674479
10,392578	5	-0,0076957047	-27,53595	-0,0021535675	-0,0017112772
10,402344	5	-0,0074256212	-28,959978	-0,0023363992	-0,0020403913
10,412109	5	-0,0078026205	-30,536671	-0,0016605802	-0,0014257184
10,421875	5	-0,0090684742	-30,600262	-0,0028839628	-0,0023920205
10,431641	5	-0,0084027648	-30,159372	-0,0012730587	-0,00093959202
10,441406	5	-0,0094737858	-31,629671	-0,0033311637	-0,0030269059
10,451172	5	-0,0077303499	-32,599792	-0,00082163059	-0,00052193523
10,460938	5	-0,0088013709	-33,164116	-0,0035842368	-0,0032958467
10,470703	5	-0,009721145	-33,018944	-0,00065401767	-0,00028947956
10,480469	5	-0,0090882182	-33,225193	-0,0036598744	-0,0033989563
10,490234	5	-0,0095713884	-36,521351	-0,00063456886	-0,00024456857
10,5	5	-0,008597225	-36,02771	-0,0037899415	-0,0034271216
10,509766	5	-0,0090699643	-35,770332	-0,00060316263	-0,00022726902
10,519531	5	-0,010269135	-37,463306	-0,003935142	-0,0035398728
10,529297	5	-0,0095423311	-38,128773	-0,0003934589	1,9281542e-05
10,539063	5	-0,010446459	-39,529278	-0,004105194	-0,0037380704
10,548828	5	-0,0086117536	-39,561188	-0,00018114923	0,00020999013
10,558594	5	-0,0099573284	-39,703621	-0,0042668018	-0,0039506312
10,568359	5	-0,0095173717	-41,904541	0,00012634351	0,0004416809
10,578125	5	-0,0095143914	-42,614433	-0,0045166276	-0,0041582296
10,587891	5	-0,01062192	-42,373817	-6,5771746e-05	0,00035367065
10,597656	5	-0,011102855	-43,423733	-0,0041614636	-0,0038143878
10,607422	5	-0,011391938	-44,776463	-0,00016662845	0,00023865286
10,617188	5	-0,011089817	-46,257935	-0,0041148369	-0,0037697311
10,626953	5	-0,011382625	-46,302414	-0,00043500608	-6,4097359e-05
10,636719	5	-0,011376292	-46,347847	-0,0038913589	-0,003517396
10,646484	5	-0,011415035	-48,682766	-0,0004960458	-0,00010179804
10,65625	5	-0,011142716	-49,352646	-0,0040310477	-0,0036265098
10,666016	5	-0,011977926	-49,37891	-0,00035730409	-7,8010453e-06
10,675781	5	-0,012175366	-50,087067	-0,0037863883	-0,0034482284
10,685547	5	-0,012209639	-51,591003	-0,00064092601	-0,00036267185
10,695313	5	-0,012306124	-53,740013	-0,0035707494	-0,0032360617
10,705078	5	-0,012177229	-52,833649	-0,00089032546	-0,0006171065
10,714844	5	-0,012927875	-53,191669	-0,0031212897	-0,0027449986
10,724609	5	-0,013832003	-55,219978	-0,0014215973	-0,0011182184
10,734375	5	-0,013126433	-56,065487	-0,0027636662	-0,0023057277
10,744141	5	-0,012248755	-56,317001	-0,0014465121	-0,0012638215
10,753906	5	-0,013578311	-57,227333	-0,002466901	-0,0020507772
10,763672	5	-0,013546273	-58,019367	-0,0018155323	-0,0015337997
10,773438	5	-0,013425574	-60,73164	-0,0024832804	-0,0020629736
10,783203	5	-0,014697015	-60,383789	-0,0017910866	-0,0015129647
10,792969	5	-0,014235452	-60,567688	-0,002381122	-0,0019304228
10,802734	5	-0,014016777	-62,814541	-0,0021240974	-0,0017313058
10,8125	5	-0,014590845	-63,752979	-0,0021229819	-0,0017056146
10,822266	5	-0,015220791	-64,339546	-0,002341843	-0,0020032497
10,832031	5	-0,01498647	-65,087662	-0,001609721	-0,0013739469
10,841797	5	-0,014284253	-65,239594	-0,0029808846	-0,0026349372
10,851563	5	-0,014936179	-67,900902	-0,0011878759	-0,00095740973
10,861328	5	-0,014460832	-68,225449	-0,0033227957	-0,0029447733
10,871094	5	-0,015657395	-67,933815	-0,00081260677	-0,00047190354
10,880859	5	-0,014679134	-70,086853	-0,0036505933	-0,0033154665
10,890625	5	-0,015696511	-71,285904	-0,0006206159	-0,0002963951
10,900391	5	-0,015382841	-72,691216	-0,0037172195	-0,0033464723
10,910156	5	-0,015892461	-72,499664	-0,00063249521	-0,00028391276
10,919922	5	-0,015823543	-72,912498	-0,0038671487	-0,0034817206
10,929688	5	-0,016412139	-75,517036	-0,00054548873	-0,00016948138
10,939453	5	-0,016321987	-76,204132	-0,0038433804	-0,0035424144
10,949219	5	-0,017068908	-75,706856	-0,00034665019	-2,5229565e-06
10,958984	5	-0,016533211	-77,273163	-0,0042063957	-0,0037741347
10,96875	5	-0,016656891	-78,354698	-0,00012008983	0,00021516232
10,978516	5	-0,016827881	-79,87294	-0,0043008928	-0,0039477991
10,988281	5	-0,017280504	-80,455765	-4,0858431e-05	0,00042901243
10,998047	5	-0,017351285	-81,268806	-0,004533228	-0,0041169166
11,007813	5	-0,017560273	-82,914742	6,5078348e-05	0,00040717551
11,017578	5	-0,017584488	-83,312988	-0,0042109364	-0,0037992913
11,027344	5	-0,018663332	-83,666817	-0,00031721996	0,00013071013
11,037109	5	-0,018347055	-84,980431	-0,0041499641	-0,003853844
11,046875	5	-0,018610805	-85,845215	-0,00034187382	9,0550879e-05
11,056641	5	-0,018687174	-87,620003	-0,0039438442	-0,0035467476
11,066406	5	-0,018392503	-87,977631	-0,00049742637	-0,00012485174
11,076172	5	-0,018583983	-88,781456	-0,0038441774	-0,003469171
11,085938	5	-0,018197298	-90,220345	-0,00051234569	-7,1709066e-05
11,095703	5	-0,019896775	-91,722893	-0,0038672765	-0,003515013
11,105469	5	-0,019012392	-91,284348	-0,00064405485	-0,0003295143
11,115234	5	-0,019954145	-92,802864	-0,0035136673	-0,0031206491
11,125	5	-0,018947944	-93,365967	-0,00095119927	-0,00073242397
11,134766	5	-0,018989667	-94,652977	-0,0030991198	-0,0027552778
11,144531	5	-0,020634383	-94,863983	-0,0013295074	-0,0010260172
11,154297	5	-0,01950115	-95,812691	-0,0026809881	-0,0022267969
11,164063	5	-0,020033494	-97,293777	-0,0016359438	-0,001428062
11,173828	5	-0,020468235	-98,021713	-0,0025820269	-0,0021388363
11,183594	5	-0,021320581	-99,036766	-0,0017560148	-0,0015048473
11,193359	5	-0,020646304	-99,816681	-0,0025171791	-0,0020272455
11,203125	5	-0,020197406	-101,50736	-0,001830945	-0,0015865227
11,212891	5	-0,021026656	-101,87617	-0,0023243953	-0,0018885862
11,222656	5	-0,021421164	-102,55901	-0,0020316965	-0,0017318844
11,232422	5	-0,020872429	-103,3159	-0,0021150948	-0,0017540348
11,242188	5	-0,021293387	-104,98999	-0,0024352758	-0,0020044209
11,251953	5	-0,022037327	-104,15219	-0,0015943453	-0,0012038981
11,261719	5	-0,021257624	-105,69547	-0,0030246482	-0,0026285297
11,271484	5	-0,020636246	-107,00098	-0,001014633	-0,0007865011
11,28125	5	-0,021829456	-107,3938	-0,0034101452	-0,0030379768
11,291016	5	-0,021849945	-108,28049	-0,00081081898	-0,00050503883
11,300781	5	-0,022734702	-109,14065	-0,0036987318	-0,0033389695
11,310547	5	-0,021642074	-109,78767	-0,00062782317	-0,00031891241
11,320313	5	-0,0227198	-111,44908	-0,0037468299	-0,0033732154
11,330078	5	-0,022527203	-110,97629	-0,00064343127	-0,00028103439
11,339844	5	-0,022885203	-111,53883	-0,0038735787	-0,003500114
11,349609	5	-0,023102388	-113,71242	-0,00049322873	-6,7749163e-05
11,359375	5	-0,023120642	-114,09815	-0,0039503584	-0,0035916537
11,369141	5	-0,022992119	-114,59454	-0,00039350576	-1,9177387e-05
11,378906	5	-0,023379922	-114,77139	-0,0042024781	-0,0038084716
11,388672	5	-0,023347512	-115,69747	-7,8163139e-05	0,00032211581
11,398438	5	-0,023797154	-117,33463	-0,0043317159	-0,0040081097
11,408203	5	-0,022902712	-117,17834	-6,1643368e-05	0,00032191531
11,417969	5	-0,023477897	-117,25002	-0,0043179295	-0,0039653601
11,427734	5	-0,024215505	-119,0142	1,9854633e-06	0,00038453567
11,4375	5	-0,02425164	-119,6239	-0,0042593512	-0,0038794102
11,447266	5	-0,024666265	-120,61994	-0,00035486548	6,832066e-05
11,457031	5	-0,024356321	-120,40085	-0,004069427	-0,0036639133
11,466797	5	-0,024817511	-121,68295	-0,00026141235	0,00017033133
11,476563	5	-0,025059655	-123,22208	-0,0040727947	-0,0036804748
11,486328	5	-0,024645776	-122,97408	-0,00045247958	-1,8473529e-05
11,496094	5	-0,024962425	-122,59064	-0,0038080753	-0,0034408611
11,505859	5	-0,025109947	-124,12469	-0,0005696711	-6,6962413e-05
11,515625	5	-0,024800003	-124,9045	-0,0038355454	-0,0034885739
11,525391	5	-0,02473183	-125,48022	-0,00062773703	-0,0002927171
11,535156	5	-0,024503842	-124,73026	-0,0034342199	-0,0030652108
11,544922	5	-0,025660545	-126,20956	-0,0011152202	-0,00081346452
11,554688	5	-0,024920329	-128,08615	-0,0030562978	-0,0026994888
11,564453	5	-0,026189908	-127,42527	-0,0012734022	-0,0010729312
11,574219	5	-0,027037039	-127,47097	-0,0026768825	-0,0022635211
11,583984	5	-0,025812909	-128,4919	-0,001709972	-0,0014767675
11,59375	5	-0,025650114	-129,17162	-0,0026408914	-0,0021237992
11,603516	5	-0,025809929	-130,07787	-0,0017077527	-0,0014240771
11,613281	5	-0,0249587	-129,68129	-0,0024455907	-0,0019626811
11,623047	5	-0,026217848	-129,85641	-0,0019911816	-0,0016175332
11,632813	5	-0,025893375	-131,90082	-0,0023937952	-0,0018869735
11,642578	5	-0,026458502	-131,81079	-0,0020925417	-0,0017146992
11,652344	5	-0,02701059	-131,18707	-0,0020085664	-0,0016658212
11,662109	5	-0,02601333	-131,98553	-0,0025489819	-0,002103521
11,671875	5	-0,026245415	-132,15936	-0,0016769466	-0,001281138
11,681641	5	-0,025665388	-133,49834	-0,002958806	-0,0025769335
11,691406	5	-0,027462095	-132,88786	-0,00094099052	-0,00074072269
11,701172	5	-0,02617985	-132,42149	-0,0033488146	-0,0029945918
11,710938	5	-0,027655065	-134,51048	-0,00063003553	-0,00034168101
11,720703	5	-0,026690215	-134,66818	-0,0036281738	-0,0032381888
11,730469	5	-0,027129427	-134,43979	-0,00070800394	-0,000316458
11,740234	5	-0,026790053	-134,59006	-0,0037551224	-0,003416528
11,75	5	-0,026261806	-134,90393	-0,00060420064	-0,00026731487
11,759766	5	-0,026797503	-136,98824	-0,0037768814	-0,0033822563
11,769531	5	-0,026585907	-135,03967	-0,00049048115	-5,2202013e-05
11,779297	5	-0,027028471	-134,56541	-0,0040679886	-0,0036405558
11,789063	5	-0,026362762	-136,57042	-0,00035598336	-6,2885054e-05
11,798828	5	-0,026927516	-136,46091	-0,0041924901	-0,0038333652
11,808594	5	-0,027139857	-136,29276	-9,4246207e-05	0,00026739779
11,818359	5	-0,027192384	-136,4595	-0,0044232705	-0,0040076063
11,828125	5	-0,026822835	-136,70325	2,469038e-05	0,00039919713
11,837891	5	-0,026806071	-138,30867	-0,0043326952	-0,0039122542
11,847656	5	-0,027142838	-137,36812	-0,00012829085	0,00032791289
11,857422	5	-0,028292462	-136,56635	-0,0042899665	-0,0038987782
11,867188	5	-0,02771616	-137,70081	-0,00025528207	0,0001507764
11,876953	5	-0,027384609	-138,0685	-0,0040376754	-0,0035823537
11,886719	5	-0,028039888	-137,42908	-0,00040353523	6,2029721e-06
11,896484	5	-0,027987733	-137,63315	-0,0040954049	-0,0036672661
11,90625	5	-0,027474761	-137,18695	-0,00035947654	1,3495301e-05
11,916016	5	-0,027442724	-138,60539	-0,0039276714	-0,0035479395
11,925781	5	-0,027833134	-138,16684	-0,00049578317	-0,00012421166
11,935547	5	-0,027318671	-137,07552	-0,0037201631	-0,0033557788
11,945313	5	-0,027960539	-138,68881	-0,00068905286	-0,00038307262
11,955078	5	-0,027480721	-138,02547	-0,003407158	-0,0030213248
11,964844	5	-0,028125942	-137,9782	-0,0011439829	-0,00081369065
11,974609	5	-0,028245151	-138,03816	-0,0029443025	-0,0025554185
11,984375	5	-0,028230995	-136,985	-0,0013887031	-0,0011847001
11,994141	5	-0,027575716	-138,50269	-0,0027370092	-0,0023191685
12,003906	5	-0,02780892	-138,07358	-0,0017092637	-0,0013803482
12,013672	5	-0,027019903	-136,4951	-0,0025977995	-0,0020808708
12,023438	5	-0,02778843	-137,51888	-0,0017536514	-0,0014460806
12,033203	5	-0,027571246	-137,21198	-0,0024869421	-0,0020092248
12,042969	6	-0,027603284	-137,7686	-0,0018907908	-0,0015947687
12,052734	6	-0,027820468	-137,42554	-0,0023945032	-0,0019221544
12,0625	6	-0,02761893	-136,68851	-0,0021442873	-0,0017598148
12,072266	6	-0,027798489	-137,27679	-0,0019904796	-0,0016464299
12,082031	6	-0,02807267	-136,50902	-0,0025655359	-0,0021506718
12,091797	6	-0,026675686	-135,37244	-0,0015429568	-0,0012937093
12,101563	6	-0,027734041	-136,34966	-0,0030087044	-0,0025915736
12,111328	6	-0,028146431	-135,7276	-0,0010140552	-0,00069895474
12,121094	6	-0,02681464	-135,66994	-0,0035528853	-0,0031765993
12,130859	6	-0,027314201	-135,31952	-0,00075636251	-0,00042846665
12,140625	6	-0,028036907	-135,01273	-0,0037629362	-0,0033373609
12,150391	6	-0,027736649	-135,54303	-0,00070022768	-0,00033430362
12,160156	6	-0,02624616	-134,29613	-0,0037746411	-0,0033906382
12,169922	6	-0,027699396	-134,10553	-0,00060468633	-0,00021963575
12,179688	6	-0,026924908	-134,36737	-0,0038115326	-0,0034479515
12,189453	6	-0,027312711	-132,97118	-0,00051643961	-0,00012615473
12,199219	6	-0,027565658	-132,82964	-0,0040497808	-0,0036712785
12,208984	6	-0,026810542	-133,41681	-0,00034075565	6,729857e-05
12,21875	6	-0,027049705	-131,98447	-0,0042058686	-0,0037558088
12,228516	6	-0,027661771	-132,89552	-0,00013920697	0,00024588648
12,238281	6	-0,026588514	-131,44919	-0,0043527829	-0,0039976584
12,248047	6	-0,026482344	-130,89665	7,2371622e-05	0,00046151006
12,257813	6	-0,026090443	-131,46484	-0,0043833014	-0,0040155877
12,267578	6	-0,026092678	-129,95845	-7,3193369e-05	0,00036315381
12,277344	6	-0,027157366	-129,56143	-0,0042609442	-0,003801882
12,287109	6	-0,026635081	-129,41	-0,00018913372	0,00016653328
12,296875	6	-0,026331469	-128,24742	-0,0040904889	-0,0036747393
12,306641	6	-0,026043132	-129,26744	-0,00045268913	-7,0037648e-05
12,316406	6	-0,026308745	-127,26389	-0,0039206343	-0,0035654905
12,326172	6	-0,025678799	-126,96555	-0,00037511869	-2,5098052e-06
12,335938	6	-0,026125833	-127,16225	-0,0040259296	-0,003659782
12,345703	6	-0,026818737	-126,14407	-0,00049286813	-0,00011321285
12,355469	6	-0,025646761	-125,56052	-0,0037164763	-0,0033343816
12,365234	6	-0,026665628	-125,45184	-0,00072800426	-0,00043159202
12,375	6	-0,025458634	-124,4027	-0,0034416465	-0,0031283004
12,384766	6	-0,026044995	-124,59682	-0,0010509166	-0,00075239898
12,394531	6	-0,02537556	-122,57254	-0,0029540134	-0,0025505852
12,404297	6	-0,024886802	-122,27303	-0,0015613805	-0,0012562545
12,414063	6	-0,026065856	-122,84757	-0,0027063056	-0,0022931639
12,423828	6	-0,025610253	-121,72915	-0,0015701395	-0,0013549783
12,433594	6	-0,025368109	-121,02524	-0,0025452655	-0,0020081513
12,443359	6	-0,025524944	-119,67234	-0,001821558	-0,0015258007
12,453125	6	-0,025423989	-119,46262	-0,0025043078	-0,0020058462
12,462891	6	-0,024715438	-119,3521	-0,0018941346	-0,0015704515
12,472656	6	-0,025153905	-118,2372	-0,0022534416	-0,0018533889
12,482422	6	-0,024103373	-117,32949	-0,0021778664	-0,0017857971
12,492188	6	-0,024997443	-117,05317	-0,0021304828	-0,001623044
12,501953	6	-0,024469942	-116,30042	-0,0025225985	-0,002187605
12,511719	6	-0,024876744	-115,84897	-0,001340054	-0,0011622971
12,521484	6	-0,024425611	-113,80798	-0,0031206249	-0,0027085072
12,53125	6	-0,023558736	-113,79009	-0,001044228	-0,00075723132
12,541016	6	-0,024798885	-113,79562	-0,0035121595	-0,0031261777
12,550781	6	-0,023910776	-112,18116	-0,00073861796	-0,00037169532
12,560547	6	-0,023758411	-110,76601	-0,0037875988	-0,0033834355
12,570313	6	-0,023524091	-110,77731	-0,00067639002	-0,00033898634
12,580078	6	-0,023689866	-110,56993	-0,0037167638	-0,0033205142
12,589844	6	-0,022965297	-109,45648	-0,00060002552	-0,00025834926
12,599609	6	-0,023389235	-107,20359	-0,0038909146	-0,0035339375
12,609375	6	-0,022882968	-107,43208	-0,00054878969	-0,00018467457
12,619141	6	-0,023160502	-107,69957	-0,0040169959	-0,0036026197
12,628906	6	-0,023484975	-105,87266	-0,00020263469	0,00015707774
12,638672	6	-0,022451207	-104,94606	-0,0042676083	-0,0038783636
12,648438	6	-0,023018569	-104,1818	-0,00017251892	0,00022601489
12,658203	6	-0,023171678	-103,99203	-0,0043787817	-0,0039076274
12,667969	6	-0,021554157	-103,26337	1,2756209e-06	0,00040754594
12,677734	6	-0,023260713	-101,28803	-0,0044397693	-0,0040728133
12,6875	6	-0,021641701	-100,32674	-0,00012763892	0,00027700563
12,697266	6	-0,021671504	-100,98863	-0,0041677691	-0,003775557
12,707031	6	-0,02133064	-99,68821	-0,00020937368	0,00013800869
12,716797	6	-0,021545961	-97,965111	-0,0041183117	-0,0037660843
12,726563	6	-0,022082776	-96,708275	-0,00042078929	-2,5248155e-05
12,736328	6	-0,021723658	-96,860603	-0,0038086807	-0,0035126023
12,746094	6	-0,021304563	-96,502693	-0,0004976624	-0,00015470145
12,755859	6	-0,020867959	-94,479919	-0,0039089243	-0,0035342937
12,765625	6	-0,021303818	-93,053146	-0,00054176373	-9,7351527e-05
12,775391	6	-0,021221861	-93,826355	-0,0037439791	-0,003373978
12,785156	6	-0,02082698	-93,333107	-0,00073877338	-0,0003889486
12,794922	6	-0,020989776	-91,393311	-0,0033566833	-0,0029649725
12,804688	6	-0,020753592	-90,068741	-0,0010639022	-0,00080561847
12,814453	6	-0,020277873	-89,318344	-0,00306598	-0,0025659231
12,824219	6	-0,02021119	-89,462685	-0,0015154179	-0,001218786
12,833984	6	-0,019714981	-86,849419	-0,0026734157	-0,0021573396
12,84375	6	-0,02037026	-85,666237	-0,0016429921	-0,0014061041
12,853516	6	-0,020218641	-86,214806	-0,0025784911	-0,0020728242
12,863281	6	-0,020072609	-85,728485	-0,0018530391	-0,0015758967
12,873047	6	-0,019910559	-84,125755	-0,0024683054	-0,0020297521
12,882813	6	-0,019660965	-82,718941	-0,0019313621	-0,0016412536
12,892578	6	-0,018139184	-81,708298	-0,0022662787	-0,0018670877
12,902344	6	-0,018824637	-82,468826	-0,0020973557	-0,0017709133
12,912109	6	-0,019146875	-80,209511	-0,0020775497	-0,0016554976
12,921875	6	-0,019777194	-78,765465	-0,0025889708	-0,0021459893
12,931641	6	-0,018202886	-78,390625	-0,0014522963	-0,0011233662
12,941406	6	-0,018638745	-77,987076	-0,0032157199	-0,0028428049
12,951172	6	-0,018346682	-76,475815	-0,00099000195	-0,00076606771
12,960938	6	-0,019043311	-75,167007	-0,0034689056	-0,0031507183
12,970703	6	-0,017971173	-73,930679	-0,00065571698	-0,00037062133
12,980469	6	-0,01802519	-74,43158	-0,0037722997	-0,0034064665
12,990234	6	-0,017898157	-72,613716	-0,00069425371	-0,00025204141
13	6	-0,01796335	-71,211815	-0,0035729303	-0,0032506944
13,009766	6	-0,016999617	-71,572678	-0,00050803425	-0,00014841964
13,019531	6	-0,017179549	-70,792435	-0,0039764405	-0,0035575426
13,029297	6	-0,017319247	-69,515701	-0,00046294605	-7,3286312e-05
13,039063	6	-0,017291307	-68,223213	-0,003970122	-0,0035516727
13,048828	6	-0,016374514	-67,184258	-0,00027641174	0,00011364406
13,058594	6	-0,017516315	-66,677704	-0,0042680702	-0,0038386141
13,068359	6	-0,017254055	-65,93837	-2,462024e-05	0,00033218382
13,078125	6	-0,01677759	-63,995159	-0,0043701325	-0,0039226925
13,087891	6	-0,016969442	-63,731583	-0,00011391719	0,00026699289
13,097656	6	-0,015953183	-62,802078	-0,0043725101	-0,0039532161
13,107422	6	-0,017113984	-61,994678	-3,9475999e-05	0,00030776823
13,117188	6	-0,01613684	-60,54137	-0,0041297898	-0,0037900046
13,126953	6	-0,015640631	-59,721729	-0,00035625126	3,3978722e-07
13,136719	6	-0,015247613	-59,802086	-0,0041462178	-0,0036961385
13,146484	6	-0,014877319	-58,691204	-0,00028858733	0,00010306401
13,15625	6	-0,014691427	-56,939274	-0,0039454009	-0,0035710428
13,166016	6	-0,014738739	-56,817234	-0,00044979563	-9,7168842e-05
13,175781	6	-0,015020743	-55,591187	-0,0038405766	-0,0033848449
13,185547	6	-0,015433878	-55,004395	-0,00049903872	-0,00014290983
13,195313	6	-0,01562871	-53,577515	-0,0038219423	-0,0034590901
13,205078	6	-0,014609843	-52,954964	-0,00074841367	-0,00036431348
13,214844	6	-0,014692545	-52,798725	-0,0033091498	-0,0029179465
13,224609	6	-0,013803318	-51,722153	-0,0010942183	-0,00089089002
13,234375	6	-0,014030188	-50,571487	-0,0030526523	-0,0026806165
13,244141	6	-0,014290586	-49,92049	-0,0013799283	-0,0011378159
13,253906	6	-0,014098361	-48,862808	-0,0026027984	-0,0021312672
13,263672	6	-0,012512505	-48,107765	-0,00177758	-0,0014423066
13,273438	6	-0,01331009	-47,155693	-0,0026714727	-0,0021637476
13,283203	6	-0,01347661	-45,837498	-0,0015743845	-0,0013973806
13,292969	6	-0,012683868	-46,523697	-0,002408986	-0,0019417002
13,302734	6	-0,013139471	-44,762325	-0,0019894352	-0,0016273475
13,3125	6	-0,013430417	-43,92704	-0,0023004292	-0,0018248674
13,322266	6	-0,01283139	-43,609085	-0,0020951196	-0,0017826478
13,332031	6	-0,012911111	-42,849686	-0,001903485	-0,0016081554
13,341797	6	-0,012873113	-41,742157	-0,0027031007	-0,002196773
13,351563	6	-0,012608618	-41,212254	-0,001527412	-0,001161125
13,361328	6	-0,012115017	-39,870029	-0,0030841152	-0,0027225753
13,371094	6	-0,011979416	-39,876904	-0,00090258406	-0,00061913236
13,380859	6	-0,011702627	-38,066692	-0,0035815432	-0,0032092233
13,390625	6	-0,011712313	-37,623962	-0,00072329782	-0,00035856976
13,400391	6	-0,010836869	-37,88665	-0,0036731942	-0,0033346526
13,410156	6	-0,011455268	-37,11026	-0,0006646231	-0,00030453055
13,419922	6	-0,011333078	-36,266258	-0,0037882498	-0,0033699363
13,429688	6	-0,011422113	-34,665539	-0,00062392151	-0,00027905329
13,439453	6	-0,011288375	-34,47868	-0,0038159946	-0,0034480507
13,449219	6	-0,011681393	-34,446213	-0,00039819002	1,2175515e-05
13,458984	6	-0,01052171	-32,70557	-0,0040390957	-0,0036859114
13,46875	6	-0,011130795	-32,065529	-0,00029834322	5,4786597e-05
13,478516	6	-0,010126084	-32,921879	-0,004273002	-0,0038112057
13,488281	6	-0,0098798424	-31,4793	-3,9765728e-05	0,00036318015
13,498047	6	-0,010323152	-31,04752	-0,0044851638	-0,0041330578
13,507813	6	-0,010337681	-29,895958	-2,065528e-05	0,00033143192
13,517578	6	-0,01013279	-29,653107	-0,0042543402	-0,0038820477
13,527344	6	-0,0098865479	-29,993076	-9,7771845e-05	0,00026457393
13,537109	6	-0,0094279647	-28,19717	-0,0042067086	-0,0038812959
13,546875	6	-0,010372698	-27,030186	-0,0003131316	0,00010555847
13,556641	6	-0,0095348805	-28,010811	-0,0039566187	-0,0035901521
13,566406	6	-0,0092431903	-27,455427	-0,00030547788	9,1168098e-05
13,576172	6	-0,0096555799	-26,082247	-0,0040209298	-0,0036458923
13,585938	6	-0,0091064721	-25,229864	-0,00038322163	-2,7128881e-05
13,595703	6	-0,0094491988	-25,504847	-0,0039393045	-0,0035581533
13,605469	6	-0,0091485679	-25,425386	-0,00047656431	-0,00020582526
13,615234	6	-0,0090803951	-24,921801	-0,0037302249	-0,0033755207
13,625	6	-0,0097561628	-23,601818	-0,00072021561	-0,00043083963
13,634766	6	-0,0075601041	-23,803152	-0,0033448501	-0,002981022
13,644531	6	-0,0087670982	-23,456198	-0,0011686437	-0,00079145515
13,654297	6	-0,008764118	-22,9468	-0,0028616923	-0,0024999219
13,664063	6	-0,008405	-21,942425	-0,0013912211	-0,0012270155
13,673828	6	-0,0088039786	-21,366253	-0,0026889581	-0,0022933066
13,683594	6	-0,0072777271	-22,183992	-0,0016894001	-0,0014464275
13,693359	6	-0,0092174858	-20,929054	-0,0025967394	-0,0021744859
13,703125	6	-0,0073891133	-20,004026	-0,0017872959	-0,0014923739
13,712891	6	-0,0077906996	-20,375847	-0,0023977456	-0,0019677447
13,722656	6	-0,0079032034	-20,803885	-0,0019117055	-0,0015878321
13,732422	6	-0,0078763813	-19,673836	-0,0024308842	-0,0018504924
13,742188	6	-0,0075895339	-18,835478	-0,0021968619	-0,0018161298
13,751953	6	-0,0077273697	-18,763449	-0,0018929401	-0,0015880896
13,761719	6	-0,0083401799	-19,4606	-0,0025667285	-0,002225314
13,771484	6	-0,0070434064	-18,888227	-0,0014592782	-0,0012087828
13,78125	6	-0,0074531883	-17,691179	-0,0031495327	-0,0027296634
13,791016	6	-0,0067695975	-18,368271	-0,00091369112	-0,00056949322
13,800781	6	-0,0074535608	-18,682648	-0,0036118841	-0,0032627052
13,810547	6	-0,0073358417	-18,238407	-0,00075468974	-0,00041816349
13,820313	6	-0,0075895339	-17,194469	-0,0037364389	-0,0033292258
13,830078	6	-0,0075716525	-17,095953	-0,0006481884	-0,00029670913
13,839844	6	-0,0073518604	-17,916765	-0,0038133645	-0,003399075
13,849609	6	-0,0068753958	-17,634127	-0,00063223619	-0,00024060997
13,859375	6	-0,0076390803	-16,630087	-0,0038146412	-0,0034506167
13,869141	6	-0,0063274056	-16,954466	-0,0003778786	1,7860511e-05
13,878906	6	-0,0070542097	-16,879421	-0,0041274941	-0,0037248288
13,888672	6	-0,0063899904	-17,146244	-0,00025732166	0,00010335185
13,898438	6	-0,0067938119	-16,216188	-0,0042007305	-0,0038525425
13,908203	6	-0,0070020556	-15,623923	-0,00010787699	0,00022906366
13,917969	6	-0,0068128109	-16,855114	-0,004444907	-0,0040398464
13,927734	6	-0,0068474561	-17,249622	9,1044931e-05	0,00050546165
13,9375	6	-0,0066645443	-15,673823	-0,0043235836	-0,0039360584
13,947266	6	-0,0067744404	-16,169529	-0,00019895902	0,00019794003
13,957031	6	-0,006633997	-16,34214	-0,0042026578	-0,0038315505
13,966797	6	-0,0075560063	-16,526543	-0,00021171378	0,00018144023
13,976563	6	-0,0073496252	-16,06509	-0,00398748	-0,0036179905
13,986328	6	-0,0068183988	-15,924666	-0,00039536579	-1,0288004e-05
13,996094	6	-0,0071957707	-17,11512	-0,0039621168	-0,0035888467
14,005859	6	-0,0078100711	-17,265379	-0,00037320395	-3,2909484e-05
14,015625	6	-0,0059854239	-16,36153	-0,0040219976	-0,003622971
14,025391	6	-0,0068876892	-16,603935	-0,00052650546	-0,00015771955
14,035156	6	-0,0070098788	-16,740448	-0,0036634642	-0,0032959357
14,044922	7	-0,0075943768	-17,702915	-0,00073749293	-0,00043500008
14,054688	7	-0,0070951879	-17,066057	-0,0034362567	-0,0031046874
14,064453	7	-0,006179139	-16,355831	-0,0011373232	-0,0007871199
14,074219	7	-0,0067763031	-17,968006	-0,0027685736	-0,0023546827
14,083984	7	-0,0072371215	-17,855242	-0,0013836171	-0,0011588121
14,09375	7	-0,0070735812	-18,135981	-0,0027085796	-0,0023272224
14,103516	7	-0,0073954463	-18,320381	-0,001607526	-0,001401273
14,113281	7	-0,0068258494	-18,045847	-0,0025473121	-0,0019991768
14,123047	7	-0,0069372356	-19,113478	-0,0017996775	-0,00149779
14,132813	7	-0,0064630061	-18,483103	-0,0024903263	-0,0020583717
14,142578	7	-0,0067964196	-18,217396	-0,0019010421	-0,0016008879
14,152344	7	-0,0065430999	-20,118355	-0,0022704948	-0,0018665148
14,162109	7	-0,006653741	-19,960106	-0,0022157463	-0,0018140748
14,171875	7	-0,0076841563	-19,560791	-0,0020148479	-0,0016041934
14,181641	7	-0,0070303679	-20,252522	-0,002583724	-0,0022177487
14,191406	7	-0,0069249421	-20,221117	-0,0013303541	-0,0011283071
14,201172	7	-0,0068668276	-20,599087	-0,0031323973	-0,0026726744
14,210938	7	-0,0080645084	-21,406599	-0,0010475031	-0,0006962347
14,220703	7	-0,0078629702	-21,191351	-0,0035923896	-0,0031845828
14,230469	7	-0,0069066882	-22,447742	-0,00071433361	-0,00038286115
14,240234	7	-0,0074837357	-22,652037	-0,00374194	-0,0033904836
14,25	7	-0,0071547925	-23,113602	-0,00062992226	-0,00029624335
14,259766	7	-0,0078830868	-23,571308	-0,003720406	-0,0033315502
14,269531	7	-0,0067640096	-24,189613	-0,00062183593	-0,00019349251
14,279297	7	-0,0081125647	-24,703369	-0,0038764356	-0,0034663449
14,289063	7	-0,007834658	-24,620165	-0,00059590908	-0,00017580832
14,298828	7	-0,0071287155	-24,883076	-0,0039426624	-0,0035292201
14,308594	7	-0,0088941306	-26,17551	-0,00025537694	0,00021073101
14,318359	7	-0,0084768981	-25,969036	-0,0042764843	-0,0038957894
14,328125	7	-0,0081218779	-26,402939	-0,00014113277	0,00024233709
14,337891	7	-0,0081304461	-27,256161	-0,0043497998	-0,0039180275
14,347656	7	-0,0077202916	-28,166325	3,6138226e-05	0,00046223047
14,357422	7	-0,008867681	-28,81609	-0,0044038622	-0,003988334
14,367188	7	-0,0091083348	-29,035528	-0,00019368148	0,00020776442
14,376953	7	-0,0086963177	-29,361584	-0,0041135442	-0,0037722499
14,386719	7	-0,0093434006	-30,348188	-0,00014491205	0,00022378183
14,396484	7	-0,0082276762	-31,002033	-0,0041143065	-0,0036920037
14,40625	7	-0,0091735274	-30,796789	-0,00044447399	-4,796221e-05
14,416016	7	-0,0090707093	-31,852629	-0,0039035843	-0,0035562203
14,425781	7	-0,0086676329	-32,919254	-0,00044198459	-3,1606342e-05
14,435547	7	-0,0096622854	-33,603107	-0,0038785206	-0,0035901628
14,445313	7	-0,0092159957	-33,83942	-0,00050158764	-0,00016251263
14,455078	7	-0,010028481	-35,099163	-0,0037275343	-0,0033801279
14,464844	7	-0,0096745789	-36,313702	-0,00067805406	-0,00042843644
14,474609	7	-0,0094730407	-36,97319	-0,0033315094	-0,0029797279
14,484375	7	-0,010130927	-36,186462	-0,0010903024	-0,00081716501
14,494141	7	-0,011176616	-37,554726	-0,0029859873	-0,0025275364
14,503906	7	-0,010866672	-38,42527	-0,0015023215	-0,001196268
14,513672	7	-0,010615587	-39,42931	-0,0026448811	-0,0021858602
14,523438	7	-0,0098761171	-39,250774	-0,0016012543	-0,0013842054
14,533203	7	-0,011523813	-39,273518	-0,0024841439	-0,0020556538
14,542969	7	-0,0098384917	-42,032841	-0,0018289952	-0,0015497283
14,552734	7	-0,011485443	-42,218193	-0,0024817234	-0,0020084828
14,5625	7	-0,010743737	-42,431595	-0,0019492382	-0,0016651333
14,572266	7	-0,010266528	-43,525211	-0,0022165603	-0,0018674794
14,582031	7	-0,0111036	-44,285843	-0,0022211762	-0,0017796812
14,591797	7	-0,011723489	-45,831913	-0,0020409722	-0,0015947609
14,601563	7	-0,012255087	-45,55732	-0,0026153156	-0,0022451372
14,611328	7	-0,012045354	-45,854652	-0,0013570511	-0,0010574326
14,621094	7	-0,012261048	-48,266182	-0,0031579128	-0,0027196757
14,630859	7	-0,012161955	-48,805756	-0,0010078906	-0,00077225216
14,640625	7	-0,013235211	-49,023628	-0,0035610953	-0,0031673308
14,650391	7	-0,012236089	-49,326996	-0,00069874892	-0,00036956696
14,660156	7	-0,011768565	-51,25098	-0,0037456045	-0,0033587045
14,669922	7	-0,012628734	-52,460377	-0,00060875539	-0,00028551821
14,679688	7	-0,012559444	-52,741226	-0,0037277918	-0,0033639525
14,689453	7	-0,01267232	-52,365772	-0,0005493894	-0,00024417383
14,699219	7	-0,013988465	-54,954941	-0,0038818505	-0,0034957856
14,708984	7	-0,014105812	-55,497307	-0,00054520392	-0,00016225169
14,71875	7	-0,013205409	-55,963734	-0,0039858976	-0,0035879717
14,728516	7	-0,012901425	-56,61702	-0,00023326691	0,00017686817
14,738281	7	-0,013549253	-57,463982	-0,0042585344	-0,0039161099
14,748047	7	-0,0140246	-59,558842	-2,4124893e-05	0,00033725041
14,757813	7	-0,013814867	-59,08437	-0,0043310858	-0,0039245542
14,767578	7	-0,013464317	-59,414505	-3,4247496e-05	0,00032299844
14,777344	7	-0,014908239	-61,665047	-0,0043314206	-0,004014323
14,787109	7	-0,014224648	-62,961342	-6,0096936e-05	0,00033470371
14,796875	7	-0,01404807	-63,947826	-0,0040814853	-0,00369268
14,806641	7	-0,015035644	-64,083115	-0,00029549366	9,3023933e-05
14,816406	7	-0,014415011	-64,94516	-0,0041249292	-0,0037369486
14,826172	7	-0,014306605	-67,42157	-0,00027346076	0,0001319265
14,835938	7	-0,014967099	-67,167816	-0,0039859391	-0,0035846918
14,845703	7	-0,015076622	-67,082832	-0,00046845482	-0,00010759744
14,855469	7	-0,015177578	-68,782013	-0,0037367458	-0,0034535173
14,865234	7	-0,015400723	-70,183243	-0,00042212327	-0,0001448691
14,875	7	-0,015263632	-70,646423	-0,0037656506	-0,0034380653
14,884766	7	-0,014414638	-71,532112	-0,00078391028	-0,00046039739
14,894531	7	-0,016123801	-72,386002	-0,0032324237	-0,0029015327
14,904297	7	-0,015838072	-74,628609	-0,0010825916	-0,00087780232
14,914063	7	-0,016972423	-75,125877	-0,0030499937	-0,002660244
14,923828	7	-0,016184151	-75,078667	-0,0014425153	-0,0011953349
14,933594	7	-0,017530099	-76,398033	-0,0025263913	-0,0021292849
14,943359	7	-0,016694888	-77,796967	-0,0016586607	-0,0013902613
14,953125	7	-0,017423183	-78,596321	-0,0026613665	-0,0021346882
14,962891	7	-0,016903132	-78,802017	-0,0017467518	-0,0015221846
14,972656	7	-0,017343089	-79,736771	-0,0023935186	-0,0019112568
14,982422	7	-0,017331913	-82,149689	-0,0019916815	-0,0016377232
14,992188	7	-0,016801432	-82,397522	-0,0022751123	-0,001817823
15,001953	7	-0,017969683	-82,420868	-0,0020926339	-0,0018129793
15,011719	7	-0,019162893	-83,951965	-0,0019031841	-0,0015652656
15,021484	7	-0,018464774	-84,883202	-0,0026577984	-0,0022053369
15,03125	7	-0,017560646	-86,538506	-0,0014892441	-0,0011421931
15,041016	7	-0,019324571	-86,471512	-0,0031722903	-0,0028478659
15,050781	7	-0,018664822	-86,988289	-0,00087237277	-0,00063661253
15,060547	7	-0,019484013	-89,298721	-0,0035549137	-0,0031520333
15,070313	7	-0,019091368	-89,845673	-0,00068441685	-0,00033544315
15,080078	7	-0,019892305	-90,165924	-0,0036121488	-0,0033110615
15,089844	7	-0,018465146	-91,191757	-0,00063459552	-0,00025719756
15,099609	7	-0,019774213	-92,642944	-0,0037614917	-0,003384083
15,109375	7	-0,02011247	-94,019409	-0,00065305224	-0,00030997515
15,119141	7	-0,019386783	-93,878883	-0,0038761115	-0,0035421157
15,128906	7	-0,019393489	-94,853195	-0,00038086233	-6,8077941e-05
15,138672	7	-0,02040565	-96,376625	-0,0040012603	-0,003637654
15,148438	7	-0,020544976	-96,770523	-0,00029266739	0,00010056418
15,158203	7	-0,021177903	-97,890961	-0,0042405236	-0,0038626033
15,167969	7	-0,020189956	-98,721664	-1,2414384e-05	0,00039976675
15,177734	7	-0,020749494	-99,473137	-0,0044020894	-0,0040151835
15,1875	7	-0,022132322	-100,95896	-0,00010167307	0,00030527418
15,197266	7	-0,020414591	-101,23238	-0,0042670579	-0,0039100875
15,207031	7	-0,021403655	-102,00346	-7,9215388e-05	0,00031055257
15,216797	7	-0,021184981	-103,50695	-0,004191881	-0,0038098975
15,226563	7	-0,021885335	-103,90034	-0,00037900958	-3,8481929e-05
15,236328	7	-0,021600351	-104,84883	-0,0040248958	-0,0036541298
15,246094	7	-0,021980703	-105,77627	-0,00023992805	0,00015483715
15,255859	7	-0,022932515	-106,3649	-0,0038610683	-0,0034788158
15,265625	7	-0,021385029	-107,217	-0,0003400947	4,1298536e-05
15,275391	7	-0,02227053	-108,28871	-0,0038389063	-0,0034632813
15,285156	7	-0,022403151	-109,01235	-0,00054760952	-0,00020905584
15,294922	7	-0,022447854	-110,43878	-0,0037102457	-0,0033332522
15,304688	7	-0,022759661	-110,30339	-0,00078361214	-0,00041716584
15,314453	7	-0,023082271	-111,33665	-0,003158442	-0,0028023571
15,324219	7	-0,023059919	-112,97895	-0,0011476723	-0,0008415319
15,333984	7	-0,023167953	-113,35535	-0,0028998284	-0,0024502268
15,34375	7	-0,023814663	-113,60027	-0,0014129154	-0,0011875887
15,353516	7	-0,023381412	-113,99896	-0,0026221406	-0,0021480997
15,363281	7	-0,023682788	-114,89276	-0,0016690786	-0,0014531774
15,373047	7	-0,02396889	-116,66587	-0,0026185405	-0,002190036
15,382813	7	-0,024122372	-116,63267	-0,0017697399	-0,0015068735
15,392578	7	-0,023281202	-117,24997	-0,0023662865	-0,0018834982
15,402344	7	-0,024726614	-118,21026	-0,0018924113	-0,0015788431
15,412109	7	-0,024104118	-119,47034	-0,0023205464	-0,0018788993
15,421875	7	-0,023693219	-119,50723	-0,0022132213	-0,0018651207
15,431641	7	-0,024176389	-119,7755	-0,0018052106	-0,0015407663
15,441406	7	-0,024777278	-120,70555	-0,0026306785	-0,002204611
15,451172	7	-0,024466962	-122,64139	-0,0015329095	-0,0011738316
15,460938	7	-0,025267899	-121,92948	-0,0031304383	-0,0027624434
15,470703	7	-0,025356561	-122,50845	-0,00085222372	-0,0005642997
15,480469	7	-0,024368241	-124,16354	-0,0035614802	-0,0032273848
15,490234	7	-0,024709105	-124,38052	-0,00072672486	-0,00041235142
15,5	7	-0,025216118	-124,9849	-0,003681944	-0,0033616971
15,509766	7	-0,025011972	-125,03408	-0,00062590261	-0,00023995602
15,519531	7	-0,025078654	-125,94341	-0,00380455	-0,0034131436
15,529297	7	-0,026156381	-127,55608	-0,00066167617	-0,00027967658
15,539063	7	-0,025970489	-127,11139	-0,0038252301	-0,0035039578
15,548828	7	-0,025742874	-126,54461	-0,00038278129	-7,4277013e-05
15,558594	7	-0,025047362	-128,16885	-0,0040361267	-0,0037270663
15,568359	7	-0,026193634	-129,13165	-0,00027999791	5,5248602e-05
15,578125	7	-0,026154891	-129,84261	-0,0042231544	-0,0038060558
15,587891	7	-0,02547428	-129,47055	-7,7899313e-05	0,00034468941
15,597656	7	-0,026193634	-129,75186	-0,004490885	-0,0040804008
15,607422	7	-0,027060881	-132,03459	1,8774153e-05	0,00040305866
15,617188	7	-0,027210638	-131,67082	-0,00421545	-0,0038664886
15,626953	7	-0,026731938	-131,21411	-0,00013199329	0,00027922238
15,636719	7	-0,027188659	-131,97279	-0,0042501227	-0,003805022
15,646484	7	-0,026012212	-133,00499	-0,00027986825	0,00014981534
15,65625	7	-0,026286393	-133,72131	-0,0039525651	-0,0035570008
15,666016	7	-0,026021153	-132,87044	-0,0003408725	-6,2174331e-06
15,675781	7	-0,02708286	-133,23276	-0,0039413702	-0,0035503714
15,685547	7	-0,026831031	-135,34309	-0,00030084484	7,0854476e-05
15,695313	7	-0,027823076	-135,06833	-0,0039013177	-0,0035301035
15,705078	7	-0,027063489	-134,41476	-0,00055483263	-0,00018210011
15,714844	7	-0,027855113	-134,64499	-0,0035960076	-0,0032322991
15,724609	7	-0,026838854	-135,50012	-0,00075748394	-0,00041240198
15,734375	7	-0,027411431	-136,85413	-0,0033139442	-0,0030019854
15,744141	7	-0,027149916	-136,01907	-0,0011996136	-0,00090022368
15,753906	7	-0,026698411	-135,50073	-0,0027820379	-0,0023524622
15,763672	7	-0,028248131	-137,755	-0,0014749151	-0,001282298
15,773438	7	-0,026949868	-137,24298	-0,0027335184	-0,0022978946
15,783203	7	-0,027281791	-136,46594	-0,0016551452	-0,0014777752
15,792969	7	-0,02758801	-137,33827	-0,0025164534	-0,0020277491
15,802734	7	-0,027602166	-137,4279	-0,0017784097	-0,0014623028
15,8125	7	-0,027327612	-138,86713	-0,002541207	-0,0019859241
15,822266	7	-0,027311593	-137,91125	-0,0018460136	-0,0015531338
15,832031	7	-0,027412921	-137,71758	-0,0022498686	-0,0017632004
15,841797	7	-0,027749315	-138,45691	-0,002054163	-0,0017514696
15,851563	7	-0,027598068	-139,15031	-0,0017891495	-0,0014543788
15,861328	7	-0,027450174	-138,61925	-0,0025216679	-0,0021143649
15,871094	7	-0,028374046	-138,3228	-0,001289824	-0,0010905979
15,880859	7	-0,027693436	-138,34543	-0,0031416134	-0,0026975665
15,890625	7	-0,028203055	-140,21181	-0,00096781994	-0,00061301084
15,900391	7	-0,028018653	-138,94044	-0,0035331722	-0,0031806966
15,910156	7	-0,028275698	-138,09644	-0,00067330792	-0,00033739072
15,919922	7	-0,028198957	-139,29573	-0,0037836479	-0,0033509557
15,929688	7	-0,028591231	-139,44643	-0,00068046781	-0,00029729423
15,939453	7	-0,027827919	-139,32936	-0,0037503641	-0,0034025952
15,949219	7	-0,027432665	-138,74156	-0,00060028583	-0,00023722982
15,958984	7	-0,026656315	-138,42278	-0,00373301	-0,0034186044
15,96875	7	-0,027716905	-139,78198	-0,00050799211	-0,0001196192
15,978516	7	-0,028598681	-138,89948	-0,0040378785	-0,0037088934
15,988281	7	-0,028077513	-138,03044	-0,00021938104	0,00017481329
15,998047	7	-0,027631968	-139,47682	-0,0042803921	-0,0038403317
16,007813	7	-0,027798116	-138,98033	-0,00011088225	0,00029312255
16,017578	7	-0,027626753	-139,12166	-0,0043993387	-0,004015957
16,027344	7	-0,028686598	-138,68988	0,0001171857	0,00052565563
16,037109	8	-0,027273223	-138,28291	-0,0043727127	-0,0039714407
16,046875	8	-0,026907772	-139,13831	-0,00023947476	0,00016905845
16,056641	8	-0,028362498	-138,84047	-0,0041742697	-0,0037811561
16,066406	8	-0,027883053	-137,62242	-0,00017961138	0,00016121124
16,076172	8	-0,027731806	-138,39719	-0,0040368256	-0,0036367353
16,085938	8	-0,027007237	-137,71751	-0,00047337875	-8,2424216e-05
16,095703	8	-0,028356537	-138,5042	-0,0039145718	-0,0035380095
16,105469	8	-0,027642027	-137,65515	-0,00040072555	-4,2976753e-05
16,115234	8	-0,027553737	-136,79529	-0,003952072	-0,0036189393
16,125	8	-0,027600676	-136,8477	-0,00054070447	-0,00018028534
16,134766	8	-0,026773289	-136,60736	-0,0036865626	-0,0032569473
16,144531	8	-0,027836114	-135,44574	-0,00072070328	-0,00046422487
16,154297	8	-0,027463213	-135,84383	-0,0032754401	-0,0029224632
16,164063	8	-0,02720207	-135,26134	-0,0011786304	-0,00087007822
16,173828	8	-0,026892871	-136,02069	-0,0028353482	-0,0024780782
16,183594	8	-0,027760491	-135,08415	-0,0015564156	-0,0012777782
16,193359	8	-0,027506799	-134,17789	-0,0027088947	-0,0022261566
16,203125	8	-0,027862936	-135,17322	-0,0016554904	-0,0014093954
16,212891	8	-0,026837364	-134,25278	-0,0025446375	-0,0019817874
16,222656	8	-0,027157366	-132,98599	-0,0017498715	-0,0014511995
16,232422	8	-0,027749687	-133,5274	-0,002512767	-0,0020756926
16,242188	8	-0,027462468	-132,55963	-0,0019582189	-0,0016074186
16,251953	8	-0,026499853	-132,80684	-0,002195461	-0,0018165993
16,261719	8	-0,027886778	-132,22185	-0,0022655178	-0,0017825038
16,271484	8	-0,027244911	-131,35561	-0,0019999847	-0,0016076771
16,28125	8	-0,02675578	-131,92557	-0,0026623954	-0,0023110833
16,291016	8	-0,02721101	-129,94839	-0,0012117694	-0,0010188342
16,300781	8	-0,027451292	-129,873	-0,0031186733	-0,0027733562
16,310547	8	-0,026554987	-130,14854	-0,0010019587	-0,00068563124
16,320313	8	-0,025782734	-128,59895	-0,0035906089	-0,0032502846
16,330078	8	-0,026712939	-129,01448	-0,00056826422	-0,00021855465
16,339844	8	-0,026366487	-127,87096	-0,0037206672	-0,0033880991
16,349609	8	-0,025656819	-127,22985	-0,00064747146	-0,00029469849
16,359375	8	-0,026354566	-127,70879	-0,0037334422	-0,0034025186
16,369141	8	-0,026509911	-125,89842	-0,00052841759	-0,00019722198
16,378906	8	-0,026666	-125,35147	-0,0038626934	-0,0034724339
16,388672	8	-0,026410818	-125,40059	-0,00052784616	-0,00016859107
16,398438	8	-0,025545061	-124,4669	-0,0039987927	-0,0036450315
16,408203	8	-0,025796145	-123,93437	-0,00021868007	0,00021934803
16,417969	8	-0,026634336	-122,97381	-0,0042876187	-0,0039024835
16,427734	8	-0,025806203	-122,31393	-0,00012779186	0,00028331389
16,4375	8	-0,025388971	-123,15095	-0,0042722062	-0,0039090035
16,447266	8	-0,025645271	-120,96718	2,6642083e-05	0,00038989692
16,457031	8	-0,025700778	-120,49332	-0,0044252281	-0,0040339162
16,466797	8	-0,024841353	-120,55607	-0,00020643347	0,00023957167
16,476563	8	-0,025528297	-118,78246	-0,0040846909	-0,0036856483
16,486328	8	-0,025000423	-118,23976	-0,00011284748	0,00031737451
16,496094	8	-0,025605783	-116,83769	-0,0039320574	-0,0035616951
16,505859	8	-0,025105104	-116,55762	-0,00042103624	7,1450631e-06
16,515625	8	-0,024469569	-117,03992	-0,003915424	-0,0035354099
16,525391	8	-0,024676695	-115,21535	-0,00050993811	-0,00013770552
16,535156	8	-0,024434179	-114,23344	-0,0038272117	-0,0034812475
16,544922	8	-0,025156885	-114,10849	-0,00047535839	-8,6603548e-05
16,554688	8	-0,023894757	-113,3563	-0,0036743921	-0,003317043
16,564453	8	-0,023527071	-113,22688	-0,00080938148	-0,00054651266
16,574219	8	-0,023726746	-111,26943	-0,0032229323	-0,0028351971
16,583984	8	-0,024211779	-110,66274	-0,0010905851	-0,00085066416
16,59375	8	-0,023590028	-111,15751	-0,0029735311	-0,0025009695
16,603516	8	-0,023039058	-109,31013	-0,0016191825	-0,0013163794
16,613281	8	-0,023187324	-108,18081	-0,0025471924	-0,0021199877
16,623047	8	-0,024359673	-107,65745	-0,001640061	-0,0014008274
16,632813	8	-0,022863969	-107,65979	-0,0025735868	-0,0020931372
16,642578	8	-0,023390725	-106,97242	-0,0018342374	-0,0015067828
16,652344	8	-0,023213029	-104,63811	-0,002389374	-0,0019288685
16,662109	8	-0,023131818	-103,88715	-0,0020078146	-0,0016526161
16,671875	8	-0,023398176	-104,56849	-0,0022012668	-0,001824372
16,681641	8	-0,022735447	-102,539	-0,0022067968	-0,0018062314
16,691406	8	-0,022374466	-101,50803	-0,0018953333	-0,0015165708
16,701172	8	-0,023167208	-100,76232	-0,0026843343	-0,0022234232
16,710938	8	-0,021776929	-100,30701	-0,0013583571	-0,0010504079
16,720703	8	-0,022405013	-100,47823	-0,0031966963	-0,0028458049
16,730469	8	-0,021766871	-97,879112	-0,0008863468	-0,00066299859
16,740234	8	-0,021859258	-96,92112	-0,0036032333	-0,0031936034
16,75	8	-0,022086874	-97,181015	-0,00064663036	-0,00033371535
16,759766	8	-0,02065599	-95,602867	-0,0037021474	-0,0033149538
16,769531	8	-0,021854416	-94,117599	-0,00060878589	-0,00026733629
16,779297	8	-0,021728501	-93,328964	-0,0037291548	-0,0033889776
16,789063	8	-0,021914765	-93,335175	-0,00057541154	-0,00023753777
16,798828	8	-0,021833181	-92,59449	-0,0038774321	-0,003544898
16,808594	8	-0,021260977	-90,528465	-0,00047338253	-0,00010129336
16,818359	8	-0,021038949	-89,590919	-0,0039899326	-0,0036004265
16,828125	8	-0,02101548	-90,219902	-0,0001869179	0,00013390025
16,837891	8	-0,021222979	-88,796097	-0,0043240283	-0,0039157863
16,847656	8	-0,021133944	-87,277626	4,0403393e-06	0,000353018
16,857422	8	-0,019831583	-85,684952	-0,0043119942	-0,0039335331
16,867188	8	-0,020140037	-85,394669	-0,00011953642	0,00028214284
16,876953	8	-0,01969859	-85,506081	-0,004290957	-0,00391579
16,886719	8	-0,019301847	-83,154678	-7,5458229e-05	0,00028179624
16,896484	8	-0,01928024	-82,048607	-0,0038943682	-0,003527517
16,90625	8	-0,019192696	-82,034134	-0,00021871689	0,00019016673
16,916016	8	-0,018065423	-81,663368	-0,004037105	-0,0036874083
16,925781	8	-0,019384921	-80,237892	-0,00029584175	8,6589949e-05
16,935547	8	-0,0192862	-78,463615	-0,003952757	-0,0036314526
16,945313	8	-0,018689036	-77,788757	-0,0005016019	-0,00016436559
16,955078	8	-0,019784272	-77,526855	-0,003812077	-0,0034447678
16,964844	8	-0,018801913	-75,801743	-0,00051983312	-0,00013100711
16,974609	8	-0,018700585	-74,67527	-0,0036009951	-0,0033262675
16,984375	8	-0,018145517	-74,036011	-0,00095525279	-0,0005588429
16,994141	8	-0,018021464	-74,012093	-0,0030616326	-0,0026709635
17,003906	8	-0,018398091	-72,714073	-0,001008968	-0,00079551333
17,013672	8	-0,017947331	-70,879608	-0,0028570918	-0,0024454498
17,023438	8	-0,017613545	-70,456825	-0,0015547525	-0,0012682038
17,033203	8	-0,017431751	-70,404129	-0,002517252	-0,0021155362
17,042969	8	-0,017417595	-68,590004	-0,0016021574	-0,0013927436
17,052734	8	-0,017400831	-67,123459	-0,0025792348	-0,0021398042
17,0625	8	-0,01616627	-66,572937	-0,0018704064	-0,0015252393
17,072266	8	-0,016586483	-66,21949	-0,0023655731	-0,0019299594
17,082031	8	-0,017702952	-66,07164	-0,0018784507	-0,0016254338
17,091797	8	-0,017539412	-64,117477	-0,0022547045	-0,0018380255
17,101563	8	-0,01725778	-62,525757	-0,0022451107	-0,0019291574
17,111328	8	-0,016745552	-62,931717	-0,0017071052	-0,0014281855
17,121094	8	-0,016387179	-61,950535	-0,0026934352	-0,0022422285
17,130859	8	-0,016210973	-60,083103	-0,0014244625	-0,0010781244
17,140625	8	-0,016796589	-59,402771	-0,0032833822	-0,0029532202
17,150391	8	-0,015148893	-58,340057	-0,00079198537	-0,00052673952
17,160156	8	-0,015487894	-57,957397	-0,0035735792	-0,0032306165
17,169922	8	-0,015291944	-56,662167	-0,00071532337	-0,00036453249
17,179688	8	-0,015558302	-55,884384	-0,0036820245	-0,0033476739
17,189453	8	-0,015289336	-55,890923	-0,00058504276	-0,00025181778
17,199219	8	-0,014538318	-54,404644	-0,0037609788	-0,0033981539
17,208984	8	-0,015098974	-52,920933	-0,00064879667	-0,00032621372
17,21875	8	-0,014504418	-52,822865	-0,0039010616	-0,0035449183
17,228516	8	-0,015511736	-51,991325	-0,00033672201	-1,2462988e-06
17,238281	8	-0,013667718	-51,161236	-0,0040601068	-0,0036045318
17,248047	8	-0,013455749	-49,79303	-0,00024474692	0,00012312029
17,257813	8	-0,013917685	-49,492512	-0,0043092957	-0,0039017259
17,267578	8	-0,014250726	-49,082077	3,7102e-05	0,00043676724
17,277344	8	-0,01482442	-47,73896	-0,0044519207	-0,0040380731
17,287109	8	-0,014153868	-46,762806	-0,00010156931	0,00031945165
17,296875	8	-0,013633817	-46,390369	-0,0041923653	-0,0037923185
17,306641	8	-0,013896823	-45,188236	-9,6968288e-05	0,00031178643
17,316406	8	-0,013478845	-44,415257	-0,0041990457	-0,0038021961
17,326172	8	-0,01296103	-43,81271	-0,00038509461	-4,22833e-05
17,335938	8	-0,012407452	-42,69965	-0,0039820755	-0,0035748598
17,345703	8	-0,012736768	-43,111649	-0,00015904385	0,00019442447
17,355469	8	-0,012079254	-41,607937	-0,004054293	-0,0036342796
17,365234	8	-0,012322143	-40,497501	-0,00035044548	-2,5714144e-06
17,375	8	-0,01203008	-40,417984	-0,0038196433	-0,0035411655
17,384766	8	-0,011513382	-39,170532	-0,00058221503	-0,00028903681
17,394531	8	-0,012273714	-38,431194	-0,0036165931	-0,0032748803
17,404297	8	-0,012083352	-37,628429	-0,0008108269	-0,00048741966
17,414063	8	-0,01241453	-36,925358	-0,0031890979	-0,002806175
17,423828	8	-0,011217222	-37,458725	-0,0012562419	-0,0010123645
17,433594	8	-0,012578443	-35,752785	-0,0027503408	-0,0023471946
17,443359	8	-0,011532009	-35,18153	-0,0014176437	-0,0012775364
17,453125	8	-0,011348724	-34,773609	-0,0026007702	-0,0021622016
17,462891	8	-0,010871515	-33,82193	-0,0016724989	-0,001476867
17,472656	8	-0,011067837	-33,315269	-0,0023971421	-0,0019666492
17,482422	8	-0,010947511	-32,037701	-0,0015865443	-0,0013729974
17,492188	8	-0,010943785	-31,968859	-0,0024533439	-0,0020031715
17,501953	8	-0,011098385	-31,808205	-0,0019158672	-0,0015831671
17,511719	8	-0,011045858	-30,189436	-0,0021731355	-0,0017448851
17,521484	8	-0,011226535	-29,85606	-0,0022075435	-0,0018920547
17,53125	8	-0,010156631	-29,683449	-0,0016629681	-0,0014513801
17,541016	8	-0,01122728	-28,792732	-0,0027492645	-0,0023881521
17,550781	8	-0,0097531825	-28,963444	-0,0011206801	-0,00090644159
17,560547	8	-0,0092037022	-27,654917	-0,0031511397	-0,0027470207
17,570313	8	-0,0098627061	-27,061422	-0,00083114055	-0,00055084709
17,580078	8	-0,0096637756	-27,747116	-0,0036102803	-0,003264552
17,589844	8	-0,0091262162	-25,926456	-0,00064168504	-0,00033152767
17,599609	8	-0,0081960112	-25,794468	-0,0037367761	-0,0033934077
17,609375	8	-0,0095073134	-25,861189	-0,00063815911	-0,00031487556
17,619141	8	-0,0084541738	-25,17907	-0,0038101776	-0,0034500996
17,628906	8	-0,0094804913	-24,865753	-0,00058528746	-0,00024560181
17,638672	8	-0,0092305243	-23,230053	-0,0038256119	-0,0034546508
17,648438	8	-0,0091604888	-23,380089	-0,00035679666	1,1685879e-05
17,658203	8	-0,0089023262	-24,14653	-0,0041791466	-0,0037387758
17,667969	8	-0,0084273517	-22,530611	-0,00019429848	0,00010673866
17,677734	8	-0,0092249364	-21,78071	-0,0040767929	-0,0037456385
17,6875	8	-0,0082954764	-22,30335	9,9558238e-05	0,00049756048
17,697266	8	-0,0091359019	-22,471436	-0,0044234213	-0,0039971126
17,707031	8	-0,0083442777	-22,102743	2,9314979e-05	0,00042522897
17,716797	8	-0,0089295208	-20,539854	-0,0041521871	-0,0038201746
17,726563	8	-0,0076342374	-20,469446	-0,00017708502	0,00016385369
17,736328	8	-0,007847324	-21,765287	-0,0042064404	-0,0038311328
17,746094	8	-0,0083066523	-20,387415	-0,0003149746	7,3199517e-05
17,755859	8	-0,0077098608	-19,437746	-0,0039263247	-0,0035462922
17,765625	8	-0,0081945211	-19,551628	-0,00040932428	-3,2757744e-05
17,775391	8	-0,0077039003	-19,820408	-0,0037660436	-0,0034407724
17,785156	8	-0,0075615942	-19,99313	-0,00019289801	0,00021664717
17,794922	8	-0,0079322606	-18,498636	-0,0039170561	-0,0035325
17,804688	8	-0,0069111586	-18,247683	-0,00061203365	-0,00024926863
17,814453	8	-0,0075612217	-19,685627	-0,0034998069	-0,0031357952
17,824219	8	-0,0078771263	-19,005016	-0,00077635201	-0,00052434637
17,833984	8	-0,008392334	-17,824955	-0,0032280656	-0,0028306558
17,84375	8	-0,0059593469	-17,44492	-0,0013493192	-0,0010317477
17,853516	8	-0,0080853701	-17,918833	-0,0027379072	-0,0022957337
17,863281	8	-0,0070746988	-18,477961	-0,0015091888	-0,0012774467
17,873047	8	-0,0070951879	-17,224085	-0,0026536034	-0,002161982
17,882813	8	-0,0071842223	-16,836952	-0,0018424452	-0,0015157751
17,892578	8	-0,0073682517	-17,981194	-0,0024683552	-0,0019880882
17,902344	8	-0,0079724938	-17,702412	-0,001693347	-0,0014633278
17,912109	8	-0,0075213611	-16,960445	-0,0024175409	-0,0020342749
17,921875	8	-0,007950142	-17,19363	-0,0019803152	-0,001600086
17,931641	8	-0,0081062317	-17,487835	-0,0022317562	-0,001813378
17,941406	8	-0,0072166324	-18,49115	-0,0022803522	-0,0018677339
17,951172	8	-0,0066109002	-17,375574	-0,0018383705	-0,0014612481
17,960938	8	-0,007103011	-16,132257	-0,0028637797	-0,002504871
17,970703	8	-0,0070281327	-17,64698	-0,00098694116	-0,0007482043
17,980469	8	-0,006634742	-17,584953	-0,0031106905	-0,0027175623
17,990234	8	-0,0074759126	-17,144958	-0,00091493432	-0,00058737694
18	8	-0,0078581274	-17,35663	-0,0036574923	-0,0032718391
18,009766	8	-0,0079758465	-17,481354	-0,00061487954	-0,00027681064
18,019531	8	-0,0065803528	-18,731653	-0,0036961492	-0,0033959234
18,029297	8	-0,0072896481	-18,190016	-0,0006472813	-0,00028734512
18,039063	9	-0,0073384494	-17,362778	-0,003810449	-0,0034590762
18,048828	9	-0,0067085028	-18,466673	-0,00053421233	-0,00013050085
18,058594	9	-0,0077158213	-18,39649	-0,0038302201	-0,003466802
18,068359	9	-0,0076778233	-18,234159	-0,00044685497	-6,9282723e-05
18,078125	9	-0,0080350786	-17,919502	-0,0041192519	-0,0037449424
18,087891	9	-0,0075947493	-18,361229	-0,00011548254	0,00022639098
18,097656	9	-0,0072784722	-19,4587	-0,0042730318	-0,0038625621
18,107422	9	-0,0075761229	-19,290503	-9,5131836e-05	0,00029819581
18,117188	9	-0,0079162419	-18,630289	-0,0043195034	-0,003979939
18,126953	9	-0,0078458339	-19,891039	0,00011479075	0,00047313247
18,136719	9	-0,0081054866	-19,650534	-0,0042610634	-0,003910562
18,146484	9	-0,0079762191	-20,017103	-0,00024528112	6,0651091e-05
18,15625	9	-0,0076819211	-19,942503	-0,0041216165	-0,0037164683
18,166016	9	-0,0069670379	-20,23967	-0,00018081759	0,00011606648
18,175781	9	-0,0073976815	-21,343903	-0,0040113037	-0,0036151707
18,185547	9	-0,0065982342	-21,347534	-0,00042435437	-3,3700853e-05
18,195313	9	-0,0068634748	-21,193865	-0,0038651451	-0,0034839408
18,205078	9	-0,0073827803	-22,263676	-0,00044521526	-0,00010236853
18,214844	9	-0,0073261559	-22,418295	-0,0038926019	-0,0034953302
18,224609	9	-0,0077228993	-23,175348	-0,00054732792	-0,00018438166
18,234375	9	-0,0070586801	-23,153778	-0,0035494831	-0,0031436188
18,244141	9	-0,0083494931	-23,184847	-0,0008721113	-0,0006695544
18,253906	9	-0,0088039786	-24,40324	-0,002960002	-0,0026772777
18,263672	9	-0,0073488802	-24,686493	-0,0010778349	-0,00073201989
18,273438	9	-0,0086035579	-24,228617	-0,0027319931	-0,0023557872
18,283203	9	-0,00863038	-25,644264	-0,0015955955	-0,0013823245
18,292969	9	-0,0082589686	-25,493279	-0,0025738762	-0,0021172054
18,302734	9	-0,0091608614	-26,906916	-0,0016795452	-0,0014182781
18,3125	9	-0,0078618526	-27,216654	-0,0025149267	-0,0020242361
18,322266	9	-0,0083237886	-26,870872	-0,0017840643	-0,0015293329
18,332031	9	-0,0081062317	-28,749704	-0,0024169604	-0,0019363385
18,341797	9	-0,0091638416	-28,799326	-0,0019515569	-0,0016712911
18,351563	9	-0,0091832131	-28,853416	-0,0022639832	-0,0018877861
18,361328	9	-0,0091280788	-29,817503	-0,0021860986	-0,0017893118
18,371094	9	-0,0089202076	-30,295494	-0,0017246241	-0,0013511548
18,380859	9	-0,0092059374	-31,135305	-0,0026468625	-0,0023352301
18,390625	9	-0,0088784844	-31,379833	-0,0010995899	-0,00089198863
18,400391	9	-0,0089686364	-31,711086	-0,0032632058	-0,0028898246
18,410156	9	-0,0097900629	-32,827892	-0,00088066474	-0,00056877843
18,419922	9	-0,0096157193	-33,15976	-0,003634668	-0,0032357194
18,429688	9	-0,0093430281	-33,91983	-0,00068102567	-0,00032245906
18,439453	9	-0,010493398	-34,634026	-0,0036730119	-0,0033932603
18,449219	9	-0,0093661249	-35,061668	-0,00065077166	-0,00029199544
18,458984	9	-0,010379776	-36,353657	-0,0037426876	-0,0034214738
18,46875	9	-0,0093363225	-36,308674	-0,00051182183	-0,00016598507
18,478516	9	-0,0098437071	-36,939548	-0,0039067105	-0,0035593763
18,488281	9	-0,0098504126	-38,767811	-0,00047580121	-7,545518e-05
18,498047	9	-0,010544807	-38,53027	-0,0040766695	-0,0037011472
18,507813	9	-0,010387972	-39,316154	-0,00014515143	0,00015863447
18,517578	9	-0,0099785626	-40,6049	-0,0042939913	-0,0039543873
18,527344	9	-0,010631606	-41,148216	-4,583213e-05	0,00035070651
18,537109	9	-0,01102984	-41,472538	-0,0042664437	-0,0039430307
18,546875	9	-0,011954829	-42,207409	5,4221891e-06	0,00035470125
18,556641	9	-0,011146441	-42,783859	-0,0043579834	-0,0039759078
18,566406	9	-0,011025742	-44,340157	-0,00016858015	0,00017091326
18,576172	9	-0,01145266	-44,458843	-0,0040294509	-0,003656198
18,585938	9	-0,011754408	-44,994949	-0,00028064853	0,00012049593
18,595703	9	-0,011965632	-46,633499	-0,0041190078	-0,0037420155
18,605469	9	-0,01234524	-47,816971	-0,00030483803	0,00011364087
18,615234	9	-0,011155009	-48,303062	-0,0038860999	-0,0035194077
18,625	9	-0,012596697	-48,451649	-0,00055872265	-0,00018996162
18,634766	9	-0,01305081	-49,49894	-0,003821654	-0,0034689705
18,644531	9	-0,013186783	-51,387997	-0,0004883387	-0,00019103276
18,654297	9	-0,012661889	-51,433647	-0,0035617987	-0,0031739546
18,664063	9	-0,012951717	-51,537025	-0,00094545458	-0,00066436327
18,673828	9	-0,012936443	-53,545609	-0,0030536724	-0,0026193517
18,683594	9	-0,013213232	-54,477955	-0,0010213171	-0,00085457682
18,693359	9	-0,013016909	-54,749809	-0,0027249022	-0,0023361689
18,703125	9	-0,013489276	-55,170803	-0,0016790073	-0,0013762944
18,712891	9	-0,014280528	-56,781136	-0,0024763057	-0,0021370947
18,722656	9	-0,013802946	-58,667118	-0,0015787341	-0,0013669478
18,732422	9	-0,01434423	-58,358665	-0,0025203556	-0,0020646788
18,742188	9	-0,013898313	-58,237129	-0,0019010983	-0,0016243838
18,751953	9	-0,013898686	-59,812759	-0,0023819245	-0,0019765948
18,761719	9	-0,014692172	-61,446392	-0,0019532372	-0,0016498668
18,771484	9	-0,014519691	-62,097328	-0,0021444864	-0,0018168082
18,78125	9	-0,013931096	-62,48558	-0,0022414005	-0,0019449769
18,791016	9	-0,014902651	-63,62904	-0,0017664219	-0,001419529
18,800781	9	-0,015417486	-65,756531	-0,0027141466	-0,0023319875
18,810547	9	-0,015048683	-65,708313	-0,0012645378	-0,0009470745
18,820313	9	-0,01471974	-65,614494	-0,0033716531	-0,0030575166
18,830078	9	-0,015027449	-66,970352	-0,00077453675	-0,00054495852
18,839844	9	-0,015302375	-68,696457	-0,0035260543	-0,0032032779
18,849609	9	-0,015781447	-69,695076	-0,00072259427	-0,00038732146
18,859375	9	-0,016399473	-69,760513	-0,0036783656	-0,0033750245
18,869141	9	-0,016327947	-71,069214	-0,00058868754	-0,00023745504
18,878906	9	-0,01623705	-73,902237	-0,0037153144	-0,0033902209
18,888672	9	-0,016325712	-73,433075	-0,00055175857	-0,00024238235
18,898438	9	-0,016852841	-73,305283	-0,003991731	-0,0036571396
18,908203	9	-0,016600266	-75,144211	-0,00034864614	1,1039301e-05
18,917969	9	-0,0169985	-76,27018	-0,0040456462	-0,0036673991
18,927734	9	-0,017579645	-77,336967	-0,00025751287	0,00014773922
18,9375	9	-0,016924739	-77,676659	-0,0043443041	-0,0039727176
18,947266	9	-0,017248094	-78,209473	4,4043554e-05	0,00038497773
18,957031	9	-0,018266588	-80,411507	-0,004293994	-0,0039233565
18,966797	9	-0,017142296	-80,999199	-0,00010043383	0,00029172521
18,976563	9	-0,019276515	-81,022049	-0,0042884136	-0,0039354172
18,986328	9	-0,017989054	-82,456978	-8,3745545e-05	0,00029448426
18,996094	9	-0,018214807	-83,857758	-0,0040570009	-0,0037108436
19,005859	9	-0,017959625	-85,349617	-0,00034016019	5,1271782e-05
19,015625	9	-0,01879558	-85,418968	-0,0040679658	-0,0036509531
19,025391	9	-0,018744171	-85,781624	-0,00030669849	6,8412228e-05
19,035156	9	-0,018788502	-87,761658	-0,0039882949	-0,0036306833
19,044922	9	-0,019428506	-88,602585	-0,00041435676	-6,0915372e-05
19,054688	9	-0,018977746	-88,56884	-0,0037789489	-0,0034531783
19,064453	9	-0,018768013	-89,627419	-0,00056810939	-0,00030583341
19,074219	9	-0,019674748	-90,838036	-0,0036097129	-0,0032907326
19,083984	9	-0,019376352	-92,868195	-0,00088979246	-0,00060107827
19,09375	9	-0,01937747	-92,983086	-0,0031344916	-0,0027770232
19,103516	9	-0,019988045	-92,797058	-0,0013092689	-0,001059641
19,113281	9	-0,019673631	-94,880745	-0,0027374425	-0,0023984527
19,123047	9	-0,019715354	-95,635117	-0,0014458087	-0,0012410963
19,132813	9	-0,020453706	-96,476715	-0,0025982137	-0,0021518893
19,142578	9	-0,020983443	-97,117584	-0,0017004203	-0,0014759316
19,152344	9	-0,020307675	-97,74115	-0,0025302151	-0,0021124354
19,162109	9	-0,021205842	-100,64744	-0,0018543092	-0,0015102292
19,171875	9	-0,021020696	-100,40101	-0,0024583878	-0,0019983184
19,181641	9	-0,020298362	-101,08234	-0,0019231987	-0,0016263599
19,191406	9	-0,022168085	-101,43058	-0,0021848364	-0,0017648079
19,201172	9	-0,021683425	-102,57449	-0,0021867913	-0,0019392448
19,210938	9	-0,021593273	-103,93678	-0,0017137395	-0,0014651247
19,220703	9	-0,021880493	-104,14124	-0,0027917437	-0,0023559302
19,230469	9	-0,022497028	-105,00686	-0,0012960884	-0,00099847955
19,240234	9	-0,022887811	-106,92448	-0,0033033879	-0,0029727854
19,25	9	-0,023122504	-106,8054	-0,00077528093	-0,00051332539
19,259766	9	-0,023378059	-107,52825	-0,0035970144	-0,0032946803
19,269531	9	-0,022473931	-108,46546	-0,00067851285	-0,00033563585
19,279297	9	-0,023302436	-109,4586	-0,0036505915	-0,0033920328
19,289063	9	-0,022600219	-110,29825	-0,00058276393	-0,00029492402
19,298828	9	-0,022654608	-110,74288	-0,0037563811	-0,003438906
19,308594	9	-0,02303794	-111,30871	-0,00061425759	-0,00028082044
19,318359	9	-0,023181736	-112,97816	-0,0039141178	-0,0035264911
19,328125	9	-0,022948161	-113,47141	-0,00031819814	5,7369452e-05
19,337891	9	-0,023683533	-114,01657	-0,0041246903	-0,0037066161
19,347656	9	-0,023184717	-115,39461	-0,00022511842	0,00010422467
19,357422	9	-0,023883581	-115,54453	-0,004257048	-0,0038990125
19,367188	9	-0,023405626	-116,69028	2,6521739e-05	0,00030807604
19,376953	9	-0,023353472	-117,07769	-0,0042907782	-0,003947699
19,386719	9	-0,024556369	-117,53027	3,7764548e-05	0,0003439686
19,396484	9	-0,024056807	-118,73497	-0,0041672951	-0,0038341284
19,40625	9	-0,023535639	-119,14088	-0,00015949205	0,00021553264
19,416016	9	-0,024529546	-120,20247	-0,0041936198	-0,0037845634
19,425781	9	-0,023632497	-121,30816	-0,0003472653	-1,2837299e-05
19,435547	9	-0,02441667	-121,80772	-0,003935792	-0,0035470868
19,445313	9	-0,025214255	-121,81834	-0,00030930067	8,485822e-06
19,455078	9	-0,024718046	-123,15553	-0,0039834613	-0,0036602644
19,464844	9	-0,025478005	-123,59441	-0,00028305614	3,2510834e-05
19,474609	9	-0,024320558	-124,53854	-0,0039004451	-0,0034901528
19,484375	9	-0,026398525	-124,14509	-0,00059136003	-0,00029642344
19,494141	9	-0,026262552	-124,85069	-0,0035810799	-0,003250736
[truncated: 97,377 more rows]
