# Supplementary material for: Medial open wedge osteotomy yields comparable stability to lateral open wedge procedure on the distal femur
Source: PLoS One. 2024 Sep 25;19(9):e0310869. doi: 10.1371/journal.pone.0310869 (PMC11423964; doi:10.1371/journal.pone.0310869)
Supplement: S1 File — This file contains all raw data in csv format as it was stored on the testing machine. (ZIP) [file pone.0310869.s001.zip › Specimens/M3_Axial/specimen.log]

(11/18/2021 14:59:25) Information [Stmgr] "Manueller Sollwert aktiviert: Axial Weg"
(11/18/2021 15:05:48) Information [Stmgr] "Manueller Sollwert deaktiviert: Axial Weg"
(11/18/2021 15:05:54) Information [MPT Runtime] "Prozedur beginnt: Zyklischer_axialer_test.000"
(11/18/2021 15:05:54) Information [MPT Runtime] "Läuft"
(11/18/2021 15:22:04) Information [MPT Runtime] "Übergang nach Stopp"
(11/18/2021 15:22:05) Information [MPT Runtime] "Angehalten
 Laufzeit:  00:16:10 
 Kanalzähler:
    Axial -        201  Zyklen
    Torsional -        201  Zyklen"
(11/18/2021 15:22:10) Information [Stmgr] "Gespeicherter Parametersatz: '15kN_DFO_Axial_Torsion'."
