# Supplementary material for: Medial open wedge osteotomy yields comparable stability to lateral open wedge procedure on the distal femur
Source: PLoS One. 2024 Sep 25;19(9):e0310869. doi: 10.1371/journal.pone.0310869 (PMC11423964; doi:10.1371/journal.pone.0310869)
Supplement: S1 File — This file contains all raw data in csv format as it was stored on the testing machine. (ZIP) [file pone.0310869.s001.zip › Specimens/M3_Torsion/specimen.dat]

MTS793|MPT|DEU|1|2|,|.|:|49|1|1|A
Datenerfassung						Zeit:	10,024414	Sec	15.11.2021 15:53:55
Zeit	Torsional Z�hler	Torsional Winkel	Torsional Drehmoment	Axial Kraft	Aux Input 1	Aux Input 2	Aux Input 3
Sec	segments	deg	N-m	N	V	V	V
0,029296875	0	0,0027871132	-0,01676213	-0,56589019	0,0036769528	0,0037568733	0,0045340843
0,0390625	0	-0,0042557716	-0,013300264	-0,039059669	-0,00065478234	-0,00066479726	-0,00027003436
0,048828125	0	0,002553463	-0,050941296	0,12402423	0,0035813067	0,0035490929	0,0043427902
0,05859375	0	-0,0029706955	-0,016822759	-0,4536286	-0,00087317615	-0,00083623745	-0,00035808334
0,068359375	0	-8,3446503e-05	0,014096405	-0,64124352	0,0034475676	0,0034800887	0,0042668818
0,078125	0	-0,0013184547	-0,036240973	-0,35818666	-0,00041843668	-0,00039335398	1,8966384e-05
0,087890625	0	0,00051736832	-0,033301443	0,023720786	0,0031522717	0,0031397936	0,0039205775
0,09765625	0	-0,0022697449	-0,027379487	-0,308007	-0,00050933671	-0,00043152279	-4,0168816e-05
0,10742188	0	0,00070095062	-0,011873804	-0,99076891	0,0032646984	0,003275913	0,0040629613
0,1171875	0	-0,0019860268	-0,0021192245	-0,55273062	-0,00032139258	-0,00042410422	4,7613576e-05
0,12695313	0	-0,00086784363	-0,036319204	-0,7103104	0,0031101396	0,0030885106	0,0038963361
0,13671875	0	0,0013518333	-0,012021745	-0,48788264	2,1343585e-05	-8,622359e-05	0,00037379039
0,14648438	0	-0,0052571297	0,0060770195	-0,80946833	0,0029446955	0,0028389571	0,0036817393
0,15625	0	0,0073599815	-0,034921661	-0,37075952	0,0001216252	0,00013074634	0,00057497178
0,16601563	0	-0,0097799301	-0,025627669	0,28529203	0,0023490854	0,0022705961	0,003031861
0,17578125	0	0,0090289116	-0,036925636	-0,28464943	0,00061698497	0,0006697285	0,0011229748
0,18554688	0	-0,0021529198	-0,010007154	-0,77107918	0,0020274599	0,001852054	0,0026085002
0,1953125	0	0,0046896935	0,019130157	-0,33971852	0,00071180169	0,00080795563	0,0012778253
0,20507813	0	-0,0013852119	-0,032176591	-0,041881576	0,0018147473	0,0016933006	0,0024338509
0,21484375	0	-0,00051736832	-0,030002603	0,81670469	0,00099399011	0,0010825654	0,0015200705
0,22460938	0	0,00030040741	-0,020540273	0,24997629	0,0017590466	0,0016693521	0,0023639735
0,234375	0	0,0048398972	-0,027017668	-0,027185306	0,00096643565	0,0010557454	0,0015510757
0,24414063	0	0,00051736832	-0,018997444	0,52666295	0,0016761565	0,0016071788	0,0022385214
0,25390625	0	0,0067591667	-0,045695484	0,067669898	0,0011112596	0,0012377654	0,0017347157
0,26367188	0	-0,0075602531	-0,024349848	0,30071473	0,0013487824	0,0013773165	0,0019663156
0,2734375	0	0,011749268	0,023035426	-0,14824793	0,0015287761	0,0014616256	0,0020429029
0,28320313	0	-0,016622543	-0,022472581	0,31622127	0,00092284079	0,00090820715	0,0014211704
0,29296875	0	0,014486313	-0,033507217	0,88457018	0,0021323177	0,0019899791	0,0027216994
0,30273438	0	-0,014436245	-0,025999546	0,47176147	0,0003258037	0,00033411256	0,00080334081
0,3125	0	0,013434887	-0,020798855	-0,42694622	0,0026140788	0,0025951061	0,0033360901
0,32226563	0	-0,0081110001	-0,002990244	0,088457018	-0,00013494617	-0,00021821033	0,00030291645
0,33203125	0	0,0048232079	-0,045362718	0,21290034	0,0028734978	0,0028604723	0,0036064452
0,34179688	0	-0,0047564507	-0,025290437	0,1400616	-0,00029912349	-0,00032505428	5,7693978e-05
0,3515625	0	0,0029206276	0,0067514833	-0,40087849	0,0028724452	0,0028425863	0,0035903228
0,36132813	0	-0,0034713745	-0,045762397	-0,164425	-0,00027046641	-0,00028843671	0,00014757359
0,37109375	0	0,0043058395	-0,026403414	0,35525298	0,002869396	0,0027838869	0,003596321
0,38085938	0	-0,0052905083	-0,013289927	0,04760921	-0,00017907601	-0,00024174253	0,000225658
0,390625	0	0,010931492	0,0025418121	-0,26863998	0,0029431689	0,0028434284	0,0036809153
0,40039063	0	-0,0082278252	0,027658883	-0,18504448	-0,00049541908	-0,00053864991	-6,2469626e-05
0,41015625	0	0,00882864	-0,013203872	-0,22133812	0,0031927726	0,0031573602	0,0039945669
0,41992188	0	-0,0085282326	0,0025640242	-0,32778829	-0,0006997888	-0,00067416724	-0,00022755412
0,4296875	0	0,011198521	0,042355713	-0,31960195	0,0033715807	0,0033962848	0,0041531059
0,43945313	0	-0,0050234795	0,035562459	-0,27232802	-0,00098095613	-0,0010053955	-0,00049787835
0,44921875	0	0,0081110001	0,032632705	-0,14500692	0,0036421926	0,003664929	0,0044093546
0,45898438	0	0,0022864342	0,015535718	-0,80661845	-0,00090891216	-0,00088897999	-0,00044877699
0,46875	0	0,0077772141	0,044331744	-0,67211688	0,0033509193	0,0033505438	0,0041640401
0,47851563	0	0,0032544136	0,1096487	-0,54085624	-0,00082030939	-0,00079265825	-0,00039028295
0,48828125	0	0,0087785721	0,070860326	-0,42239204	0,0033198548	0,0033006971	0,0041244267
0,49804688	0	0,0066423416	0,050370909	-0,7430557	-0,00060559803	-0,0005854317	-0,00014266057
0,5078125	0	0,010197163	0,082935721	-0,41387045	0,0031053394	0,0031086132	0,0039173677
0,51757813	0	0,0058579445	0,096639708	-1,0549463	-0,0005891436	-0,00053345691	-0,00012695848
0,52734375	0	0,013751984	0,12695538	-0,73176807	0,00317779	0,0031338688	0,0039653089
0,53710938	0	0,011165142	0,11529335	-0,63414687	-0,00054574269	-0,00058857258	-0,00010964839
0,546875	0	0,011498928	0,12766267	-1,5020649	0,0029530863	0,0030168234	0,0038035412
0,55664063	0	0,016789436	0,17050956	-1,6763247	-0,00017822211	-0,00019624043	0,00019031402
0,56640625	0	0,013017654	0,12851651	-1,9453559	0,0027928071	0,0027496482	0,0035051422
0,57617188	0	0,025467873	0,15008467	-2,706265	8,8331435e-05	0,00010037125	0,00052594638
0,5859375	0	0,01311779	0,17898101	-3,8477407	0,0023332085	0,0022716096	0,0030047295
0,59570313	0	0,033862591	0,17094584	-4,5721326	0,00061223947	0,00067053759	0,0011424528
0,60546875	0	0,024883747	0,20792037	-5,3622108	0,0020536766	0,00186671	0,002590118
0,61523438	0	0,037333965	0,18196358	-7,6047888	0,00077922677	0,0008139679	0,0012738513
0,625	0	0,033679008	0,1924281	-9,548357	0,0017729197	0,0016709756	0,0023882901
0,63476563	0	0,0400877	0,27273694	-11,098562	0,0009768263	0,0010378773	0,0015619332
0,64453125	0	0,045027733	0,27957574	-12,526587	0,0018110934	0,0016661057	0,002395242
0,65429688	0	0,051202774	0,27257195	-13,72436	0,00096516346	0,0010263285	0,0015117688
0,6640625	0	0,052521229	0,28204224	-16,229292	0,0016157607	0,0015832633	0,0022370589
0,67382813	0	0,063569546	0,29940367	-17,101681	0,0010921338	0,0011879228	0,0017205847
0,68359375	0	0,055642128	0,36644855	-19,033989	0,0013864754	0,0013887344	0,0019733454
0,69335938	0	0,079123974	0,32707918	-21,33415	0,0015176113	0,0014737186	0,0020588893
0,703125	0	0,057861805	0,28881007	-23,221029	0,00089440832	0,00084095565	0,0013788419
0,71289063	0	0,093793869	0,35471529	-24,641678	0,0022045625	0,0020276594	0,0028064766
0,72265625	0	0,070495605	0,36414745	-26,655849	0,00036039535	0,00039719627	0,00079601334
0,73242188	0	0,10801315	0,36937553	-28,768927	0,0025666649	0,0025126173	0,0032868725
0,7421875	0	0,091440678	0,36206162	-31,749531	-0,0002091036	-0,00023309985	0,00026555063
0,75195313	0	0,11672497	0,36739796	-34,322105	0,002892931	0,002847661	0,0036073155
0,76171875	0	0,11592388	0,43627205	-36,571083	-0,00027523463	-0,00030994008	0,0001279352
0,77148438	0	0,13284683	0,40409392	-38,831848	0,0028179192	0,002808674	0,0035917622
0,78125	0	0,13651848	0,39269552	-40,518681	-0,00025351823	-0,00025105488	0,00016599079
0,79101563	0	0,15717983	0,41405246	-40,960629	0,0029019036	0,0028450205	0,0036076105
0,80078125	0	0,15674591	0,41437167	-40,924587	-0,00021806205	-0,00019335072	0,00019203231
0,81054688	0	0,17852545	0,42518181	-40,654018	0,0029047211	0,0028746994	0,0036656603
0,8203125	0	0,18072844	0,39918536	-40,632618	-0,00038672253	-0,00041492924	2,8743234e-05
0,83007813	0	0,21110296	0,39332584	-40,097179	0,0032102098	0,0031562683	0,0039728023
0,83984375	0	0,20354271	0,44875467	-39,468761	-0,00071388506	-0,00072119525	-0,00026994006
0,84960938	0	0,23633718	0,4276067	-39,430092	0,0034038795	0,003346168	0,0041652052
0,859375	0	0,23598671	0,40805548	-39,714855	-0,0009320908	-0,0009418375	-0,0004728997
0,86914063	0	0,26419163	0,43689048	-38,633198	0,0036503524	0,0037047318	0,0044749295
0,87890625	0	0,27357101	0,42650673	-38,026737	-0,00086007186	-0,0008907076	-0,00042968604
0,88867188	0	0,29376507	0,46539471	-36,753082	0,0033081607	0,0034014909	0,0041670222
0,8984375	0	0,3061986	0,43288717	-35,772007	-0,00080835237	-0,0007582939	-0,00036107871
0,90820313	0	0,32994747	0,4137035	-32,83102	0,0032990426	0,0033346391	0,0040946756
0,91796875	0	0,34485102	0,48021293	-29,026754	-0,00055634533	-0,00054255914	-0,00014843157
0,92773438	0	0,37218809	0,50155354	-23,398893	0,0030609404	0,0030612606	0,0039176717
0,9375	0	0,39440155	0,54746008	-17,430027	-0,00053923181	-0,00048529851	-5,1766692e-05
0,94726563	0	0,4247427	0,59057856	-11,163047	0,0031482368	0,0031299137	0,0039333575
0,95703125	0	0,44844151	0,64655572	-3,8898177	-0,00046448738	-0,00050092989	-8,0750906e-05
0,96679688	0	0,47564507	0,75476354	3,030086	0,0030149121	0,0029771461	0,0038558096
0,9765625	0	0,50601959	0,80592304	9,4935389	-0,00018170365	-0,00021318643	0,00024666981
0,98632813	0	0,52225828	0,87681162	16,670237	0,0027972886	0,0026796102	0,0034691934
0,99609375	0	0,55490255	1,0450417	22,652821	0,00012284174	0,00015316939	0,00058334816
1,0058594	0	0,56067705	1,1951023	30,311783	0,0023255886	0,0022486136	0,0029551617
1,015625	0	0,59657574	1,3192484	36,874786	0,00062549318	0,00062608579	0,0011434467
1,0253906	0	0,60089827	1,4342219	43,239414	0,0020484931	0,0018626197	0,0025480438
1,0351563	0	0,61858892	1,4923626	47,754303	0,0008416567	0,00087949942	0,0013281603
1,0449219	0	0,62059164	1,6069784	51,660519	0,0017624521	0,0017172424	0,0023850771
1,0546875	0	0,63043833	1,6491995	53,143055	0,0009415191	0,0010613971	0,0015202651
1,0644531	0	0,63389301	1,6619728	55,499569	0,0018920877	0,0016328138	0,0023992879
1,0742188	0	0,6420207	1,7055413	57,637959	0,00097333291	0,0010904507	0,0015416294
1,0839844	0	0,63808203	1,6968621	57,689453	0,0016506584	0,0016065976	0,0022136513
1,09375	0	0,64587593	1,7365524	57,714878	0,0010745021	0,0011339382	0,0016714003
1,1035156	0	0,6373477	1,7447996	58,199856	0,0014102281	0,0013583155	0,0020189499
1,1132813	0	0,66001177	1,7467028	60,532539	0,0014793754	0,0014794786	0,0020860503
1,1230469	0	0,63783169	1,8413259	61,957829	0,00088119437	0,00080040278	0,0013389857
1,1328125	0	0,67501545	1,897194	64,64534	0,0022405211	0,0020295274	0,0028548164
1,1425781	0	0,65395355	1,9556533	66,62384	0,0003461387	0,0004141184	0,0008018571
1,1523438	0	0,68941832	2,0175831	69,455887	0,002607563	0,0025877135	0,0033322899
1,1621094	0	0,67666769	2,0611963	72,298355	-0,00024396417	-0,00020488718	0,00014768477
1,171875	0	0,69722891	2,1359761	73,689224	0,002932162	0,0027897162	0,003648675
1,1816406	0	0,69298983	2,1758955	74,325722	-0,00025090907	-0,0002685847	0,00020930398
1,1914063	0	0,70634127	2,1853275	75,656342	0,0029418704	0,0029057353	0,0036450762
1,2011719	0	0,70562363	2,2726693	76,513557	-0,00026364258	-0,0003154343	0,00014844263
1,2109375	0	0,71715593	2,2867541	75,152512	0,0029144159	0,0028747667	0,00362745
1,2207031	0	0,71251631	2,2862813	72,750252	-0,00017772094	-0,0002154152	0,00020094973
1,2304688	0	0,73190928	2,3024731	70,848824	0,0029025206	0,0028306465	0,0036298325
1,2402344	0	0,71630478	2,2670174	68,056442	-0,00051704573	-0,00052599964	-0,0001271948
1,25	0	0,73900223	2,3106859	64,0616	0,00321915	0,0032496133	0,0039406545
1,2597656	0	0,72743654	2,3476622	60,134651	-0,00067879749	-0,000705446	-0,00025444955
1,2695313	0	0,75455666	2,3568797	58,390518	0,0034014147	0,0034304233	0,0041653337
1,2792969	0	0,74844837	2,4292536	55,905701	-0,0009027794	-0,0008889637	-0,00045028573
1,2890625	0	0,77041149	2,4873044	52,584454	0,0036171577	0,0036790716	0,0044499571
1,2988281	0	0,77500105	2,5704329	48,949951	-0,00092701474	-0,00094044575	-0,00047760637
1,3085938	0	0,78713417	2,6494193	46,71064	0,0033261233	0,0033235692	0,0041309753
1,3183594	0	0,79075575	2,7017488	45,399349	-0,00078513916	-0,00076048716	-0,00032653013
1,328125	0	0,80589294	2,8236983	43,972469	0,0033755095	0,0033654396	0,0041676881
1,3378906	0	0,8092308	2,8949826	42,113029	-0,00060928345	-0,00056934136	-0,0001316733
1,3476563	0	0,81729174	2,912303	41,371033	0,0030911088	0,003122448	0,0038916511
1,3574219	0	0,81558943	2,9396117	40,828865	-0,00047888141	-0,000460585	-9,1900001e-05
1,3671875	0	0,8217144	2,9459276	40,435112	0,0031081883	0,0030703475	0,0038732975
1,3769531	0	0,8189106	2,9833603	40,840572	-0,00054136605	-0,00054223172	-0,00012137956
1,3867188	0	0,81804276	3,0098398	40,665863	0,0030836328	0,002984436	0,0038164174
1,3964844	0	0,82715511	2,9862061	41,587315	-0,0001524984	-0,00018850405	0,00025500573
1,40625	0	0,82123041	3,0498393	42,666317	0,0027534724	0,00261911	0,0034348508
1,4160156	0	0,83596706	3,094193	41,71204	0,00018468752	0,00013081561	0,0006124741
1,4257813	0	0,8245182	3,1074598	42,172119	0,0024386442	0,0023266317	0,0030567492
1,4355469	0	0,84609747	3,169692	42,311455	0,00065099419	0,00066623546	0,0011617078
1,4453125	0	0,83808661	3,2109792	43,59766	0,001982938	0,0017708435	0,002527864
1,4550781	0	0,84986925	3,3114648	43,543736	0,00086451531	0,00088900514	0,001390836
1,4648438	0	0,84723234	3,3824024	42,891399	0,0018875276	0,0017784188	0,0024464345
1,4746094	0	0,85651159	3,3806496	42,957062	0,0010080485	0,0010586106	0,0014686935
1,484375	0	0,85722923	3,4276414	43,230614	0,0017557178	0,0016224904	0,0023325079
1,4941406	0	0,86146832	3,4504366	43,178478	0,0010280947	0,0010657763	0,0015957073
1,5039063	0	0,85781336	3,4672358	43,153309	0,0017100944	0,0015857279	0,0022372783
1,5136719	0	0,86575747	3,4944406	42,152897	0,0010856013	0,0011295341	0,0016682013
1,5234375	0	0,85459232	3,4712355	42,783077	0,0013687189	0,001377176	0,0020047612
1,5332031	0	0,87502003	3,4995966	42,771118	0,0015619979	0,0015332206	0,0021304307
1,5429688	0	0,84911823	3,5457997	41,584938	0,00088011817	0,00080093113	0,0013742944
1,5527344	0	0,88226318	3,5376794	41,902195	0,0022357765	0,0020667235	0,0027902862
1,5625	0	0,85779667	3,5870674	42,020882	0,00031968593	0,00031713833	0,00078234775
1,5722656	0	0,88873863	3,6494889	40,9347	0,0026296498	0,002579666	0,0033541338
1,5820313	0	0,86999655	3,7081747	40,300415	-0,00020441119	-0,00020200212	0,00020879699
1,5917969	0	0,88802099	3,7742682	40,601074	0,0028812916	0,0028090882	0,0036069113
1,6015625	0	0,88276386	3,767509	40,350399	-0,00025783884	-0,00035122415	0,00014473102
1,6113281	0	0,89231014	3,8085048	39,594265	0,0029247955	0,0028784384	0,0036401188
1,6210938	0	0,88732004	3,8482373	38,899883	-0,0002492762	-0,00028919283	0,0001768829
1,6308594	0	0,8972168	3,845264	38,338966	0,002930355	0,0028192217	0,0036312912
1,640625	0	0,89074135	3,8820181	38,609337	-0,00014979392	-0,00022767199	0,00023126981
1,6503906	0	0,9040761	3,8683085	38,083935	0,0029363993	0,0028609044	0,0036136429
1,6601563	0	0,88428259	3,8853037	37,782433	-0,0004575176	-0,00046686211	-2,3953617e-05
1,6699219	0	0,90637922	3,9295413	37,351852	0,0032675921	0,0032113991	0,0040309206
1,6796875	0	0,8889389	3,893466	37,070507	-0,00071502535	-0,00075702235	-0,00026784022
1,6894531	0	0,9081316	3,9379797	37,111324	0,0034518649	0,0034107368	0,0041965414
1,6992188	0	0,89638233	4,0139666	36,523529	-0,00088531862	-0,00090644578	-0,00044935412
1,7089844	0	0,91515779	4,0580845	36,178028	0,0035937012	0,0036304127	0,0043909354
1,71875	0	0,90995073	4,100708	37,306255	-0,00087927142	-0,00091889786	-0,00050658884
1,7285156	0	0,91489077	4,0966864	36,580048	0,0033530148	0,0033620233	0,0041472977
1,7382813	0	0,91400623	4,1371279	35,810589	-0,00073717779	-0,00075236167	-0,00030514842
1,7480469	0	0,92193365	4,2123199	35,25082	0,0033684114	0,0033546397	0,0041531608
1,7578125	0	0,91882944	4,1927476	35,224812	-0,00065087923	-0,00068031397	-0,00020251755
1,7675781	0	0,92457056	4,1950779	35,018028	0,0031043098	0,003103201	0,0038787297
1,7773438	0	0,91988087	4,2115207	34,688198	-0,00039889739	-0,00041792286	-2,1113665e-05
1,7871094	0	0,92774153	4,2050633	34,444847	0,0030880261	0,0030803506	0,0038365212
1,796875	0	0,92305183	4,2357936	34,713428	-0,00055060897	-0,00052154472	-0,00013150595
1,8066406	0	0,92313528	4,2091961	34,255527	0,0030301937	0,0030389631	0,0038678839
1,8164063	0	0,93047857	4,2320571	34,13966	-0,00014377481	-0,00015194673	0,00027680857
1,8261719	0	0,9237361	4,2994471	33,099411	0,002861876	0,0027676104	0,0035873821
1,8359375	0	0,93954086	4,2955632	32,841862	0,00013621218	0,00011144904	0,00059665501
1,8457031	0	0,92780828	4,3303475	32,958118	0,0024210573	0,0022920019	0,0030540747
1,8554688	0	0,94823599	4,3674169	33,119862	0,00069091353	0,00064080086	0,001118402
1,8652344	0	0,93658686	4,4100728	33,066162	0,0018889487	0,0018080315	0,0024836392
1,875	0	0,94247818	4,4601684	32,605797	0,00082005776	0,00081892213	0,0013193389
1,8847656	0	0,93977451	4,4248943	32,224476	0,0018656929	0,001705749	0,0024915035
1,8945313	0	0,9474349	4,4365492	32,646732	0,0010125703	0,0011453396	0,0016394829
1,9042969	0	0,94636679	4,4718504	31,793676	0,0017642279	0,0016218191	0,0023231802
1,9140625	0	0,94833612	4,4451523	31,294033	0,0010167201	0,0010268111	0,0014953867
1,9238281	0	0,94352961	4,4427829	32,248169	0,0017483372	0,0016216595	0,0022505147
1,9335938	0	0,95205784	4,4287195	30,803326	0,0011270591	0,0011778208	0,0017138654
1,9433594	0	0,93608618	4,4507732	31,254496	0,0013773649	0,0013209198	0,0019528514
1,953125	0	0,9589839	4,5131721	31,209988	0,0014926114	0,0015532284	0,0020710686
1,9628906	0	0,93149662	4,4830985	31,345301	0,00093281758	0,00085311546	0,0013907895
1,9726563	0	0,96499205	4,4787989	31,003263	0,002318447	0,0021420745	0,0029066419
1,9824219	0	0,93810558	4,5334668	30,170242	0,00032656288	0,00029080809	0,00068446458
1,9921875	0	0,96676111	4,5431604	30,137356	0,0026054187	0,0025461628	0,0033108699
2,0019531	0	0,94501495	4,5712667	31,296574	-0,00015676182	-0,0001836961	0,00025988295
2,0117188	0	0,9617877	4,5621915	30,425777	0,0029044154	0,0028582392	0,0036783381
2,0214844	0	0,95282555	4,5860152	30,107405	-0,00033915014	-0,00032484706	0,00014538877
2,03125	0	0,95809937	4,6240425	30,306223	0,0028821644	0,0028478468	0,0036602509
2,0410156	0	0,95219135	4,5600944	30,504568	-0,00020514199	-0,00026339985	0,00020552718
2,0507813	0	0,96495867	4,5647349	30,072788	0,0029144522	0,0028666095	0,0036739476
2,0605469	0	0,95372677	4,5869989	29,893751	-0,00023699467	-0,00030023424	0,00010478892
2,0703125	0	0,96607685	4,5730376	29,218504	0,0029234476	0,0028254681	0,003653931
2,0800781	0	0,94912052	4,5929918	30,191643	-0,0004839446	-0,00045932073	-1,6185513e-05
2,0898438	1	0,96781254	4,5700388	29,661963	0,0032388445	0,0032620041	0,0040661907
2,0996094	1	0,95002174	4,5684676	29,894701	-0,00073270418	-0,00075420074	-0,00028462266
2,109375	1	0,96746206	4,6174388	28,572428	0,0034015253	0,0034004229	0,0041805157
2,1191406	1	0,95360994	4,606297	28,159422	-0,00087520154	-0,00083791878	-0,00037193531
2,1289063	1	0,96637726	4,5967102	28,70841	0,0036478362	0,0036117469	0,004387469
2,1386719	1	0,96041918	4,6008444	28,512915	-0,00098020351	-0,00097916322	-0,00050725532
2,1484375	1	0,96112013	4,6188459	28,882641	0,0033422306	0,0033468541	0,0041814223
2,1582031	1	0,96180439	4,6732087	28,862217	-0,00066411495	-0,00070585404	-0,0002429384
2,1679688	1	0,96781254	4,6287642	28,840704	0,0033717214	0,0033699202	0,0041458677
2,1777344	1	0,96258879	4,5982957	29,118565	-0,00061821146	-0,00057492551	-0,00015775848
2,1875	1	0,96641064	4,6376829	28,625484	0,0030793191	0,0031242911	0,0039439406
2,1972656	1	0,96137047	4,6273837	29,024323	-0,00047897251	-0,00048558664	-3,4596305e-05
2,2070313	1	0,96714497	4,6327963	29,393658	0,0030620557	0,0030850198	0,0039073704
2,2167969	1	0,96248865	4,61584	29,127029	-0,00047859459	-0,00049930066	-1,7556304e-05
2,2265625	1	0,96167088	4,6077032	29,84234	0,0030255427	0,0030073191	0,0038175939
2,2363281	1	0,96919775	4,6290088	29,599573	-0,00016106409	-0,00023589499	0,00021890097
2,2460938	1	0,95996857	4,5812964	29,293383	0,0027774931	0,002661315	0,0034180381
2,2558594	1	0,96964836	4,5682201	29,437551	0,00016436374	0,00016531558	0,00063069427
2,265625	1	0,95781565	4,6088486	29,442106	0,0024010288	0,0022116061	0,0029908447
2,2753906	1	0,97313643	4,6113458	29,336773	0,00065065094	0,00063712872	0,0010954071
2,2851563	1	0,96055269	4,6076326	29,355827	0,0019973048	0,0018401783	0,0025834055
2,2949219	1	0,96666098	4,5740137	29,196571	0,00085862528	0,00091840967	0,0013763545
2,3046875	1	0,96223831	4,5524087	29,332916	0,0018838721	0,0017098446	0,0024195525
2,3144531	1	0,96752882	4,5995755	29,07196	0,0010194655	0,0010574829	0,0015538039
2,3242188	1	0,96510887	4,5794411	29,181149	0,0017600276	0,0016368167	0,0023321535
2,3339844	1	0,96617699	4,5516086	29,696301	0,00096058764	0,0010661514	0,0014984991
2,34375	1	0,95951796	4,5543127	29,43026	0,001635161	0,001565929	0,0022129579
2,3535156	1	0,96782923	4,532608	29,916605	0,0011972985	0,001192412	0,0017110385
2,3632813	1	0,9519577	4,5506182	29,201685	0,0014149451	0,0013675996	0,0020127597
2,3730469	1	0,97175121	4,5079021	28,327116	0,0014551587	0,0015021549	0,0020748733
2,3828125	1	0,94261169	4,4571052	29,212944	0,00089961803	0,00086937711	0,0013711302
2,3925781	1	0,97573996	4,4759068	29,721977	0,0023340262	0,0021396703	0,002873962
2,4023438	1	0,9454155	4,4417601	29,285503	0,0002804563	0,00030114024	0,0007410727
2,4121094	1	0,96729517	4,4271879	29,679899	0,0025715721	0,0025242218	0,0032809931
2,421875	1	0,94379663	4,4110904	29,727062	-0,0001960987	-0,00018931576	0,00024518522
2,4316406	1	0,95669746	4,3769326	30,039316	0,0029246844	0,0028929824	0,0036518078
2,4414063	1	0,94568253	4,3781233	30,731997	-0,00030664771	-0,00029565679	0,00014207966
2,4511719	1	0,94998837	4,3219285	29,78758	0,0029160872	0,0028177127	0,0035407657
2,4609375	1	0,94122648	4,2654438	29,797108	-0,00020433436	-0,0002139571	0,00016102567
2,4707031	1	0,95033884	4,2769866	30,020262	0,0029200329	0,0028578856	0,0036608926
2,4804688	1	0,93732119	4,2267623	29,82147	-0,00028752984	-0,0002933346	0,00014384423
2,4902344	1	0,94574928	4,1718717	29,723457	0,0029309464	0,0028225477	0,0036512879
2,5	1	0,92487097	4,1249256	29,380722	-0,00043082953	-0,00044874789	-4,8697402e-05
2,5097656	1	0,94356298	4,0694022	30,038841	0,0032809831	0,0032682046	0,0040552318
2,5195313	1	0,92240095	4,0750937	30,162334	-0,0006995087	-0,00073861796	-0,00032782671
2,5292969	1	0,93682051	4,0301852	29,418077	0,0034284007	0,0034392006	0,004176816
2,5390625	1	0,92236757	3,9631193	30,415747	-0,00082900852	-0,00084432686	-0,0003877416
2,5488281	1	0,93037844	3,9551821	30,736551	0,0036052216	0,0035681406	0,0043571796
2,5585938	1	0,92074871	3,909723	30,409069	-0,00094595994	-0,00098509539	-0,00056419551
2,5683594	1	0,91917992	3,9099493	30,393955	0,0033429891	0,0034230433	0,0041668024
2,578125	1	0,91434002	3,8524222	30,873259	-0,00069363089	-0,00068082911	-0,00023383909
2,5878906	1	0,91966391	3,7696519	30,701626	0,0033224893	0,0034134083	0,0042035487
2,5976563	1	0,91081858	3,7449181	31,121113	-0,00063187967	-0,00069280475	-0,0002177729
2,6074219	1	0,91061831	3,6853049	30,939001	0,0031614797	0,0031264806	0,0039432095
2,6171875	1	0,90165615	3,6244466	31,336863	-0,00042067346	-0,00048839749	-4,6064961e-05
2,6269531	1	0,90187311	3,5886984	31,649649	0,0030337153	0,003005696	0,0038347689
2,6367188	1	0,89523077	3,5235476	32,207409	-0,0004757772	-0,00044738903	1,700595e-05
2,6464844	1	0,89307785	3,4990702	31,961397	0,0030587954	0,003026034	0,0038080595
2,65625	1	0,89709997	3,4392865	31,739332	-0,00023465851	-0,00025373272	0,00020087376
2,6660156	1	0,8834815	3,3563471	32,470486	0,0027678956	0,0026359123	0,0034450351
2,6757813	1	0,89336157	3,3408256	32,84935	0,00029265721	0,00022567983	0,00067409943
2,6855469	1	0,87705612	3,2907665	32,689899	0,0024767923	0,0023062692	0,0030248582
2,6953125	1	0,89184284	3,2306743	32,699341	0,00058851764	0,00056285033	0,0010307007
2,7050781	1	0,87515354	3,2080712	33,99641	0,0019855129	0,0018122314	0,0025630789
2,7148438	1	0,87533712	3,1400068	34,350212	0,00092942093	0,00096489704	0,0014753081
2,7246094	1	0,87029696	3,1124945	34,544868	0,0018097148	0,0017597155	0,0024653699
2,734375	1	0,86894512	3,0452733	34,496391	0,00092679774	0,0010370794	0,0015035655
2,7441406	1	0,86270332	2,9241405	34,820103	0,00174297	0,0016083396	0,0023400178
2,7539063	1	0,85976601	2,8909116	35,632557	0,0010426196	0,0010899897	0,0015522038
2,7636719	1	0,85013628	2,8325512	36,023827	0,0016085025	0,0015395773	0,0021904921
2,7734375	1	0,8549428	2,7843735	35,506916	0,0012059269	0,0011606455	0,0016868663
2,7832031	1	0,83613396	2,7268283	36,28548	0,0013926722	0,0013766309	0,0019930091
2,7929688	1	0,85038662	2,6272953	37,348785	0,0014713772	0,0015655067	0,0021462091
2,8027344	1	0,82154751	2,6063185	37,847534	0,00086560927	0,00079884124	0,0013793204
2,8125	1	0,84868431	2,555758	37,833199	0,0022966922	0,0021318088	0,0029225592
2,8222656	1	0,81558943	2,485224	38,080692	0,00026558337	0,00021038868	0,00071891205
2,8320313	1	0,83842039	2,4455211	38,902454	0,002780892	0,0026842142	0,0034984839
2,8417969	1	0,80904722	2,3731616	38,720787	-0,00023581466	-0,00026170921	0,00017809594
2,8515625	1	0,8189106	2,3174787	39,442024	0,0028790538	0,0028450822	0,0036490026
2,8613281	1	0,80429077	2,2592568	39,538612	-0,00029495	-0,00033095188	9,4846473e-05
2,8710938	1	0,80662727	2,1500089	40,375069	0,0029247005	0,0027942881	0,0036330053
2,8808594	1	0,79397678	2,121434	40,123444	-0,00026616282	-0,00025351648	0,00020380947
2,890625	1	0,79931736	2,0646055	40,144009	0,0029345723	0,0028782806	0,0036455365
2,9003906	1	0,78164339	1,9726354	40,729454	-0,00026459064	-0,00031223492	0,00010808493
2,9101563	1	0,79037189	1,9278864	41,38615	0,0029683157	0,0028788939	0,0037131445
2,9199219	1	0,76523781	1,8467668	42,290531	-0,00046808418	-0,00045943365	1,6693084e-05
2,9296875	1	0,78102589	1,8311946	41,742691	0,0032905936	0,0032689911	0,0040905788
2,9394531	1	0,7546401	1,7950507	42,57135	-0,00075924967	-0,00078900834	-0,00036451092
2,9492188	1	0,76515436	1,6880879	43,268112	0,003505752	0,0034548736	0,0042508501
2,9589844	1	0,74719667	1,6591538	43,560608	-0,00086015509	-0,00083270075	-0,0004073407
2,96875	1	0,74981689	1,6064049	43,440247	0,0035441818	0,0035148135	0,0042900513
2,9785156	1	0,73481321	1,5507183	43,605007	-0,00096010522	-0,00097894669	-0,00056959223
2,9882813	1	0,72581768	1,5057268	45,099892	0,0034086874	0,0034042543	0,0041739242
2,9980469	1	0,71730614	1,4129198	46,351284	-0,00062880077	-0,0006940015	-0,00020517647
3,0078125	1	0,71423531	1,4110584	47,204365	0,0033397777	0,0033564197	0,0041291672
3,0175781	1	0,69731236	1,4045824	47,197937	-0,00072301086	-0,00070679758	-0,00021084183
3,0273438	1	0,69046974	1,3139633	47,536873	0,0031856853	0,0031372674	0,0039900099
3,0371094	1	0,67324638	1,2585651	47,803364	-0,00046322413	-0,00049431139	-3,2794778e-05
3,046875	1	0,66368341	1,2122391	45,996029	0,0030331777	0,003004188	0,0037974054
3,0566406	1	0,64681053	1,161561	44,293217	-0,00043001288	-0,00045153109	-1,2525124e-05
3,0664063	1	0,63325882	1,1237786	40,619789	0,0030570109	0,0030172125	0,0038569199
3,0761719	1	0,62372923	1,0089258	35,510517	-0,00018162435	-0,00021589251	0,00022187363
3,0859375	1	0,59602499	0,94528842	28,670887	0,0027014026	0,0026043414	0,0033648384
3,0957031	1	0,59512377	0,87189174	20,667873	0,00023547851	0,00021020824	0,00070328603
3,1054688	1	0,56344748	0,76283479	16,12776	0,0024937703	0,0022993034	0,003092062
3,1152344	1	0,56219578	0,73031801	11,919094	0,00056524517	0,00055047771	0,0010415902
3,125	1	0,53282261	0,67936248	7,1079378	0,0019299048	0,0017797005	0,0024794068
3,1347656	1	0,52337646	0,63330781	2,0487885	0,00090550969	0,00095195358	0,0014570827
3,1445313	1	0,5050683	0,62579679	-2,477942	0,00194988	0,0018005499	0,002530674
3,1542969	1	0,49345255	0,53473163	-7,7572837	0,00096070452	0,0010271629	0,0014824029
3,1640625	1	0,47287464	0,53306741	-12,448774	0,0016521872	0,0015373046	0,0022287252
3,1738281	1	0,45783758	0,53288758	-17,644047	0,0010495434	0,0011270228	0,0016165489
3,1835938	1	0,4355073	0,49963769	-22,98558	0,001658799	0,0015617753	0,0022277392
3,1933594	1	0,42472601	0,46629128	-27,472301	0,0011537562	0,0011637766	0,0017080463
3,203125	1	0,38507223	0,41699409	-32,771229	0,0013671309	0,0013418198	0,0019389275
3,2128906	1	0,37624359	0,43387538	-36,914291	0,0015102034	0,0015888605	0,0022246512
3,2226563	1	0,32196999	0,45854136	-40,311924	0,00088077219	0,00087586569	0,0014364127
3,2324219	1	0,33408642	0,42236102	-40,079132	0,0022514279	0,0021359185	0,002856917
3,2421875	1	0,27659178	0,39820367	-40,718502	0,00017480663	0,00014523481	0,00060978462
3,2519531	1	0,27787685	0,41395804	-40,895416	0,0026922021	0,0025830078	0,0033871518
3,2617188	1	0,23441792	0,3948639	-42,015965	-0,00017816958	-0,0001762592	0,00027974718
3,2714844	1	0,21352291	0,41458067	-41,499081	0,0029020349	0,0028201379	0,0036192446
3,28125	1	0,17118216	0,38192827	-40,061195	-0,00027360613	-0,00029573712	7,7030563e-05
3,2910156	1	0,13453245	0,34534895	-31,17593	0,0029009159	0,0028749171	0,0036843172
3,3007813	1	0,082361698	0,29415548	-17,829817	-0,0002321272	-0,00022777356	0,00018641585
3,3105469	1	0,044360161	-0,10482911	-4,0668716	0,0028959562	0,0028437676	0,0036674819
3,3203125	1	-0,016222	-0,30713668	9,564394	-0,00035321471	-0,00030790892	9,2551927e-05
3,3300781	1	-0,048549175	-0,664729	21,11611	0,0029718252	0,0029157538	0,0037476388
3,3398438	1	-0,10726213	-1,1978149	28,73797	-0,00048204834	-0,00044156768	-1,0681106e-05
3,3496094	1	-0,11750937	-1,552554	35,496243	0,0032272688	0,0032664519	0,0039960779
3,359375	1	-0,15966654	-1,7212512	40,4324	-0,00079120579	-0,00079328165	-0,00039805484
3,3691406	1	-0,15265703	-1,8199983	42,617897	0,0035119043	0,0035067326	0,0043237205
3,3789063	1	-0,16729355	-1,8944494	42,597446	-0,00086804549	-0,00081672799	-0,00041810563
3,3886719	1	-0,15277386	-1,9242285	42,341099	0,0035432705	0,0034973542	0,0042330334
3,3984375	1	-0,15748024	-1,7617383	42,121826	-0,00093109859	-0,00094155199	-0,00048973277
3,4082031	1	-0,15190601	-1,6190928	41,450188	0,0034551935	0,0034517173	0,0042275744
3,4179688	1	-0,14760017	-1,6104652	41,174004	-0,00064980076	-0,00061864965	-0,00020490901
3,4277344	1	-0,14271021	-1,6321561	40,932938	0,003279781	0,0032997392	0,0040633152
3,4375	1	-0,14991999	-1,6689733	41,101501	-0,00066016987	-0,00068727066	-0,00024247624
3,4472656	1	-0,14858484	-1,6696556	41,210323	0,0031846282	0,0031261027	0,0039379522
3,4570313	1	-0,1609683	-1,7257084	40,154011	-0,00047122652	-0,00046283123	-1,7479178e-05
3,4667969	1	-0,16857862	-1,9671261	40,757896	0,0030418886	0,0030174425	0,0038112199
3,4765625	1	-0,18870592	-2,1941113	43,556309	-0,0003850642	-0,00040253391	3,5459525e-05
3,4863281	1	-0,19908667	-2,444891	45,181671	0,0030357412	0,0029913709	0,0037837347
3,4960938	1	-0,2072978	-2,6346784	45,717136	-0,0001598298	-0,00022104621	0,00028409559
3,5058594	1	-0,22921085	-2,7227433	44,959888	0,0026517157	0,0025806131	0,0033435819
3,515625	1	-0,22054911	-2,8208203	43,867611	0,00025473841	0,00019596453	0,00068634353
3,5253906	1	-0,23234844	-2,8214548	41,497879	0,0024408933	0,0021917732	0,002990403
3,5351563	1	-0,22353649	-2,7848358	39,583786	0,00062691577	0,00063467468	0,0010977498
3,5449219	1	-0,23406744	-2,7723258	38,347626	0,001936666	0,0018046042	0,0024614644
3,5546875	1	-0,22593975	-2,7262614	37,846668	0,00089452491	0,00092503964	0,0014066946
3,5644531	1	-0,22660732	-2,7375758	36,925159	0,0019016286	0,0017695724	0,0024858727
3,5742188	1	-0,22266865	-2,7500043	36,515175	0,00095894944	0,0010147961	0,0015390171
3,5839844	1	-0,22972822	-2,7205002	35,148643	0,0016125051	0,0015885825	0,0022398923
3,59375	1	-0,22977829	-2,7880893	34,743099	0,00099233305	0,0010419185	0,0015573982
3,6035156	1	-0,2431798	-2,9167988	35,827385	0,0016251977	0,001579096	0,0021968591
3,6132813	1	-0,24454832	-3,0956109	35,457268	0,0012722617	0,0012501555	0,0017845589
3,6230469	1	-0,27013302	-3,2674406	35,718052	0,0013273507	0,001333127	0,0018860321
3,6328125	1	-0,25679827	-3,3627141	34,640392	0,0016097432	0,0015646406	0,0021604442
3,6425781	1	-0,28877497	-3,5100458	34,18819	0,00085295638	0,00087883195	0,0013849199
3,6523438	1	-0,26634455	-3,5907791	32,841274	0,0022586535	0,0021522588	0,0028671166
3,6621094	1	-0,29481649	-3,5860829	32,708229	0,00013544821	0,00010868505	0,00050987874
3,671875	1	-0,27615786	-3,6115	32,172649	0,0027714998	0,0026094948	0,0033701407
3,6816406	1	-0,29593468	-3,5900311	32,032505	-0,0001481807	-0,00016517559	0,00027842674
3,6914063	1	-0,27654171	-3,5867069	31,435966	0,0028815013	0,0028479001	0,0036032628
3,7011719	1	-0,29004335	-3,5780137	30,98024	-0,00027635688	-0,00035322621	9,624433e-05
3,7109375	1	-0,28313398	-3,5423183	31,09063	0,0029263119	0,0028457318	0,0036235752
3,7207031	1	-0,28512001	-3,5815029	30,360092	-0,000157576	-0,0001982844	0,00022049324
3,7304688	1	-0,28161526	-3,6264362	30,102488	0,0028833193	0,0028613207	0,0036440128
3,7402344	1	-0,29576778	-3,6741815	29,980503	-0,00034018638	-0,00039747654	6,4027263e-05
3,75	1	-0,29391527	-3,7932553	30,142023	0,0029447514	0,0029648999	0,0037284123
3,7597656	1	-0,31325817	-3,8983145	29,138233	-0,00039015969	-0,00045818742	2,8930954e-05
3,7695313	1	-0,30062437	-4,0383868	28,540884	0,0032421493	0,003218441	0,0040320726
3,7792969	1	-0,32804489	-4,1512041	27,955603	-0,00078667898	-0,00077573728	-0,00041421037
3,7890625	1	-0,31657934	-4,1550322	27,041529	0,0035215258	0,0034975344	0,0043053855
3,7988281	1	-0,33004761	-4,2006917	26,206495	-0,00084260874	-0,00086994056	-0,00040585408
3,8085938	1	-0,3191328	-4,2367954	26,005468	0,0034415068	0,0034942452	0,0042398195
3,8183594	1	-0,32847881	-4,2204924	24,686047	-0,00094196771	-0,00090635731	-0,00047984213
3,828125	1	-0,32644272	-4,2137828	24,582977	0,003466259	0,0035037289	0,0042425697
3,8378906	1	-0,32212019	-4,1647696	24,822531	-0,00051708415	-0,00050007075	-9,5915457e-05
3,8476563	1	-0,32125235	-4,1982007	24,521593	0,0032292216	0,0032671464	0,0039994866
3,8574219	1	-0,32892942	-4,2295847	23,853081	-0,00070751004	-0,0006991718	-0,00028929499
3,8671875	1	-0,32465696	-4,184689	23,957071	0,0032418403	0,0031324269	0,0039881654
3,8769531	1	-0,33231735	-4,2159896	23,722881	-0,00051101216	-0,00049899274	-8,1532926e-05
3,8867188	1	-0,32769442	-4,2781925	23,991325	0,0030591162	0,0030449308	0,0038764453
3,8964844	1	-0,33752441	-4,3848886	23,06127	-0,00039966428	-0,00039735751	6,55849e-05
3,90625	1	-0,34029484	-4,4999743	23,322813	0,0030183671	0,0029587487	0,0037570449
3,9160156	1	-0,34149647	-4,5371132	22,482527	-0,00019758649	-0,00021278829	0,0002253105
3,9257813	1	-0,35608292	-4,6169615	21,943319	0,0026964345	0,0026051539	0,0033951595
3,9355469	1	-0,34463406	-4,660954	21,032682	0,0003285172	0,00032186625	0,00077624212
3,9453125	1	-0,35910368	-4,6204205	20,671757	0,0023868461	0,0021084705	0,0028991292
3,9550781	1	-0,34678698	-4,623632	19,922108	0,00066919107	0,00059193233	0,0010667766
3,9648438	1	-0,36264181	-4,6363945	19,938732	0,0019639945	0,0018515383	0,0025732776
3,9746094	1	-0,34959078	-4,6378965	19,742567	0,00093657174	0,00099155609	0,0014604193
3,984375	1	-0,35172701	-4,6497254	19,805962	0,0018533092	0,0017330821	0,0023744481
3,9941406	1	-0,34792185	-4,5907459	19,390053	0,00094401068	0,0010150044	0,001537348
4,0039063	1	-0,35534859	-4,6043229	18,47595	0,0017594389	0,0016293363	0,002344386
4,0136719	1	-0,35449743	-4,6417747	19,533634	0,00097672374	0,0011067712	0,0015586911
4,0234375	1	-0,35549879	-4,6233468	19,191067	0,0016102545	0,0015227171	0,0021595578
4,0332031	1	-0,34914017	-4,6534767	19,265245	0,0012514924	0,0012075737	0,0017898867
4,0429688	1	-0,36763191	-4,6590328	19,458336	0,0014484694	0,0013228686	0,0019404049
4,0527344	1	-0,34523487	-4,7151084	18,54661	0,0015399333	0,0015874003	0,002150805
4,0625	1	-0,37577629	-4,8042827	18,360531	0,00077400694	0,0008632167	0,0014344868
4,0722656	1	-0,34994125	-4,8010488	18,24567	0,0022525317	0,0022057565	0,0028806261
4,0820313	1	-0,37891388	-4,8229656	17,351965	0,00011765544	0,00012881384	0,00055327953
4,0917969	2	-0,35770178	-4,8481393	17,87005	0,002746443	0,0026292191	0,0033427945
4,1015625	2	-0,37562609	-4,8429189	17,856806	-0,00011289434	-0,00018191116	0,00019384199
4,1113281	2	-0,36451101	-4,8524017	17,303768	0,0029450555	0,0029118333	0,0036684778
4,1210938	2	-0,37385702	-4,8151474	16,993414	-0,00022770168	-0,00027651957	0,00011619995
4,1308594	2	-0,36407709	-4,8205061	16,037878	0,0029138403	0,0027853027	0,0036012742
4,140625	2	-0,36950111	-4,8433204	16,891155	-0,00022553431	-0,00025532383	0,00021212007
4,1503906	2	-0,36244154	-4,8084259	17,447294	0,0028844317	0,0028206126	0,0036435933
4,1601563	2	-0,37662745	-4,8115611	16,835499	-0,00034597455	-0,00037169928	6,838236e-05
4,1699219	2	-0,36362648	-4,8213725	16,803089	0,0030073575	0,0028927105	0,0037650368
4,1796875	2	-0,37801266	-4,8170648	16,780375	-0,00037289938	-0,00049939263	8,4083877e-06
4,1894531	2	-0,35823584	-4,8444448	17,824677	0,0032148962	0,0032675297	0,0040489631
4,1992188	2	-0,37869692	-4,7958679	16,705692	-0,0007604892	-0,0008366516	-0,00040812476
4,2089844	2	-0,35803556	-4,7891321	16,296963	0,0035257649	0,0034964178	0,0043217768
4,21875	2	-0,37347317	-4,8321605	16,619051	-0,00088209356	-0,00086969725	-0,00046056317
4,2285156	2	-0,36471128	-4,7979836	17,206818	0,003450627	0,0034544668	0,0042270604
4,2382813	2	-0,37579298	-4,7903566	16,895542	-0,00088352989	-0,00090757763	-0,00044758781
4,2480469	2	-0,36781549	-4,7826762	16,420343	0,0034592205	0,003474196	0,004254004
4,2578125	2	-0,36683083	-4,792326	16,467701	-0,00059149915	-0,00063400803	-0,00019701518
4,2675781	2	-0,36489487	-4,8306203	16,658503	0,0031407431	0,003130228	0,0039312053
4,2773438	2	-0,37046909	-4,7728934	16,881657	-0,00066062232	-0,00068331079	-0,00026382681
4,2871094	2	-0,36345959	-4,7467251	15,812516	0,0031842056	0,0032020807	0,004047099
4,296875	2	-0,36920071	-4,7686992	16,061375	-0,00053549639	-0,00056137418	-0,00012190489
4,3066406	2	-0,36381006	-4,767241	17,003529	0,0030336522	0,0030343882	0,0038340094
4,3164063	2	-0,36870003	-4,7793236	16,592787	-0,00029521732	-0,00031989213	0,00010165997
4,3261719	2	-0,36544561	-4,7529154	16,710218	0,0030356203	0,0029608796	0,0037346603
4,3359375	2	-0,36010504	-4,7435026	16,235411	-0,00022435343	-0,00025112095	0,00016463338
4,3457031	2	-0,3709197	-4,7689304	16,718266	0,0026577171	0,0026157564	0,0033770546
4,3554688	2	-0,3542304	-4,7140603	17,054462	0,00035137826	0,0003561948	0,00076847838
4,3652344	2	-0,36839962	-4,6988869	16,436018	0,0023545155	0,0021154687	0,0028841649
4,375	2	-0,35403013	-4,7140756	16,661715	0,00055357086	0,00052944175	0,0010187144
4,3847656	2	-0,36559582	-4,6731157	17,385437	0,0020025608	0,0018394974	0,0025857296
4,3945313	2	-0,35851955	-4,6576648	17,260769	0,00097864529	0,0010415565	0,0014801649
4,4042969	2	-0,358603	-4,6043186	16,651293	0,0018094204	0,0016910103	0,0023539138
4,4140625	2	-0,35386324	-4,572042	16,428587	0,00086660264	0,00093491585	0,0014321662
4,4238281	2	-0,35643339	-4,6022511	17,527313	0,0017253811	0,0016004373	0,0023358706
4,4335938	2	-0,35100937	-4,557796	17,300779	0,0010610963	0,0011438421	0,0015712031
4,4433594	2	-0,35529852	-4,5257163	17,529409	0,0015606933	0,0015748749	0,0021385693
4,453125	2	-0,34445047	-4,4903588	17,610909	0,0011706701	0,001234325	0,0017482071
4,4628906	2	-0,36015511	-4,4484658	18,129526	0,0013946096	0,0013152662	0,0018814779
4,4726563	2	-0,33618927	-4,4522991	18,384085	0,0016793511	0,001606847	0,0022483496
4,4824219	2	-0,35776854	-4,3833237	18,289341	0,00074037147	0,00079553563	0,0012485445
4,4921875	2	-0,32444	-4,311533	18,455107	0,0022037942	0,0021440734	0,0028405339
4,5019531	2	-0,35763502	-4,3143177	19,036001	0,00014295394	0,00010899908	0,00053657888
4,5117188	2	-0,32685995	-4,2724986	19,173632	0,0027898403	0,002656555	0,0034835371
4,5214844	2	-0,34383297	-4,2368045	19,152006	-0,00020554406	-0,00023185828	0,00016264996
4,53125	2	-0,33139944	-4,1901445	18,162188	0,0029289038	0,0028427914	0,0036302709
4,5410156	2	-0,33824205	-4,135334	19,086321	-0,00023485569	-0,00027512724	0,00016624108
4,5507813	2	-0,32779455	-4,145597	19,448698	0,0029312128	0,002868834	0,0036216704
4,5605469	2	-0,33156633	-4,0857892	19,69018	-0,00026338705	-0,00020775537	0,00016841834
4,5703125	2	-0,32407284	-4,031569	19,428135	0,0028963308	0,0027975512	0,0035361063
4,5800781	2	-0,33462048	-4,0265002	19,5844	-0,00035497389	-0,00036545302	2,3631437e-05
4,5898438	2	-0,31559467	-3,9620826	20,364643	0,0030579097	0,0029906733	0,0037728944
4,5996094	2	-0,32909632	-3,9203815	20,615486	-0,00052114745	-0,00049813942	-4,333182e-05
4,609375	2	-0,30367851	-3,8404331	20,325361	0,0032717802	0,0032245463	0,0039628032
4,6191406	2	-0,3249073	-3,7550609	20,817156	-0,00081063295	-0,00079129502	-0,00037586084
4,6289063	2	-0,30219316	-3,749033	21,453091	0,0035518396	0,0036089846	0,0043610372
4,6386719	2	-0,3141427	-3,6982567	21,763052	-0,00094892969	-0,00089614739	-0,00054452685
4,6484375	2	-0,30094147	-3,6259618	21,692142	0,0033935183	0,0034586142	0,00422257
4,6582031	2	-0,30581474	-3,5837417	21,865396	-0,00090690376	-0,00084229599	-0,00043266919
4,6679688	2	-0,29865503	-3,5290704	23,069288	0,0034899863	0,0034350925	0,0041875397
4,6777344	2	-0,29354811	-3,5102723	23,200409	-0,00066402106	-0,00068452267	-0,00028367271
4,6875	2	-0,28945923	-3,4434919	23,159143	0,0031572019	0,003171816	0,0039527048
4,6972656	2	-0,29436588	-3,3570564	22,734934	-0,00066358293	-0,00061468803	-0,00021288637
4,7070313	2	-0,2865386	-3,3517661	23,495033	0,0032531607	0,0032177498	0,0040393034
4,7167969	2	-0,2896595	-3,3018959	24,021751	-0,00058336603	-0,00055275246	-9,4869756e-05
4,7265625	2	-0,28041363	-3,2295089	23,950254	0,0030596466	0,0030799257	0,0038134849
4,7363281	2	-0,28113127	-3,158304	24,185843	-0,00040828003	-0,00039253879	5,3693657e-05
4,7460938	2	-0,27191877	-3,0608323	24,526875	0,0029753861	0,0029924521	0,0036824758
4,7558594	2	-0,26317358	-3,0248713	25,165798	-0,00021204556	-0,00015018246	0,00019530329
4,765625	2	-0,27493954	-2,9507773	24,967342	0,0026123025	0,0026079349	0,0033111167
4,7753906	2	-0,25179148	-2,8688519	25,922657	0,00032970202	0,0003398367	0,00079965015
4,7851563	2	-0,26574373	-2,8586073	26,682951	0,0023225739	0,0020934939	0,0029013415
4,7949219	2	-0,24975538	-2,7802494	26,719719	0,00063219893	0,00062775984	0,0010870323
4,8046875	2	-0,25916815	-2,730155	26,876154	0,001964726	0,0018406286	0,0025192858
4,8144531	2	-0,24459839	-2,6852832	26,302999	0,00094171567	0,0010251685	0,0014428055
4,8242188	2	-0,24127722	-2,6132874	26,877356	0,0018690791	0,0017333041	0,0024267144
4,8339844	2	-0,24212837	-2,5936129	27,83753	0,00092372345	0,00096031348	0,0014457731
4,84375	2	-0,23765564	-2,5114281	28,285431	0,0018256757	0,001715479	0,0023870762
4,8535156	2	-0,2350688	-2,4093215	27,469284	0,0010514834	0,0011714934	0,0016129499
4,8632813	2	-0,23481846	-2,3611567	29,000406	0,0016371215	0,0015496796	0,0021939131
4,8730469	2	-0,21769524	-2,2944572	29,460154	0,0012304565	0,0012265552	0,0017571477
4,8828125	2	-0,23171425	-2,2281356	30,062115	0,0013013391	0,0012181733	0,0018732738
4,8925781	2	-0,20235777	-2,1498804	30,490095	0,0017335813	0,0016227856	0,0022866442
4,9023438	2	-0,22318602	-2,0366676	31,07585	0,00074714515	0,00080803613	0,0013007666
4,9121094	2	-0,19222736	-2,0092685	32,045414	0,0021793693	0,002178214	0,0028722198
4,921875	2	-0,21807909	-1,9628783	32,945938	0,00012585035	4,0543091e-05	0,00049959694
4,9316406	2	-0,19423008	-1,8824346	33,185463	0,0028124142	0,0027082101	0,0034441315
4,9414063	2	-0,20873308	-1,8401775	33,536552	-0,00019874424	-0,00020690699	0,0001805005
4,9511719	2	-0,19095898	-1,7679697	34,41151	0,0028747069	0,002807854	0,0035943228
4,9609375	2	-0,19207716	-1,7299236	34,335213	-0,00024838213	-0,00025523477	0,00013841433
4,9707031	2	-0,18081188	-1,6598322	34,463562	0,0029395644	0,0028401338	0,0036813414
4,9804688	2	-0,18034458	-1,5570766	34,893639	-0,00023865505	-0,00026731635	0,0001405392
4,9902344	2	-0,17019749	-1,5404446	35,376629	0,0028755036	0,0027430204	0,0035764764
5	2	-0,18009424	-1,4611821	34,761318	-0,00032112293	-0,00033554708	6,7736546e-05
5,0097656	2	-0,15659571	-1,3587757	34,555599	0,00312096	0,0030241036	0,0037502376
5,0195313	2	-0,16579151	-1,2897912	34,525646	-0,0004536609	-0,00051658833	-7,9942984e-05
5,0292969	2	-0,14309406	-1,2012116	34,490917	0,0032426938	0,0032528185	0,0039977911
5,0390625	2	-0,15546083	-1,1619488	33,999065	-0,00078833418	-0,0008119666	-0,0003871182
5,0488281	2	-0,13294697	-1,1171515	33,68832	0,0035475513	0,003548577	0,0043836501
5,0585938	2	-0,1410079	-1,0085981	33,416748	-0,00094772421	-0,00097355951	-0,00050726143
5,0683594	2	-0,12994289	-0,97327244	33,254669	0,0034320671	0,0034481785	0,0042417548
5,078125	2	-0,12904167	-0,91140389	32,390049	-0,00082684285	-0,00082134065	-0,00036153127
5,0878906	2	-0,11867762	-0,86102796	31,430349	0,0034699056	0,0034771294	0,0041882023
5,0976563	2	-0,11113405	-0,80778909	30,466457	-0,00061906961	-0,00067114306	-0,00021957589
5,1074219	2	-0,1038909	-0,70385146	29,97986	0,0030834486	0,0031446666	0,0039222473
5,1171875	2	-0,10165453	-0,68575031	27,983124	-0,00058303867	-0,00058505975	-0,0001594951
5,1269531	2	-0,087118149	-0,65263277	26,412634	0,003247197	0,0032077089	0,0040105069
5,1367188	2	-0,082745552	-0,53571492	25,639627	-0,00054939929	-0,00057696772	-0,00017986895
5,1464844	2	-0,069544315	-0,45945626	23,434628	0,0030852025	0,0030666038	0,0039053487
5,15625	2	-0,06084919	-0,38335446	21,540709	-0,00036686979	-0,00036710902	1,8267892e-05
5,1660156	2	-0,053021908	-0,34671393	18,648701	0,0029332913	0,0029061069	0,0036448473
5,1757813	2	-0,037517548	-0,28260773	16,665514	-7,9507881e-05	-0,00014028192	0,00026096415
5,1855469	2	-0,039753914	-0,170926	14,231633	0,0026786129	0,0026199904	0,0033485778
5,1953125	2	-0,012450218	-0,14234847	10,495065	0,00027248141	0,00030236464	0,00077500753
5,2050781	2	-0,01955986	-0,092881128	6,5466294	0,002280687	0,0020409632	0,0028101786
5,2148438	2	0,0015187263	-0,012978958	3,3437927	0,00071973418	0,00071767205	0,001144008
5,2246094	2	0,0014019012	0,036277436	0,7411558	0,0020126693	0,0018778029	0,0025307783
5,234375	2	0,020678043	0,11302088	-2,7522259	0,00089056441	0,00092424161	0,0014765514
5,2441406	2	0,029273033	0,16055284	-6,3000898	0,0018743118	0,0016791348	0,0023960152
5,2539063	2	0,040121078	0,18333793	-8,8683891	0,00094543153	0,0010082842	0,0014779846
5,2636719	2	0,048799515	0,27567229	-13,297526	0,0017089198	0,0016473337	0,00226853
5,2734375	2	0,062868595	0,31425405	-18,145954	0,0010420602	0,0011452003	0,0015826924
5,2832031	2	0,071663857	0,30288914	-22,677881	0,0016460893	0,0015101348	0,0021962991
5,2929688	2	0,097281933	0,33634341	-27,250238	0,0012742609	0,0013277523	0,0018325206
5,3027344	2	0,092291832	0,37295124	-32,148621	0,0013099689	0,0012623437	0,0018374021
5,3125	2	0,13343096	0,43864959	-36,85495	0,0018016776	0,0016449257	0,0023319698
5,3222656	2	0,12316704	0,42970189	-41,658226	0,00073872687	0,00074371928	0,0012526335
5,3320313	2	0,17038107	0,37010419	-41,075462	0,0022230293	0,0022020375	0,0028662612
5,3417969	2	0,16170263	0,44410089	-40,289349	7,4145646e-05	5,969312e-05	0,00046043191
5,3515625	2	0,20577908	0,43147495	-41,105354	0,0028627152	0,002723082	0,0034612357
5,3613281	2	0,20394325	0,42927554	-41,21896	-0,00021217056	-0,00023968925	0,00022750668
5,3710938	2	0,24918795	0,43177238	-41,207336	0,0029090163	0,0028830103	0,0036624335
5,3808594	2	0,25865078	0,39280531	-40,633453	-0,00026824986	-0,0002921102	9,9359895e-05
5,390625	2	0,2870059	0,43586189	-39,427971	0,0029636379	0,0028714116	0,0036301294
5,4003906	2	0,31723022	0,42047316	-39,173439	-0,00021381842	-0,00021838787	0,00013917102
5,4101563	2	0,35014153	0,40955487	-36,837513	0,0028751851	0,0027816535	0,0034881094
5,4199219	2	0,37736177	0,48091742	-30,848589	-0,00031800606	-0,0003487317	4,38813e-05
5,4296875	2	0,43215275	0,52660716	-22,129175	0,0030873672	0,0030416504	0,0037980005
5,4394531	2	0,4631114	0,57722259	-10,475898	-0,00048131638	-0,00048520422	-8,7508524e-05
5,4492188	2	0,5269146	0,73087096	2,4905987	0,0032282961	0,0032116477	0,0040003611
5,4589844	2	0,55166483	0,94608051	14,544027	-0,00082261965	-0,00081198814	-0,00038099039
5,46875	2	0,61404943	1,2724248	29,159161	0,0035536455	0,0035953941	0,0043150219
5,4785156	2	0,63955069	1,5718049	44,777439	-0,0010071024	-0,0010040218	-0,00054237811
5,4882813	2	0,68155766	1,8700559	58,977051	0,0034698772	0,0034605418	0,0042318413
5,4980469	2	0,70669174	2,132966	69,406487	-0,00084790157	-0,0008013632	-0,00030982133
5,5078125	2	0,7301569	2,2372179	74,255951	0,003487688	0,0034466572	0,0042146463
5,5175781	2	0,73755026	2,3311586	73,021294	-0,00072050036	-0,00070833601	-0,00030084688
5,5273438	2	0,74412584	2,3307097	70,049271	0,0031524443	0,0030944059	0,003943881
5,5371094	2	0,74000359	2,2298102	65,377083	-0,00059477938	-0,00058425154	-0,00011969911
5,546875	2	0,74420929	2,2231324	60,579926	0,0031596543	0,0031884762	0,0039627417
5,5566406	2	0,73835135	2,1629047	54,49271	-0,00060374662	-0,0006398969	-0,00017282378
5,5664063	2	0,74546099	2,0952592	51,429264	0,0031087368	0,0031676292	0,0039097564
5,5761719	2	0,74567795	2,115871	50,350456	-0,00032682816	-0,00037023507	3,4993864e-05
5,5859375	2	0,75519085	2,1912336	51,221306	0,002894375	0,0028367136	0,0036322691
5,5957031	2	0,7772541	2,367517	51,478153	-0,00021728716	-0,00015956466	0,00028385286
5,6054688	2	0,78628302	2,5685077	51,131592	0,0026734753	0,0025773153	0,0033865401
5,6152344	2	0,82269907	2,759769	50,397953	0,00035566118	0,00033171644	0,00079184654
5,625	2	0,82551956	3,0159948	48,857891	0,0021814792	0,002020645	0,0027220023
5,6347656	2	0,8541584	3,178407	46,067802	0,00074555835	0,00073609746	0,0012047102
5,6445313	2	0,85869789	3,3011165	44,364967	0,0021311657	0,0019142237	0,002681084
5,6542969	2	0,87141514	3,3790128	42,645252	0,00093118974	0,00097215222	0,0013852696
5,6640625	2	0,87361813	3,3425281	42,531677	0,0018194183	0,001684684	0,0023511054
5,6738281	2	0,86999655	3,3413289	40,992424	0,00092795037	0,0010148501	0,0013851216
5,6835938	2	0,86864471	3,3382924	39,727009	0,0018092282	0,0016883599	0,0023568857
5,6933594	2	0,87043047	3,2900691	39,420395	0,0010071939	0,0010699399	0,0015461625
5,703125	2	0,86342096	3,320158	39,689735	0,0015134341	0,0015373352	0,0021452212
5,7128906	2	0,87563753	3,3122666	39,831306	0,001300171	0,0013299107	0,0018311746
5,7226563	2	0,85717916	3,3045464	39,624611	0,0013218035	0,001236439	0,0018360303
5,7324219	2	0,88651896	3,3412535	39,640339	0,0017871136	0,0016401347	0,0023216903
5,7421875	2	0,86210251	3,4086061	39,174362	0,00066376082	0,00069122034	0,0011144863
5,7519531	2	0,9004879	3,5782747	39,469681	0,0022123968	0,0022024205	0,0028338779
5,7617188	2	0,87822437	3,7367816	37,646702	8,1141188e-05	9,7079028e-05	0,00052795076
5,7714844	2	0,91187	3,8374991	36,267124	0,0027842394	0,0027049722	0,0034360504
5,78125	2	0,9045434	3,9385881	35,884075	-0,00020399588	-0,00025359972	0,0001998269
5,7910156	2	0,92033148	3,9804909	35,06913	0,0029629513	0,0028928285	0,0037038331
5,8007813	2	0,91632605	4,0145602	33,557533	-0,00022393433	-0,00028262351	0,00014402409
5,8105469	2	0,92338562	4,0256066	33,207008	0,0029272658	0,0028395026	0,0036344188
5,8203125	2	0,91529131	3,9697471	33,44128	-0,00020997453	-0,00029012124	0,00014416146
5,8300781	2	0,92193365	3,9927895	33,553989	0,0028675494	0,0028219146	0,0035471425
5,8398438	2	0,90991735	3,9995904	32,6595	-0,00034455355	-0,00032839045	9,0973626e-05
5,8496094	2	0,92648983	3,9816453	33,337429	0,0031590078	0,0031197448	0,0039099106
5,859375	2	0,90961695	3,9885108	33,70274	-0,0004676306	-0,00051533949	-9,295647e-05
5,8691406	2	0,92959404	3,9631813	33,565193	0,0032529114	0,0032709758	0,0040550972
5,8789063	2	0,9142065	4,0445967	32,840633	-0,00079423294	-0,00079344987	-0,00038390659
5,8886719	2	0,93758821	4,1574945	32,444416	0,0035420165	0,0035383506	0,004307013
5,8984375	2	0,93001127	4,1927938	32,035522	-0,001050126	-0,0010321508	-0,00060562801
5,9082031	2	0,94329596	4,3084626	31,802139	0,0034869981	0,0034546012	0,0042615747
5,9179688	2	0,94249487	4,3947153	30,375319	-0,00076091063	-0,00076589378	-0,00029536575
5,9277344	2	0,95350981	4,4312725	29,351805	0,0034584079	0,0034169608	0,0042389124
5,9375	2	0,95287561	4,4623308	28,723749	-0,00074004347	-0,00070470938	-0,0002828287
5,9472656	2	0,95482826	4,4325328	28,421804	0,0031470063	0,0031569195	0,0039702649
5,9570313	2	0,95267534	4,4525895	28,350447	-0,00051566283	-0,00048629154	-9,1233233e-05
5,9667969	2	0,95607996	4,4895129	27,256216	0,0031280045	0,0031583079	0,0039783656
5,9765625	2	0,9502387	4,4456201	27,62055	-0,00057907437	-0,00057402474	-0,00015270925
5,9863281	2	0,95587969	4,4311924	28,778511	0,0031427257	0,0031065736	0,003889356
5,9960938	2	0,95344305	4,4333849	28,570248	-0,00034403609	-0,0003226893	5,7616271e-05
6,0058594	2	0,95204115	4,4319496	28,255732	0,0029329951	0,0028858301	0,0036238041
6,015625	2	0,95918417	4,450202	28,528337	-0,00013689059	-0,0001200242	0,00028845039
6,0253906	2	0,95103979	4,4249792	28,640488	0,0026888095	0,0025783149	0,0033222351
6,0351563	2	0,96904755	4,4991093	27,752369	0,00037340971	0,00037005404	0,00082843192
6,0449219	2	0,95372677	4,5785213	27,763378	0,0021364784	0,00202316	0,0027746251
6,0546875	2	0,96921444	4,5591855	28,189318	0,00074232579	0,00071456935	0,0011760672
6,0644531	2	0,96482515	4,6020126	28,301497	0,0021046028	0,0018774202	0,002615395
6,0742188	2	0,97609043	4,632844	27,273932	0,00094236113	0,0010221667	0,0014240076
6,0839844	3	0,97335339	4,6701283	26,793676	0,0017678621	0,0016667868	0,0023101899
6,09375	3	0,973804	4,6944718	26,703178	0,00086340203	0,00091580296	0,0014550354
6,1035156	3	0,97039938	4,6358094	27,197767	0,001801573	0,001666296	0,0023688609
6,1132813	3	0,9736371	4,6351252	27,440144	0,0010933769	0,0011080105	0,0016444164
6,1230469	3	0,96816301	4,6579251	26,518888	0,0015569731	0,0015271107	0,0021372526
6,1328125	3	0,97812653	4,6445532	26,730364	0,0012121942	0,0012949771	0,0018345863
6,1425781	3	0,96200466	4,630724	26,741959	0,0013199101	0,0012377689	0,0017995581
6,1523438	3	0,98725557	4,6019301	26,588402	0,0018625655	0,0017079198	0,0024186478
6,1621094	3	0,9581995	4,6230946	26,619864	0,00061224657	0,00066782843	0,0010930781
6,171875	3	0,98380089	4,6661587	26,534647	0,0022084978	0,0021920502	0,0029147726
6,1816406	3	0,95577955	4,6153965	26,322138	0,00014353296	7,2045077e-05	0,00057486322
6,1914063	3	0,97902775	4,6001763	27,144627	0,0028419951	0,002785542	0,0035355554
6,2011719	3	0,96312284	4,6176476	26,337561	-0,00026653535	-0,00033784891	0,00015429687
6,2109375	3	0,97452164	4,6047678	26,326357	0,0029590153	0,0028790403	0,0036734641
6,2207031	3	0,96757889	4,6167307	26,819464	-0,00024858746	-0,00030504802	0,0001679681
6,2304688	3	0,97587347	4,5892167	26,230383	0,0029267229	0,0028310767	0,0036650584
6,2402344	3	0,96667767	4,5919881	26,561497	-0,00024069668	-0,00026124908	8,8498928e-05
6,25	3	0,97305298	4,6210961	26,05224	0,002850011	0,002740012	0,0035244673
6,2597656	3	0,9591341	4,5803356	26,016031	-0,00029527087	-0,00026742346	8,9434616e-05
6,2695313	3	0,97891092	4,5846128	26,563034	0,0031422989	0,0030824919	0,0038373263
6,2792969	3	0,96025229	4,5850263	26,111641	-0,00054674136	-0,00053921773	-0,00017347716
6,2890625	3	0,97892761	4,5935707	25,942549	0,0032916162	0,0032341701	0,0040441719
6,2988281	3	0,96308947	4,6105471	25,994322	-0,00079170871	-0,0008165816	-0,00036777026
6,3085938	3	0,97852707	4,5665307	26,204819	0,0035565509	0,0036028072	0,0043287906
6,3183594	3	0,9636569	4,5619726	26,418474	-0,0010366291	-0,0010796436	-0,00062212901
6,328125	3	0,96949816	4,5946965	25,588161	0,0034625481	0,003530158	0,0042949496
6,3378906	3	0,9678793	4,5672555	25,625992	-0,0006888709	-0,00075754011	-0,00030258932
6,3476563	3	0,97296953	4,5465674	26,559597	0,0033853923	0,003430421	0,004212392
6,3574219	3	0,96669436	4,5296726	26,026955	-0,00073350238	-0,00067279063	-0,00027953967
6,3671875	3	0,96936464	4,5331335	25,670416	0,0031764249	0,0031495392	0,0039809193
6,3769531	3	0,96557617	4,5661397	25,671869	-0,00051115581	-0,00053387019	-8,1184262e-05
6,3867188	3	0,9691143	4,5047684	26,019941	0,0031753331	0,0031531472	0,0039260066
6,3964844	3	0,96267223	4,4593391	26,499359	-0,00060640654	-0,00054747972	-0,00012791541
6,40625	3	0,96661091	4,4729505	26,27397	0,0031143073	0,0031386183	0,0038482582
6,4160156	3	0,96327305	4,4497685	26,322474	-0,00037246195	-0,00039764767	2,3889006e-05
6,4257813	3	0,96107006	4,4331007	27,144094	0,0029465212	0,0028589917	0,0036817098
6,4355469	3	0,96647739	4,3786893	26,823153	-5,5643468e-05	-5,1147363e-05	0,00032620184
6,4453125	3	0,95324278	4,3510866	26,520119	0,0026225869	0,0025116473	0,0032642023
6,4550781	3	0,96826315	4,3701844	26,90658	0,00036656988	0,00037915685	0,00079847453
6,4648438	3	0,94788551	4,2945867	27,502003	0,0021413495	0,002037718	0,0027332942
6,4746094	3	0,95831633	4,2573299	27,063713	0,00077435578	0,0007671311	0,001245672
6,484375	3	0,94865322	4,2391992	27,281837	0,0020319372	0,0018558241	0,0025731332
6,4941406	3	0,95334291	4,1798873	27,216682	0,00089522573	0,00099766022	0,0014206434
6,5039063	3	0,94710112	4,1518388	28,117065	0,0018064805	0,0016328139	0,0023757212
6,5136719	3	0,94621658	4,0875487	27,787294	0,00086880609	0,00098026078	0,0014420633
6,5234375	3	0,93862295	4,051105	28,342121	0,0017284618	0,0016382548	0,0022799026
6,5332031	3	0,93972445	4,0621305	28,251429	0,0010805355	0,0011130044	0,0016447927
6,5429688	3	0,93216419	4,0012212	28,446726	0,0016013181	0,001549821	0,0021879019
6,5527344	3	0,94080925	3,9380076	29,763329	0,0012303652	0,0013166236	0,0018043186
6,5625	3	0,91944695	3,9028819	29,287571	0,0012110147	0,0011833886	0,001756383
6,5722656	3	0,94493151	3,8749661	29,523829	0,001883392	0,0017512207	0,0024250913
6,5820313	3	0,91098547	3,8798499	29,216688	0,00061982544	0,00065560581	0,0010585756
6,5917969	3	0,93531847	3,7908592	29,120911	0,0022427614	0,0021580078	0,0029511878
6,6015625	3	0,90384245	3,7034566	29,890537	9,8669989e-05	8,1549515e-05	0,00048798276
6,6113281	3	0,92503786	3,6941965	29,697195	0,0028534175	0,0027896601	0,0035506214
6,6210938	3	0,90504408	3,6343026	30,204132	-0,00021492582	-0,00026174792	0,00016347301
6,6308594	3	0,91255426	3,5830557	30,978172	0,0029324032	0,0028507407	0,0035845865
6,640625	3	0,90098858	3,5172534	30,905865	-0,00018768915	-0,0002758755	0,0001331087
6,6503906	3	0,9056282	3,4578831	31,131535	0,0029277618	0,0028123262	0,003701882
6,6601563	3	0,89381218	3,4452226	31,101135	-0,00022390261	-0,00028473441	0,00014516845
6,6699219	3	0,89813471	3,3569338	31,568985	0,0028563146	0,0027649484	0,003533538
6,6796875	3	0,88244677	3,3033454	31,988503	-0,00029228773	-0,0003229815	0,00011420634
6,6894531	3	0,89659929	3,3038111	32,525864	0,0030425729	0,0031248834	0,00383095
6,6992188	3	0,87637186	3,2441971	33,340416	-0,00053637428	-0,00055634242	-0,00013475044
6,7089844	3	0,89266062	3,1884062	33,39286	0,0032725895	0,0032807223	0,0040457784
6,71875	3	0,87083101	3,1109753	33,157162	-0,00082221627	-0,00080584898	-0,0003611148
6,7285156	3	0,88243008	3,0449498	34,075623	0,003505389	0,0035261675	0,0043213619
6,7382813	3	0,86440563	3,0449107	34,276173	-0,0010579323	-0,0010256498	-0,00059488899
6,7480469	3	0,86730957	2,9673166	34,712311	0,0035559726	0,0036052275	0,0043493817
6,7578125	3	0,8597827	2,8779595	35,345955	-0,00072668801	-0,00073614967	-0,00030348019
6,7675781	3	0,86116791	2,8303537	36,066689	0,0033692932	0,0033926067	0,0041635106
6,7773438	3	0,85235596	2,7479525	36,275257	-0,00079925626	-0,0007587907	-0,00032336597
6,7871094	3	0,84926844	2,7200308	36,819607	0,0031617491	0,0031661512	0,003937176
6,796875	3	0,84312677	2,6408617	37,726444	-0,00049456023	-0,00047558395	-9,6281001e-05
6,8066406	3	0,84225893	2,554311	38,516716	0,003062652	0,0031053675	0,0039360616
6,8164063	3	0,83396435	2,5640233	39,109653	-0,00051691849	-0,0005362404	-0,00014180347
6,8261719	3	0,83468199	2,4946413	39,535568	0,0031639971	0,0032044882	0,0039135837
6,8359375	3	0,82869053	2,4176321	39,992996	-0,00039021892	-0,00039898441	-2,0578445e-05
6,8457031	3	0,82119703	2,3832674	40,434109	0,0028855617	0,0028499253	0,0035908199
6,8554688	3	0,82508564	2,3041089	41,690189	6,9781963e-05	5,3326075e-05	0,00051873998
6,8652344	3	0,80884695	2,2749732	41,103401	0,0026621271	0,0025617806	0,0033728634
6,875	3	0,81954479	2,1898198	41,388386	0,00033089149	0,00032662589	0,0007574585
6,8847656	3	0,7970643	2,0923035	42,095287	0,0021343322	0,0020405545	0,0027379564
6,8945313	3	0,80535889	2,0699718	43,207817	0,00078032271	0,00087186811	0,0013194011
6,9042969	3	0,79282522	1,9959105	43,626858	0,0020515597	0,0018080521	0,0025282814
6,9140625	3	0,79387665	1,9402983	44,171482	0,00087009941	0,00093436392	0,0013624118
6,9238281	3	0,78231096	1,8828546	44,608322	0,0017842826	0,0016277845	0,0023367791
6,9335938	3	0,7758522	1,7867664	46,210941	0,00097861188	0,0010293664	0,0014823563
6,9433594	3	0,76734066	1,7832259	46,185349	0,0017640091	0,0016179464	0,0022925753
6,953125	3	0,7669735	1,7271495	46,058277	0,00099592982	0,0010633353	0,0016312702
6,9628906	3	0,75287104	1,6278503	46,986015	0,0015983967	0,0015417911	0,0022076862
6,9726563	3	0,75687647	1,5946101	47,530476	0,0012668034	0,0013558881	0,0019287493
6,9824219	3	0,73114157	1,5401034	48,966465	0,0012299963	0,0011394703	0,001789348
6,9921875	3	0,74879885	1,5302743	49,464657	0,001843814	0,0017179488	0,0023716604
7,0019531	3	0,70809364	1,4626555	49,842148	0,0006488181	0,0006229998	0,0010726568
7,0117188	3	0,72795391	1,3603245	49,885567	0,0023633861	0,002220188	0,0030112849
7,0214844	3	0,68668127	1,3734139	49,426487	5,7404686e-05	6,7937654e-05	0,00052794931
7,03125	3	0,699265	1,3119897	47,284134	0,0028631398	0,0027391864	0,003585794
7,0410156	3	0,67277908	1,240342	46,022346	-0,00025080139	-0,00029368501	0,00017346407
7,0507813	3	0,67080975	1,1891325	44,495167	0,0029668128	0,0028691392	0,0036540693
7,0605469	3	0,6477952	1,0812708	41,552528	-0,00027590184	-0,00029029528	8,4316125e-05
7,0703125	3	0,64146996	1,040185	36,596508	0,0028974663	0,0028200417	0,0036418585
7,0800781	3	0,61546803	0,98105037	30,381269	-0,00025831017	-0,00029953895	0,00016401318
7,0898438	3	0,60795784	0,85357362	24,065002	0,0028625901	0,0027844906	0,0035589936
7,0996094	3	0,58082104	0,83331931	18,773703	-0,00030414958	-0,00027877715	0,000152711
7,109375	3	0,58344126	0,77149689	14,219089	0,0030497918	0,0030228121	0,003830458
7,1191406	3	0,5495286	0,7095468	9,1721773	-0,00062584924	-0,00059548125	-0,00018418883
7,1289063	3	0,55144787	0,66577125	5,1170959	0,0033239936	0,0033151009	0,0041445112
7,1386719	3	0,51820278	0,60210454	0,27246773	-0,00080969289	-0,00081342907	-0,00034387282
7,1484375	3	0,51766872	0,6140976	-4,9050059	0,0034751194	0,0035022902	0,0042497814
7,1582031	3	0,48816204	0,56563151	-10,325108	-0,0010119892	-0,001065339	-0,00060843653
7,1679688	3	0,47711372	0,50888199	-15,182532	0,0035663913	0,0035468948	0,0043700035
7,1777344	3	0,45803785	0,51911235	-19,889809	-0,00073267659	-0,00074864278	-0,0002878494
7,1875	3	0,44587135	0,4658691	-25,690756	0,0033296435	0,0033822132	0,00415383
7,1972656	3	0,41354418	0,467776	-31,124075	-0,00074711599	-0,00078658661	-0,00034457538
7,2070313	3	0,39118052	0,44328618	-35,553238	0,0032227796	0,0032210501	0,0039804108
7,2167969	3	0,36249161	0,40246838	-39,387512	-0,00050853053	-0,00049261289	-8,4946223e-05
7,2265625	3	0,3462863	0,4366706	-40,511024	0,0030540342	0,0030653654	0,0038424511
7,2363281	3	0,30875206	0,42623544	-41,616764	-0,00054368138	-0,00051090377	-0,00011014985
7,2460938	3	0,30097485	0,41210535	-41,59486	0,0031794575	0,0031691056	0,0039586741
7,2558594	3	0,2696991	0,40234643	-41,621906	-0,00038023936	-0,00042733125	1,4104298e-05
7,265625	3	0,2366209	0,42130408	-41,594913	0,0028802874	0,002788218	0,0035851237
7,2753906	3	0,21455765	0,45288402	-41,667389	-7,1687682e-05	-2,099725e-05	0,00032528362
7,2851563	3	0,16779423	0,42652684	-39,981285	0,0026924382	0,0025426946	0,003290416
7,2949219	3	0,13935566	0,33476287	-31,603184	0,00033656077	0,00033279182	0,00077271846
7,3046875	3	0,074267387	0,25702155	-17,399685	0,0021430575	0,0020373429	0,0027890212
7,3144531	3	0,040605068	-0,097959027	-3,8254168	0,00077677221	0,00085107895	0,0012619053
7,3242188	3	-0,014352798	-0,41203144	7,8712778	0,0020441348	0,0018001001	0,0025173435
7,3339844	3	-0,054357052	-0,67305964	21,041706	0,00088652689	0,00091626262	0,0013601275
7,34375	3	-0,09926796	-1,2409256	29,478874	0,0017039172	0,0015902719	0,0023045717
7,3535156	3	-0,12784004	-1,7133636	35,388115	0,00098334218	0,0010602606	0,0014894758
7,3632813	3	-0,15175581	-1,847528	39,646706	0,0017870732	0,001665337	0,0023295858
7,3730469	3	-0,15494347	-1,8673711	41,508694	0,0010204426	0,0010768144	0,0015820593
7,3828125	3	-0,15996695	-1,8366792	41,723381	0,0015629702	0,0015539151	0,0021714394
7,3925781	3	-0,14419556	-1,888677	39,797306	0,001211714	0,0013606716	0,0018625072
7,4023438	3	-0,15939951	-1,7922062	39,913586	0,001279721	0,0012314669	0,0018271878
7,4121094	3	-0,12842417	-1,6243643	40,293678	0,0017521551	0,0017054518	0,0023625242
7,421875	3	-0,15793085	-1,5762161	40,556931	0,00054073357	0,00054815115	0,0010189567
7,4316406	3	-0,12959242	-1,5951092	39,04961	0,0023631188	0,002248215	0,0029956088
7,4414063	3	-0,1559782	-1,6098961	38,192898	0,00010676114	0,00017752318	0,00058791687
7,4511719	3	-0,13855457	-1,7010764	38,496433	0,0027525374	0,0027272564	0,0034600664
7,4609375	3	-0,16390562	-1,7917646	38,549633	-0,00028563853	-0,00028501556	0,00020561129
7,4707031	3	-0,16727686	-2,0285094	39,236279	0,0029461104	0,0029469675	0,0036620225
7,4804688	3	-0,19084215	-2,299727	40,93766	-0,00025365924	-0,00025111745	0,0001666043
7,4902344	3	-0,20018816	-2,5108159	42,057262	0,0028707543	0,0028042125	0,0035994411
7,5	3	-0,22328615	-2,7226098	42,444115	-0,00028874303	-0,00029218209	0,00011206052
7,5097656	3	-0,22078276	-2,8104148	41,125385	0,002869417	0,0028592162	0,0036188723
7,5195313	3	-0,23832321	-2,8338361	38,922874	-0,00024294757	-0,00028662238	0,00013720506
7,5292969	3	-0,21782875	-2,8632905	38,581928	0,003009452	0,0030039337	0,0037972624
7,5390625	3	-0,23907423	-2,8329098	38,849087	-0,00066479971	-0,00063205283	-0,00017250102
7,5488281	3	-0,22011518	-2,8143864	36,823601	0,0033115775	0,0033071004	0,004112998
7,5585938	3	-0,23563623	-2,7652781	36,25771	-0,00079147913	-0,00078492012	-0,00037921622
7,5683594	3	-0,22076607	-2,7355938	36,266788	0,0034474188	0,0034787839	0,0042246766
7,578125	3	-0,23581982	-2,801579	36,641239	-0,00099908549	-0,00098285475	-0,00053491676
7,5878906	3	-0,22542238	-2,8056369	36,599468	0,0036044866	0,0036372689	0,0043810974
7,5976563	3	-0,23039579	-2,8202677	35,073906	-0,0007448424	-0,00072281313	-0,0003488228
7,6074219	3	-0,23293257	-2,9315381	35,03046	0,0033066832	0,0033406315	0,0041217525
7,6171875	3	-0,24683475	-3,077533	35,780415	-0,00077742222	-0,00072668976	-0,00031709264
7,6269531	3	-0,25382757	-3,2856162	34,710468	0,0032368833	0,0032181905	0,0040387614
7,6367188	3	-0,27026653	-3,4147055	33,701454	-0,00046880014	-0,00049914903	-7,9399033e-05
7,6464844	3	-0,26864767	-3,4717586	32,498234	0,0030408718	0,0030240614	0,0038141659
7,65625	3	-0,27824402	-3,5883939	32,403625	-0,00047856054	-0,00048504822	-8,5069041e-05
7,6660156	3	-0,27552366	-3,6261983	32,222549	0,0031438866	0,0030815711	0,0039103143
7,6757813	3	-0,27714252	-3,5964291	31,208172	-0,00039594524	-0,00040052284	-6,1595347e-06
7,6855469	3	-0,27931213	-3,5698543	30,637896	0,0028755248	0,0028500718	0,0035833488
7,6953125	3	-0,27307034	-3,5504153	30,501493	-5,1246607e-05	-5,9234444e-05	0,00035269681
7,7050781	3	-0,28258324	-3,5910504	30,656727	0,0026955593	0,0025152161	0,003239084
7,7148438	3	-0,2734375	-3,5830834	30,343578	0,00032013137	0,00031865726	0,0008939004
7,7246094	3	-0,28708935	-3,5481181	28,899769	0,0021352267	0,002072972	0,0027538294
7,734375	3	-0,27245283	-3,6210256	28,965315	0,00078221783	0,00082090468	0,0012719685
7,7441406	3	-0,28493643	-3,688395	29,434227	0,0019283737	0,0017962374	0,002497924
7,7539063	3	-0,28900862	-3,8080468	28,473494	0,00090223592	0,00094568386	0,0014129352
7,7636719	3	-0,3010416	-3,93173	27,877707	0,0016889345	0,0015837511	0,002306937
7,7734375	3	-0,3050971	-4,0244031	28,021568	0,00091778353	0,0010564656	0,001524128
7,7832031	3	-0,31210661	-4,1546679	27,263649	0,0017500215	0,0016800438	0,0023123194
7,7929688	3	-0,3152442	-4,1969562	25,450699	0,0010828217	0,0011434488	0,0016337908
7,8027344	3	-0,31968355	-4,1932974	24,421011	0,0015790801	0,0015271883	0,002144194
7,8125	3	-0,30921936	-4,2143645	23,681252	0,0011916748	0,0013178143	0,0018133579
7,8222656	3	-0,32804489	-4,2118273	24,010101	0,0012199478	0,0012470398	0,0018486009
7,8320313	3	-0,30301094	-4,221981	24,187044	0,0018584867	0,0017784338	0,0023785825
7,8417969	3	-0,33528805	-4,2155824	24,378345	0,00049952755	0,00054854096	0,0010353805
7,8515625	3	-0,30596495	-4,1603279	23,354469	0,002432178	0,0022701398	0,0030305805
7,8613281	3	-0,33028126	-4,201735	24,153599	0,00022749911	0,00025202433	0,00068745704
7,8710938	3	-0,31052113	-4,2241755	23,44558	0,0027904697	0,0027239376	0,003495675
7,8808594	3	-0,32717705	-4,2396927	22,976976	-0,00024883455	-0,00026642403	0,00010205375
7,890625	3	-0,32010078	-4,3163915	22,36018	0,0029006763	0,0028760992	0,0036683963
7,9003906	3	-0,33351898	-4,3804326	22,773323	-0,00021089596	-0,00030188821	0,00020222302
7,9101563	3	-0,3331852	-4,4906731	21,705748	0,0029046549	0,0029009162	0,0036523351
7,9199219	3	-0,34546852	-4,5744801	21,646656	-0,00031525502	-0,00036153069	0,00010251999
7,9296875	3	-0,3408289	-4,6017017	20,930338	0,0029089639	0,0028262956	0,0036758585
7,9394531	3	-0,35488129	-4,6733794	20,542452	-0,00023137763	-0,0002617811	0,00014048099
7,9492188	3	-0,33583879	-4,6682444	19,804258	0,0030289472	0,0030554936	0,0037901206
7,9589844	3	-0,35479784	-4,6359367	19,492424	-0,00066907058	-0,00065105211	-0,00023361907
7,96875	3	-0,33862591	-4,6293221	18,705475	0,0033507091	0,0033300072	0,0041087777
7,9785156	3	-0,35504818	-4,6087708	18,915413	-0,00079107634	-0,00078747427	-0,00035967445
7,9882813	3	-0,34149647	-4,6361899	19,025021	0,0034112325	0,0034585646	0,0042590066
7,9980469	3	-0,35339594	-4,6327043	18,575554	-0,00094034954	-0,00097280717	-0,00052296498
8,0078125	3	-0,34461737	-4,5947537	18,328316	0,0036045883	0,0036558155	0,0044537564
8,0175781	3	-0,34453392	-4,610847	18,494278	-0,0007933767	-0,0007737652	-0,00036369776
8,0273438	3	-0,34540176	-4,6309686	18,597321	0,0032517277	0,0032939042	0,0040574311
8,0371094	3	-0,352211	-4,6578937	18,386906	-0,00078209629	-0,00071784365	-0,00030999363
8,046875	3	-0,34817219	-4,7053723	18,072166	0,0032512206	0,0032770394	0,0040455782
8,0566406	3	-0,35496473	-4,6944833	18,109409	-0,00050603482	-0,0005289205	-8,4010535e-05
8,0664063	3	-0,3518939	-4,7676644	17,759212	0,0030525797	0,0030346208	0,0038385135
8,0761719	3	-0,35820246	-4,8363552	17,407648	-0,00043107546	-0,00044877263	-5,2765245e-05
8,0859375	4	-0,35568237	-4,8142033	17,260267	0,0030994243	0,0030612955	0,0038345526
8,0957031	4	-0,35977125	-4,8182459	16,263659	-0,00049165986	-0,00048001006	-4,4485205e-05
8,1054688	4	-0,36360979	-4,8095574	16,648808	0,0029561629	0,0029352345	0,0036697395
8,1152344	4	-0,35359621	-4,8266168	16,296013	-3,0835799e-05	-1,7214334e-05	0,00038082071
8,125	4	-0,36859989	-4,8266234	16,604383	0,0026743542	0,002472613	0,0032385746
8,1347656	4	-0,35115957	-4,781745	16,718657	0,00034713681	0,00032358919	0,00069663289
8,1445313	4	-0,36721468	-4,819818	16,375473	0,0022304035	0,0021027341	0,0027926678
8,1542969	4	-0,35171032	-4,8333783	16,421797	0,0008294963	0,00085491512	0,0012493186
8,1640625	4	-0,35898685	-4,8006477	16,904594	0,0018955743	0,0017389437	0,0024126023
8,1738281	4	-0,35701752	-4,809433	16,375277	0,00088288594	0,00093382387	0,001338066
8,1835938	4	-0,35975456	-4,7932725	17,570704	0,0017618304	0,0016516955	0,0023476738
8,1933594	4	-0,3573513	-4,7996631	17,054184	0,00097036705	0,0010661799	0,0015041346
8,203125	4	-0,3589201	-4,8155346	16,293303	0,0016418018	0,0016402488	0,0022781203
8,2128906	4	-0,35471439	-4,7766871	17,292816	0,0011193384	0,0010976421	0,0016302753
8,2226563	4	-0,36339283	-4,7815661	16,882271	0,0016535018	0,0015292633	0,0021670223
8,2324219	4	-0,34868956	-4,8093386	16,267096	0,0012487685	0,0012844104	0,0017621671
8,2421875	4	-0,36846638	-4,8019705	16,125971	0,001213783	0,0011898398	0,0017333734
8,2519531	4	-0,34506798	-4,803782	16,187103	0,0017866668	0,0017530865	0,0023460367
8,2617188	4	-0,37649393	-4,7537236	16,394192	0,00062704168	0,00053451105	0,0010507345
8,2714844	4	-0,34822226	-4,7877173	15,938133	0,0024591135	0,0022562484	0,0030539574
8,28125	4	-0,37111998	-4,8230934	17,455984	5,1738025e-05	0,00011821103	0,0004737376
8,2910156	4	-0,34905672	-4,7624521	17,543324	0,0028025471	0,0027413054	0,0035010087
8,3007813	4	-0,3676486	-4,7548819	17,20369	-0,00027914386	-0,0002198611	0,00011399301
8,3105469	4	-0,35670042	-4,7683001	16,380949	0,0028973245	0,0028666225	0,0036735965
8,3203125	4	-0,36377668	-4,7710147	16,818233	-0,00024949739	-0,00028678682	9,8049059e-05
8,3300781	4	-0,35701752	-4,7766848	17,655891	0,0028967722	0,0028300299	0,0036186066
8,3398438	4	-0,36442757	-4,7353611	17,667963	-0,00030188661	-0,00032042037	0,00011142896
8,3496094	4	-0,35234451	-4,7495637	16,965895	0,0029328642	0,0028827486	0,003650482
8,359375	4	-0,36536217	-4,7594719	16,949465	-0,0002862273	-0,00033344259	7,0104725e-05
8,3691406	4	-0,34570217	-4,6829524	17,82395	0,0030424357	0,0030684895	0,0037588645
8,3789063	4	-0,3656292	-4,6529984	17,25507	-0,00067414338	-0,00061046187	-0,0001827674
8,3886719	4	-0,34213066	-4,650641	16,570101	0,003374516	0,0033180227	0,0040768282
8,3984375	4	-0,36013842	-4,6464562	16,110157	-0,0007710316	-0,00077694654	-0,00036884594
8,4082031	4	-0,3461194	-4,650146	16,763723	0,0034755697	0,0034657912	0,0042534107
8,4179688	4	-0,35451412	-4,5760951	16,194172	-0,00093486439	-0,00097283919	-0,00048900925
8,4277344	4	-0,34556866	-4,5513825	15,988872	0,0036860122	0,0036440557	0,0043918896
8,4375	4	-0,34588575	-4,5617137	17,102463	-0,00083062903	-0,00084816042	-0,0004211982
8,4472656	4	-0,34304857	-4,5064812	18,396349	0,003311441	0,0032493046	0,004040787
8,4570313	4	-0,34598589	-4,4763055	18,068645	-0,00075903168	-0,00069716334	-0,00027474714
8,4667969	4	-0,34199715	-4,4068813	16,82695	0,0032639029	0,0032513931	0,0040226239
8,4765625	4	-0,34311533	-4,3740029	17,614151	-0,00055179349	-0,0005108476	-0,00016658829
8,4863281	4	-0,33196688	-4,37218	18,796753	0,0030464802	0,0030345877	0,0038610206
8,4960938	4	-0,33548832	-4,2930956	17,894274	-0,00041172985	-0,00040503364	5,2684336e-05
8,5058594	4	-0,32939672	-4,2559719	17,291475	0,003078941	0,003082891	0,0038222012
8,515625	4	-0,33136606	-4,2394772	18,200994	-0,00044994827	-0,00043756299	-4,8519287e-05
8,5253906	4	-0,33345222	-4,1885176	18,869843	0,0028851167	0,0029283764	0,0036590069
8,5351563	4	-0,32190323	-4,1499224	19,018818	-3,7339341e-05	1,5508267e-05	0,00037101388
8,5449219	4	-0,32993078	-4,0984564	18,691561	0,0026480719	0,0025081693	0,003224646
8,5546875	4	-0,31532764	-4,083344	18,65373	0,00027299742	0,00029685732	0,00072607258
8,5644531	4	-0,32777786	-4,0883183	19,783192	0,0022154211	0,0021059439	0,0028149933
8,5742188	4	-0,30945301	-4,0076284	20,631384	0,00079964742	0,00091379654	0,0013035529
8,5839844	4	-0,31689644	-3,965517	20,11668	0,0018276839	0,0017285872	0,0023713717
8,59375	4	-0,30995369	-3,9278862	20,207567	0,00080467673	0,00087694486	0,0013323781
8,6035156	4	-0,31390905	-3,8546119	20,985464	0,0018048082	0,001688998	0,0023637691
8,6132813	4	-0,30706644	-3,8217418	20,793938	0,0010317807	0,0011264272	0,0016076259
8,6230469	4	-0,30372858	-3,7403929	20,088377	0,0016579027	0,0015865443	0,0022567767
8,6328125	4	-0,29653549	-3,6804028	20,071669	0,0010433698	0,0010538753	0,0015266067
8,6425781	4	-0,29898882	-3,6787548	20,521358	0,0016487871	0,0015597392	0,0021445104
8,6523438	4	-0,28675556	-3,5959239	22,398708	0,0012612453	0,0012996445	0,0018223829
8,6621094	4	-0,30137539	-3,5431457	22,131382	0,0011484682	0,0012375116	0,0017748075
8,671875	4	-0,27957916	-3,4931862	21,067383	0,0017415055	0,0017269122	0,0022960224
8,6816406	4	-0,30429602	-3,4636481	22,251354	0,00060681888	0,00052494684	0,0010597128
8,6914063	4	-0,27295351	-3,461313	23,216391	0,0024839558	0,0023361035	0,0030845073
8,7011719	4	-0,29608488	-3,3741782	22,454924	0,00011759184	1,7162529e-05	0,00048916903
8,7109375	4	-0,26889801	-3,2973742	21,753609	0,0027651789	0,0027239234	0,0034376292
8,7207031	4	-0,28533697	-3,2649875	22,652512	-0,00027351707	-0,00022466527	0,00015512691
8,7304688	4	-0,27041674	-3,1951358	23,505594	0,0029546535	0,0027904995	0,0035782047
8,7402344	4	-0,27081728	-3,134639	24,205763	-0,00035251564	-0,00033536606	8,2934566e-05
8,75	4	-0,26233912	-3,0452192	23,736237	0,0028909673	0,0028019133	0,0035795465
8,7597656	4	-0,26934862	-2,9637265	24,066624	-0,00027744332	-0,00026872352	0,0001362359
8,7695313	4	-0,25135756	-2,9388201	25,32159	0,0029318379	0,0028843717	0,0036928784
8,7792969	4	-0,25936842	-2,8503761	26,352816	-0,00032243057	-0,00027898874	8,4212224e-05
8,7890625	4	-0,24227858	-2,7788525	25,561647	0,0029988466	0,0029699572	0,0037597117
8,7988281	4	-0,25923491	-2,7634501	27,040606	-0,00058637961	-0,00063859508	-0,00020158477
8,8085938	4	-0,23556948	-2,7060714	28,521549	0,0033623618	0,0033737498	0,0041130227
8,8183594	4	-0,24838686	-2,6718047	28,143692	-0,0008476309	-0,00082876068	-0,00045357621
8,828125	4	-0,23299932	-2,5952368	28,150761	0,0034475098	0,0035107629	0,0042178878
8,8378906	4	-0,24064302	-2,5157573	27,915565	-0,00089565245	-0,00086612417	-0,00047758018
8,8476563	4	-0,22830963	-2,5097704	29,392065	0,0036733905	0,00361454	0,0043670693
8,8574219	4	-0,22849321	-2,4120681	29,959101	-0,00086923642	-0,00086329092	-0,00049350114
8,8671875	4	-0,22191763	-2,3100846	29,869331	0,003419518	0,0033978834	0,0041256733
8,8769531	4	-0,22216797	-2,2210186	30,566315	-0,00070455077	-0,00068166701	-0,0002431561
8,8867188	4	-0,20931721	-2,1437948	31,942875	0,0032867673	0,0033304177	0,0041074064
8,8964844	4	-0,20853281	-2,1166222	32,666176	-0,00059246115	-0,0005558299	-0,00019097322
8,90625	4	-0,19957066	-2,0349562	32,200893	0,0030593136	0,0030832125	0,0038413592
8,9160156	4	-0,19992113	-1,9234649	31,979502	-0,00043387336	-0,00042429572	-3,4435652e-05
8,9257813	4	-0,19231081	-1,9032886	33,709301	0,0030583085	0,0030538086	0,0038413473
8,9355469	4	-0,19044161	-1,8540673	34,271088	-0,00039165418	-0,00043210865	1,1660741e-05
8,9453125	4	-0,18900633	-1,7957803	34,897217	0,0029221349	0,0028578376	0,0036285012
8,9550781	4	-0,17667294	-1,7279278	34,600384	-5,944632e-05	-4,3388864e-05	0,00034974975
8,9648438	4	-0,18321514	-1,6518688	35,617222	0,002650083	0,0024726954	0,0032932442
8,9746094	4	-0,16577482	-1,6386315	35,684723	0,00037139078	0,00036587124	0,00081926363
8,984375	4	-0,17515421	-1,5516536	35,635017	0,0022311665	0,0020730996	0,0027547604
8,9941406	4	-0,15320778	-1,4418877	35,069046	0,00077910692	0,00082238216	0,0012538789
9,0039063	4	-0,1562953	-1,3944404	35,687965	0,001844292	0,001787174	0,0023929463
9,0136719	4	-0,14916897	-1,302533	35,172394	0,00088612514	0,00092503586	0,0014104284
9,0234375	4	-0,14704943	-1,2399075	34,373657	0,0017685555	0,0017094205	0,0023661056
9,0332031	4	-0,13865471	-1,1760125	33,687843	0,0010326854	0,0010930514	0,0016137799
9,0429688	4	-0,13538361	-1,0948372	34,249016	0,0017379659	0,0016482676	0,0022929111
9,0527344	4	-0,12313366	-1,0758098	33,825928	0,0010437543	0,0011573824	0,0015621227
9,0625	4	-0,12865782	-0,99751043	33,347206	0,0015868855	0,0015063738	0,0021559312
9,0722656	4	-0,10814667	-0,89840788	32,304527	0,0012845411	0,0012677049	0,0018493329
9,0820313	4	-0,12500286	-0,85976636	31,907726	0,0011312955	0,0011913395	0,0017280774
9,0917969	4	-0,093176365	-0,8245762	31,411686	0,001705604	0,0016985844	0,0022611693
9,1015625	4	-0,11816025	-0,80916691	30,16457	0,00055860588	0,00061298069	0,0010444412
9,1113281	4	-0,079407692	-0,74698311	29,488598	0,0025786064	0,0023576741	0,0030922487
9,1210938	4	-0,098416805	-0,62250328	27,971752	8,5526408e-05	9,883719e-05	0,00054100325
9,1308594	4	-0,067424774	-0,59800744	26,465916	0,0026927532	0,002682579	0,0034500968
9,140625	4	-0,074951649	-0,53617638	23,888899	-0,00021152329	-0,00020212552	0,00013960176
9,1503906	4	-0,053739548	-0,44242382	21,569822	0,0029312829	0,0028522699	0,0036526779
9,1601563	4	-0,051453114	-0,37558219	19,580265	-0,00031552874	-0,00031292177	8,9447421e-05
9,1699219	4	-0,036315918	-0,27262419	17,085196	0,002851401	0,002759547	0,0035616332
9,1796875	4	-0,035281181	-0,23400933	14,617089	-0,00020118707	-0,00026255089	0,00014294666
9,1894531	4	-0,015170574	-0,16221651	11,235857	0,0029423728	0,0029686464	0,0036840958
9,1992188	4	-0,01573801	-0,068062872	8,4533167	-0,00030565701	-0,00031191856	7,5226708e-05
9,2089844	4	0,008995533	-0,051179063	5,3741131	0,0029823787	0,0029123544	0,0036862954
9,21875	4	-0,0045394897	0,012379512	1,0453351	-0,00054907257	-0,00057422061	-0,00012887118
9,2285156	4	0,029706955	0,073864684	-2,2784247	0,0033189435	0,0033901997	0,004116422
9,2382813	4	0,020427704	0,12088031	-5,508503	-0,00084592949	-0,00082162209	-0,00044553803
9,2480469	4	0,043809414	0,20214525	-9,0681019	0,0034510891	0,0034297029	0,0042234175
9,2578125	4	0,047113895	0,22050929	-13,171574	-0,0008684363	-0,000822164	-0,00043109787
9,2675781	4	0,067341328	0,25090584	-17,239117	0,0035708523	0,003554157	0,0043640463
9,2773438	4	0,078823566	0,32709247	-21,327333	-0,00091800711	-0,00093184033	-0,00048356509
9,2871094	4	0,088019371	0,35371518	-25,715065	0,0032133504	0,0032494643	0,0039884811
9,296875	4	0,09758234	0,38540146	-30,573048	-0,00064747612	-0,00066655513	-0,00020102074
9,3066406	4	0,1219821	0,39085835	-35,731495	0,0033215089	0,0032803288	0,0040322999
9,3164063	4	0,13538361	0,4147163	-40,789078	-0,00060337712	-0,00058096251	-0,00017920422
9,3261719	4	0,15390873	0,45698121	-40,903183	0,003083495	0,0030617302	0,0038808864
9,3359375	4	0,1687789	0,43055266	-40,696209	-0,00041519219	-0,00045330293	1,3710523e-05
9,3457031	4	0,19613266	0,39044273	-40,675251	0,0029726324	0,0029974438	0,0036948328
9,3554688	4	0,2177453	0,43824598	-40,767231	-0,00034930592	-0,00042318337	1,8696301e-06
9,3652344	4	0,23595333	0,42128786	-40,631947	0,0029471302	0,0029297036	0,0037003185
9,375	4	0,26534319	0,41460985	-40,655415	-7,9494203e-06	-5,2301621e-05	0,00034320139
9,3847656	4	0,2829504	0,41533181	-40,266384	0,0025734208	0,002474261	0,0031762235
9,3945313	4	0,32505751	0,41659608	-39,167797	0,00042786021	0,00038493861	0,00082374737
9,4042969	4	0,3442502	0,45772246	-37,976223	0,0022749002	0,0021177453	0,0028126792
9,4140625	4	0,38430452	0,4560338	-34,636986	0,00073491968	0,00078665849	0,0012054282
9,4238281	4	0,41731596	0,49393439	-26,484299	0,001808729	0,0017106791	0,0023549965
9,4335938	4	0,46478033	0,58416754	-14,735945	0,00089999533	0,00095923926	0,0014932553
9,4433594	4	0,50835609	0,69527692	-2,776226	0,0018231126	0,0017404258	0,0023582466
9,453125	4	0,55488586	0,87803257	9,3465204	0,00098253263	0,0010451619	0,0015078031
9,4628906	4	0,60004711	1,1035804	21,901829	0,0016954452	0,0016110579	0,0023152933
9,4726563	4	0,64470768	1,4439865	38,404819	0,0011140393	0,0011202376	0,0016267444
9,4824219	4	0,67112684	1,7846466	52,450069	0,0015589875	0,0014668783	0,002057798
9,4921875	4	0,71967602	1,9985693	63,924416	0,0013244806	0,0012839558	0,0018571957
9,5019531	4	0,71979284	2,1783354	70,028648	0,0011587463	0,0011997961	0,0017441885
9,5117188	4	0,75700998	2,3310847	73,186028	0,0016923985	0,0017403918	0,0023733354
9,5214844	4	0,73215961	2,3222063	71,137886	0,00060527516	0,0005993247	0,0010419557
9,53125	4	0,76495409	2,303246	65,646873	0,0024975808	0,0023396693	0,0030887581
9,5410156	4	0,73835135	2,1876044	57,91568	0,00010273594	6,14702e-06	0,00048973074
9,5507813	4	0,75961351	2,0932786	52,461296	0,0028017741	0,0026618086	0,0034444975
9,5605469	4	0,74237347	2,1206038	51,128212	-0,00025170986	-0,00027141155	0,00013622368
9,5703125	4	0,75627565	2,0960927	50,701069	0,0029084941	0,0028804932	0,0035402647
9,5800781	4	0,75600863	2,1796601	51,664822	-0,00030581839	-0,00027801871	0,00013253622
9,5898438	4	0,7766366	2,317724	53,220474	0,0028467358	0,0027690418	0,0035960372
9,5996094	4	0,7870841	2,5028539	54,412689	-0,00024828943	-0,00029196759	0,00010809425
9,609375	4	0,82089663	2,7473304	54,800602	0,0029460948	0,0028696477	0,0037061137
9,6191406	4	0,82553625	2,9304647	52,611	-0,00032183481	-0,00036996556	2,6750495e-05
9,6289063	4	0,85626125	3,0831249	49,333088	0,002983168	0,0029566113	0,0037251224
9,6386719	4	0,84883451	3,2449756	45,966862	-0,00060901057	-0,00055701996	-0,00021178828
9,6484375	4	0,87697268	3,2834055	42,792664	0,0033960887	0,0034001516	0,0041320059
9,6582031	4	0,85843086	3,3031275	41,364162	-0,00087037112	-0,00089433073	-0,00049035676
9,6679688	4	0,87423563	3,2966125	40,372246	0,0035233623	0,0035118531	0,0042662839
9,6777344	4	0,8636713	3,2512643	40,446007	-0,00086324883	-0,00082049402	-0,00043674925
9,6875	4	0,87331772	3,29703	39,648972	0,0035154736	0,0035687189	0,0043039476
9,6972656	4	0,87029696	3,2835162	38,99485	-0,00094822363	-0,00089795503	-0,00051521289
9,7070313	4	0,86615801	3,2229948	39,891434	0,0032325189	0,0032697504	0,0040675784
9,7167969	4	0,86846113	3,2523015	39,781631	-0,00059680385	-0,00057537865	-0,00025135989
9,7265625	4	0,87810755	3,3173449	39,397629	0,0032857568	0,0032803689	0,0040484536
9,7363281	4	0,88012695	3,4731433	39,072601	-0,00066517037	-0,0006366559	-0,00022302062
9,7460938	4	0,89511395	3,5955453	38,38361	0,0031654919	0,0031409205	0,0039609778
9,7558594	4	0,89825153	3,6772008	36,541046	-0,00046702902	-0,00045337685	-4,7556823e-05
9,765625	4	0,91345549	3,8536315	35,429409	0,0029898176	0,0029167156	0,0037399884
9,7753906	4	0,91627598	3,9438615	33,396576	-0,00044240442	-0,0003937626	-4,2064639e-05
9,7851563	4	0,9195137	3,9770248	32,981255	0,0030177317	0,0029559203	0,003721735
9,7949219	4	0,93233109	4,0047116	32,392899	-7,8173034e-05	-1,7138664e-05	0,00032566342
9,8046875	4	0,91869593	3,9899881	32,363422	0,0025166052	0,0024394349	0,00316764
9,8144531	4	0,93415022	4,0110312	31,290173	0,0003682074	0,000440203	0,00076590525
9,8242188	4	0,919981	3,988147	30,95599	0,0022926577	0,0021099905	0,0028626851
9,8339844	4	0,93334913	3,9434481	31,310879	0,00071862742	0,00078391196	0,0012190536
9,84375	4	0,92325211	3,9858828	31,890907	0,0018023809	0,0016782924	0,0023273318
9,8535156	4	0,92555523	3,986455	31,385899	0,00092511583	0,00097926357	0,0014246686
9,8632813	4	0,92984438	3,9966199	30,96493	0,0018798802	0,001725776	0,0024635845
9,8730469	4	0,93368292	4,0650454	30,866693	0,0011004879	0,0011289583	0,001618562
9,8828125	4	0,93797207	4,1077766	30,918634	0,0016507485	0,0015418495	0,0022507082
9,8925781	4	0,9488368	4,2410932	29,336802	0,0011128071	0,001157088	0,0016289392
9,9023438	4	0,94661713	4,3437996	28,653145	0,0015295802	0,0014967301	0,0021038912
9,9121094	4	0,96575975	4,373445	28,794044	0,0013099387	0,0012385305	0,0018216087
9,921875	4	0,94770193	4,4454417	28,221561	0,0011704367	0,0011784096	0,0016596594
9,9316406	4	0,97271919	4,4518261	27,661678	0,001687785	0,001746202	0,0023794803
9,9414063	4	0,94344616	4,4524159	27,574646	0,00061129918	0,00068390032	0,0011165983
9,9511719	4	0,97637415	4,4478707	26,882635	0,002422564	0,0022968003	0,0030663097
9,9609375	4	0,94878674	4,4027829	27,475292	2,8275826e-06	5,2177347e-05	0,00041878782
9,9707031	4	0,96764565	4,4355793	27,451571	0,0027951591	0,0026786134	0,0035032432
9,9804688	4	0,95360994	4,4492116	26,711952	-0,00025109621	-0,00021076907	0,00019151834
9,9902344	4	0,96265554	4,409049	26,346613	0,0028681268	0,0028196955	0,0035588923
10	4	0,95426083	4,423636	27,035187	-0,00027240705	-0,00032350799	8,0228201e-05
10,009766	4	0,96205473	4,4254193	26,773001	0,0029217992	0,0028790731	0,0036092363
10,019531	4	0,95843315	4,4570837	25,727694	-0,00019008425	-0,00019804749	0,0001345959
10,029297	4	0,9733367	4,5177302	25,681313	0,0030309111	0,0030230868	0,003837788
10,039063	4	0,96190453	4,5356197	26,113764	-0,00034835233	-0,00042229774	2,811139e-06
10,048828	4	0,97906113	4,6162453	26,015415	0,0029779044	0,0029891136	0,0037579092
10,058594	4	0,96133709	4,6513143	24,700966	-0,00049575145	-0,00049734226	-0,00010712276
10,068359	4	0,98520279	4,6303897	24,806271	0,0033445423	0,0033440103	0,0041180938
10,078125	4	0,96759558	4,6548204	24,710493	-0,00086490577	-0,00087123655	-0,00050919451
10,087891	5	0,9820652	4,6469021	25,216145	0,0035937019	0,0035336604	0,0043208129
10,097656	5	0,97283602	4,6699524	24,27212	-0,00084635906	-0,00079379097	-0,00040200102
10,107422	5	0,98026276	4,6771688	24,510696	0,0035124649	0,0034757829	0,0042182012
10,117188	5	0,9748888	4,6185422	24,324926	-0,00091736659	-0,00091698486	-0,00051454932
10,126953	5	0,97455502	4,6327014	24,466133	0,0033219738	0,003360898	0,004135374
10,136719	5	0,97579002	4,6429753	24,091629	-0,0005930505	-0,0006124159	-0,00018375868
10,146484	5	0,98166466	4,6473346	23,633558	0,0032505884	0,0032380044	0,0039659324
10,15625	5	0,97624063	4,6578507	24,05584	-0,00065271539	-0,00063784391	-0,00028560462
10,166016	5	0,98029613	4,6206422	23,946733	0,0031181937	0,0031619505	0,0039655794
10,175781	5	0,97490549	4,6393027	23,758812	-0,00044257918	-0,00040707295	-1,5817932e-06
10,185547	5	0,98151445	4,6664495	23,003212	0,0030096823	0,0030311977	0,0037469736
10,195313	5	0,97805977	4,6261568	23,274225	-0,0003513621	-0,00037609425	8,2121405e-05
10,205078	5	0,97635746	4,6241179	23,999317	0,0029691961	0,0029032	0,0036418547
10,214844	5	0,98628759	4,6308126	23,722322	-6,4887863e-05	-5,0858071e-05	0,00036343554
10,224609	5	0,97084999	4,6260076	22,636755	0,0025178196	0,0024193446	0,0032257785
10,234375	5	0,98809004	4,6400852	22,617811	0,00039615334	0,00041174353	0,00078459375
10,244141	5	0,9719348	4,6050386	22,713644	0,0023071684	0,0020997734	0,0028056239
10,253906	5	0,98505259	4,6217709	22,763769	0,00061303959	0,00072222523	0,0012364528
10,263672	5	0,97412109	4,640388	21,819994	0,001812188	0,0017592936	0,0024000714
10,273438	5	0,97797632	4,5909367	22,017555	0,00093008694	0,0010241127	0,0014440725
10,283203	5	0,98027945	4,5986013	22,713728	0,0018669899	0,0017060286	0,0023838084
10,292969	5	0,9808135	4,5775824	22,123726	0,0010192824	0,0010666351	0,0015280391
10,302734	5	0,97961187	4,5973287	21,734554	0,0017004391	0,0015969218	0,0022193172
10,3125	5	0,98211527	4,6359243	22,054184	0,0010424445	0,0011096846	0,0015841377
10,322266	5	0,97158432	4,5844383	22,879215	0,0015730583	0,0015188783	0,002146408
10,332031	5	0,98657131	4,5730405	22,82789	0,0013494997	0,0013313363	0,0018940275
10,341797	5	0,96323967	4,592042	22,232439	0,0011956752	0,0011194972	0,0016512866
10,351563	5	0,98899126	4,5734472	22,179522	0,0016889103	0,0017179311	0,0022983972
10,361328	5	0,96016884	4,562613	22,404074	0,00065872783	0,00068907929	0,0011589145
10,371094	5	0,99122763	4,521162	22,24029	0,0024266171	0,0023338331	0,0030421033
10,380859	5	0,96198797	4,5303297	22,211121	2,3317261e-05	1,5202968e-05	0,00043456064
10,390625	5	0,98118067	4,5552363	22,985386	0,0028033345	0,0026756295	0,0034045058
10,400391	5	0,96470833	4,4742875	23,378469	-0,00019947765	-0,00021710468	0,00016446837
10,410156	5	0,97373724	4,4439073	23,28557	0,0028846653	0,002874712	0,0035955873
10,419922	5	0,9644413	4,4426775	22,674501	-0,00024196037	-0,00029219227	9,7261509e-05
10,429688	5	0,9695816	4,4155135	22,461517	0,0028961094	0,0028531055	0,0036699153
10,439453	5	0,96000195	4,4089613	23,496319	-0,00020496082	-0,00017752376	0,0002049873
10,449219	5	0,96963167	4,3459973	23,68371	0,0029082408	0,0028712808	0,0036416228
10,458984	5	0,95319271	4,3275862	22,838116	-0,00043659194	-0,00039535429	4,7092908e-06
10,46875	5	0,96671104	4,3306437	22,484009	0,0030502286	0,0029986785	0,003761674
10,478516	5	0,94421387	4,2475243	23,517832	-0,00048561298	-0,00051751063	-8,3908963e-05
10,488281	5	0,96333981	4,2064552	23,720394	0,0033458816	0,0033509573	0,0041512679
10,498047	5	0,93989134	4,1738496	24,005379	-0,00087588257	-0,00089814246	-0,00044899673
10,507813	5	0,95457792	4,1320105	23,504784	0,0035843831	0,0035761758	0,004322282
10,517578	5	0,94347954	4,1169891	24,080538	-0,00086808938	-0,00087506691	-0,00044261804
10,527344	5	0,94823599	4,0336251	25,052559	0,0034496202	0,0034475811	0,0041935281
10,537109	5	0,93808889	4,0076618	25,037947	-0,00090880564	-0,00087871595	-0,00048818911
10,546875	5	0,93688726	4,0166221	24,820938	0,0033920931	0,0034144646	0,0041391673
10,556641	5	0,93595266	3,9588745	25,363165	-0,00057155278	-0,00055846147	-0,00017289422
10,566406	5	0,93955755	3,9099717	26,132931	0,0031617854	0,0032381513	0,0039864741
10,576172	5	0,93218088	3,859915	26,009771	-0,00067685789	-0,00064070133	-0,00024075067
10,585938	5	0,93346596	3,8284488	25,861719	0,0031939147	0,0031742535	0,0040308489
10,595703	5	0,92225075	3,8396728	26,373434	-0,00053029304	-0,0005756499	-0,00012548873
10,605469	5	0,92689037	3,7430573	27,712471	0,0030344613	0,0030147573	0,003767838
10,615234	5	0,91829538	3,6587493	27,280413	-0,00030222538	-0,0003197242	7,8685989e-05
10,625	5	0,91325521	3,6385608	27,919756	0,002955067	0,0028651066	0,0036482848
10,634766	5	0,91854572	3,575294	28,234413	-7,441442e-05	-0,00016052451	0,00029159128
10,644531	5	0,90325832	3,5411005	28,55097	0,0025304609	0,0025220674	0,0032215687
10,654297	5	0,91614246	3,4692664	28,963415	0,00039313003	0,00041307008	0,00083899387
10,664063	5	0,8975172	3,4156647	29,868185	0,0022781019	0,0020501278	0,0027539113
10,673828	5	0,90929985	3,4012885	29,849215	0,00069466833	0,00064612378	0,0011644223
10,683594	5	0,89314461	3,3087606	30,148252	0,0019198286	0,0018352743	0,0025075253
10,693359	5	0,89544773	3,2667222	30,531921	0,0009273371	0,00096077827	0,0014387619
10,703125	5	0,89301109	3,2535608	30,356794	0,0018294412	0,001691091	0,0023930427
10,712891	5	0,89035749	3,1905832	31,561218	0,00095421262	0,0010201846	0,0014726172
10,722656	5	0,88586807	3,1471956	32,861755	0,0017613118	0,0015983386	0,0022983353
10,732422	5	0,88358164	3,0544465	33,30122	0,001046867	0,0011468778	0,0015328864
10,742188	5	0,87086439	2,9794927	34,653469	0,0015067603	0,001459613	0,0020930648
10,751953	5	0,8806777	2,970438	34,656853	0,0013031275	0,0013371394	0,0018282818
10,761719	5	0,85342407	2,8812435	34,813339	0,0013002093	0,0011972961	0,0017381776
10,771484	5	0,87486982	2,803107	35,604118	0,0016843872	0,0016773549	0,00231325
10,78125	5	0,84457874	2,7498004	35,67268	0,00069199677	0,00069015031	0,0011540148
10,791016	5	0,8706975	2,6854048	36,238239	0,0023541909	0,0023179743	0,0030250128
10,800781	5	0,83633423	2,6738465	37,780365	4,8458314e-05	4,4812914e-05	0,00045790308
10,810547	5	0,85432529	2,5788913	38,42815	0,0027684751	0,0027064551	0,0034246971
10,820313	5	0,83206177	2,4985449	39,559341	-0,00024342109	-0,00025620713	0,00022015884
10,830078	5	0,84109068	2,4934111	39,192131	0,0028958116	0,0028977445	0,0036068643
10,839844	5	0,82787275	2,4184942	39,562664	-0,00026111607	-0,00024786394	0,00016675185
10,849609	5	0,83284616	2,371021	40,37138	0,0028940823	0,0028069089	0,0036023855
10,859375	5	0,8189106	2,3070064	41,145702	-0,00025540576	-0,00024478592	0,00018862454
10,869141	5	0,82446814	2,2379718	41,973747	0,0029256542	0,0028447499	0,0036620412
10,878906	5	0,80382347	2,2013423	42,669979	-0,00030430543	-0,00028141949	0,00010836666
10,888672	5	0,81280231	2,0747938	42,755001	0,0030413277	0,0030173294	0,0037568633
10,898438	5	0,79035521	1,9918165	43,073315	-0,00050164689	-0,00045493682	-9,5043215e-05
10,908203	5	0,80691099	1,9798042	43,817291	0,0033191217	0,0033121035	0,0040950044
10,917969	5	0,77985764	1,9227114	44,445881	-0,00089058699	-0,0008811467	-0,00043994311
10,927734	5	0,7911396	1,8546062	45,211315	0,0035008832	0,0035613948	0,0043484094
10,9375	5	0,77541828	1,7748418	45,804195	-0,00084746559	-0,00090430607	-0,0004736369
10,947266	5	0,77490091	1,7185647	46,637325	0,003393447	0,0034833953	0,0042065205
10,957031	5	0,76256752	1,7348307	46,783119	-0,00087964884	-0,00085705688	-0,00043560023
10,966797	5	0,7574439	1,6677207	46,807369	0,0034445096	0,0034425841	0,0042016641
10,976563	5	0,75333834	1,5670362	47,601528	-0,00059646682	-0,00059448939	-0,00019760453
10,986328	5	0,74749708	1,5293623	48,919636	0,0031788647	0,0031440381	0,0039436948
10,996094	5	0,73205948	1,4865861	49,137817	-0,00061493064	-0,0006474441	-0,00025738991
11,005859	5	0,72990656	1,4915124	49,04081	0,0032209177	0,0032745716	0,0040469542
11,015625	5	0,71323395	1,3916926	48,35643	-0,00059838477	-0,00062048726	-9,486248e-05
11,025391	5	0,7062912	1,2992182	47,59024	0,0030339514	0,0030098925	0,0038144973
11,035156	5	0,69270611	1,3161036	46,493664	-0,00030820025	-0,00030077004	0,00010505057
11,044922	5	0,6788373	1,2413261	45,308266	0,0029893115	0,0029680505	0,0037059137
11,054688	5	0,67336321	1,1711949	42,438725	-0,00013506928	-0,00017980085	0,00024361303
11,064453	5	0,64888	1,1136082	39,237419	0,0025958084	0,002510654	0,0032791176
11,074219	5	0,64921379	1,0211411	34,540787	0,00041957843	0,00042810076	0,00082003418
11,083984	5	0,61863899	0,97034836	28,378944	0,0023214507	0,0020821337	0,0028575426
11,09375	5	0,61595201	0,89623749	21,320068	0,00061323354	0,00066169782	0,0010924377
11,103516	5	0,58858156	0,80633181	16,523693	0,0019237539	0,0018364356	0,0025374701
11,113281	5	0,58038712	0,77246332	12,605572	0,00095914758	0,0010983378	0,0015093286
11,123047	5	0,56578398	0,73054433	7,5197964	0,0018804938	0,0017401438	0,0023833567
11,132813	5	0,55138111	0,6627121	3,1550879	0,00092655199	0,00095515803	0,001414774
11,142578	5	0,53273916	0,6094842	-0,60897321	0,0017681398	0,0016333262	0,0023349894
11,152344	5	0,52002192	0,56316888	-5,2678866	0,0010955442	0,0011656675	0,0016013475
11,162109	5	0,49371958	0,57461077	-10,213656	0,0015626475	0,0015102359	0,0021436531
11,171875	5	0,48887968	0,54193896	-15,928885	0,0012830589	0,0012617604	0,0018093046
11,181641	5	0,44815779	0,48587966	-21,329485	0,0013211475	0,001207735	0,0017686276
11,191406	5	0,4528141	0,47140914	-26,505198	0,0018241694	0,0017618613	0,0024244045
11,201172	5	0,40361404	0,44142985	-31,908453	0,00065022008	0,00072221376	0,001178174
11,210938	5	0,40745258	0,45759535	-36,398693	0,0023224142	0,0022231461	0,0029404454
11,220703	5	0,3546977	0,42152116	-40,451679	6,8582885e-05	7,1766553e-05	0,00049598311
11,230469	5	0,34665346	0,39075553	-40,222351	0,0028151758	0,0027372157	0,0034455527
11,240234	5	0,30972004	0,42377785	-41,123573	-0,0002200497	-0,00024749548	0,00017511949
11,25	5	0,29206276	0,43037105	-41,258801	0,0029210399	0,0028050994	0,0036138049
11,259766	5	0,2604866	0,41977087	-41,89415	-0,0002967217	-0,0002621673	0,00016923645
11,269531	5	0,24533272	0,39033642	-41,268246	0,0029151179	0,0028636451	0,0035983708
11,279297	5	0,20302534	0,37661651	-41,049084	-0,00024218854	-0,00021583925	0,00016791077
11,289063	5	0,16864538	0,39612931	-39,759056	0,0028802571	0,0027725191	0,0035847195
11,298828	5	0,11565685	0,30575883	-29,569063	-0,00041779669	-0,00037275488	1,4015823e-05
11,308594	5	0,082294941	0,23283838	-14,295559	0,0030698469	0,0030542205	0,0038251416
11,318359	5	0,018174648	-0,12215143	-0,45262277	-0,00053563504	-0,00053921452	-8,0879836e-05
11,328125	5	-0,0084280968	-0,53686887	9,9658871	0,0032476562	0,003309238	0,0040526479
11,337891	5	-0,075101852	-0,80512309	20,822268	-0,00088706682	-0,00084401749	-0,00047684676
11,347656	5	-0,094261169	-1,2130961	29,773638	0,0036567412	0,0036601056	0,0044123922
11,357422	5	-0,13386488	-1,7108462	35,981892	-0,00089788041	-0,00090633141	-0,0005352599
11,367188	5	-0,14574766	-1,8968556	39,654755	0,0034144949	0,0034073077	0,0041825506
11,376953	5	-0,15721321	-1,8562765	40,479733	-0,00085794204	-0,00091120834	-0,00045769761
11,386719	5	-0,15439272	-1,8427936	39,89378	0,0034487909	0,003467757	0,0041930736
11,396484	5	-0,14920235	-1,8254769	39,494999	-0,00060323207	-0,00059304846	-0,00023914268
11,40625	5	-0,14082432	-1,7788303	38,314045	0,003236681	0,0031448577	0,0039507984
11,416016	5	-0,14249325	-1,6364367	37,244316	-0,00064606633	-0,00059021608	-0,00018793799
11,425781	5	-0,13536692	-1,5300626	38,348293	0,0032262034	0,0032754687	0,0040454664
11,435547	5	-0,14344454	-1,5886228	38,37878	-0,00056395482	-0,0005416543	-0,00013259472
11,445313	5	-0,13857126	-1,622689	38,130508	0,0030856696	0,0030479354	0,0038548077
11,455078	5	-0,14594793	-1,7011822	37,160328	-0,00036194484	-0,00034329918	3,3427787e-05
11,464844	5	-0,15499353	-1,8427179	37,215763	0,0029929497	0,0029067521	0,00365729
11,474609	5	-0,16657591	-2,0659034	38,654991	-0,00013854413	-0,00016281672	0,0002255055
11,484375	5	-0,19312859	-2,3259451	40,459366	0,0025896206	0,0025126878	0,0032568621
11,494141	5	-0,19130945	-2,5448911	40,796623	0,00039124701	0,00040182233	0,00075234595
11,503906	5	-0,21904707	-2,7121611	40,951603	0,0023640115	0,0021047688	0,0028644297
11,513672	5	-0,21943092	-2,8614552	40,657288	0,0006955149	0,00066160271	0,0011155767
11,523438	5	-0,22830963	-2,8519323	39,95332	0,0019085467	0,0018342824	0,0024747828
11,533203	5	-0,22240162	-2,8172588	38,151882	0,00098704256	0,0011147182	0,0015403329
11,542969	5	-0,22250175	-2,8308318	37,886871	0,0018662254	0,0017149491	0,0024361091
11,552734	5	-0,22146702	-2,7927537	38,777645	0,00090877025	0,00096094853	0,0014075027
11,5625	5	-0,22230148	-2,796129	37,520721	0,0017086376	0,0016231318	0,0021834527
11,572266	5	-0,21896362	-2,7587578	37,086121	0,00099186669	0,0011539437	0,0016146344
11,582031	5	-0,22527218	-2,7378833	37,035606	0,0016325165	0,0015493461	0,0021573908
11,591797	5	-0,21971464	-2,8092256	36,822037	0,0012354411	0,0012547041	0,0017864988
11,601563	5	-0,24171114	-2,8499334	37,640141	0,0013122838	0,0011572818	0,0017594867
11,611328	5	-0,22109985	-2,9549696	35,942303	0,0018124377	0,0017031998	0,0023856529
11,621094	5	-0,25512934	-3,1056864	35,95549	0,00071072159	0,00078932208	0,0012504141
11,630859	5	-0,23483515	-3,2677944	37,13686	0,0022188094	0,0021552288	0,0028311072
11,640625	5	-0,27395487	-3,4525678	36,904484	7,0254609e-05	9,2206465e-05	0,00048265501
11,650391	5	-0,25851727	-3,5470243	35,891502	0,0028296225	0,0027407864	0,0034547555
11,660156	5	-0,28179884	-3,5720711	34,476334	-0,00011902041	-0,0001451702	0,00022328953
11,669922	5	-0,27160168	-3,6244435	34,146229	0,0029080545	0,0028483619	0,0035921575
11,679688	5	-0,28221607	-3,6047781	34,239124	-0,00023791479	-0,00031134958	0,00010853371
11,689453	5	-0,27226925	-3,6015222	33,060516	0,0029261059	0,002865325	0,0036372922
11,699219	5	-0,27957916	-3,5782614	32,648602	-0,00022025924	-0,0002330821	0,00010774093
11,708984	5	-0,2717185	-3,5448108	33,223236	0,0028591116	0,0028018397	0,003535792
11,71875	5	-0,28476954	-3,5816274	32,987453	-0,00042151485	-0,00039329083	4,4120243e-05
11,728516	5	-0,26828051	-3,573678	32,57037	0,0030620212	0,0030000459	0,0037890275
11,738281	5	-0,28987646	-3,604449	31,435743	-0,00050631555	-0,00048087008	-5,691807e-05
11,748047	5	-0,27322054	-3,7301557	31,502434	0,0032763695	0,0032593464	0,0040123183
11,757813	5	-0,29900551	-3,8173265	32,4231	-0,00080309936	-0,00083582825	-0,00043192995
11,767578	5	-0,28852463	-3,9307311	30,766138	0,0036074053	0,0035904804	0,0043636705
11,777344	5	-0,30926943	-4,0438962	29,604713	-0,00097225257	-0,00095920317	-0,00052415591
11,787109	5	-0,30751705	-4,1150188	28,840788	0,0033894775	0,0033750308	0,0041595139
11,796875	5	-0,3166461	-4,2184877	28,762445	-0,00081901799	-0,00080803264	-0,00041835738
11,806641	5	-0,31544447	-4,2324023	27,804646	0,0034117301	0,0034308294	0,0042323512
11,816406	5	-0,31080484	-4,2033033	26,690857	-0,00070880679	-0,00065610395	-0,00026416819
11,826172	5	-0,31127214	-4,1974092	26,021646	0,0031432405	0,0031772039	0,0039353245
11,835938	5	-0,31748056	-4,1889834	26,075459	-0,00058415433	-0,00058600708	-0,00015040569
11,845703	5	-0,3130579	-4,2118382	25,169626	0,0032153216	0,003235297	0,0040184013
11,855469	5	-0,31903267	-4,1951513	25,413708	-0,00058514735	-0,00056965422	-0,00013631303
11,865234	5	-0,31577826	-4,1487632	25,641191	0,0030863527	0,0030997465	0,0038656185
11,875	5	-0,31481028	-4,1984801	26,048916	-0,00034278855	-0,00033961143	0,00012013974
11,884766	5	-0,31676292	-4,2470198	26,175789	0,0030282671	0,0029860015	0,0038221795
11,894531	5	-0,31933308	-4,2971449	24,206015	-9,9450408e-05	-0,00014141406	0,00025573507
11,904297	5	-0,33515453	-4,3900452	23,504421	0,0026470209	0,0026293215	0,0033356447
11,914063	5	-0,32449007	-4,4634342	23,977999	0,00029680043	0,00034084689	0,0007702515
11,923828	5	-0,34490108	-4,5613446	22,713449	0,0022731917	0,002100474	0,0027748749
11,933594	5	-0,33243418	-4,5958591	22,406727	0,00073595898	0,00066344044	0,0011877891
11,943359	5	-0,34650326	-4,6020927	21,790825	0,0020137066	0,0018583559	0,0025224267
11,953125	5	-0,3384757	-4,6655693	21,85042	0,00092554861	0,0010482487	0,0014409183
11,962891	5	-0,33872604	-4,650228	22,194973	0,0018461668	0,0016921596	0,0023480051
11,972656	5	-0,34209728	-4,6318622	21,067886	0,00095121062	0,0010130398	0,0014756816
11,982422	5	-0,34139633	-4,6228185	20,868507	0,0017206859	0,0016520395	0,0022650198
11,992188	5	-0,33827543	-4,5894761	21,188557	0,0010138578	0,0011059595	0,0015383015
12,001953	5	-0,34450054	-4,6329842	21,297661	0,0017007376	0,0015611631	0,0022152094
12,011719	5	-0,3361392	-4,6353583	20,163198	0,0012408587	0,0012538126	0,0017771405
12,021484	5	-0,35336256	-4,5883451	19,68082	0,0012751701	0,001222203	0,0018367491
12,03125	5	-0,32971382	-4,6057634	20,541195	0,0017620017	0,0016338147	0,0023419545
12,041016	5	-0,35576582	-4,6464796	20,935843	0,00072552694	0,00083327887	0,0013015607
12,050781	5	-0,33295155	-4,7040071	20,068428	0,0021938144	0,0021894975	0,0029009175
12,060547	5	-0,36285877	-4,7359996	20,327736	9,713709e-05	7,7184814e-05	0,00052039861
12,070313	5	-0,34553528	-4,7229772	19,472195	0,0027922685	0,0026480914	0,0034681333
12,080078	5	-0,36182404	-4,8001208	19,658049	-0,00012388584	-0,00015660858	0,00022352498
12,089844	6	-0,34977436	-4,8395867	18,602655	0,0028286856	0,002840593	0,0035863554
12,099609	6	-0,35970449	-4,8171916	18,486706	-0,00024006484	-0,0002634988	0,00013072568
12,109375	6	-0,35209417	-4,8173723	18,396378	0,0028837894	0,0028621594	0,0035865866
12,119141	6	-0,36175728	-4,8043146	18,618666	-0,00022216103	-0,00032468233	0,00017804181
12,128906	6	-0,35401344	-4,8270416	18,75395	0,0028889922	0,0027590038	0,0035905673
12,138672	6	-0,36456108	-4,8224645	18,642162	-0,0003776206	-0,00034794124	1,4315301e-05
12,148438	6	-0,34717083	-4,7803917	18,333122	0,0030598394	0,0030967621	0,0037691742
12,158203	6	-0,36664724	-4,8154182	18,735453	-0,00046958026	-0,00048144517	-8,5718639e-05
12,167969	6	-0,34687042	-4,8112965	18,513248	0,0032276744	0,0032658426	0,0040289699
12,177734	6	-0,36634684	-4,7877002	18,414343	-0,00085911818	-0,00075426273	-0,00039479259
12,1875	6	-0,34880638	-4,7963901	18,296297	0,0035337254	0,0036009203	0,0043291682
12,197266	6	-0,36135674	-4,7830367	18,167496	-0,00096447463	-0,00099059287	-0,00055667071
12,207031	6	-0,35429716	-4,8145123	18,274393	0,0034723149	0,0034692127	0,0042328141
12,216797	6	-0,35987139	-4,8122234	17,819508	-0,00083077105	-0,00078864221	-0,0004184866
12,226563	6	-0,35362959	-4,7555165	18,090242	0,0034755347	0,0034408716	0,0042746994
12,236328	6	-0,35783529	-4,7717004	17,799	-0,00073761737	-0,00068942289	-0,0002991021
12,246094	6	-0,35524845	-4,8016253	18,559097	0,0031610169	0,0031232715	0,0038820601
12,255859	6	-0,35726786	-4,792769	18,681194	-0,00057794445	-0,00056820369	-0,00016114849
12,265625	6	-0,35289526	-4,7738781	18,404312	0,00320142	0,0032773772	0,0040182155
12,275391	6	-0,36012173	-4,7249413	19,038403	-0,00059961737	-0,00059150276	-0,00019447441
12,285156	6	-0,35434723	-4,7719622	18,497156	0,0031531558	0,003166094	0,0039161616
12,294922	6	-0,35521507	-4,7894011	18,792925	-0,00036335463	-0,00036604149	1,3561221e-05
12,304688	6	-0,35589933	-4,7331715	18,584608	0,002950191	0,0028837486	0,0036658468
12,314453	6	-0,34957409	-4,7426863	17,943615	-0,00020410167	-0,00019977597	0,00018422055
12,324219	6	-0,36092281	-4,739121	17,576544	0,0027035696	0,0026833655	0,0034284065
12,333984	6	-0,34381628	-4,747283	17,806179	0,00030949872	0,00031555246	0,00075076678
12,34375	6	-0,35856962	-4,7249837	17,635719	0,0022621553	0,0021093616	0,0027858543
12,353516	6	-0,34423351	-4,673471	19,181427	0,00071109284	0,00066129968	0,0011323192
12,363281	6	-0,35836935	-4,697906	18,327673	0,0021112026	0,0018972681	0,0026083698
12,373047	6	-0,34501791	-4,7087359	18,014721	0,00094750931	0,0010024717	0,001480932
12,382813	6	-0,34570217	-4,6534204	18,505287	0,0017890385	0,0016785251	0,0023547916
12,392578	6	-0,34560204	-4,6391935	18,318455	0,00093433762	0,00095296081	0,0014020428
12,402344	6	-0,34723759	-4,6126566	18,3638	0,0017855164	0,0016655636	0,00236574
12,412109	6	-0,34146309	-4,5984607	18,302668	0,0010451584	0,001085502	0,001566713
12,421875	6	-0,34630299	-4,588182	18,705223	0,0015902155	0,0015608307	0,0021838737
12,431641	6	-0,34012794	-4,5174794	18,986715	0,0012573319	0,0012801464	0,0017691572
12,441406	6	-0,35120964	-4,4926853	18,126341	0,001379685	0,0012627791	0,0018993102
12,451172	6	-0,32679319	-4,4980478	19,05662	0,0017325317	0,0016244792	0,002242764
12,460938	6	-0,34882307	-4,4512248	19,440372	0,00069262052	0,00079065649	0,0012588643
12,470703	6	-0,32388926	-4,4180794	19,130911	0,0021439327	0,0021100345	0,0027846042
12,480469	6	-0,34910679	-4,341332	19,625723	0,00016782506	0,00017580169	0,00057283323
12,490234	6	-0,32181978	-4,3234615	18,983084	0,0027479017	0,0026593469	0,0034985933
12,5	6	-0,33947706	-4,3130207	19,505024	-0,00022796215	-0,00018556428	0,00019948726
12,509766	6	-0,32135248	-4,2259231	20,42804	0,0029237482	0,0028320558	0,0036198818
12,519531	6	-0,32696009	-4,2018313	20,083347	-0,00024188324	-0,00027621369	0,00015418191
12,529297	6	-0,32095194	-4,1873617	19,881958	0,0028827905	0,0028235877	0,0036100307
12,539063	6	-0,32685995	-4,1536794	20,705341	-0,00027082831	-0,00027255504	0,00013866433
12,548828	6	-0,31786442	-4,1211467	20,485567	0,0028405346	0,0028031997	0,0035511521
12,558594	6	-0,32737732	-4,0558124	20,125284	-0,00031779069	-0,00030191819	0,00010820921
12,568359	6	-0,3108716	-4,0363665	20,35601	0,0030461459	0,003050853	0,0038005838
12,578125	6	-0,32227039	-4,0132179	21,467535	-0,00050282513	-0,00051101728	-0,00010623975
12,587891	6	-0,29989004	-3,9291878	21,213898	0,003195635	0,0032272381	0,003999711
12,597656	6	-0,32061815	-3,8870251	21,330547	-0,00072118524	-0,00075853663	-0,00032437354
12,607422	6	-0,29958963	-3,8379173	21,369577	0,0035201376	0,0035591419	0,0042917253
12,617188	6	-0,30731678	-3,7767601	21,728575	-0,0010475046	-0,0010063241	-0,00059093145
12,626953	6	-0,29935598	-3,745671	23,207785	0,0034565143	0,0034477855	0,0042811921
12,636719	6	-0,30034065	-3,6422615	23,55055	-0,00076254318	-0,00076203258	-0,00029417803
12,646484	6	-0,28987646	-3,5857649	22,554277	0,0034705771	0,0034792235	0,0042460882
12,65625	6	-0,29024363	-3,5814459	22,853985	-0,00073717977	-0,0007396107	-0,00029289367
12,666016	6	-0,28852463	-3,5207953	23,091473	0,0031211535	0,0031229414	0,0039657089
12,675781	6	-0,28955936	-3,4841435	23,209322	-0,0004522466	-0,00042322237	-0,00011372846
12,685547	6	-0,27961254	-3,412292	22,317516	0,0032341639	0,003193815	0,0039763669
12,695313	6	-0,28366804	-3,3711836	23,150873	-0,00065865082	-0,00061408879	-0,00023126777
12,705078	6	-0,27704239	-3,3610752	23,872526	0,0031234408	0,0031416346	0,0038997054
12,714844	6	-0,27427197	-3,2628312	24,10803	-0,00036360259	-0,00036869314	4,0500017e-05
12,724609	6	-0,26994944	-3,1940293	23,38389	0,0029610915	0,0028935112	0,0037166358
12,734375	6	-0,26490927	-3,1476254	23,976519	-0,0001808352	-0,00023139233	0,00018482708
12,744141	6	-0,26951551	-3,0677209	24,941805	0,0026836924	0,0026162781	0,0033916847
12,753906	6	-0,25058985	-3,0088995	25,364923	0,00025723406	0,00030114577	0,0007297672
12,763672	6	-0,26465893	-2,9198437	25,710091	0,0022117714	0,002146028	0,0028197879
12,773438	6	-0,24768591	-2,8644888	26,269247	0,00064855092	0,00068287994	0,0011348533
12,783203	6	-0,25244236	-2,8433456	27,602081	0,0021138645	0,0018886187	0,0026035395
12,792969	6	-0,23757219	-2,7517407	28,041265	0,00087399781	0,00099781679	0,0014621444
12,802734	6	-0,24032593	-2,700258	26,76635	0,001779882	0,0016475229	0,0023481417
12,8125	6	-0,23875713	-2,6736648	27,47599	0,00087069004	0,00092368631	0,0014210824
12,822266	6	-0,23565292	-2,6177044	28,913935	0,0017952957	0,001685197	0,002364943
12,832031	6	-0,23505211	-2,5925369	28,967634	0,00098855398	0,0010758678	0,0015907945
12,841797	6	-0,23191452	-2,5027928	28,628056	0,0016293871	0,0015426649	0,0021867261
12,851563	6	-0,21814585	-2,4107029	28,766998	0,0011553561	0,001235928	0,0016814149
12,861328	6	-0,23042917	-2,3719883	29,666126	0,001377832	0,0013090133	0,001959404
12,871094	6	-0,19928694	-2,2695456	30,776476	0,0017973235	0,0016489513	0,0023225558
12,880859	6	-0,2236867	-2,1891699	30,40851	0,00078477524	0,00081656722	0,0012074538
12,890625	6	-0,19287825	-2,1098824	30,994686	0,0022644124	0,0021916749	0,0029249608
12,900391	6	-0,21574259	-2,049299	31,985846	0,00024016917	0,00026153313	0,00069939485
12,910156	6	-0,1885891	-2,0250227	32,960297	0,0027573828	0,0027492549	0,0035043976
12,919922	6	-0,2018404	-1,9294646	33,721458	-0,00012518081	-0,00022887049	0,00019179221
12,929688	6	-0,1853013	-1,849068	33,371765	0,0028912444	0,0028443085	0,0035761346
12,939453	6	-0,19037485	-1,8331867	33,795441	-0,00021479806	-0,00028215698	0,0001713846
12,949219	6	-0,1773572	-1,7784286	34,629135	0,0028875265	0,0028479758	0,0036558681
12,958984	6	-0,18381596	-1,715328	34,135609	-0,00031739008	-0,00031250005	0,00010781456
12,96875	6	-0,17270088	-1,6417674	33,709278	0,0028814005	0,0028204864	0,0036008051
12,978516	6	-0,18057823	-1,5633962	34,63028	-0,0002659134	-0,00028416544	0,00012931152
12,988281	6	-0,15751362	-1,5349358	35,57386	0,0030842931	0,0030440623	0,0038246426
12,998047	6	-0,16490698	-1,4217787	35,118721	-0,00055140769	-0,00055332814	-0,00015686674
13,007813	6	-0,14239311	-1,3366455	33,849785	0,0032412747	0,0032283231	0,0039747697
13,017578	6	-0,15859842	-1,2995631	34,101799	-0,00074172847	-0,00070515322	-0,00030756084
13,027344	6	-0,13489962	-1,2034118	33,568882	0,0034670634	0,0035241544	0,0042988807
13,037109	6	-0,14437914	-1,1455749	32,923473	-0,0010328547	-0,0010040629	-0,00063411659
13,046875	6	-0,12733936	-1,0717905	32,669754	0,0035340716	0,0035546622	0,0043666963
13,056641	6	-0,12630463	-0,99268466	32,321209	-0,00072329742	-0,00077195524	-0,0003075006
13,066406	6	-0,11332035	-0,98623157	32,671349	0,0034497129	0,0034586999	0,0042185648
13,076172	6	-0,11296988	-0,91198373	31,569599	-0,00075069827	-0,00078174286	-0,00031997391
13,085938	6	-0,10602713	-0,84637064	30,585815	0,0031848573	0,0031685915	0,0039755562
13,095703	6	-0,10318995	-0,78885245	29,672831	-0,00047177484	-0,00047651585	-0,00010033284
13,105469	6	-0,09162426	-0,72843111	28,9464	0,003166755	0,0031714235	0,0039804229
13,115234	6	-0,088336468	-0,70897067	27,304497	-0,00059982773	-0,00056514691	-0,0001601479
13,125	6	-0,075068474	-0,6172657	25,599533	0,0032154003	0,0031532939	0,0039629522
13,134766	6	-0,069377422	-0,49867085	23,629171	-0,00039197184	-0,00038088212	-2,5989139e-05
13,144531	6	-0,060198307	-0,46279868	21,987297	0,0029580013	0,0029337362	0,0037010768
13,154297	6	-0,044977665	-0,39341104	19,670986	-0,00019684769	-0,00016064616	0,00025208021
13,164063	6	-0,04319191	-0,30283859	16,976149	0,0027282948	0,0026473156	0,0034706353
13,173828	6	-0,020544529	-0,24409178	14,536203	0,00029498202	0,00025441201	0,00066606572
13,183594	6	-0,028555393	-0,16271509	12,718644	0,0022871504	0,0021336202	0,0028950679
13,193359	6	-0,00073432922	-0,12780893	9,2788229	0,00067200075	0,0007283155	0,0011888715
13,203125	6	-0,00477314	-0,052501865	5,938858	0,0020507139	0,0018857007	0,0025947364
13,212891	6	0,015220642	0,0234548	2,4709291	0,00086494844	0,00093743042	0,0014104107
13,222656	6	0,016522408	0,014433917	-1,1286792	0,0017587125	0,0016802505	0,0023543055
13,232422	6	0,027804375	0,08036527	-4,2811408	0,0009563145	0,00097806775	0,00142524
13,242188	6	0,03651619	0,14507286	-7,8715291	0,0017868916	0,0016837409	0,0023873006
13,251953	6	0,050618649	0,22656284	-11,076713	0,0010688456	0,0010776812	0,0016095741
13,261719	6	0,05797863	0,30172476	-14,67389	0,0017123459	0,0016233047	0,0022819061
13,271484	6	0,07922411	0,26992884	-19,540535	0,0012062778	0,001172396	0,0017369324
13,28125	6	0,076303482	0,31166235	-24,360325	0,0013261951	0,0013113138	0,0018826651
13,291016	6	0,111835	0,37622187	-29,10018	0,0017574615	0,0016068639	0,0022562747
13,300781	6	0,09734869	0,39099273	-34,38184	0,00076892175	0,00079732726	0,0012528475
13,310547	6	0,14281034	0,41839918	-38,328094	0,0020796428	0,00207029	0,0027550561
13,320313	6	0,13062716	0,41946605	-41,662975	0,00024524794	0,00025756803	0,00066067296
13,330078	6	0,17925978	0,41245472	-41,175541	0,0027634942	0,002664421	0,0034450188
13,339844	6	0,17653942	0,46543884	-40,628036	-0,00018350533	-0,0002177956	0,00023697707
13,349609	6	0,21464109	0,41961274	-40,630493	0,0028473071	0,002839495	0,0036141467
13,359375	6	0,22301912	0,37603635	-41,324627	-0,00027202608	-0,0002753915	0,00015144149
13,369141	6	0,25661469	0,41684461	-41,698402	0,0029235557	0,0028512967	0,0036245566
13,378906	6	0,27021646	0,42027476	-40,794498	-0,00030587209	-0,00028450304	0,00010512333
13,388672	6	0,30297756	0,44001317	-40,089973	0,002849343	0,0028247065	0,0035708759
13,398438	6	0,3208518	0,43496349	-39,215126	-0,00023267057	-0,00022739667	0,00019982283
13,408203	6	0,36734819	0,41585597	-38,191471	0,0030500605	0,0030404066	0,0038284066
13,417969	6	0,39413452	0,46657109	-32,340176	-0,0004737133	-0,00055375218	-8,9200621e-05
13,427734	6	0,44930935	0,52012545	-22,652401	0,0031612283	0,003159031	0,0039834413
13,4375	6	0,47576189	0,58487606	-10,593077	-0,00074407959	-0,00067049696	-0,00029815215
13,447266	6	0,5411005	0,75689143	1,4651846	0,0035272324	0,0034711179	0,0042705261
13,457031	6	0,57082415	0,99826622	13,572927	-0,0010094106	-0,00098844036	-0,00053756812
13,466797	6	0,62743425	1,2785587	29,783585	0,0036213358	0,0035760198	0,0043555559
13,476563	6	0,66213131	1,5479648	46,586731	-0,00077741873	-0,0008060984	-0,00034721801
13,486328	6	0,70206881	1,911298	58,892063	0,0033974017	0,003394749	0,0041966941
13,496094	6	0,72473288	2,2111905	67,729134	-0,00075473799	-0,00079589285	-0,00033895631
13,505859	6	0,74445963	2,2976601	72,161369	0,0031820782	0,0032436198	0,0040050815
13,515625	6	0,753088	2,3359571	72,106689	-0,00047514812	-0,00044784043	-3,0856172e-05
13,525391	6	0,75966358	2,3144174	67,137062	0,0030998532	0,00310649	0,0038940844
13,535156	6	0,75328827	2,2405717	57,904758	-0,00058371155	-0,00057604688	-0,00013487763
13,544922	6	0,76014757	2,1972051	53,250565	0,0031843316	0,0031889249	0,0039633801
13,554688	6	0,75559139	2,1170566	51,600113	-0,00050539861	-0,0004885305	-8,8702363e-05
13,564453	6	0,75690985	2,0859718	51,039085	0,0029653525	0,0029185563	0,0037260521
13,574219	6	0,76520443	2,2032759	51,197754	-0,00018083316	-0,00021007145	0,00032707467
13,583984	6	0,77097893	2,2867432	53,446957	0,0027998942	0,002697675	0,0034853085
13,59375	6	0,79986811	2,4462824	55,24482	0,00021626969	0,0001844333	0,00058536622
13,603516	6	0,80340624	2,6519589	55,510384	0,0022393018	0,0021836718	0,0029143421
13,613281	6	0,83968878	2,8798034	54,529785	0,0007022114	0,00075716712	0,0012107468
13,623047	6	0,84494591	3,0937958	52,966476	0,0021068393	0,0018668883	0,0025694978
13,632813	6	0,86715937	3,179291	49,507153	0,00081075064	0,00090191461	0,0013075222
13,642578	6	0,86806059	3,2574897	46,042465	0,0017494069	0,0016201606	0,0023767075
13,652344	6	0,87355137	3,3279116	43,271912	0,00096857426	0,0010242277	0,0015115656
13,662109	6	0,87300062	3,2986679	41,812508	0,0017470191	0,001704112	0,0023129892
13,671875	6	0,87799072	3,2930357	40,622311	0,00094263116	0,0010814628	0,0015371633
13,681641	6	0,87293386	3,2514329	39,644054	0,0017230606	0,0015853129	0,0022924277
13,691406	6	0,88019371	3,2214386	39,398106	0,0012000779	0,0012422969	0,0017490729
13,701172	6	0,86527348	3,2837598	39,425983	0,0012890858	0,0012865149	0,0018948405
13,710938	6	0,88900566	3,2732847	38,201027	0,0016753068	0,0015437813	0,0021788084
13,720703	6	0,86295366	3,294255	38,995548	0,00081413431	0,0007925072	0,0012672854
13,730469	6	0,89833498	3,4049482	38,216034	0,0021546734	0,0020656309	0,0027661175
13,740234	6	0,87774038	3,5136893	38,054344	0,00026838985	0,00033185788	0,00071326183
13,75	6	0,91534138	3,7083178	37,056477	0,0026584538	0,0025760029	0,0033786453
13,759766	6	0,90591192	3,8177121	35,396553	-0,00020193227	-0,00017733866	0,00023402565
13,769531	6	0,92724085	3,8897328	33,821793	0,0028913054	0,0028768575	0,0035916339
13,779297	6	0,92250109	3,9999621	33,206448	-0,00026402922	-0,00033376447	0,00010161108
13,789063	6	0,93389988	4,0011854	32,231045	0,0028827316	0,0028393683	0,003608457
13,798828	6	0,92203379	3,9776618	31,858553	-0,00024683657	-0,00028983515	0,00012135773
13,808594	6	0,93203068	3,9684613	31,293079	0,0028925762	0,0028517542	0,0036438317
13,818359	6	0,92118263	3,9505649	31,17322	-0,00024418623	-0,00024087378	0,00018025865
13,828125	6	0,93780518	3,9891372	30,572796	0,0029875061	0,0029748329	0,0037453936
13,837891	6	0,91906309	3,9617758	30,592438	-0,00048888801	-0,00049650029	-9,7779557e-05
13,847656	6	0,93693733	3,927628	30,260124	0,0032018234	0,0031934576	0,0039378856
13,857422	6	0,91988087	3,9901938	30,146408	-0,00074994215	-0,00068270252	-0,00027815229
13,867188	6	0,94294548	4,0432849	30,044624	0,003483773	0,0034592273	0,0042055366
13,876953	6	0,93154669	4,115303	29,634331	-0,0010393503	-0,00097553828	-0,00058936508
13,886719	6	0,94840288	4,2193437	28,951065	0,003630914	0,0036706715	0,0044113761
13,896484	6	0,9521246	4,2933841	27,934788	-0,00068495818	-0,00068938563	-0,00025169196
13,90625	6	0,96145391	4,4172788	27,616722	0,003350317	0,0034088932	0,004178571
13,916016	6	0,96000195	4,4447331	26,34379	-0,00084898714	-0,00082279905	-0,00030427793
13,925781	6	0,96354008	4,4247131	25,916733	0,0032409951	0,0032488084	0,0040346347
13,935547	6	0,96333981	4,4610171	25,559328	-0,00050190126	-0,00048808113	-5,881273e-05
13,945313	6	0,96781254	4,4557981	25,210949	0,0031061601	0,0031270501	0,0038852026
13,955078	6	0,9611702	4,4727402	24,793503	-0,00056484411	-0,00052888819	-0,00011411525
13,964844	6	0,96807957	4,4520731	24,72477	0,0032264963	0,0032399322	0,0039751041
13,974609	6	0,96310616	4,4121337	25,178623	-0,00048371992	-0,00043007632	-6,4384367e-05
13,984375	6	0,9630394	4,4560041	25,122072	0,0029505847	0,0029330871	0,003748857
13,994141	6	0,96814632	4,4581141	24,683922	-0,00022349588	-0,00019544503	0,00022862514
14,003906	6	0,96278906	4,4381623	23,823938	0,0028354393	0,0027385664	0,0034694385
14,013672	6	0,97705841	4,4644976	24,350882	0,00013567609	0,0001301273	0,00057267054
14,023438	6	0,96332312	4,4834676	24,275612	0,0022958363	0,0022464357	0,002876492
14,033203	6	0,98348379	4,5665598	22,893381	0,00068197097	0,00070110691	0,0011739653
14,042969	6	0,97397089	4,612926	22,66721	0,0020933747	0,0019260532	0,0025891399
14,052734	6	0,98608732	4,6122556	22,962307	0,0008137321	0,00087955955	0,0013643554
14,0625	6	0,98158121	4,6880956	23,65267	0,0016912215	0,0016496948	0,0022928405
14,072266	6	0,983634	4,7000279	22,011408	0,00097326457	0,0010737461	0,0015650427
14,082031	6	0,98430157	4,6715164	21,282742	0,0018458844	0,0017038325	0,0024038013
14,091797	7	0,9869051	4,6735392	21,580383	0,00098201109	0,0010715558	0,0014723301
14,101563	7	0,98373413	4,6332369	21,911245	0,0016871466	0,0016326364	0,0022263746
14,111328	7	0,99217892	4,6675887	21,288191	0,0011405296	0,001241277	0,0017098592
14,121094	7	0,97824335	4,6852694	20,449888	0,0014421692	0,0013689046	0,001953729
14,130859	7	0,99695206	4,6453037	21,85788	0,0015978167	0,0015131056	0,002088109
14,140625	7	0,96889734	4,6613564	21,55588	0,00079179951	0,0008167827	0,001311091
14,150391	7	0,99650145	4,6475539	21,535484	0,0021967427	0,0020355287	0,0028017864
14,160156	7	0,96863031	4,6475768	20,881556	0,00036010126	0,00040731335	0,00079519377
14,169922	7	0,99558353	4,6456003	21,019522	0,0026245574	0,0025657967	0,0033267546
14,179688	7	0,97495556	4,6161394	21,482035	-0,00020591295	-0,00020772422	0,00021890446
14,189453	7	0,99054337	4,6454864	20,904047	0,0028950144	0,0028292085	0,0036633671
14,199219	7	0,98001242	4,664957	20,124531	-0,00023177854	-0,00028827199	0,00011137105
14,208984	7	0,98725557	4,6283545	20,151995	0,0028867719	0,0027925014	0,0035801893
14,21875	7	0,97780943	4,6345849	20,888149	-0,00028272829	-0,00028889626	0,0001120966
14,228516	7	0,98788977	4,6291127	21,085068	0,0029050857	0,0028848972	0,0036688214
14,238281	7	0,97931147	4,6342487	20,827326	-0,00021711778	-0,00019696221	0,00020536856
14,248047	7	0,99206209	4,6524711	21,048943	0,0029576318	0,0029115549	0,0037342117
14,257813	7	0,97370386	4,6094871	21,683815	-0,0005731039	-0,00050837698	-0,00010487885
14,267578	7	0,99226236	4,6265202	21,09482	0,0031844387	0,0031902692	0,0040170364
14,277344	7	0,97413778	4,6300631	20,408817	-0,00066893827	-0,00062077888	-0,0002818901
14,287109	7	0,99181175	4,6036234	20,299963	0,0033792206	0,0034090772	0,0042153993
14,296875	7	0,97553968	4,6226854	21,014046	-0,00097723957	-0,00097087352	-0,00053645868
14,306641	7	0,98745584	4,5830674	20,797541	0,0036302018	0,0036805558	0,0044357772
14,316406	7	0,98219872	4,6044168	20,516972	-0,00084911601	-0,00077503297	-0,00038006983
14,326172	7	0,98663807	4,6350064	20,539324	0,0033420031	0,0033075381	0,004108368
14,335938	7	0,97942829	4,5791626	20,594477	-0,0007949128	-0,00077564619	-0,00036811107
14,345703	7	0,98243237	4,5730653	20,86348	0,003256198	0,0032436829	0,004020473
14,355469	7	0,98188162	4,5820494	20,667398	-0,00046146728	-0,0005154527	-5,8634905e-05
14,365234	7	0,98441839	4,5813403	20,603863	0,0030771834	0,0030980869	0,0038605889
14,375	7	0,97684145	4,5670509	20,71892	-0,00054458692	-0,00050422037	-7,7111472e-05
14,384766	7	0,98356724	4,5099344	21,290342	0,0031360271	0,0031635209	0,0039348309
14,394531	7	0,97644091	4,5086236	20,786114	-0,00053735625	-0,00048318645	-6,1047904e-05
14,404297	7	0,9772253	4,5253167	20,321646	0,0030285346	0,0029729863	0,003767885
14,414063	7	0,97817659	4,4624071	20,950846	-0,00023617948	-0,0002414122	0,00021976186
14,423828	7	0,97168446	4,4419007	22,677826	0,0027813904	0,0027146863	0,0034456232
14,433594	7	0,980196	4,4322448	21,950695	0,00011968965	0,0001564002	0,00060814113
14,443359	7	0,96432447	4,4013596	21,694601	0,0023040178	0,0022536444	0,0029953925
14,453125	7	0,98006248	4,3888197	22,073296	0,00066667568	0,00063015544	0,0011117045
14,462891	7	0,96422434	4,3047171	22,94166	0,0019955935	0,0018286124	0,0025669138
14,472656	7	0,97006559	4,2846489	22,430281	0,00083238009	0,00085425866	0,0013405052
14,482422	7	0,96013546	4,2793674	22,198158	0,0017532965	0,0016612107	0,0023073428
14,492188	7	0,95988512	4,193027	22,126492	0,0009860741	0,0010665985	0,0015003154
14,501953	7	0,95801592	4,165987	23,312643	0,0018071251	0,0016650998	0,0023765212
14,511719	7	0,95786572	4,1256118	23,288559	0,00098731462	0,0010512896	0,0015465553
14,521484	7	0,95249176	4,091948	23,097872	0,0016721005	0,0016145275	0,0022431598
14,53125	7	0,957582	4,0688319	24,111158	0,0010700012	0,0011854455	0,00169127
14,541016	7	0,9397912	3,9831502	24,441826	0,0014209527	0,0013876103	0,0020122342
14,550781	7	0,95870018	3,966985	23,988447	0,0015394373	0,0015720095	0,0021134829
14,560547	7	0,92682362	3,9711792	24,395529	0,0008655946	0,00077137491	0,0013208379
14,570313	7	0,95432758	3,9266658	24,154242	0,0021544467	0,0020377936	0,0027513923
14,580078	7	0,92353582	3,8851573	24,680096	0,00034903642	0,00040041807	0,00085194828
14,589844	7	0,94923735	3,8075292	24,804846	0,0025726173	0,0025299997	0,0032866944
14,599609	7	0,92268467	3,7596843	25,219498	-0,0001923817	-0,00019381696	0,0002135316
14,609375	7	0,93361616	3,7541974	25,27968	0,0028517765	0,0027982029	0,0035530287
14,619141	7	0,92036486	3,6508129	26,355749	-0,00029248578	-0,00028564566	0,00018558436
14,628906	7	0,92540503	3,581305	27,135433	0,0028700733	0,0028139886	0,0036003569
14,638672	7	0,9112525	3,5594277	27,173403	-0,0002260349	-0,00027176517	0,00012561475
14,648438	7	0,91862917	3,5082345	27,538464	0,0029065276	0,00285198	0,0036364261
14,658203	7	0,9046936	3,4708841	28,917398	-0,00016428545	-0,00021321815	0,00020083564
14,667969	7	0,91574192	3,3813632	29,034214	0,0029183635	0,0028801074	0,0036810131
14,677734	7	0,89402914	3,3502445	29,368149	-0,00051537692	-0,0004637349	-8,8096713e-05
14,6875	7	0,90894938	3,349632	28,587822	0,003214817	0,0031749918	0,0039961147
14,697266	7	0,88835478	3,2602479	29,68018	-0,0007225349	-0,00063674524	-0,00024007226
14,707031	7	0,90352535	3,2094369	30,222517	0,0033715633	0,0034126169	0,0041731787
14,716797	7	0,88241339	3,1638622	30,601938	-0,00090590434	-0,00091694616	-0,00046465924
14,726563	7	0,89170933	3,1036813	31,264164	0,0036230276	0,0036161575	0,0043552034
14,736328	7	0,88217974	3,0704432	31,372429	-0,00096066494	-0,00090914953	-0,00043267908
14,746094	7	0,88057756	2,9694881	32,257893	0,0033152688	0,0033341562	0,0040982929
14,755859	7	0,8688283	2,8892694	33,397583	-0,00077973888	-0,00076781493	-0,0003256835
14,765625	7	0,87079763	2,8664348	33,923855	0,0032918777	0,0033201904	0,0041227252
14,775391	7	0,86338758	2,7900045	35,566818	-0,00058465044	-0,00052902178	-0,0001223429
14,785156	7	0,86519003	2,7348549	36,252098	0,0030761152	0,0030750742	0,0039037978
14,794922	7	0,85470915	2,6732292	36,574547	-0,00049019931	-0,00047021429	-3,7356804e-05
14,804688	7	0,85647821	2,6217315	36,853218	0,0031503923	0,0031424514	0,0039415983
14,814453	7	0,84766626	2,6231737	37,40033	-0,00061204005	-0,00061863801	-0,00017402403
14,824219	7	0,84446192	2,5084386	38,396214	0,0030382313	0,0030572934	0,0037958494
14,833984	7	0,84454536	2,4393785	39,27285	-0,00024616573	-0,00020875508	0,00020646228
14,84375	7	0,83486557	2,4363086	39,203335	0,0028367937	0,0026541664	0,0034868661
14,853516	7	0,8424592	2,3533871	39,873497	9,5791038e-05	6,7874498e-05	0,00048330403
14,863281	7	0,82032919	2,2992253	40,712582	0,0024065946	0,0023384371	0,003054945
14,873047	7	0,83306313	2,2133052	41,096249	0,00059187814	0,00067122153	0,0011515535
14,882813	7	0,8136034	2,1446376	42,315342	0,0019304556	0,0017938791	0,002519896
14,892578	7	0,81575632	2,110899	42,671291	0,00082150626	0,00078608427	0,0013319689
14,902344	7	0,80417395	2,0100083	43,451534	0,0020269058	0,0018685271	0,0025377879
14,912109	7	0,80238819	1,9377149	43,30278	0,0010146047	0,0010567402	0,0015506458
14,921875	7	0,79779863	1,9143132	44,197887	0,0017375197	0,0016531855	0,0023080374
14,931641	7	0,79414368	1,8419459	44,913673	0,001046611	0,0010642039	0,0015575381
14,941406	7	0,78426361	1,8082842	45,703083	0,0017324032	0,0016440044	0,0023298133
14,951172	7	0,78347921	1,7292489	46,173332	0,001083542	0,0012067403	0,0016714772
14,960938	7	0,76592207	1,653717	47,088917	0,0013354672	0,0013849813	0,0019742071
14,970703	7	0,7746172	1,6369019	47,247589	0,0014862691	0,0014974516	0,0020434279
14,980469	7	0,73971987	1,5776373	47,295475	0,0010089364	0,00090504112	0,0014143577
14,990234	7	0,761199	1,5182642	47,642544	0,0021824869	0,0019804533	0,00273927
15	7	0,72576761	1,4702277	47,560596	0,00039219231	0,00041906431	0,00081412407
15,009766	7	0,74307442	1,3966801	47,779026	0,0025746841	0,0024948488	0,003281395
15,019531	7	0,70839405	1,391655	47,281006	-0,00014057528	-0,00016011094	0,00023992616
15,029297	7	0,71468592	1,3062134	47,013592	0,0028616372	0,0028092435	0,0036062156
15,039063	7	0,69148779	1,2504411	46,527466	-0,00024577836	-0,00026838359	0,00015491911
15,048828	7	0,68594694	1,2388883	44,857376	0,0028922292	0,0028625142	0,0036436538
15,058594	7	0,66376686	1,14739	41,638695	-0,00022345921	-0,00024589681	0,00020035368
15,068359	7	0,66181421	1,0699841	37,575932	0,0029154222	0,0028544669	0,0036235421
15,078125	7	0,63668013	0,99590451	31,855423	-0,0001663962	-0,00026600814	0,00017714658
15,087891	7	0,63451052	0,91050214	26,109377	0,0029039909	0,0027895446	0,003604318
15,097656	7	0,6014657	0,86872613	19,648886	-0,00036599376	-0,00041885738	-1,5916594e-05
15,107422	7	0,60345173	0,80794871	14,535198	0,0031618937	0,0032071711	0,0039783996
15,117188	7	0,57099104	0,71202928	10,381742	-0,00063544401	-0,00065418426	-0,00022894063
15,126953	7	0,57254314	0,70188576	6,1681867	0,0033554402	0,0033994543	0,0041747279
15,136719	7	0,5406332	0,65208215	1,30062	-0,00094191183	-0,00084872852	-0,00045631925
15,146484	7	0,53936481	0,59967268	-3,5668631	0,0036250392	0,0036212271	0,0044080862
15,15625	7	0,51613331	0,56093848	-8,3677378	-0,00094750908	-0,0009534799	-0,0004946001
15,166016	7	0,4989934	0,51175249	-13,599806	0,0033539908	0,0033433673	0,004146406
15,175781	7	0,4769969	0,53216505	-18,753531	-0,00073877629	-0,00071179675	-0,00029587012
15,185547	7	0,46347857	0,49485862	-24,859495	0,0033848551	0,003372462	0,0041938443
15,195313	7	0,43854475	0,43637067	-29,436014	-0,0005847828	-0,00058495527	-0,00022393622
15,205078	7	0,42015314	0,4408029	-34,987068	0,0030721545	0,0031000695	0,0038853379
15,214844	7	0,38770914	0,41257823	-39,332024	-0,00044022978	-0,00046328933	1,4793477e-06
15,224609	7	0,37085295	0,45319358	-40,32394	0,0031560233	0,0030998914	0,0039398675
15,234375	7	0,3369236	0,42680454	-40,972809	-0,00056661386	-0,00057915313	-0,00014046585
15,244141	7	0,31596184	0,39420566	-40,648319	0,0030513264	0,0030369922	0,0038027558
15,253906	7	0,29204607	0,43555456	-40,919224	-0,0001790066	-0,00019618194	0,00016718346
15,263672	7	0,26639462	0,43992111	-41,441025	0,0028615652	0,0027461369	0,0035119362
15,273438	7	0,23830652	0,42621517	-41,837433	1,9137806e-05	4,1368185e-05	0,00045465422
15,283203	7	0,19389629	0,41039643	-41,195938	0,0024551346	0,0023251565	0,0031123958
15,292969	7	0,16766071	0,39347839	-38,81123	0,00058791164	0,00057654385	0,0010621848
15,302734	7	0,10928154	0,28787619	-27,02482	0,0019414916	0,0018869342	0,0026026666
15,3125	7	0,076386929	0,18508513	-12,521446	0,00080507592	0,00087360066	0,0012240403
15,322266	7	0,019626617	-0,18318146	1,0111369	0,0018742031	0,0017215314	0,0024590543
15,332031	7	-0,022797585	-0,61210108	14,097383	0,0010205827	0,0011100241	0,0016852277
15,341797	7	-0,066373348	-0,99544632	23,382996	0,0017198261	0,0016335701	0,0022825152
15,351563	7	-0,10157108	-1,3827772	31,589437	0,00093294505	0,00098756619	0,0015022974
15,361328	7	-0,13359785	-1,6892487	36,836929	0,001740798	0,001680209	0,0023503979
15,371094	7	-0,14165878	-1,9415013	39,15173	0,0011144299	0,0011450783	0,0016736544
15,380859	7	-0,1581645	-1,9305532	39,519554	0,0013985976	0,0014143577	0,0020540629
15,390625	7	-0,13827085	-1,8623511	38,687767	0,0014245023	0,0014137186	0,001980159
15,400391	7	-0,16031742	-1,7804737	38,300602	0,0010473088	0,00093931129	0,0015628895
15,410156	7	-0,12345076	-1,6820534	38,403114	0,0021596074	0,0020141255	0,0027512729
15,419922	7	-0,14719963	-1,6363513	37,497169	0,00040364917	0,00041538908	0,00085722178
15,429688	7	-0,11799335	-1,5712308	36,92326	0,0024571146	0,0024148931	0,0031589749
15,439453	7	-0,1436615	-1,5482907	36,696503	-6,7231886e-05	-0,00010528776	0,00035104167
15,449219	7	-0,1293087	-1,609606	36,665878	0,0029020114	0,0028311929	0,0035911943
15,458984	7	-0,14815092	-1,7075555	36,249748	-0,00028750001	-0,00029029296	0,00017149228
15,46875	7	-0,15110493	-1,8924508	35,178261	0,0029234071	0,0028266839	0,0036109434
15,478516	7	-0,17512083	-2,1559069	37,92733	-0,00023279747	-0,00023391331	0,00022303284
15,488281	7	-0,18149614	-2,4068463	40,919975	0,0029119481	0,0028671862	0,0036776199
15,498047	7	-0,20960093	-2,6563969	41,464687	-0,000290998	-0,00029044284	0,00013447658
15,507813	7	-0,20913363	-2,8109202	41,518837	0,0028758117	0,0028593035	0,0035735744
15,517578	7	-0,22994518	-2,8830681	42,047062	-0,00044719694	-0,00038721977	-7,8248559e-06
15,527344	7	-0,21646023	-2,9226432	41,642494	0,0032006095	0,0032014921	0,0039803889
15,537109	7	-0,2328825	-2,8677976	40,964008	-0,00064567907	-0,00064724998	-0,00020421343
15,546875	7	-0,21070242	-2,8273399	40,199524	0,0033503419	0,0033388471	0,0041182577
15,556641	7	-0,22842646	-2,8069253	40,112911	-0,00085717603	-0,00082902756	-0,00033628923
15,566406	7	-0,21115303	-2,7808533	40,381245	0,0036154173	0,0036140236	0,0044100145
15,576172	7	-0,22089958	-2,8070116	40,566257	-0,0010610338	-0,00097379612	-0,00053907017
15,585938	7	-0,22021532	-2,7789528	39,709435	0,0034352487	0,0033776474	0,004236307
15,595703	7	-0,22181749	-2,7818573	39,514221	-0,00071491435	-0,00075898424	-0,00026490918
15,605469	7	-0,21936417	-2,8931804	40,333828	0,0034281388	0,003330538	0,0041471911
15,615234	7	-0,2341342	-3,0040426	39,577084	-0,00063991494	-0,00062706531	-0,00016970182
15,625	7	-0,23548603	-3,1421459	38,837856	0,0030597337	0,003117865	0,0039097229
15,634766	7	-0,25214195	-3,273973	38,6147	-0,00053392095	-0,00048372865	-6,4514461e-05
15,644531	7	-0,25469542	-3,414547	37,869469	0,0031422144	0,0031038781	0,0038893749
15,654297	7	-0,26674509	-3,5673594	37,435955	-0,00053800654	-0,00054433156	-9,5575233e-05
15,664063	7	-0,2681303	-3,6003668	36,135502	0,0031347841	0,0030961467	0,0038394951
15,673828	7	-0,26883125	-3,5801125	34,857845	-0,00030694253	-0,00033550139	0,00015560188
15,683594	7	-0,27502298	-3,5987823	34,592617	0,0028805316	0,0027500887	0,0035525716
15,693359	7	-0,2625227	-3,5918636	34,810604	5,8799633e-05	3,607478e-05	0,00047581823
15,703125	7	-0,27535677	-3,5899808	33,374756	0,0024877337	0,0023619479	0,0031023698
15,712891	7	-0,25763273	-3,5767758	32,763325	0,00053155166	0,00050743169	0,00098917191
15,722656	7	-0,27345419	-3,5609832	33,119999	0,0020274899	0,0019145652	0,002617056
15,732422	7	-0,26537657	-3,6017039	32,673161	0,00078371051	0,00086211239	0,0012899265
15,742188	7	-0,27575731	-3,6216295	32,59264	0,0018939341	0,0017306164	0,0024481011
15,751953	7	-0,26954889	-3,6841805	31,58304	0,0010379914	0,0010803286	0,0015410327
15,761719	7	-0,27924538	-3,817152	31,580832	0,0017697775	0,0016898352	0,0023561365
15,771484	7	-0,28672218	-3,9226542	31,027012	0,00093525689	0,0010321582	0,0014937832
15,78125	7	-0,30154228	-4,059721	29,552971	0,0016907365	0,0015803904	0,0022522532
15,791016	7	-0,29546738	-4,1369252	28,166044	0,0010809207	0,001154036	0,0016694763
15,800781	7	-0,30891895	-4,1742687	27,311956	0,0015759777	0,0014864518	0,002084302
15,810547	7	-0,29790401	-4,2446547	27,500494	0,0013658851	0,0014052561	0,0019486076
15,820313	7	-0,31911612	-4,2270217	27,291254	0,0010804918	0,0010025252	0,0015490642
15,830078	7	-0,2910614	-4,1993456	26,227591	0,0021834769	0,0019661456	0,0026502267
15,839844	7	-0,32362223	-4,1953959	26,100492	0,00046820758	0,00047664711	0,00092394097
15,849609	7	-0,2969861	-4,19135	26,036482	0,0024009987	0,0023101235	0,0031264506
15,859375	7	-0,31824827	-4,2229791	25,775778	-7,2192925e-05	-9,9040917e-05	0,00036434009
15,869141	7	-0,30302763	-4,1906066	25,52865	0,002866565	0,002788608	0,0035941089
15,878906	7	-0,3138423	-4,1651044	25,469223	-0,00023167187	-0,00026124093	0,00012755074
15,888672	7	-0,30558109	-4,2446351	25,544716	0,002920361	0,0028648293	0,0036172515
15,898438	7	-0,32170296	-4,3195338	25,584642	-0,00025136964	-0,00025637681	0,00020082924
15,908203	7	-0,31619549	-4,3981018	24,125156	0,0030041412	0,0030193115	0,003801638
15,917969	7	-0,33116579	-4,493113	22,989101	-0,00021813263	-0,00027026719	0,00018008577
15,927734	7	-0,32470703	-4,5436354	23,281742	0,0028823104	0,0027871081	0,0035966723
15,9375	7	-0,34271479	-4,6272655	22,471155	-0,00033723278	-0,0003836336	1,021428e-05
15,947266	7	-0,3270936	-4,6315212	22,013811	0,0031973971	0,0031549365	0,0039847028
15,957031	7	-0,34682035	-4,6047893	21,231136	-0,00059987057	-0,00063063926	-0,00017951184
15,966797	7	-0,32722712	-4,6355715	21,924601	0,0032842769	0,0033246481	0,0040865634
15,976563	7	-0,34810543	-4,6214957	21,877996	-0,00082233467	-0,0008319848	-0,00038006634
15,986328	7	-0,3303647	-4,6222353	21,400229	0,0035721567	0,0035985843	0,004412984
15,996094	7	-0,33931017	-4,6105986	20,470005	-0,0010290362	-0,00097935298	-0,00052636577
16,005859	7	-0,3369236	-4,5809922	20,918995	0,0034350322	0,0034146379	0,0042381068
16,015625	7	-0,33897638	-4,6173148	20,630741	-0,00065036933	-0,0006386984	-0,00023153727
16,025391	7	-0,3338027	-4,6157122	20,679665	0,0033551776	0,0033316873	0,0041754046
16,035156	7	-0,33657312	-4,6006665	20,304741	-0,00068116712	-0,0006402962	-0,00028073293
16,044922	7	-0,34014463	-4,640101	20,426308	0,0030998671	0,0030968566	0,0039093164
16,054688	7	-0,34236431	-4,6675906	20,188345	-0,00042044587	-0,00046004279	-5,0224771e-05
16,064453	7	-0,33887625	-4,7140846	20,053228	0,0031112819	0,0030875553	0,0038519874
16,074219	7	-0,34942389	-4,7498269	19,924818	-0,00050085364	-0,00049630238	-8,6158689e-05
16,083984	8	-0,34616947	-4,7421203	19,297935	0,0031320727	0,0030970068	0,0039465595
16,09375	8	-0,34570217	-4,8093734	19,939541	-0,00031514486	-0,00035032106	0,00010573101
16,103516	8	-0,35359621	-4,8174105	19,793333	0,0028739912	0,0027981694	0,0035742375
16,113281	8	-0,34276485	-4,7869534	18,902645	5,6815916e-05	2,8079667e-05	0,00051537208
16,123047	8	-0,35416365	-4,7823138	18,323931	0,0025643229	0,0024329084	0,0032093346
16,132813	8	-0,3386426	-4,769721	18,988783	0,00046174566	0,00045078865	0,00094309729
16,142578	8	-0,35444736	-4,8047695	18,754341	0,0020865526	0,0019076898	0,0026034664
16,152344	8	-0,34218073	-4,8019018	18,543312	0,00083726458	0,00089562277	0,0014217278
16,162109	8	-0,35137653	-4,7549009	18,60545	0,00199993	0,0018087297	0,0025119579
16,171875	8	-0,34169674	-4,7933745	18,674992	0,00088935974	0,00096819946	0,0014727622
16,181641	8	-0,34505129	-4,794064	17,976305	0,0016898398	0,0015994099	0,0023639514
16,191406	8	-0,34591913	-4,7763214	18,136427	0,00099968445	0,0011059981	0,0015642913
16,201172	8	-0,34835577	-4,7787352	18,969196	0,0017025225	0,0016544737	0,0023056241
16,210938	8	-0,34411669	-4,759376	19,143064	0,0010106137	0,0010452616	0,0015623606
16,220703	8	-0,35307884	-4,7921624	18,579466	0,0015880951	0,0014961237	0,0021435232
16,230469	8	-0,3419137	-4,791316	18,474665	0,0013557218	0,0014242065	0,0019696879
16,240234	8	-0,36053896	-4,7392392	18,77116	0,0011076527	0,0010416179	0,0016055134
16,25	8	-0,33103228	-4,7463098	18,380564	0,0020575325	0,0018927923	0,002567882
16,259766	8	-0,36137342	-4,7690926	18,373327	0,00046910776	0,00046667119	0,00096194085
16,269531	8	-0,33627272	-4,7884469	18,204489	0,0024502836	0,0023849211	0,0030938382
16,279297	8	-0,36342621	-4,7803922	17,727753	-2,7833885e-05	-5,3780968e-05	0,00040137296
16,289063	8	-0,34173012	-4,7231388	17,520302	0,0028539908	0,0027789182	0,0035797139
16,298828	8	-0,35441399	-4,7566905	17,988878	-0,00021733766	-0,00024238281	0,00017483399
16,308594	8	-0,34373283	-4,7655845	18,427893	0,0028799206	0,0028726177	0,0036413204
16,318359	8	-0,35227776	-4,7253351	18,513752	-0,00022727996	-0,00028003764	0,00012276665
16,328125	8	-0,34188032	-4,7424445	18,236841	0,0028705255	0,0028125532	0,0036497058
16,337891	8	-0,35144329	-4,7203698	19,132254	-0,00026784401	-0,0002909964	0,00012390723
16,347656	8	-0,34326553	-4,7151861	18,345835	0,0028987913	0,0028345089	0,0036534637
16,357422	8	-0,35685062	-4,7073574	18,514116	-0,00035937104	-0,00030294264	8,6617074e-05
16,367188	8	-0,33562183	-4,643878	19,073999	0,0031610732	0,0031565123	0,0039356872
16,376953	8	-0,35276175	-4,6567097	18,707262	-0,00061663345	-0,00065208442	-0,00021663815
16,386719	8	-0,33704042	-4,6492543	19,359989	0,0033406022	0,0033225496	0,0041241068
16,396484	8	-0,35010815	-4,617362	19,33029	-0,00086444826	-0,00083209801	-0,00037937803
16,40625	8	-0,33215046	-4,604979	19,133678	0,0035358472	0,0035318285	0,0043232371
16,416016	8	-0,34496784	-4,5640068	19,077211	-0,0010192785	-0,0010435863	-0,00059195503
16,425781	8	-0,33575535	-4,552371	19,179386	0,0034988811	0,0034896212	0,0043426938
16,435547	8	-0,33689022	-4,5391197	19,60108	-0,00072824315	-0,0006775005	-0,00026613503
16,445313	8	-0,32847881	-4,4559822	19,898527	0,0033605138	0,0033399526	0,0041712811
16,455078	8	-0,33351898	-4,4364238	19,5844	-0,00071517716	-0,00072160299	-0,00026080612
16,464844	8	-0,32822847	-4,4237599	19,944376	0,0031181476	0,0031583917	0,0039556003
16,474609	8	-0,32969713	-4,3707018	19,328808	-0,00043999273	-0,00049115944	-1,3568206e-05
16,484375	8	-0,32123566	-4,3444552	20,017019	0,0030430118	0,0030334578	0,0037885078
16,494141	8	-0,32347202	-4,2521267	20,417479	-0,00055227691	-0,00053332711	-9,6960575e-05
16,503906	8	-0,32076836	-4,2330284	20,14596	0,0031366216	0,0031569896	0,0039727525
16,513672	8	-0,31754732	-4,2304358	19,931971	-0,00036222962	-0,0003657912	3,1955133e-05
16,523438	8	-0,31729698	-4,1650395	20,377859	0,0028641517	0,0027895295	0,003604145
16,533203	8	-0,30938625	-4,1409545	20,067198	-3,4762343e-05	1,1204975e-07	0,00044733722
16,542969	8	-0,31893253	-4,1070986	20,481209	0,0026174407	0,0024946756	0,0032377101
16,552734	8	-0,29573441	-4,075469	19,901348	0,00041106861	0,00043001928	0,00089320051
16,5625	8	-0,3130579	-4,0408502	20,972136	0,0020694837	0,0019444812	0,002634696
16,572266	8	-0,30334473	-3,9657016	20,902874	0,00083222543	0,00090220565	0,0013426826
16,582031	8	-0,30412912	-3,9459445	20,259535	0,0020023454	0,0018210687	0,0025880833
16,591797	8	-0,29953957	-3,9267788	20,781923	0,00090676674	0,00098187651	0,0014860834
16,601563	8	-0,29658556	-3,83582	22,449558	0,0016497144	0,0015893228	0,0022641968
16,611328	8	-0,29177904	-3,7862494	22,108526	0,0010007521	0,0010780647	0,0015365318
16,621094	8	-0,29117823	-3,7246461	22,643349	0,0017425655	0,001661744	0,0023613453
16,630859	8	-0,28617144	-3,6695127	22,51083	0,0010076008	0,0010634919	0,001574857
16,640625	8	-0,29122829	-3,6377521	23,001478	0,0015331677	0,0015268612	0,0021329224
16,650391	8	-0,27582407	-3,5573153	22,545866	0,0013296908	0,0014324086	0,0019281476
16,660156	8	-0,29258013	-3,531693	22,178627	0,0011105043	0,0010567695	0,0017361357
16,669922	8	-0,26482582	-3,5214689	22,610994	0,0020042069	0,0018671817	0,0025808304
16,679688	8	-0,28875828	-3,4459546	23,606709	0,00042309839	0,0004115107	0,00090762071
16,689453	8	-0,26125431	-3,4074471	24,160528	0,002405599	0,0023243355	0,0030915018
16,699219	8	-0,28098106	-3,3366392	23,447704	-6,1714672e-06	-8,7582157e-06	0,00046254805
16,708984	8	-0,26100397	-3,2963982	24,163462	0,0028340966	0,0027190575	0,0035015121
16,71875	8	-0,26989937	-3,2803421	24,275053	-0,00027610848	-0,00027059054	0,00018060557
16,728516	8	-0,25537968	-3,154671	25,280407	0,0029352601	0,0028954637	0,0036677145
16,738281	8	-0,26008606	-3,08356	25,189211	-0,00025188245	-0,000263619	0,0001955498
16,748047	8	-0,24409771	-3,0344789	25,270515	0,0028729239	0,0028375641	0,0036097846
16,757813	8	-0,25761604	-2,9687769	25,738953	-0,00031376869	-0,00035693491	0,00011826691
16,767578	8	-0,24433136	-2,9158678	26,412327	0,0029166038	0,002846479	0,0035498999
16,777344	8	-0,25417805	-2,8342495	27,383873	-0,00028510694	-0,00030942727	0,000125691
16,787109	8	-0,23087978	-2,7929606	27,119871	0,003105121	0,003090997	0,0038959335
16,796875	8	-0,24543285	-2,7778761	27,96879	-0,00062110124	-0,00061504281	-0,00017664017
16,806641	8	-0,22588968	-2,6855478	28,457121	0,0033332545	0,0033430234	0,0041666804
16,816406	8	-0,23717165	-2,6324036	28,148134	-0,00078173634	-0,00079717633	-0,0003534084
16,826172	8	-0,22255182	-2,5898566	28,576311	0,0035274341	0,0035801297	0,0043307282
16,835938	8	-0,22909403	-2,5217166	29,134657	-0,0010207279	-0,00099193864	-0,00060320337
16,845703	8	-0,2196312	-2,4748726	29,838179	0,0035152079	0,0035150906	0,0043508322
16,855469	8	-0,21419048	-2,3596041	29,141502	-0,00067642296	-0,00067995046	-0,00024537789
16,865234	8	-0,20826578	-2,2719872	29,121525	0,0033188043	0,0033076534	0,0041132113
16,875	8	-0,20891666	-2,250042	30,544968	-0,00074199063	-0,00074579235	-0,00028834766
16,884766	8	-0,20025492	-2,1533055	31,521849	0,0031746181	0,0031600541	0,0039406712
16,894531	8	-0,19706726	-2,0807605	32,070869	-0,00045209075	-0,00041646679	-6,4083724e-06
16,904297	8	-0,18717051	-1,9909796	32,327854	0,0030145815	0,0030462772	0,0038495511
16,914063	8	-0,19064188	-1,9380592	33,271095	-0,0003791794	-0,00042050815	1,4997786e-05
16,923828	8	-0,18424988	-1,9229953	33,93042	0,0031237511	0,0031172973	0,0039092652
16,933594	8	-0,1779747	-1,8351802	33,935673	-0,00037846607	-0,0003349621	3,6223792e-05
16,943359	8	-0,18086195	-1,7686007	34,01424	0,0028940125	0,0028116822	0,003602209
16,953125	8	-0,16856194	-1,7347013	34,981033	-2,2998138e-05	-1,2115925e-06	0,00039381644
16,962891	8	-0,1762557	-1,6578649	35,27689	0,0025911417	0,0024630472	0,0032287652
16,972656	8	-0,15342474	-1,5989722	35,684948	0,00041763706	0,00044710672	0,00090497371
16,982422	8	-0,1650238	-1,5102606	35,16172	0,0020633794	0,0019687612	0,0026671512
16,992188	8	-0,14581442	-1,4320235	35,746582	0,00083225174	0,00087080989	0,0013144953
17,001953	8	-0,14658213	-1,3926368	35,700256	0,0019894007	0,0018125409	0,0024879335
17,011719	8	-0,13484955	-1,2953231	35,702469	0,00092265836	0,0010263755	0,0015248538
17,021484	8	-0,13463259	-1,214422	34,894867	0,0016758465	0,0016211241	0,002314392
17,03125	8	-0,12855768	-1,1751157	33,993393	0,00094496412	0,0010051321	0,0014853046
17,041016	8	-0,12558699	-1,1020986	34,073586	0,0018144841	0,0016536318	0,0023569691
17,050781	8	-0,11350393	-1,0541439	32,905533	0,0010951194	0,0010942651	0,0016634515
17,060547	8	-0,11814356	-0,97145909	31,804405	0,001588058	0,0015483794	0,0021170038
17,070313	8	-0,096013546	-0,90016794	30,834703	0,0012588737	0,0013446173	0,0019285884
17,080078	8	-0,11345387	-0,91042709	31,490557	0,0011810199	0,0011393045	0,0017566192
17,089844	8	-0,077972412	-0,83342117	29,869164	0,0019591649	0,0018503122	0,002546886
17,099609	8	-0,10442495	-0,76790327	28,495621	0,00047811598	0,0004642905	0,00091593992
17,109375	8	-0,070328712	-0,70005882	27,233809	0,0024224892	0,0022490863	0,0030686741
17,119141	8	-0,087652206	-0,62522334	25,866051	8,4138155e-05	0,00011460477	0,00050290284
17,128906	8	-0,057194233	-0,59559208	23,472319	0,0028282735	0,0027925367	0,0035869344
17,138672	8	-0,062434673	-0,49714744	21,449541	-0,00024839523	-0,00030708092	0,00015664787
17,148438	8	-0,04486084	-0,38734284	18,889093	0,002924894	0,0028188699	0,0036792113
17,158203	8	-0,045294762	-0,36295319	17,756866	-0,00018688035	-0,00024531881	0,00022206659
17,167969	8	-0,026035309	-0,29183748	15,344974	0,0028633887	0,0028269915	0,0036464573
17,177734	8	-0,027971268	-0,2228695	12,773909	-0,00034179888	-0,00033952325	7,2688854e-05
17,1875	8	-0,0068759918	-0,16516274	9,7042322	0,0029239194	0,002848773	0,0035582483
17,197266	8	-0,010697842	-0,09572874	7,2096663	-0,0002890575	-0,00032045034	9,9272002e-05
17,207031	8	0,018408298	-0,052914117	3,6585331	0,0030802519	0,003099157	0,0038826764
17,216797	8	0,0072431564	0,033204488	-0,27559698	-0,00066381751	-0,00066115957	-0,00024186447
17,226563	8	0,034162998	0,095911466	-4,1163526	0,0033468623	0,0033675453	0,0041319276
17,236328	8	0,029423237	0,11357521	-7,219305	-0,00082744879	-0,00077114877	-0,00032012904
17,246094	8	0,053322315	0,19899797	-10,256683	0,0035203572	0,0035021412	0,0043217991
17,255859	8	0,053906441	0,23213513	-14,055166	-0,0010502174	-0,00097715005	-0,00057982688
17,265625	8	0,071763992	0,28466451	-18,539373	0,0035935252	0,0035436775	0,0043447991
17,275391	8	0,084865093	0,34259659	-23,458683	-0,00072508497	-0,00072250899	-0,00024954206
17,285156	8	0,10287285	0,32325915	-27,729683	0,0032486694	0,0033083055	0,0040648393
17,294922	8	0,11205196	0,37123546	-32,28167	-0,00072717405	-0,00076455413	-0,00035650824
17,304688	8	0,13012648	0,422059	-37,47197	0,0031732293	0,0032266176	0,00397082
17,314453	8	0,14406204	0,43250969	-41,786358	-0,00045510795	-0,00049461582	-6,9887028e-05
17,324219	8	0,16510725	0,42194346	-41,08239	0,0030781785	0,0030656762	0,0038223108
17,333984	8	0,17396927	0,4212662	-41,357819	-0,00044341083	-0,0004513748	-2,6779308e-05
17,34375	8	0,20567894	0,42371511	-40,912907	0,003150119	0,0031306909	0,0039450321
17,353516	8	0,22303581	0,45339769	-41,003487	-0,00045749126	-0,00040988321	3,0052906e-05
17,363281	8	0,24054289	0,42002597	-40,830429	0,00293979	0,0028782557	0,0036730713
17,373047	8	0,26901484	0,41566807	-40,756893	-3,1441305e-05	-7,0463284e-06	0,00047973444
17,382813	8	0,29144526	0,44571888	-40,631218	0,0025814283	0,002410643	0,0032052307
17,392578	8	0,32482386	0,43946332	-39,824825	0,00039693157	0,00034909288	0,00083900755
17,402344	8	0,34491777	0,42463699	-38,478916	0,0020975727	0,0019987691	0,0027660963
17,412109	8	0,40030956	0,42492828	-36,123322	0,00083797576	0,00087815907	0,0013792007
17,421875	8	0,43046713	0,49993819	-27,959682	0,0019062076	0,0017500396	0,0024589812
17,431641	8	0,48111916	0,60696656	-17,222603	0,00088842155	0,00098345347	0,0014815136
17,441406	8	0,52199125	0,7025035	-4,266305	0,0017031681	0,0016440492	0,0023401391
17,451172	8	0,5702734	0,85311037	7,8825374	0,00092498562	0,0010349848	0,0015106762
17,460938	8	0,61137915	1,1101141	20,395405	0,0017119992	0,0016432494	0,0022631586
17,470703	8	0,65962791	1,4799044	37,116661	0,001087676	0,0011127731	0,0016266152
17,480469	8	0,68983555	1,821169	52,920849	0,0016129845	0,0015264535	0,0021665513
17,490234	8	0,73803425	1,9984337	64,605446	0,0012472002	0,0013471245	0,0018691727
17,5	8	0,73761702	2,2233264	70,337692	0,0010799252	0,0010997144	0,0016636457
17,509766	8	0,77937365	2,385149	69,841209	0,0019185599	0,0018032735	0,0025111116
17,519531	8	0,75023413	2,3200533	61,876579	0,00048169901	0,00044816028	0,00097823108
17,529297	8	0,77888966	2,2175527	53,89259	0,0024498843	0,0022864668	0,0030553986
17,539063	8	0,7537055	2,1334205	52,118786	4,9092196e-05	4,4071348e-05	0,00053063617
17,548828	8	0,77488422	2,1232529	51,580696	0,0028143271	0,0027762584	0,0035825518
17,558594	8	0,76063156	2,1641555	52,131805	-0,00025030327	-0,00025784306	0,00019964733
17,568359	8	0,77379942	2,1572812	52,418915	0,0028565838	0,0027973857	0,0036542821
17,578125	8	0,77591896	2,2698858	53,98999	-0,00023944041	-0,00026023248	0,00012136996
17,587891	8	0,79843283	2,4739237	56,251122	0,0028736114	0,0028312162	0,0036671429
17,597656	8	0,80515862	2,6181431	56,285316	-0,00029436211	-0,00029360002	0,00013299781
17,607422	8	0,83314657	2,7967021	55,903885	0,0028987043	0,0028419048	0,0036760469
17,617188	8	0,83801985	2,9556704	52,63271	-0,00032284661	-0,00028301351	0,00016979349
17,626953	8	0,86826086	3,1058528	49,878471	0,0030711186	0,0030391947	0,0038376106
17,636719	8	0,85848093	3,2382193	47,106548	-0,00061201252	-0,0006512148	-0,00014975754
17,646484	8	0,88303089	3,2398951	44,575966	0,0033788874	0,0033804437	0,0040949238
17,65625	8	0,86932898	3,2612085	42,26759	-0,00080760231	-0,00078234065	-0,00032240001
17,666016	8	0,88209629	3,2619462	41,006451	0,0034988881	0,0035111052	0,0043424005
17,675781	8	0,87026358	3,2177639	40,440727	-0,0010273255	-0,0009461891	-0,00046499161
17,685547	8	0,87743998	3,2290998	39,360603	0,0035446533	0,0035183912	0,0043944847
17,695313	8	0,87663889	3,2014527	39,406487	-0,00074705575	-0,00076851255	-0,00028392824
17,705078	8	0,88126183	3,2032425	39,234905	0,0032366728	0,0032165863	0,004042
17,714844	8	0,8783412	3,3279576	38,63451	-0,00077945483	-0,00070804905	-0,00031566567
17,724609	8	0,89199305	3,4214067	38,21751	0,0032002963	0,0032175069	0,0040536239
17,734375	8	0,89556456	3,5452735	37,717194	-0,00051159342	-0,00046610978	-9,9006284e-05
17,744141	8	0,91136932	3,695365	36,767273	0,0030174803	0,0030295283	0,0038192824
17,753906	8	0,91659307	3,8049119	34,653664	-0,00043521752	-0,00041638821	3,3346296e-05
17,763672	8	0,92976093	3,9323978	33,780941	0,0031255742	0,0031072844	0,0039072013
17,773438	8	0,93425035	3,9401271	32,710155	-0,00039612234	-0,00043355714	-2,6106718e-05
17,783203	8	0,92765808	3,9399226	31,819046	0,0028549379	0,0028005019	0,0036299862
17,792969	8	0,93747139	4,0010996	30,999771	6,0902967e-05	2,5096233e-05	0,00047211448
17,802734	8	0,92744112	3,9867349	30,336426	0,0025865075	0,0024466256	0,003237861
17,8125	8	0,94209433	3,9669559	30,370905	0,00032382537	0,00033872609	0,00076854904
17,822266	8	0,92670679	3,9497807	30,044094	0,002113729	0,0020313181	0,0027861204
17,832031	8	0,94099283	3,9286311	30,205753	0,00084938912	0,00089454767	0,001409783
17,841797	8	0,9369874	3,9728959	30,272501	0,0018409928	0,0017260548	0,0024504815
17,851563	8	0,94105959	3,9819505	30,156775	0,00083567161	0,00089938648	0,0013946497
17,861328	8	0,94227791	4,0454268	29,300005	0,0016956455	0,0016393522	0,0022858437
17,871094	8	0,94882011	4,170002	28,69606	0,0010136566	0,00110719	0,0016275484
17,880859	8	0,95377684	4,24084	28,00947	0,0017336882	0,0015937398	0,0023228093
17,890625	8	0,96565962	4,3364601	27,204081	0,0010468882	0,0010578072	0,0015818772
17,900391	8	0,96090317	4,3881626	26,879786	0,0015869822	0,0015392668	0,0021581014
17,910156	8	0,98131418	4,4070244	25,738924	0,0012943132	0,0013596546	0,0019287071
17,919922	8	0,95918417	4,4869461	24,751564	0,0012772849	0,0012335618	0,0018122206
17,929688	8	0,98662138	4,464066	24,429756	0,0018588646	0,0017914793	0,0024220482
17,939453	8	0,95342636	4,4201508	24,513937	0,00049124652	0,00047543173	0,00094397448
17,949219	8	0,98336697	4,4354815	24,492395	0,0025190413	0,0023640236	0,0031289014
17,958984	8	0,95674753	4,4316635	23,971489	1,1130032e-05	4,9032096e-05	0,00049254275
17,96875	8	0,97924471	4,4507608	23,275204	0,0027987831	0,0027357426	0,0035192715
17,978516	8	0,96502542	4,4192505	23,479052	-0,00018319392	-0,00022634311	0,00019927684
17,988281	8	0,97490549	4,376843	23,6791	0,0028810462	0,0028934251	0,0036163731
17,998047	8	0,9683466	4,449945	23,403139	-0,00026591879	-0,00031416625	0,00011065946
18,007813	8	0,97775936	4,4848752	22,781063	0,0028571612	0,0027787108	0,0036118848
18,017578	8	0,97180128	4,5284452	22,372166	-0,0003404876	-0,00032206473	0,00015809055
18,027344	8	0,98718882	4,587153	22,743679	0,0029335655	0,0029424375	0,003689867
18,037109	8	0,97644091	4,6111307	21,814686	-0,00030921685	-0,00033755903	0,00011103286
18,046875	8	0,9968853	4,6747489	21,518385	0,0030799331	0,0030631523	0,0038671577
18,056641	8	0,97952843	4,6822257	20,910446	-0,00063678902	-0,00066561246	-0,0002182115
18,066406	8	0,99917173	4,6643929	20,61124	0,0034319805	0,0034138227	0,0042079799
18,076172	8	0,98146439	4,7112041	20,517502	-0,00086243893	-0,00080437632	-0,0003665316
18,085938	9	0,99603415	4,6958933	20,463942	0,0034921607	0,0035439082	0,0042784899
18,095703	9	0,98480225	4,6684771	20,161243	-0,00094576785	-0,00092944276	-0,00047300826
18,105469	9	0,99047661	4,6653404	20,299517	0,0036276001	0,0036240674	0,0044520269
18,115234	9	0,99216223	4,6354623	20,995996	-0,00079281465	-0,00077571109	-0,00038165657
18,125	9	0,99231243	4,6901011	20,323013	0,0032020065	0,0032140452	0,0039891158
18,134766	9	0,98632097	4,68819	20,619734	-0,00071105751	-0,00071726186	-0,00026721973
18,144531	9	0,99287987	4,6448355	20,284988	0,0032944437	0,0032551417	0,0040853
18,154297	9	0,98850727	4,6695924	20,456844	-0,00053992425	-0,00050336414	-5,703012e-05
18,164063	9	0,9958005	4,6703773	20,257942	0,0029865974	0,0030172782	0,003822119
18,173828	9	0,98722219	4,6884427	20,342236	-0,00043470529	-0,00044468994	1,7214625e-05
18,183594	9	0,99206209	4,6879878	20,567654	0,0031312285	0,0031490836	0,0039335554
18,193359	9	0,99389791	4,6330547	21,115496	-0,00038272483	-0,00042795698	4,4426997e-06
18,203125	9	0,98700523	4,6659312	20,519066	0,0028789502	0,0028189716	0,0036312167
18,212891	9	0,9984374	4,6730237	19,908388	1,7823186e-06	3,6868732e-05	0,00045068155
18,222656	9	0,98603725	4,6499867	19,593201	0,0026464981	0,0024658535	0,0032025515
18,232422	9	1,0022426	4,6667027	20,310888	0,00037956779	0,00040752377	0,0008539125
18,242188	9	0,98587036	4,6607394	20,720203	0,0021445078	0,0020606136	0,0027694928
18,251953	9	1,0002398	4,6678605	19,83963	0,00082968955	0,00088566769	0,0013792214
18,261719	9	0,99359751	4,6556869	20,230589	0,00193054	0,0017407273	0,0025326204
18,271484	9	0,99526644	4,6141095	20,142775	0,00086939288	0,00095437269	0,0014754176
18,28125	9	0,99057674	4,6460309	20,600677	0,0016668275	0,0016238918	0,0022580118
18,291016	9	0,99247932	4,6519561	20,128582	0,0010069397	0,0011124533	0,0016179809
18,300781	9	0,99061012	4,6326041	20,338074	0,0018060008	0,0016542418	0,0023285355
18,310547	9	0,99678516	4,6507869	20,142551	0,0010580507	0,0011092158	0,0015986197
18,320313	9	0,98615408	4,6155586	20,06284	0,0015725219	0,0014867802	0,0021326919
18,330078	9	1,0018086	4,6366129	20,172699	0,0012557958	0,0013515321	0,0019185485
18,339844	9	0,9789443	4,6396799	19,325428	0,0011191458	0,0011524395	0,0016877623
18,349609	9	1,0045457	4,5725904	19,27673	0,0018281686	0,0018173279	0,002410084
18,359375	9	0,97123384	4,5820184	20,248079	0,0004465731	0,00044825691	0,00088868575
18,369141	9	0,99930525	4,5818958	20,542704	0,0026233252	0,0024304935	0,0032247549
18,378906	9	0,97513914	4,5853167	19,272705	6,0683233e-05	0,0001047831	0,00045465189
18,388672	9	0,99396467	4,5644622	19,602533	0,0027482167	0,0026549269	0,0034866624
18,398438	9	0,97799301	4,5023828	19,667969	-0,0002849783	-0,00026833412	0,00013764919
18,408203	9	0,9853363	4,5022607	20,252941	0,0029756078	0,0029162045	0,0036752012
18,417969	9	0,97632408	4,4937654	19,962284	-0,00022818989	-0,00028876064	0,00013091892
18,427734	9	0,98301649	4,4390173	20,285854	0,0028656491	0,002818106	0,0036240069
18,4375	9	0,97095013	4,4273486	21,578987	-0,00038522689	-0,00029277173	9,5694268e-05
18,447266	9	0,98198175	4,394619	21,453424	0,0029422813	0,0029024135	0,0037173801
18,457031	9	0,96530914	4,3597174	21,361391	-0,00031322867	-0,00031984469	0,0001307507
18,466797	9	0,98318338	4,3392963	21,781437	0,0030485485	0,0029947222	0,0038458151
18,476563	9	0,95793247	4,2663126	22,262251	-0,00067123375	-0,00061298197	-0,00026231835
18,486328	9	0,97685814	4,2497764	21,725111	0,0034141382	0,0033743288	0,0042028143
18,496094	9	0,95579624	4,2255077	21,060818	-0,00083971641	-0,00084781204	-0,00040033425
18,505859	9	0,96570969	4,152348	21,790266	0,0034625428	0,0035289873	0,0042684232
18,515625	9	0,95466137	4,1240325	22,476465	-0,0009650226	-0,00087624212	-0,00047609617
18,525391	9	0,95686436	4,0731483	22,933306	0,0035560299	0,0035809311	0,0043525863
18,535156	9	0,95628023	4,0642333	22,916151	-0,00079631002	-0,00080435508	-0,00032422482
18,544922	9	0,95406055	4,0571327	22,540306	0,0031828121	0,003185146	0,0039938018
18,554688	9	0,94539881	3,9683282	23,445971	-0,00064719189	-0,00068995985	-0,00019979372
18,564453	9	0,94851971	3,953547	24,167011	0,0032778855	0,0032484049	0,004040556
18,574219	9	0,94209433	3,9322419	23,500286	-0,00056477787	-0,00049570983	-9,5473079e-05
18,583984	9	0,94473124	3,8792102	24,086153	0,0030541895	0,0031054076	0,0038665624
18,59375	9	0,9363699	3,8343999	24,71365	-0,00044300556	-0,00038270489	2,7340429e-05
18,603516	9	0,93909025	3,7409122	25,053144	0,0030690001	0,0030199159	0,0037822933
18,613281	9	0,93408346	3,7106612	25,079102	-0,00040056126	-0,00039173348	6,9341913e-05
18,623047	9	0,92432022	3,6977386	25,514429	0,0028943268	0,0028518401	0,0036584197
18,632813	9	0,93331575	3,6074107	27,207741	3,6164856e-05	2,7334609e-05	0,00048745889
18,642578	9	0,91502428	3,544395	26,728771	0,0024920811	0,0023445073	0,003194263
18,652344	9	0,92812538	3,5029812	27,206875	0,00043121472	0,00041815074	0,0008575822
18,662109	9	0,91006756	3,4594064	26,623718	0,0021254451	0,0020574278	0,0027692926
18,671875	9	0,92148304	3,4368954	28,025591	0,00083289435	0,00086376688	0,0013851486
18,681641	9	0,9126544	3,3441424	28,219717	0,0019001125	0,0017219535	0,0024506764
18,691406	9	0,90831518	3,3215833	28,484837	0,00089796213	0,00099781214	0,00150731
18,701172	9	0,90380907	3,3001921	28,392551	0,0017558436	0,0016555981	0,0023239537
18,710938	9	0,90092182	3,2024112	29,017395	0,00096741435	0,001089975	0,0015616308
18,720703	9	0,89716673	3,1580765	30,980659	0,0017392072	0,0016261939	0,0022857618
18,730469	9	0,89808464	3,0955698	31,528442	0,0010531205	0,0011258897	0,0016733911
18,740234	9	0,88388205	3,0393183	31,605865	0,0015337557	0,001492005	0,0021329932
18,75	9	0,89462996	2,9981358	32,474316	0,0013217595	0,0013129368	0,0019363422
18,759766	9	0,86719275	2,8804817	33,768398	0,0010709112	0,001132346	0,0016628117
18,769531	9	0,88997364	2,8235569	34,323639	0,0019129685	0,0018471596	0,00248815
18,779297	9	0,8530736	2,7994754	34,395699	0,00042117492	0,00038934901	0,00085468974
18,789063	9	0,87805748	2,7279084	35,131851	0,0026078988	0,0024634902	0,0032088833
18,798828	9	0,84973574	2,6738822	36,546135	5,2253599e-05	5,4711127e-05	0,00044582819
18,808594	9	0,86562395	2,5915809	37,031193	0,0028028642	0,0027324001	0,0035320916
18,818359	9	0,84968567	2,5629992	36,995487	-0,00021562388	-0,00024718669	0,00020324049
18,828125	9	0,85390806	2,5631289	37,768772	0,002846461	0,0027971894	0,0036191754
18,837891	9	0,84484577	2,4554179	38,958973	-0,00023426532	-0,00024437875	0,0002041657
18,847656	9	0,84381104	2,3839931	39,232029	0,0028339536	0,0028015017	0,0035781492
18,857422	9	0,82849026	2,340131	39,692364	-0,00027740432	-0,00031911768	0,00013562647
18,867188	9	0,83870411	2,2524762	40,656811	0,0029974799	0,0029582481	0,0037309085
18,876953	9	0,81834316	2,2039762	41,593655	-0,00035920544	-0,00034390076	0,00010788674
18,886719	9	0,82962513	2,1078067	42,458641	0,0030321772	0,0030252312	0,0038899819
18,896484	9	0,80280542	2,065129	42,168518	-0,00066741282	-0,00070985901	-0,00025751651
18,90625	9	0,81897736	2,0421183	42,845413	0,003411127	0,0034059791	0,0042057843
18,916016	9	0,79638004	1,9269822	43,522335	-0,00089580729	-0,00085183565	-0,00040077895
18,925781	9	0,80265522	1,8647354	44,653721	0,0035868245	0,0036078307	0,0043505528
18,935547	9	0,78735113	1,8245095	44,72131	-0,0009092323	-0,00090836169	-0,00039734645
18,945313	9	0,78923702	1,7817473	45,055943	0,0035835628	0,0035634688	0,0043543554
18,955078	9	0,78224421	1,7650636	46,070293	-0,00085528404	-0,00080100435	-0,00035637291
18,964844	9	0,77526808	1,6561886	46,442673	0,0031740754	0,0031806973	0,0039394675
18,974609	9	0,76448679	1,5883765	47,186481	-0,00059993734	-0,00059474114	-0,00014879857
18,984375	9	0,76161623	1,5878024	46,844864	0,003285584	0,003295081	0,0040740212
18,994141	9	0,74829817	1,5124698	46,346783	-0,0005993477	-0,00055687036	-0,00018167135
19,003906	9	0,74365854	1,4482001	46,705418	0,0031287167	0,0031237076	0,0039456077
19,013672	9	0,72978973	1,3910304	45,728424	-0,00045122739	-0,00039764302	1,8318242e-05
19,023438	9	0,72309732	1,3543259	45,164097	0,0030162691	0,0030374906	0,0038067091
19,033203	9	0,71233273	1,3551747	45,719425	-0,00039015475	-0,00040326588	3,558438e-05
19,042969	9	0,69362402	1,2557175	45,419968	0,0028952337	0,0028156498	0,0036126175
19,052734	9	0,69415808	1,1835295	43,407753	6,3153857e-05	6,8272057e-05	0,0005241562
19,0625	9	0,66645384	1,1662613	40,377052	0,0024938425	0,0022713088	0,0030812935
19,072266	9	0,66914082	1,0744354	35,975407	0,00043929685	0,00044708053	0,00090445479
19,082031	9	0,64038515	1,0084193	31,293474	0,0022403318	0,0020523327	0,0028067539
19,091797	9	0,63793182	0,89725006	24,318443	0,00082999619	0,00084674871	0,0013451315
19,101563	9	0,61501741	0,82742071	18,175737	0,0017993898	0,0016996744	0,0023992355
19,111328	9	0,60223341	0,84131593	13,137292	0,00086685456	0,00092774659	0,0014221075
19,121094	9	0,58335781	0,73678994	8,4147606	0,0017578744	0,0017455746	0,002404863
19,130859	9	0,57017326	0,6679424	3,8689189	0,0010067277	0,0010752215	0,0015705952
19,140625	9	0,55251598	0,64303696	-0,31300819	0,0016893436	0,001597457	0,0023135212
19,150391	9	0,54370403	0,58054209	-5,8824477	0,0010955331	0,0011874508	0,0017097663
19,160156	9	0,51413059	0,58371687	-10,358496	0,0016859036	0,0015125262	0,0021713222
19,169922	9	0,51625013	0,51372486	-15,433374	0,0014068644	0,0013352602	0,0019860722
19,179688	9	0,47185659	0,48899925	-20,339191	0,0010165558	0,0010601364	0,0015916239
19,189453	9	0,48003435	0,52145678	-26,511345	0,0018724949	0,0019142196	0,0025479624
19,199219	9	0,42440891	0,46221027	-31,501093	0,00034637647	0,00036394602	0,00086329615
19,208984	9	0,43116808	0,4156456	-37,136635	0,0026039551	0,0025644877	0,0032865107
19,21875	9	0,38330317	0,39722314	-41,305515	-8,812829e-05	-7,1397517e-05	0,00034549739
19,228516	9	0,37881374	0,40351391	-40,846077	0,0028142142	0,0027380022	0,0035409983
19,238281	9	0,33762455	0,4575491	-41,147991	-0,00023215121	-0,00025296817	0,00015724945
19,248047	9	0,31781435	0,41991016	-41,546078	0,0028440417	0,0028088382	0,0035985282
19,257813	9	0,28310061	0,40664622	-41,899067	-0,0002814272	-0,00028643495	0,00015034457
19,267578	9	0,26834726	0,40779048	-41,252708	0,0028598513	0,0027993135	0,0036351804
19,277344	9	0,22468805	0,39337111	-41,18705	-0,0002325738	-0,00027008471	0,000174132
19,287109	9	0,19927025	0,40504554	-41,886383	0,0029877112	0,0029372403	0,0037742031
19,296875	9	0,14898539	0,39339513	-38,824638	-0,00039388135	-0,00037577178	3,0021765e-05
19,306641	9	0,12206554	0,25395629	-25,383141	0,0030859199	0,0030980662	0,0038745881
19,316406	9	0,052220821	0,13144501	-11,00759	-0,00067708024	-0,00063232757	-0,00024151814
19,326172	9	0,024166107	-0,25989363	1,3841037	0,0034315996	0,0034649326	0,0042412831
19,335938	9	-0,042557716	-0,69503421	14,449479	-0,00089742662	-0,00091238791	-0,00050420611
19,345703	9	-0,072081089	-1,0731241	24,070145	0,0034770221	0,0034757887	0,0043022344
19,355469	9	-0,11704206	-1,5322899	31,591087	-0,00088966172	-0,00083904539	-0,00043284323
19,365234	9	-0,13323069	-1,7898507	36,150337	0,0034560459	0,003484728	0,0042284294
19,375	9	-0,14477968	-1,9304932	37,759998	-0,00075972086	-0,00081952574	-0,00040056184
19,384766	9	-0,1489687	-1,9640445	38,565193	0,0031706602	0,0031606746	0,0039582518
19,394531	9	-0,15088797	-1,891588	39,30442	-0,00064208667	-0,00056720164	-0,00015153928
19,404297	9	-0,13730288	-1,7682642	38,847244	0,0032523999	0,0032335224	0,0040540756
19,414063	9	-0,13596773	-1,6636326	38,350254	-0,00057039171	-0,00059794344	-0,00016505976
19,423828	9	-0,12465239	-1,5640993	38,174988	0,0030598338	0,0031138328	0,0039102938
19,433594	9	-0,12919188	-1,562966	37,634773	-0,00039601626	-0,00038793019	9,47222e-05
19,443359	9	-0,12593746	-1,5323993	38,161018	0,0029966447	0,0029595636	0,0037629344
19,453125	9	-0,12889147	-1,5988554	37,210091	-0,00031790245	-0,00032075477	5,4383709e-05
19,462891	9	-0,14402866	-1,7398784	37,672409	0,0027989144	0,0027261798	0,0035286339
19,472656	9	-0,14576435	-1,9297658	37,65992	0,0001252818	0,00013753859	0,00055190903
19,482422	9	-0,17697334	-2,2104168	39,369019	0,0024187455	0,0022943346	0,0030250105
19,492188	9	-0,17850876	-2,4980245	41,465469	0,00050731283	0,00054181437	0,00093208102
19,501953	9	-0,20507813	-2,7270889	42,511112	0,0021817263	0,001971045	0,0026951365
19,511719	9	-0,20157337	-2,8789041	43,34148	0,00087339734	0,00094465318	0,0014350615
[truncated: 126,547 more rows]
