# Supplementary material for: Medial open wedge osteotomy yields comparable stability to lateral open wedge procedure on the distal femur
Source: PLoS One. 2024 Sep 25;19(9):e0310869. doi: 10.1371/journal.pone.0310869 (PMC11423964; doi:10.1371/journal.pone.0310869)
Supplement: S1 File — This file contains all raw data in csv format as it was stored on the testing machine. (ZIP) [file pone.0310869.s001.zip › Specimens/M3_Zerstoerung/specimen.dat]

MTS793|MPT|DEU|1|2|,|.|:|49|1|1|A
Datenerfassung						Zeit:	10,013672	Sec	18.11.2021 15:23:31
Axial Z�hler	Axial Weg	Axial Kraft	Aux Input 1	Aux Input 2	Aux Input 3
segments	mm	N	V	V	V
0	0,00021345913	-0,56762248	-0,0015909403	-0,0015772927	-0,0019790223
0	-0,00012740493	-0,597965	0,0015197078	0,0014066163	0,0014830001
0	-9,201467e-05	-0,218153	-0,0015974031	-0,001649353	-0,0020162209
0	-0,0002797693	-0,66367912	0,0017069271	0,0015886016	0,0016984482
0	-0,00023916364	-1,0927767	-0,0017249256	-0,0017539905	-0,0021355792
0	0,00064559281	-2,774801	0,0017673476	0,0016737621	0,001853555
0	-0,0011276454	-3,5958364	-0,0016310918	-0,0017059037	-0,0020270131
0	-0,00012293458	-5,1329656	0,0017918391	0,0017685792	0,0017536459
0	-0,0010605901	-10,029226	-0,0020030462	-0,0020272208	-0,0023344336
0	-0,0019881874	-12,895223	0,0019253932	0,0019229574	0,0019497372
0	-0,001739338	-16,239491	-0,0021760417	-0,0022186809	-0,0025568663
0	-0,00224635	-19,569452	0,0019894205	0,0019336591	0,0018993298
0	-0,0026267022	-21,999758	-0,002241723	-0,002257606	-0,0026187359
0	-0,0030130148	-26,63266	0,0021386093	0,0020953293	0,0021088247
0	-0,0042561442	-28,591454	-0,0022154169	-0,0022178162	-0,0025391055
0	-0,0040784478	-31,16699	0,0018164483	0,0017993322	0,0018049721
0	-0,0048443675	-34,61821	-0,0020667731	-0,0020351182	-0,002397262
0	-0,0048939139	-36,792419	0,0018755732	0,0017757473	0,0018569231
0	-0,005325675	-40,109417	-0,0019931346	-0,0020465381	-0,0023387086
0	-0,0053677708	-43,236034	0,0018315776	0,0018075329	0,0018285854
0	-0,0072401017	-45,615101	-0,0017263832	-0,0017851375	-0,0021283228
0	-0,0066544861	-49,202332	0,0016002796	0,0015236781	0,001546404
0	-0,0067673624	-51,577034	-0,0017573396	-0,0018159864	-0,0021296374
0	-0,007994473	-54,509529	0,0014632883	0,0013616403	0,0014447999
0	-0,0080589205	-56,633446	-0,0013367173	-0,0013749308	-0,0016482214
0	-0,0088106841	-60,018562	0,00098332309	0,0008564468	0,0008190627
0	-0,0086568296	-63,105225	-0,00088948134	-0,00099737884	-0,0012728961
0	-0,010058284	-64,660797	0,0008034202	0,00059990492	0,00055262045
0	-0,009778887	-67,52774	-0,00058512192	-0,00053154188	-0,00077248848
0	-0,010370836	-72,248314	0,00023443751	0,00018985316	1,231092e-06
0	-0,010800734	-74,556976	-0,00044095941	-0,00040885629	-0,00070278032
0	-0,011558458	-78,143143	0,0002696341	0,00019929619	7,6318975e-05
0	-0,011169165	-80,743713	-0,00029036994	-0,00019250554	-0,00048142078
0	-0,012534484	-83,719902	5,4653847e-05	2,9438233e-05	-9,5357973e-05
0	-0,012262538	-87,306412	-0,00024244396	-0,0001386732	-0,00042540929
0	-0,013057888	-88,617218	6,894135e-05	-1,8405408e-05	-0,00020973261
0	-0,014055148	-91,285072	3,3366905e-06	-3,2582757e-05	-0,0002020711
0	-0,014016405	-94,096588	-0,00043108067	-0,00043058593	-0,00070892472
0	-0,01488477	-97,040146	0,00045777447	0,00040147739	0,00029160929
0	-0,015701726	-99,564552	-0,00089000096	-0,0010136147	-0,0012617786
0	-0,015302747	-103,03879	0,0011537353	0,00099536357	0,0009884655
0	-0,016678497	-105,77034	-0,0014679128	-0,0015657365	-0,0018705552
0	-0,016397983	-110,4119	0,0014567283	0,0014104388	0,0014570887
0	-0,017138943	-111,0234	-0,0016825005	-0,0017834002	-0,0020700428
0	-0,017605722	-113,71902	0,0015052538	0,0014427967	0,0015027748
0	-0,018214434	-117,69366	-0,0017549321	-0,0018173793	-0,002188775
0	-0,01812391	-120,3848	0,0014640585	0,0014350883	0,0015245645
0	-0,018843263	-122,59327	-0,0017333479	-0,0018378529	-0,0021366193
0	-0,018644333	-125,36835	0,0016627737	0,0015754781	0,0016546416
0	-0,020638108	-128,63434	-0,0018558395	-0,0019702204	-0,0023412253
0	-0,020227209	-131,68848	0,0017074152	0,0016506728	0,0016959168
0	-0,02110973	-132,84399	-0,0020999289	-0,0021000805	-0,0023937291
0	-0,021130592	-134,96591	0,0020351966	0,0019918005	0,0020195174
0	-0,020797551	-139,03046	-0,0023073719	-0,0023227311	-0,00264826
0	-0,021486729	-141,38785	0,0019943698	0,0020040593	0,0020086491
0	-0,021434203	-145,00067	-0,0021196997	-0,0021915699	-0,0025794336
0	-0,022994354	-146,95567	0,0020491302	0,0019851776	0,0019886394
0	-0,02351366	-150,64738	-0,0021313953	-0,0022166276	-0,0025422343
0	-0,023698807	-153,42784	0,0017972187	0,0017331166	0,0018034155
0	-0,024414435	-156,19788	-0,0019345907	-0,0019673407	-0,0022909073
0	-0,025139377	-158,95508	0,0017929822	0,0016935873	0,0017330861
0	-0,024711341	-161,62148	-0,0019509883	-0,0020059959	-0,0023735908
0	-0,026002526	-163,98924	0,0016690571	0,0016376179	0,0017008263
0	-0,02701357	-166,94724	-0,00173809	-0,0017960272	-0,0021919457
0	-0,026590005	-169,20039	0,0015430653	0,0014499975	0,0014587897
0	-0,027164444	-170,61571	-0,0016432712	-0,0017121223	-0,0019807636
0	-0,02714023	-174,13997	0,0012574003	0,0012206337	0,0011916028
0	-0,027503073	-176,1087	-0,0011644288	-0,0011891675	-0,0015051565
0	-0,028189644	-180,7292	0,00083105057	0,00069245609	0,0006625973
0	-0,028564781	-183,44023	-0,00067994086	-0,00071064831	-0,0010149139
0	-0,028923154	-185,4381	0,00055600924	0,00039194181	0,00035714998
0	-0,029720366	-188,43904	-0,00047910231	-0,00045865178	-0,00069319294
0	-0,02954565	-191,57695	0,00022410123	0,00016386912	-2,0804582e-05
0	-0,030618161	-193,89478	-0,00043275059	-0,00042986561	-0,00071243418
0	-0,031153485	-196,83691	0,00022311546	0,00013150784	2,0814769e-05
0	-0,031125173	-198,99722	-0,00022735995	-0,00022086489	-0,00043145008
0	-0,03242828	-202,75102	0,0001291135	2,3340544e-05	-8,5276624e-05
0	-0,03271997	-205,24219	-0,00022325052	-0,00016877093	-0,00042253209
0	-0,032166764	-207,52049	-0,00010195806	-0,00016308943	-0,00029229923
0	-0,032626092	-210,10605	0,00032931057	0,00016808612	0,00010109077
0	-0,033926964	-213,04094	-0,00065510091	-0,00069726852	-0,0010015125
0	-0,034508482	-216,35062	0,00065381586	0,00058069592	0,00047827378
0	-0,034688413	-218,27208	-0,0011602568	-0,0011704101	-0,0015230428
0	-0,033982471	-220,23892	0,0012929728	0,0011724911	0,0012587353
0	-0,034613907	-225,6862	-0,0015960785	-0,0016830837	-0,0019898633
0	-0,036244094	-229,05511	0,0014984037	0,0014444271	0,0015098216
0	-0,036874041	-231,11081	-0,0017149056	-0,0018126091	-0,0021255298
0	-0,036781281	-232,47018	0,0015597936	0,0014711081	0,0015500641
0	-0,03692545	-234,61534	-0,001784184	-0,001873125	-0,0021933685
0	-0,037801266	-237,67891	0,001512145	0,0014182195	0,0014493229
0	-0,037380308	-241,47871	-0,0017527202	-0,0017615721	-0,0021180052
0	-0,038898736	-242,98969	0,0016596279	0,0016133108	0,0016839781
0	-0,039641932	-246,37996	-0,0020168913	-0,0021028025	-0,002404941
0	-0,039737299	-249,71114	0,0017867693	0,0017743201	0,0018386636
0	-0,040630624	-252,58478	-0,0021661692	-0,0021391953	-0,0024377871
0	-0,040119514	-254,62216	0,0020536112	0,0019524711	0,0020138726
0	-0,040945783	-256,77054	-0,0023837269	-0,0023843311	-0,0026797487
0	-0,042146072	-260,0542	0,0020455432	0,0020474116	0,0020711499
0	-0,041694567	-263,86429	-0,0020946404	-0,0021610872	-0,0025151707
0	-0,042328984	-264,9187	0,0019025558	0,0018608193	0,0018807147
0	-0,042431802	-267,54556	-0,002118055	-0,0021883021	-0,0024594693
0	-0,043246895	-271,34372	0,0017167729	0,0017214612	0,0017608542
0	-0,04394874	-274,01453	-0,0018913798	-0,0018960594	-0,0022694177
0	-0,044559315	-277,47229	0,0016902976	0,0015898112	0,0016448643
0	-0,04440099	-278,27426	-0,0018358967	-0,0019085211	-0,0022107759
0	-0,044860318	-281,81461	0,001726053	0,0016490608	0,0016935957
0	-0,04584007	-285,38232	-0,0018008801	-0,0018369894	-0,0021992419
0	-0,045941398	-286,13895	0,0014448371	0,0013544362	0,0014607024
0	-0,046588853	-288,80194	-0,0013383883	-0,001392649	-0,0017500825
0	-0,046969578	-292,17456	0,0011520151	0,0010005975	0,0010157387
0	-0,048184022	-296,00845	-0,0010532713	-0,001086989	-0,0013938725
0	-0,048848987	-298,10364	0,00067449518	0,00054599711	0,00050577405
0	-0,048933178	-299,64648	-0,00052842085	-0,00047344976	-0,00073960028
0	-0,048491359	-302,43735	0,00037775844	0,00026898633	0,00016869533
0	-0,049353018	-306,9299	-0,00048583598	-0,00044929038	-0,00074627629
0	-0,048734248	-308,76721	0,00021203177	0,00016245482	1,454544e-05
0	-0,050042942	-311,35953	-0,00032494613	-0,00026654758	-0,00051544013
0	-0,05030334	-315,18616	0,00016387049	4,9821247e-05	-0,0001079584
0	-0,051521882	-317,6188	-0,00029037733	-0,00021912172	-0,00045362429
0	-0,051068142	-321,11731	2,4357339e-05	1,3564131e-05	-0,00019226638
0	-0,052341446	-322,75998	-8,0088219e-05	-4,3286709e-05	-0,00025372015
0	-0,051892176	-324,09842	-0,00029431086	-0,00034581826	-0,00054546975
0	-0,05280748	-329,72656	0,00040743462	0,00033736767	0,00022861626
0	-0,053331628	-330,39694	-0,00074359792	-0,00076054549	-0,0010278983
0	-0,053841248	-333,5675	0,00096253178	0,00081018556	0,00082189043
0	-0,054142624	-335,54178	-0,0013952473	-0,001387871	-0,0017416069
0	-0,055018812	-338,91742	0,0014127401	0,0013401527	0,0013612414
0	-0,055091456	-342,09793	-0,0016569812	-0,001739601	-0,0020751019
0	-0,054903328	-343,84912	0,0015587526	0,0014418429	0,0015440445
0	-0,055768713	-346,58203	-0,0017886638	-0,0018399807	-0,0021975096
0	-0,055740401	-349,78827	0,0015393472	0,001484171	0,0014668584
0	-0,057248399	-352,94318	-0,0018053132	-0,0019001494	-0,0022678724
0	-0,058436394	-355,49002	0,0015376281	0,0015198342	0,0015865432
0	-0,057891011	-357,06537	-0,0018240866	-0,0018674055	-0,0021665159
0	-0,058737397	-360,43378	0,0017324347	0,0016325733	0,0016912378
0	-0,059074908	-364,34357	-0,0021125949	-0,0021666947	-0,0024792699
0	-0,060088187	-365,49234	0,0019645172	0,0019598724	0,0019666641
0	-0,059814006	-367,09216	-0,002186798	-0,0022271234	-0,0025195915
0	-0,059806556	-370,89172	0,0019877646	0,0019142485	0,0019441221
0	-0,060813874	-375,01013	-0,0022468863	-0,0022984659	-0,0025646798
0	-0,061792508	-377,9931	0,0020329102	0,00203726	0,0021023757
0	-0,062497333	-379,68512	-0,0020974569	-0,0021575096	-0,0024287002
0	-0,062096864	-382,70486	0,0017639344	0,0017593581	0,0017938258
0	-0,062543899	-386,65808	-0,0020826729	-0,0020883121	-0,0024325377
0	-0,063332915	-388,26584	0,0018354343	0,0018460841	0,0018377964
0	-0,063186884	-389,98749	-0,0019584133	-0,0019177869	-0,0023418264
0	-0,064215064	-394,811	0,0015852759	0,0015637481	0,001600677
0	-0,064624846	-397,22678	-0,001726383	-0,0017740852	-0,0020969827
0	-0,064663589	-399,59705	0,0016275663	0,0015912395	0,0015520217
0	-0,065653771	-401,01236	-0,0017362018	-0,001739227	-0,0020241931
0	-0,065803155	-403,51779	0,0012792909	0,0012172114	0,0012017136
0	-0,065642595	-406,51144	-0,0011749257	-0,0012012948	-0,0015149944
0	-0,066301972	-409,60931	0,0009582176	0,00077330886	0,00080490671
0	-0,06631799	-412,74817	-0,00089246809	-0,00092692743	-0,0012014147
0	-0,067437813	-416,17859	0,0005667595	0,00043562579	0,00040654009
0	-0,067022815	-418,07043	-0,000424506	-0,00036281373	-0,0006284634
0	-0,068403408	-422,09265	0,0003448831	0,0002049077	0,00012811019
0	-0,068833306	-422,60828	-0,00047430146	-0,0004371567	-0,00069846434
0	-0,069237873	-426,05661	0,00021978753	9,8707242e-05	-3,1996678e-05
0	-0,070216507	-429,72833	-0,00029180353	-0,00020393389	-0,00039260567
0	-0,070522726	-432,25082	0,0001085049	6,0702441e-05	-0,00010810036
0	-0,070466101	-434,53128	-0,00024428731	-0,00019883431	-0,00044411159
0	-0,072011352	-437,55972	-7,7932564e-05	-0,00012781165	-0,00031910918
0	-0,071815774	-440,86353	0,00027246927	0,00010533913	9,5604628e-06
0	-0,073771924	-445,47437	-0,00058801775	-0,0005296056	-0,00079231535
0	-0,073234737	-445,31509	0,00053776253	0,00053861528	0,00043262029
0	-0,072190166	-447,60806	-0,0011235117	-0,0012126735	-0,0014765678
0	-0,074249133	-452,83319	0,0012415177	0,0011059337	0,0011127756
0	-0,073444098	-454,24506	-0,0014783945	-0,0015647406	-0,001931195
0	-0,074222684	-457,79877	0,0014657534	0,0014052489	0,0014214279
0	-0,074990094	-459,16971	-0,001736703	-0,0017805562	-0,0021447493
0	-0,075703487	-460,75778	0,0016326837	0,0015183267	0,0015801828
0	-0,076046214	-465,65204	-0,0017805158	-0,0018422091	-0,0021903187
0	-0,076602399	-468,13275	0,0014955507	0,0014279888	0,001495847
0	-0,076355413	-470,09915	-0,0018145748	-0,0018962782	-0,0022037979
0	-0,077131018	-474,45383	0,001665736	0,0016598791	0,0016900008
0	-0,078248978	-476,41934	-0,0019113241	-0,0019602717	-0,0022579348
0	-0,07799603	-479,28851	0,0017427775	0,0017232832	0,0017910998
0	-0,078852475	-481,44556	-0,0021576777	-0,0021806215	-0,0024997734
0	-0,08000657	-483,5007	0,0021189118	0,0020353007	0,0021093658
0	-0,079501048	-486,34439	-0,0023538284	-0,0023529013	-0,0026226931
0	-0,079465285	-489,55499	0,001955251	0,0019344486	0,0019495526
0	-0,081885606	-493,67633	-0,002173702	-0,00216965	-0,0025254022
0	-0,080719218	-495,73245	0,00197865	0,0019895243	0,0019668124
0	-0,081622601	-498,36618	-0,0020196626	-0,0021122207	-0,0024153083
0	-0,082469359	-502,13861	0,0017248305	0,0016558741	0,0017161191
0	-0,082527474	-503,1814	-0,0019001721	-0,0019396691	-0,0022981029
0	-0,082929432	-505,30362	0,0017825033	0,0016891164	0,001747801
0	-0,084135309	-508,37363	-0,0019494828	-0,001949838	-0,0023004813
0	-0,084183365	-510,74393	0,0017044352	0,0016420917	0,001706406
0	-0,083869696	-513,62616	-0,0017522729	-0,0018278916	-0,002152161
0	-0,08453615	-516,95313	0,0014311259	0,0013681552	0,0014098954
0	-0,085160136	-520,40869	-0,0014475087	-0,0014797687	-0,0018245237
0	-0,085262209	-523,34723	0,0011585654	0,0010207546	0,0010703091
0	-0,087381899	-526,38367	-0,00099148334	-0,0010751556	-0,0013532604
0	-0,086603686	-528,10663	0,00069170009	0,00061812159	0,00053667737
0	-0,086439401	-531,24615	-0,00062118203	-0,00060397887	-0,00093205343
0	-0,087253004	-532,89404	0,00045603159	0,00035638048	0,00029125458
0	-0,088474154	-536,41821	-0,00040023855	-0,00038847196	-0,00068413175
0	-0,088143349	-539,63428	0,00032258956	0,00013530429	9,7548254e-05
0	-0,088994205	-541,58752	-0,00037506421	-0,00034124518	-0,00062141416
0	-0,089132786	-545,38739	0,00015131698	0,00010090022	-4,3442269e-05
0	-0,090171397	-549,34094	-0,00030666584	-0,00023487897	-0,00050794531
0	-0,090226904	-549,95129	0,00010037228	7,2343537e-05	-8,1555481e-05
0	-0,090700015	-553,7215	-8,6541484e-05	-6,2054169e-05	-0,00031287884
0	-0,091129541	-554,28693	-0,00024063415	-0,00033642471	-0,00048414216
0	-0,091413409	-556,9776	0,0004588826	0,00030049967	0,00023075478
0	-0,091692805	-560,05249	-0,0007670889	-0,00082994724	-0,0010353515
0	-0,093045831	-562,77576	0,00085089123	0,00069191004	0,00070297084
0	-0,092846155	-566,26923	-0,0013169044	-0,0013792516	-0,0016958527
0	-0,093003735	-568,15228	0,0013366995	0,0013142071	0,0012858921
0	-0,094185397	-571,7453	-0,001604735	-0,0016678341	-0,0019796269
0	-0,095233321	-574,65558	0,0014826871	0,0014362509	0,0014583236
0	-0,094718486	-576,82819	-0,0017755853	-0,0018734426	-0,0021863908
0	-0,096558034	-579,96704	0,0015369421	0,0015081529	0,00155283
0	-0,096860155	-582,75452	-0,0018188313	-0,0018964139	-0,0022144644
0	-0,095588341	-583,77551	0,0015360909	0,0014314674	0,0014503889
0	-0,097230077	-586,06549	-0,0018421913	-0,0018681913	-0,002181239
0	-0,096983463	-588,77148	0,0017307859	0,0016644784	0,0017549604
0	-0,098004565	-592,44952	-0,0020431823	-0,002042958	-0,0023771159
0	-0,097974762	-596,27551	0,0019075111	0,0018284207	0,0019178415
0	-0,098716468	-597,8396	-0,0021495158	-0,0022161596	-0,0025606062
0	-0,099364668	-601,00684	0,0021176452	0,0020590774	0,0021230464
0	-0,0991676	-604,13745	-0,0024071252	-0,0024041377	-0,0027384066
0	-0,099497661	-606,30835	0,0019957274	0,0019610329	0,0020234911
0	-0,10111965	-610,09119	-0,0020460135	-0,0020932299	-0,0023939407
0	-0,1009129	-610,94104	0,0019371687	0,0018870332	0,0019094381
0	-0,10193326	-613,83911	-0,001877846	-0,0019619255	-0,0022665523
0	-0,10244772	-616,84485	0,0017011365	0,0017328293	0,0016969255
0	-0,10206029	-618,04352	-0,0017789055	-0,0018670391	-0,0021920323
0	-0,10213405	-621,29382	0,0015929985	0,0015692705	0,0016361753
0	-0,10316968	-624,50793	-0,001806434	-0,0019106163	-0,0022069812
0	-0,10453127	-627,37427	0,0016665023	0,0016679619	0,0016935677
0	-0,10404065	-629,8161	-0,0017028044	-0,0017029496	-0,0020833442
0	-0,10410734	-630,91162	0,0013353801	0,0012602698	0,0012490546
0	-0,10459647	-635,07391	-0,0012968958	-0,0012969192	-0,0016044934
0	-0,10605454	-638,88879	0,0010606601	0,0009252078	0,00089264777
0	-0,10590628	-640,01312	-0,00092468795	-0,00094535749	-0,0012384008
0	-0,10646395	-642,79242	0,00046371031	0,00037603581	0,00031661501
0	-0,10751151	-645,62714	-0,00042775492	-0,00041455816	-0,00071945635
0	-0,10773055	-649,44672	0,00043978347	0,00028856681	0,0001994663
0	-0,10842793	-652,87549	-0,00045466246	-0,00034119294	-0,00062471395
0	-0,10802411	-653,55743	0,0001450886	0,00011118638	-3,9868828e-05
0	-0,10871179	-656,992	-0,00030382193	-0,00026612935	-0,00047871983
0	-0,10934621	-661,00226	0,00015875109	3,2115349e-05	-8,4298081e-05
0	-0,10940507	-662,24036	-0,00021067268	-0,00024194611	-0,00052630226
0	-0,10960884	-666,73395	-6,4967935e-05	-6,9382513e-05	-0,00030486015
0	-0,11043064	-668,59729	9,4469819e-05	0,00010255215	-9,1317343e-05
0	-0,11146739	-672,20514	-0,00040555294	-0,00044546716	-0,00066770177
0	-0,11164248	-675,12384	0,00065708999	0,00051281124	0,00048663467
0	-0,11254661	-676,98267	-0,0010700524	-0,0011161431	-0,0014453967
0	-0,11255704	-679,56091	0,0011330977	0,00099873054	0,0010539601
0	-0,11290014	-683,54657	-0,0014838772	-0,0015793416	-0,0017973393
0	-0,11342391	-685,565	0,0014176822	0,0013281702	0,0013875103
0	-0,11329763	-687,17609	-0,0017111747	-0,0018678308	-0,0021379192
0	-0,11367463	-689,84082	0,001550772	0,0015240901	0,0015921959
0	-0,1141753	-693,30597	-0,0018018848	-0,001801455	-0,0021691434
0	-0,11395589	-697,74194	0,0015625766	0,0015693533	0,0015952103
0	-0,11552125	-700,03009	-0,0018225324	-0,0019135636	-0,0022778427
0	-0,11614636	-701,4093	0,0015520504	0,0015624609	0,0015976811
0	-0,11668503	-705,53491	-0,0018241575	-0,0019214639	-0,0022726159
0	-0,11718534	-708,40906	0,001827536	0,0017460939	0,0017905536
0	-0,11768863	-710,66937	-0,0021956542	-0,0022150271	-0,0025806963
0	-0,11763722	-713,08636	0,0020477735	0,0020077459	0,0020405403
0	-0,11810213	-717,30798	-0,0022051535	-0,002221761	-0,0025953739
0	-0,11907108	-722,35925	0,0020848301	0,002054886	0,0019983216
0	-0,11938289	-722,95929	-0,002319488	-0,0023387622	-0,0026695891
0	-0,12065396	-724,80878	0,0019973633	0,0019331927	0,0019567092
0	-0,12040325	-727,05438	-0,0019223444	-0,0020068856	-0,0023734954
0	-0,1208473	-730,17572	0,0017969232	0,0017689689	0,0017687222
0	-0,12142062	-734,10205	-0,0020669112	-0,0021462452	-0,0024618162
0	-0,12230985	-734,86511	0,0017791073	0,0017488484	0,0017554066
0	-0,12166686	-737,5011	-0,0018198811	-0,0019678972	-0,0022285201
0	-0,122777	-742,41296	0,0015839251	0,0015508896	0,001588264
0	-0,12334287	-743,99921	-0,0017087761	-0,0018327085	-0,0021568891
0	-0,12351088	-746,04883	0,0015546676	0,0014765974	0,0015231257
0	-0,12440532	-748,3847	-0,001487758	-0,0015856577	-0,00186534
0	-0,12443736	-752,05103	0,001095291	0,0010694177	0,0010477293
0	-0,1249712	-755,87738	-0,0011040233	-0,0010861898	-0,001372466
0	-0,12464039	-756,8634	0,00084957166	0,00068137766	0,00062078756
0	-0,12595877	-760,70538	-0,00071997521	-0,00071439357	-0,00098474417
0	-0,12604892	-763,99213	0,00038402737	0,00032606593	0,00017879167
0	-0,12766458	-766,98248	-0,00043999311	-0,00038269296	-0,00063561578
0	-0,12776665	-767,3465	0,00043371494	0,00027517992	0,00019584251
0	-0,1271259	-770,09924	-0,00031717302	-0,00030125593	-0,00064492319
0	-0,12853406	-773,12286	3,5830268e-05	2,9164512e-05	-0,00016503705
0	-0,12822077	-777,73602	-0,00033737515	-0,00025201894	-0,000512873
0	-0,12914799	-778,14807	0,00010618541	5,9965387e-05	-0,00018042614
0	-0,12904443	-780,3335	-5,6199598e-05	-0,00011728029	-0,00032542367
0	-0,12953617	-784,17444	-0,00024026431	-0,00033996432	-0,00052630441
0	-0,12920536	-787,11481	0,00037902532	0,00029803181	0,00011404547
0	-0,13091527	-790,45709	-0,00067355734	-0,00070542126	-0,00089904096
0	-0,1312051	-791,27185	0,00088002207	0,00073854963	0,00071833184
0	-0,13135932	-793,41772	-0,0013811438	-0,001458208	-0,0017514484
0	-0,13345703	-796,54224	0,0013694366	0,0012539838	0,0012687909
0	-0,13287887	-797,12878	-0,0016229501	-0,001653153	-0,0020105408
0	-0,13344549	-800,3432	0,0014993915	0,0013838094	0,0014571688
0	-0,13341308	-802,97235	-0,0017499732	-0,001831763	-0,0021813789
0	-0,13447329	-805,81494	0,0015635255	0,0015681115	0,0015233889
0	-0,13428889	-808,98029	-0,0017553431	-0,0017631067	-0,002111651
0	-0,13492182	-810,02533	0,0015532037	0,0014713393	0,0015566421
0	-0,13576262	-812,39526	-0,0019421099	-0,0019589902	-0,0023377396
0	-0,13589039	-816,42114	0,0016678249	0,0016411375	0,0016602079
0	-0,13664439	-818,34735	-0,0019835576	-0,001965241	-0,0023324897
0	-0,13743937	-820,19574	0,0019175865	0,0018078246	0,001875483
0	-0,1376491	-822,50867	-0,0022364019	-0,0022532528	-0,002593105
0	-0,13794117	-823,66479	0,0021430482	0,0019953295	0,0020537667
0	-0,13747998	-827,04932	-0,0022199508	-0,0023506205	-0,002673605
0	-0,13951734	-829,05255	0,0019272496	0,001892621	0,0019412114
0	-0,13959706	-830,67645	-0,0021674414	-0,0022381232	-0,0025509153
0	-0,14005154	-834,12561	0,0019613176	0,0019016188	0,0019394562
0	-0,1408793	-835,0686	-0,0019199563	-0,0019941521	-0,0023348725
0	-0,14026091	-836,05463	0,001651138	0,0015978713	0,0016746724
0	-0,14019683	-837,78162	-0,0018920469	-0,0019214546	-0,0022539396
0	-0,14163628	-841,40039	0,0017776573	0,0016733705	0,0017316755
0	-0,14242791	-844,58405	-0,0018902057	-0,0019825581	-0,0023403789
0	-0,14362633	-845,89465	0,0017048882	0,0016257175	0,0016853189
0	-0,14263093	-846,5816	-0,0016273225	-0,0017062267	-0,0020410283
0	-0,14276206	-849,92578	0,0013705902	0,0012481404	0,0012980028
0	-0,14491491	-851,48566	-0,0013338536	-0,0014221518	-0,0017344165
0	-0,14558285	-852,75586	0,00098398386	0,00090186018	0,00090982241
0	-0,1434911	-854,17975	-0,00086386775	-0,00084606727	-0,001147708
0	-0,14555715	-857,69812	0,00050998467	0,00032828102	0,00029760483
0	-0,14634654	-861,35077	-0,00050567952	-0,00056569261	-0,00080620369
0	-0,14667176	-860,9245	0,00034144241	0,00027954899	0,00015836769
0	-0,14699548	-862,27197	-0,00038258481	-0,00026235139	-0,00056211202
0	-0,14694594	-865,46021	0,00020401541	8,3907071e-05	4,5015622e-05
0	-0,14734603	-866,54028	-0,00030307443	-0,00027320086	-0,0005242948
0	-0,14751889	-870,07349	0,00013773551	9,1315742e-05	-4,4519911e-05
0	-0,14905035	-872,57892	-0,0003132596	-0,00021034313	-0,00048197975
0	-0,14973991	-872,11725	-3,4363868e-05	-7,6004071e-05	-0,00024530338
0	-0,14969967	-875,79846	0,00018356167	0,00019332379	5,0037852e-05
0	-0,15076473	-876,41449	-0,00046569429	-0,0005042837	-0,00078108505
0	-0,15104637	-877,24707	0,00073169783	0,00049819011	0,00047049878
0	-0,15098564	-880,88281	-0,0009835423	-0,00096009916	-0,0012564802
0	-0,15127473	-881,6936	0,0010954211	0,00099799037	0,0010227404
0	-0,15252754	-885,35004	-0,0015510886	-0,0015676434	-0,001899088
0	-0,15304796	-885,38342	0,0014580264	0,0013698981	0,0013639221
0	-0,15279241	-887,65228	-0,0017467972	-0,0017927027	-0,0021337222
0	-0,15405789	-889,83026	0,0015377509	0,0014575503	0,0015352831
0	-0,15396401	-890,32495	-0,00172965	-0,0018201971	-0,0021791633
0	-0,15463382	-891,3504	0,0016492882	0,0016031166	0,0015704629
0	-0,1542896	-893,2663	-0,0017906495	-0,0018400995	-0,0021679031
0	-0,15553869	-894,98071	0,0015862219	0,0015154409	0,0015468199
0	-0,15642308	-897,65424	-0,0018991285	-0,0019343155	-0,002319704
0	-0,15666634	-899,44238	0,0018341397	0,0017792861	0,0018346272
0	-0,15726686	-900,68927	-0,0020978972	-0,002154927	-0,0024550611
0	-0,1568947	-903,66486	0,0019797171	0,0019011913	0,0019071503
0	-0,15748516	-905,06171	-0,0022366496	-0,0022428266	-0,0025570167
0	-0,15936941	-906,04785	0,0020898161	0,0020546101	0,0020601808
0	-0,1588244	-907,41278	-0,002289057	-0,0023398255	-0,0026268477
0	-0,15925355	-907,6377	0,001915134	0,0018564343	0,0019197968
0	-0,15982091	-910,50098	-0,0020425157	-0,0020968772	-0,0024006953
0	-0,16140193	-911,76703	0,0019275615	0,0019098837	0,0019403948
0	-0,16126484	-912,3736	-0,0020302183	-0,0020299046	-0,0023578657
0	-0,16130656	-915,19708	0,0016614614	0,0015879794	0,001684953
0	-0,16134195	-916,52002	-0,0017737151	-0,0018027665	-0,0021639182
0	-0,16222633	-918,7774	0,0016256827	0,001560071	0,001625696
0	-0,16182028	-920,45532	-0,0018591268	-0,0019716986	-0,0022626016
0	-0,16314164	-921,80963	0,0015567372	0,001524228	0,0015638627
0	-0,16381517	-923,49884	-0,0015462985	-0,0015749601	-0,0019129865
0	-0,16471595	-925,3147	0,001273202	0,0010896513	0,0011010364
0	-0,16539246	-926,15594	-0,0011498431	-0,0012773711	-0,0014950462
0	-0,16464591	-927,29407	0,00088100333	0,00069731293	0,00068263651
0	-0,16521141	-929,25568	-0,00065479754	-0,0006644933	-0,00093275221
0	-0,16669594	-931,57098	0,00033378464	0,00019108658	0,00015162957
0	-0,16598515	-933,9314	-0,00050020887	-0,00044840301	-0,00071557815
0	-0,16671643	-935,18359	0,00034421007	0,00022399021	0,00013997669
0	-0,16851947	-936,50476	-0,00025790447	-0,00022920372	-0,00050477573
0	-0,16790889	-936,08215	0,00014863219	6,3743209e-05	-0,00010908348
0	-0,16944148	-938,41425	-0,00028494562	-0,00026725364	-0,00051514007
0	-0,16910024	-940,76563	0,0001313988	5,3131953e-05	-9,4245406e-05
0	-0,16885996	-941,56824	-0,00011582318	-0,00014378311	-0,00033772195
0	-0,1700297	-944,69415	-0,00022972909	-0,00023939429	-0,00049364875
0	-0,17030686	-947,27203	0,00019515601	0,00018879262	4,7622743e-05
0	-0,17073303	-948,26831	-0,00061775558	-0,00070541661	-0,00091693009
0	-0,17087571	-949,37122	0,00092563825	0,00074145	0,00073891814
0	-0,17203242	-950,18506	-0,0012730201	-0,0013606389	-0,0017244705
0	-0,17283931	-951,90503	0,0012913212	0,0011956659	0,0012257063
0	-0,17279945	-954,55121	-0,0016024988	-0,001639783	-0,0019702388
0	-0,1733534	-955,18726	0,001473843	0,0014082447	0,0014298222
0	-0,17358735	-956,44177	-0,0018119725	-0,0018956139	-0,0021792308
0	-0,1743421	-958,43579	0,0014886429	0,0015033935	0,0015126161
0	-0,17492138	-959,40277	-0,0016922398	-0,0017978867	-0,0021407928
0	-0,17538145	-962,33331	0,001645287	0,0015714068	0,0016564479
0	-0,17476454	-962,98761	-0,0018492981	-0,0019740332	-0,002315314
0	-0,17624013	-966,14288	0,001662084	0,0015866781	0,0015747894
0	-0,17764345	-967,91113	-0,0019584897	-0,002069765	-0,0023516375
0	-0,17680191	-967,93005	0,0019095765	0,0018633405	0,0019432364
0	-0,17673559	-969,04938	-0,0022435959	-0,002320522	-0,0026264312
0	-0,1780346	-971,86316	0,0019890906	0,0020053487	0,0019701854
0	-0,17827712	-972,53168	-0,0021599922	-0,0022266763	-0,0025388966
0	-0,17891265	-974,13849	0,0020575628	0,0019950189	0,0020350427
0	-0,180218	-974,79828	-0,0022183452	-0,0022615169	-0,0026218751
0	-0,17994381	-976,22003	0,0018530494	0,0018164568	0,0018882968
0	-0,18030964	-980,12311	-0,0019978664	-0,0019921511	-0,0023431298
0	-0,18110648	-980,39771	0,0017706401	0,0017553136	0,001783932
0	-0,18134527	-982,45435	-0,0019536279	-0,0020316956	-0,0023806719
0	-0,1809977	-983,51544	0,0017051261	0,0016618855	0,0016784414
0	-0,18258914	-986,37012	-0,0018332188	-0,0018928364	-0,0022054256
0	-0,18347688	-988,02081	0,001569501	0,0015395812	0,0015562393
0	-0,18385127	-987,92169	-0,0016175341	-0,0017334863	-0,0020749033
0	-0,18372573	-988,849	0,0014469186	0,0013561556	0,0013337859
0	-0,18470809	-992,12341	-0,0013842989	-0,0014048915	-0,0017468313
0	-0,18427745	-992,2998	0,0010064519	0,00096176349	0,00086129812
0	-0,18521994	-995,42487	-0,00083721813	-0,00087694626	-0,0011925483
0	-0,18702559	-995,35437	0,00071458035	0,00048732167	0,00045558537
0	-0,18569827	-995,90991	-0,0005943359	-0,00061640155	-0,00084737584
0	-0,18665045	-998,75043	0,00031926655	0,00019712752	9,3033304e-05
0	-0,18690825	-999,6449	-0,00042593005	-0,00035233228	-0,00067393086
0	-0,18843077	-1002,4547	0,00026948261	0,00017781713	2,8287395e-05
0	-0,18902421	-1003,5846	-0,00026635485	-0,00023232948	-0,00046587526
0	-0,18894859	-1004,0656	0,00013219328	9,4259012e-05	-6,6930806e-05
0	-0,18848479	-1005,3171	-0,0002997423	-0,00020707492	-0,00051423186
0	-0,18935576	-1006,9612	-6,2221945e-05	-0,00011863929	-0,00027168985
0	-0,18976592	-1009,4883	0,00012248702	3,2157113e-05	-0,00014403631
0	-0,19025095	-1012,6679	-0,00039710788	-0,00049177412	-0,00076940435
0	-0,19201748	-1013,1179	0,00043301628	0,00039043231	0,0002535684
0	-0,19168518	-1013,9052	-0,00095341762	-0,00094072323	-0,0012428993
0	-0,19170977	-1015,5944	0,0011419317	0,0010806439	0,0010464306
0	-0,19230805	-1017,0019	-0,0014967931	-0,001607159	-0,001874804
0	-0,19296221	-1018,8809	0,0014557035	0,0014026281	0,0013185262
0	-0,19257925	-1018,4124	-0,0017268925	-0,0017663707	-0,0020929498
0	-0,19366592	-1020,9538	0,0014880366	0,0014861928	0,0014781795
0	-0,19433126	-1024,0271	-0,0018129596	-0,0018416612	-0,0021896535
0	-0,19538663	-1025,1017	0,0015134024	0,0015222335	0,00151625
0	-0,19575767	-1025,1846	-0,0016947286	-0,0017182612	-0,0021040104
0	-0,19532964	-1026,7428	0,0016107262	0,0015437813	0,001591922
0	-0,19647218	-1028,0228	-0,0019606438	-0,0019840053	-0,0023571216
0	-0,19689277	-1030,022	0,0017606537	0,0017665261	0,0017648393
0	-0,19692928	-1030,2152	-0,0020489756	-0,002070874	-0,0024156866
0	-0,19846484	-1032,0931	0,0019262548	0,0019452909	0,0019101858
0	-0,19804426	-1033,9806	-0,0022526733	-0,0023093498	-0,0026078762
0	-0,19892715	-1034,5253	0,0021263119	0,0020918946	0,0021018616
0	-0,1990553	-1035,595	-0,0021571403	-0,0021869792	-0,0025183999
0	-0,19906089	-1037,9918	0,0020030304	0,0020478072	0,0020495411
0	-0,20046346	-1040,0258	-0,0021600998	-0,002171831	-0,0025496213
0	-0,19966252	-1043,0941	0,0018305975	0,0018243931	0,0018273111
0	-0,20189993	-1042,9607	-0,0019164246	-0,0019772856	-0,0022672608
0	-0,20166114	-1042,4478	0,001646872	0,0016227905	0,0016370832
0	-0,20303652	-1046,0172	-0,0018951431	-0,0019162039	-0,0022694194
0	-0,20266436	-1047,4146	0,001683482	0,0016559641	0,0017055622
0	-0,20311512	-1050,0579	-0,0018818972	-0,0019935342	-0,0022837166
0	-0,20370409	-1051,7327	0,0015520972	0,0014656147	0,0015611602
0	-0,20375326	-1053,9641	-0,0015402079	-0,0015548711	-0,0019270693
0	-0,20451397	-1055,8408	0,0013351223	0,001227468	0,0011617914
0	-0,20491183	-1057,646	-0,0012038762	-0,0012559687	-0,0016408954
0	-0,20543672	-1060,4269	0,00080533378	0,00071384216	0,00066025031
0	-0,20498671	-1062,3187	-0,00062355772	-0,00063084008	-0,00087241968
0	-0,20605884	-1065,2723	0,00040752481	0,00026528345	0,00020401254
0	-0,20718202	-1067,9885	-0,00059537421	-0,00055767468	-0,00082465127
0	-0,20720027	-1068,6906	0,00031962179	0,00018406543	6,5759596e-05
0	-0,20726286	-1070,4686	-0,00027123117	-0,00021952728	-0,00049159548
0	-0,20817742	-1074,54	0,00018672551	0,000136499	-5,4515622e-05
0	-0,20893887	-1074,886	-0,00027987346	-0,0002738394	-0,00058645534
0	-0,20901896	-1076,5908	0,000104699	0,00011048483	-0,00010063479
0	-0,21041147	-1080,6061	-0,0001701608	-0,00012203265	-0,00034441124
0	-0,2113156	-1081,6847	-0,00019072885	-0,00022182925	-0,00042229315
0	-0,21051764	-1083,1082	0,0001719797	0,00013708952	-9,389536e-05
0	-0,21062121	-1084,984	-0,00069723045	-0,00069750228	-0,0010150812
0	-0,21155067	-1087,9846	0,00083347521	0,00067954394	0,00067461567
0	-0,21229051	-1091,3844	-0,0012041226	-0,0012052751	-0,0015237581
0	-0,21293275	-1093,1406	0,0012686959	0,0011969833	0,0011565941
0	-0,21392703	-1094,6781	-0,001530541	-0,0016491628	-0,0019855739
0	-0,21339208	-1096,047	0,0014957509	0,0014402607	0,0014552051
0	-0,21451861	-1097,8506	-0,0017455032	-0,0018654398	-0,0022098462
0	-0,21353588	-1101,6815	0,0014899555	0,0014638264	0,00149721
0	-0,21525137	-1104,9993	-0,0018190212	-0,0018294172	-0,0022175796
0	-0,21648817	-1105,5497	0,0016064029	0,0015625756	0,0015681492
0	-0,2147954	-1107,016	-0,0017707723	-0,0018432601	-0,0021564956
0	-0,21689981	-1110,006	0,0016243387	0,0016151672	0,0015746207
0	-0,21617375	-1111,6511	-0,0020290727	-0,0020730174	-0,0024389511
0	-0,21827407	-1114,056	0,0018850728	0,0018584065	0,0018751888
0	-0,21867938	-1115,7156	-0,0021793805	-0,0021752694	-0,002526145
0	-0,21785311	-1118,1201	0,0019721291	0,0019140653	0,0019177001
0	-0,21784715	-1119,9891	-0,002228694	-0,0023117431	-0,0026241881
0	-0,21912567	-1122,5504	0,0021131467	0,0020750226	0,0021322153
0	-0,21942966	-1126,1675	-0,0021316316	-0,0021915762	-0,0026153971
0	-0,22036247	-1127,5991	0,0018209318	0,0017760354	0,0018181228
0	-0,22042841	-1130,6556	-0,0021538849	-0,0021049953	-0,0024428149
0	-0,22114068	-1131,952	0,0019158095	0,0018581464	0,0018271708
0	-0,22188984	-1133,5702	-0,0018617538	-0,0019434084	-0,0022820511
0	-0,22175573	-1136,9113	0,0016346879	0,0015603687	0,0015865081
0	-0,22217482	-1138,066	-0,0017620148	-0,001845968	-0,0021546299
0	-0,22304282	-1140,7672	0,0016739931	0,0015725801	0,0015884762
0	-0,22402033	-1142,6108	-0,0017604643	-0,0018538301	-0,0021355215
0	-0,22374615	-1143,687	0,0014141968	0,0013426152	0,001318689
0	-0,22512935	-1147,7126	-0,0014010121	-0,0014152798	-0,0017738304
0	-0,22608526	-1148,5331	0,0011038621	0,00096514262	0,00094581424
0	-0,22585094	-1150,4043	-0,0010243166	-0,0010949828	-0,001380736
0	-0,22455715	-1152,5206	0,00065487792	0,00055463472	0,00046283717
0	-0,22648573	-1155,1284	-0,00050921814	-0,00054256729	-0,00078795443
0	-0,22731274	-1156,0245	0,00037251107	0,00026397931	0,00012059172
0	-0,22621453	-1159,6914	-0,00046066349	-0,00049814244	-0,0007432428
0	-0,22868589	-1161,8237	0,00021561263	0,00012509277	-6,5492859e-05
0	-0,22948086	-1164,8009	-0,00026418967	-0,00018230014	-0,00048420939
0	-0,22884384	-1166,7496	0,00015560519	0,00012627497	-7,0975948e-05
0	-0,22903234	-1168,1085	-0,00026288829	-0,00024544119	-0,00051160716
0	-0,22931322	-1170,6455	2,476304e-06	-3,5898411e-05	-0,00027758186
0	-0,22974089	-1171,7804	2,5337178e-05	-6,7668443e-05	-0,00018334715
0	-0,23023486	-1174,5957	-0,00034310645	-0,00033131335	-0,0005621516
0	-0,23109019	-1178,1719	0,00035675132	0,00033770149	0,00012255936
0	-0,23114122	-1178,2786	-0,00095511816	-0,0010115323	-0,0012930118
0	-0,23165755	-1180,3541	0,0011573948	0,0009476369	0,00092280458
0	-0,23292042	-1183,6853	-0,001398377	-0,0014645567	-0,0017648911
0	-0,23339912	-1184,8961	0,0014075018	0,0013143586	0,0013125021
0	-0,23399256	-1187,4604	-0,0017143657	-0,0018141714	-0,0020914248
0	-0,23462735	-1188,7938	0,0015829426	0,0014986822	0,0015257768
0	-0,23409724	-1191,428	-0,0017612835	-0,0018344361	-0,0022120753
0	-0,23457855	-1195,2153	0,0015016879	0,0014247386	0,001461403
0	-0,23500137	-1196,698	-0,0018017435	-0,0018461938	-0,0022327667
0	-0,23558065	-1200,125	0,0016885753	0,0015814803	0,0016060977
0	-0,23631826	-1202,443	-0,001839204	-0,0019331609	-0,002257233
0	-0,23762584	-1204,3088	0,0016872891	0,0015910959	0,001621356
0	-0,23684762	-1206,4192	-0,0020656164	-0,0020993587	-0,002471417
0	-0,2372656	-1206,3689	0,0020135723	0,0019630478	0,0019630478
0	-0,23835525	-1210,1118	-0,0022427086	-0,0022885422	-0,0026560021
0	-0,2383016	-1212,9482	0,0019343356	0,0019740134	0,0019997896
0	-0,23832805	-1214,826	-0,0021470939	-0,0021894327	-0,0025342568
0	-0,2395805	-1218,1357	0,0020466212	0,0019931719	0,0020008984
0	-0,23984611	-1220,2129	-0,0021399418	-0,0021884716	-0,0025088775
0	-0,2416987	-1222,6465	0,001753076	0,0017104089	0,0017797188
0	-0,24073757	-1225,6014	-0,001913684	-0,0019881334	-0,0024015824
0	-0,24128966	-1227,37	0,0018024119	0,0017521195	0,001784099
0	-0,24149269	-1229,5186	-0,0019813008	-0,0019915211	-0,0022977749
0	-0,24257936	-1233,4612	0,001714461	0,0016776619	0,0016722053
0	-0,24267845	-1234,5055	-0,0017481848	-0,0018595777	-0,0022072277
0	-0,24256632	-1237,1306	0,001562824	0,001415672	0,0014592605
0	-0,24394915	-1239,6879	-0,001620759	-0,0016624503	-0,0020197504
0	-0,24501495	-1242,7041	0,0012741183	0,0012473366	0,0012141137
0	-0,24470277	-1244,0283	-0,0012201818	-0,0012918708	-0,0015857761
0	-0,24528652	-1245,2815	0,00084469729	0,00068756624	0,00064536562
0	-0,24503432	-1248,9446	-0,00073451607	-0,00069717225	-0,00097337709
0	-0,24681687	-1252,5227	0,00069037703	0,00044704997	0,00036124798
0	-0,24684779	-1253,4475	-0,00048857136	-0,00043533844	-0,00079844287
0	-0,24705604	-1255,4968	0,00031138438	0,0002060119	3,7692225e-05
0	-0,24714656	-1256,5293	-0,00038885392	-0,00032962053	-0,00066484563
0	-0,24755485	-1258,5956	0,00020447111	0,00012350225	-2,4382534e-05
0	-0,24855211	-1264,0045	-0,00034462143	-0,00025864196	-0,00053816539
0	-0,24912953	-1264,0334	0,00029227327	0,00020438689	5,7121943e-05
0	-0,24860911	-1266,025	-0,00010004643	-0,00011693468	-0,00041083904
0	-0,24971962	-1269,4218	-0,00011879175	-0,00018317776	-0,00041234808
0	-0,25048777	-1271,6865	0,00021891933	0,00010121337	-5,8174774e-05
0	-0,25035441	-1273,5673	-0,00058023352	-0,00056997163	-0,00091965462
0	-0,25151446	-1275,3979	0,00060068798	0,0005826464	0,00048401477
0	-0,25225616	-1277,6769	-0,0011915192	-0,0011772341	-0,0015111252
0	-0,25271511	-1280,6278	0,0012581156	0,0011312168	0,0011755049
0	-0,2521593	-1281,2322	-0,0015279525	-0,0016027688	-0,0019784756
0	-0,25243759	-1284,0094	0,0015064375	0,0014117036	0,0014541605
0	-0,253452	-1287,3193	-0,0017640024	-0,0018740642	-0,0022043837
0	-0,25469661	-1289,7362	0,0015305659	0,001474693	0,0014985261
0	-0,2546739	-1292,219	-0,0017483981	-0,0018349349	-0,002209404
0	-0,25467837	-1293,8453	0,0015195073	0,001439024	0,0014667102
0	-0,25558993	-1295,9019	-0,0017475223	-0,0018029003	-0,0021904625
0	-0,25633985	-1299,2245	0,0016965476	0,0016896103	0,0016487059
0	-0,25673175	-1299,8094	-0,0019492244	-0,0020391392	-0,0023912312
0	-0,25712812	-1302,1425	0,0018335264	0,0017783244	0,0017607758
0	-0,25622919	-1303,9805	-0,0021404773	-0,0021685399	-0,0025156264
0	-0,25808251	-1307,4783	0,0020330439	0,001985102	0,0019952657
0	-0,25794172	-1310,3308	-0,002377867	-0,0024082295	-0,0027049701
0	-0,25892889	-1311,2484	0,0020678032	0,0020321552	0,002010389
0	-0,25971496	-1312,1801	-0,0020825199	-0,0021802019	-0,0024600003
0	-0,26003534	-1315,6198	0,001885705	0,001847241	0,0018905242
0	-0,26056245	-1317,8812	-0,0021346654	-0,0021746559	-0,0025502231
0	-0,25987551	-1319,9375	0,001792788	0,0017489097	0,0017591282
0	-0,26144052	-1322,2074	-0,0018597712	-0,0018916598	-0,0022865832
0	-0,26173776	-1324,3199	0,0016089258	0,0016061523	0,001622661
0	-0,2624087	-1327,8595	-0,0018615292	-0,0019765636	-0,0022728115
0	-0,26286358	-1328,2611	0,0017122047	0,0016357569	0,0017055871
0	-0,26239192	-1329,9136	-0,00175099	-0,0018673599	-0,0022242093
0	-0,26448703	-1332,9982	0,0013776887	0,0013082463	0,0013548627
0	-0,26440769	-1333,4595	-0,0014376423	-0,001524132	-0,0018366196
0	-0,26418829	-1336,4639	0,0012145583	0,0011081126	0,0010454264
0	-0,26519895	-1338,7161	-0,0010365642	-0,0010915655	-0,0013647891
0	-0,26503503	-1339,9185	0,00058547565	0,00048859947	0,00046205404
0	-0,26609898	-1344,9517	-0,00048785159	-0,00053169439	-0,00081300596
0	-0,26662982	-1344,7439	0,00052049052	0,0003100255	0,0002535602
0	-0,26692635	-1346,3542	-0,00047065498	-0,00044306391	-0,00076286297
0	-0,26653111	-1348,4957	0,00016288768	0,00012201999	-7,2365219e-05
0	-0,26749486	-1351,2672	-0,00032268566	-0,00022551263	-0,00056545041
0	-0,26899689	-1356,056	0,0001709716	0,00010207528	-3,5538687e-06
0	-0,26916677	-1356,5469	-0,00028541288	-0,00030138151	-0,0005465984
0	-0,27033871	-1358,6449	-4,5910656e-06	-2,4348265e-05	-0,00021135274
0	-0,27043039	-1362,8273	-5,6946672e-05	-2,6727503e-06	-0,00026678448
0	-0,27027988	-1364,3163	-0,00018917891	-0,00023357978	-0,00051910692
0	-0,26994944	-1366,183	0,00040899575	0,00031274554	0,0001915155
0	-0,2725873	-1370,0458	-0,00091840309	-0,00093170488	-0,0012343302
0	-0,27178898	-1369,764	0,000948284	0,0008012855	0,00075987994
0	-0,27214921	-1373,6167	-0,0012809861	-0,0013055954	-0,0016348133
0	-0,27246362	-1373,3235	0,0013685344	0,0012694867	0,0012595669
0	-0,27332491	-1374,3971	-0,0017087882	-0,0017653651	-0,002063382
0	-0,27328914	-1376,925	0,0015622822	0,0014796286	0,0014967632
0	-0,27479827	-1379,8083	-0,001751389	-0,001880222	-0,0021860914
0	-0,27491078	-1381,3872	0,0015821055	0,0014826895	0,0015133859
0	-0,27511084	-1384,0239	-0,0018524091	-0,0019709978	-0,0022536274
0	-0,27525836	-1386,9613	0,0015766553	0,0015142708	0,0015276521
0	-0,27620718	-1390,6793	-0,0017625582	-0,0018557663	-0,0022038573
0	-0,27672237	-1392,174	0,0017053614	0,0016406723	0,0017025021
0	-0,27674511	-1393,6633	-0,002046807	-0,0021398163	-0,0024611086
0	-0,27682632	-1396,8129	0,0019221457	0,0019624098	0,0019111126
0	-0,27689487	-1398,8512	-0,0021395155	-0,0022021735	-0,0025391278
0	-0,27887672	-1402,6227	0,002023272	0,0018716136	0,0019084015
0	-0,27912185	-1403,3678	-0,0022748315	-0,0023105047	-0,0026126071
0	-0,28037205	-1405,0841	0,0021056237	0,0020164256	0,0020342169
0	-0,28006062	-1407,8468	-0,0020655997	-0,0021455952	-0,0024619477
0	-0,28072	-1409,6033	0,0017628447	0,00174304	0,0017268186
0	-0,28053075	-1410,7559	-0,0021189987	-0,0021786052	-0,0024661829
0	-0,28111374	-1414,681	0,0017802287	0,0017462913	0,0017985614
0	-0,28171763	-1415,4988	-0,0018662455	-0,0019613283	-0,002292424
0	-0,28212929	-1418,0555	0,0016551147	0,0015322154	0,0015248483
0	-0,28287733	-1420,3729	-0,0017479862	-0,0018408966	-0,002166803
0	-0,28263628	-1422,6187	0,0015822883	0,0015415819	0,0015685436
0	-0,28404221	-1427,0668	-0,0016358454	-0,0017415431	-0,0020626467
0	-0,2840437	-1429,0087	0,0013624234	0,0012765659	0,0012188486
0	-0,28481856	-1431,1207	-0,0012307795	-0,0013057077	-0,0016539275
0	-0,28439984	-1432,7809	0,0010051006	0,00077878102	0,00076687965
0	-0,28557068	-1434,9047	-0,00080955669	-0,00085857685	-0,0012027506
0	-0,28598458	-1438,2631	0,00053478923	0,00044731272	0,00036049919
0	-0,2871815	-1439,9467	-0,00049170142	-0,00042796746	-0,00074957579
0	-0,28677136	-1441,2106	0,00035592937	0,00019597472	5,9087033e-05
0	-0,28736219	-1443,6543	-0,00038151382	-0,00037104677	-0,00067491643
0	-0,28807634	-1445,5256	0,00010878326	6,7127403e-05	-7,0368988e-05
0	-0,28831735	-1447,2224	-0,00034133843	-0,00031048752	-0,00057882199
0	-0,28886124	-1449,6433	0,00012845444	9,7357115e-05	-4,786838e-05
0	-0,28871298	-1450,8784	-0,00015801334	-0,00017856553	-0,00041936414
0	-0,29073954	-1455,5571	-8,7085566e-05	-0,00013096986	-0,00028325064
0	-0,28936788	-1457,2681	8,6084918e-05	7,2769762e-05	-0,00011115728
0	-0,2904523	-1460,7371	-0,00053484086	-0,00049235416	-0,00069766009
0	-0,29055402	-1464,3929	0,00062527409	0,0005087459	0,00042925528
0	-0,29084349	-1465,4991	-0,0011360348	-0,0012088164	-0,0015505832
0	-0,29213503	-1468,2703	0,0012028229	0,0010037997	0,0010625818
0	-0,29319376	-1471,2048	-0,0014644951	-0,0015571456	-0,0019042365
0	-0,29329175	-1472,7585	0,0014522505	0,0013698471	0,0013799408
0	-0,2937209	-1475,3054	-0,0017056855	-0,0018485468	-0,0021344465
0	-0,29475018	-1477,1737	0,0015389606	0,0015200898	0,0015689423
0	-0,29543117	-1477,8768	-0,0017709231	-0,0018824149	-0,0021884663
0	-0,29386431	-1480,5941	0,001537998	0,001489276	0,0014939915
0	-0,29566848	-1483,5884	-0,0018422659	-0,0019923327	-0,0022733475
0	-0,29661471	-1486,6115	0,0016548114	0,0015766084	0,0016248875
0	-0,29662883	-1489,2556	-0,0018595315	-0,0019406301	-0,0022934813
0	-0,29573664	-1490,7286	0,0017856362	0,0017080775	0,0017561972
0	-0,29726699	-1494,1715	-0,002087252	-0,0021787309	-0,0025140985
0	-0,29796287	-1495,8118	0,0019917695	0,001958109	0,0019907649
0	-0,29906034	-1498,1149	-0,002105288	-0,0021663001	-0,002514737
0	-0,29864424	-1499,5674	0,0019601162	0,0018690213	0,0019165346
0	-0,29898769	-1500,8059	-0,0021432876	-0,0021944956	-0,002472626
0	-0,29998496	-1504,2378	0,0020320998	0,001897136	0,0019536223
0	-0,3004916	-1507,4645	-0,0020481367	-0,0021131397	-0,0024897128
0	-0,30033326	-1508,0847	0,0016665523	0,0015769597	0,001620675
0	-0,3013365	-1511,3318	-0,001871997	-0,0019462542	-0,0023129287
0	-0,30146801	-1512,8169	0,0017414133	0,001713902	0,0017391971
0	-0,30214453	-1515,7416	-0,0019606669	-0,0020350774	-0,0023420616
0	-0,30313915	-1518,5172	0,0016901132	0,0016486563	0,0016917791
0	-0,30370802	-1518,8453	-0,0017015046	-0,001786725	-0,0021599629
0	-0,3038317	-1520,9709	0,0014700261	0,001345426	0,0013978198
0	-0,30375904	-1525,1512	-0,0015211413	-0,0015664006	-0,0019737431
0	-0,3050454	-1526,7261	0,0012228021	0,0011293135	0,0011403222
0	-0,30560121	-1529,3491	-0,0010468978	-0,0010877051	-0,0014001484
0	-0,30497313	-1529,9966	0,00070591312	0,00058611861	0,00046530348
0	-0,30554906	-1533,1826	-0,00059740705	-0,00071040459	-0,00097908289
0	-0,3061142	-1536,6276	0,00054890942	0,0003387958	0,00030120998
0	-0,30688381	-1537,479	-0,00042910074	-0,00037699429	-0,00064282672
0	-0,30723774	-1539,3086	0,00021635435	0,00010635471	-4,3106484e-05
0	-0,30816048	-1542,2339	-0,00032162038	-0,00034386176	-0,0006168955
0	-0,30888653	-1545,0581	0,00025268426	0,00017899583	-2,9461735e-05
0	-0,30818021	-1547,2363	-0,0003406262	-0,00026437978	-0,00049575587
0	-0,30846149	-1549,3336	1,5511672e-05	1,3862154e-05	-0,00019197898
0	-0,31004584	-1551,8275	-0,00010776282	-8,3201303e-05	-0,00031042937
0	-0,30994341	-1555,1429	-0,00013485661	-0,00026796595	-0,00041786587
0	-0,31067765	-1555,8585	0,00043050948	0,00025066955	0,00013318589
0	-0,31133071	-1558,5024	-0,00076517288	-0,0007901981	-0,0011361523
0	-0,31179711	-1560,3621	0,00086127577	0,00073783618	0,00065003819
0	-0,31215811	-1562,76	-0,0012321628	-0,0013145375	-0,0016661744
0	-0,31147337	-1565,6621	0,0013396554	0,001248906	0,0012101752
0	-0,31265879	-1567,7736	-0,001683943	-0,0017536116	-0,0021076754
0	-0,31352603	-1569,5565	0,0015454958	0,0014684218	0,0015226387
0	-0,31372195	-1573,7882	-0,0017092475	-0,0018487095	-0,0021639157
0	-0,31449944	-1574,5062	0,0015560488	0,0015267761	0,0015297987
0	-0,31492448	-1576,8387	-0,0018223897	-0,0018990155	-0,0022196295
0	-0,31506345	-1580,1064	0,0015133406	0,0014322306	0,001480386
0	-0,31624138	-1582,3148	-0,0017901927	-0,0018711808	-0,0022233017
0	-0,31708106	-1584,3525	0,0017996646	0,0016449873	0,0017031162
0	-0,31639338	-1584,9191	-0,0020025503	-0,0020935738	-0,0024293906
0	-0,3172189	-1587,5043	0,0019243262	0,0018316167	0,0018246564
0	-0,31710118	-1591,7495	-0,0021898912	-0,0022010894	-0,0025034514
0	-0,31869376	-1593,2152	0,0020828231	0,0019459366	0,002004019
0	-0,31816885	-1593,8506	-0,0023486658	-0,0023648734	-0,0027285903
0	-0,31900108	-1596,6041	0,0020338397	0,0019198844	0,0019676525
0	-0,31911284	-1599,4115	-0,0020571053	-0,0020998546	-0,0024514708
0	-0,3203176	-1603,2896	0,0019172544	0,0018597955	0,001889449
0	-0,32105035	-1603,8186	-0,0020992386	-0,0020768316	-0,0024815241
0	-0,3208071	-1604,803	0,001686655	0,0016749405	0,0016405804
0	-0,32209754	-1609,2107	-0,0018309457	-0,0019274688	-0,0022414764
0	-0,32118857	-1610,3934	0,0016613621	0,0015605418	0,0016096295
0	-0,3232289	-1614,0919	-0,0019178377	-0,0019735806	-0,0023752651
0	-0,3226217	-1614,0177	0,0016836586	0,0016292493	0,001663395
0	-0,32354817	-1617,2407	-0,0017146186	-0,0017455216	-0,002086296
0	-0,3248252	-1622,0974	0,0013878922	0,0013147715	0,0013473812
0	-0,32472348	-1621,4337	-0,0013361782	-0,0014718062	-0,0017628084
0	-0,32440686	-1624,0011	0,0010896319	0,00088619004	0,00087130762
0	-0,32558739	-1628,2894	-0,00087618601	-0,0009543933	-0,0012717807
0	-0,32562351	-1629,8507	0,00051371212	0,00043358939	0,00035380095
0	-0,32551065	-1632,2754	-0,00049728504	-0,00052197953	-0,00084990688
0	-0,32674	-1635,2327	0,0004075999	0,00026133377	0,00017443504
0	-0,32732451	-1637,1093	-0,00033462356	-0,00031015617	-0,00060541037
0	-0,32772496	-1640,0646	0,00017340809	7,4188283e-05	-5,5903001e-05
0	-0,3283076	-1641,718	-0,00033795179	-0,00029401708	-0,00057496718
0	-0,32816195	-1643,3982	0,00022432664	6,3939951e-05	-7,0981478e-05
0	-0,32888278	-1645,4172	-0,00021943134	-0,00019934509	-0,00049034198
0	-0,32981896	-1646,7537	3,599879e-05	-6,9243833e-06	-0,000286191
0	-0,33097303	-1650,0472	-6,3225052e-05	-2,1703454e-05	-0,00022501539
0	-0,33036137	-1650,9857	-0,00033574004	-0,0004133844	-0,00063754857
0	-0,33160895	-1652,7415	0,00064291939	0,00052682904	0,00042510615
0	-0,33127442	-1656,218	-0,0010120301	-0,0010654762	-0,0013843875
0	-0,33147746	-1657,5681	0,0010761055	0,00089981803	0,00086954108
0	-0,33291245	-1659,8688	-0,0014366244	-0,0014891108	-0,001780072
0	-0,33297724	-1661,9124	0,0014152367	0,0013583596	0,0013383292
0	-0,33214465	-1665,062	-0,0017402169	-0,0018018733	-0,0021485635
0	-0,33411086	-1669,8533	0,0016076765	0,0015158667	0,0015621561
0	-0,33338106	-1669,6394	-0,0017282824	-0,0017913319	-0,0021795791
0	-0,33491775	-1672,2308	0,001648329	0,0015236293	0,0015710297
0	-0,33553952	-1675,9796	-0,0018944067	-0,0019916128	-0,0022981483
0	-0,33615306	-1677,7227	0,0015919385	0,0014982162	0,0015505246
0	-0,33599585	-1678,3662	-0,0018609016	-0,001894175	-0,0022274763
0	-0,33738798	-1680,7347	0,0017506346	0,0017680909	0,0017447646
0	-0,33724642	-1681,0913	-0,0021820485	-0,0021644661	-0,0025625902
0	-0,33739284	-1686,059	0,0019722288	0,0018729568	0,001970975
0	-0,33801496	-1688,6659	-0,0021373807	-0,0022107069	-0,0025832653
0	-0,33889526	-1689,9753	0,0020349952	0,0019729417	0,001995502
0	-0,33934826	-1692,454	-0,0023389889	-0,0023389347	-0,0027107671
0	-0,33879691	-1693,9117	0,0020256918	0,0019760712	0,0019711934
0	-0,34032577	-1697,3243	-0,0019626508	-0,0020411566	-0,0023862498
0	-0,34092069	-1699,1483	0,0018316121	0,0016779323	0,0018198969
0	-0,34071505	-1701,0344	-0,0020130381	-0,0021079052	-0,0024631971
0	-0,34246966	-1705,3447	0,0017245237	0,0016626618	0,0016636219
0	-0,34123138	-1705,6075	-0,0019058055	-0,0019530799	-0,0023205245
0	-0,34267232	-1706,6992	0,0016408839	0,0015808477	0,0015940629
0	-0,34184232	-1710,0559	-0,0017289716	-0,0018110119	-0,0021177814
0	-0,34306124	-1712,3641	0,0015404816	0,0014720025	0,0015094375
0	-0,34312457	-1715,9761	-0,0016335908	-0,0017119468	-0,0020519986
0	-0,34483486	-1719,019	0,0012696402	0,0011648462	0,0011849506
0	-0,34456402	-1720,2578	-0,0011106561	-0,0011396299	-0,0014408921
0	-0,34618562	-1724,3717	0,00084328541	0,00067134906	0,00056013535
0	-0,34528822	-1723,8052	-0,00081253855	-0,00077176752	-0,0011238278
0	-0,34710243	-1725,7375	0,00053733744	0,00039923703	0,00028263833
0	-0,34620613	-1726,8185	-0,00038775566	-0,00038713348	-0,00064130791
0	-0,34763664	-1730,408	0,00028301901	0,00014413396	1,6767735e-05
0	-0,34860635	-1733,2665	-0,00017296265	-0,000244033	-0,00049652904
0	-0,34734905	-1734,1586	0,00021245125	0,00013064404	-2,0114239e-05
0	-0,34870619	-1736,808	-0,00034167329	-0,00023055822	-0,00047555781
0	-0,34827366	-1741,0923	3,3803452e-05	2,0169682e-05	-0,00018469356
0	-0,34948999	-1744,5505	-9,855489e-05	-0,00018218605	-0,00038645841
0	-0,35020149	-1745,2925	-6,7738867e-05	-0,00014190402	-0,00030889671
0	-0,35002083	-1747,8114	0,00018496418	0,00018311475	-4,409274e-05
0	-0,35120621	-1749,5028	-0,00069729326	-0,00061423605	-0,00092490553
0	-0,35068095	-1752,7701	0,00076588528	0,0006503312	0,00058121595
0	-0,35171732	-1755,2079	-0,0012360872	-0,001321553	-0,0016647772
0	-0,35275108	-1756,6674	0,0012246087	0,0011592741	0,0011003336
0	-0,35328493	-1759,3462	-0,0015494651	-0,0016746523	-0,0020088048
0	-0,35342053	-1760,5548	0,0014800447	0,0014343709	0,0014373157
0	-0,35416558	-1762,8657	-0,0017153594	-0,0018412813	-0,0021453882
0	-0,3552798	-1765,7773	0,0015777906	0,0014442931	0,0015379385
0	-0,35494381	-1766,194	-0,0017563574	-0,0018515666	-0,002137267
0	-0,35598651	-1770,3617	0,0015484956	0,0014788692	0,0015401667
0	-0,35595036	-1772,799	-0,0018507264	-0,001949852	-0,002316342
0	-0,35537148	-1774,3595	0,0017160276	0,0015935824	0,0016770264
0	-0,35741851	-1777,3909	-0,0019299872	-0,002036063	-0,0023554801
0	-0,35671926	-1779,1157	0,0017856649	0,0017274561	0,001801691
0	-0,35755372	-1782,9099	-0,0021642619	-0,0022772581	-0,0025673322
0	-0,3580246	-1785,948	0,0020887982	0,0020266066	0,0020757578
0	-0,3582187	-1787,0206	-0,0022581548	-0,0023361766	-0,0026456208
0	-0,35836026	-1790,0536	0,0019347059	0,0018845991	0,0018903682
0	-0,35955682	-1793,177	-0,0021568304	-0,0022264323	-0,0025768136
0	-0,36005265	-1795,028	0,0019447571	0,0018955175	0,0019470287
0	-0,36002362	-1797,2167	-0,0019986383	-0,0020061939	-0,0023974262
0	-0,36047027	-1798,1514	0,0016827616	0,00160689	0,0016300236
0	-0,36110616	-1801,5259	-0,0019091553	-0,0019611914	-0,0022861795
0	-0,36126226	-1805,1564	0,0017680172	0,0016936997	0,0017259
0	-0,36279225	-1807,9987	-0,0019600878	-0,0019980096	-0,00239139
0	-0,36202148	-1809,6135	0,0016817386	0,0016128668	0,0016408853
0	-0,36385506	-1811,1654	-0,0016546991	-0,0017689976	-0,0021094645
0	-0,36352947	-1812,7374	0,0014750054	0,0013808332	0,0014244799
0	-0,36403054	-1816,9445	-0,0014927983	-0,0015003996	-0,0018727974
0	-0,36558175	-1817,2083	0,001068957	0,0010339766	0,00098968518
0	-0,36482736	-1818,9469	-0,00087402284	-0,00090048229	-0,001225354
0	-0,36496782	-1822,907	0,00061312306	0,00048775037	0,00037383329
0	-0,36670119	-1824,5193	-0,00062823383	-0,00064285076	-0,00095669011
0	-0,3667537	-1826,0934	0,00042675025	0,00027649803	0,00023597611
0	-0,36709195	-1827,5948	-0,00031906884	-0,00021742628	-0,00054972066
0	-0,36711246	-1830,9624	0,00022356084	0,000166229	-3,9904698e-05
0	-0,36823079	-1835,4883	-0,00037561284	-0,00034817829	-0,00066135026
0	-0,36800504	-1836,6002	0,00017739661	0,00012188932	-9,1955881e-05
0	-0,36942178	-1838,9424	-0,00017173689	-0,00019768253	-0,00047072599
0	-0,36911443	-1840,6024	-2,6809221e-05	-1,2448145e-05	-0,00020098661
0	-0,37026292	-1842,3842	-6,7786706e-05	-3,1270174e-05	-0,00025846419
0	-0,37082398	-1845,9694	-0,00030546609	-0,00035796256	-0,00057790522
0	-0,37162006	-1846,3801	0,00059580256	0,00041781686	0,00029307662
0	-0,37171617	-1849,5148	-0,00091175025	-0,00089147233	-0,0012517846
0	-0,37142113	-1853,5073	0,00096544408	0,00088103442	0,00074805482
0	-0,37224555	-1854,7294	-0,0014270248	-0,0014696758	-0,001763516
0	-0,37319586	-1856,4047	0,0013939957	0,0013086734	0,0013805147
0	-0,3729187	-1857,9919	-0,001743654	-0,0017959218	-0,0021684745
0	-0,3737908	-1861,0602	0,0014507318	0,0014062782	0,0014768476
0	-0,37395769	-1863,7301	-0,0017438439	-0,0017937539	-0,0021463523
0	-0,37524664	-1865,9227	0,0016006723	0,0015379579	0,0015420186
0	-0,37576741	-1867,8385	-0,0017862523	-0,0018881359	-0,0022324189
0	-0,37604421	-1871,7576	0,0014933747	0,0014030049	0,0014189149
0	-0,37572646	-1873,6757	-0,0019091879	-0,0019479946	-0,0022813394
0	-0,37702286	-1875,4998	0,0018000678	0,0017531187	0,0018086559
0	-0,3776975	-1876,7133	-0,0020853835	-0,0020761243	-0,0024657196
0	-0,37679189	-1877,5774	0,0018888293	0,0018647595	0,0018957491
0	-0,37837142	-1882,9784	-0,002208574	-0,0022663516	-0,0025432173
0	-0,3789492	-1882,1548	0,0021214217	0,0020786836	0,0020686421
0	-0,37850922	-1884,5353	-0,0023214521	-0,0023371908	-0,0026752886
0	-0,38021392	-1889,1041	0,001974737	0,0018893627	0,0019258248
0	-0,3809087	-1890,3716	-0,0020761257	-0,0020449881	-0,00243228
0	-0,37975609	-1892,3094	0,0018817189	0,0018506566	0,0018753759
0	-0,38107598	-1893,8586	-0,0020135415	-0,0020776908	-0,0023870091
0	-0,38160905	-1896,2935	0,0016655924	0,0015962019	0,0016391916
0	-0,38273931	-1899,7101	-0,0018426721	-0,0019025964	-0,0022287313
0	-0,381504	-1899,3892	0,0017021378	0,0016084823	0,00163958
0	-0,3827635	-1903,0997	-0,0018566872	-0,001901808	-0,0022482949
0	-0,38324332	-1906,4487	0,0015905497	0,0015479118	0,0015939049
0	-0,38341695	-1908,0254	-0,0016429225	-0,0016879493	-0,0020447774
0	-0,38432741	-1910,7156	0,001358783	0,0012723921	0,0012706512
0	-0,38463211	-1911,7866	-0,0012151157	-0,0012391793	-0,0015663805
0	-0,38513243	-1913,5065	0,0009349889	0,00079172244	0,00073920196
0	-0,38457924	-1916,5571	-0,00081101141	-0,00088633783	-0,0011690201
0	-0,38611627	-1918,3456	0,00049995718	0,00034786324	0,00025640952
0	-0,38717055	-1920,406	-0,00047023772	-0,00043635577	-0,00073812983
0	-0,38634017	-1924,2252	0,00030535558	0,00020219217	7,1956965e-05
0	-0,38792157	-1926,795	-0,0002999932	-0,00028091934	-0,00053031754
0	-0,38796699	-1927,3265	0,00019759047	0,00012754143	-7,3971241e-05
0	-0,38861001	-1929,5382	-0,0002678688	-0,00026257985	-0,00051680685
0	-0,38874114	-1929,944	7,5555545e-05	2,0402076e-05	-0,00015496997
0	-0,38940495	-1935,4176	-0,00015144242	-0,00015099882	-0,00037511083
0	-0,38983226	-1937,2939	1,3572662e-05	-6,4892665e-05	-0,00023909342
0	-0,39053857	-1938,679	4,4303408e-05	6,4667984e-05	-0,00014501071
0	-0,39089918	-1940,9828	-0,00056472357	-0,00056822482	-0,00082616834
0	-0,39161965	-1943,3649	0,00078371813	0,00060575991	0,00053299649
0	-0,39212108	-1946,2764	-0,0011281831	-0,0012075085	-0,0014859784
0	-0,39149487	-1946,9236	0,0012100018	0,00099995499	0,0010621897
0	-0,3928166	-1948,6277	-0,0015650839	-0,0016392041	-0,0019684613
0	-0,39371401	-1953,7351	0,0014811122	0,0014007273	0,0014574492
0	-0,39349273	-1953,9967	-0,0017001921	-0,0018044816	-0,0021556865
0	-0,39392972	-1954,6749	0,0014757548	0,0014332627	0,0014567284
0	-0,39460585	-1957,6326	-0,001737123	-0,0017997856	-0,0021434757
0	-0,39566308	-1959,0952	0,0016143997	0,0015780287	0,0015814771
0	-0,39482489	-1961,7831	-0,0018532188	-0,0019267165	-0,0022546684
0	-0,39631462	-1963,8414	0,0015758205	0,0015512769	0,0015742133
0	-0,39586014	-1964,3615	-0,0018950168	-0,0019778737	-0,0023683931
0	-0,39725751	-1968,6096	0,0019726409	0,0019351244	0,0019822046
0	-0,39729512	-1969,5349	-0,0021899668	-0,0022480807	-0,0025837363
0	-0,39765462	-1970,5935	0,0020171276	0,0019955882	0,0019777357
0	-0,39774477	-1972,4241	-0,0022025309	-0,0021958004	-0,0025407837
0	-0,3981553	-1974,8035	0,0019784917	0,001909776	0,0019745051
0	-0,40007865	-1979,1093	-0,0022632089	-0,0023437543	-0,0026746432
0	-0,40001869	-1979,7437	0,0019524626	0,0019072001	0,0019094781
0	-0,39996541	-1980,873	-0,0019788216	-0,0020122477	-0,0023905269
0	-0,40017331	-1985,2911	0,0018200899	0,0017665317	0,0017318655
0	-0,40188655	-1987,6499	-0,0020247486	-0,0020725343	-0,0024678328
0	-0,4015021	-1990,084	0,0017339245	0,0016966416	0,0016714385
0	-0,4027307	-1992,1115	-0,0018799544	-0,0019163038	-0,0022988804
0	-0,40252173	-1993,0037	0,0016135548	0,0014631337	0,0014978495
0	-0,40451512	-1997,1619	-0,0016420357	-0,0017602289	-0,0020995708
0	-0,40425062	-1998,3241	0,0015816285	0,0014633716	0,001519684
0	-0,40432811	-1998,775	-0,0015388769	-0,0016494205	-0,0019223274
0	-0,4053008	-2001,3032	0,0011489192	0,001042571	0,0009620199
0	-0,40538275	-2002,532	-0,00090676104	-0,00096596766	-0,0012954315
0	-0,40499383	-2006,6871	0,00083228282	0,00060564716	0,00059511955
0	-0,40655696	-2009,3148	-0,00074679096	-0,00070989027	-0,0010965652
0	-0,40731466	-2009,7831	0,00032960239	0,00021183776	7,8601006e-05
0	-0,40668249	-2012,001	-0,00026393528	-0,00030729614	-0,00055963575
0	-0,4077282	-2014,808	0,00033409343	0,00018952851	7,2528637e-05
0	-0,40727967	-2015,0527	-0,00031798889	-0,00032919677	-0,00055841368
0	-0,40829295	-2018,5935	0,00020011701	0,00011134282	-7,8985904e-05
0	-0,40943956	-2020,8905	-0,00023107279	-0,00017807863	-0,00043578673
0	-0,40978119	-2024,1997	1,9459221e-05	-4,8657239e-06	-0,00019997817
0	-0,41038916	-2026,1716	-7,8767873e-05	-0,00015676109	-0,00034979463
0	-0,41024423	-2027,6017	-0,0001891529	-0,00027876027	-0,0005309977
0	-0,4106082	-2031,2183	0,00039292724	0,00029004252	0,0001554456
0	-0,41229799	-2032,1021	-0,00072108378	-0,00073409028	-0,001055803
0	-0,41171426	-2033,5751	0,00094403629	0,00077183906	0,00070477702
0	-0,41139013	-2036,1514	-0,0013595938	-0,001398413	-0,0017797108
0	-0,41309446	-2038,5099	0,0014016096	0,0013022189	0,0012728008
0	-0,41379035	-2041,5022	-0,0017281125	-0,0017799077	-0,0021570541
0	-0,413993	-2043,3517	0,0014702204	0,0014222064	0,0013982661
0	-0,41399336	-2043,777	-0,0017311161	-0,001822576	-0,0022093956
0	-0,41494256	-2046,6924	0,0015748257	0,0015241823	0,0014766825
0	-0,41524881	-2048,2925	-0,0016890786	-0,0017797878	-0,0021612155
0	-0,41505432	-2049,2825	0,0015720909	0,0014818563	0,0014832949
0	-0,41615999	-2051,7939	-0,0018881417	-0,0019944247	-0,002348952
0	-0,41655487	-2053,6721	0,0017550742	0,0016934566	0,0017047148
0	-0,41632801	-2056,3706	-0,0020464153	-0,0020590595	-0,0024237949
0	-0,41666552	-2059,3398	0,0019020978	0,0018492641	0,0018632973
0	-0,41844621	-2061,3193	-0,0022518609	-0,0022349316	-0,0026154022
0	-0,41830426	-2063,8574	0,0021057017	0,0020880243	0,0021169861
0	-0,41880792	-2064,7795	-0,0021952665	-0,0022741742	-0,0026435331
0	-0,41906685	-2068,2566	0,0019109697	0,0018961646	0,0019084724
0	-0,41933432	-2071,0068	-0,0021762112	-0,0022155051	-0,0025711185
0	-0,42081362	-2072,365	0,0019003311	0,0018391492	0,0018299104
0	-0,42123908	-2074,8872	-0,0019150276	-0,002015742	-0,0023868582
0	-0,42198414	-2075,2944	0,0016239178	0,0016127392	0,0016455869
0	-0,42161494	-2077,2104	-0,0018917518	-0,0019519655	-0,0023022713
0	-0,42176956	-2080,3721	0,0017777721	0,0017043591	0,0017329627
0	-0,42237416	-2082,4722	-0,0018970246	-0,0019347308	-0,0023263437
0	-0,42328611	-2086,5366	0,0016244289	0,00156529	0,0015845535
0	-0,42326674	-2089,6514	-0,0016598986	-0,0016998318	-0,0020644064
0	-0,42476618	-2090,4783	0,0014321893	0,001251435	0,0012923601
0	-0,42405462	-2092,3286	-0,0013029852	-0,0013584852	-0,0016744981
0	-0,42564309	-2094,4292	0,0009611671	0,00085096108	0,00083153159
0	-0,42510366	-2095,3955	-0,00082288845	-0,00078456814	-0,0011538031
0	-0,42666978	-2098,5674	0,00057606888	0,00039910496	0,0003436374
0	-0,42749161	-2099,4966	-0,00050467503	-0,00056777836	-0,00086167589
0	-0,42748526	-2100,7437	0,00030338313	0,00024382767	7,2585608e-05
0	-0,42773858	-2103,7917	-0,00034688722	-0,0002038214	-0,00054178765
0	-0,42789653	-2104,2646	0,00029750916	0,00017024591	3,6724159e-05
0	-0,4291743	-2107,5869	-0,00028582115	-0,00027783186	-0,00056626514
0	-0,42884946	-2108,1609	0,00010986601	3,2159587e-05	-0,00016282233
0	-0,429409	-2111,3628	-0,00019870112	-0,00017441664	-0,00044798589
0	-0,42970812	-2113,843	-4,6480462e-05	-7,1606919e-05	-0,00028499583
0	-0,4307512	-2114,7126	3,3795939e-05	6,2085164e-05	-0,00017055267
0	-0,43082833	-2116,3594	-0,00049056107	-0,00058991282	-0,00081523927
0	-0,43114796	-2118,281	0,00072518579	0,00051081495	0,00042727622
0	-0,43171829	-2120,3931	-0,00094458583	-0,00094790023	-0,0012915487
0	-0,43206328	-2123,2554	0,0010698389	0,00099510432	0,00093671086
0	-0,43353885	-2125,7427	-0,0015117959	-0,0016229327	-0,0019690231
0	-0,43368116	-2127,8948	0,0014920407	0,0013755292	0,0014426898
0	-0,4341796	-2130,6563	-0,0017554729	-0,0018233254	-0,0021845151
0	-0,43447351	-2131,4214	0,0015297654	0,0014891184	0,001499568
0	-0,43477827	-2132,1045	-0,0017907573	-0,0018321031	-0,0022469833
0	-0,43444335	-2134,9116	0,0016340584	0,0015072445	0,0015566921
0	-0,43618381	-2137,1731	-0,0017345978	-0,0017808047	-0,0021719858
0	-0,43617412	-2139,5469	0,0015343525	0,0014982935	0,0014241316
0	-0,43618196	-2140,9607	-0,001925565	-0,0020295214	-0,0023505092
0	-0,43660775	-2143,7551	0,0018819364	0,0018053777	0,0018463058
0	-0,43766946	-2147,2043	-0,0021258339	-0,0021546048	-0,002515479
0	-0,43877101	-2146,6189	0,0019303354	0,0019119676	0,0018979787
0	-0,43779165	-2147,8665	-0,0022332296	-0,0022623772	-0,0026059775
0	-0,43828115	-2150,8552	0,0021478117	0,0020814219	0,0021209407
0	-0,4400242	-2153,196	-0,0022704317	-0,0023239334	-0,0026540321
0	-0,43939239	-2155,5037	0,0018540812	0,0018292534	0,0018459226
0	-0,44093728	-2156,2578	-0,0020495346	-0,0021323485	-0,0024174217
0	-0,44099128	-2157,7346	0,0018866403	0,0018680244	0,0018733167
0	-0,44188315	-2162,5776	-0,0019178124	-0,0020157415	-0,0023487636
0	-0,44207835	-2164,2405	0,0016615083	0,0016486776	0,0016308385
0	-0,44178927	-2165,5713	-0,0018130851	-0,0018570032	-0,0022542865
0	-0,44354832	-2167,9236	0,0015632949	0,0015343159	0,0015532242
0	-0,44307894	-2168,4368	-0,0017758156	-0,0018486897	-0,0022145447
0	-0,44446066	-2172,8184	0,0016107657	0,0015417422	0,0015209252
0	-0,44278651	-2172,6924	-0,0014862994	-0,0015613534	-0,0019465314
0	-0,44434184	-2176,4038	0,0012616069	0,0010875249	0,0010897627
0	-0,44553095	-2179,3298	-0,0010811875	-0,0011633058	-0,0014658896
0	-0,44548288	-2179,9172	0,00087927358	0,00076248433	0,0006594694
0	-0,44654235	-2181,864	-0,00069364329	-0,00070421188	-0,00099976093
0	-0,44583231	-2182,3806	0,00053138932	0,00034699973	0,00023003813
0	-0,44751316	-2184,6143	-0,00042552492	-0,00042708867	-0,00069324981
0	-0,44620186	-2188,5256	0,00029163153	0,00024329114	4,6419591e-05
0	-0,44847131	-2190,2866	-0,00032886086	-0,00029347328	-0,00059914275
0	-0,44864976	-2191,4312	0,0001778031	0,00010796124	-0,00010916294
0	-0,44924283	-2195,0034	-0,00024034684	-0,00016375459	-0,0004620289
0	-0,4497394	-2196,9077	3,8319944e-05	8,8186061e-06	-0,00016963
0	-0,4502818	-2198,8945	-0,00011463398	-0,00014481353	-0,00042023492
0	-0,45057797	-2199,3315	-0,00021487141	-0,00018632913	-0,00050320907
0	-0,45041257	-2200,7739	0,00025325446	0,00025693618	6,600334e-05
0	-0,4525941	-2205,5928	-0,00066022016	-0,00074325246	-0,00098160608
0	-0,45100117	-2205,0894	0,00091864431	0,00075025787	0,00072876125
0	-0,45226067	-2207,7065	-0,0012568043	-0,001292086	-0,0016156352
0	-0,45321062	-2209,9858	0,001313598	0,0011367296	0,0011721671
0	-0,45381671	-2212,0269	-0,0016394408	-0,0017272825	-0,0020829523
0	-0,4545998	-2215,02	0,0014985378	0,0014247128	0,0014411444
0	-0,45509523	-2215,5154	-0,0017740574	-0,0018422269	-0,002122296
0	-0,45442507	-2216,4263	0,0015498846	0,0015353106	0,0015499628
0	-0,45569801	-2221,1382	-0,0017588466	-0,0018413535	-0,002175427
0	-0,4550975	-2222,1252	0,0015917511	0,0015134879	0,0016058623
0	-0,45582503	-2223,0393	-0,0018114207	-0,0019374456	-0,0022588328
0	-0,45766234	-2225,3906	0,0016157512	0,0016166359	0,00154279
0	-0,45667404	-2226,2307	-0,0019820542	-0,0020173138	-0,0023914729
0	-0,45816636	-2229,9592	0,0019201516	0,0018649636	0,0019010346
0	-0,45843011	-2231,8003	-0,002251337	-0,0023745459	-0,0026422543
0	-0,45931524	-2232,8662	0,0020907384	0,0020044802	0,0020038583
0	-0,45929626	-2236,9153	-0,0021522972	-0,0021842835	-0,0025394831
0	-0,45995528	-2238,0864	0,00197923	0,0019246861	0,0019779848
0	-0,45911038	-2239,5151	-0,0022236365	-0,0022639886	-0,0026186025
0	-0,46161339	-2242,1392	0,0018464652	0,0018261202	0,0018040197
0	-0,46084002	-2242,9897	-0,0018758007	-0,0019526643	-0,0023324082
0	-0,46220982	-2246,9587	0,0018084681	0,0017750375	0,0017719476
0	-0,46163684	-2248,1179	-0,00200707	-0,0020648851	-0,0024319398
0	-0,46330875	-2248,5923	0,0017239777	0,0017157297	0,0017584783
0	-0,46313703	-2250,2957	-0,001818159	-0,0019115796	-0,0023125045
0	-0,46357289	-2252,3035	0,001555529	0,0014562092	0,0014682607
0	-0,46499446	-2255,0645	-0,001756305	-0,0017594029	-0,002116434
0	-0,4639715	-2256,5972	0,0014681604	0,001392426	0,0013973415
0	-0,46500897	-2257,46	-0,0013430542	-0,0014573695	-0,0017387465
0	-0,46625996	-2260,8369	0,0009899732	0,0009244855	0,00086651952
0	-0,46628267	-2262,4155	-0,00089077151	-0,00093005202	-0,00123771
0	-0,46622679	-2263,6709	0,00079850398	0,00054850453	0,00057481998
0	-0,46683139	-2267,3682	-0,00059588323	-0,00062979513	-0,00092982687
0	-0,46702439	-2268,6807	0,00021956908	0,00016440623	-1,0997828e-05
0	-0,46784991	-2270,6028	-0,00035341911	-0,0003748131	-0,00064644578
0	-0,46814048	-2271,5664	0,00035045724	0,00021274871	8,4533167e-05
0	-0,46849364	-2271,9902	-0,00028542022	-0,00024731722	-0,00053385791
0	-0,46974868	-2275,4111	6,1471037e-05	6,4309133e-05	-0,00016791018
0	-0,47010595	-2277,8586	-0,00026395783	-0,00012606164	-0,00045469665
0	-0,47034547	-2276,2803	1,1017228e-05	-1,2336823e-05	-0,00020788561
0	-0,47041476	-2279,6582	1,286945e-05	-2,4294277e-05	-0,00026661888
0	-0,47133192	-2280,3115	-0,00040677551	-0,00045831897	-0,00075332884
0	-0,47189295	-2284,0217	0,00048125628	0,00038639241	0,00028437996
0	-0,47218388	-2287,0354	-0,00079989026	-0,000822804	-0,0011507482
0	-0,47283769	-2287,417	0,0010249679	0,00092189613	0,00083585456
0	-0,47298259	-2289,939	-0,0014749332	-0,0015755139	-0,0019217212
0	-0,47473684	-2291,8105	0,0014158373	0,0013224187	0,0013177247
0	-0,47426075	-2291,3242	-0,0016011989	-0,0017368856	-0,0021138689
0	-0,47411358	-2293,5942	0,0015138133	0,0014906594	0,0015260857
0	-0,47500953	-2294,3818	-0,0018512155	-0,0018711762	-0,0022319502
0	-0,47548974	-2296,582	0,0015478246	0,001490535	0,0015383426
0	-0,47583878	-2299,8157	-0,0016910278	-0,0017316941	-0,0020914155
0	-0,47727749	-2300,8828	0,0015793247	0,0015750554	0,0016057312
0	-0,4763115	-2302,178	-0,0019364081	-0,0019799527	-0,0023374688
0	-0,47746673	-2304,6055	0,0017385256	0,0016896176	0,0017254448
0	-0,47823861	-2305,8997	-0,0019899185	-0,0020950087	-0,0024367429
0	-0,47773197	-2307,2415	0,0019828824	0,0019129392	0,0019148367
0	-0,47914013	-2309,6201	-0,0023201874	-0,0023610026	-0,0026343223
0	-0,47932678	-2311,7917	0,0022172998	0,0021112955	0,002141553
0	-0,48028231	-2314,8508	-0,0021557373	-0,0022367425	-0,002570169
0	-0,48043543	-2314,8127	0,0018942476	0,0018525248	0,001843136
0	-0,479671	-2318,342	-0,0021610064	-0,002166755	-0,0025689781
0	-0,4812628	-2320,1343	0,0018872451	0,0018032425	0,0018668647
0	-0,4820835	-2321,4019	-0,0018437977	-0,0018941327	-0,0022816719
0	-0,482025	-2323,0686	0,0016288216	0,0016168217	0,0016442521
0	-0,4823249	-2322,3389	-0,0018651556	-0,00194192	-0,0023355712
0	-0,48322678	-2324,9534	0,0017055698	0,0016701345	0,0017002991
0	-0,48318803	-2326,72	-0,0018496552	-0,0019908096	-0,002326797
0	-0,48473179	-2328,5784	0,001641741	0,0015961744	0,0015523575
0	-0,48499817	-2330,9648	-0,0015717541	-0,0016284403	-0,0019714586
0	-0,48495755	-2332,5652	0,00132661	0,0012212786	0,0012043712
0	-0,48608035	-2334,1047	-0,0012457519	-0,0012623002	-0,0015833703
0	-0,48589632	-2335,6567	0,00089341612	0,00086459215	0,0007581567
0	-0,4871428	-2336,1348	-0,00071424386	-0,00076234777	-0,0010562553
0	-0,48699528	-2338,054	0,00047412672	0,00030155134	0,0002198304
0	-0,48809165	-2340,8506	-0,00046204979	-0,0004968188	-0,00082256278
0	-0,48777723	-2341,3176	0,00027524823	0,00022420209	7,549359e-05
0	-0,48869699	-2344,175	-0,00042286963	-0,00030210722	-0,00059768709
0	-0,48957878	-2345,3669	0,00025288959	0,00014313031	-7,1902468e-06
0	-0,48956835	-2347,4446	-0,00022517134	-0,00023447574	-0,00048775232
0	-0,4902426	-2351,144	0,00018853034	9,3176641e-05	-0,00011189579
0	-0,49099103	-2351,0889	-0,00028313551	-0,00020182197	-0,00042965863
0	-0,49132556	-2352,3762	-0,00011628373	-0,0001087533	-0,00032469258
0	-0,49187765	-2352,718	0,00016289491	0,0001524706	-9,8599849e-05
0	-0,49172008	-2354,5852	-0,00056281523	-0,00066555192	-0,00088644441
0	-0,49276835	-2358,4329	0,00081898726	0,00064838619	0,00059974758
0	-0,49344599	-2357,7671	-0,0011043015	-0,0010565277	-0,0014147786
0	-0,49404651	-2359,4595	0,0011914003	0,0010682405	0,001067144
0	-0,49413705	-2362,3398	-0,0015533966	-0,0016300946	-0,00200233
0	-0,49454272	-2362,679	0,0014516744	0,0014125174	0,001400203
0	-0,49503332	-2364,6313	-0,001726642	-0,0017720369	-0,0021686871
0	-0,49533659	-2365,5447	0,0015177795	0,001495807	0,0014926713
0	-0,49570316	-2368,2896	-0,0018338916	-0,0018726393	-0,0022407167
0	-0,49612075	-2371,4678	0,0015829668	0,0015789578	0,0015968488
0	-0,49725884	-2371,2168	-0,001560808	-0,0016853028	-0,0020201579
0	-0,49738288	-2372,0461	0,0016294783	0,0015247737	0,0015707545
0	-0,49766564	-2373,8862	-0,0019544684	-0,0019883648	-0,0023869057
0	-0,49748495	-2375,2454	0,0018491616	0,0018295522	0,0018443707
0	-0,49863532	-2377,8577	-0,0021916826	-0,0022170979	-0,0025229587
0	-0,4996348	-2378,4727	0,0020024371	0,0019447206	0,0019688962
0	-0,50023311	-2379,9268	-0,002268017	-0,0022308438	-0,0026001655
0	-0,50100946	-2382,8506	0,0021688493	0,002117645	0,0021308111
0	-0,50127578	-2382,061	-0,0022162895	-0,0022739109	-0,0026473165
0	-0,50133801	-2382,8479	0,001849484	0,0017969272	0,0018279401
0	-0,50293916	-2384,457	-0,002061693	-0,0020779257	-0,0024303368
0	-0,50288141	-2385,5432	0,0019123552	0,001866825	0,0018124505
0	-0,50270557	-2387,4082	-0,0019723033	-0,002041151	-0,0023779548
0	-0,5039826	-2388,7144	0,0016564972	0,0015959017	0,0016657148
0	-0,50358546	-2389,7529	-0,0017644089	-0,0017935825	-0,0021692249
0	-0,50415361	-2393,0562	0,0015940634	0,0015372941	0,0015609459
0	-0,50510502	-2394,6055	-0,0018141428	-0,0019108608	-0,0022509361
0	-0,50529015	-2395,2854	0,0015234308	0,001465428	0,001508654
0	-0,50512481	-2396,7129	-0,0014111219	-0,0014563486	-0,0018401702
0	-0,50464237	-2397,9417	0,00115712	0,0010466898	0,00098656293
0	-0,50697398	-2401,5432	-0,0010785123	-0,0011228562	-0,0014909257
0	-0,50661826	-2401,1873	0,00084480853	0,00068417954	0,00072392088
0	-0,50790572	-2401,7673	-0,00058106327	-0,00062647479	-0,0009273357
0	-0,5086962	-2403,8806	0,00030404219	0,00024379566	7,2147959e-05
0	-0,50855052	-2404,6794	-0,00047522067	-0,00046486166	-0,00074172823
0	-0,50910449	-2406,6238	0,00038627427	0,00021027154	0,00014021425
0	-0,50975382	-2408,3831	-0,000312024	-0,00019138723	-0,00051753543
0	-0,51011145	-2408,4949	0,00017088943	8,5583888e-05	-0,0001258291
0	-0,51076078	-2412,6628	-0,00024325319	-0,00024890236	-0,0004637884
0	-0,51210672	-2413,3804	9,9925317e-05	8,2757178e-05	-0,00010104188
0	-0,51178002	-2412,209	-3,731886e-05	-0,00010293428	-0,00034095393
0	-0,51216745	-2415,1062	-0,00029132483	-0,00025069414	-0,00054985669
0	-0,51355177	-2415,8123	0,00026405018	0,00024384222	2,4000183e-05
0	-0,51296687	-2417,1248	-0,00068008102	-0,00069735525	-0,001012597
0	-0,51379615	-2417,0798	0,0010186093	0,00091159751	0,00084305019
0	-0,51395261	-2417,8694	-0,0012976535	-0,0013112194	-0,0016774135
0	-0,51557052	-2422,7827	0,0012795374	0,0011479501	0,0011828867
0	-0,51510185	-2422,4678	-0,001536136	-0,0016132825	-0,0019668429
0	-0,51492304	-2422,6875	0,001492086	0,0014147281	0,0014172419
0	-0,51652789	-2426,5295	-0,0018031062	-0,0018339038	-0,0021141644
0	-0,516361	-2427,4126	0,0015592596	0,0014944989	0,0015740932
0	-0,5172379	-2430,4897	-0,0017083789	-0,0018196348	-0,0021821286
0	-0,51744545	-2430,4148	0,0017002006	0,0016288059	0,0016352816
0	-0,51714778	-2430,4487	-0,0018190539	-0,0018960731	-0,0022655388
0	-0,518794	-2434,6348	0,0016628361	0,0015897212	0,001605258
0	-0,51832867	-2434,8479	-0,0020186191	-0,0020014991	-0,002351159
0	-0,5193252	-2435,5623	0,0018981358	0,0018091283	0,0018831969
0	-0,51998049	-2437,1333	-0,0022978478	-0,0023343766	-0,0026580405
0	-0,5204879	-2437,2986	0,0020684046	0,0020599526	0,0020258941
0	-0,52016902	-2438,821	-0,00214831	-0,0022062145	-0,0025941881
0	-0,52205771	-2442,1372	0,0020485902	0,0019967558	0,0019948967
0	-0,52222311	-2443,1848	-0,0022140357	-0,0022550586	-0,0026087144
0	-0,52263325	-2445,6741	0,0018080708	0,0017872629	0,0017646933
0	-0,52323043	-2446,0286	-0,001925075	-0,0019455147	-0,0022902437
0	-0,5225718	-2446,5066	0,0018227126	0,0017474794	0,0018096578
0	-0,52342975	-2447,999	-0,0019735827	-0,0020351303	-0,0024080314
0	-0,52392817	-2447,9932	0,0016899764	0,0016463636	0,0016680303
0	-0,52628183	-2452,0313	-0,0018249417	-0,0018502907	-0,0022196632
0	-0,52530205	-2451,4766	0,001572258	0,001576876	0,001581887
0	-0,52543133	-2451,8188	-0,001646095	-0,0017534952	-0,0021248942
0	-0,52680111	-2455,8108	0,0013801721	0,0013358098	0,0013760813
0	-0,52676165	-2457,2163	-0,0013401411	-0,0014266757	-0,0017527984
0	-0,52768958	-2458,2913	0,00096961117	0,00094428216	0,00086039305
0	-0,52707905	-2458,4431	-0,00087837077	-0,00087073178	-0,001148948
0	-0,52810198	-2459,8782	0,00069817173	0,00049226091	0,00045476592
0	-0,52901059	-2463,2158	-0,00051662186	-0,00056644873	-0,00085344777
0	-0,52958727	-2465,4465	0,00029966494	0,00024806126	8,8184679e-05
0	-0,53000224	-2464,3936	-0,00043564939	-0,00040295301	-0,00067570939
0	-0,53037143	-2467,4084	0,00025720315	0,0001611581	-4,3895852e-07
0	-0,53022242	-2467,1372	-0,00023154799	-0,00021630491	-0,000460713
0	-0,53082854	-2469,5366	0,00014888584	0,00010038042	-3,1784002e-05
0	-0,53132439	-2472,1794	-0,00026374939	-0,00016436417	-0,00047549291
0	-0,53173864	-2470,0344	-5,796698e-05	-5,0264644e-05	-0,00029340206
0	-0,53299516	-2473,4766	7,4722331e-05	4,3494365e-05	-0,00021273074
0	-0,53313601	-2475,7957	-0,00045362589	-0,00046368936	-0,0007972988
0	-0,53305924	-2475,4563	0,00043031981	0,00038412696	0,00028047228
0	-0,53412431	-2477,6572	-0,00088898127	-0,00088349637	-0,0012216178
0	-0,53424907	-2479,6528	0,0010911006	0,00099692086	0,0010105845
0	-0,53456163	-2481,519	-0,0014772996	-0,0015682516	-0,0018457791
0	-0,53612661	-2483,3628	0,0014057817	0,0012648709	0,0013202477
0	-0,53553468	-2483,646	-0,0017292277	-0,0017291312	-0,0021247508
0	-0,53719211	-2486,8071	0,0015236057	0,0014390687	0,0014722721
0	-0,53701812	-2488,7751	-0,0017676047	-0,0018925341	-0,0021903557
0	-0,53805077	-2489,9053	0,0015720768	0,0014918589	0,0015175169
0	-0,53702962	-2490,0806	-0,001703577	-0,0017940648	-0,0021224213
0	-0,53868926	-2490,7668	0,0016390715	0,001581251	0,0016176923
0	-0,5396325	-2493,9109	-0,0019823001	-0,0020113287	-0,0023565523
0	-0,53849334	-2495,9055	0,0017110829	0,0017006437	0,0017003753
0	-0,54015851	-2497,3362	-0,0020213972	-0,0020875183	-0,0024317601
0	-0,5408473	-2499,8062	0,0019352398	0,001878951	0,0019395602
0	-0,54096729	-2499,9329	-0,0023267108	-0,0023132369	-0,0026622368
0	-0,54082239	-2500,7964	0,0021601198	0,0021467116	0,0021332358
0	-0,54154956	-2503,8125	-0,002181926	-0,0022406133	-0,0026063873
0	-0,54251623	-2504,0911	0,0019395425	0,0019048396	0,0019152657
0	-0,54290181	-2506,5671	-0,0020221802	-0,0020528354	-0,0024495169
0	-0,54400116	-2509,4773	0,0019174885	0,0018416467	0,0017710001
0	-0,54367113	-2508,8936	-0,0018624708	-0,0019184778	-0,0022788253
0	-0,54430139	-2510,835	0,001632988	0,0016002624	0,0016157136
0	-0,54497123	-2512,126	-0,001831416	-0,0018858562	-0,002214418
0	-0,54473245	-2514,2778	0,0017185233	0,0017319536	0,001691078
0	-0,54557359	-2517,5601	-0,0019209064	-0,0019613532	-0,002279036
0	-0,54548532	-2517,9277	0,0015572113	0,0015687216	0,0015537665
0	-0,54628253	-2520,2803	-0,0015408811	-0,0015520207	-0,0019852014
0	-0,54735315	-2523,0959	0,0013230998	0,0012124206	0,0012081505
0	-0,54832733	-2522,2944	-0,0011368354	-0,0011593733	-0,0014819283
0	-0,54756963	-2522,8335	0,00087545614	0,0008214367	0,00077283947
0	-0,54810083	-2523,8137	-0,00068893249	-0,0006897836	-0,00097792875
0	-0,54931712	-2526,5278	0,00048500783	0,00033463191	0,00020367595
0	-0,55018961	-2529,8293	-0,00055517076	-0,00056922482	-0,00087524828
0	-0,55057818	-2529,0747	0,00035371105	0,00022479886	0,00012020158
0	-0,55032188	-2528,9146	-0,00030523961	-0,00019141051	-0,00051509624
0	-0,5503282	-2533,207	0,00018613944	0,00013234545	-5,9442173e-05
0	-0,55140185	-2533,8894	-0,00026271414	-0,00026739071	-0,00051256915
0	-0,55122602	-2535,8445	0,00021549592	0,00013354977	-8,2536426e-05
0	-0,55325854	-2538,4597	-0,00020607129	-0,00013946148	-0,00038332312
0	-0,55316275	-2540,0437	-0,00014569331	-0,0001503776	-0,00036820106
0	-0,55348277	-2542,1504	0,00015832284	0,0001213928	-0,00016851191
0	-0,55441523	-2542,6787	-0,00055813638	-0,00063720974	-0,00086762948
0	-0,55400062	-2545,699	0,00085672131	0,0006268968	0,00061592599
0	-0,55514646	-2547,8855	-0,0011048049	-0,0010832282	-0,0014362638
0	-0,55569595	-2549,8931	0,0011256116	0,001118238	0,0010048335
0	-0,55611396	-2552,124	-0,0015677736	-0,0015817374	-0,0019371151
0	-0,55717713	-2553,0991	0,0014509832	0,0013596127	0,0014385103
0	-0,55638701	-2553,6208	-0,0017598287	-0,0018134359	-0,002196061
0	-0,55662578	-2556,2783	0,0015271525	0,0014560012	0,0014788782
0	-0,55828762	-2556,7239	-0,0016897386	-0,0018550658	-0,0021735441
0	-0,55856073	-2558,6719	0,0015860709	0,001547888	0,0015961842
0	-0,55795127	-2559,8333	-0,0018084514	-0,0017997901	-0,0021947899
0	-0,55859572	-2562,2432	0,0015420836	0,0015182646	0,0015582973
0	-0,55954421	-2565,3633	-0,0019559825	-0,0020065883	-0,002397002
0	-0,56038868	-2564,75	0,0018865198	0,0018485038	0,0018582529
0	-0,56116056	-2565,946	-0,0020963361	-0,0021744696	-0,0025423274
0	-0,56121874	-2568,823	0,0019154637	0,0018576898	0,0018914377
0	-0,56189746	-2570,8872	-0,0022116059	-0,0022447966	-0,0025429104
0	-0,56259632	-2571,9631	0,0020725583	0,0020720677	0,0021313813
0	-0,56287873	-2573,1204	-0,002282467	-0,0022932522	-0,0026365246
0	-0,56325793	-2573,7996	0,0018618683	0,0018373994	0,0018298565
0	-0,5641669	-2576,5095	-0,0020181437	-0,0021114289	-0,0024513721
0	-0,56384206	-2575,8088	0,0018789186	0,0018817347	0,0018557605
0	-0,56419486	-2577,3909	-0,0019201298	-0,0020117676	-0,0023078632
0	-0,56571698	-2580,2578	0,001651061	0,0015735459	0,001534739
0	-0,56568122	-2581,1404	-0,0017534994	-0,0018105308	-0,0021921797
0	-0,56645834	-2583,5527	0,0015947002	0,0015910796	0,0015646077
0	-0,5659945	-2583,7727	-0,001815107	-0,0018507622	-0,0022526667
0	-0,56720304	-2583,7783	0,00153656	0,0014260438	0,0014593484
0	-0,56761688	-2588,8074	-0,0014621251	-0,0015167515	-0,0018844366
0	-0,5678829	-2589,5635	0,0012791221	0,0010979763	0,0010877117
0	-0,56852031	-2590,2246	-0,0010789925	-0,0011455013	-0,0014901077
0	-0,5689379	-2593,0964	0,00081445574	0,00071825343	0,00066298421
0	-0,56926048	-2594,1714	-0,00065942132	-0,00062733976	-0,00090298249
0	-0,57030582	-2596,6917	0,00041300358	0,00027266375	0,00016339523
0	-0,57023877	-2597,3652	-0,00051329768	-0,00042546366	-0,00073078764
0	-0,57078373	-2598,6665	0,00023864738	0,00020134874	-4,0832674e-06
0	-0,572047	-2602,0459	-0,00023796008	-0,00017226164	-0,00045283994
0	-0,57211071	-2603,8074	0,00015514767	0,0001311177	-5,5378478e-05
0	-0,57311583	-2604,7939	-0,00034980773	-0,00022767781	-0,00054762489
0	-0,57330763	-2605,5518	6,6555884e-05	4,7427602e-06	-0,00016944003
0	-0,57327598	-2606,5735	-3,3804252e-05	-8,8954257e-05	-0,00033124859
0	-0,57461786	-2609,3818	-0,00024710881	-0,00015489422	-0,00042378181
0	-0,57474822	-2610,2178	0,00014346575	0,00019859392	2,5139379e-05
0	-0,57501864	-2610,8176	-0,00069701474	-0,00071957911	-0,00096626137
0	-0,57493484	-2612,5264	0,00099230127	0,00084043533	0,00083913369
0	-0,57546198	-2615,0845	-0,0012492585	-0,0012985913	-0,0016454583
0	-0,57693052	-2616,7456	0,0012276514	0,0011261461	0,0011876798
0	-0,57544225	-2617,7324	-0,0016331181	-0,001685662	-0,0020164535
0	-0,576837	-2619,355	0,0014927151	0,0014671508	0,0014289665
0	-0,57887137	-2622,3257	-0,0017168516	-0,0018133399	-0,0021319697
0	-0,5786382	-2623,9792	0,0015129105	0,0013889322	0,0014743819
0	-0,57892948	-2624,3071	-0,0017669196	-0,0018107523	-0,0021493947
0	-0,57944918	-2628,1296	0,00165744	0,0016092004	0,0016204499
0	-0,58004373	-2629,5547	-0,0018430616	-0,0019595996	-0,00229163
0	-0,58000201	-2632,0505	0,0016857294	0,0015786536	0,0016196293
0	-0,57998002	-2633,6455	-0,0020013903	-0,0020289649	-0,0024066018
0	-0,58156812	-2634,4351	0,0019097498	0,0018520377	0,0019014401
0	-0,5820874	-2636,3425	-0,0022491186	-0,0022783505	-0,0026180714
0	-0,58229566	-2638,9841	0,0020271444	0,0019582636	0,002037616
0	-0,5825218	-2639,2598	-0,0021525414	-0,0021726189	-0,0025266912
0	-0,5836792	-2641,5767	0,0020557558	0,0020194072	0,0020041503
0	-0,58404243	-2642,2495	-0,0022098396	-0,0022543138	-0,0026292764
0	-0,58398545	-2644,8083	0,0018877969	0,0018831783	0,001876449
0	-0,58473086	-2646,2148	-0,00192815	-0,0019652054	-0,0023260671
0	-0,58506578	-2646,9766	0,0017779381	0,0017703449	0,0017870674
0	-0,58540475	-2650,8955	-0,0020055713	-0,0020563181	-0,0023843434
0	-0,58661997	-2652,9934	0,0017189066	0,0016256629	0,0016619
0	-0,58685243	-2652,6128	-0,0018949196	-0,0019233783	-0,002269845
0	-0,58665907	-2654,283	0,0015726596	0,0014948968	0,0015187985
0	-0,58769399	-2656,0303	-0,0016912675	-0,0017491217	-0,0020801185
0	-0,5878728	-2659,2517	0,0014794999	0,0013340202	0,001450615
0	-0,58837235	-2661,2693	-0,001432179	-0,0014848147	-0,0018269824
0	-0,5888384	-2662,0652	0,0010824213	0,00094403012	0,00092333462
0	-0,59015042	-2666,1941	-0,00089485582	-0,00085099239	-0,0012001885
0	-0,589706	-2666,6382	0,00073728111	0,00056933763	0,00049453863
0	-0,59048569	-2666,9985	-0,00067896984	-0,00067103741	-0,00096896861
0	-0,59105605	-2669,1836	0,00035625926	0,00023714922	0,00013384291
0	-0,59090853	-2670,4272	-0,00034994763	-0,00026776717	-0,00059677399
0	-0,59228092	-2673,9868	0,00022503996	0,0001875055	2,9329458e-05
0	-0,59283972	-2674,8796	-0,00036899623	-0,00029453033	-0,00058652798
0	-0,59255624	-2675,9351	0,00014907005	0,0001114246	-5,5448327e-05
0	-0,59269893	-2678,343	-0,00026943407	-0,00015961006	-0,00043330807
0	-0,59384441	-2679,2883	-3,0334522e-05	-6,1780738e-05	-0,00025583076
0	-0,59468186	-2680,2871	-6,3305379e-08	-5,4653501e-05	-0,00025810179
0	-0,59493929	-2683,5674	-0,00033687882	-0,00037710619	-0,00062574929
0	-0,59510356	-2684,4248	0,00044767812	0,00036080615	0,00025847217
0	-0,59629416	-2681,0945	-0,00086299737	-0,00086760684	-0,0011690191
0	-0,59719121	-2676,8662	0,0010220034	0,00091522641	0,00085753546
0	-0,59709662	-2677,7261	-0,00143241	-0,0015179052	-0,0018347424
0	-0,59668159	-2677,3286	0,0013390478	0,0013502609	0,0013120609
0	-0,59768784	-2679,052	-0,0017670545	-0,0018102427	-0,0021402987
0	-0,59835762	-2681,3169	0,0016729442	0,0015584561	0,0015740375
0	-0,59869701	-2683,5601	-0,0017309274	-0,0017845172	-0,0021099991
0	-0,59975946	-2683,4209	0,0015781014	0,0015126185	0,0015143027
0	-0,59948003	-2686,1331	-0,0017243703	-0,0017768256	-0,0021208106
0	-0,60101897	-2689,769	0,0016089098	0,0015515905	0,0015777211
0	-0,6004982	-2690,9961	-0,0018443685	-0,0019676548	-0,0023803709
0	-0,60188806	-2692,2627	0,0017053172	0,0016968732	0,0017230874
0	-0,60145444	-2693,8247	-0,0020808298	-0,0021167516	-0,0024014059
0	-0,60246921	-2696,948	0,0019421624	0,0018706032	0,0019106471
0	-0,60243493	-2699,3027	-0,0022675074	-0,0023406758	-0,0026061658
0	-0,60268867	-2698,7305	0,002178062	0,0021626686	0,0021585599
0	-0,60442758	-2701,4072	-0,0022387065	-0,0022794905	-0,002609011
0	-0,60429871	-2703,2632	0,0019300942	0,0018972437	0,0019040658
0	-0,60454756	-2706,4934	-0,0022089144	-0,0022158921	-0,0025665667
0	-0,60492754	-2707,9927	0,0018959576	0,0018680564	0,0019319037
0	-0,60463101	-2708,8428	-0,0019139941	-0,0019604114	-0,0022962724
0	-0,60542858	-2712,2612	0,0016778522	0,0016508762	0,0017034023
0	-0,60598814	-2715,8965	-0,0018741929	-0,0019401724	-0,002352884
0	-0,60813689	-2718,5657	0,0018032399	0,0017222509	0,0017077471
0	-0,60824156	-2719,4426	-0,0018710408	-0,0019428226	-0,0023473091
0	-0,60820353	-2721,2561	0,0015668051	0,0014728531	0,0015213656
0	-0,60908234	-2722,3633	-0,001547638	-0,0016162281	-0,0019872868
0	-0,60893184	-2724,7646	0,0013751013	0,0013214083	0,0013327863
0	-0,60983229	-2725,1282	-0,0013278218	-0,0013663865	-0,0016875893
0	-0,61014366	-2727,3438	0,00094655098	0,00081899745	0,0007475983
0	-0,6110605	-2730,9312	-0,00074086251	-0,00076949742	-0,0010442185
0	-0,6111365	-2732,8425	0,0005700328	0,00045448774	0,00035381821
0	-0,61154294	-2735,7407	-0,00054459379	-0,0005679467	-0,00082481018
0	-0,61169082	-2736,6797	0,00027265362	0,00018498133	2,0696752e-05
0	-0,61290675	-2739,3992	-0,00034264484	-0,00018985971	-0,00047112035
0	-0,61309934	-2743,0381	0,0002709394	0,00014708407	-2,8994473e-05
0	-0,61349982	-2744,126	-0,0003904546	-0,00026736729	-0,00054298749
0	-0,61353296	-2747,2542	9,108182e-05	4,0075392e-05	-0,00016566388
0	-0,61406422	-2750,6582	-0,00024060135	-0,00010337564	-0,00042160542
0	-0,61470085	-2752,5327	-6,3598301e-05	-8,1334583e-05	-0,00028248783
0	-0,61477089	-2755,3184	5,6255092e-05	6,1909668e-05	-0,00015649042
0	-0,61406606	-2758,0605	-0,00049732975	-0,00054615329	-0,00080189109
0	-0,61603415	-2760,9587	0,00077627483	0,00060346822	0,00054589665
0	-0,61618352	-2763,4468	-0,0010139813	-0,00098682253	-0,0013374324
0	-0,61669052	-2764,0889	0,0010909092	0,0010511732	0,00094734703
0	-0,61704963	-2766,1812	-0,0015505328	-0,0016129111	-0,0019914275
0	-0,61799216	-2768,9553	0,0015184302	0,0014289075	0,0014710615
0	-0,61810541	-2770,021	-0,0017575492	-0,0018095273	-0,0021941145
0	-0,61797535	-2772,0144	0,0014790989	0,00139717	0,0014454029
0	-0,61931908	-2774,6697	-0,001740003	-0,001840513	-0,0021926723
0	-0,6196264	-2776,8557	0,001596717	0,001547626	0,0015595068
0	-0,62147605	-2780,4565	-0,0017270065	-0,0017907149	-0,0021521214
0	-0,62213057	-2781,1235	0,0015851043	0,0015392909	0,0015211441
0	-0,62195134	-2781,969	-0,001931221	-0,0020049876	-0,0023639342
0	-0,62207508	-2783,978	0,0018638839	0,0017927642	0,0018626272
0	-0,62250233	-2784,7715	-0,0021471456	-0,0021421057	-0,0024769905
0	-0,62287116	-2789,2478	0,0019690967	0,0019007322	0,0018960931
0	-0,62421227	-2791,5894	-0,0022282079	-0,0021900979	-0,0025789544
0	-0,62408376	-2792,7534	0,0021443877	0,0021098694	0,0020802596
0	-0,62489247	-2795,604	-0,0022602482	-0,0023062436	-0,0026414061
0	-0,62481725	-2797,2476	0,0018477046	0,0018194786	0,0018803254
0	-0,62569153	-2799,8245	-0,0020932164	-0,0021075162	-0,0024878411
0	-0,62663108	-2800,248	0,0019316679	0,0018660534	0,001865322
0	-0,62573701	-2801,323	-0,0019608194	-0,0019480677	-0,0023930233
0	-0,62774193	-2807,157	0,0017265925	0,0015859054	0,0016410627
0	-0,62823033	-2807,0876	-0,0018028885	-0,0018897107	-0,0022587625
0	-0,62791145	-2807,429	0,0015877159	0,0015997863	0,0015948636
0	-0,62852168	-2810,4133	-0,0018028044	-0,0018751372	-0,0022195876
0	-0,62961429	-2812,4136	0,0015938398	0,0015573091	0,0015779019
0	-0,62900668	-2812,5505	-0,0015558925	-0,0015626302	-0,0019327236
0	-0,63021594	-2814,7893	0,0012611608	0,0010962103	0,0010937621
0	-0,63010937	-2815,1833	-0,0010802242	-0,0011784582	-0,0014700016
0	-0,63020104	-2819,2043	0,00085939059	0,00074537657	0,00068746821
0	-0,63170379	-2822,3806	-0,00077069306	-0,00071140658	-0,0010399405
0	-0,63175523	-2823,7681	0,00040615967	0,00029517789	0,00016549893
0	-0,63321775	-2824,8826	-0,00046048875	-0,0004688483	-0,00069466647
0	-0,63243693	-2826,2632	0,00031617281	0,00017921251	5,3601325e-05
0	-0,63294321	-2829,929	-0,00037515623	-0,0002815036	-0,00051737146
0	-0,63376611	-2832,7632	9,3281786e-05	0,00011052398	-7,3161646e-05
0	-0,63459945	-2832,3213	-0,00024717284	-0,0001584187	-0,00047877087
0	-0,63380527	-2836,4683	4,4051783e-05	-3,8274302e-05	-0,00018662919
0	-0,63521415	-2838,5317	-0,00010218301	-0,00018657942	-0,00035631272
0	-0,63594133	-2839,0066	-0,00015829214	-0,00011775948	-0,00036864716
0	-0,63632953	-2840,3477	0,0002049008	0,00021028434	6,1612809e-06
0	-0,63705629	-2842,8918	-0,00067295891	-0,00072790048	-0,00095702207
0	-0,63704252	-2846,6599	0,00091403286	0,0007292144	0,0006988488
0	-0,63810277	-2847,6157	-0,0011762514	-0,0012354979	-0,0015964205
0	-0,63779169	-2847,2622	0,0012494082	0,0011438052	0,0011563792
0	-0,63897669	-2851,8657	-0,0017108949	-0,0017098872	-0,0020723189
0	-0,64023101	-2854,5439	0,0015142299	0,0014377978	0,0014418756
0	-0,63907802	-2854,5125	-0,0017294013	-0,0017818187	-0,0021577762
0	-0,63876283	-2857,0242	0,0014750535	0,0014399649	0,0015231153
0	-0,64065343	-2858,0842	-0,0017696449	-0,0018032816	-0,0021837188
0	-0,63973999	-2860,8098	0,0016377593	0,0015950558	0,0016349579
0	-0,64202619	-2865,1274	-0,0018765407	-0,0018525798	-0,0022051847
0	-0,6428324	-2865,2129	0,0016229594	0,0015740403	0,0015769365
0	-0,64273179	-2866,4873	-0,0019784425	-0,0020068998	-0,0024190587
0	-0,64219499	-2868,3674	0,0019080653	0,0018583315	0,0018597539
0	-0,64268595	-2870,4143	-0,0022283944	-0,0022482013	-0,0025897834
0	-0,64362657	-2874,1301	0,0020589468	0,0020221628	0,0019721
0	-0,64442044	-2875,4446	-0,0022144588	-0,0021959485	-0,0025684147
0	-0,64461493	-2877,522	0,0020186179	0,0019867483	0,0019873467
0	-0,64562035	-2878,6609	-0,0022583513	-0,0023045684	-0,0026173401
0	-0,64613074	-2877,1677	0,001939795	0,0018278121	0,0018500786
0	-0,64609164	-2879,6006	-0,0019417551	-0,0020174943	-0,0023714623
0	-0,64582342	-2882,0986	0,0018589805	0,0017784707	0,0017942318
0	-0,64774156	-2883,771	-0,0020005757	-0,0020818	-0,0024350267
0	-0,6475035	-2885,1313	0,0017652604	0,001759883	0,0016915002
0	-0,64788091	-2886,7603	-0,0018000624	-0,0018839979	-0,0022469775
0	-0,64900851	-2891,1147	0,0017587221	0,0016635671	0,001641278
0	-0,64921862	-2892,0767	-0,0017703016	-0,0017858723	-0,0021503672
0	-0,65000689	-2892,2769	0,0015203662	0,0015089312	0,0015119151
0	-0,64985418	-2895,5542	-0,0013760026	-0,0014739915	-0,0018293869
0	-0,65120232	-2896,7393	0,0010698517	0,00097978441	0,00084687857
0	-0,65179467	-2899,9688	-0,0008856639	-0,00092547457	-0,0012501485
0	-0,65158236	-2900,3254	0,00085405243	0,00061465538	0,00059179543
0	-0,6524846	-2900,7656	-0,00067867781	-0,00062580453	-0,00095244375
0	-0,65232146	-2903,0896	0,00029798428	0,0002059649	7,8502781e-05
0	-0,65352321	-2906,0857	-0,0004040511	-0,00036907208	-0,00061421096
0	-0,65378582	-2907,4929	0,00033267762	0,00018644394	7,2391776e-05
0	-0,65373629	-2911,1306	-0,00038488282	-0,00029807197	-0,00057685096
0	-0,65399337	-2913,8215	6,9581547e-05	8,7047665e-05	-0,00015233112
0	-0,65488446	-2915,6553	-0,00022966405	-0,00013602112	-0,00043627043
0	-0,65546668	-2918,9238	1,0922558e-05	-4,6400673e-05	-0,00016347105
0	-0,65615249	-2919,053	-1,6160902e-05	-0,00013299155	-0,00029483606
0	-0,6564256	-2921,8352	-0,00031444474	-0,00037735284	-0,00061341235
0	-0,65665728	-2924,3828	0,00047572592	0,0003470463	0,00027218973
0	-0,65737551	-2925,4502	-0,00072017126	-0,00076578069	-0,0010327278
0	-0,65839815	-2928,3313	0,00092515798	0,00087631645	0,00077758922
0	-0,65797269	-2929,0508	-0,0014055355	-0,0015024254	-0,0018122608
0	-0,65872145	-2931,5461	0,0013897842	0,0012532743	0,0012693709
0	-0,65901244	-2934,1326	-0,0016772241	-0,0016951388	-0,0021352433
0	-0,65964574	-2934,7495	0,0014845441	0,0014170972	0,0014762315
0	-0,66014457	-2937,5071	-0,0017698799	-0,0018370855	-0,0022032473
0	-0,66089261	-2939,7703	0,0015238272	0,0014818792	0,001525255
0	-0,66099167	-2942,093	-0,0017138509	-0,0017448717	-0,0021163328
0	-0,66210777	-2944,7537	0,0015740886	0,00154488	0,0015333624
0	-0,66189355	-2945,4299	-0,0019285124	-0,0019781785	-0,0023373875
0	-0,66344774	-2948,0676	0,0017153982	0,0016387522	0,0016309631
0	-0,66272092	-2950,4172	-0,0019895588	-0,00206452	-0,0023866461
0	-0,6645661	-2951,0195	0,0018853712	0,0018510189	0,0018409459
0	-0,66376144	-2953,2148	-0,0022944896	-0,0022952005	-0,0026680396
0	-0,66421628	-2955,5371	0,0021821035	0,0021863587	0,002156904
0	-0,66510999	-2959,446	-0,0022043996	-0,0022370315	-0,0025825626
0	-0,66540468	-2961,4004	0,00187147	0,0018780993	0,0019007225
0	-0,66563749	-2960,6384	-0,0022244477	-0,0021988961	-0,0025763309
0	-0,66666603	-2964,0405	0,0019529725	0,0018691132	0,0018968225
0	-0,6660983	-2966,7493	-0,0018744814	-0,0018729623	-0,002261468
0	-0,66813046	-2967,1643	0,0016803856	0,0016465109	0,0016601051
0	-0,66771543	-2969,365	-0,0018979643	-0,001970245	-0,0023331856
0	-0,66836512	-2972,2275	0,0017525583	0,001683816	0,0016998642
0	-0,66899657	-2971,877	-0,0019022904	-0,0019305788	-0,0022664918
0	-0,66949016	-2974,9507	0,0015958295	0,0015380937	0,0015568627
0	-0,6699819	-2976,0732	-0,001672994	-0,0016566344	-0,0020538054
0	-0,67048818	-2978,2207	0,0013609993	0,0012823	0,0012772753
0	-0,67142397	-2981,2832	-0,001317181	-0,00136459	-0,0016795363
0	-0,67227781	-2980,481	0,00087929086	0,00089773478	0,00080051494
0	-0,67176747	-2983,3494	-0,00076213706	-0,00076969183	-0,001114447
0	-0,67136586	-2984,449	0,00053875434	0,00038773339	0,0003197242
0	-0,67254716	-2988,5945	-0,00051790802	-0,0005224637	-0,00084282737
0	-0,67385286	-2992,5032	0,00027419149	0,00020000633	7,8816156e-05
0	-0,67405438	-2993,3633	-0,00034112149	-0,00026947178	-0,00059638574
0	-0,67385471	-2995,321	0,00034366405	0,0001770712	5,8823935e-05
0	-0,67489892	-2997,7219	-0,00028446055	-0,00023680652	-0,00052762852
0	-0,67512953	-2998,6868	5,1635627e-05	1,6022386e-05	-0,00013899145
0	-0,67543125	-3002,2788	-0,00025700871	-0,0002134066	-0,00042796216
0	-0,67574084	-3004,4785	-5,1521376e-05	-3,0818046e-05	-0,00027620132
0	-0,67716539	-3005,6077	6,7611967e-05	4,8744114e-05	-0,00012195291
0	-0,67660064	-3007,8044	-0,00052602543	-0,00049547816	-0,00079287949
0	-0,67741424	-3009,9629	0,00065658806	0,00045557827	0,00040559273
0	-0,67806691	-3011,7195	-0,00097931467	-0,00095835899	-0,0013166135
0	-0,67833698	-3013,2148	0,0010496568	0,00098180224	0,00092460081
0	-0,67879075	-3014,0149	-0,0015473851	-0,0015997874	-0,0019578601
0	-0,67942291	-3016,7073	0,0014870233	0,0013930779	0,0013865328
0	-0,68008566	-3019,3105	-0,0017165472	-0,0017564512	-0,0021881266
0	-0,68072492	-3021,7344	0,0015108156	0,0015010469	0,0015155612
0	-0,68115556	-3023,9807	-0,001829695	-0,0018409016	-0,002246228
0	-0,68143195	-3025,8269	0,0015631147	0,0015760431	0,0015540018
0	-0,68143308	-3028,7236	-0,0016872422	-0,0017224466	-0,0021539456
0	-0,68276411	-3030,7888	0,0015844469	0,0015261271	0,0015155521
0	-0,6820507	-3030,7122	-0,0019188747	-0,0020196547	-0,0023792665
0	-0,68431348	-3035,4714	0,0017610426	0,0017606482	0,0017313886
0	-0,68365335	-3036,1038	-0,0021198662	-0,0021245664	-0,0024858811
0	-0,68414956	-3038,1001	0,001975137	0,0018711527	0,0019094227
0	-0,68499672	-3040,8062	-0,0022794851	-0,0022324317	-0,0026169803
0	-0,68625361	-3041,7263	0,002167488	0,0021585159	0,0021168489
0	-0,68570489	-3043,0247	-0,0023044276	-0,0023034546	-0,0026600796
0	-0,6863851	-3045,05	0,0018252626	0,0018095961	0,0018440203
0	-0,68669468	-3046,3042	-0,0020831239	-0,00208195	-0,0024733157
0	-0,6882869	-3051,1379	0,0019024548	0,0018760622	0,0018966912
0	-0,68828613	-3052,6697	-0,0019611265	-0,0020005803	-0,0023578438
0	-0,68796837	-3053,3779	0,0016321793	0,0016432764	0,0016342853
0	-0,68894738	-3056,4092	-0,0018227044	-0,0018267748	-0,0022386785
0	-0,68932474	-3055,6582	0,0015642125	0,0015822942	0,0015931816
0	-0,68951583	-3059,1843	-0,0018454756	-0,0019268667	-0,002315517
0	-0,6908223	-3061,9236	0,0016410087	0,0016193225	0,0015413773
0	-0,69131589	-3062,4644	-0,0015311898	-0,0015759405	-0,0019397211
0	-0,69180501	-3065,4971	0,0012017525	0,0011042914	0,0010911763
0	-0,69180095	-3068,0745	-0,0011663859	-0,0012511753	-0,0015444392
0	-0,69195777	-3070,4419	0,00091769581	0,00082546723	0,00078195304
0	-0,69177634	-3072,8071	-0,00074152893	-0,00064724754	-0,00099931646
0	-0,69285744	-3073,8794	0,00042475812	0,00029321425	0,00014807571
0	-0,694089	-3077,5813	-0,00046943818	-0,00040544677	-0,00076256803
0	-0,69484001	-3078,7417	0,00037470777	0,00028648239	0,00017284947
0	-0,69370198	-3077,8882	-0,00037810585	-0,00031655523	-0,00058301457
0	-0,69461763	-3082,1118	0,00014895514	0,00010646589	-6,9643356e-05
0	-0,69497937	-3084,179	-0,00029358602	-0,00018435006	-0,00047985284
0	-0,69718885	-3086,6978	0,0001377798	4,8690417e-05	-0,00014304693
0	-0,69592226	-3088,2456	-0,00016804329	-0,00019825471	-0,00045114057
0	-0,69706029	-3089,3064	-0,00022790713	-0,00017754952	-0,00041195273
0	-0,69772601	-3092,8762	0,00014224809	0,00021016807	6,3544576e-06
0	-0,69744062	-3094,1477	-0,00057006883	-0,00064624462	-0,00089777639
0	-0,69811791	-3095,55	0,00087796198	0,0006631313	0,0005969936
0	-0,69828069	-3097,3987	-0,0010496139	-0,0010269076	-0,0014539217
0	-0,6989401	-3099,2229	0,0012405494	0,0011383257	0,0010903759
0	-0,69979018	-3102,4309	-0,0016088723	-0,0016573189	-0,0020079401
0	-0,69964564	-3103,0503	0,0014541948	0,0014134574	0,0013923004
0	-0,70061499	-3104,5657	-0,0017565887	-0,0018045526	-0,0021792951
0	-0,70078075	-3107,6592	0,0016031115	0,0015288056	0,0015328352
0	-0,70109069	-3111,5676	-0,0017916247	-0,0018216133	-0,0021593948
0	-0,70211476	-3113,436	0,0016397671	0,0015419438	0,0015362692
0	-0,702326	-3114,7634	-0,0018429754	-0,0018632407	-0,0022557683
0	-0,70379376	-3116,3816	0,0015645609	0,0015666761	0,0015583911
0	-0,70345771	-3120,2043	-0,0019201782	-0,0019352003	-0,0023532931
0	-0,70374459	-3122,1252	0,0019157407	0,0018611136	0,0018679232
0	-0,7043559	-3121,5745	-0,0022193375	-0,0022420874	-0,002609669
0	-0,70554167	-3124,5286	0,0020075336	0,0019944538	0,0019668352
0	-0,70559347	-3126,7456	-0,0021532271	-0,002195847	-0,0025452906
0	-0,70593506	-3128,9482	0,0020652951	0,0019770656	0,0019965353
0	-0,70645249	-3131,3767	-0,0023318429	-0,0023196996	-0,0026813212
0	-0,70697331	-3132,3254	0,0018882668	0,0018929889	0,0018318549
0	-0,70786846	-3134,533	-0,001927194	-0,001937796	-0,0023633249
0	-0,70832372	-3136,5723	0,001899238	0,0018332753	0,0018803335
0	-0,70817357	-3136,3579	-0,0020379364	-0,0020583549	-0,0024861752
0	-0,70928597	-3139,4116	0,0016701187	0,0017521631	0,0016821616
0	-0,70920998	-3143,3611	-0,0018089148	-0,0018673482	-0,0022925243
0	-0,71059394	-3145,3982	0,0015413931	0,0015442867	0,0015291874
0	-0,71107972	-3146,946	-0,0017561348	-0,0017693157	-0,0021607387
0	-0,71146822	-3147,5647	0,0014637288	0,0014383799	0,0014349109
0	-0,71177334	-3150,2922	-0,0014170462	-0,0014513272	-0,001840848
0	-0,71216154	-3153,9182	0,0010632885	0,00099701877	0,00091674138
0	-0,71325749	-3153,7324	-0,0010085235	-0,0010457112	-0,001397384
0	-0,71304107	-3156,4907	0,00084584305	0,00063409191	0,00056346704
0	-0,71257615	-3158,0842	-0,00062555814	-0,00054809148	-0,00088984868
0	-0,71396863	-3161,9751	0,00032457887	0,00024652501	0,00010042168
0	-0,71428865	-3165,917	-0,00043713473	-0,00041618609	-0,00071625115
0	-0,71533734	-3165,5276	0,000368557	0,00025086265	7,8862795e-05
0	-0,71478039	-3167,917	-0,00027692289	-0,0002456666	-0,0005801621
0	-0,71623659	-3171,2229	7,1148177e-05	0,00010457283	-0,00014121782
0	-0,71673954	-3171,9485	-0,00029269254	-0,00024395646	-0,00052669499
0	-0,71614832	-3174,2905	7,2104463e-05	1,7918792e-05	-0,00023172244
0	-0,71707404	-3175,9814	5,6530689e-06	-7,7989098e-05	-0,00024692592
0	-0,71736014	-3179,146	-0,00028549685	-0,00030809271	-0,00060798373
0	-0,71842337	-3181,2361	0,00034131372	0,00034276614	0,00014359764
0	-0,71871132	-3181,0884	-0,00069528358	-0,00071895687	-0,0010927578
0	-0,71854258	-3183,6792	0,00095305085	0,00082814804	0,00082865567
0	-0,71898627	-3185,2849	-0,0013899994	-0,0014857716	-0,0017769748
0	-0,7208634	-3187,4644	0,0013035414	0,0012202199	0,0011993974
0	-0,72066188	-3189,8064	-0,0016298743	-0,0016945922	-0,0020731688
0	-0,7209208	-3190,4324	0,0015169553	0,001475608	0,0013930581
0	-0,72254354	-3193,5818	-0,0017361614	-0,0018581388	-0,0022527892
0	-0,72206372	-3196,8184	0,0015688792	0,0015544002	0,001485388
0	-0,72365254	-3197,0815	-0,001692813	-0,001755542	-0,0021076303
0	-0,72382092	-3200,1709	0,0016207702	0,0015637201	0,0016171481
0	-0,72340739	-3200,323	-0,0019029926	-0,0019244575	-0,0023565223
0	-0,72350574	-3203,6978	0,0017003816	0,0016144966	0,0016414223
0	-0,72450191	-3207,6482	-0,0019499743	-0,0020058155	-0,0023989917
0	-0,72477758	-3207,9722	0,0019429863	0,0019433323	0,0019014546
0	-0,72546118	-3209,2607	-0,0022291976	-0,0023100039	-0,0026706657
0	-0,72580016	-3213,0305	0,0021408007	0,0021128247	0,0020638402
0	-0,72693044	-3214,614	-0,0021524727	-0,0022217042	-0,0025998268
0	-0,72797763	-3216,0991	0,0019705726	0,0019335721	0,0019218215
0	-0,72757673	-3216,7336	-0,0021820092	-0,0022334654	-0,0025388359
0	-0,72677249	-3218,7668	0,0019297738	0,0018226601	0,0018673831
0	-0,7272929	-3222,6575	-0,001921586	-0,0018800104	-0,0022880037
0	-0,72871894	-3224,2266	0,0016837047	0,0016946418	0,0016847288
0	-0,72899163	-3226,0183	-0,0018725503	-0,0018868897	-0,0023378904
0	-0,72947109	-3228,8359	0,0018085508	0,0017281505	0,0016841668
0	-0,73071009	-3230,6516	-0,0019427364	-0,0019403424	-0,0022995407
0	-0,73090267	-3232,5105	0,0016170597	0,0015570831	0,0015610849
0	-0,73092729	-3233,6943	-0,0016077838	-0,0016900238	-0,002029412
0	-0,73254889	-3235,342	0,001371603	0,0012882872	0,0012723067
0	-0,73287785	-3238,8147	-0,0013474746	-0,0013968301	-0,001795421
0	-0,73295534	-3240,1016	0,00098828727	0,00095291121	0,00089056732
0	-0,73250121	-3242,2917	-0,00086940482	-0,0008080313	-0,001134718
0	-0,73339826	-3244,9944	0,00062932965	0,0004549328	0,00032741611
0	-0,73334241	-3246,2031	-0,00054409221	-0,00055817451	-0,0009322681
0	-0,73408335	-3249,4939	0,00035876496	0,00027016053	0,00013405363
0	-0,7349748	-3252,0044	-0,00039167906	-0,00029571631	-0,00064510712
0	-0,73584247	-3252,5649	0,00024367521	0,00013424768	-1,0999138e-05
0	-0,73592216	-3255,3083	-0,00028174164	-0,00027349204	-0,0006320519
0	-0,73698163	-3255,856	0,00018090312	0,0001296743	-5,2399409e-05
0	-0,73704493	-3256,2654	-0,00030168908	-0,00017850543	-0,00050303066
0	-0,73678941	-3259,5039	-4,1391424e-05	-7,7072036e-05	-0,00031032512
0	-0,73809361	-3261,144	7,3512332e-05	2,0904554e-05	-0,00019189727
0	-0,73851496	-3265,085	-0,00041130304	-0,00048657545	-0,00075427006
0	-0,73955542	-3266,0063	0,00060717476	0,0004603822	0,00037717531
0	-0,73931962	-3266,5781	-0,00096135546	-0,00089903234	-0,0012888021
0	-0,73938817	-3270,6523	0,0010366463	0,00095733296	0,00091621623
0	-0,74096173	-3273,0078	-0,001401987	-0,0015395922	-0,001887732
0	-0,74090248	-3274,8579	0,0014444548	0,001359267	0,0013098496
0	-0,74164832	-3277,6489	-0,0017139274	-0,0017949463	-0,0021457726
0	-0,74176717	-3278,9087	0,0015704439	0,0015291794	0,0015042983
0	-0,74278677	-3283,3491	-0,0017405412	-0,0018211302	-0,0021482506
0	-0,7435143	-3285,2378	0,0016274949	0,0015879221	0,0015492674
0	-0,7436406	-3284,0916	-0,0017716468	-0,0018339605	-0,002191409
0	-0,74397397	-3285,9888	0,0015396032	0,0015014898	0,0015431389
0	-0,74454063	-3288,0398	-0,0019200062	-0,0019804279	-0,0023531618
0	-0,74347407	-3290,1919	0,0018489803	0,001732644	0,0017353751
0	-0,74571741	-3293,8745	-0,0020317694	-0,0021404247	-0,0025021478
0	-0,74509454	-3294,3894	0,0019374641	0,0019118648	0,001892495
0	-0,74631572	-3298,5662	-0,0022561976	-0,0022838686	-0,0026272691
0	-0,74714124	-3300,2576	0,0021610614	0,0021355951	0,0021272751
0	-0,74653399	-3301,6257	-0,0022858551	-0,0023369582	-0,0026871427
0	-0,74816382	-3303,5713	0,0019376422	0,0018758079	0,00185887
0	-0,74905193	-3305,3589	-0,0020982379	-0,0020969652	-0,0024630064
0	-0,74870884	-3307,6912	0,0019432083	0,0019070061	0,0019036892
0	-0,74816418	-3310,0444	-0,0017946595	-0,0018214849	-0,0021813968
0	-0,74954665	-3309,8977	0,0016394511	0,0016399713	0,0015747014
0	-0,75019372	-3314,2405	-0,0017729511	-0,0018294768	-0,002211818
0	-0,75056815	-3316,2634	0,0016625448	0,0016877252	0,001664216
0	-0,75132698	-3316,937	-0,0019059143	-0,001942959	-0,0023338122
0	-0,75117797	-3319,0908	0,0015577485	0,001535889	0,001551803
0	-0,75213313	-3321,4053	-0,0015291874	-0,0016087083	-0,0019985526
0	-0,75190067	-3324,6489	0,0013299095	0,0012462717	0,0012268818
0	-0,75196552	-3326,0662	-0,001260339	-0,0014081337	-0,0017148989
0	-0,75386465	-3326,3767	0,00094947388	0,00086607033	0,00074733427
0	-0,75346267	-3328,5796	-0,00072760537	-0,00073588267	-0,0010896735
0	-0,75388885	-3330,7485	0,00040237544	0,00030265961	0,0001895977
0	-0,75428039	-3332,1243	-0,0005294077	-0,00054434408	-0,00089427741
0	-0,75526422	-3336,1572	0,00032048667	0,00023195156	9,4712741e-05
0	-0,7557947	-3337,7361	-0,00025954822	-0,00019673898	-0,00052761583
0	-0,75558907	-3340,042	0,00016534672	0,00010965581	-8,6280488e-05
0	-0,75625068	-3342,9849	-0,00033786913	-0,00026254798	-0,00060496817
0	-0,75697863	-3343,6921	0,0001459255	4,6370842e-05	-9,4233692e-05
0	-0,7577222	-3346,3313	-0,00016717467	-0,00018570194	-0,00045803149
0	-0,75729859	-3348,988	-0,00015869091	-8,9668174e-05	-0,00039236867
0	-0,75892138	-3352,4832	8,2607308e-05	6,3916523e-05	-0,00013153454
0	-0,75851941	-3354,3811	-0,00051924901	-0,00055073365	-0,00080585398
0	-0,75961387	-3354,8589	0,0008169646	0,00064030034	0,00059646188
0	-0,75986159	-3357,9414	-0,0011211926	-0,0011373184	-0,0014899361
0	-0,76110476	-3359,8442	0,0010724198	0,0010115869	0,000939049
0	-0,76102614	-3358,8765	-0,0014549729	-0,0015522063	-0,0019138812
0	-0,76211506	-3361,9602	0,0014582437	0,0014147596	0,0013029083
0	-0,76243168	-3363,7161	-0,0017872457	-0,0018232489	-0,0021832804
0	-0,76265186	-3364,2517	0,0015577392	0,0015373215	0,0014931752
0	-0,76293236	-3366,9983	-0,0016923057	-0,0018040313	-0,0021866686
0	-0,76314247	-3368,7214	0,0016224175	0,0016100447	0,0016090005
0	-0,76369011	-3372,2722	-0,0018619038	-0,0018961895	-0,0022731635
0	-0,76515746	-3375,3103	0,0015603768	0,0014844548	0,0015012714
0	-0,76453573	-3375,179	-0,0018946517	-0,0019325614	-0,0023138456
0	-0,76516682	-3377,9126	0,0018755373	0,0018420402	0,0018368351
0	-0,76666474	-3379,8416	-0,002153856	-0,0021936412	-0,0025531691
0	-0,76757145	-3382,2747	0,0020103529	0,0019682965	0,0019420481
0	-0,76685584	-3384,6104	-0,0021595128	-0,0022059635	-0,002604468
0	-0,76787174	-3385,46	0,0021067422	0,002050732	0,0020449338
0	-0,76770371	-3387,7698	-0,0022738299	-0,0022975008	-0,0026761112
0	-0,76948404	-3391,5203	0,001939218	0,0019017153	0,0019360298
0	-0,76897591	-3392,3621	-0,0019601909	-0,0019555788	-0,0023396956
0	-0,76909435	-3395,4929	0,0018674672	0,001822305	0,0018278465
0	-0,76952243	-3396,3684	-0,0019982294	-0,0020203521	-0,0024720565
0	-0,77001786	-3399,1619	0,0016895566	0,00167727	0,0016785656
0	-0,7704072	-3403,0449	-0,0017904409	-0,0018881204	-0,0022625739
0	-0,77182949	-3405,3999	0,0015912366	0,0015253879	0,001537964
0	-0,77246761	-3407,3887	-0,0017392595	-0,0017830298	-0,0021453779
0	-0,77268553	-3408,3721	0,0015588917	0,0015076438	0,0015338431
0	-0,77233875	-3409,2815	-0,0015065328	-0,0015916954	-0,001965418
0	-0,77276194	-3412,4268	0,0012128038	0,0010985292	0,001154019
0	-0,77362841	-3414,2598	-0,0010760309	-0,0011065586	-0,0014484888
0	-0,77474302	-3417,3938	0,00090705539	0,0007452264	0,0006265447
0	-0,77493715	-3421,4026	-0,00074437761	-0,00076894241	-0,001097758
0	-0,77660418	-3420,2302	0,00043414274	0,00035286386	0,00021907236
0	-0,77535141	-3422,1035	-0,0004056071	-0,00042349828	-0,00068068906
0	-0,77684855	-3424,2839	0,00033268065	0,00020944062	4,1324893e-05
0	-0,77644736	-3426,575	-0,00023778476	-0,00029182425	-0,00054056168
0	-0,77760667	-3429,9075	0,00018431382	0,00010464806	-8,3074265e-05
0	-0,77742785	-3430,9456	-0,00030589578	-0,00021773201	-0,00061767665
0	-0,77768975	-3432,2075	5,9274251e-05	6,4515916e-06	-0,00021608757
0	-0,77834797	-3436,3862	-7,6689314e-05	-0,00011875774	-0,00038404949
0	-0,77941829	-3438,7134	-8,9351008e-05	-0,00013051234	-0,00043611298
0	-0,78001207	-3440,6455	0,0001808641	0,00019322179	3,6152051e-06
0	-0,78003776	-3441,04	-0,00064508599	-0,00061516417	-0,00096255384
0	-0,77970326	-3443,1755	0,00087253714	0,00076372869	0,00064152339
0	-0,78163183	-3447,9458	-0,0011915999	-0,0013482075	-0,0016503225
0	-0,78123027	-3448,0474	0,0012530661	0,001127785	0,0011074806
0	-0,78142214	-3450,4731	-0,001554713	-0,0016271543	-0,0019669067
0	-0,78240263	-3453,3782	0,0014859715	0,0013926629	0,0014562894
0	-0,78299415	-3453,9902	-0,001730429	-0,0017984632	-0,0021869706
0	-0,78297073	-3456,0261	0,00156982	0,0015002069	0,0015020934
0	-0,78453493	-3458,2654	-0,0017376337	-0,0018612195	-0,0021721453
0	-0,78415799	-3459,8997	0,0016456937	0,0015630658	0,0016004916
0	-0,78516042	-3464,489	-0,0019012807	-0,0019475438	-0,0023536587
0	-0,78517497	-3464,9475	0,0016693388	0,0016234306	0,0016732831
0	-0,78660774	-3467,3701	-0,0019214388	-0,0019509472	-0,0023293169
0	-0,78716612	-3468,3508	0,0019125091	0,0018465883	0,0018101217
0	-0,78708494	-3467,302	-0,0022151538	-0,0022544521	-0,0026069034
0	-0,78702831	-3470,4011	0,0021065637	0,0020981857	0,0019910361
0	-0,78808296	-3473,9753	-0,0022297348	-0,0022620391	-0,0026205201
0	-0,78936702	-3475,5403	0,0019903835	0,0018839514	0,0019272625
0	-0,788486	-3478,7666	-0,002207465	-0,0022576968	-0,0026418413
0	-0,78940576	-3480,1787	0,0019926229	0,001972639	0,0019327246
0	-0,79010427	-3481,8298	-0,0019004543	-0,0020181013	-0,0023307367
0	-0,79063177	-3484,6343	0,0017070631	0,0017155878	0,0016513742
0	-0,79087687	-3487,125	-0,0019335046	-0,0020123217	-0,0023761666
0	-0,79150015	-3491,7429	0,001804993	0,0017369995	0,0017529338
0	-0,7917363	-3493,0366	-0,0018577018	-0,0019296898	-0,0023308012
0	-0,79155976	-3494,9243	0,00164484	0,001570082	0,0015657609
0	-0,79213977	-3496,8376	-0,0016818675	-0,0017203962	-0,002130162
0	-0,79347903	-3498,3533	0,0015400911	0,001494165	0,0014715396
0	-0,79353637	-3499,9224	-0,0015114723	-0,0016020423	-0,0019227188
0	-0,79469532	-3502,4185	0,0011212035	0,0010699769	0,00099320058
0	-0,79509169	-3503,4138	-0,00092939154	-0,00096462539	-0,0012797648
0	-0,79596865	-3506,634	0,00079923612	0,00054711773	0,00048132261
0	-0,79538822	-3507,623	-0,0007097745	-0,00075561897	-0,0010403238
0	-0,79624242	-3508,3945	0,00043460794	0,00032595955	0,00018334635
0	-0,79731417	-3511,3721	-0,00030681051	-0,00027365895	-0,00060705619
0	-0,79784322	-3513,8479	0,00028919088	0,00018082967	2,0395819e-05
0	-0,79772735	-3516,1611	-0,00036862135	-0,00038832106	-0,00066755101
0	-0,79885387	-3518,2456	0,00017196937	0,00010288437	-0,00011344855
0	-0,79853982	-3517,251	-0,00021994341	-0,00019427069	-0,00047644303
0	-0,79924613	-3522,2319	4,7291927e-05	2,8219074e-05	-0,00020376334
0	-0,79967046	-3524,7666	5,593113e-05	-5,071488e-06	-0,00013667508
0	-0,79943424	-3526,4426	-0,0001588665	-0,00028557479	-0,00052735012
0	-0,80088413	-3529,5244	0,00049188623	0,00032027529	0,00021787091
0	-0,80069971	-3530,8076	-0,00078034215	-0,000766062	-0,0010827747
0	-0,80156773	-3533,3479	0,00087247632	0,00076094235	0,00066690886
0	-0,80157554	-3534,9565	-0,0013145009	-0,001380887	-0,0017373464
0	-0,80243051	-3536,03	0,0013471771	0,0012546169	0,0012055761
0	-0,80262685	-3539,0264	-0,0016470078	-0,0017435431	-0,0021168233
0	-0,80411506	-3541,1643	0,0014792751	0,0014101487	0,0013680169
0	-0,80370605	-3541,2891	-0,0016858783	-0,0017548898	-0,0021632768
0	-0,80470407	-3544,7122	0,0015770367	0,0015347847	0,0015291674
0	-0,80450141	-3547,6345	-0,0017524579	-0,0018652277	-0,0021968402
0	-0,80587935	-3551,0657	0,0015486684	0,0014617471	0,0014708217
0	-0,80649704	-3552,4624	-0,0018983575	-0,0019284249	-0,0022737298
0	-0,80592895	-3552,0845	0,0017867973	0,0017090241	0,0017848496
0	-0,80650896	-3556,2813	-0,0019996259	-0,0020704514	-0,0023795175
0	-0,8073017	-3559,3621	0,0018732139	0,0018335715	0,0018139241
0	-0,80707932	-3559,8362	-0,0021038658	-0,0022494639	-0,0025609315
0	-0,80860519	-3562,2751	0,0021488853	0,0020754482	0,0021350628
0	-0,80927199	-3563,4558	-0,0023481736	-0,0024091653	-0,0027917377
0	-0,80927837	-3566,0967	0,0019680518	0,0019485155	0,0019388318
0	-0,81047451	-3568,429	-0,0020882143	-0,0021531975	-0,0025213105
0	-0,80925894	-3569,7695	0,0019911174	0,0019374731	0,0019957561
0	-0,80993289	-3573,7505	-0,0019793825	-0,0020614774	-0,0024517714
0	-0,81112945	-3575,5681	0,001670951	0,0016136254	0,0015991054
0	-0,81192851	-3576,8875	-0,0018682475	-0,0019088509	-0,0022991428
0	-0,81223321	-3579,5859	0,001768248	0,00167882	0,0016269388
0	-0,81233197	-3580,6733	-0,0018827708	-0,0019447268	-0,0023023463
0	-0,81356394	-3582,8379	0,0016728959	0,0016196809	0,0016636369
0	-0,81298798	-3584,7007	-0,0017230952	-0,0017620366	-0,0021015389
0	-0,81426388	-3585,8113	0,0014635317	0,0013456853	0,0013391091
0	-0,81400645	-3589,1892	-0,0013400625	-0,0014627452	-0,0018345104
0	-0,81534088	-3591,5881	0,0010446804	0,00095915404	0,00096468849
0	-0,816185	-3594,4939	-0,00096229377	-0,00095483044	-0,0012985272
0	-0,8157078	-3597,3459	0,00056512852	0,00048404525	0,00041554242
0	-0,8163318	-3597,594	-0,00052337389	-0,00051621103	-0,00085435784
0	-0,81628525	-3600,9871	0,00040266642	0,00027754751	0,00015973317
0	-0,81736332	-3604,9373	-0,00035331029	-0,00035534453	-0,00063000765
0	-0,81777722	-3605,4353	0,00025380417	0,00014782127	1,4748584e-05
0	-0,81751084	-3607,1592	-0,00035507019	-0,00030457915	-0,00062280009
0	-0,81875736	-3608,9946	0,00010667212	7,0479291e-05	-0,00012439385
0	-0,81854349	-3612,4641	-0,00019629672	-0,00021931701	-0,00044806505
0	-0,82047248	-3615,4392	6,6997425e-05	4,8195943e-06	-0,00016990321
0	-0,8209281	-3614,7842	-8,0014295e-05	-2,1508022e-05	-0,00026666035
0	-0,82043147	-3616,0093	-0,00029527227	-0,0003550676	-0,00061260239
0	-0,82184112	-3619,489	0,00057271897	0,00043381331	0,00030506492
0	-0,82149357	-3620,0444	-0,00088869262	-0,0008666194	-0,0012281177
0	-0,82214957	-3623,2917	0,00095081382	0,00086436508	0,00079013617
0	-0,82345343	-3625,043	-0,0014463624	-0,0014676009	-0,0018537542
0	-0,82338339	-3627,5935	0,0014279815	0,001378498	0,0013444909
0	-0,82443428	-3630,2781	-0,0017045902	-0,0017183587	-0,0021143102
0	-0,8245725	-3629,1528	0,0015013613	0,0014120816	0,0014549725
0	-0,82487535	-3631,5789	-0,0017369326	-0,0017840036	-0,0021510213
0	-0,82577538	-3635,0496	0,0015994256	0,0015433083	0,0015871624
0	-0,8254472	-3637,3667	-0,0017805682	-0,0018208667	-0,0021530055
0	-0,82660729	-3640,981	0,0015806153	0,0015278447	0,0014963389
0	-0,82668549	-3641,3555	-0,0017812747	-0,0019565907	-0,0022695353
0	-0,82693285	-3644,3162	0,0017641576	0,0018003248	0,0018029514
0	-0,82672536	-3646,9163	-0,0020670502	-0,0021059639	-0,0025008735
0	-0,82893407	-3648,3726	0,0019232548	0,0018703056	0,0019143067
0	-0,82824117	-3650,5313	-0,0021550851	-0,0022203133	-0,0025702664
0	-0,82961285	-3653,0933	0,0020375196	0,0020038439	0,0020212552
0	-0,83006358	-3655,0879	-0,0023285137	-0,0023761841	-0,0027460186
0	-0,8308593	-3657,3196	0,0020544645	0,0019934995	0,0020047929
0	-0,83024538	-3658,1533	-0,0020339612	-0,0020883211	-0,0024544925
0	-0,83036757	-3658,4526	0,0019398653	0,0018798545	0,0018603795
0	-0,83223283	-3662,1433	-0,002103487	-0,0021112794	-0,0024863642
0	-0,8322615	-3663,9885	0,0017253406	0,0016543271	0,0017137048
0	-0,83221233	-3666,0579	-0,0018141144	-0,0018810488	-0,0022768818
0	-0,83313811	-3667,658	0,0016404255	0,001525283	0,0015434464
0	-0,83299947	-3670,373	-0,0017808395	-0,0018140675	-0,0021884125
0	-0,83413088	-3675,4548	0,0017312323	0,0016709107	0,0016396773
0	-0,83407986	-3674,5444	-0,0016516563	-0,0017680087	-0,0021759111
0	-0,83440357	-3676,8735	0,0013349595	0,001254674	0,0012231752
0	-0,83476192	-3679,1643	-0,0012222753	-0,0012900487	-0,0016418564
0	-0,83643645	-3682,1521	0,0010673781	0,00088053377	0,00084848667
0	-0,83588588	-3683,5615	-0,00096588559	-0,00095808716	-0,0013158242
0	-0,83654523	-3685,3469	0,00058057933	0,00042949081	0,00032323707
0	-0,83795154	-3684,8613	-0,00037666474	-0,00040103856	-0,00071016949
0	-0,83818996	-3687,9968	0,00039140799	0,0002541655	0,00013303979
0	-0,83818471	-3688,3862	-0,0004260386	-0,00037727819	-0,00068903196
0	-0,83954149	-3691,0396	0,0001207416	6,9352391e-05	-0,00010545155
0	-0,83939171	-3693,6345	-0,00025297166	-0,00018614985	-0,00049654447
0	-0,83958244	-3695,7158	8,3587584e-05	1,5530677e-05	-0,00010607378
0	-0,84049255	-3698,9595	-0,00017564786	-0,00022103981	-0,00048856682
0	-0,84010887	-3700,7598	2,9114253e-05	-6,1262544e-05	-0,00025754052
0	-0,84139776	-3703,8398	5,0049341e-05	8,0980535e-05	-0,00018207538
0	-0,84150732	-3706,6301	-0,00044590756	-0,00045468638	-0,00070079253
0	-0,84364045	-3708,0908	0,00052692037	0,00043678237	0,0003513601
0	-0,84305668	-3708,7639	-0,0010429973	-0,0010639108	-0,0014370548
0	-0,84332639	-3710,6152	0,001176713	0,0010380081	0,00098220212
0	-0,84356701	-3712,6567	-0,0014972114	-0,0015129939	-0,0019028535
0	-0,84443951	-3716,9851	0,0014304129	0,0013849512	0,0013406329
0	-0,84590948	-3717,8062	-0,0017326232	-0,0017683832	-0,0021622763
0	-0,84549671	-3718,9639	0,0015910395	0,0015207301	0,0015063093
0	-0,84587073	-3722,3989	-0,0017967673	-0,0018097362	-0,0021911636
0	-0,84659231	-3723,4849	0,0015455409	0,0014980618	0,0014689199
0	-0,84631628	-3725,2141	-0,0018511346	-0,0019310972	-0,0022633362
0	-0,84718764	-3727,9954	0,0016263362	0,001636051	0,0016385552
0	-0,84747636	-3728,9211	-0,0018047657	-0,0019375513	-0,0022774811
0	-0,84851682	-3732,801	0,0017731084	0,0017797436	0,001705227
0	-0,84879881	-3734,1038	-0,0020839521	-0,0021838928	-0,0025556067
0	-0,84903169	-3735,4578	0,0020205053	0,0020484002	0,002026363
0	-0,84906483	-3739,7476	-0,0021935313	-0,0023133776	-0,0026342366
0	-0,84991527	-3742,5601	0,0021771034	0,0021397537	0,0020742975
0	-0,85102844	-3744,3457	-0,0022691495	-0,0022589231	-0,0026188702
0	-0,85018313	-3744,925	0,0020600441	0,0019720227	0,0020339941
0	-0,85114872	-3745,9351	-0,0020609365	-0,0021037818	-0,0024939987
0	-0,8516472	-3748,7324	0,0017520593	0,001721781	0,0017423687
0	-0,85300207	-3751,2693	-0,0020289321	-0,0020729601	-0,0024672567
0	-0,85308254	-3754,4746	0,0018028601	0,0017955992	0,0017716318
0	-0,85267425	-3756,5659	-0,0018829552	-0,0019829962	-0,0022914708
0	-0,85395348	-3758,0449	0,0016546641	0,0015890846	0,001607283
0	-0,8548789	-3760,7859	-0,0017707172	-0,0017830897	-0,0021605911
0	-0,85561013	-3762,1709	0,0016195609	0,0015450832	0,0015435392
0	-0,85544324	-3763,377	-0,0015699305	-0,0016670879	-0,0020487087
0	-0,85548908	-3767,2751	0,0012690623	0,0012079665	0,0011213542
0	-0,85595363	-3770,1553	-0,0011795148	-0,0012097443	-0,0015542021
0	-0,85592455	-3771,0122	0,00092903955	0,00075241691	0,00067695515
0	-0,85645801	-3774,3875	-0,0006775512	-0,00072714977	-0,0010879493
0	-0,85806322	-3775,019	0,00052879594	0,00041329657	0,00034053874
0	-0,85828418	-3779,5393	-0,00040291931	-0,00034695957	-0,00064264686
0	-0,85962343	-3781,0374	0,00042159201	0,00021793152	0,00012896315
0	-0,85907578	-3780,8992	-0,00040089025	-0,00033188058	-0,00065019319
0	-0,86030102	-3784,4316	0,0001234894	7,0219539e-05	-8,4369894e-05
0	-0,8601371	-3785,4331	-0,00023724508	-0,0002032354	-0,0005140836
0	-0,86122566	-3788,2878	4,2963904e-05	5,596492e-05	-0,0001275431
0	-0,86064488	-3789,3628	-0,00016987752	-0,00012664954	-0,00039417378
0	-0,86182284	-3790,6165	-0,00010104904	-0,00020873325	-0,00042408408
0	-0,8620795	-3793,1909	0,00025406425	0,00013393976	9,3970448e-06
0	-0,86201763	-3796,6711	-0,00054628158	-0,00048143251	-0,00078151765
0	-0,86368209	-3798,2703	0,0005541654	0,00052611902	0,00044629426
0	-0,86295271	-3800,9275	-0,0012061968	-0,0012988773	-0,0015742191
0	-0,8641336	-3803,0522	0,0012625952	0,0011745901	0,0011605322
0	-0,86500758	-3805,4199	-0,0015330067	-0,0015627082	-0,0019754046
0	-0,86583942	-3806,886	0,0014685632	0,0014560259	0,0013744838
0	-0,86480564	-3806,4558	-0,0017755029	-0,0018191246	-0,0022334529
0	-0,8661952	-3810,6448	0,0015589866	0,0015082405	0,0015182876
0	-0,8662712	-3813,2866	-0,0017654747	-0,0018222763	-0,002141227
0	-0,86714923	-3814,2539	0,0014813545	0,0014233167	0,0014326731
0	-0,8674953	-3817,5015	-0,0018095531	-0,0018780887	-0,002245591
0	-0,86734259	-3819,5781	0,0017376811	0,0016731138	0,0017006949
0	-0,86808687	-3823,4299	-0,0019910641	-0,0020227521	-0,0023308101
0	-0,86866617	-3823,9807	0,001808411	0,0017604085	0,0017337826
0	-0,86917949	-3825,0869	-0,0021121076	-0,0021196627	-0,0025427884
0	-0,87004006	-3828,1924	0,0020839085	0,001980202	0,0020083364
0	-0,87089539	-3830,2393	-0,0023422937	-0,0023890305	-0,0027495036
0	-0,87060219	-3831,9524	0,0019484847	0,0019384689	0,0019667067
0	-0,87061113	-3835,8845	-0,0021096643	-0,002164667	-0,0025317969
0	-0,87157118	-3835,9731	0,0020114994	0,0019228645	0,0019965861
0	-0,8719098	-3838,6179	-0,0020835667	-0,0020928674	-0,0024875505
0	-0,87210947	-3841,3645	0,0017336643	0,0016751998	0,0017117816
0	-0,87324232	-3842,3657	-0,001850277	-0,0018958399	-0,0022880163
0	-0,87314618	-3844,9478	0,0017324168	0,0016512626	0,001642343
0	-0,87425858	-3848,5889	-0,0018938018	-0,0019005458	-0,0022849436
0	-0,87424147	-3850,322	0,0017295843	0,001718821	0,0016701956
0	-0,87513101	-3853,4956	-0,0017878753	-0,0018715132	-0,0022108883
0	-0,87515974	-3853,613	0,0014993438	0,0013970762	0,0013876436
0	-0,87634552	-3856,416	-0,0014412622	-0,0015407132	-0,0018828373
0	-0,87677425	-3858,9829	0,0012538361	0,0011643521	0,0012012497
0	-0,87640435	-3859,5854	-0,0010928126	-0,0011355231	-0,0014695146
0	-0,87733716	-3863,9067	0,00069862581	0,00061507738	0,00048901135
0	-0,87821746	-3867,4509	-0,00063626864	-0,00054255582	-0,00088479347
0	-0,8786552	-3869,0425	0,00056014315	0,00042193825	0,00028226382
0	-0,87916183	-3870,8381	-0,00049237855	-0,00038373211	-0,00071915705
0	-0,87883246	-3870,1846	0,00019629548	0,00013854878	-6,2250547e-05
0	-0,87958276	-3872,7778	-0,00028918972	-0,00025881644	-0,00053780625
0	-0,88023579	-3876,7942	0,00018406348	0,00012380668	-3,4050754e-05
0	-0,88088065	-3878,4504	-0,00027685351	-0,00023326094	-0,00053174509
0	-0,88115185	-3880,5156	6,9062255e-05	4,5006745e-05	-0,00017706312
0	-0,88240618	-3882,2354	-0,00010712941	-1,9191357e-05	-0,0002476527
0	-0,88192374	-3883,3381	-0,00020353375	-0,00024329172	-0,00044746551
0	-0,88343954	-3886,7813	0,00034353166	0,00026283466	3,2288735e-05
0	-0,88415408	-3888,6467	-0,00073265465	-0,00070862169	-0,001028063
0	-0,88365448	-3889,585	0,00080499868	0,00071012642	0,00063165592
0	-0,88443828	-3893,012	-0,0011948542	-0,0012682007	-0,0015890353
0	-0,88454854	-3894,5198	0,0012835053	0,0011685316	0,0011550963
0	-0,88481605	-3896,7739	-0,0016028221	-0,001667447	-0,0020082726
0	-0,8858934	-3898,7791	0,0015514677	0,0014588061	0,0014640708
0	-0,88648647	-3900,2861	-0,0017501721	-0,0018122133	-0,0021485686
0	-0,88643169	-3903,6895	0,00150078	0,0014507936	0,0014833119
0	-0,88743418	-3904,3667	-0,001785429	-0,0018457284	-0,0021698182
0	-0,88694245	-3905,8423	0,0015370048	0,0014334185	0,001509266
0	-0,88734293	-3909,5457	-0,0017725913	-0,0017948541	-0,0022017676
0	-0,88837332	-3911,4309	0,0017427059	0,0017009075	0,0017019595
0	-0,88861954	-3914,4126	-0,0019998639	-0,0020627261	-0,0024315685
0	-0,88949651	-3916,0776	0,0018948968	0,0018465563	0,0018431504
0	-0,88916755	-3918,2163	-0,0020836738	-0,0021744301	-0,0024864175
0	-0,8907631	-3922,5413	0,0020283968	0,0019716448	0,0019619407
0	-0,89134049	-3922,4407	-0,0023047612	-0,0024141734	-0,0026936848
0	-0,89108419	-3923,9912	0,0021392864	0,0020389075	0,0020579186
0	-0,89186543	-3927,679	-0,0020617719	-0,0021173251	-0,0024933638
0	-0,89275241	-3930,4358	0,0018841148	0,0018478516	0,00182602
0	-0,89328361	-3934,1045	-0,002098636	-0,0021508762	-0,0025338507
0	-0,89278257	-3935,4639	0,0017831576	0,0017569697	0,0017600679
0	-0,89366549	-3936,1118	-0,0017741927	-0,0018451076	-0,0022551755
0	-0,89492762	-3939,0996	0,0016121264	0,0015732439	0,0015563845
0	-0,89562535	-3940,6179	-0,0017985188	-0,001855266	-0,0022812963
0	-0,89540929	-3942,5803	0,0016984484	0,0016450005	0,0016310546
0	-0,89595878	-3944,1702	-0,0017573705	-0,0018303555	-0,0021443802
0	-0,89674145	-3946,4502	0,0013828634	0,0013619275	0,0013002766
0	-0,89663976	-3950,531	-0,001381469	-0,0014579169	-0,0018463731
0	-0,89760685	-3951,7969	0,0011929175	0,0010302182	0,001035673
0	-0,89826769	-3953,3479	-0,0010071921	-0,0010188604	-0,0013516247
0	-0,89708936	-3957,4724	0,0006328515	0,00052536209	0,00043298732
0	-0,89895689	-3960,4849	-0,00048663697	-0,00052284054	-0,00073871785
0	-0,89957118	-3961,415	0,00047379991	0,00030968105	0,00016184371
0	-0,89949405	-3963,1521	-0,00041350018	-0,00036206722	-0,00070729636
0	-0,90053344	-3964,9319	0,00023538896	0,0002336617	1,8749124e-05
0	-0,90007931	-3968,5208	-0,00030372984	-0,00026341266	-0,00056617521
0	-0,90124905	-3969,5461	0,00027535061	0,00011964701	-7,4808486e-06
0	-0,90098941	-3971,6919	-0,0002093855	-0,00020382373	-0,00048305234
0	-0,90167856	-3975,5142	-1,3424519e-05	-2,6528724e-05	-0,00019588544
0	-0,90248656	-3975,5828	-5,6865665e-05	-4,244037e-05	-0,00024161709
0	-0,90214241	-3978,4636	-0,00022808666	-0,00027681381	-0,00047542033
0	-0,9030748	-3982,7261	0,00044188101	0,00028491166	0,00015841528
0	-0,9036746	-3984,3584	-0,00089341629	-0,00098450528	-0,0012684411
0	-0,90439582	-3988,3398	0,0010097539	0,00079080433	0,00084475341
0	-0,90448409	-3989,4182	-0,0012796953	-0,0013565657	-0,0016773588
0	-0,90572464	-3990,0146	0,0013888332	0,0012745933	0,0012738316
0	-0,90555137	-3992,2493	-0,0016843656	-0,001781865	-0,0021682703
0	-0,90677255	-3993,4253	0,0016289079	0,001522163	0,0015513855
0	-0,90755594	-3996,4546	-0,0017239404	-0,0018107785	-0,0021936828
0	-0,90666825	-3998,7461	0,0015727119	0,0014784227	0,0015202275
0	-0,90817547	-3999,9741	-0,0017920707	-0,0018910806	-0,0022482781
0	-0,90814495	-4004,5815	0,0016130265	0,0015232839	0,0015176613
0	-0,90916753	-4006,6909	-0,0017957801	-0,0018364186	-0,0022078659
0	-0,90979749	-4008,2646	0,0017043158	0,0016489816	0,0016451809
0	-0,91035438	-4009,2253	-0,0021047392	-0,0021405055	-0,0025253848
0	-0,91044158	-4009,6396	0,0020290061	0,0019267921	0,0019255321
0	-0,91056228	-4014,6943	-0,0021468459	-0,0022555625	-0,002559168
0	-0,91101265	-4016,9502	0,0019655803	0,0019605097	0,0019095524
0	-0,91184229	-4018,1404	-0,0022475007	-0,0022543578	-0,0026172381
0	-0,91257095	-4021,8455	0,002128032	0,0020699273	0,002061371
0	-0,91240966	-4023,5852	-0,0021024847	-0,0021582069	-0,0024875889
0	-0,91342741	-4025,0415	0,0017598586	0,0017305129	0,0017281777
0	-0,91361254	-4026,6829	-0,0020642162	-0,0020895819	-0,0024407103
0	-0,91401076	-4027,4934	0,0018201431	0,0018018013	0,0018098536
0	-0,91497374	-4030,5996	-0,0019025055	-0,0019740351	-0,0023442847
0	-0,91524053	-4034,3037	0,0016584329	0,0016252573	0,0016523812
0	-0,91664827	-4036,4966	-0,0017223605	-0,0018005072	-0,0021907052
0	-0,91576803	-4037,7341	0,0015447743	0,0014589209	0,0015332842
0	-0,91673619	-4039,78	-0,0016614781	-0,0017429901	-0,0020324423
0	-0,91667324	-4042,5869	0,0014134374	0,0013212408	0,0013358087
0	-0,91746414	-4045,7544	-0,0013205173	-0,0013385974	-0,0016472066
0	-0,91795474	-4045,6873	0,0010206093	0,0008772494	0,00080898998
0	-0,91917366	-4049,2173	-0,0008609306	-0,00092340505	-0,0012063659
0	-0,91921353	-4051,8088	0,0007250529	0,00053429429	0,00053173403
0	-0,91997755	-4053,0291	-0,0005298598	-0,00049366499	-0,00073884532
0	-0,92043096	-4055,8462	0,00025229529	0,00016276739	-2,5589252e-05
0	-0,92048198	-4056,9854	-0,00038617363	-0,00037644495	-0,00065273599
0	-0,92135632	-4059,9875	0,00023916464	0,00014922596	-2,2967579e-05
0	-0,92091894	-4062,438	-0,00036325914	-0,00028211012	-0,00054553535
0	-0,92159396	-4062,5095	8,090034e-05	4,4804328e-05	-0,00013006764
0	-0,92262214	-4064,8213	-0,0001029199	-0,00013753976	-0,00041939283
0	-0,9235639	-4068,2639	-2,0306243e-05	-0,00010765943	-0,00026810187
0	-0,92342865	-4070,5911	0,00011070523	-3,4016557e-05	-0,00021725078
0	-0,92369914	-4072,3652	-0,00048854738	-0,00046509187	-0,00070417247
0	-0,92460442	-4073,9456	0,00048558242	0,00041449617	0,00032492491
0	-0,92484879	-4077,7739	-0,00093668036	-0,001035565	-0,0013585035
0	-0,92592651	-4081,1853	0,0011126762	0,00096763152	0,00095309661
0	-0,9252947	-4079,7983	-0,0014115425	-0,001428952	-0,0018121351
0	-0,92671478	-4082,9302	0,0014437382	0,0013440233	0,0014017925
0	-0,92691255	-4085,729	-0,0017119824	-0,0017764013	-0,0021664002
0	-0,92736256	-4087,5698	0,0015547287	0,0014532984	0,0014564792
0	-0,92765164	-4088,8777	-0,0017720131	-0,0018746896	-0,0022127484
0	-0,9280991	-4090,9023	0,0015733703	0,0014305171	0,0015136115
0	-0,92940146	-4094,1462	-0,0017576703	-0,001822826	-0,0022157044
0	-0,92991328	-4096,541	0,0016653063	0,0015755683	0,0016579154
0	-0,92913842	-4097,4351	-0,0018668864	-0,001922077	-0,0022950729
0	-0,93103981	-4099,0757	0,0017452445	0,0016715423	0,0016856442
0	-0,93031454	-4100,9766	-0,0020250762	-0,0021162229	-0,00246803
0	-0,93153751	-4103,5947	0,002043647	0,002012505	0,0020032234
0	-0,93111956	-4106,2881	-0,0022775466	-0,0023503294	-0,0027205355
0	-0,93214285	-4107,8682	0,0020866678	0,0019874524	0,0019952212
0	-0,93232507	-4110,5889	-0,002119866	-0,0021919103	-0,0025175153
0	-0,93328506	-4115,2817	0,0020187811	0,0019250504	0,0019795464
0	-0,93287456	-4116,2661	-0,0021208981	-0,0022491415	-0,0025496674
0	-0,93380362	-4117,6587	0,0017797656	0,0017372672	0,0017445319
0	-0,93430096	-4119,0581	-0,0018776853	-0,0019009686	-0,0022930342
0	-0,93490255	-4122,6909	0,0017792587	0,0017300758	0,0017388691
0	-0,93539619	-4124,8711	-0,0019588557	-0,0020875551	-0,0023800491
0	-0,93704426	-4125,4438	0,0017688615	0,0016978212	0,0017205743
0	-0,93628728	-4126,8359	-0,0017712041	-0,0018263999	-0,0022057018
0	-0,93708301	-4130,4487	0,0015793458	0,0013809328	0,0014556574
0	-0,9374041	-4131,4424	-0,0016032117	-0,0017710925	-0,0020555786
0	-0,9387601	-4133,793	0,0013339411	0,0012935107	0,0012813545
0	-0,93798268	-4134,7407	-0,0012333697	-0,0012424851	-0,0015669998
0	-0,93922985	-4138,5435	0,00086361036	0,00080669136	0,0006288127
0	-0,93858951	-4141,1494	-0,00072273181	-0,00071510079	-0,0010978578
0	-0,93895864	-4142,1177	0,00068568753	0,00047256734	0,00044198579
0	-0,93936396	-4145,937	-0,00044768353	-0,00046031899	-0,00076799269
0	-0,94088727	-4149,2012	0,00013315896	0,00012688615	-4,3372129e-05
0	-0,9419117	-4151,3013	-0,0003211466	-0,00040525832	-0,00065456517
0	-0,94239599	-4153,2134	0,00033067624	0,00021309286	1,5796759e-05
0	-0,94265413	-4153,3906	-0,00027976144	-0,00021167303	-0,00051308301
0	-0,94249958	-4156,4492	3,9058563e-05	4,528265e-06	-0,0001424201
0	-0,94450641	-4162,1997	-0,00013745049	-0,00012012053	-0,00039172365
0	-0,94311237	-4161,6729	-2,3289986e-05	-8,6125074e-05	-0,00027722557
0	-0,94431376	-4163,438	0,0002020941	0,00013104043	-4,6360728e-05
0	-0,94422138	-4165,8223	-0,00058962527	-0,00062616833	-0,00093536428
0	-0,9456616	-4168,7192	0,00067097147	0,00053789048	0,00043569494
0	-0,94549322	-4171,7749	-0,0010259399	-0,0010803343	-0,0013497124
0	-0,94617534	-4172,8325	0,0012044361	0,0010541438	0,0010195157
0	-0,946895	-4174,2939	-0,0015791197	-0,0015836955	-0,0019705191
0	-0,94765353	-4176,1514	0,0015421046	0,0013622639	0,0013838474
0	-0,9474557	-4178,8506	-0,0017206602	-0,0018031591	-0,0021454273
0	-0,94814783	-4180,0771	0,0015076066	0,0015097309	0,0015119523
0	-0,94759876	-4182,9746	-0,0018092762	-0,0018622242	-0,0022362419
0	-0,94924384	-4186,2725	0,0015418164	0,001543754	0,0014999006
0	-0,94943231	-4190,1846	-0,0016695255	-0,0017864122	-0,0021211412
0	-0,95053202	-4190,9268	0,0016689362	0,0015764293	0,0015893752
0	-0,95056629	-4189,8062	-0,0017956513	-0,0018975838	-0,0022390503
[truncated: 2,288 more rows]
