# Supplementary material for: Medial open wedge osteotomy yields comparable stability to lateral open wedge procedure on the distal femur
Source: PLoS One. 2024 Sep 25;19(9):e0310869. doi: 10.1371/journal.pone.0310869 (PMC11423964; doi:10.1371/journal.pone.0310869)
Supplement: S1 File — This file contains all raw data in csv format as it was stored on the testing machine. (ZIP) [file pone.0310869.s001.zip › Specimens/M4_Axial/specimen.dat]

MTS793|MPT|DEU|1|2|,|.|:|49|1|1|A
Datenerfassung						Zeit:	10,019531	Sec	13.07.2021 13:15:26
Laufzeit	Axial Z�hler	Axial Weg	Axial Kraft	Aux Input 1	Aux Input 2
Sec	segments	mm	N	V	V
0,010742188	0	-0,00059306622	-3,6593714	0,0012716592	0,0014142225
0,020507813	0	0,00013448298	-3,2169185	-0,0014883688	-0,00129654
0,030273438	0	0,00089518726	-5,0718894	0,0016664192	0,0018226054
0,040039063	0	0,00016652048	-5,2349458	-0,0016383537	-0,0014215395
0,049804688	0	0,00054426491	-4,3955259	0,0016229538	0,0018623082
0,059570313	0	0,00053159893	-5,5009871	-0,0015270717	-0,001335212
0,069335938	0	-0,00037290156	-5,5050106	0,0017111226	0,0018960992
0,079101563	0	0,00073313713	-5,7137198	-0,0016630087	-0,0014845653
0,088867188	0	-7,9348683e-05	-5,2188525	0,0015022141	0,0017780344
0,098632813	0	-9,3504786e-05	-5,3948164	-0,0016396487	-0,0014750579
0,10839844	0	-6,5565109e-05	-6,269887	0,0020102442	0,0021998172
0,11816406	0	-0,00059045851	-5,790163	-0,0020198787	-0,0017965485
0,12792969	0	0,00016577542	-4,7838874	0,0018613138	0,0021106931
0,13769531	0	-0,00012367964	-5,7411008	-0,0019238315	-0,0017371534
0,14746094	0	-0,00025853515	-5,9478545	0,0019595777	0,0022216905
0,15722656	0	-0,0004157424	-5,7290869	-0,0019438458	-0,0017581314
0,16699219	0	0,00088252127	-6,0810146	0,0018871303	0,0021598206
0,17675781	0	0,00069402158	-5,7450681	-0,0017637807	-0,001569038
0,18652344	0	0,00012256205	-6,5205617	0,0017982775	0,0020074837
0,19628906	0	9,1642141e-05	-5,8509598	-0,0020002723	-0,0017690363
0,20605469	0	0,00028759241	-5,1550379	0,0017788864	0,0020371173
0,21582031	0	-0,00096298754	-5,9362874	-0,0017976966	-0,0015923126
0,22558594	0	-4,6938658e-05	-6,1783009	0,0015885741	0,0017705938
0,23535156	0	-0,00057592988	-6,0838647	-0,0016130595	-0,0014341016
0,24511719	0	-3,2410026e-05	-5,9855728	0,0014069619	0,001623334
0,25488281	0	-0,00069402158	-5,8715792	-0,001309531	-0,0010657684
0,26464844	0	-0,00054128468	-6,5364876	0,00088390871	0,0010886235
0,27441406	0	-0,00075250864	-6,2874331	-0,00079900125	-0,00041886131
0,28417969	0	-0,00063404441	-5,4989195	0,00054053328	0,00065696205
0,29394531	0	-0,00057294965	-6,4802728	-0,00051509112	-0,00017889179
0,30371094	0	-4,209578e-05	-6,7004933	0,00014436817	0,00038296057
0,31347656	0	-6,92904e-05	-6,2176957	-0,00020937898	6,723596e-05
0,32324219	0	-0,00029541552	-5,8535299	0,00031070923	0,00048686838
0,33300781	0	2,7194619e-05	-5,9168973	-0,00040666145	-4,4221233e-05
0,34277344	0	-0,00035651028	-7,084105	0,0002928811	0,00047730151
0,35253906	0	-0,0010799617	-6,4795465	-0,00031143258	4,4132903e-05
0,36230469	0	-0,0012926757	-5,8191643	0,00012171204	0,00031998032
0,37207031	0	0,00016503036	-6,4675322	-0,00012952671	0,0001923836
0,38183594	0	-0,00045113266	-6,8309159	-0,00022371758	-2,1430897e-05
0,39160156	0	-0,00095739961	-6,1104074	0,00044778732	0,0005757765
0,40136719	0	-0,00029094517	-6,1372852	-0,00066133216	-0,00041809733
0,41113281	0	-0,00084154308	-6,2563086	0,00082066143	0,0010697127
0,42089844	0	-0,00040158629	-6,9896688	-0,0013741098	-0,001131714
0,43066406	0	-0,00081062317	-6,3178873	0,0013542805	0,0015829502
0,44042969	0	-0,00059008598	-5,7091937	-0,0016846806	-0,0014200092
0,45019531	0	-0,00027567148	-6,811749	0,0015583807	0,0018074013
0,45996094	0	-0,00057853758	-6,9080296	-0,0017088619	-0,0014474265
0,46972656	0	0,00022500753	-6,39081	0,0015505929	0,0017528277
0,47949219	0	0,00019855797	-5,9484692	-0,0016277713	-0,0014324499
0,48925781	0	-0,0010468066	-6,3726492	0,0014786305	0,0016664895
0,49902344	0	-0,00015310943	-7,2251449	-0,0017773679	-0,0015403312
0,50878906	0	-0,00016130507	-7,4568205	0,0016753528	0,0018922247
0,51855469	0	0,00017844141	-5,8328547	-0,0018502759	-0,0016301665
0,52832031	0	-1,5646219e-05	-6,8142638	0,0018402208	0,0020556017
0,53808594	0	-0,00068433583	-7,3797069	-0,0020260599	-0,0018372793
0,54785156	0	6,92904e-05	-6,7239628	0,0020709569	0,0022362841
0,55761719	0	-0,00014603138	-6,4766407	-0,0020663114	-0,0018825608
0,56738281	0	0,00060722232	-6,4618883	0,0017745236	0,0020083352
0,57714844	0	-0,001610443	-7,8618898	-0,0018896661	-0,001694284
0,58691406	0	0,00019297004	-6,9949217	0,0019045639	0,002084187
0,59667969	0	-0,00018961728	-5,9283524	-0,0018353611	-0,0016524062
0,60644531	0	-1,1175871e-06	-7,149931	0,0017105364	0,0018636512
0,61621094	0	-2,0861626e-05	-7,3844008	-0,0018793684	-0,0016592782
0,62597656	0	-0,0010397285	-6,8123636	0,0018225672	0,002052932
0,63574219	0	-8,9406967e-06	-6,3993597	-0,0018911848	-0,0016734028
0,64550781	0	-0,00044889748	-6,6178479	0,0016996628	0,0018256353
0,65527344	0	-0,00034682453	-7,4271483	-0,0015782631	-0,0013658877
0,66503906	0	-9,4994903e-05	-7,1435051	0,0012803442	0,0015166516
0,67480469	0	0,00026449561	-5,8154764	-0,0011831514	-0,0010012636
0,68457031	0	3,2037497e-05	-6,6771359	0,00077317882	0,0010107718
0,69433594	0	-0,00078119338	-7,4067526	-0,00057141075	-0,00036647907
0,70410156	0	-0,00062137842	-7,5682998	0,00032397575	0,00055516209
0,71386719	0	-0,00053979456	-6,7583284	-0,00044856488	-5,5173732e-05
0,72363281	0	-0,00013262033	-6,519053	0,00027150213	0,00044260349
0,73339844	0	-0,0012472272	-7,7338705	-0,00027408631	7,1658724e-05
0,74316406	0	-0,00055618584	-7,3712692	0,00024775311	0,00045455905
0,75292969	0	-0,0012647361	-6,3249841	-0,0004106609	-8,9423411e-05
0,76269531	0	-0,0010341406	-7,2357059	0,00026450318	0,00044976405
0,77246094	0	-0,0011444092	-7,8706069	-0,00028808773	-1,1799857e-05
0,78222656	0	-0,00077821314	-8,132122	0,00012410554	0,00035467601
0,79199219	0	-0,00028945506	-7,0729294	-8,2629558e-05	0,00020594554
0,80175781	0	-0,00058412552	-6,7302771	-0,00031538974	-0,00010684671
0,81152344	0	-0,00038556755	-7,5728817	0,00052600808	0,0007645337
0,82128906	0	-0,00043809414	-7,8050604	-0,00095812988	-0,00068510114
0,83105469	0	-0,00023804605	-6,6846795	0,00096739887	0,0011622783
0,84082031	0	-0,00012107193	-7,2320738	-0,0014494784	-0,0011997345
0,85058594	0	-0,00030435622	-7,7139215	0,0014214993	0,0016914633
0,86035156	0	-0,00084973872	-7,8724513	-0,0017214769	-0,0014857434
0,87011719	0	-0,00050440431	-7,1645155	0,0015596363	0,0017759386
0,87988281	0	-0,00038854778	-6,5835938	-0,0016760858	-0,0014556934
0,88964844	0	-0,00010691583	-8,0000792	0,0015675956	0,0017780469
0,89941406	0	-0,00016987324	-8,0336628	-0,0017537813	-0,0015204122
0,90917969	0	-0,00084005296	-6,9382043	0,0014313178	0,0016997774
0,91894531	0	5,6996942e-05	-7,2894058	-0,0016830487	-0,0014820894
0,92871094	0	-0,00040009618	-8,0172348	0,0017547131	0,0019647856
0,93847656	0	-0,00057369471	-7,9303422	-0,0018908143	-0,0017302292
0,94824219	0	-0,00063404441	-7,5742788	0,0018440807	0,002077336
0,95800781	0	-0,0010281801	-7,306952	-0,0019700187	-0,0018161443
0,96777344	0	-0,00067427754	-8,6372156	0,0019262462	0,0020956064
0,97753906	0	-0,0011265278	-8,3282585	-0,0020929652	-0,0019189641
0,98730469	0	0,00024028122	-7,6683798	0,0019345272	0,002195484
0,99707031	0	-0,0003721565	-7,9532528	-0,0018124942	-0,0016302256
1,0068359	0	-0,00095590949	-8,1186552	0,0018165902	0,0019682534
1,0166016	0	-0,00082217157	-8,1567097	-0,0020138307	-0,0018285548
1,0263672	0	-0,00099465251	-8,0285778	0,0018401338	0,0020425615
1,0361328	0	-0,0014796853	-7,7144241	-0,001818691	-0,0016784882
1,0458984	0	-0,00088438392	-8,6141376	0,0016575247	0,0018651269
1,0556641	0	-0,00099316239	-8,5627289	-0,0016889364	-0,0014939705
1,0654297	0	-0,00082403421	-7,6765938	0,0016393433	0,0018240244
1,0751953	0	-0,00079013407	-8,0567408	-0,0015203735	-0,0012864742
1,0849609	0	-2,4214387e-05	-8,3995056	0,0010918835	0,0013536331
1,0947266	0	-0,00073499978	-8,5520554	-0,00091145927	-0,00068620651
1,1044922	0	3,3155084e-05	-8,3264151	0,00071459287	0,00088649563
1,1142578	0	-0,0002566725	-7,7680683	-0,00062823721	-0,00036190962
1,1240234	0	-0,0007621944	-8,9719887	0,00025274509	0,00052923308
1,1337891	0	-0,0014849007	-8,7099705	-0,00023565633	6,7349029e-05
1,1435547	0	-0,0011961907	-8,3704481	0,00019683801	0,00043495034
1,1533203	0	-0,0010870397	-8,7953548	-0,00039927108	-4,6608911e-05
1,1630859	0	-0,0013843179	-9,1705847	0,00026103132	0,00045351218
1,1728516	0	-0,00084154308	-8,9590254	-0,00025744451	4,5184424e-05
1,1826172	0	-0,00064969063	-8,6341982	0,00019578896	0,00040622079
1,1923828	0	-0,0012088567	-8,0483589	-0,00027269032	4,4817862e-05
1,2021484	0	-0,00070072711	-9,4298649	1,6974591e-05	0,00023787376
1,2119141	0	-0,00063702464	-8,9123659	0,0001138814	0,00036069818
1,2216797	0	0,00021234155	-8,1983957	-0,000414804	-0,00013819605
1,2314453	0	-0,00075511634	-9,0792217	0,00057732663	0,00082814106
1,2412109	0	-0,00019967556	-9,0745277	-0,0011078103	-0,00094031636
1,2509766	0	0,0008393079	-9,4164534	0,0011932137	0,0013897652
1,2607422	0	-0,0005081296	-9,0081434	-0,0015762073	-0,0013217343
1,2705078	0	-0,0011835247	-8,7242203	0,0014566728	0,0016786488
1,2802734	0	-0,00087767839	-9,7700577	-0,0016576431	-0,0014256487
1,2900391	0	-0,0007931143	-9,4401464	0,0015893824	0,0017682335
1,2998047	0	-0,0016983598	-8,5946922	-0,0016682893	-0,0014432652
1,3095703	0	-0,00083968043	-9,1261606	0,001425815	0,0016502802
1,3193359	0	-0,0010658056	-9,5499496	-0,0017507047	-0,0015554631
1,3291016	0	-0,0010978431	-9,5549221	0,0016648306	0,0018581452
1,3388672	0	-4,61936e-05	-8,9499731	-0,001763323	-0,0015219209
1,3486328	0	-0,00074617565	-8,7702646	0,0016987837	0,0018698752
1,3583984	0	-0,0010441989	-9,9912844	-0,0019712474	-0,0017442846
1,3681641	0	-0,00073574483	-9,8762846	0,00196021	0,0021445572
1,3779297	0	-0,00086352229	-8,8237972	-0,0021239552	-0,0018775645
1,3876953	0	-0,0011838973	-9,2872601	0,0018508951	0,0020273309
1,3974609	0	-0,0018756837	-10,093265	-0,0019161751	-0,0017185574
1,4072266	0	-0,0018332154	-10,010395	0,0019113665	0,0020734847
1,4169922	0	-0,00024996698	-9,3139706	-0,0019063599	-0,001692479
1,4267578	0	-0,0012520701	-8,8351965	0,0016594758	0,0018749365
1,4365234	0	0,00012852252	-10,503307	-0,0018721381	-0,0016643397
1,4462891	0	-0,0013113022	-10,380931	0,0018529593	0,0020501923
1,4560547	0	-0,00066272914	-9,200983	-0,0019553448	-0,0017200403
1,4658203	0	6,3702464e-05	-9,5302801	0,0017352861	0,0019479354
1,4755859	0	-0,0010825694	-10,184069	-0,0016854487	-0,0015063571
1,4853516	0	-0,00077374279	-10,228716	0,0014575802	0,0017161396
1,4951172	0	-0,0010985881	-9,1010141	-0,0014089938	-0,0011262404
1,5048828	0	-0,0010441989	-9,0654192	0,0010158899	0,0012118365
1,5146484	0	-0,001783669	-10,757726	-0,00084368512	-0,00064143981
1,5244141	0	-0,0017534941	-10,303818	0,00050570007	0,00071964104
1,5341797	0	-0,0014249235	-9,8010149	-0,00048723459	-8,1441103e-05
1,5439453	0	-0,0022727996	-9,6828861	0,00036394646	0,00051466934
1,5537109	0	-2,6077032e-06	-10,553207	-0,00026960892	-1,8643477e-05
1,5634766	0	-0,00065378845	-10,775384	0,00016454316	0,00036940066
1,5732422	0	-0,0012014061	-9,7510595	-0,00041439474	-9,572439e-05
1,5830078	0	-0,00089034438	-9,3417988	0,00031899239	0,00050128857
1,5927734	0	-0,00071302056	-10,708719	-0,00030664422	1,9274157e-05
1,6025391	0	-0,0013239682	-10,926426	0,00025454341	0,0004301274
1,6123047	0	-0,0023450702	-9,8830462	-0,00026616087	0,00011831842
1,6220703	0	-0,00016950071	-9,8076649	-7,8708545e-05	0,0001315838
1,6318359	0	-0,0008739531	-10,371711	0,00019728483	0,00045739711
1,6416016	0	-0,00094622374	-11,584796	-0,0007029582	-0,00041772437
1,6513672	0	-0,0010423362	-10,135285	0,00078910083	0,00096460868
1,6611328	0	-0,0012852252	-9,2873163	-0,0012084084	-0,0010035512
1,6708984	0	-0,00082440674	-10,623392	0,0012970027	0,0015106046
1,6806641	0	-0,0012073666	-10,832828	-0,0016507088	-0,0013512599
1,6904297	0	-0,0021655113	-10,066945	0,0015342491	0,0017192945
1,7001953	0	-0,0009521842	-9,8849459	-0,001685002	-0,0014926972
1,7099609	0	-0,0015746802	-10,660664	0,0015307528	0,0017624031
1,7197266	0	-0,001386553	-11,173803	-0,0016967175	-0,0014942897
1,7294922	0	-0,0026050955	-10,650828	0,0015298476	0,0017042358
1,7392578	0	-0,0017181039	-9,5409527	-0,001637434	-0,0014512129
1,7490234	0	-0,0012341887	-10,690838	0,0016275282	0,0018065779
1,7587891	0	-0,0015318394	-10,993258	-0,0019278637	-0,0016630905
1,7685547	0	-0,00053569674	-9,96558	0,0018030267	0,0019973216
1,7783203	0	-0,0017765909	-10,039955	-0,0019314801	-0,001760109
1,7880859	0	-0,0011958182	-10,378081	0,0018933106	0,0020868741
1,7978516	0	-0,001513958	-10,856967	-0,0021323112	-0,0019135717
1,8076172	0	-0,0014979392	-10,705758	0,0019724481	0,002214412
1,8173828	0	-0,0010360032	-9,7421741	-0,0019472755	-0,001737172
1,8271484	0	-0,0013034791	-10,933411	0,0017948071	0,0019943384
1,8369141	0	-0,0017378479	-10,939221	-0,0020254387	-0,0017859105
1,8466797	0	-0,0015549362	-10,93531	0,0018459734	0,0019974844
1,8564453	0	-0,0014945865	-10,241735	-0,0018638008	-0,0016269558
1,8662109	0	-0,0015985221	-10,307003	0,0016901639	0,0018640526
1,8759766	0	-0,00087432563	-11,305344	-0,0017809374	-0,0015497674
1,8857422	0	-0,0018227845	-10,974258	0,0016925262	0,0019475096
1,8955078	0	-0,0016316772	-9,8598566	-0,0017063462	-0,0015208595
1,9052734	0	-0,00072680414	-10,955707	0,0013600716	0,0015867671
1,9150391	0	-0,00061094761	-11,206158	-0,0012395736	-0,00096173387
1,9248047	0	-0,0018060207	-10,623113	0,00091137399	0,0011211609
1,9345703	0	-0,0013656914	-10,391493	-0,00082981994	-0,00060544978
1,9443359	0	-0,0012025237	-10,161493	0,00041478279	0,00066169666
1,9541016	0	-0,0014621764	-10,974705	-0,00023278003	-1,6293634e-05
1,9638672	0	-0,0017050654	-10,76119	0,00020566069	0,00041931402
1,9736328	0	-0,00093504786	-9,8071623	-0,00045010218	-7,1633258e-05
1,9833984	0	-0,001231581	-10,741185	0,00021593551	0,00043663487
1,9931641	0	-0,0011842698	-10,81489	-0,00025329136	8,033996e-05
2,0029297	0	-0,0019170344	-10,583158	0,00027133332	0,00046775909
2,0126953	0	-0,00080578029	-10,625292	-0,00035307446	-2,0824809e-05
2,0224609	1	-0,0012751669	-10,172725	0,00013909145	0,0003270556
2,0322266	1	-0,0018317252	-10,896977	-8,060455e-05	0,00020897714
2,0419922	1	-0,0011704862	-10,895301	-0,00024601008	1,2826495e-05
2,0517578	1	-0,0014189631	-9,7358036	0,00028408002	0,00055946031
2,0615234	1	-0,0013131648	-11,041034	-0,00078356068	-0,00057614769
2,0712891	1	-0,0011723489	-11,043325	0,001033263	0,0012100233
2,0810547	1	-0,0016197562	-10,536276	-0,001396121	-0,0011734215
2,0908203	1	-0,001584366	-10,803602	0,0013643031	0,0014965744
2,1005859	1	-0,0017888844	-10,838695	-0,0016778322	-0,0014620677
2,1103516	1	-0,0018600374	-11,614971	0,0015635836	0,001773681
2,1201172	1	-0,00083521008	-11,562891	-0,0016957049	-0,0014713394
2,1298828	1	-0,0016968697	-11,377483	0,0014667116	0,0016521065
2,1396484	1	-0,0018212944	-12,013838	-0,0016610806	-0,0014627584
2,1494141	1	-0,0014144927	-12,448915	0,0015777177	0,0017997712
2,1591797	1	-0,0018820167	-12,182314	-0,0017656134	-0,0015574209
2,1689453	1	-0,0015437603	-12,372639	0,0016122709	0,0017933465
2,1787109	1	-0,0020910054	-13,190434	-0,0018673619	-0,0017031374
2,1884766	1	-0,0027962029	-13,701953	0,0018550971	0,0020885111
2,1982422	1	-0,0014789402	-13,433285	-0,0020498254	-0,0018671538
2,2080078	1	-0,0017225742	-13,537835	0,0018898248	0,0021349718
2,2177734	1	-0,0010751188	-14,646426	-0,0018962	-0,0016780216
2,2275391	1	-0,0024024397	-15,27423	0,0019097562	0,0020781762
2,2373047	1	-0,0012770295	-14,565847	-0,0020120915	-0,0018087112
2,2470703	1	-0,0028811395	-15,035178	0,0017759072	0,0019709093
2,2568359	1	-0,0022947788	-15,79145	-0,0018554232	-0,0016561483
2,2666016	1	-0,0021997839	-17,013699	0,0018585196	0,0020248662
2,2763672	1	-0,0035155565	-16,764812	-0,0019777806	-0,0018155564
2,2861328	1	-0,0033244491	-17,118528	0,0017623925	0,0019367579
2,2958984	1	-0,0033870339	-18,477514	-0,0017848202	-0,001562549
2,3056641	1	-0,0026464462	-18,816198	0,001558858	0,001745944
2,3154297	1	-0,002701208	-18,200073	-0,0015164113	-0,0013211883
2,3251953	1	-0,0025924295	-18,962547	0,0013025411	0,0014672342
2,3349609	1	-0,0039126724	-19,31604	-0,0010890941	-0,00087748969
2,3447266	1	-0,0035151839	-20,66547	0,00070673961	0,00091852807
2,3544922	1	-0,0029433519	-20,531807	-0,00056969799	-0,0002152141
2,3642578	1	-0,003510341	-20,666365	0,00040508551	0,00058359816
2,3740234	1	-0,0037699938	-22,226795	-0,0003425761	-9,3701383e-05
2,3837891	1	-0,0041421503	-23,00078	0,00016432699	0,00038821585
2,3935547	1	-0,0041078776	-22,919085	-0,00035741623	2,1205633e-05
2,4033203	1	-0,0042881817	-23,213457	0,00028863156	0,00043292384
2,4130859	1	-0,004382059	-24,324675	-0,00032805273	-2,0989828e-05
2,4228516	1	-0,0055760145	-25,706459	0,00026193686	0,0004856431
2,4326172	1	-0,0045716763	-25,013052	-0,00030620059	8,4190251e-05
2,4423828	1	-0,0051274896	-25,078766	7,2327748e-06	0,00024097884
2,4521484	1	-0,0044871122	-26,627295	-2,3454049e-05	0,00025113928
2,4619141	1	-0,0053405762	-27,503372	-0,00035750677	-9,7497541e-05
2,4716797	1	-0,0057462603	-27,850494	0,0005504663	0,00070432085
2,4814453	1	-0,0060163438	-28,022657	-0,00087886269	-0,00066461728
2,4912109	1	-0,005511567	-29,288326	0,00112441	0,0013157964
2,5009766	1	-0,0056415796	-30,985996	-0,0014859595	-0,001289363
2,5107422	1	-0,0062279403	-30,993372	0,0014543129	0,0016441654
2,5205078	1	-0,0057056546	-30,55472	-0,0017734447	-0,0015533175
2,5302734	1	-0,0062923878	-32,22065	0,0015514921	0,0017482984
2,5400391	1	-0,0059638172	-33,630375	-0,0016925663	-0,0014985657
2,5498047	1	-0,0067833811	-33,982025	0,0014929073	0,0017053287
2,5595703	1	-0,0071834773	-33,905636	-0,0015506662	-0,0014016301
2,5693359	1	-0,0067908317	-34,644527	0,0014840167	0,001652555
2,5791016	1	-0,0074781477	-36,812592	-0,0017803828	-0,001667564
2,5888672	1	-0,0073682517	-37,036556	0,0017488401	0,0018957572
2,5986328	1	-0,0080917031	-36,653839	-0,0018749778	-0,0016956917
2,6083984	1	-0,0078745186	-38,470814	0,0018825247	0,0020285768
2,6181641	1	-0,007558614	-39,703289	-0,0020514498	-0,0018445852
2,6279297	1	-0,0084586442	-40,231403	0,0020237011	0,0022217638
2,6376953	1	-0,0082664192	-40,284431	-0,0020595726	-0,0018453815
2,6474609	1	-0,009201467	-40,742363	0,0017763916	0,0019227769
2,6572266	1	-0,0087819993	-43,450275	-0,0019125129	-0,0017129547
2,6669922	1	-0,0085562468	-43,834167	0,0018818107	0,0020668004
2,6767578	1	-0,0097636133	-43,242016	-0,0018720048	-0,0016911041
2,6865234	1	-0,010178611	-44,693928	0,001741779	0,0019022633
2,6962891	1	-0,010191649	-46,455971	-0,0018350327	-0,0016399084
2,7060547	1	-0,010125712	-47,566463	0,0017407335	0,001940673
2,7158203	1	-0,01055561	-47,044662	-0,0017986069	-0,0016182491
2,7255859	1	-0,010267645	-47,70929	0,0015462476	0,0017755589
2,7353516	1	-0,011090934	-50,081367	-0,0013779578	-0,0011597165
2,7451172	1	-0,010491908	-51,179901	0,001194912	0,0013532866
2,7548828	1	-0,01193881	-50,576515	-0,0010449837	-0,00084986375
2,7646484	1	-0,01077354	-51,72422	0,00058924232	0,00085610576
2,7744141	1	-0,011024997	-53,236931	-0,00042943467	-0,00018045728
2,7841797	1	-0,011938065	-54,28249	0,00017399725	0,00043520296
2,7939453	1	-0,011546537	-54,442249	-0,00038919653	-1,4780526e-05
2,8037109	1	-0,011936203	-55,291729	0,00028508808	0,00044276137
2,8134766	1	-0,012471527	-57,364628	-0,00021140138	6,8193331e-05
2,8232422	1	-0,013399869	-58,241711	0,00024809438	0,00041681385
2,8330078	1	-0,011909753	-57,521648	-0,0004044605	-6,4346095e-05
2,8427734	1	-0,013094395	-59,218704	0,00023978748	0,00041896725
2,8525391	1	-0,013045222	-60,461742	-0,00015668308	0,00011205804
2,8623047	1	-0,013739988	-61,793404	-8,1994149e-05	0,00021538974
2,8720703	1	-0,01420714	-61,594975	4,3116524e-05	0,00036461177
2,8818359	1	-0,014452264	-62,503963	-0,00046355565	-0,00026521593
2,8916016	1	-0,014265627	-64,599663	0,00070998265	0,00091043999
2,9013672	1	-0,012953207	-65,190475	-0,001140325	-0,00085929944
2,9111328	1	-0,014561787	-65,658127	0,0012019351	0,0013389167
2,9208984	1	-0,015447289	-66,962402	-0,0015281006	-0,0013338939
2,9306641	1	-0,015034154	-68,352631	0,0015558315	0,0017007046
2,9404297	1	-0,015673414	-69,592758	-0,0017595331	-0,0015748669
2,9501953	1	-0,016061217	-69,804153	0,0015076175	0,0017260314
2,9599609	1	-0,014800206	-70,346184	-0,0016368845	-0,0014600971
2,9697266	1	-0,016011298	-71,857498	0,0015564483	0,0017797227
2,9794922	1	-0,016629323	-72,405899	-0,0016722415	-0,0015273767
2,9892578	1	-0,015413389	-73,29393	0,0014759027	0,0017085943
2,9990234	1	-0,016140193	-74,080269	-0,001765017	-0,0015441007
3,0087891	1	-0,016900897	-75,501839	0,0017590337	0,0019352655
3,0185547	1	-0,017796457	-76,188087	-0,0019801953	-0,001789551
3,0283203	1	-0,017837435	-77,102112	0,0019356071	0,0021503482
3,0380859	1	-0,017798692	-78,00518	-0,0019145212	-0,0017735233
3,0478516	1	-0,018539652	-79,75264	0,0018979494	0,0020359126
3,0576172	1	-0,017545	-80,131668	-0,0020487951	-0,0019018668
3,0673828	1	-0,018593296	-81,091446	0,0018993453	0,002066883
3,0771484	1	-0,018852577	-82,05928	-0,001796642	-0,0016046826
3,0869141	1	-0,01905933	-83,075005	0,0018053191	0,002001463
3,0966797	1	-0,018956512	-83,686935	-0,0019899483	-0,0018250251
3,1064453	1	-0,019830465	-84,297249	0,0017968052	0,0019738937
3,1162109	1	-0,020732731	-85,244461	-0,0018790903	-0,0016556091
3,1259766	1	-0,019915029	-87,124123	0,0016876971	0,0018218679
3,1357422	1	-0,020188838	-87,563507	-0,0016379468	-0,0014121948
3,1455078	1	-0,020220876	-87,85984	0,0015050833	0,0016926519
3,1552734	1	-0,019689649	-89,595955	-0,0014186407	-0,0012376403
3,1650391	1	-0,020533055	-90,712646	0,00095695059	0,0012139912
3,1748047	1	-0,020615384	-91,137604	-0,00079412782	-0,00056118809
3,1845703	1	-0,021505728	-91,210083	0,00055319455	0,00072630041
3,1943359	1	-0,021933764	-92,828735	-0,00050516071	-0,00028521536
3,2041016	1	-0,021959469	-94,503944	0,00026925065	0,00048770147
3,2138672	1	-0,021982566	-94,839844	-0,00023250349	5,6862191e-05
3,2236328	1	-0,021693856	-94,985352	0,00026308495	0,00043239503
3,2333984	1	-0,021469966	-96,402901	-0,0004536756	-0,00014208039
3,2431641	1	-0,022477284	-97,823853	0,00029938572	0,00045486842
3,2529297	1	-0,022452325	-98,185448	-0,00030764192	-2,7785572e-05
3,2626953	1	-0,022529066	-98,073914	0,00018485283	0,00036000769
3,2724609	1	-0,023217127	-99,134445	-0,00018880681	0,00012243851
3,2822266	1	-0,023730472	-100,88956	-6,2626677e-05	0,00014084697
3,2919922	1	-0,023250654	-101,27261	0,00022998312	0,00044667977
3,3017578	1	-0,023977458	-100,98986	-0,00067308749	-0,00036221507
3,3115234	1	-0,023730844	-103,03672	0,00070859399	0,00095814071
3,3212891	1	-0,024074316	-104,33474	-0,0011990565	-0,001011942
3,3310547	1	-0,024002045	-104,79452	0,001332281	0,0014754891
3,3408203	1	-0,024810061	-104,37772	-0,0016390883	-0,0014202967
3,3505859	1	-0,024306029	-105,43864	0,0015636818	0,0017531305
3,3603516	1	-0,024268404	-107,89197	-0,001711285	-0,0015170501
3,3701172	1	-0,024931505	-107,58385	0,0015582789	0,0016933033
3,3798828	1	-0,025809556	-107,46712	-0,0016266409	-0,0014650925
3,3896484	1	-0,025655329	-108,92272	0,0014481086	0,0016738278
3,3994141	1	-0,024717301	-110,19392	-0,001668812	-0,0015238121
3,4091797	1	-0,025517121	-110,75706	0,0016477274	0,0018047334
3,4189453	1	-0,025601685	-110,31222	-0,0018411661	-0,001669817
3,4287109	1	-0,025596097	-110,9232	0,0017376055	0,0019726322
3,4384766	1	-0,025963411	-113,26851	-0,0018790582	-0,0017980101
3,4482422	1	-0,026058033	-113,52673	0,0020272511	0,0021854942
3,4580078	1	-0,026490912	-112,97816	-0,0021239398	-0,0019582051
3,4677734	1	-0,025594234	-114,09184	0,001815133	0,0020732009
3,4775391	1	-0,026292354	-115,57314	-0,0018577083	-0,0016607797
3,4873047	1	-0,026840717	-116,34595	0,00187146	0,0020305149
3,4970703	1	-0,02742596	-115,42629	-0,0019571865	-0,0017233116
3,5068359	1	-0,026347116	-115,99593	0,0017275525	0,0018869834
3,5166016	1	-0,027419999	-118,18841	-0,001785321	-0,001646694
3,5263672	1	-0,028166547	-118,39796	0,0017713304	0,0020200547
3,5361328	1	-0,027276203	-117,88309	-0,0019772146	-0,0017635878
3,5458984	1	-0,027507544	-118,68641	0,0017469896	0,0019020896
3,5556641	1	-0,026923791	-119,75332	-0,0015875105	-0,0014574126
3,5654297	1	-0,027078763	-120,74623	0,001410709	0,0015793238
3,5751953	1	-0,028053299	-120,41023	-0,0012337547	-0,0010184927
3,5849609	1	-0,027808547	-120,26243	0,0008288853	0,0011077692
3,5947266	1	-0,028685108	-122,36366	-0,00075196283	-0,00052912277
3,6044922	1	-0,028574839	-122,959	0,0003804735	0,00063616596
3,6142578	1	-0,02897121	-121,97189	-0,00038972017	-1,6346894e-05
3,6240234	1	-0,028522685	-122,74051	0,00029958936	0,00049131794
3,6337891	1	-0,029459223	-123,41056	-0,00029329673	-4,3291948e-06
3,6435547	1	-0,029474124	-124,77374	0,00017198305	0,00041310064
3,6533203	1	-0,029134378	-124,19075	-0,00045229282	-0,00016701786
3,6630859	1	-0,028634071	-123,39167	0,00033803523	0,00047879061
3,6728516	1	-0,029046088	-125,86087	-0,00027245414	-6,9249654e-06
3,6826172	1	-0,029568374	-125,94296	0,00020934058	0,00037416117
3,6923828	1	-0,029861182	-125,39941	-0,00022403887	0,00018634557
3,7021484	1	-0,02986677	-126,38313	-0,00016745672	8,6094369e-05
3,7119141	1	-0,029201061	-126,85345	0,00031829739	0,00061150687
3,7216797	1	-0,029090047	-127,81811	-0,00081965397	-0,00060400821
3,7314453	1	-0,029500201	-127,09938	0,00089744158	0,0010262963
3,7412109	1	-0,029670075	-126,83126	-0,0012533092	-0,0010565361
3,7509766	1	-0,029630214	-128,41998	0,0014557728	0,0016270216
3,7607422	1	-0,031254813	-128,55225	-0,0016560302	-0,0014671941
3,7705078	1	-0,029822811	-128,41551	0,0015498956	0,0016992972
3,7802734	1	-0,0308007	-128,53264	-0,0016990742	-0,0015016047
3,7900391	1	-0,029383972	-128,73262	0,0015801414	0,0017521384
3,7998047	1	-0,030950829	-129,5551	-0,0017259115	-0,0015517576
3,8095703	1	-0,030494854	-129,05969	0,0014944958	0,0017345065
3,8193359	1	-0,030361116	-128,95518	-0,0016956201	-0,0014134055
3,8291016	1	-0,030501559	-130,07652	0,0016403589	0,0017819521
3,8388672	1	-0,030061975	-130,32033	-0,0018719935	-0,001730509
3,8486328	1	-0,0310909	-129,70934	0,0018464747	0,0020093496
3,8583984	1	-0,030392036	-129,87619	-0,0019660015	-0,0017699214
3,8681641	1	-0,030007958	-129,92633	0,0019297275	0,002056116
3,8779297	1	-0,031079352	-130,34692	-0,00205895	-0,0018747132
3,8876953	1	-0,031000376	-130,40152	0,002025824	0,0021895464
3,8974609	1	-0,02954565	-130,01477	-0,0019040601	-0,0017153508
3,9072266	1	-0,030862167	-130,68645	0,001708224	0,0019193213
3,9169922	1	-0,031136349	-130,44286	-0,0019432829	-0,0017849529
3,9267578	1	-0,030875579	-129,8269	0,0018467188	0,0020681757
3,9365234	1	-0,030782074	-130,42453	-0,0018695412	-0,0016972986
3,9462891	1	-0,030795112	-130,83223	0,0016923535	0,0019232052
3,9560547	1	-0,031058118	-130,81602	-0,0017103119	-0,0015252135
3,9658203	1	-0,030267611	-130,1985	0,0015936119	0,0018078326
3,9755859	1	-0,030067936	-130,08072	-0,0016181938	-0,001451141
3,9853516	1	-0,030257925	-131,34576	0,001271353	0,0015154108
3,9951172	1	-0,030729175	-130,22633	-0,0010563745	-0,00077357935
4,0048828	1	-0,031106919	-129,73196	0,00075458211	0,00098047091
4,0146484	1	-0,031021237	-130,21281	-0,00074684143	-0,00041524283
4,0244141	2	-0,030717254	-129,97432	0,00040785861	0,00061421277
4,0341797	2	-0,030604377	-130,18158	-0,0003148221	-5,3043186e-06
4,0439453	2	-0,030852854	-129,34137	0,00016951024	0,00033395205
4,0537109	2	-0,030277669	-128,96138	-0,00040537096	-6,5031345e-05
4,0634766	2	-0,031910464	-130,09563	0,00031955526	0,0004565985
4,0732422	2	-0,030331686	-129,57416	-0,00038107968	5,1167444e-06
4,0830078	2	-0,03108196	-128,74731	0,00024880763	0,0004093234
4,0927734	2	-0,030107424	-128,71535	-0,00027218461	3,2777752e-05
4,1025391	2	-0,029690564	-128,93948	0,00010921576	0,00035027988
4,1123047	2	-0,030100718	-128,64568	-1,1039265e-05	0,00023918808
4,1220703	2	-0,030875206	-128,00363	-0,00039254487	-0,00011995857
4,1318359	2	-0,03038682	-127,80799	0,00039392331	0,00066285109
4,1416016	2	-0,030220672	-128,88818	-0,00088851934	-0,00068372127
4,1513672	2	-0,030208752	-128,14935	0,0011210942	0,001347901
4,1611328	2	-0,03083013	-126,58813	-0,001449295	-0,0012349327
4,1708984	2	-0,030973181	-126,72639	0,0014419366	0,0016161756
4,1806641	2	-0,030193105	-126,85451	-0,0016283758	-0,0014732383
4,1904297	2	-0,029555336	-126,65653	0,0015319734	0,001744068
4,2001953	2	-0,030499324	-125,60645	-0,00173805	-0,0015299757
4,2099609	2	-0,02925694	-125,12315	0,001459955	0,0016640617
4,2197266	2	-0,030730665	-126,24097	-0,0016248201	-0,0014370871
4,2294922	2	-0,030633807	-125,34109	0,0016659398	0,0018746546
4,2392578	2	-0,030554458	-123,60111	-0,0017465985	-0,0015937844
4,2490234	2	-0,030400977	-123,9631	0,0016189769	0,0018588974
4,2587891	2	-0,030514225	-124,11648	-0,0018621141	-0,0017109159
4,2685547	2	-0,029884279	-124,11788	0,0019022463	0,0020897756
4,2783203	2	-0,029075518	-122,19077	-0,002103539	-0,0018769408
4,2880859	2	-0,030534714	-121,5547	0,0019896657	0,0021497719
4,2978516	2	-0,029429421	-122,96559	-0,0019179876	-0,001748794
4,3076172	2	-0,028811023	-121,74586	0,0018282952	0,0020008716
4,3173828	2	-0,029597431	-120,16536	-0,0020154447	-0,0018090294
4,3271484	2	-0,029235706	-119,9185	0,0017548631	0,0019287748
4,3369141	2	-0,029328838	-120,2094	-0,001761749	-0,0016014017
4,3466797	2	-0,028250366	-119,9656	0,001802891	0,0019966674
4,3564453	2	-0,029315054	-118,27748	-0,0019675745	-0,001760114
4,3662109	2	-0,02877377	-117,19767	0,0018031303	0,0020135606
4,3759766	2	-0,029494241	-117,99361	-0,0018220844	-0,0016682445
4,3857422	2	-0,02848953	-117,77216	0,0014972194	0,0017647587
4,3955078	2	-0,028824434	-115,70893	-0,0014773308	-0,0012403108
4,4052734	2	-0,029029325	-114,82571	0,0011981929	0,0014039004
4,4150391	2	-0,028792396	-115,62428	-0,0010323196	-0,00077452813
4,4248047	2	-0,028771162	-115,48938	0,00063377427	0,00086615392
4,4345703	2	-0,027911365	-113,63463	-0,00046715807	-0,00018039413
4,4443359	2	-0,028164685	-112,19032	0,00038894374	0,00052804116
4,4541016	2	-0,027645752	-113,0926	-0,00036373283	-1,8635328e-05
4,4638672	2	-0,028730184	-112,87389	0,00016998893	0,00042271757
4,4736328	2	-0,028216094	-110,78629	-0,00031325128	2,0187726e-05
4,4833984	2	-0,028307736	-110,34843	0,00033886536	0,00048318761
4,4931641	2	-0,026549026	-109,72258	-0,00037784746	-6,4896303e-05
4,5029297	2	-0,026979297	-109,51917	0,00026144547	0,00045956287
4,5126953	2	-0,02732724	-107,67828	-0,0003029645	3,4728437e-05
4,5224609	2	-0,026664138	-106,89491	9,9062672e-05	0,00027803588
4,5322266	2	-0,025669858	-107,3904	6,523027e-05	0,00029256378
4,5419922	2	-0,027513877	-106,99622	-0,00051700632	-0,0002858568
4,5517578	2	-0,025682524	-105,67467	0,00065202231	0,00079301407
4,5615234	2	-0,026999414	-104,13045	-0,001046884	-0,0007122329
4,5712891	2	-0,026733428	-104,31261	0,0011825896	0,0014044021
4,5810547	2	-0,027186796	-104,4726	-0,0015684789	-0,0013318182
4,5908203	2	-0,025717169	-102,79321	0,0014490008	0,0017113833
4,6005859	2	-0,026354194	-100,83978	-0,0016766107	-0,0014937476
4,6103516	2	-0,025808066	-101,10839	0,0015513561	0,0017192325
4,6201172	2	-0,025029853	-100,56618	-0,0016670583	-0,0015099252
4,6298828	2	-0,026064366	-99,358742	0,0015835171	0,0017320892
4,6396484	2	-0,025815517	-98,027588	-0,0015895378	-0,001437647
4,6494141	2	-0,026246533	-97,397774	0,0015188903	0,0017294444
4,6591797	2	-0,025035068	-98,398735	-0,0018421046	-0,0015833396
4,6689453	2	-0,025808066	-96,214798	0,0017060215	0,0019324038
4,6787109	2	-0,02461113	-94,635201	-0,0019418775	-0,0017305072
4,6884766	2	-0,025138259	-94,678688	0,001845201	0,0020438666
4,6982422	2	-0,024122372	-93,746498	-0,0020161439	-0,0017812616
4,7080078	2	-0,024472177	-92,902718	0,0020338327	0,002242764
4,7177734	2	-0,023749098	-91,86438	-0,0021131982	-0,0018693723
4,7275391	2	-0,024618208	-91,00679	0,0016749218	0,0018956501
4,7373047	2	-0,02380535	-90,667267	-0,0019525479	-0,0017104858
4,7470703	2	-0,023959205	-89,454071	0,0019212866	0,0020794214
4,7568359	2	-0,023679063	-87,801331	-0,0018764946	-0,0016919321
4,7666016	2	-0,024980307	-87,962372	0,0017449349	0,0019378655
4,7763672	2	-0,022558495	-87,049309	-0,0018280188	-0,0016253623
4,7861328	2	-0,024048612	-86,137863	0,00166051	0,0019103829
4,7958984	2	-0,022540614	-85,212273	-0,0018225722	-0,0016464333
4,8056641	2	-0,022644177	-84,182808	0,001543327	0,001764236
4,8154297	2	-0,022646412	-83,822098	-0,0013398947	-0,001137035
4,8251953	2	-0,023341924	-82,640091	0,0010595166	0,0012717668
4,8349609	2	-0,022828951	-81,434662	-0,00099382352	-0,00069697842
4,8447266	2	-0,02213791	-81,212654	0,00060718221	0,0008368346
4,8544922	2	-0,021614879	-80,083946	-0,00047475673	-0,0001667891
4,8642578	2	-0,022026151	-78,526588	0,00014521371	0,00040582396
4,8740234	2	-0,021857768	-77,44767	-0,00034355803	-6,0254097e-05
4,8837891	2	-0,02216883	-76,862831	0,00039621344	0,00051365845
4,8935547	2	-0,020381436	-76,736824	-0,00029910816	2,2693275e-05
4,9033203	2	-0,021338463	-74,777916	0,00021647655	0,00040774612
4,9130859	2	-0,021391362	-74,07077	-0,00046652585	-9,031748e-05
4,9228516	2	-0,01992099	-74,625648	0,00025871603	0,00046824571
4,9326172	2	-0,019802153	-72,92585	-0,0002382411	5,1491079e-05
4,9423828	2	-0,019973889	-71,260315	-3,7778809e-05	0,00019061059
4,9521484	2	-0,019545481	-70,317627	0,00015344503	0,00037995283
4,9619141	2	-0,019446388	-69,854561	-0,00050670531	-0,00029335934
4,9716797	2	-0,019807369	-69,375053	0,00079171028	0,0010282566
4,9814453	2	-0,018888339	-67,356529	-0,0012715934	-0,0010268444
4,9912109	2	-0,018205866	-66,47464	0,001226336	0,0014333696
5,0009766	2	-0,01854226	-66,777008	-0,0015408534	-0,0012988125
5,0107422	2	-0,019126758	-65,683662	0,001496861	0,0016984695
5,0205078	2	-0,01956895	-64,248802	-0,0017223541	-0,0015778742
5,0302734	2	-0,018393248	-63,497723	0,0015243646	0,0017004329
5,0400391	2	-0,017789006	-63,070358	-0,0015971842	-0,0013939016
5,0498047	2	-0,018045306	-62,669479	0,0015624792	0,0017543745
5,0595703	2	-0,017044693	-60,76075	-0,0017775773	-0,0015680231
5,0693359	2	-0,017138198	-59,405453	0,0016076597	0,0018051142
5,0791016	2	-0,017438829	-59,693848	-0,0017699947	-0,0015650665
5,0888672	2	-0,017264485	-58,814529	0,0017719612	0,0019628052
5,0986328	2	-0,017224252	-57,197327	-0,0020530287	-0,0018520323
5,1083984	2	-0,015845895	-56,061802	0,0019203054	0,0021880083
5,1181641	2	-0,01690127	-55,665615	-0,0019131157	-0,001715499
5,1279297	2	-0,017068535	-55,918972	0,0018701472	0,0020351687
5,1376953	2	-0,015586987	-53,62183	-0,0020545397	-0,0018327859
5,1474609	2	-0,016013533	-52,321293	0,0018396111	0,0020897775
5,1572266	2	-0,016018376	-53,08522	-0,0018787313	-0,0016681799
5,1669922	2	-0,015898794	-51,98283	0,0017212225	0,001976538
5,1767578	2	-0,015707314	-50,969402	-0,0019670865	-0,0018098893
5,1865234	2	-0,014809147	-49,649925	0,0018522111	0,0020740938
5,1962891	2	-0,015417859	-49,314144	-0,001866132	-0,0017289155
5,2060547	2	-0,014754385	-49,125832	0,0016264847	0,001825058
5,2158203	2	-0,015103444	-47,049297	-0,0016543614	-0,0014365225
5,2255859	2	-0,015112013	-45,544693	0,0014464176	0,0015967212
5,2353516	2	-0,014698505	-45,938362	-0,0013303296	-0,0010964518
5,2451172	2	-0,013060868	-45,334641	0,00096211553	0,0011710599
5,2548828	2	-0,013515726	-43,962242	-0,00070206693	-0,00046204135
5,2646484	2	-0,013149902	-42,518658	0,00048353279	0,00062384189
5,2744141	2	-0,014761463	-42,586998	-0,00048855162	-0,00014386576
5,2841797	2	-0,01321584	-43,138695	0,00024843786	0,00048042071
5,2939453	2	-0,013384596	-41,06395	-0,00027726483	5,1926909e-05
5,3037109	2	-0,012322515	-39,534866	0,00026483706	0,00044875036
5,3134766	2	-0,012775511	-40,076561	-0,00042446775	-6,9963426e-05
5,3232422	2	-0,01385957	-39,376171	0,00026291591	0,00049766549
5,3330078	2	-0,012241304	-37,765728	-0,0004733736	-9,6886361e-05
5,3427734	2	-0,012391433	-36,151985	0,00022466622	0,0003632791
5,3525391	2	-0,012306124	-36,556049	-0,00016352693	0,00013671932
5,3623047	2	-0,011998042	-36,613049	-0,00013722095	7,5380522e-05
5,3720703	2	-0,013281032	-35,19846	0,00031346519	0,00051162892
5,3818359	2	-0,011429936	-34,040249	-0,00074349018	-0,00044369066
5,3916016	2	-0,01250878	-34,482758	0,00083378598	0,001060741
5,4013672	2	-0,01132302	-34,141895	-0,0013759041	-0,0011426826
5,4111328	2	-0,011871755	-32,510719	0,0013323168	0,0015422482
5,4208984	2	-0,010752305	-30,99963	-0,0016626072	-0,0014485051
5,4306641	2	-0,011365116	-30,515381	0,00156426	0,0017830468
5,4404297	2	-0,0099670142	-31,268969	-0,001689323	-0,0014684261
5,4501953	2	-0,011236966	-30,291695	0,0015202292	0,0017190267
5,4599609	2	-0,010562688	-28,509199	-0,0016434873	-0,001439163
5,4697266	2	-0,011225045	-28,491262	0,0014288914	0,0016407714
5,4794922	2	-0,0098850578	-29,211267	-0,0017264029	-0,0015037461
5,4892578	2	-0,0097710639	-27,670115	0,0017443058	0,0019057905
5,4990234	2	-0,0097032636	-26,334879	-0,0018447235	-0,0016846117
5,5087891	2	-0,0097300857	-26,304144	0,0017911831	0,001991777
5,5185547	2	-0,010152906	-26,798119	-0,0019177262	-0,0017380785
5,5283203	2	-0,0096533448	-25,796761	0,0019122892	0,0021551037
5,5380859	2	-0,0089578331	-23,909658	-0,0021000716	-0,0019400379
5,5478516	2	-0,0088952482	-23,851879	0,0018858297	0,0020721862
5,5576172	2	-0,0084832311	-24,084673	-0,0018826347	-0,0016935776
5,5673828	2	-0,0085249543	-23,718607	0,0018706232	0,002059774
5,5771484	2	-0,009766221	-22,633877	-0,0020026478	-0,0017542635
5,5869141	2	-0,0085912645	-21,972544	0,0017179757	0,0019506202
5,5966797	2	-0,0075921416	-22,261272	-0,0017920362	-0,0016110104
5,6064453	2	-0,0075280666	-21,894592	0,0018470564	0,0020118621
5,6162109	2	-0,0083740801	-20,249784	-0,001898705	-0,001687841
5,6259766	2	-0,0087119639	-20,614843	0,0016715293	0,0019648992
5,6357422	2	-0,0086933374	-20,137411	-0,0016122531	-0,0014224473
5,6455078	2	-0,0080849975	-19,964968	0,0013120725	0,0015039444
5,6552734	2	-0,0077005476	-19,002781	-0,0011977007	-0,00095677725
5,6650391	2	-0,0082071871	-18,741545	0,0008330188	0,0010770514
5,6748047	2	-0,007307902	-18,923822	-0,00065794453	-0,00047330788
5,6845703	2	-0,0075004995	-18,346701	0,00029971235	0,00054779317
5,6943359	2	-0,0081554055	-17,142891	-0,00032799158	-7,2821131e-05
5,7041016	2	-0,0070806593	-17,89324	0,00033326884	0,0005047649
5,7138672	2	-0,0068306923	-17,279741	-0,00033592311	3,3436663e-05
5,7236328	2	-0,0072620809	-17,029345	0,00022492146	0,00041695952
5,7333984	2	-0,0069506466	-16,538502	-0,00045746216	-8,042698e-05
5,7431641	2	-0,0069927424	-16,19529	0,00034656885	0,00048264264
5,7529297	2	-0,0061921775	-16,550459	-0,00037132541	-3,5256089e-05
5,7626953	2	-0,0067487359	-16,058163	0,00011029526	0,00031433257
5,7724609	2	-0,0065397471	-15,27328	-0,00012984878	0,00022841807
5,7822266	2	-0,0065095723	-15,754346	-0,00015262107	7,0932438e-05
5,7919922	2	-0,0066328794	-15,099664	0,000391582	0,0005666283
5,8017578	2	-0,0058438629	-14,372058	-0,00096920924	-0,00073981483
5,8115234	2	-0,0060819089	-14,851168	0,00097096554	0,0011348606
5,8212891	2	-0,0062957406	-14,317855	-0,0013898055	-0,0011537685
5,8310547	2	-0,0058766454	-15,100278	0,0014332588	0,0016534326
5,8408203	2	-0,0064097345	-14,422126	-0,0016908661	-0,001465908
5,8505859	2	-0,0057276338	-13,714806	0,0015673022	0,0017596167
5,8603516	2	-0,0061012805	-14,370047	-0,0016657052	-0,0014895246
5,8701172	2	-0,005716458	-14,532208	0,0015268099	0,0016572423
5,8798828	2	-0,006031245	-13,648309	-0,0017380742	-0,0015147955
5,8896484	2	-0,0053610653	-13,705976	0,0015738616	0,0017380717
5,8994141	2	-0,0058501959	-14,084447	-0,0016451506	-0,0014899375
5,9091797	2	-0,0056527555	-14,300532	0,00165223	0,0018354782
5,9189453	2	-0,0056788325	-13,334826	-0,001951787	-0,0017476624
5,9287109	2	-0,0057380646	-12,707133	0,0019073006	0,0021165588
5,9384766	2	-0,0059768558	-14,045108	-0,0019902533	-0,0018291287
5,9482422	2	-0,0060483813	-14,117304	0,0018130833	0,0020205867
5,9580078	2	-0,0059124082	-13,799519	-0,0019655179	-0,0017914538
5,9677734	2	-0,0058043748	-13,588686	0,0019991091	0,0021565778
5,9775391	2	-0,0058475882	-13,627074	-0,001919626	-0,0017694918
5,9873047	2	-0,0057008117	-14,633183	0,0016868233	0,0018589501
5,9970703	2	-0,0063303858	-13,997611	-0,0020023102	-0,0017450419
6,0068359	2	-0,0057790428	-13,293028	0,0019056489	0,0020585514
6,0166016	2	-0,0058345497	-14,039911	-0,0019131632	-0,0017239909
6,0263672	3	-0,0057578087	-14,651623	0,0017756816	0,0019225432
6,0361328	3	-0,0060118735	-14,480185	-0,0017811921	-0,0015660278
6,0458984	3	-0,0052239746	-13,666861	0,0015327815	0,0017560809
6,0556641	3	-0,0051546842	-14,169887	-0,0016030283	-0,0013602017
6,0654297	3	-0,0054433942	-15,017465	0,0011838566	0,0014127722
6,0751953	3	-0,0065419823	-14,528409	-0,00098456757	-0,00073915243
6,0849609	3	-0,0056579709	-13,891998	0,00066179555	0,00083701487
6,0947266	3	-0,0057667494	-15,56553	-0,00064310746	-0,00031109535
6,1044922	3	-0,0052619725	-16,126167	0,00040478894	0,00066960056
6,1142578	3	-0,0060070306	-15,566032	-0,00032833181	-3,5941775e-05
6,1240234	3	-0,0053744763	-15,608389	0,00018041348	0,00041396575
6,1337891	3	-0,0056311488	-15,721489	-0,00044617601	-5,9872109e-05
6,1435547	3	-0,005286932	-17,096848	0,00034448036	0,00048805887
6,1533203	3	-0,0058934093	-16,212109	-0,00043810756	1,4988473e-06
6,1630859	3	-0,0057719648	-16,049221	0,0002116718	0,00042066473
6,1728516	3	-0,0062767416	-17,215815	-0,00021375643	8,7303633e-05
6,1826172	3	-0,0058684498	-17,911457	5,287664e-05	0,00025628688
6,1923828	3	-0,0058025122	-17,677042	6,4773449e-05	0,00031608128
6,2021484	3	-0,005383417	-17,122217	-0,00049578433	-0,00016085789
6,2119141	3	-0,0058308244	-17,899778	0,00057914585	0,00081955036
6,2216797	3	-0,0065401196	-19,631031	-0,0010284709	-0,00082211208
6,2314453	3	-0,0070754439	-19,646343	0,0011288353	0,0013170254
6,2412109	3	-0,0065051019	-18,969812	-0,0015243087	-0,0013449126
6,2509766	3	-0,0065788627	-20,139143	0,0015265539	0,0017030627
6,2607422	3	-0,0065669417	-21,012201	-0,0016812624	-0,001453508
6,2705078	3	-0,0066097826	-21,156315	0,0014896264	0,0017251277
6,2802734	3	-0,0067781657	-20,78997	-0,0017074357	-0,0015116429
6,2900391	3	-0,0063292682	-21,278244	0,0014506503	0,0016369574
6,2998047	3	-0,0063672662	-23,4011	-0,0016600162	-0,0013998065
6,3095703	3	-0,0076409429	-23,192894	0,0015736734	0,0018271824
6,3193359	3	-0,0077363104	-22,582636	-0,001825157	-0,0016057399
6,3291016	3	-0,0076375902	-23,817179	0,0016963043	0,0019129876
6,3388672	3	-0,0070188195	-24,852398	-0,0019338784	-0,0016966591
6,3486328	3	-0,0079028308	-25,558043	0,0018720472	0,002060645
6,3583984	3	-0,0083297491	-25,208294	-0,0021212348	-0,0019572335
6,3681641	3	-0,0085946172	-25,384426	0,0020349445	0,0021919084
6,3779297	3	-0,0076305121	-27,541426	-0,0019174089	-0,0017142146
6,3876953	3	-0,0073809177	-27,80607	0,0018570503	0,002054956
6,3974609	3	-0,0085480511	-27,129929	-0,0019662264	-0,0017863086
6,4072266	3	-0,008366257	-28,348434	0,0017727884	0,0019400453
6,4169922	3	-0,0084791332	-29,313751	-0,0017861896	-0,0015989046
6,4267578	3	-0,0085651875	-30,596573	0,0017683542	0,0019753973
6,4365234	3	-0,0084798783	-30,095615	-0,0019296599	-0,0017143273
6,4462891	3	-0,0084303319	-30,261744	0,001830251	0,001979565
6,4560547	3	-0,0087410212	-32,254402	-0,0017881482	-0,0015724481
6,4658203	3	-0,0091388822	-32,668747	0,0014492812	0,001681961
6,4755859	3	-0,0095833093	-32,208523	-0,0014654703	-0,0011817988
6,4853516	3	-0,0091444701	-33,237934	0,0011141463	0,0013026207
6,4951172	3	-0,010332465	-34,977123	-0,00086653989	-0,00064254436
6,5048828	3	-0,0095359981	-36,080574	0,00047286361	0,00076158374
6,5146484	3	-0,010594726	-36,02771	-0,00036741979	-0,0001057543
6,5244141	3	-0,0098321587	-36,099514	0,00030903961	0,00048502319
6,5341797	3	-0,0094871968	-37,837421	-0,00041502411	8,2947372e-06
6,5439453	3	-0,0099759549	-37,842171	0,00016858772	0,00042025466
6,5537109	3	-0,010441989	-38,465336	-0,00042354676	6,3242624e-06
6,5634766	3	-0,010441244	-39,322861	0,00035779041	0,00057817553
6,5732422	3	-0,010057539	-40,572601	-0,00043948551	-6,4222404e-05
6,5830078	3	-0,01123026	-41,637718	0,0001789174	0,00042769505
6,5927734	3	-0,011207908	-41,558537	-0,00030833934	0,00012216507
6,6025391	3	-0,011783466	-42,339619	1,7763741e-05	0,00023956105
6,6123047	3	-0,011443347	-43,921619	0,00017855971	0,00043089414
6,6220703	3	-0,010773912	-44,11256	-0,00059510657	-0,00038415805
6,6318359	3	-0,012496486	-44,331326	0,00077975629	0,00099513319
6,6416016	3	-0,01237914	-45,792294	-0,0011343074	-0,00085302873
6,6513672	3	-0,012228638	-46,703796	0,0012428615	0,001432373
6,6611328	3	-0,012091175	-47,590992	-0,0016037822	-0,0013948213
6,6708984	3	-0,01244843	-48,139896	0,0015701799	0,0017279263
6,6806641	3	-0,012661889	-48,833527	-0,0016659857	-0,0014844635
6,6904297	3	-0,012817234	-50,723255	0,0014952179	0,0017391401
6,7001953	3	-0,012719259	-51,158051	-0,0017143521	-0,0015108414
6,7099609	3	-0,013204664	-51,703602	0,0015463713	0,0017017401
6,7197266	3	-0,013358891	-52,537098	-0,0016472976	-0,001489065
6,7294922	3	-0,013521686	-53,794106	0,0015408411	0,0017388742
6,7392578	3	-0,013735518	-54,560322	-0,0018680046	-0,0016506256
6,7490234	3	-0,013936684	-55,054409	0,0018050339	0,0020014811
6,7587891	3	-0,014664605	-55,844429	-0,0020143671	-0,0018055817
6,7685547	3	-0,013728067	-58,045349	0,0018248118	0,0020584648
6,7783203	3	-0,01504533	-57,903362	-0,0019615814	-0,0017768693
6,7880859	3	-0,014943257	-58,464333	0,0019780945	0,0021626737
6,7978516	3	-0,015345961	-59,90831	-0,0020536082	-0,0018419001
6,8076172	3	-0,014542043	-60,825905	0,0016973164	0,0019670981
6,8173828	3	-0,01546517	-61,834698	-0,0019004284	-0,0017311062
6,8271484	3	-0,015468895	-62,382034	0,0018509767	0,0020561286
6,8369141	3	-0,01649633	-62,775761	-0,0019823276	-0,0018308829
6,8466797	3	-0,015961751	-65,007973	0,0017561031	0,0019472641
6,8564453	3	-0,015351176	-64,866096	-0,0017885983	-0,0016202241
6,8662109	3	-0,016468018	-65,45462	0,0015988307	0,0017812822
6,8759766	3	-0,015980378	-67,137871	-0,00166858	-0,0015043532
6,8857422	3	-0,016406178	-68,441925	0,0014358639	0,0016185206
6,8955078	3	-0,016762689	-69,375504	-0,0012583357	-0,0010575015
6,9052734	3	-0,016665831	-69,244415	0,00091106491	0,0010455507
6,9150391	3	-0,017493963	-70,75103	-0,00080084341	-0,00041456529
6,9248047	3	-0,017714128	-72,334427	0,00053926522	0,00069910998
6,9345703	3	-0,01715757	-72,898193	-0,00038154094	-0,00016014543
6,9443359	3	-0,018387288	-72,986816	0,00011312859	0,00033131553
6,9541016	3	-0,0173565	-74,906052	-0,00037182216	-2,1281012e-05
6,9638672	3	-0,018220022	-76,700165	0,00038509571	0,00055387063
6,9736328	3	-0,0187058	-77,067688	-0,00041560721	-6,0403545e-05
6,9833984	3	-0,019083917	-76,495483	0,00026854221	0,00046506699
6,9931641	3	-0,018807873	-77,794678	-0,00032809484	1,8014252e-05
7,0029297	3	-0,019586086	-80,175308	0,00015247053	0,00034105658
7,0126953	3	-0,020270422	-80,173241	-0,00015731252	0,00010991396
7,0224609	3	-0,020129979	-80,361549	-0,00025473579	1,8849823e-05
7,0322266	3	-0,019358099	-81,937912	0,00040536717	0,00057805632
7,0419922	3	-0,020788983	-83,973709	-0,00065496156	-0,00045552631
7,0517578	3	-0,021380186	-84,311279	0,00085571903	0,0010893183
7,0615234	3	-0,020089373	-84,270088	-0,0014107956	-0,0012163668
7,0712891	3	-0,020473823	-85,007637	0,0013479349	0,0015276009
7,0810547	3	-0,020615757	-87,711525	-0,001651895	-0,0014170819
7,0908203	3	-0,020891055	-88,135437	0,0015504017	0,0016841865
7,1005859	3	-0,021846592	-87,954552	-0,0017295966	-0,0014553133
7,1103516	3	-0,021878257	-88,972	0,0015411525	0,0018138585
7,1201172	3	-0,021825731	-90,683533	-0,0016088327	-0,0014082041
7,1298828	3	-0,022419915	-91,877731	0,0014835147	0,0016418562
7,1396484	3	-0,021937117	-91,104301	-0,0017962259	-0,0016003074
7,1494141	3	-0,023598969	-92,361977	0,0016560931	0,0018424258
7,1591797	3	-0,02293624	-94,707237	-0,0018126112	-0,0016265364
7,1689453	3	-0,022596493	-95,369514	0,0018182265	0,001989013
7,1787109	3	-0,02312772	-95,147339	-0,0020605254	-0,0019123447
7,1884766	3	-0,02316013	-95,723511	0,0020096877	0,0022382243
7,1982422	3	-0,022962317	-97,584518	-0,001999768	-0,0018400191
7,2080078	3	-0,024579838	-99,463348	0,0017352448	0,0019605537
7,2177734	3	-0,02454035	-98,955124	-0,001888727	-0,0018097211
7,2275391	3	-0,023564324	-99,423676	0,0018193598	0,0020573293
7,2373047	3	-0,023492426	-101,58565	-0,0018385609	-0,0016270078
7,2470703	3	-0,023613125	-101,92557	0,0016634134	0,0018761697
7,2568359	3	-0,024431199	-102,11723	-0,0019466361	-0,0017425058
7,2666016	3	-0,024658069	-102,57449	0,0018639101	0,0020480475
7,2763672	3	-0,024693459	-104,02998	-0,0018912829	-0,0017259717
7,2861328	3	-0,024679303	-106,00173	0,0016160128	0,0018692823
7,2958984	3	-0,025157258	-105,53526	-0,0015517384	-0,0013790546
7,3056641	3	-0,025995076	-105,73531	0,0012564366	0,0014498564
7,3154297	3	-0,02547577	-107,52098	-0,0011917835	-0,00092219573
7,3251953	3	-0,026413053	-108,80476	0,00078745716	0,00098374952
7,3349609	3	-0,026762486	-108,29167	-0,00057370769	-0,00033473218
7,3447266	3	-0,02591908	-109,42564	0,0003260622	0,00052198814
7,3544922	3	-0,02655834	-110,81754	-0,0004275972	-0,00010147967
7,3642578	3	-0,027126074	-112,12941	0,00024660098	0,00039729552
7,3740234	3	-0,026836991	-111,66879	-0,0002953771	4,7362118e-06
7,3837891	3	-0,026736781	-111,83761	0,00029908324	0,00045576337
7,3935547	3	-0,0276573	-113,46398	-0,00042337232	-8,9400273e-05
7,4033203	3	-0,027325004	-114,41068	0,00025156536	0,00046497546
7,4130859	3	-0,027100742	-114,7578	-0,00039188913	-6,6584034e-05
7,4228516	3	-0,026847795	-115,29788	0,00012774265	0,00034893907
7,4326172	3	-0,027921796	-115,93664	-0,00011407428	0,00025993024
7,4423828	3	-0,026757643	-117,49853	-0,00033680676	-0,00013966361
7,4521484	3	-0,028232113	-117,32066	0,00053470163	0,0006916697
7,4619141	3	-0,027441606	-117,95718	-0,00094980508	-0,00066818856
7,4716797	3	-0,028463081	-119,19597	0,0010262749	0,0012216379
7,4814453	3	-0,029177591	-119,70894	-0,001520732	-0,0012427098
7,4912109	3	-0,028651953	-120,1039	0,0014166426	0,0016185237
7,5009766	3	-0,028298423	-120,48919	-0,0017309774	-0,0014749712
7,5107422	3	-0,029591471	-121,33028	0,0015638546	0,0017603383
7,5205078	3	-0,029006973	-121,83029	-0,0017167754	-0,0015330511
7,5302734	3	-0,029904023	-122,04671	0,0015402654	0,0017776131
7,5400391	3	-0,029326603	-122,58321	-0,0017073358	-0,0015277362
7,5498047	3	-0,029655173	-123,74544	0,0014899232	0,0016671907
7,5595703	3	-0,028812885	-124,25037	-0,0017534087	-0,001538869
7,5693359	3	-0,029499456	-124,54312	0,0017318883	0,0019282495
7,5791016	3	-0,030194595	-124,83939	-0,0019252962	-0,0017198669
7,5888672	3	-0,029461458	-125,82807	0,0018461676	0,0020076996
7,5986328	3	-0,029348955	-126,31896	-0,0019688089	-0,0017736886
7,6083984	3	-0,030107051	-126,15474	0,0019182512	0,0021019888
7,6181641	3	-0,030424818	-126,87312	-0,0021296185	-0,0019174825
7,6279297	3	-0,029767677	-127,86263	0,0018435942	0,0020715636
7,6376953	3	-0,030064583	-127,83485	-0,0017799054	-0,001587122
7,6474609	3	-0,030364096	-127,68008	0,0017821161	0,0020339829
7,6572266	3	-0,030108169	-128,49786	-0,0020478934	-0,0018054741
7,6669922	3	-0,030724332	-129,41093	0,0017791062	0,001952247
7,6767578	3	-0,030269101	-130,14189	-0,0018558406	-0,001670572
7,6865234	3	-0,032476336	-129,44408	0,001620539	0,0018297718
7,6962891	3	-0,030529499	-129,77986	-0,0017934458	-0,0015690264
7,7060547	3	-0,031197444	-131,1203	0,0016146791	0,0017790045
7,7158203	3	-0,031461939	-130,8515	-0,0014584585	-0,0013385834
7,7255859	3	-0,031262264	-130,92079	0,0010532994	0,0012524928
7,7353516	3	-0,031237304	-131,81253	-0,00099485542	-0,0007586811
7,7451172	3	-0,030849129	-132,04465	0,00070690061	0,00093342125
7,7548828	3	-0,031675026	-132,55818	-0,00061211741	-0,00034320241
7,7646484	3	-0,031210855	-132,07532	0,00023738314	0,00043355685
7,7744141	3	-0,0311248	-132,19994	-0,00026069779	8,5193751e-05
7,7841797	3	-0,031879917	-133,3392	0,00028839213	0,00048562695
7,7939453	3	-0,031419471	-133,44153	-0,00044345416	-4,627931e-05
7,8037109	3	-0,031449646	-132,73207	0,00025511676	0,00039379665
7,8134766	3	-0,031045452	-133,65614	-0,00036726421	-9,2641858e-06
7,8232422	3	-0,032166392	-134,01747	0,00026787369	0,00043462656
7,8330078	3	-0,031787902	-134,56866	-0,00031975273	-5,5915443e-05
7,8427734	3	-0,031480938	-133,46561	-9,7232805e-05	0,00017632774
7,8525391	3	-0,031778961	-133,75517	0,00013847202	0,00038427388
7,8623047	3	-0,031679124	-135,1907	-0,0004400647	-0,00019275642
7,8720703	3	-0,032168999	-135,1869	0,00059933006	0,00084887171
7,8818359	3	-0,032217056	-133,927	-0,0012174188	-0,0010103536
7,8916016	3	-0,032253936	-134,44835	0,0011904336	0,0014173458
7,9013672	3	-0,031492487	-135,29477	-0,0015313125	-0,0012953039
7,9111328	3	-0,032222271	-135,23308	0,0014450428	0,0016293331
7,9208984	3	-0,032546371	-134,22188	-0,0017443447	-0,0015381909
7,9306641	3	-0,031943619	-134,04562	0,0015912314	0,0017852958
7,9404297	3	-0,031976774	-135,75253	-0,0016231771	-0,0014584796
7,9501953	3	-0,031664595	-135,24564	0,0014028067	0,0016151781
7,9599609	3	-0,032768399	-134,1917	-0,0017552313	-0,0015699236
7,9697266	3	-0,031738356	-134,24037	0,0016341491	0,0018820186
7,9794922	3	-0,031821802	-134,89442	-0,0017599438	-0,0015838443
7,9892578	3	-0,032535568	-135,34187	0,001751292	0,0019183548
7,9990234	3	-0,032563135	-133,98126	-0,0020051298	-0,0017238896
8,0087891	3	-0,032600015	-133,1263	0,0019369296	0,0021946894
8,0185547	3	-0,032232329	-135,00798	-0,0021030256	-0,0019062833
8,0283203	4	-0,030796602	-134,69211	0,0018222731	0,0019929833
8,0380859	4	-0,031902641	-133,55914	-0,0019736933	-0,0017510792
8,0478516	4	-0,031881779	-133,28036	0,0019293807	0,002122055
8,0576172	4	-0,031194091	-133,59579	-0,0018971433	-0,0017218617
8,0673828	4	-0,032603368	-134,25568	0,001669815	0,001869065
8,0771484	4	-0,032483414	-133,18576	-0,0019465699	-0,0017396274
8,0869141	4	-0,031482056	-132,13289	0,0017763262	0,0019947574
8,0966797	4	-0,032386184	-133,34256	-0,0019619714	-0,0017442047
8,1064453	4	-0,031418726	-133,3981	0,0017453106	0,001974578
8,1162109	4	-0,032072514	-132,26196	-0,0016964724	-0,0015046123
8,1259766	4	-0,032044202	-131,92899	0,0014012981	0,0015691374
8,1357422	4	-0,031284988	-131,78957	-0,0014231624	-0,0011663173
8,1455078	4	-0,03192611	-132,24213	0,0010005991	0,0011988251
8,1552734	4	-0,031044707	-131,17299	-0,00087334152	-0,00063001597
8,1650391	4	-0,032168627	-130,06044	0,00047152158	0,00063913804
8,1748047	4	-0,032312423	-131,31543	-0,00043815657	-2,9765215e-05
8,1845703	4	-0,030848756	-131,34074	0,00029552088	0,00048448739
8,1943359	4	-0,032385439	-129,76364	-0,00034159308	-2,3064786e-06
8,2041016	4	-0,031463429	-129,45894	0,00013507114	0,00036632453
8,2138672	4	-0,031817704	-129,1573	-0,00039632418	-3,1941163e-05
8,2236328	4	-0,031306967	-129,62854	0,0002995893	0,00051576295
8,2333984	4	-0,031840056	-128,60042	-0,00038595241	-4,7760986e-05
8,2431641	4	-0,031267852	-127,28658	0,00023781671	0,0004285769
8,2529297	4	-0,031356886	-128,22702	-0,00026667622	0,00015625716
8,2626953	4	-0,03149882	-127,9193	-0,00010062948	4,9093505e-05
8,2724609	4	-0,031034276	-126,74319	0,0002305911	0,00042781307
8,2822266	4	-0,031044334	-125,69978	-0,00073549926	-0,00043264954
8,2919922	4	-0,029923767	-125,50268	0,00079303607	0,0010250107
8,3017578	4	-0,029733032	-125,89686	-0,0012450491	-0,0010162928
8,3115234	4	-0,030976906	-125,13342	0,0012628023	0,00151347
8,3212891	4	-0,029924139	-124,00389	-0,00166356	-0,0014591631
8,3310547	4	-0,031111017	-124,29228	0,0014815528	0,0017257349
8,3408203	4	-0,029706582	-123,52254	-0,0016975256	-0,0015180769
8,3505859	4	-0,03025867	-122,75839	0,0014376222	0,0017088961
8,3603516	4	-0,029233471	-121,80247	-0,0017345636	-0,0015458405
8,3701172	4	-0,029313564	-121,26775	0,0014433109	0,0016685249
8,3798828	4	-0,030315667	-121,51765	-0,0016941568	-0,001471562
8,3896484	4	-0,02993457	-120,53563	0,0015556272	0,001852417
8,3994141	4	-0,029659271	-119,14115	-0,0018950264	-0,001694307
8,4091797	4	-0,029149652	-119,41485	0,001799481	0,0020446461
8,4189453	4	-0,029715151	-118,81616	-0,0019383222	-0,0017567434
8,4287109	4	-0,029854104	-117,84727	0,0018399403	0,0020072646
8,4384766	4	-0,029852986	-117,17577	-0,0021168622	-0,0019121413
8,4482422	4	-0,029890612	-117,03059	0,0019189633	0,0021694547
8,4580078	4	-0,029056519	-116,81422	-0,0019944056	-0,0017442437
8,4677734	4	-0,028723478	-115,74731	0,0017385564	0,0019311509
8,4775391	4	-0,028918311	-114,27714	-0,0019798782	-0,0017827954
8,4873047	4	-0,02841875	-114,78659	0,0018243671	0,0019862994
8,4970703	4	-0,028649718	-113,15385	-0,0019006386	-0,0016977476
8,5068359	4	-0,028636679	-112,26693	0,0016443009	0,0018442952
8,5166016	4	-0,028355792	-111,38868	-0,0018332734	-0,001596845
8,5263672	4	-0,02884604	-110,56222	0,0016768613	0,0019435651
8,5361328	4	-0,029021874	-110,98238	-0,0017166768	-0,0015166587
8,5458984	4	-0,027472153	-109,45475	0,0013074396	0,00158103
8,5556641	4	-0,028590485	-108,2021	-0,0011690378	-0,0009105705
8,5654297	4	-0,027538463	-108,63243	0,00093339558	0,0011621405
8,5751953	4	-0,028200448	-107,37246	-0,00074842735	-0,00047770576
8,5849609	4	-0,027656555	-106,52342	0,00038409111	0,00061143248
8,5947266	4	-0,027513131	-105,8593	-0,00028664092	-6,2791514e-06
8,6044922	4	-0,026555732	-105,24927	0,00017907398	0,00041579609
8,6142578	4	-0,026573613	-104,92986	-0,00045700913	-5,6366698e-05
8,6240234	4	-0,027041882	-103,08719	0,00017280021	0,00038615821
8,6337891	4	-0,026709586	-102,06107	-0,00039270622	-1,0913936e-07
8,6435547	4	-0,026573986	-102,27247	0,00033408229	0,00049519411
8,6533203	4	-0,026072934	-101,62488	-0,00033866547	6,1422179e-05
8,6630859	4	-0,026135519	-100,1434	8,2945371e-05	0,00029338742
8,6728516	4	-0,025426596	-99,066216	-9,1610273e-05	0,00017525526
8,6826172	4	-0,025981292	-98,871475	-0,00018359578	4,0636951e-05
8,6923828	4	-0,025840104	-98,131462	0,00026288631	0,00051548018
8,7021484	4	-0,025746971	-96,052971	-0,00089533057	-0,00070798222
8,7119141	4	-0,024935231	-95,293297	0,0010032653	0,0012523432
8,7216797	4	-0,02550967	-95,920425	-0,001352257	-0,0011220905
8,7314453	4	-0,025660545	-94,412132	0,0013082819	0,0015759739
8,7412109	4	-0,024904683	-93,118088	-0,0017390648	-0,001532673
8,7509766	4	-0,02527684	-92,169136	0,0015387813	0,0017778826
8,7607422	4	-0,02512075	-91,931656	-0,0016647085	-0,0014955522
8,7705078	4	-0,023770705	-91,584587	0,0014214364	0,0016120048
8,7802734	4	-0,023758039	-89,748116	-0,0016515938	-0,0014554044
8,7900391	4	-0,02537109	-88,427177	0,001574205	0,001804256
8,7998047	4	-0,023283064	-88,819626	-0,0017775666	-0,0015658025
8,8095703	4	-0,023690984	-87,520317	0,0015551862	0,0018437133
8,8193359	4	-0,022636354	-85,881813	-0,0018627968	-0,0016767181
8,8291016	4	-0,023064017	-84,509644	0,0018528632	0,0020487763
8,8388672	4	-0,023672357	-84,714951	-0,0020369911	-0,0018863038
8,8486328	4	-0,022863969	-84,650627	0,0018037158	0,002008745
8,8583984	4	-0,023242459	-82,543251	-0,0018979706	-0,0017485382
8,8681641	4	-0,022684783	-80,704094	0,0018446582	0,00206169
8,8779297	4	-0,023512542	-81,416443	-0,002063768	-0,0018261252
8,8876953	4	-0,022289902	-81,065582	0,0017193092	0,0019507568
8,8974609	4	-0,022439286	-78,958199	-0,0018392592	-0,0015997763
8,9072266	4	-0,020884722	-77,593399	0,0018367971	0,0020108479
8,9169922	4	-0,022009388	-77,39888	-0,0019697028	-0,0017822471
8,9267578	4	-0,021389127	-77,737289	0,0017547822	0,0019866459
8,9365234	4	-0,02251789	-75,342354	-0,0018410351	-0,0016405578
8,9462891	4	-0,021557882	-73,692795	0,0015398532	0,0017686111
8,9560547	4	-0,020940974	-73,678268	-0,0015499224	-0,0013052662
8,9658203	4	-0,020675361	-73,509125	0,001278836	0,0014545207
8,9755859	4	-0,020516664	-72,023186	-0,0011322136	-0,0009417343
8,9853516	4	-0,02047345	-70,434364	0,00063255726	0,00090535672
8,9951172	4	-0,019403175	-69,91552	-0,00050733367	-0,00023614353
9,0048828	4	-0,02050288	-70,348366	0,00040727225	0,00055393466
9,0146484	4	-0,019715354	-68,561119	-0,00048456079	-0,00015879617
9,0244141	4	-0,019303709	-67,010635	0,00010488271	0,00036384299
9,0341797	4	-0,019549206	-66,512863	-0,00030205533	-5,914917e-06
9,0439453	4	-0,018786639	-66,539185	0,00031754069	0,00052946899
9,0537109	4	-0,018554926	-64,856995	-0,00042114625	-9,078678e-05
9,0634766	4	-0,018858537	-62,980114	0,00025088157	0,00043836335
9,0732422	4	-0,018593296	-62,528549	-0,00028175965	6,3776242e-05
9,0830078	4	-0,019060448	-63,087456	1,0599251e-06	0,00026265669
9,0927734	4	-0,019064546	-61,217453	-7,2241164e-06	0,00022292603
9,1025391	4	-0,018488243	-60,179829	-0,00046049213	-0,0001795897
9,1123047	4	-0,017612427	-59,444569	0,00053710537	0,0007313274
9,1220703	4	-0,018081069	-59,766212	-0,00096948416	-0,00068727578
9,1318359	4	-0,017443672	-58,582069	0,0010588743	0,0013109574
9,1416016	4	-0,017560646	-56,439041	-0,001513317	-0,0012854288
9,1513672	4	-0,017781183	-55,320225	0,0014560485	0,0017377078
9,1611328	4	-0,016845763	-55,859348	-0,0017550306	-0,0015995982
9,1708984	4	-0,016287714	-54,792614	0,0015060216	0,001702683
9,1806641	4	-0,016451627	-53,035206	-0,0017322031	-0,0014969333
9,1904297	4	-0,016268715	-52,568783	0,0015009813	0,001712924
9,2001953	4	-0,016804039	-52,399357	-0,0016068491	-0,001382401
9,2099609	4	-0,016291812	-51,44326	0,0014410516	0,001643735
9,2197266	4	-0,015698746	-49,407631	-0,0018165467	-0,0016361416
9,2294922	4	-0,016196072	-49,147682	0,00172472	0,0019355309
9,2392578	4	-0,015857443	-49,585384	-0,0019301758	-0,0016953743
9,2490234	4	-0,015127659	-48,104691	0,0018535716	0,0020289002
9,2587891	4	-0,015031546	-46,424511	-0,0020072877	-0,0017962714
9,2685547	4	-0,01495108	-46,100243	0,0020198366	0,0021839086
9,2783203	4	-0,014812872	-45,381969	-0,0021158515	-0,0019283399
9,2880859	4	-0,015160814	-45,219418	0,0016971569	0,0019241407
9,2978516	4	-0,014354289	-43,426361	-0,0019358475	-0,0017304085
9,3076172	4	-0,013678893	-42,846443	0,0018909558	0,0020440014
9,3173828	4	-0,015066937	-43,366234	-0,0019322602	-0,0016841235
9,3271484	4	-0,013263524	-42,093246	0,0016989161	0,0019352785
9,3369141	4	-0,014166906	-40,19128	-0,0018668754	-0,0016838307
9,3466797	4	-0,01302883	-40,278286	0,0017046733	0,0019218815
9,3564453	4	-0,014346465	-39,964077	-0,0017649073	-0,0016226068
9,3662109	4	-0,013218075	-38,995853	0,0015252859	0,0017852845
9,3759766	4	-0,013590977	-38,422813	-0,0014344966	-0,0012215321
9,3857422	4	-0,013031065	-37,03717	0,0010942484	0,0012992009
9,3955078	4	-0,013489649	-37,586857	-0,00091474201	-0,00077698682
9,4052734	4	-0,012625754	-36,411377	0,00053506927	0,00081850204
9,4150391	4	-0,012135878	-35,261551	-0,0005049457	-0,00022367487
9,4248047	4	-0,013188273	-35,008194	0,00016671751	0,00043667795
9,4345703	4	-0,012940168	-34,648048	-0,00038566726	4,5419583e-05
9,4443359	4	-0,01152344	-33,817459	0,0002797576	0,00048079834
9,4541016	4	-0,012564659	-33,010395	-0,00034850268	1,310691e-06
9,4638672	4	-0,011836365	-31,983665	0,0003024262	0,00047583017
9,4736328	4	-0,011458248	-32,640694	-0,00050538522	-5,3813419e-05
9,4833984	4	-0,011508539	-31,323229	0,00023829285	0,0004131085
9,4931641	4	-0,010929629	-30,200947	-0,00020731393	4,7343347e-05
9,5029297	4	-0,012087077	-30,678436	-2,6935231e-06	0,00027044254
9,5126953	4	-0,010448694	-30,273144	6,597078e-05	0,00034885612
9,5224609	4	-0,010856614	-29,045362	-0,00057633844	-0,00035776466
9,5322266	4	-0,0098194927	-28,324463	0,00074186182	0,00095413002
9,5419922	4	-0,0098656863	-27,361885	-0,0011967288	-0,00088269077
9,5517578	4	-0,010832772	-27,849154	0,001173085	0,0013742968
9,5615234	4	-0,010343269	-26,538111	-0,0016265792	-0,0014364441
9,5712891	4	-0,011507422	-25,803522	0,0014844177	0,0017066895
9,5810547	4	-0,010051951	-26,221388	-0,0017906214	-0,0015851924
9,5908203	4	-0,0087760389	-25,662817	0,0015193735	0,0017406195
9,6005859	4	-0,010076538	-24,655369	-0,0016297611	-0,0014367969
9,6103516	4	-0,0095590949	-24,146811	0,0015179187	0,0017549805
9,6201172	4	-0,0092566013	-23,973696	-0,001730238	-0,0015057374
9,6298828	4	-0,0095292926	-24,555288	0,0014661261	0,001730949
9,6396484	4	-0,0083904713	-23,410992	-0,0017965947	-0,0015929596
9,6494141	4	-0,0091794878	-21,879896	0,0017366478	0,0019586389
9,6591797	4	-0,0086717308	-22,286419	-0,0020331002	-0,0018088524
9,6689453	4	-0,008873269	-22,239647	0,0019788796	0,0021764105
9,6787109	4	-0,008014217	-21,581221	-0,0019780311	-0,0017396082
9,6884766	4	-0,0077657402	-20,891726	0,0018023447	0,0019897541
9,6982422	4	-0,0082582235	-20,73085	-0,0020920341	-0,0018602995
9,7080078	4	-0,0076513737	-21,660402	0,001784586	0,00201286
9,7177734	4	-0,0081878155	-20,469446	-0,0018621832	-0,001616149
9,7275391	4	-0,0086437911	-19,078665	0,0016979232	0,0019853022
9,7373047	4	-0,0083830208	-19,34655	-0,0020264215	-0,0017823307
9,7470703	4	-0,0079207122	-19,870419	0,001820744	0,0020532066
9,7568359	4	-0,0077601522	-19,4069	-0,001963678	-0,0017199125
9,7666016	4	-0,0080812722	-18,144026	0,0016028127	0,0018316871
9,7763672	4	-0,0079039484	-18,324461	-0,0016701042	-0,0014626635
9,7861328	4	-0,0081256032	-19,47485	0,0014415956	0,001673791
9,7958984	4	-0,0077567995	-18,237568	-0,0013687992	-0,0011315239
9,8056641	4	-0,0068839639	-17,001461	0,00089694565	0,0011242155
9,8154297	4	-0,0075582415	-17,601213	-0,00080540014	-0,00049692276
9,8251953	4	-0,0072859228	-18,348768	0,00052649493	0,00070142583
9,8349609	4	-0,0074930489	-17,780363	-0,00055807171	-0,00025266942
9,8447266	4	-0,0068858266	-16,279947	0,00018633713	0,00045659152
9,8544922	4	-0,0075664371	-16,459766	-0,0002368461	3,3029064e-05
9,8642578	4	-0,0068318099	-17,718897	0,00025904062	0,00050077564
9,8740234	4	-0,0074319541	-17,494652	-0,00048830808	-0,00017405619
9,8837891	4	-0,0077657402	-16,211327	0,00027772802	0,00045783105
9,8935547	4	-0,0070963055	-17,017666	-0,00042520789	-2,0156294e-05
9,9033203	4	-0,0067967921	-16,957317	0,00014380962	0,00041774489
9,9130859	4	-0,0067919493	-17,37982	-0,00023109402	6,4609485e-05
9,9228516	4	-0,0073235482	-16,109123	-0,00016323743	3,2438693e-05
9,9326172	4	-0,0065222383	-16,285982	0,00032646518	0,00050933508
9,9423828	4	-0,0061526895	-17,829817	-0,00076419296	-0,00039891864
9,9521484	4	-0,0062804669	-17,446318	0,00075782393	0,00098077045
9,9619141	4	-0,007076934	-15,82928	-0,0013314039	-0,0011247444
9,9716797	4	-0,0071391463	-16,684122	0,0013952967	0,001600723
9,9814453	4	-0,0056862831	-17,348974	-0,0017059267	-0,0014541177
9,9912109	4	-0,0062339008	-17,647873	0,0014989878	0,0017604444
10,000977	4	-0,0070154667	-16,791801	-0,0017136972	-0,0015396015
10,010742	4	-0,0073976815	-15,944	0,001572084	0,0017620614
10,020508	4	-0,006069243	-17,502476	-0,0016996949	-0,0014937714
10,030273	5	-0,0060919672	-17,85351	0,001418439	0,0016540455
10,040039	5	-0,0074669719	-16,136225	-0,0017462481	-0,0014605372
10,049805	5	-0,0068627298	-16,989056	0,001635554	0,0018927497
10,05957	5	-0,0073432922	-17,566402	-0,0019004343	-0,0016443514
10,069336	5	-0,0079441816	-18,031374	0,0017273622	0,0019205004
10,079102	5	-0,0065449625	-17,406754	-0,001976579	-0,0017868819
10,088867	5	-0,0073436648	-17,094667	0,0019910489	0,0022312324
10,098633	5	-0,0068306923	-18,376541	-0,0021610851	-0,0019406645
10,108398	5	-0,0074952841	-18,653088	0,0017974111	0,0020293994
10,118164	5	-0,0075444579	-17,942581	-0,0018485429	-0,0016931467
10,12793	5	-0,0076312572	-18,748808	0,0018309626	0,0019949859
10,137695	5	-0,0076144934	-19,193497	-0,0019203909	-0,0017717523
10,147461	5	-0,0077724457	-19,758661	0,0017545458	0,0019726127
10,157227	5	-0,00811629	-19,3342	-0,0018504991	-0,0016300061
10,166992	5	-0,0070560724	-19,325596	0,0017826427	0,0019251057
10,176758	5	-0,0080406666	-20,159929	-0,0019240237	-0,0017475419
10,186523	5	-0,0078588724	-20,61842	0,0016750074	0,0018879172
10,196289	5	-0,0068686903	-20,71146	-0,0016127734	-0,0014812632
10,206055	5	-0,007770583	-20,625404	0,0012496362	0,0014415737
10,21582	5	-0,0070050359	-21,469072	-0,0011862726	-0,00094741595
10,225586	5	-0,0072542578	-21,930746	0,00076569995	0,0010134333
10,235352	5	-0,0078368932	-21,891239	-0,0007427957	-0,00049850933
10,245117	5	-0,0089485198	-21,847151	0,00023582033	0,00051301159
10,254883	5	-0,0079479069	-23,244862	-0,00029902137	3,2375829e-05
10,264648	5	-0,0073879957	-23,530741	0,00028890697	0,00044511922
10,274414	5	-0,0078879297	-23,895912	-0,00035623525	-4,7772337e-05
10,28418	5	-0,0082887709	-24,069752	0,00020578656	0,00045648674
10,293945	5	-0,0078395009	-25,121235	-0,00047713518	-0,00012601231
10,303711	5	-0,008033216	-25,546421	0,00025813171	0,00041914915
10,313477	5	-0,0084072351	-25,653093	-0,00035251441	-2,9734947e-05
10,323242	5	-0,0091910362	-25,759098	0,00013787797	0,00037116202
10,333008	5	-0,0087860972	-26,857517	-0,00011527944	0,00021416941
10,342773	5	-0,0092282891	-27,168877	-0,0003199029	-3,0584051e-05
10,352539	5	-0,0086929649	-27,440172	0,00039825318	0,00066377397
10,362305	5	-0,0094447285	-28,248354	-0,0010290093	-0,00073535007
10,37207	5	-0,0094849616	-29,212049	0,0010039579	0,0011723946
10,381836	5	-0,0096242875	-30,214191	-0,0014100628	-0,0012031476
10,391602	5	-0,0098854303	-30,187592	0,0014330879	0,0016314297
10,401367	5	-0,0095777214	-30,648764	-0,0016696403	-0,0015032141
10,411133	5	-0,0096872449	-31,909849	0,0014980617	0,0016901395
10,420898	5	-0,0093556941	-31,925327	-0,0017591378	-0,0015669864
10,430664	5	-0,0096168369	-32,44389	0,0014452626	0,001652944
10,44043	5	-0,0093884766	-33,68726	-0,0017664961	-0,0015446161
10,450195	5	-0,0097498298	-34,497959	0,001522711	0,0017132085
10,459961	5	-0,010265037	-35,111961	-0,0016902728	-0,0014939432
10,469727	5	-0,010056421	-35,179798	0,0016750129	0,0018207273
10,479492	5	-0,010930002	-35,863426	-0,0019871078	-0,0017270435
10,489258	5	-0,010401756	-36,981571	0,0018163058	0,0020286159
10,499023	5	-0,011706725	-37,455875	-0,0020212571	-0,0018136542
10,508789	5	-0,0096619129	-37,480797	0,0018579043	0,0020602264
10,518555	5	-0,010075048	-38,703716	-0,0020343452	-0,0018369848
10,52832	5	-0,010143965	-40,081535	0,0019052093	0,0021716713
10,538086	5	-0,010656938	-40,790588	-0,001950223	-0,0017014962
10,547852	5	-0,011217967	-40,668156	0,001689835	0,0018822256
10,557617	5	-0,011662021	-41,718464	-0,001972104	-0,0017459098
10,567383	5	-0,011925027	-43,781811	0,0019736653	0,0021717676
10,577148	5	-0,011185184	-44,037624	-0,0019979849	-0,0017218535
10,586914	5	-0,01155436	-43,384171	0,0017529986	0,0019360184
10,59668	5	-0,012117624	-44,544117	-0,001803084	-0,0015371414
10,606445	5	-0,013072416	-46,104603	0,0016047757	0,0018029253
10,616211	5	-0,011835247	-47,224369	-0,0015736768	-0,001381667
10,625977	5	-0,012425706	-46,674294	0,0011568151	0,0013673885
10,635742	5	-0,01263544	-48,052055	-0,00094336335	-0,00073252642
10,645508	5	-0,012703612	-50,361046	0,00064308412	0,00090970885
10,655273	5	-0,013028085	-50,322376	-0,00071073521	-0,00036102982
10,665039	5	-0,013222545	-50,156193	0,00029970048	0,0005235165
10,674805	5	-0,013620406	-50,9076	-0,00027841824	-2,4965557e-05
10,68457	5	-0,014229119	-52,673107	0,00021232219	0,00042999251
10,694336	5	-0,014228374	-53,719952	-0,00050194393	-0,00018341365
10,704102	5	-0,013305247	-53,63792	0,00028860552	0,0004760403
10,713867	5	-0,013810024	-54,555126	-0,00039713498	-8,6087821e-05
10,723633	5	-0,014374778	-56,523586	0,00025939968	0,00049794896
10,733398	5	-0,014297664	-57,651176	-0,00032986671	3,2254029e-05
10,743164	5	-0,015733019	-57,088249	3,487894e-05	0,00026622249
10,75293	5	-0,01514256	-57,982262	7,0924179e-05	0,00034630808
10,762695	5	-0,015152618	-59,907921	-0,00051442184	-0,00014842633
10,772461	5	-0,015643612	-60,7118	0,00051916449	0,0007209194
10,782227	5	-0,014882907	-60,779751	-0,0010628643	-0,00082821283
10,791992	5	-0,01494512	-61,305576	0,0012005205	0,0014033609
10,801758	5	-0,016390532	-63,686089	-0,0015370303	-0,0013555739
10,811523	5	-0,017195567	-64,39492	0,0014399989	0,0016279804
10,821289	5	-0,016237423	-64,157211	-0,0016794839	-0,0014780391
10,831055	5	-0,017017871	-65,450203	0,0015267773	0,0017375886
10,84082	5	-0,017575175	-66,960457	-0,0017568253	-0,0014916533
10,850586	5	-0,017725676	-68,066254	0,0013481629	0,001640335
10,860352	5	-0,017097592	-67,844688	-0,001606355	-0,0013979186
10,870117	5	-0,016636774	-68,155098	0,0016379227	0,0017963739
10,879883	5	-0,017871708	-71,124916	-0,00180878	-0,0016055187
10,889648	5	-0,018181652	-71,917847	0,001624831	0,0018505456
10,899414	5	-0,018431246	-72,057434	-0,001947486	-0,0017286856
10,90918	5	-0,018404797	-72,287209	0,0018711432	0,0021014109
10,918945	5	-0,019105896	-73,735382	-0,0021302125	-0,0019102391
10,928711	5	-0,018967316	-75,825096	0,0019225301	0,0021397725
10,938477	5	-0,020299107	-75,666618	-0,0019038168	-0,001667519
10,948242	5	-0,019298866	-76,136353	0,001822698	0,0019929758
10,958008	5	-0,019877404	-77,60849	-0,0020434104	-0,0018294163
10,967773	5	-0,019450113	-79,319237	0,0017437055	0,0019288157
10,977539	5	-0,019213557	-79,412048	-0,0018460125	-0,001618727
10,987305	5	-0,020218641	-80,232414	0,0017337081	0,0019997803
10,99707	5	-0,02031289	-80,764778	-0,0018937538	-0,0017020332
11,006836	5	-0,020426884	-83,215981	0,0018043407	0,001998977
11,016602	5	-0,020152703	-83,129318	-0,0018210652	-0,0016602954
11,026367	5	-0,020540506	-83,642509	0,0014404302	0,0016745398
11,036133	5	-0,021113455	-85,554199	-0,0014094055	-0,0011765423
11,045898	5	-0,02185069	-85,990166	0,0010853445	0,0012907777
11,055664	5	-0,022048131	-86,848923	-0,00088880217	-0,00072120468
11,06543	5	-0,02232492	-87,663589	0,00049905083	0,00072509563
11,075195	5	-0,022375956	-89,205803	-0,00038388168	-6,7211076e-05
11,084961	5	-0,021734089	-90,697052	0,00025943635	0,00045363136
11,094727	5	-0,022687018	-90,483093	-0,00042443164	-7,6582364e-05
11,104492	5	-0,02242364	-90,848991	0,00025539217	0,00042925923
11,114258	5	-0,022352859	-92,514023	-0,00030893597	-3,7408608e-05
11,124023	5	-0,022854283	-93,473808	0,0002800746	0,00048820759
11,133789	5	-0,023054704	-94,021645	-0,00041684526	-0,00010180214
11,143555	5	-0,023664162	-94,86319	0,00019838444	0,00042356987
11,15332	5	-0,02370216	-96,153954	-0,00031647328	8,2270708e-05
11,163086	5	-0,024323538	-97,150566	-7,2911862e-05	0,00017831757
11,172852	5	-0,024129823	-97,755852	0,00012224467	0,00033994889
11,182617	5	-0,023655221	-97,806244	-0,00064401428	-0,00037665217
11,192383	5	-0,024110079	-99,67469	0,0007548274	0,00093495642
11,202148	5	-0,024366751	-100,67375	-0,0012543815	-0,00096763473
11,211914	5	-0,024921075	-101,32552	0,0012246483	0,0014870676
11,22168	5	-0,024528801	-102,13963	-0,0015794805	-0,0013624104
11,231445	5	-0,024582818	-102,79694	0,0015120839	0,0017077118
11,241211	5	-0,02466999	-104,13146	-0,0017972959	-0,0015528027
11,250977	5	-0,025109947	-104,46383	0,0014494873	0,0016842986
11,260742	5	-0,025470182	-104,89667	-0,0016757649	-0,0015060366
11,270508	5	-0,026371703	-106,71772	0,0015454348	0,0017466201
11,280273	5	-0,026756898	-107,19806	-0,0016738804	-0,0014777401
11,290039	5	-0,025853887	-107,56664	0,0014991409	0,0017382487
11,299805	5	-0,026977435	-108,23675	-0,0018755033	-0,0016499554
11,30957	5	-0,026842952	-109,51482	0,0017705753	0,0020488866
11,319336	5	-0,026586279	-110,70572	-0,0020201223	-0,0018316751
11,329102	5	-0,026873499	-110,80675	0,0017545602	0,0019537711
11,338867	5	-0,026621297	-111,29262	-0,0019953605	-0,0017784304
11,348633	5	-0,027401745	-112,61198	0,0019280931	0,002116312
11,358398	5	-0,026988983	-113,14793	-0,0021084105	-0,0018833152
11,368164	5	-0,02836138	-113,72829	0,0016861481	0,0019535087
11,37793	5	-0,027519464	-114,49808	-0,0018780226	-0,0017287703
11,387695	5	-0,027643889	-115,61477	0,0018513132	0,0020514182
11,397461	5	-0,028283149	-116,71252	-0,0019833569	-0,0017688841
11,407227	5	-0,027984008	-116,19693	0,001762048	0,0019688562
11,416992	5	-0,028052926	-117,22203	-0,0018516834	-0,0015949789
11,426758	5	-0,029214844	-118,41796	0,0016371674	0,001835185
11,436523	5	-0,028866529	-118,93368	-0,0017907992	-0,0015797814
11,446289	5	-0,029132143	-118,62483	0,0013733549	0,001647996
11,456055	5	-0,028399378	-119,76527	-0,0012718929	-0,0010629096
11,46582	5	-0,02881065	-121,13191	0,00093919481	0,0011379581
11,475586	5	-0,028865784	-121,93512	-0,0008274329	-0,00053219078
11,485352	5	-0,029408559	-121,22506	0,00049232552	0,00066757784
11,495117	5	-0,029553473	-121,88779	-0,00043998985	-0,00011504075
11,504883	5	-0,029369444	-124,10744	0,00012740432	0,00040162369
11,514648	5	-0,029750913	-124,19158	-0,00036897609	-1,602195e-05
11,524414	5	-0,030147284	-123,7122	0,00032846452	0,00046114146
11,53418	5	-0,029295683	-124,75591	-0,00030864531	-1,3845711e-05
11,543945	5	-0,030788407	-125,5414	0,00028524693	0,00049194484
11,553711	5	-0,030253083	-126,51382	-0,00044890193	-9,2282135e-05
11,563477	5	-0,031663477	-126,09702	0,00016061211	0,00034359095
11,573242	5	-0,030734763	-125,94032	-0,00017814353	7,5100543e-05
11,583008	5	-0,030422583	-128,15913	-0,0002152677	0,00013009208
11,592773	5	-0,030250475	-128,06667	0,00015081026	0,000511394
11,602539	5	-0,031322613	-128,02792	-0,00069021934	-0,00044539396
11,612305	5	-0,030872598	-128,09419	0,00088083302	0,00113475
11,62207	5	-0,031085312	-129,56404	-0,0014085601	-0,0011725111
11,631836	5	-0,030497834	-131,02486	0,0012998751	0,0015243483
11,641602	5	-0,031090528	-129,51912	-0,001682471	-0,0014291476
11,651367	5	-0,031453371	-129,42245	0,0015519689	0,0017787815
11,661133	5	-0,031675771	-131,86119	-0,0017377754	-0,001495144
11,670898	5	-0,030865893	-132,10741	0,0014606519	0,0017039385
11,680664	5	-0,030964985	-131,0705	-0,001617399	-0,0014144067
11,69043	5	-0,032349676	-131,25423	0,0014716377	0,0017103645
11,700195	5	-0,031978637	-132,32779	-0,0017251096	-0,0015823798
11,709961	5	-0,032118708	-133,24812	0,0015831795	0,0018452145
11,719727	5	-0,032323599	-132,45335	-0,0018219602	-0,0016039929
11,729492	5	-0,032648817	-132,02783	0,0017543735	0,0019744646
11,739258	5	-0,031771138	-133,87877	-0,0020865393	-0,0018226741
11,749023	5	-0,032092631	-134,38901	0,0019524391	0,002125704
11,758789	5	-0,031910837	-133,68695	-0,0019800104	-0,0017710881
11,768555	5	-0,032371283	-133,68002	0,0017783886	0,0019843387
11,77832	5	-0,032427534	-134,31961	-0,0019978716	-0,0018161472
11,788086	5	-0,032221526	-135,61461	0,0018245911	0,0020487676
11,797852	5	-0,032112375	-134,78905	-0,0018909159	-0,0016742183
11,807617	5	-0,032363087	-134,27887	0,0017032017	0,0019300224
11,817383	5	-0,033056736	-135,46715	-0,0019164039	-0,0017276111
11,827148	5	-0,032848492	-136,07355	0,0018321067	0,0020259237
11,836914	5	-0,031837448	-135,36176	-0,0019069701	-0,0016958594
11,84668	5	-0,032776594	-135,33858	0,0016176663	0,0018498262
11,856445	5	-0,032288581	-135,96284	-0,0016044653	-0,0013860561
11,866211	5	-0,03355369	-136,59798	0,0012565274	0,0014894677
11,875977	5	-0,032826886	-135,92548	-0,0012667184	-0,0010437182
11,885742	5	-0,032336637	-135,09454	0,00078770996	0,00099940121
11,895508	5	-0,032357499	-136,46504	-0,00057409395	-0,00035824647
11,905273	5	-0,033105537	-136,75014	0,00029391667	0,00051250786
11,915039	5	-0,031960756	-136,38976	-0,00047773775	-0,00013463301
11,924805	5	-0,032624602	-135,58623	0,00025186513	0,00047606576
11,93457	5	-0,031720847	-136,02657	-0,00026679659	7,0760289e-05
11,944336	5	-0,0332091	-136,73404	0,0001994193	0,00043771535
11,954102	5	-0,033377483	-136,55963	-0,00047077067	-0,00013920857
11,963867	5	-0,032225624	-135,59981	0,00031418473	0,00048441623
11,973633	5	-0,032139197	-136,50751	-0,00035047386	2,285451e-05
11,983398	5	-0,032875314	-136,54678	8,8141715e-05	0,00033633623
11,993164	5	-0,032968447	-136,27979	-0,00017661651	0,0002185574
12,00293	5	-0,033832714	-135,6891	-0,00024254709	-2,799643e-06
12,012695	5	-0,033114851	-135,63646	0,00044112807	0,00067335495
12,022461	6	-0,032884628	-136,4305	-0,00086359819	-0,00060448237
12,032227	6	-0,032728165	-136,17084	0,00087163172	0,0011367431
12,041992	6	-0,033187121	-134,87248	-0,0014224346	-0,0012159698
12,051758	6	-0,032351166	-135,66988	0,0013831587	0,0015610333
12,061523	6	-0,032161921	-135,65126	-0,0017317625	-0,001513746
12,071289	6	-0,031714514	-134,74557	0,0016028786	0,0017538365
12,081055	6	-0,033419579	-134,80151	-0,0017116221	-0,0014997581
12,09082	6	-0,032624602	-134,57956	0,0015346605	0,0017252238
12,100586	6	-0,032800063	-134,70932	-0,001762382	-0,0015405369
12,110352	6	-0,033758953	-134,25977	0,0014058929	0,0016033823
12,120117	6	-0,032365322	-134,09039	-0,0017215094	-0,0014976521
12,129883	6	-0,032512471	-134,66136	0,0016786696	0,0018841404
12,139648	6	-0,031906739	-133,99004	-0,0019406494	-0,0016862825
12,149414	6	-0,032610074	-133,20833	0,0017597144	0,0020161399
12,15918	6	-0,032234937	-132,59059	-0,0020162726	-0,0017528743
12,168945	6	-0,032000616	-132,63373	0,0018626391	0,0020488347
12,178711	6	-0,032020733	-132,75146	-0,0021576006	-0,0019380376
12,188477	6	-0,032331422	-131,76056	0,0018543859	0,00212665
12,198242	6	-0,032088906	-131,2872	-0,0018731026	-0,0016185887
12,208008	6	-0,032785907	-132,17189	0,0017820218	0,0019595861
12,217773	6	-0,031792	-131,01781	-0,0019831297	-0,0018365348
12,227539	6	-0,031684712	-130,53479	0,0018179065	0,0019727973
12,237305	6	-0,032366067	-130,1181	-0,0018501413	-0,0016581594
12,24707	6	-0,031435117	-129,91508	0,0017281952	0,0019358774
12,256836	6	-0,031044334	-130,05035	-0,0018337122	-0,0016120456
12,266602	6	-0,032059476	-128,49904	0,0015986962	0,0017883292
12,276367	6	-0,03195405	-127,87688	-0,0016464095	-0,0014261972
12,286133	6	-0,031394511	-128,39032	0,0012162436	0,0013915086
12,295898	6	-0,031242892	-127,61475	-0,0010905885	-0,00072819286
12,305664	6	-0,03156662	-126,46655	0,00068489346	0,00091346784
12,31543	6	-0,030409917	-126,02481	-0,00058933819	-0,00038752871
12,325195	6	-0,031025708	-126,25056	0,00026551163	0,00050021871
12,334961	6	-0,030878559	-125,94995	-0,00026422093	2,3717876e-05
12,344727	6	-0,030571595	-124,2145	0,00022058353	0,000413097
12,354492	6	-0,030944496	-123,71584	-0,0004108389	-4,0438899e-05
12,364258	6	-0,030550733	-124,29742	0,00022380817	0,00045939669
12,374023	6	-0,030646473	-123,17743	-0,00039399971	-9,155483e-06
12,383789	6	-0,030561537	-122,11997	0,0002516972	0,00043396707
12,393555	6	-0,030661374	-121,15237	-0,00025504408	5,7124998e-06
12,40332	6	-0,030978024	-121,2083	-2,787674e-05	0,00030648793
12,413086	6	-0,030795857	-121,493	-3,2489479e-05	0,00026021342
12,422852	6	-0,030533597	-119,50588	-0,00037845457	-0,00013381723
12,432617	6	-0,030070916	-118,63058	0,00042700631	0,00074487407
12,442383	6	-0,030122697	-119,06064	-0,0010782753	-0,00082616042
12,452148	6	-0,02928488	-118,64684	0,0010717144	0,0012015447
12,461914	6	-0,029035285	-116,90727	-0,0014930833	-0,0012920784
12,47168	6	-0,029205158	-116,07444	0,0014830789	0,0016938335
12,481445	6	-0,029461458	-115,9743	-0,0017054562	-0,0015293142
12,491211	6	-0,029723346	-115,99017	0,0015721238	0,0017502899
12,500977	6	-0,029956549	-114,48148	-0,0017212731	-0,0015269743
12,510742	6	-0,028216839	-113,31155	0,0014129798	0,0016166943
12,520508	6	-0,029028207	-113,18262	-0,001710337	-0,0015453231
12,530273	6	-0,028571859	-113,14072	0,0015179195	0,0018164667
12,540039	6	-0,028993562	-110,8305	-0,0017890419	-0,0015456246
12,549805	6	-0,028378144	-110,03439	0,0016525392	0,001865912
12,55957	6	-0,027477369	-110,12703	-0,0019653467	-0,0017068251
12,569336	6	-0,029989332	-110,11736	0,0018861841	0,0021173027
12,579102	6	-0,027966127	-108,57152	-0,0021504704	-0,0018924819
12,588867	6	-0,027294457	-107,1776	0,0018074487	0,0020365536
12,598633	6	-0,028259307	-107,46801	-0,0018872331	-0,0017077518
12,608398	6	-0,028118864	-106,69481	0,0019358363	0,0020736184
12,618164	6	-0,026992708	-104,98898	-0,00191709	-0,0017067512
12,62793	6	-0,027164817	-103,6163	0,0016951452	0,0018860761
12,637695	6	-0,027607381	-103,35608	-0,0019178356	-0,0017077993
12,647461	6	-0,027253479	-103,75891	0,0018453136	0,0020405774
12,657227	6	-0,027111918	-101,92311	-0,0020486552	-0,0018661066
12,666992	6	-0,026575848	-100,42979	0,0017961583	0,002034435
12,676758	6	-0,026137754	-100,6994	-0,0017397585	-0,0015145099
12,686523	6	-0,026219711	-100,14463	0,0014624993	0,0016591668
12,696289	6	-0,026095659	-98,672432	-0,0015030407	-0,0013264584
12,706055	6	-0,025100261	-97,706726	0,0010482566	0,0012864077
12,71582	6	-0,025042892	-96,837524	-0,00087794592	-0,00066142401
12,725586	6	-0,025469065	-96,950012	0,00055726321	0,00079861272
12,735352	6	-0,025609136	-95,500832	-0,00054192747	-0,00017343235
12,745117	6	-0,025543198	-93,342773	0,00035335607	0,00052336557
12,754883	6	-0,025391579	-93,282921	-0,00031064011	-2,0598818e-05
12,764648	6	-0,02408959	-92,888359	8,4903077e-05	0,00035368634
12,774414	6	-0,025201216	-91,965958	-0,00043397199	-9,5571013e-05
12,78418	6	-0,024389476	-90,447327	0,00037139354	0,00054851931
12,793945	6	-0,025359914	-89,690384	-0,00040253464	-9,5929136e-06
12,803711	6	-0,024300441	-89,615898	0,00020228545	0,00042230706
12,813477	6	-0,024303421	-88,549835	-0,00032821554	5,136957e-05
12,823242	6	-0,024352968	-86,920723	7,5705611e-06	0,00021848173
12,833008	6	-0,024441257	-86,213684	0,00010617896	0,00031666685
12,842773	6	-0,024367124	-85,69619	-0,00061358378	-0,00032061449
12,852539	6	-0,023249537	-84,793625	0,00063783769	0,00085009052
12,862305	6	-0,023165718	-82,710724	-0,0010772437	-0,00082822389
12,87207	6	-0,023358315	-82,089394	0,0011856887	0,0014021159
12,881836	6	-0,023918971	-82,060234	-0,0016231621	-0,0014172167
12,891602	6	-0,023275241	-80,946327	0,0015231848	0,0016986062
12,901367	6	-0,022539869	-79,472572	-0,0017533764	-0,0014847865
12,911133	6	-0,022969022	-79,461945	0,0015377138	0,0017408497
12,920898	6	-0,021436065	-78,49501	-0,0017571431	-0,0015564474
12,930664	6	-0,022452697	-77,388603	0,0014491049	0,0017398911
12,94043	6	-0,022044778	-75,705734	-0,0015951876	-0,0014050408
12,950195	6	-0,020815432	-75,11705	0,001477851	0,0017487184
12,959961	6	-0,021368265	-75,096207	-0,0018533426	-0,0016421046
12,969727	6	-0,020604208	-73,224304	0,0017575201	0,001987417
12,979492	6	-0,021469966	-72,34594	-0,001865125	-0,001674237
12,989258	6	-0,019855052	-71,786034	0,0017719627	0,0020177246
12,999023	6	-0,020294264	-70,629997	-0,0021325361	-0,0018285047
13,008789	6	-0,020968542	-69,266319	0,0020329545	0,0021766215
13,018555	6	-0,020346045	-68,475067	-0,0020028146	-0,0017584434
13,02832	6	-0,020039082	-67,844353	0,0017240229	0,0018954352
13,038086	6	-0,019855797	-67,685547	-0,0019494637	-0,001741681
13,047852	6	-0,019534305	-66,260506	0,0018449543	0,0020272532
13,057617	6	-0,019709766	-65,083412	-0,0019455419	-0,0017129669
13,067383	6	-0,019016862	-64,928848	0,0017295761	0,0019314276
13,077148	6	-0,018585473	-63,657204	-0,0018811629	-0,0016607139
13,086914	6	-0,018643588	-62,666016	0,0017733902	0,0019450997
13,09668	6	-0,018854067	-61,953049	-0,0018555367	-0,0016229564
13,106445	6	-0,018591806	-60,846527	0,0015187673	0,0017132971
13,116211	6	-0,018371642	-60,355289	-0,0013680045	-0,0011459594
13,125977	6	-0,0184495	-58,446228	0,0010553207	0,0011947938
13,135742	6	-0,017912313	-57,644974	-0,00092899683	-0,00067370466
13,145508	6	-0,017951801	-57,451965	0,00057176466	0,00082183967
13,155273	6	-0,017278641	-56,72224	-0,00041540171	-0,00010677395
13,165039	6	-0,016614422	-55,46579	0,00012023902	0,00038997518
13,174805	6	-0,018538162	-54,736847	-0,00043951152	-8,8526285e-05
13,18457	6	-0,01835674	-54,442753	0,00031605712	0,00046720292
13,194336	6	-0,017216057	-53,730404	-0,00040188027	4,3137698e-06
13,204102	6	-0,016953796	-51,78418	0,00031427029	0,00047602516
13,213867	6	-0,016956404	-50,905365	-0,00037950551	-6,3206389e-05
13,223633	6	-0,017130375	-51,424931	0,00019146246	0,00044690445
13,233398	6	-0,016118959	-50,226711	-0,00031334124	4,4014014e-05
13,243164	6	-0,016027316	-48,553684	-0,0001419835	0,00012254153
13,25293	6	-0,01604408	-47,921856	8,3406485e-05	0,00040783096
13,262695	6	-0,016281754	-47,630165	-0,00057410041	-0,00039153252
13,272461	6	-0,015494972	-47,885532	0,00076659198	0,001006685
13,282227	6	-0,01555495	-45,41589	-0,0012809428	-0,0010177535
13,291992	6	-0,014579669	-44,435989	0,0012373795	0,0014410639
13,301758	6	-0,015356019	-44,636707	-0,0016316733	-0,0014445001
13,311523	6	-0,014948845	-43,930614	0,0014813679	0,0017311772
13,321289	6	-0,01443401	-42,333473	-0,0017226457	-0,0015412864
13,331055	6	-0,014708564	-41,15509	0,0015554291	0,0017813806
13,34082	6	-0,01489073	-41,528473	-0,0016472244	-0,0014652266
13,350586	6	-0,014470518	-41,409283	0,0015532764	0,0017317705
13,360352	6	-0,01257211	-39,568172	-0,001713967	-0,0015623374
13,370117	6	-0,01321435	-38,413761	0,0015326942	0,0017593366
13,379883	6	-0,013241172	-38,46841	-0,0017816233	-0,0015972396
13,389648	6	-0,013053045	-38,693211	0,0017575166	0,0020016336
13,399414	6	-0,013978034	-36,878922	-0,0020481604	-0,0018817086
13,40918	6	-0,013081729	-35,708305	0,0018718747	0,0021233095
13,418945	6	-0,013007969	-35,823082	-0,0019906547	-0,001772896
13,428711	6	-0,012416393	-35,786983	0,0018457305	0,0020504487
13,438477	6	-0,012415648	-33,924469	-0,002098931	-0,0018939313
13,448242	6	-0,011580437	-32,319557	0,0018131299	0,0020257379
13,458008	6	-0,012530759	-33,129303	-0,0018616912	-0,0016370033
13,467773	6	-0,01216419	-33,223404	0,00177983	0,0019713589
13,477539	6	-0,012488291	-31,788256	-0,0020168407	-0,0017957507
13,487305	6	-0,011927634	-30,781254	0,0018125483	0,002071091
13,49707	6	-0,011929125	-30,624065	-0,0018578032	-0,0016952718
13,506836	6	-0,011711195	-30,733253	0,001629427	0,0018541275
13,516602	6	-0,010913238	-29,368233	-0,0016812193	-0,0014460738
13,526367	6	-0,010622665	-27,683247	0,0013676173	0,0016166917
13,536133	6	-0,011529773	-28,572176	-0,0013098688	-0,0010791396
13,545898	6	-0,010864437	-28,490313	0,0008376863	0,0010856785
13,555664	6	-0,011043251	-26,830248	-0,00078101433	-0,0004670606
13,56543	6	-0,010548532	-26,250332	0,00048301561	0,0006811741
13,575195	6	-0,011161715	-25,839005	-0,00044902167	-0,00012783828
13,584961	6	-0,0096384436	-26,565493	0,00013710225	0,00040296363
13,594727	6	-0,010371208	-25,328602	-0,00035926802	-1,6076956e-05
13,604492	6	-0,010512769	-23,862831	0,00028574583	0,00046045883
13,614258	6	-0,0090420246	-24,753101	-0,0004465137	-5,2917894e-05
13,624023	6	-0,0094607472	-24,517067	0,00022750959	0,00045637804
13,633789	6	-0,0094868243	-23,438259	-0,00041908416	-2,6668422e-05
13,643555	6	-0,0090017915	-22,76346	0,00018396364	0,00039189501
13,65332	6	-0,0095199794	-22,806152	-0,00020139472	0,00015114609
13,663086	6	-0,0088434666	-22,707693	-0,00025417254	1,4625402e-05
13,672852	6	-0,0095497817	-22,440926	0,00034709723	0,00055562716
13,682617	6	-0,008431077	-20,701233	-0,0006767739	-0,00035275589
13,692383	6	-0,0089935958	-21,331217	0,00086988899	0,0010482786
13,702148	6	-0,0085346401	-21,175482	-0,0014109229	-0,0011769037
13,711914	6	-0,0095035881	-21,017231	0,0013190509	0,0015598721
13,72168	6	-0,0090938061	-20,119362	-0,0016600094	-0,001446845
13,731445	6	-0,0089794397	-19,844379	0,001595962	0,0017834059
13,741211	6	-0,009104237	-19,95178	-0,001708738	-0,0014900225
13,750977	6	-0,0084128231	-19,698702	0,0015590411	0,0018016214
13,760742	6	-0,0086162239	-18,378719	-0,0016720139	-0,0014590636
13,770508	6	-0,0082887709	-18,980932	0,0013961685	0,0016369761
13,780273	6	-0,007930398	-18,608551	-0,0017696691	-0,0015712359
13,790039	6	-0,0086035579	-18,263609	0,0017021274	0,0018666676
13,799805	6	-0,0078365207	-18,129219	-0,0018252925	-0,0016363368
13,80957	6	-0,0080436468	-17,930456	0,0017351749	0,0019554766
13,819336	6	-0,0075858086	-18,176603	-0,0019444708	-0,0018044574
13,829102	6	-0,0079110265	-17,89933	0,0019590259	0,0021839205
13,838867	6	-0,0079851598	-17,253981	-0,0021223649	-0,0019211789
13,848633	6	-0,0073779374	-17,507561	0,0017751792	0,0019603714
13,858398	6	-0,0066772103	-17,413404	-0,0019234651	-0,0016385647
13,868164	6	-0,0080883503	-16,720108	0,0018664483	0,0020551917
13,87793	6	-0,0077262521	-16,996712	-0,0019657866	-0,001704924
13,887695	6	-0,007084012	-16,491283	0,0016408643	0,0019018387
13,897461	6	-0,0070281327	-17,147865	-0,0018654047	-0,0016779169
13,907227	6	-0,006795302	-16,886684	0,0016968068	0,0020088011
13,916992	6	-0,0084217638	-16,023964	-0,0019041975	-0,0016966568
13,926758	6	-0,0078253448	-16,944521	0,0017500927	0,0019815399
13,936523	6	-0,0067517161	-16,823318	-0,0016510438	-0,0013937515
13,946289	6	-0,0081095845	-16,105268	0,0012633662	0,001442358
13,956055	6	-0,0065304339	-16,496536	-0,0012639143	-0,0010242492
13,96582	6	-0,0072028488	-16,612038	0,00086877384	0,0010949053
13,975586	6	-0,0071432441	-17,136131	-0,00069180282	-0,00047146517
13,985352	6	-0,0071458519	-16,764812	0,00027895812	0,00055185414
13,995117	6	-0,0071182847	-16,641375	-0,00033978227	2,0599691e-06
14,004883	6	-0,007379055	-17,54567	0,00031444861	0,0004753047
14,014648	6	-0,0069681555	-17,494318	-0,00042596142	-1,1092052e-05
14,024414	7	-0,0067390501	-17,195362	0,00016922619	0,0004074449
14,03418	7	-0,0065036118	-16,752184	-0,0004369423	-6,4986525e-05
14,043945	7	-0,0076364726	-17,436985	0,00033450691	0,00052701449
14,053711	7	-0,007141754	-17,994493	-0,00041121943	-6,885326e-05
14,063477	7	-0,0078115612	-17,334278	0,00014292331	0,00038439845
14,073242	7	-0,0073578209	-16,686638	-0,00012106939	0,00017510116
14,083008	7	-0,0072527677	-18,316469	-0,00018856392	-1,1410448e-05
14,092773	7	-0,007590279	-18,316023	0,00034959434	0,00057868182
14,102539	7	-0,0073723495	-17,968119	-0,00093325321	-0,0006655847
14,112305	7	-0,00753887	-18,592346	0,00092145457	0,0011073758
14,12207	7	-0,0081636012	-18,823185	-0,0013921572	-0,0010830704
14,131836	7	-0,0085815787	-19,663944	0,0013643254	0,0015348544
14,141602	7	-0,0073961914	-18,944611	-0,0017567545	-0,0015297824
14,151367	7	-0,0082757324	-18,490311	0,0015576222	0,0017427084
14,161133	7	-0,007533282	-19,904114	-0,0016777103	-0,0014911882
14,170898	7	-0,0077359378	-20,206701	0,0015434062	0,0017645563
14,180664	7	-0,0082559884	-19,598398	-0,0017216277	-0,0015320211
14,19043	7	-0,0069618225	-19,93401	0,0015308928	0,0017668681
14,200195	7	-0,0085175037	-21,322668	-0,0016959638	-0,0014347276
14,209961	7	-0,0077787787	-22,098162	0,0015834927	0,0018225579
14,219727	7	-0,008187443	-21,376648	-0,00191588	-0,0017438871
14,229492	7	-0,0088386238	-21,113008	0,0018780617	0,0021044894
14,239258	7	-0,008539483	-22,774469	-0,0019218503	-0,0017877303
14,249023	7	-0,0079393387	-23,931004	0,0018094383	0,0020203246
14,258789	7	-0,0073872507	-23,177807	-0,0020800512	-0,0018909409
14,268555	7	-0,0094585121	-23,144054	0,0019369192	0,0021498525
14,27832	7	-0,0084262341	-24,184027	-0,0019584824	-0,0016924257
14,288086	7	-0,0087074935	-25,720875	0,0016715423	0,0018832108
14,297852	7	-0,0084802508	-25,343132	-0,0020069657	-0,001796047
14,307617	7	-0,0081520528	-24,725664	0,0018779984	0,0020564769
14,317383	7	-0,0093970448	-26,521851	-0,0019430009	-0,0017174379
14,327148	7	-0,0093210489	-27,740915	0,0016970914	0,001948477
14,336914	7	-0,0091336668	-27,169661	-0,0017357147	-0,001563343
14,34668	7	-0,0097047538	-26,906635	0,0015852986	0,0017939429
14,356445	7	-0,0089667737	-27,677994	-0,0016363398	-0,0014187912
14,366211	7	-0,010002032	-29,664059	0,0012522106	0,0014807285
14,375977	7	-0,0093691051	-29,680542	-0,0011236313	-0,00087434787
14,385742	7	-0,010100007	-29,520504	0,00074058241	0,00089813303
14,395508	7	-0,0095866621	-30,917488	-0,00074567867	-0,00032095981
14,405273	7	-0,01051724	-32,506248	0,00035831117	0,00068560679
14,415039	7	-0,010159239	-31,846426	-0,00030223042	-3,3666001e-05
14,424805	7	-0,010642782	-32,105762	0,00019386411	0,00043784705
14,43457	7	-0,010291487	-33,042915	-0,0004102716	-4,5457855e-05
14,444336	7	-0,0099375844	-34,970417	0,0002899213	0,00042365544
14,454102	7	-0,011326373	-34,552105	-0,00043326011	-8,2937622e-05
14,463867	7	-0,010452047	-34,391842	0,00034994548	0,0004912524
14,473633	7	-0,0098489225	-35,973286	-0,00032046592	5,0189556e-06
14,483398	7	-0,011327118	-37,239399	0,00012996799	0,00033109609
14,493164	7	-0,01123175	-37,659222	-0,00010479711	0,00015316706
14,50293	7	-0,012126938	-37,709625	-0,00031465688	-1,102002e-05
14,512695	7	-0,011534989	-38,267857	0,0003850655	0,000693226
14,522461	7	-0,011699647	-40,416477	-0,00091034191	-0,00072827493
14,532227	7	-0,011936203	-40,357578	0,0010964689	0,0013143386
14,541992	7	-0,011958182	-40,194969	-0,0014647266	-0,001236612
14,551758	7	-0,012462959	-41,788872	0,0013705048	0,0015745391
14,561523	7	-0,012662634	-43,128971	-0,0017029289	-0,001494084
14,571289	7	-0,012357533	-43,803936	0,0014897377	0,0017192195
14,581055	7	-0,0125397	-43,802818	-0,0016484484	-0,0014761912
14,59082	7	-0,012911856	-44,510757	0,0015311576	0,0016693298
14,600586	7	-0,012042373	-46,279728	-0,0016457302	-0,0014337526
14,610352	7	-0,011893362	-46,234131	0,0015728575	0,0017973769
14,620117	7	-0,012411922	-46,559013	-0,0018324043	-0,0015928583
14,629883	7	-0,013837963	-48,199741	0,0016390665	0,0018939354
14,639648	7	-0,013052672	-48,780945	-0,0018615907	-0,0016643766
14,649414	7	-0,013450533	-49,698875	0,0018414714	0,0020682192
14,65918	7	-0,013428554	-50,094555	-0,002130877	-0,001915588
14,668945	7	-0,013423339	-50,891956	0,0019213706	0,0021462394
14,678711	7	-0,014176965	-52,362865	-0,0019423811	-0,0017381018
14,688477	7	-0,013906509	-52,968822	0,001778721	0,0020339927
14,698242	7	-0,015038252	-53,873508	-0,0020488517	-0,0017795082
14,708008	7	-0,014494732	-54,910351	0,0018002616	0,0020264967
14,717773	7	-0,014907867	-55,934956	-0,0018289427	-0,0016112743
14,727539	7	-0,014678761	-56,087673	0,0017624981	0,0019783597
14,737305	7	-0,015125796	-56,936592	-0,0019874542	-0,0017869943
14,74707	7	-0,015601143	-58,206059	0,0018906224	0,0021293808
14,756836	7	-0,015739352	-59,68351	-0,0018097685	-0,0016599307
14,766602	7	-0,015752017	-59,872829	0,0015207431	0,0017664724
14,776367	7	-0,015193224	-60,675816	-0,0015998757	-0,0012681754
14,786133	7	-0,014859438	-61,907562	0,0011937622	0,0014688787
14,795898	7	-0,015748292	-62,783806	-0,0010537939	-0,00081978494
14,805664	7	-0,015412271	-63,06477	0,00060836523	0,00090236356
14,81543	7	-0,016506761	-64,307411	-0,00049350894	-0,00021002284
14,825195	7	-0,016532466	-65,265358	0,00038109705	0,00055844442
14,834961	7	-0,017191097	-66,998169	-0,00046063255	-6,8093505e-05
14,844727	7	-0,017309189	-66,458046	0,0001235196	0,00037002523
14,854492	7	-0,017389655	-67,502594	-0,00032011551	1,1368247e-05
14,864258	7	-0,017292053	-69,442612	0,00035705895	0,00051559252
14,874023	7	-0,018150359	-70,26918	-0,00042651084	-7,5306452e-05
14,883789	7	-0,017663464	-71,070381	0,00019155399	0,00044547895
14,893555	7	-0,018961355	-71,706459	-0,00033464609	2,2721943e-05
14,90332	7	-0,018352643	-72,894005	0,00012671528	0,00034654717
14,913086	7	-0,018696859	-74,313339	-2,282115e-05	0,00024711102
14,922852	7	-0,018744916	-73,888489	-0,00045313087	-0,00028186929
14,932617	7	-0,019077584	-74,5877	0,00067269261	0,00083671336
14,942383	7	-0,018230826	-76,861221	-0,00099814998	-0,00071467436
14,952148	7	-0,019831955	-77,887611	0,0010775597	0,0013608165
14,961914	7	-0,019960105	-77,746796	-0,0015816045	-0,0013564171
14,97168	7	-0,020163134	-78,848061	0,0015382522	0,0018118962
14,981445	7	-0,020552054	-80,249397	-0,0017305383	-0,0014590605
14,991211	7	-0,020275638	-81,703888	0,0015251632	0,001717073
15,000977	7	-0,020170212	-81,511436	-0,0017307493	-0,0015365898
15,010742	7	-0,020398572	-81,991165	0,0015386255	0,0017876424
15,020508	7	-0,021748617	-84,49054	-0,0016617221	-0,0014233771
15,030273	7	-0,020676851	-85,27301	0,0014278227	0,001678303
15,040039	7	-0,021667406	-84,978973	-0,0018186942	-0,0016287195
15,049805	7	-0,021491945	-86,022133	0,0017386283	0,0019877122
15,05957	7	-0,021993369	-87,626144	-0,0019479877	-0,0017132221
15,069336	7	-0,021826848	-89,060295	0,0018100268	0,0019708425
15,079102	7	-0,022497028	-89,413734	-0,0019938918	-0,0018192128
15,088867	7	-0,022126362	-89,313316	0,0019741696	0,0022392243
15,098633	7	-0,023008138	-91,403366	-0,0021478646	-0,0019222217
15,108398	7	-0,021960959	-92,657913	0,0017801895	0,0019689153
15,118164	7	-0,023970753	-92,651489	-0,0019672955	-0,0016670091
15,12793	7	-0,023506954	-93,130035	0,0018955586	0,0021073362
15,137695	7	-0,023712963	-94,934937	-0,0019642985	-0,0017832143
15,147461	7	-0,024667382	-97,4123	0,0017852579	0,0019037409
15,157227	7	-0,023587048	-97,13636	-0,0018804636	-0,0016553515
15,166992	7	-0,023911148	-96,695755	0,0016744944	0,0018969126
15,176758	7	-0,024516881	-98,526367	-0,0018059099	-0,0015748338
15,186523	7	-0,025054067	-99,990402	0,0016376135	0,0018018312
15,196289	7	-0,02460517	-99,860489	-0,0014783731	-0,0012727197
15,206055	7	-0,025237352	-100,22029	0,001098692	0,0012778495
15,21582	7	-0,025678799	-101,559	-0,0010282358	-0,00075607083
15,225586	7	-0,025910884	-103,72476	0,00066198455	0,0009295299
15,235352	7	-0,0255052	-103,16904	-0,00060875493	-0,00029482981
15,245117	7	-0,026506558	-103,00906	0,00020496198	0,00046947607
15,254883	7	-0,024774671	-105,41411	-0,00029894838	1,0404619e-07
15,264648	7	-0,026372448	-106,67749	0,00035134878	0,0005322363
15,274414	7	-0,02656877	-106,9856	-0,00045960935	-5,3871045e-05
15,28418	7	-0,025625154	-107,0127	0,0002517832	0,0004444411
15,293945	7	-0,026704371	-108,06072	-0,00045937067	-1,4287943e-05
15,303711	7	-0,026619807	-109,7384	0,00021409891	0,00043154723
15,313477	7	-0,025606155	-109,84904	-0,00031833726	1,114051e-05
15,323242	7	-0,027133897	-110,13206	-3,6622987e-05	0,0002655173
15,333008	7	-0,027025118	-111,80795	5,5815108e-05	0,00038729617
15,342773	7	-0,027805567	-112,91904	-0,00042918473	-0,00017916958
15,352539	7	-0,027331337	-113,32394	0,00059188786	0,00085147744
15,362305	7	-0,027947128	-113,51897	-0,0011735094	-0,0008903885
15,37207	7	-0,028285384	-114,08295	0,0012310226	0,0014023677
15,381836	7	-0,027967617	-116,06712	-0,0015858737	-0,0013720645
15,391602	7	-0,029099733	-116,24499	0,0014593019	0,0017027376
15,401367	7	-0,028672442	-115,93636	-0,0017358417	-0,0015255936
15,411133	7	-0,027993321	-117,53165	0,0015199962	0,0017788644
15,420898	7	-0,028403848	-118,56331	-0,0016604725	-0,0013926516
15,430664	7	-0,029728189	-119,04236	0,0015419397	0,0017368135
15,44043	7	-0,028149411	-119,06862	-0,0017861365	-0,0015042735
15,450195	7	-0,028805807	-119,79444	0,0016084525	0,0018066075
15,459961	7	-0,028646365	-121,44634	-0,0017700553	-0,0015840977
15,469727	7	-0,030586123	-121,40572	0,0016930252	0,0019600857
15,479492	7	-0,02915822	-121,33665	-0,0020202035	-0,0017694709
15,489258	7	-0,029683858	-122,61355	0,0019246349	0,0022227105
15,499023	7	-0,029484555	-123,27075	-0,0020387128	-0,0018298662
15,508789	7	-0,029625371	-124,04351	0,0017960502	0,0019897276
15,518555	7	-0,029824302	-124,26082	-0,0020627922	-0,0018224625
15,52832	7	-0,030140206	-125,03296	0,001905721	0,0020959496
15,538086	7	-0,030786172	-126,30669	-0,0018902749	-0,0016921789
15,547852	7	-0,030856207	-126,02197	0,0016940341	0,0019468756
15,557617	7	-0,029938295	-125,83265	-0,0019995142	-0,0017735431
15,567383	7	-0,030814111	-127,34525	0,0018280027	0,002104853
15,577148	7	-0,030792505	-127,48584	-0,0019913795	-0,0017499189
15,586914	7	-0,030884892	-128,14975	0,0016485252	0,0019047259
15,59668	7	-0,030590594	-128,18886	-0,0016939408	-0,0014951824
15,606445	7	-0,030894205	-128,95044	0,0014521044	0,0017503165
15,616211	7	-0,031068921	-129,72447	-0,0014048137	-0,0012403693
15,625977	7	-0,031375512	-129,76488	0,0010286742	0,0012496685
15,635742	7	-0,031288341	-129,93011	-0,0008875294	-0,00061097078
15,645508	7	-0,031162426	-131,33437	0,00053633522	0,0007289846
15,655273	7	-0,031198561	-131,61237	-0,00058536534	-0,00012706121
15,665039	7	-0,030561164	-131,34883	0,00024254761	0,00053039053
15,674805	7	-0,031724572	-131,94635	-0,00034555991	1,7065177e-05
15,68457	7	-0,031062588	-132,30107	0,00021762142	0,0004516459
15,694336	7	-0,032231212	-133,1338	-0,00046915092	-6,9746457e-05
15,704102	7	-0,032527745	-132,72699	0,00025462476	0,00046826623
15,713867	7	-0,031637028	-132,8064	-0,00041616076	-1,6452541e-05
15,723633	7	-0,031740591	-134,17505	0,00025928282	0,00044253829
15,733398	7	-0,031607598	-134,04434	-0,00023809224	0,00012780103
15,743164	7	-0,031963363	-133,81334	-8,7107474e-05	0,00015491183
15,75293	7	-0,032880157	-134,16382	0,00020570733	0,00045600143
15,762695	7	-0,033297762	-134,75597	-0,00063774799	-0,00028491369
15,772461	7	-0,032506511	-135,55974	0,00064286642	0,00088755717
15,782227	7	-0,032961741	-134,79994	-0,0012291016	-0,00094919861
15,791992	7	-0,032124668	-135,05695	0,0012919916	0,0015301199
15,801758	7	-0,032876059	-136,13931	-0,0016424317	-0,0013903492
15,811523	7	-0,032369792	-136,49779	0,0014930462	0,0016789959
15,821289	7	-0,032719225	-135,63159	-0,0018000752	-0,0015521817
15,831055	7	-0,033513829	-136,01286	0,0015587752	0,0017614207
15,84082	7	-0,032779947	-136,49455	-0,0017500159	-0,0014401118
15,850586	7	-0,03265515	-137,13515	0,0014112102	0,0016454761
15,860352	7	-0,032903999	-136,60295	-0,0016798797	-0,0014474978
15,870117	7	-0,032476336	-135,74107	0,0016316496	0,0018322689
15,879883	7	-0,033262745	-137,52339	-0,0019063677	-0,0016884388
15,889648	7	-0,032379851	-137,75104	0,0017387962	0,0019317709
15,899414	7	-0,03294386	-137,0197	-0,00195563	-0,0017026386
15,90918	7	-0,033086166	-136,86525	0,0018528816	0,0021288358
15,918945	7	-0,032829493	-137,11922	-0,002218911	-0,0018520934
15,928711	7	-0,033487752	-137,70741	0,0019449748	0,002162694
15,938477	7	-0,033790246	-136,85933	-0,0019720609	-0,0017079299
15,948242	7	-0,032764673	-136,33887	0,0017486849	0,0020220126
15,958008	7	-0,032525137	-137,59895	-0,0020257507	-0,0018110143
15,967773	7	-0,032646954	-137,6403	0,0018243933	0,0020252573
15,977539	7	-0,033897161	-136,70114	-0,0019034395	-0,001587532
15,987305	7	-0,033468753	-136,20956	0,0017161192	0,0018769152
15,99707	7	-0,033988059	-136,73975	-0,0019057416	-0,0016638655
16,006836	7	-0,032000989	-137,4023	0,0017457093	0,0020114745
16,016602	7	-0,03327243	-136,73711	-0,0017665715	-0,0015654177
16,026367	8	-0,032101199	-135,50827	0,0014370516	0,0016502498
16,036133	8	-0,033645332	-136,81871	-0,0013527984	-0,001037696
16,045898	8	-0,033526123	-137,02071	0,00098565314	0,0012208633
16,055664	8	-0,034093857	-135,93077	-0,00090427324	-0,00066545315
16,06543	8	-0,033239648	-135,32677	0,00039063001	0,00067021669
16,075195	8	-0,032348558	-135,94731	-0,00029857195	-4,2066386e-05
16,084961	8	-0,033000484	-136,99773	0,00024771973	0,00048242262
16,094727	8	-0,033657625	-135,61958	-0,00044360902	-5,7174184e-05
16,104492	8	-0,033823773	-134,36443	0,00026044965	0,00042157946
16,114258	8	-0,033098832	-135,34203	-0,00040753695	1,8821011e-05
16,124023	8	-0,033506751	-135,2229	0,00025306173	0,00051895634
16,133789	8	-0,032619759	-134,38454	-0,00041750236	-8,3174818e-05
16,143555	8	-0,03333278	-133,68771	0,00021237123	0,00047587397
16,15332	8	-0,032642111	-133,27913	-0,00014193411	0,00019350206
16,163086	8	-0,032719225	-134,41048	-0,00013630631	0,00011985816
16,172852	8	-0,032185391	-133,08182	8,7754488e-05	0,00047108086
16,182617	8	-0,032792985	-132,48184	-0,00068251416	-0,00049328257
16,192383	8	-0,033190474	-132,54366	0,00086263497	0,0010549778
16,202148	8	-0,031972677	-133,19342	-0,0012992872	-0,0009511034
16,211914	8	-0,032199174	-132,45581	0,0012546193	0,0015052722
16,22168	8	-0,032661483	-131,07022	-0,0016406409	-0,0013931665
16,231445	8	-0,032176822	-130,49416	0,0015581199	0,0017866407
16,241211	8	-0,032498315	-131,48424	-0,001794856	-0,0016091344
16,250977	8	-0,032750517	-130,51015	0,0014378228	0,0016954609
16,260742	8	-0,03185235	-128,9733	-0,0016979919	-0,0014489169
16,270508	8	-0,032521784	-129,49437	0,0015412804	0,0017771955
16,280273	8	-0,032868981	-129,67395	-0,001703222	-0,0014738889
16,290039	8	-0,031284988	-128,73039	0,0014709603	0,0017248577
16,299805	8	-0,032044947	-128,00099	-0,0018949767	-0,0016573973
16,30957	8	-0,031493232	-127,45097	0,001858905	0,0020477152
16,319336	8	-0,032264367	-127,86822	-0,0020445427	-0,0018584774
16,329102	8	-0,03185384	-127,02662	0,0018349234	0,0020879691
16,338867	8	-0,03182441	-125,2785	-0,0019221128	-0,0017409037
16,348633	8	-0,032319874	-125,51369	0,0018588392	0,0021513868
16,358398	8	-0,031040236	-125,2121	-0,0021297741	-0,0018162654
16,368164	8	-0,031636283	-124,57095	0,0017231321	0,0019873094
16,37793	8	-0,030665472	-123,71471	-0,0018855676	-0,001722522
16,387695	8	-0,030234829	-122,9039	0,0018539049	0,0021224574
16,397461	8	-0,030494481	-123,20967	-0,0020144102	-0,0018171059
16,407227	8	-0,031266734	-121,82878	0,0017737694	0,0019564615
16,416992	8	-0,031406805	-120,37324	-0,0018760132	-0,0016386934
16,426758	8	-0,030955672	-120,8728	0,0016215453	0,001807468
16,436523	8	-0,030293688	-119,94627	-0,001676052	-0,0014335262
16,446289	8	-0,029912591	-119,08047	0,0013806641	0,0015958952
16,456055	8	-0,029783696	-118,7115	-0,0012114564	-0,0010430893
16,46582	8	-0,029765442	-118,00407	0,00085027138	0,0010611655
16,475586	8	-0,02980046	-118,40522	-0,0007210304	-0,00040772473
16,485352	8	-0,029089674	-116,38339	0,00044452149	0,00069867494
16,495117	8	-0,030423328	-115,28029	-0,0004674402	-0,0001969804
16,504883	8	-0,029981509	-115,64165	0,00010283915	0,00036666766
16,514648	8	-0,029670447	-114,65181	-0,0002709543	4,0315499e-05
16,524414	8	-0,029795244	-113,30176	0,00026783484	0,00049336802
16,53418	8	-0,029536337	-112,85155	-0,00038743045	-1,2833625e-05
16,543945	8	-0,029354915	-112,36768	0,00027352019	0,00048547619
16,553711	8	-0,027804822	-112,01039	-0,00032136322	5,4193661e-05
16,563477	8	-0,028749555	-110,55238	0,00013182645	0,00035849996
16,573242	8	-0,029717758	-109,53013	-0,00013332927	0,00017399885
16,583008	8	-0,027982146	-109,73067	-0,00024967545	9,3667186e-05
16,592773	8	-0,028869137	-108,79235	0,00040785919	0,00058129849
16,602539	8	-0,027450919	-106,69794	-0,00072865421	-0,00050842983
16,612305	8	-0,02871342	-106,54874	0,00089540868	0,0011540634
16,62207	8	-0,02806522	-106,51723	-0,0013321744	-0,001109545
16,631836	8	-0,028198957	-106,04946	0,0013247763	0,0015539646
16,641602	8	-0,028616935	-104,01802	-0,0017736403	-0,0014931975
16,651367	8	-0,027701631	-102,99006	0,0015593325	0,00178787
16,661133	8	-0,026702508	-103,19498	-0,0017460912	-0,0015398294
16,670898	8	-0,02672337	-102,21317	0,0015789238	0,0017578887
16,680664	8	-0,027873367	-101,08162	-0,0016801603	-0,0014288391
16,69043	8	-0,027098507	-100,14536	0,0014607756	0,001728611
16,700195	8	-0,026481599	-99,225861	-0,0018222707	-0,0016055837
16,709961	8	-0,025587529	-99,359245	0,0016499077	0,0018932417
16,719727	8	-0,025743246	-97,020973	-0,0019225273	-0,0016911606
16,729492	8	-0,026038662	-96,197487	0,0017353342	0,0020275132
16,739258	8	-0,026327372	-96,384674	-0,0020931717	-0,0018290371
16,749023	8	-0,024913251	-95,489548	0,0020091468	0,0022694794
16,758789	8	-0,026696548	-93,964096	-0,0020390116	-0,0018292288
16,768555	8	-0,025595352	-92,189873	0,0016877821	0,0019795694
16,77832	8	-0,0249587	-92,252853	-0,0019550638	-0,0016693095
16,788086	8	-0,025177747	-92,447754	0,0018017971	0,0020526031
16,797852	8	-0,025335327	-90,557251	-0,0018866548	-0,0016154507
16,807617	8	-0,025417656	-89,236259	0,0016855685	0,0019192633
16,817383	8	-0,02486892	-89,666756	-0,0018668444	-0,0016811553
16,827148	8	-0,024741888	-88,799614	0,0018074869	0,0020245332
16,836914	8	-0,023880973	-87,089256	-0,002004507	-0,0017680186
16,84668	8	-0,023559481	-84,954216	0,0016620238	0,0019085997
16,856445	8	-0,024056435	-84,545128	-0,0015922986	-0,0013037781
16,866211	8	-0,024643913	-84,72718	0,0012720779	0,0015363456
16,875977	8	-0,022793189	-82,806389	-0,0012556105	-0,00099982554
16,885742	8	-0,022864714	-81,332344	0,00077335769	0,0010700475
16,895508	8	-0,023670495	-81,576035	-0,00060526934	-0,00030589072
16,905273	8	-0,02265051	-81,435219	0,00028341694	0,00057232985
16,915039	8	-0,023553893	-79,747826	-0,00050623709	-0,00010353819
16,924805	8	-0,021754205	-78,586327	0,00025798916	0,00051650655
16,93457	8	-0,022837147	-77,697174	-0,00024097518	6,8782683e-05
16,944336	8	-0,021861121	-77,971756	0,00022438595	0,00048375499
16,954102	8	-0,021750107	-75,710045	-0,00051743211	-0,00015050507
16,963867	8	-0,022367015	-74,162689	0,00030161886	0,00050801726
16,973633	8	-0,021589175	-74,067474	-0,00027803821	4,4126791e-05
16,983398	8	-0,021138787	-73,965996	0,00015144469	0,00037963837
16,993164	8	-0,022134185	-72,176788	-0,00016682576	0,00020622174
17,00293	8	-0,021361187	-71,13649	-0,00030025354	-9,4835559e-05
17,012695	8	-0,020449609	-70,773552	0,00049444451	0,00073342118
17,022461	8	-0,020649657	-70,741699	-0,0010575807	-0,00060443429
17,032227	8	-0,020760298	-68,98278	0,00092704484	0,0011616684
17,041992	8	-0,02066195	-67,139153	-0,0013922133	-0,0010861481
17,051758	8	-0,019631907	-66,874237	0,001414309	0,0016604343
17,061523	8	-0,020830333	-66,581535	-0,001769529	-0,0014591911
17,071289	8	-0,019490346	-65,327774	0,0015361186	0,0017354181
17,081055	8	-0,019746646	-63,626244	-0,0017370165	-0,0014826305
17,09082	8	-0,019690767	-62,911152	0,0015718482	0,0018001861
17,100586	8	-0,019497052	-63,556225	-0,0017811072	-0,0015398015
17,110352	8	-0,018944591	-61,72551	0,0014696068	0,0017349178
17,120117	8	-0,018710643	-60,20425	-0,0017149494	-0,0014628582
17,129883	8	-0,019413605	-59,990341	0,0017523017	0,0019426428
17,139648	8	-0,018174946	-59,490501	-0,0019594438	-0,0017312703
17,149414	8	-0,017942488	-58,631023	0,0018643381	0,0020515271
17,15918	8	-0,018083677	-57,048855	-0,001947231	-0,0017253974
17,168945	8	-0,018736348	-56,210663	0,0018562186	0,0021261156
17,178711	8	-0,018610433	-56,313259	-0,0021056896	-0,0018623243
17,188477	8	-0,016892701	-55,169128	0,0019194414	0,0021330409
17,198242	8	-0,017723069	-53,071865	-0,0018564161	-0,0016190119
17,208008	8	-0,01768209	-53,66888	0,0017184617	0,0019554335
17,217773	8	-0,017170608	-52,670986	-0,0019848887	-0,0018108903
17,227539	8	-0,01578629	-51,634815	0,001788468	0,0020529265
17,237305	8	-0,01748614	-50,12138	-0,0018829027	-0,0016507552
17,24707	8	-0,015441328	-49,651211	0,0016284314	0,0018654967
17,256836	8	-0,016682222	-49,420929	-0,0017788293	-0,0015724533
17,266602	8	-0,015991926	-48,637894	0,001647286	0,0018328334
17,276367	8	-0,015454367	-47,234035	-0,0016143285	-0,0013925823
17,286133	8	-0,015749037	-47,254208	0,0011482805	0,0013981451
17,295898	8	-0,015396625	-45,843143	-0,0010887983	-0,00075186475
17,305664	8	-0,014231727	-45,100952	0,00072555733	0,00089621352
17,31543	8	-0,015265495	-44,267735	-0,00070964894	-0,00041257081
17,325195	8	-0,015521422	-43,711121	0,0002715888	0,00055795
17,334961	8	-0,015322864	-43,41161	-0,00026884748	2,8764625e-05
17,344727	8	-0,014214963	-41,797085	0,00014837048	0,0004512434
17,354492	8	-0,014601275	-40,916428	-0,00046808633	-4,9039227e-05
17,364258	8	-0,014675781	-41,118877	0,00024801824	0,00045219829
17,374023	8	-0,013283268	-40,254593	-0,00043620606	-2,500019e-06
17,383789	8	-0,013596192	-39,570015	0,00023748704	0,00045080815
17,393555	8	-0,015012547	-38,527531	-0,00029110038	6,5944914e-05
17,40332	8	-0,013777986	-38,111618	8,7301596e-05	0,00031649572
17,413086	8	-0,013380125	-37,790424	-7,3715273e-06	0,00028156996
17,422852	8	-0,013449043	-36,460327	-0,00041182907	-7,880677e-05
17,432617	8	-0,014000386	-35,778881	0,00043522406	0,00070893468
17,442383	8	-0,012226403	-35,499485	-0,0010052754	-0,0007856848
17,452148	8	-0,013255328	-34,806019	0,0011212417	0,0013708388
17,461914	8	-0,014105067	-33,560749	-0,0015087486	-0,001263545
17,47168	8	-0,012970343	-33,086555	0,0014201609	0,0016789853
17,481445	8	-0,011827052	-32,954346	-0,001700962	-0,0014462259
17,491211	8	-0,012663752	-33,07309	0,0015440208	0,0017783204
17,500977	8	-0,012468174	-31,444933	-0,0017047905	-0,0015264644
17,510742	8	-0,012113526	-30,287281	0,0014816344	0,0017024201
17,520508	8	-0,011689961	-30,877981	-0,0016975882	-0,0014178494
17,530273	8	-0,011518598	-30,326565	0,0016373108	0,0018050884
17,540039	8	-0,011756271	-29,086153	-0,0017842067	-0,0015516924
17,549805	8	-0,011154637	-28,45969	0,0016088119	0,0019029111
17,55957	8	-0,011350214	-28,656666	-0,0019699533	-0,0016707035
17,569336	8	-0,010274351	-28,911474	0,0018702614	0,002126043
17,579102	8	-0,010713935	-27,242527	-0,0021663504	-0,0019072789
17,588867	8	-0,010152906	-25,984179	0,0019344486	0,0021575131
17,598633	8	-0,010782108	-26,668701	-0,0019227528	-0,0016947759
17,608398	8	-0,010278076	-26,149637	0,0018123181	0,0020498692
17,618164	8	-0,010422617	-25,253334	-0,0020162482	-0,0017553462
17,62793	8	-0,0098388642	-24,263039	0,0016829158	0,0018801918
17,637695	8	-0,010204315	-25,074184	-0,0018382927	-0,0016147299
17,647461	8	-0,010209531	-25,436058	0,0018241203	0,0020718158
17,657227	8	-0,01033619	-23,793205	-0,0019850631	-0,0017294461
17,666992	8	-0,01010783	-22,918135	0,001742776	0,0020245262
17,676758	8	-0,0096432865	-23,34701	-0,0017863926	-0,0015381851
17,686523	8	-0,010307133	-23,388527	0,0015490964	0,001758692
17,696289	8	-0,0098742545	-22,292789	-0,0014886474	-0,0012402619
17,706055	8	-0,0092625618	-21,300762	0,0011445427	0,0013610638
17,71582	8	-0,0094335526	-21,663811	-0,00096833194	-0,00068593118
17,725586	8	-0,0099409372	-22,21467	0,00052690424	0,00080534577
17,735352	8	-0,009490177	-21,045786	-0,00050949422	-0,0001721381
17,745117	8	-0,0097498298	-19,812752	0,00030198653	0,00054235454
17,754883	8	-0,0099334866	-20,771921	-0,00036801532	-3,8469734e-05
17,764648	8	-0,0082049519	-21,145082	9,8373712e-05	0,00044239277
17,774414	8	-0,0080049038	-20,255148	-0,00038790805	-1,7644925e-05
17,78418	8	-0,0086642802	-19,307547	0,00026269822	0,00048882223
17,793945	8	-0,0094216317	-19,628181	-0,0003877735	-3,2091339e-06
17,803711	8	-0,009085238	-20,358414	0,00018244726	0,00045379144
17,813477	8	-0,0084079802	-19,015409	-0,00032277883	4,1764142e-05
17,823242	8	-0,0082403421	-18,285849	1,0626609e-05	0,00023302797
17,833008	8	-0,0079169869	-18,795803	3,4546501e-05	0,00035406018
17,842773	8	-0,008462742	-19,649752	-0,00063754228	-0,00029227624
17,852539	8	-0,0081598759	-18,446054	0,00067822996	0,00084460044
17,862305	8	-0,0078123063	-17,695036	-0,0010639393	-0,00076921319
17,87207	8	-0,0081565231	-17,916262	0,0011863941	0,0014161298
17,881836	8	-0,0082537532	-19,236971	-0,0015759947	-0,0013929593
17,891602	8	-0,0080790371	-18,55094	0,0014369752	0,0016950418
17,901367	8	-0,008000806	-16,961786	-0,0017452081	-0,0014783639
17,911133	8	-0,0071436167	-18,097534	0,0014923316	0,0017808017
17,920898	8	-0,0089175999	-18,463322	-0,0017409262	-0,0015109377
17,930664	8	-0,0070240349	-17,822552	0,0015098172	0,0017603918
17,94043	8	-0,0079657882	-17,328188	-0,0016087493	-0,0014172511
17,950195	8	-0,007763505	-17,754547	0,0015187423	0,0017811109
17,959961	8	-0,0082075596	-18,381346	-0,0018839295	-0,0016655076
17,969727	8	-0,0077519566	-18,281322	0,0017488766	0,0019390025
17,979492	8	-0,0080816448	-17,087013	-0,0019715242	-0,0017108857
17,989258	8	-0,007950142	-17,719679	0,0018112871	0,0021007219
17,999023	8	-0,0081118196	-18,301605	-0,0019770605	-0,0017843918
18,008789	8	-0,0087104738	-18,056185	0,001942354	0,0022158278
18,018555	8	-0,0075824559	-17,662514	-0,0020589049	-0,0018449196
18,02832	9	-0,0073209405	-18,122345	0,001692115	0,0019497769
18,038086	9	-0,0081617385	-18,886831	-0,0019243238	-0,0017036863
18,047852	9	-0,0077351928	-18,625538	0,0018630187	0,002110404
18,057617	9	-0,0075358897	-18,030926	-0,0018955314	-0,0016825385
18,067383	9	-0,0065132976	-19,017645	0,0017236735	0,0019498639
18,077148	9	-0,0085309148	-19,339453	-0,0017861328	-0,0015530981
18,086914	9	-0,0079743564	-19,113924	0,0016499452	0,0018989196
18,09668	9	-0,0079024583	-18,847603	-0,0018363786	-0,0015538792
18,106445	9	-0,0082682818	-19,025858	0,0014770641	0,0017871852
18,116211	9	-0,0088877976	-19,730776	-0,0013876241	-0,0010716122
18,125977	9	-0,0087112188	-19,925571	0,0010291858	0,0012416336
18,135742	9	-0,0082947314	-19,547661	-0,0010111956	-0,00069961115
18,145508	9	-0,0087160617	-20,895693	0,00058172166	0,00086299115
18,155273	9	-0,0087995082	-21,084677	-0,0004691635	-0,00013198864
18,165039	9	-0,0069841743	-20,829811	0,00010424596	0,00038113096
18,174805	9	-0,0093504786	-21,10323	-0,00038120599	9,0483809e-06
18,18457	9	-0,0090762973	-21,315012	0,00033115095	0,00051336666
18,194336	9	-0,0083137304	-22,727251	-0,00030131708	0,00010321266
18,204102	9	-0,0074651092	-22,090618	0,00018765757	0,00045255074
18,213867	9	-0,008193776	-22,480097	-0,00036494117	-7,2476541e-05
18,223633	9	-0,0094413757	-23,300518	0,00019362276	0,00041474545
18,233398	9	-0,0086355954	-23,48559	-0,00023517077	9,4709249e-05
18,243164	9	-0,0091060996	-23,777672	-0,00015451325	0,00019281157
18,25293	9	-0,0095982105	-23,770966	9,3242052e-05	0,00047915368
18,262695	9	-0,0092409551	-24,992376	-0,00056463334	-0,00027113143
18,272461	9	-0,0091504306	-25,51116	0,00072501635	0,0010050163
18,282227	9	-0,0098425895	-25,126989	-0,0012738222	-0,001023645
18,291992	9	-0,0092063099	-25,472883	0,00124747	0,0014687178
18,301758	9	-0,0095460564	-26,732628	-0,0015334111	-0,0013391704
18,311523	9	-0,00994578	-27,370323	0,0014843697	0,0017918607
18,321289	9	-0,0090319663	-27,056002	-0,0017792159	-0,001516723
18,331055	9	-0,0092487782	-27,675983	0,001477398	0,0017637676
18,34082	9	-0,010466576	-28,466619	-0,0016217754	-0,0013715901
18,350586	9	-0,010761619	-29,853712	0,0015466808	0,0017950912
18,360352	9	-0,0099372119	-29,041729	-0,0017917166	-0,0015877326
18,370117	9	-0,01004152	-29,339399	0,0015548237	0,0018055971
18,379883	9	-0,010323897	-31,10988	-0,0018200516	-0,0015604683
18,389648	9	-0,01091212	-32,042675	0,0017614469	0,0020325822
18,399414	9	-0,010720268	-31,350386	-0,0021003354	-0,0018318942
18,40918	9	-0,010537729	-31,879227	0,0019553888	0,0021669031
18,418945	9	-0,011067837	-32,96759	-0,0019981072	-0,0016797228
18,428711	9	-0,010402501	-34,253487	0,0017617811	0,0020673065
18,438477	9	-0,010821596	-33,743755	-0,0020804671	-0,0017688707
18,448242	9	-0,011208281	-33,828468	0,001824996	0,0021057166
18,458008	9	-0,011333451	-35,845207	-0,0018767082	-0,0016048148
18,467773	9	-0,010631233	-36,769901	0,0017424109	0,0019500058
18,477539	9	-0,011103228	-36,357006	-0,0020181092	-0,0017077227
18,487305	9	-0,012447312	-36,610981	0,0017982632	0,0020691743
18,49707	9	-0,011413172	-38,321949	-0,0018755932	-0,0017068461
18,506836	9	-0,011453405	-39,648861	0,0016732484	0,0019234644
18,516602	9	-0,012397766	-39,632042	-0,0016832551	-0,0013759423
18,526367	9	-0,012024865	-39,875061	0,0013582994	0,0016258822
18,536133	9	-0,012104958	-41,42342	-0,0013466174	-0,0010752653
18,545898	9	-0,012173131	-42,094757	0,00090096577	0,0011669707
18,555664	9	-0,012516603	-42,057987	-0,00075085007	-0,00038441212
18,56543	9	-0,012160838	-42,553471	0,00045784685	0,0006229307
18,575195	9	-0,012936443	-44,102501	-0,00053420558	-0,00010188509
18,584961	9	-0,013488531	-45,742336	0,00024448644	0,00052101212
18,594727	9	-0,013079122	-45,14465	-0,00031417893	7,1917602e-05
18,604492	9	-0,012353063	-45,294239	0,00022631015	0,0004808158
18,614258	9	-0,013088435	-47,805851	-0,00041955107	-6,2583276e-05
18,624023	9	-0,014257804	-48,92366	0,00026076502	0,00049259776
18,633789	9	-0,013635308	-48,657284	-0,00045087282	-2,5834597e-05
18,643555	9	-0,013887882	-48,782619	0,00016877479	0,00034718658
18,65332	9	-0,014383718	-50,125626	-0,0001601471	0,00023291315
18,663086	9	-0,013789907	-51,919407	-0,00016697086	7,8667799e-05
18,672852	9	-0,014038011	-51,540436	0,00030224235	0,00054462202
18,682617	9	-0,01418218	-52,032619	-0,00080010691	-0,00043675638
18,692383	9	-0,014012679	-54,237732	0,0007717117	0,0010647285
18,702148	9	-0,014749914	-55,085644	-0,0013543076	-0,0010736404
18,711914	9	-0,015321746	-55,815205	0,0013144206	0,0015421279
18,72168	9	-0,0151705	-56,142548	-0,0016095927	-0,0013521371
18,731445	9	-0,015161559	-57,173519	0,0015760919	0,0017397393
18,741211	9	-0,015224516	-59,13522	-0,0017450489	-0,0014734837
18,750977	9	-0,015117973	-59,078224	0,0015607346	0,0017834697
18,760742	9	-0,015907362	-59,34639	-0,0016710625	-0,0014463811
18,770508	9	-0,015721098	-60,457886	0,0014271262	0,0017359435
18,780273	9	-0,015386939	-62,00066	-0,0016939283	-0,0014691956
18,790039	9	-0,016229972	-62,372032	0,0017035874	0,0019223446
18,799805	9	-0,016510114	-62,845833	-0,0018825565	-0,0016758194
18,80957	9	-0,016912818	-63,651501	0,0018242132	0,0020489786
18,819336	9	-0,01738742	-65,772072	-0,0019765471	-0,001733419
18,829102	9	-0,017124787	-65,820129	0,0019371537	0,002130182
18,838867	9	-0,016576052	-66,358017	-0,0021351576	-0,0018977119
18,848633	9	-0,01700595	-67,859215	0,0018589959	0,0021051152
18,858398	9	-0,01841858	-69,364159	-0,0018083015	-0,0016474032
18,868164	9	-0,017295033	-69,986771	0,0018208484	0,0020625389
18,87793	9	-0,019333884	-70,609932	-0,0020127208	-0,0017160574
18,887695	9	-0,018523633	-71,357712	0,0017855371	0,0019631735
18,897461	9	-0,017055124	-72,903893	-0,0018329533	-0,0015843463
18,907227	9	-0,019190833	-73,36982	0,0017143294	0,0019952846
18,916992	9	-0,019649416	-73,761864	-0,0019316698	-0,0016058953
18,926758	9	-0,018802658	-75,638069	0,001723054	0,0019737852
18,936523	9	-0,019718707	-76,329025	-0,0017470676	-0,0014545762
18,946289	9	-0,01972802	-76,990631	0,0012960585	0,0015671342
18,956055	9	-0,019752607	-77,622292	-0,0012895809	-0,00097894331
18,96582	9	-0,019614771	-78,911263	0,00086663722	0,0011245075
18,975586	9	-0,020068511	-80,423515	-0,00070654316	-0,00040606974
18,985352	9	-0,020570308	-80,690964	0,00029674318	0,00055473036
18,995117	9	-0,020048022	-81,478806	-0,00038716156	-3,5048288e-06
19,004883	9	-0,021271408	-83,227829	0,00031826668	0,00053290906
19,014648	9	-0,01963228	-83,971695	-0,00044454978	6,5488712e-05
19,024414	9	-0,021700189	-84,530487	0,00015012229	0,00044884262
19,03418	9	-0,022163987	-84,993614	-0,00048838998	-1,6772392e-05
19,043945	9	-0,021280721	-86,343048	0,00027149805	0,00051124167
19,053711	9	-0,022372231	-88,001999	-0,00036394782	3,0634546e-05
19,063477	9	-0,02133213	-88,055748	6,0598104e-05	0,00037366481
19,073242	9	-0,022564456	-89,042023	-0,00012592337	0,0001638582
19,083008	9	-0,023391843	-90,524498	-0,00015208623	9,8063319e-05
19,092773	9	-0,023300573	-90,962143	0,00028278917	0,00064153934
19,102539	9	-0,02322495	-91,227295	-0,00092221459	-0,0006136212
19,112305	9	-0,023390353	-92,792526	0,00094957295	0,0011669069
19,12207	9	-0,023727119	-93,636307	-0,0013408142	-0,0010499171
19,131836	9	-0,024488568	-95,035522	0,0013697948	0,001625789
19,141602	9	-0,025073811	-95,114594	-0,0017383717	-0,001457052
19,151367	9	-0,023828447	-95,866173	0,0015278191	0,00180054
19,161133	9	-0,024321675	-98,237579	-0,0016772959	-0,0014561623
19,170898	9	-0,024404377	-98,707466	0,0014185158	0,0017074088
19,180664	9	-0,024703145	-98,735184	-0,0017433038	-0,0015128333
19,19043	9	-0,02562739	-99,750069	0,0015657662	0,0017656959
19,200195	9	-0,025191903	-100,94063	-0,0016732647	-0,0014628847
19,209961	9	-0,02466552	-102,15819	0,001596155	0,0018430549
19,219727	9	-0,02519004	-102,1807	-0,0019218605	-0,0017232513
19,229492	9	-0,025198981	-102,87746	0,0017990205	0,0020164838
19,239258	9	-0,025698543	-105,03631	-0,0020573172	-0,0018074595
19,249023	9	-0,026495382	-105,37684	0,0017649647	0,0019793897
19,258789	9	-0,025725365	-105,65993	-0,0019781003	-0,0016930858
19,268555	9	-0,026011467	-105,91697	0,0019630194	0,0021794939
19,27832	9	-0,026393682	-107,66381	-0,0020048737	-0,0017327572
19,288086	9	-0,027159974	-108,9648	0,0016287733	0,0018587027
19,297852	9	-0,027005374	-108,18221	-0,0019258003	-0,0017288454
19,307617	9	-0,027215481	-109,05917	0,0019029166	0,0021267971
19,317383	9	-0,027534738	-111,47216	-0,0020272478	-0,0017214405
19,327148	9	-0,026659667	-112,00955	0,0017447149	0,0020327948
19,336914	9	-0,027630106	-111,92417	-0,0017853515	-0,001622645
19,34668	9	-0,026813149	-112,49319	0,0015228081	0,0018057687
19,356445	9	-0,027753785	-114,10593	-0,0016467808	-0,0013995882
19,366211	9	-0,02848506	-115,62361	0,0012623265	0,0015620907
19,375977	9	-0,028541684	-115,37461	-0,0011630459	-0,0008293353
19,385742	9	-0,029221922	-114,73759	0,00067473762	0,00092393311
19,395508	9	-0,028396025	-117,00198	-0,00070706301	-0,00033878867
19,405273	9	-0,028800964	-117,67399	0,00044555825	0,00071364507
19,415039	9	-0,028529763	-117,49517	-0,00043876149	-6,1061437e-05
19,424805	9	-0,029332936	-118,31889	7,6125289e-05	0,00039282939
19,43457	9	-0,029750168	-119,85668	-0,00044574705	-9,9833414e-06
19,444336	9	-0,029851496	-121,11682	0,00032816903	0,00054219575
19,454102	9	-0,029569492	-120,49477	-0,00047351341	1,8444698e-05
19,463867	9	-0,030525401	-120,08289	0,00022121341	0,00043796361
19,473633	9	-0,030310825	-121,8922	-0,00035617349	8,026851e-05
19,483398	9	-0,029527396	-123,23655	5,017595e-05	0,00027762799
19,493164	9	-0,029752403	-122,58819	-0,00011499349	0,00019187893
[truncated: 82,628 more rows]
