# Supplementary material for: Medial open wedge osteotomy yields comparable stability to lateral open wedge procedure on the distal femur
Source: PLoS One. 2024 Sep 25;19(9):e0310869. doi: 10.1371/journal.pone.0310869 (PMC11423964; doi:10.1371/journal.pone.0310869)
Supplement: S1 File — This file contains all raw data in csv format as it was stored on the testing machine. (ZIP) [file pone.0310869.s001.zip › Specimens/M4_Torsion/specimen.dat]

MTS793|MPT|DEU|1|2|,|.|:|49|1|1|A
Datenerfassung						Zeit:	10,017578	Sec	13.07.2021 11:36:58
Zeit	Torsional Z�hler	Torsional Winkel	Torsional Drehmoment	Axial Kraft	Aux Input 1	Aux Input 2	Aux Input 3
Sec	segments	deg	N-m	N	V	V	V
0,0234375	0	-0,04226774	0,004882738	-0,52331018	-0,00042217958	-0,0018874438	-0,0020874252
0,033203125	0	-0,01965791	0,0095782802	-1,1035614	0,0027451927	0,0012849395	0,0014989706
0,04296875	0	-0,042693317	0,014507398	-1,7882512	-0,00063037593	-0,0021015625	-0,0022901602
0,052734375	0	-0,018224716	0,033771805	-0,63797462	0,0027855968	0,0013910135	0,0015006233
0,0625	0	-0,027385056	0,001522433	-0,6319955	-0,00086874084	-0,0022905834	-0,0025599063
0,072265625	0	0,014006495	0,01439061	-1,028739	0,0030714187	0,0015989963	0,0017730456
0,08203125	0	-0,021038949	0,018492434	-1,9205176	-0,00089640327	-0,0023996949	-0,0026326785
0,091796875	0	-0,030564368	0,02848953	-1,588203	0,0030302431	0,0015745729	0,0017127601
0,1015625	0	-0,015525222	0,010019727	-0,81449747	-0,000705379	-0,0021465523	-0,0023454062
0,11132813	0	0,002296865	0,0062501058	-1,058355	0,002931399	0,0014825276	0,0016048714
0,12109375	0	-0,012514889	0,019256864	-1,4333055	-0,0006543757	-0,0021422785	-0,0023499876
0,13085938	0	-0,016618371	0,011007674	-0,99945813	0,0028905338	0,0014417485	0,001639046
0,140625	0	-0,032727718	-0,0043272972	-0,40803105	-0,00063336809	-0,0020259309	-0,0022809834
0,15039063	0	-0,018316507	0,0087205321	-0,45826659	0,0028298255	0,0014288754	0,0015392568
0,16015625	0	-0,03174305	0,0079066493	-1,4776736	-0,00064525369	-0,0020713967	-0,0022963085
0,16992188	0	-0,0080943108	-0,00065909699	-1,4700181	0,0028097797	0,0013419875	0,0015369561
0,1796875	0	-0,0052091479	0,0043038279	-0,27380884	-0,00066893297	-0,0020705725	-0,0022915944
0,18945313	0	-0,057561398	-0,010195747	-0,91424215	0,0024953899	0,0010233207	0,0011781327
0,19921875	0	-0,0085636973	0,0062917359	-1,5613251	-0,0001872491	-0,001681602	-0,0018470974
0,20898438	0	-0,034060776	-0,002201926	-1,2286193	0,0022226365	0,00075667328	0,00089448359
0,21875	0	-0,018619001	0,0067004934	-0,58690083	0,00028728243	-0,0011693819	-0,0013204732
0,22851563	0	-0,052919686	-0,0022022054	-0,6319955	0,0015632837	0,00013188692	0,00016175825
0,23828125	0	-0,022155046	7,878989e-05	-1,681801	0,00072612218	-0,00068387529	-0,00074344856
0,24804688	0	-0,026838481	8,8009983e-05	-1,4414079	0,0014153622	-2,3179018e-05	-1,5725527e-05
0,2578125	0	-0,029416978	0,015754066	-0,33762306	0,00054575352	-0,00076640933	-0,00096108334
0,26757813	0	-0,026892722	-0,016651768	-0,70301819	0,0013766648	-9,3531999e-05	-5,22759e-05
0,27734375	0	-0,039034188	0,0075465068	-1,1022203	0,00062628969	-0,00067565253	-0,00084145175
0,28710938	0	-0,021468699	0,0069430098	-0,99018216	0,0015716928	-2,5723421e-06	8,7263397e-05
0,296875	0	-0,010764599	0,0075571239	-0,73084605	0,00062027812	-0,00073093211	-0,00091792311
0,30664063	0	-0,036015511	-0,0026123598	-0,33287331	0,001347493	-9,0275571e-05	-0,00011069078
0,31640625	0	0,011941195	0,0029792078	-1,2656674	0,00084350834	-0,00050821097	-0,00062611408
0,32617188	0	-0,033535063	0,011595804	-1,5450083	0,00095399219	-0,00039846811	-0,00053475937
0,3359375	0	-0,0055158138	0,0070061535	-0,5223043	0,0011920683	-0,00015941449	-0,00017417326
0,34570313	0	-0,041673183	-0,0037458725	-0,7263757	0,00039725771	-0,0010467414	-0,0011692666
0,35546875	0	-0,0048419833	0,0059709884	-1,4222972	0,0019153201	0,00046755405	0,0005858154
0,36523438	0	-0,044189095	0,014013704	-1,5565753	-7,3056435e-05	-0,0014815909	-0,0016769408
0,375	0	0,01298219	0,012323633	-1,3044477	0,0022636252	0,00083896861	0,00099888979
0,38476563	0	-0,00048816204	0,02670195	-1,168102	-0,00047446584	-0,0019625658	-0,0022078485
0,39453125	0	-0,010211766	0,020840485	-3,2557547	0,0025640745	0,0011298796	0,0012819043
0,40429688	0	-0,0032898784	0,049552973	-4,444644	-0,00054526137	-0,0020374584	-0,0021904123
0,4140625	0	0,0098946691	0,058533903	-3,7186594	0,0025029788	0,0011022326	0,0012509294
0,42382813	0	-0,013211668	0,077958688	-5,2297487	-0,0005870345	-0,0020117874	-0,0022764571
0,43359375	0	0,0071659684	0,089247435	-6,8501382	0,0025650656	0,001153037	0,0012757884
0,44335938	0	-0,003477633	0,12511528	-7,9648199	-0,00054395199	-0,0019792826	-0,0022281378
0,453125	0	0,043509007	0,13666162	-8,9300241	0,0025856385	0,0011604549	0,0012886669
0,46289063	0	0,016551614	0,17910841	-9,0440178	-0,00086229446	-0,0022432618	-0,0025208651
0,47265625	0	0,02589345	0,17304662	-11,640285	0,0029042915	0,0015217842	0,0016437995
0,48242188	0	0,033132434	0,20817713	-13,157352	-0,00087235816	-0,0023988229	-0,0026295343
0,4921875	0	0,048935115	0,24697529	-13,36148	0,002879228	0,0014707502	0,0015806475
0,50195313	0	0,016309619	0,26323926	-13,801418	-0,00092095719	-0,0023069915	-0,0025381944
0,51171875	0	0,054657459	0,2608884	-15,064068	0,002980486	0,0015806271	0,0017492868
0,52148438	0	0,052915514	0,29343647	-15,545134	-0,00084208144	-0,0023171362	-0,0025088824
0,53125	0	0,063627958	0,31987214	-16,234238	0,0026361239	0,0012614157	0,0014057509
0,54101563	0	0,038514733	0,32719317	-15,687514	-0,00083154684	-0,0022307357	-0,0024591018
0,55078125	0	0,052212477	0,3419188	-18,512886	0,0028581207	0,0014256248	0,0015862042
0,56054688	0	0,057653189	0,36854586	-20,770189	-0,00077131751	-0,0022551147	-0,0025070712
0,5703125	0	0,088029802	0,39577585	-20,051748	0,0027281286	0,001331343	0,0014396649
0,58007813	0	0,058733821	0,39899981	-20,936766	-0,00064315891	-0,0020693331	-0,0023331826
0,58984375	0	0,056142807	0,43525213	-21,773222	0,002589128	0,0011870594	0,0013035523
0,59960938	0	0,094292462	0,45614737	-23,068953	-0,00052549533	-0,0019116608	-0,0021464338
0,609375	0	0,073447526	0,48014027	-24,461411	0,0023931968	0,00089855236	0,0010378537
0,61914063	0	0,10528445	0,50306088	-24,983046	-3,9361403e-05	-0,0014514297	-0,001649158
0,62890625	0	0,084028542	0,52839381	-26,413612	0,0018804057	0,00037516627	0,00044845065
0,63867188	0	0,1212582	0,54491031	-28,187166	0,00036904792	-0,00097455486	-0,0011938367
0,6484375	0	0,092496276	0,58702797	-28,604866	0,0014842123	8,9260866e-05	6,8562586e-05
0,65820313	0	0,10175049	0,61121482	-30,289236	0,00070891465	-0,0006886617	-0,0008317554
0,66796875	0	0,10757506	0,64512461	-30,29393	0,0013425832	-9,0313988e-05	-0,00010163807
0,67773438	0	0,11284053	0,64958382	-31,948574	0,00059875794	-0,00074751355	-0,00089249376
0,6875	0	0,10650694	0,69929993	-33,398533	0,0014830271	-3,2691751e-05	-3,2733442e-06
0,69726563	0	0,12621909	0,7282421	-32,813362	0,00058170356	-0,00072291412	-0,00088081689
0,70703125	0	0,10927111	0,74214935	-34,472031	0,0014525682	-3,2927201e-05	-4,0909945e-05
0,71679688	0	0,12985528	0,7559756	-36,172661	0,00073794281	-0,00056334469	-0,00076475664
0,7265625	0	0,12901872	0,80470604	-36,634338	0,0011426921	-0,00029015893	-0,00032894581
0,73632813	0	0,15241921	0,83316928	-38,216839	0,0011007428	-0,00036692101	-0,00042064712
0,74609375	0	0,13584673	0,87333286	-39,312801	0,00069714419	-0,00064123003	-0,00072575285
0,75585938	0	0,15062302	0,89360642	-41,069481	0,0014887635	0,00011148586	7,5914577e-05
0,765625	0	0,11691064	0,92927927	-41,80452	0,00015257215	-0,0013128163	-0,0014194569
0,77539063	0	0,16900003	0,97070986	-41,189903	0,0021052221	0,0007432272	0,00079166109
0,78515625	0	0,14826566	0,98846078	-43,564716	-0,00028743298	-0,001794825	-0,0019307222
0,79492188	0	0,18129587	1,0280522	-45,135262	0,0024578422	0,00097827765	0,0011530782
0,8046875	0	0,16604602	1,0698835	-44,864864	-0,00061941269	-0,0020111625	-0,0022834183
0,81445313	0	0,17293036	1,0944496	-46,124607	0,0025533075	0,0011428675	0,0012558869
0,82421875	0	0,15964359	1,1274869	-46,527943	-0,00059323566	-0,0020242685	-0,0022856761
0,83398438	0	0,18690556	1,1651077	-47,579426	0,0024906853	0,0010680938	0,0012403448
0,84375	0	0,16433537	1,1891149	-48,103573	-0,00051009789	-0,0019728818	-0,002154235
0,85351563	0	0,17656028	1,2359259	-47,376919	0,0025891578	0,0011959345	0,0013826956
0,86328125	0	0,19586146	1,2579864	-49,425846	-0,00069097884	-0,0021924477	-0,0023769441
0,87304688	0	0,20576239	1,3060516	-50,389263	0,0027385927	0,0012664434	0,001421114
0,8828125	0	0,19348949	1,3232437	-49,502235	-0,00087933388	-0,0022802169	-0,0025303322
0,89257813	0	0,20560175	1,3756183	-50,527397	0,0029521987	0,0015250841	0,0017095007
0,90234375	0	0,1954025	1,414511	-50,595234	-0,0010305437	-0,0024880432	-0,002701825
0,91210938	0	0,20942569	1,446726	-51,869789	0,0029608824	0,0015609469	0,0017019607
0,921875	0	0,20084739	1,463228	-52,053017	-0,00080392632	-0,0022257238	-0,0024797353
0,93164063	0	0,21315992	1,5293869	-52,228981	0,0028586786	0,0014235013	0,0015587768
0,94140625	0	0,21599919	1,5635653	-54,094681	-0,00087311398	-0,0023357067	-0,002539899
0,95117188	0	0,24241418	1,5942458	-55,046638	0,0027801243	0,0013009539	0,0014332065
0,9609375	0	0,22074103	1,614936	-54,3591	-0,00072415214	-0,0021195186	-0,0023638417
0,97070313	0	0,25115728	1,664449	-54,098255	0,0027714991	0,0013239819	0,0015093224
0,98046875	0	0,24986178	1,6941662	-54,248348	-0,00085576577	-0,0022777049	-0,0025157908
0,99023438	0	0,24096012	1,7100796	-56,328121	0,0028934244	0,0014152083	0,0015615098
1	0	0,24784446	1,7569528	-56,42725	-0,0007381115	-0,0021171141	-0,0023798062
1,0097656	0	0,24504691	1,7906559	-55,437851	0,0025726	0,0010666446	0,0012163543
1,0195313	0	0,2488187	1,8080455	-57,288128	-0,0003807121	-0,0018164305	-0,0019849916
1,0292969	0	0,23750961	1,8488483	-57,957283	0,0021880697	0,00075528643	0,00086352282
1,0390625	0	0,27103633	1,9047632	-56,751633	6,9718226e-05	-0,0013001413	-0,0014768045
1,0488281	0	0,25298893	1,9246836	-57,189335	0,0015688417	0,0001698461	0,00025477121
1,0585938	0	0,28722495	1,9673346	-57,367924	0,00057478424	-0,00078105921	-0,00089195999
1,0683594	0	0,28191775	2,0014558	-58,733002	0,0014948797	-3,7129939e-05	2,1821688e-05
1,078125	0	0,26990354	2,0553737	-58,799332	0,00062820787	-0,00070083933	-0,00089646806
1,0878906	0	0,28113961	2,0809462	-57,753548	0,0013440883	-0,00013534227	-0,00012009881
1,0976563	0	0,26705593	2,119823	-59,221443	0,00065772526	-0,0007240799	-0,00085063855
1,1074219	0	0,28530985	2,1687932	-60,564114	0,0015082806	4,4266344e-05	8,2583247e-05
1,1171875	0	0,30247688	2,2162302	-60,40044	0,00054005161	-0,00078731828	-0,0009221225
1,1269531	0	0,28994322	2,2342715	-60,290695	0,0013447043	-0,0001102894	-7,2383737e-05
1,1367188	0	0,31339794	2,2907605	-59,574322	0,00076805369	-0,00051065028	-0,00070192624
1,1464844	0	0,2939257	2,3190672	-61,632915	0,0011355197	-0,00038077429	-0,00034909468
1,15625	0	0,31339377	2,3474143	-60,676319	0,0011112952	-0,0002168346	-0,00030683202
1,1660156	0	0,29149532	2,3680718	-58,87516	0,00044751682	-0,00095530634	-0,0011447947
1,1757813	0	0,32466531	2,4098277	-60,288849	0,0019031994	0,00040356055	0,00049404759
1,1855469	0	0,30308396	2,4531722	-61,410015	3,3989563e-05	-0,0013884429	-0,0015508481
1,1953125	0	0,33410519	2,4837191	-60,923359	0,0022330116	0,00077478867	0,00090225553
1,2050781	0	0,30497611	2,5230911	-61,124413	-0,00047180511	-0,0019695684	-0,0022040186
1,2148438	0	0,33615798	2,5732245	-60,889832	0,0025444636	0,0011052946	0,0012433879
1,2246094	0	0,31340629	2,6054618	-63,139534	-0,0005818801	-0,0020288655	-0,0022205417
1,234375	0	0,33771008	2,6433434	-62,926472	0,0024757511	0,0010416942	0,0012438701
1,2441406	0	0,32571256	2,6922715	-60,738846	-0,00058000156	-0,0020619871	-0,0023086541
1,2539063	0	0,34397066	2,7216053	-61,952377	0,0025467866	0,0011259658	0,001247033
1,2636719	0	0,33622056	2,7674794	-62,679314	-0,00049572351	-0,0019255113	-0,0021607887
1,2734375	0	0,35433471	2,793987	-62,190426	0,0025675208	0,0011760942	0,0012812135
1,2832031	0	0,33995479	2,8368046	-61,978363	-0,00077777158	-0,0022227659	-0,0024273782
1,2929688	0	0,35939157	2,8628645	-60,237495	0,0028802627	0,0014241638	0,0015212946
1,3027344	0	0,34509927	2,8910306	-63,252075	-0,00088541541	-0,0023443711	-0,002584541
1,3125	0	0,3597942	2,9255874	-63,241512	0,0028835591	0,001494013	0,0016287792
1,3222656	0	0,3537026	2,9780955	-60,97488	-0,0010018011	-0,0024141758	-0,0026442185
1,3320313	0	0,3659609	2,9853883	-61,422306	0,0030170004	0,0015984743	0,0017510522
1,3417969	0	0,36287546	3,0416527	-62,080677	-0,00089865812	-0,0022816667	-0,0025041385
1,3515625	0	0,36857903	3,0783665	-62,196346	0,0026690755	0,00128794	0,0014282546
1,3613281	0	0,36445469	3,1149452	-62,544033	-0,00078921521	-0,0022063339	-0,0024218175
1,3710938	0	0,37674844	3,1485298	-60,961918	0,0028889552	0,0014322513	0,0015771033
1,3808594	0	0,37236542	3,1907568	-63,222633	-0,00078519084	-0,0022291141	-0,0024709327
1,390625	0	0,3838101	3,2357535	-63,709675	0,0027043591	0,0012588409	0,0013838038
1,4003906	0	0,37955433	3,2695012	-61,832127	-0,00073597732	-0,0021348062	-0,0023659971
1,4101563	0	0,38823277	3,2807901	-63,02599	0,0026908412	0,0012450853	0,0013762129
1,4199219	0	0,3884393	3,3205774	-63,296669	-0,0006660322	-0,0020807232	-0,0022872747
1,4296875	0	0,38486362	3,352206	-64,232086	0,0024790792	0,0010508354	0,0011343287
1,4394531	0	0,40033877	3,369698	-62,977261	-0,0002184989	-0,0015920324	-0,0017971087
1,4492188	0	0,38628638	3,4041588	-61,614868	0,001947673	0,00051814958	0,00061227899
1,4589844	0	0,4060486	3,4251254	-63,848583	0,0002421535	-0,0011546125	-0,0013054131
1,46875	0	0,39258659	3,4650874	-64,212753	0,0015924234	0,0001958241	0,00020556329
1,4785156	0	0,40967226	3,4945114	-62,73497	0,00063178997	-0,00075349992	-0,00086279737
1,4882813	0	0,4066515	3,5354819	-63,272251	0,001298084	-9,0570247e-05	-0,00014606521
1,4980469	0	0,40474892	3,5661693	-63,295662	0,00057664781	-0,00069889601	-0,00084805192
1,5078125	0	0,41111171	3,6038229	-63,307003	0,0014019026	-9,8763994e-05	-9,2043992e-05
1,5175781	0	0,41213393	3,6310961	-63,029007	0,00062073302	-0,00066199526	-0,00085293205
1,5273438	0	0,41783333	3,6843905	-61,370785	0,0014304391	-5,28284e-05	-3,3758552e-05
1,5371094	0	0,42302787	3,7009513	-62,798172	0,00061450707	-0,00062330626	-0,00084635691
1,546875	0	0,41836739	3,7483394	-63,158871	0,0012726517	-0,00019464933	-0,00016137412
1,5566406	0	0,43274939	3,7749512	-62,462334	0,00088095712	-0,00055931741	-0,0005969918
1,5664063	0	0,41512549	3,8019433	-62,680767	0,00090949889	-0,00046215704	-0,0005868742
1,5761719	0	0,44242501	3,8157377	-63,348801	0,0012879991	-7,6893484e-05	-0,0001034568
1,5859375	0	0,4106006	3,847301	-64,23645	0,00029775579	-0,0011040578	-0,0012520461
1,5957031	0	0,44664323	3,8784769	-63,728615	0,0020116083	0,00054306228	0,00064292643
1,6054688	0	0,42121917	3,9052927	-61,612854	-0,00022371903	-0,0016005074	-0,0018383915
1,6152344	0	0,44522464	3,9065242	-63,535778	0,0023290107	0,00093720068	0,0010683829
1,625	0	0,42813689	3,9477353	-63,94817	-0,00054862199	-0,0020001046	-0,0021916961
1,6347656	0	0,44562936	3,9853349	-63,45631	0,0025153654	0,0010451238	0,0012169974
1,6445313	0	0,43716371	3,9983206	-63,51281	-0,00049795094	-0,0020315659	-0,0022509303
1,6542969	0	0,4452309	4,0300269	-62,685238	0,002525256	0,0010711894	0,0011915637
1,6640625	0	0,43934375	4,060472	-62,602371	-0,00057682476	-0,0019968725	-0,0021839323
1,6738281	0	0,45658588	4,0920005	-62,412266	0,0025862218	0,0011802112	0,0013549288
1,6835938	0	0,44390619	4,1134348	-60,961803	-0,0006347993	-0,0020818501	-0,0023408835
1,6933594	0	0,46203911	4,1408968	-63,122944	0,0026292652	0,0012395364	0,0013614941
1,703125	0	0,44398129	4,1754789	-62,774807	-0,00083784811	-0,0022418643	-0,0023982616
1,7128906	0	0,4653728	4,2049284	-61,59721	0,002912455	0,0014548651	0,0016531126
1,7226563	0	0,45009375	4,2101436	-61,875599	-0,0010425972	-0,0024685767	-0,0026560279
1,7324219	0	0,46192855	4,2506247	-61,856937	0,0029275066	0,0015265018	0,0016570399
1,7421875	0	0,45847178	4,2554383	-62,897415	-0,00090013788	-0,0023373389	-0,0025487156
1,7519531	0	0,46660155	4,2792501	-63,08326	0,0028666449	0,0014326914	0,0015786493
1,7617188	0	0,46305716	4,3063941	-61,824528	-0,00090494496	-0,0023831693	-0,0025175773
1,7714844	0	0,46611547	4,323596	-63,176586	0,0027207518	0,0013054612	0,0014990657
1,78125	0	0,46382904	4,3312192	-62,809067	-0,00070461369	-0,0021189244	-0,0023544957
1,7910156	0	0,47710955	4,3637834	-62,006023	0,002860161	0,0013645658	0,0015557832
1,8007813	0	0,46800762	4,3776808	-62,440483	-0,00090804772	-0,0023038539	-0,0025386717
1,8105469	0	0,47643781	4,3960996	-61,75909	0,002834687	0,0014140123	0,0015298245
1,8203125	0	0,47100961	4,4056587	-62,125381	-0,00076685706	-0,0021962211	-0,0024347648
1,8300781	0	0,47511935	4,4281445	-61,942154	0,0025883573	0,0011208657	0,0013326561
1,8398438	0	0,4787451	4,4483213	-60,796795	-0,0005136492	-0,0019337271	-0,0021728603
1,8496094	0	0,47393024	4,4563713	-62,034466	0,0023766619	0,00095567451	0,0010218814
1,859375	0	0,49089283	4,4711103	-62,476135	-5,2565374e-05	-0,0014600308	-0,0015873186
1,8691406	0	0,47142684	4,4902191	-61,619171	0,0017667669	0,00034264458	0,0004268621
1,8789063	0	0,49420357	4,5109558	-61,213207	0,00043566449	-0,00087040244	-0,0010505317
1,8886719	0	0,482544	4,529273	-60,697105	0,0015653089	5,8572477e-05	0,00010160569
1,8984375	0	0,49084902	4,5275998	-60,806293	0,00051886786	-0,00076184503	-0,00091508299
1,9082031	0	0,48735678	4,5420156	-60,814842	0,0012567342	-0,00013247496	-0,00012961301
1,9179688	0	0,48600495	4,5640392	-60,13982	0,00062771264	-0,00065043772	-0,00081066485
1,9277344	0	0,49123913	4,5623488	-61,205215	0,0015222412	-3,8731378e-06	3,0753981e-05
1,9375	0	0,49140811	4,5969529	-61,196163	0,00054731825	-0,00070823851	-0,000881824
1,9472656	0	0,49239486	4,5973449	-60,436764	0,0013569053	-0,00011033786	-0,00010209162
1,9570313	0	0,49742877	4,6048574	-60,80875	0,00065389433	-0,00060075516	-0,00072413078
1,9667969	0	0,48731714	4,6269932	-60,023201	0,0012374878	-0,00028803057	-0,00026591806
1,9765625	0	0,50608426	4,6449208	-60,899834	0,0010429523	-0,00037255406	-0,00044991422
1,9863281	0	0,4797861	4,6370077	-59,764702	0,00068877608	-0,00072091061	-0,00085459463
1,9960938	0	0,51093876	4,6644292	-59,114155	0,0016177306	0,00013284844	0,00018895902
2,0058594	0	0,48030972	4,6749477	-61,089378	0,00020368182	-0,0011991751	-0,0013193015
2,015625	0	0,51204443	4,6815128	-61,060711	0,0020667913	0,00067377684	0,00080690411
2,0253906	0	0,48653901	4,6728115	-59,91563	-0,00044172653	-0,0018213184	-0,0020691368
2,0351563	0	0,50765306	4,6935596	-60,399773	0,0024452158	0,0010963923	0,0011523094
2,0449219	0	0,49162298	4,7123666	-60,277172	-0,00056748692	-0,0020051198	-0,002232681
2,0546875	0	0,50320536	4,6989303	-60,756672	0,002445769	0,001038827	0,0012888761
2,0644531	0	0,49527377	4,7071171	-59,819855	-0,00060093857	-0,0020191425	-0,0022994853
2,0742188	0	0,50336391	4,7280416	-58,270767	0,0025017199	0,0011105195	0,001232421
2,0839844	1	0,49509853	4,717113	-59,785934	-0,0004685887	-0,0019409966	-0,0021600211
2,09375	1	0,51016897	4,7171535	-59,886463	0,0024917	0,0010691625	0,0012607021
2,1035156	1	0,49182743	4,7348948	-58,782734	-0,00075833837	-0,002200448	-0,0024139273
2,1132813	1	0,51035047	4,7372203	-58,886333	0,0027874603	0,0013058719	0,0015307367
2,1230469	1	0,49246579	4,7355461	-58,628227	-0,00082492648	-0,0022749538	-0,0025205261
2,1328125	1	0,50770521	4,7301092	-59,240608	0,0029640147	0,0015560993	0,0017053117
2,1425781	1	0,49644202	4,7591419	-59,441216	-0,0010115899	-0,0024249069	-0,0027095766
2,1523438	1	0,50650984	4,7512836	-57,953709	0,0030958988	0,0016498885	0,0018000356
2,1621094	1	0,50278813	4,7415099	-59,486702	-0,00094786484	-0,0023668152	-0,0025875669
2,171875	1	0,50474286	4,7486486	-59,050957	0,0026964578	0,0013416812	0,0014309569
2,1816406	1	0,49859077	4,7613368	-58,219135	-0,00082749693	-0,002217158	-0,002474637
2,1914063	1	0,5087024	4,7341075	-57,854076	0,0029868167	0,001508829	0,0016573871
2,2011719	1	0,50234586	4,7441826	-56,653229	-0,00073789118	-0,0021447146	-0,0024008988
2,2109375	1	0,50818086	4,7486711	-58,54184	0,0027020848	0,0012834567	0,0013533183
2,2207031	1	0,50159901	4,75388	-57,692081	-0,00076301256	-0,0021901627	-0,0023843797
2,2304688	1	0,50686866	4,7211342	-56,37059	0,0027183353	0,0013599249	0,0014345838
2,2402344	1	0,50181389	4,7230897	-58,90958	-0,00074437389	-0,002189107	-0,0024181628
2,25	1	0,50124645	4,7447033	-59,53582	0,0026782157	0,0011682849	0,0013651627
2,2597656	1	0,51077813	4,7225451	-58,774296	-0,00038433529	-0,0018039952	-0,0020268753
2,2695313	1	0,49642533	4,7054048	-58,327763	0,0021600649	0,00071732188	0,00083050877
2,2792969	1	0,51266193	4,7287297	-57,248062	6,9597518e-05	-0,0013461295	-0,0015012607
2,2890625	1	0,49531549	4,7115784	-59,441776	0,0017208188	0,00033910625	0,00034636131
2,2988281	1	0,51325232	4,6982512	-58,709534	0,00055888505	-0,00081575778	-0,0010356983
2,3085938	1	0,50115258	4,7150998	-57,182629	0,0012950747	-0,00010931646	-0,00012133209
2,3183594	1	0,50154477	4,7108016	-58,697071	0,00065989204	-0,00064584729	-0,00081446668
2,328125	1	0,50363302	4,7049379	-59,03978	0,001427996	-2,9747607e-05	-3,8798353e-05
2,3378906	1	0,50287992	4,7046356	-59,027039	0,00062418095	-0,00060908333	-0,00086356502
2,3476563	1	0,50531864	4,7085943	-57,726391	0,0014412941	-9,4272109e-05	-5,1206443e-05
2,3574219	1	0,50600916	4,6943407	-56,260059	0,00063027354	-0,00067852176	-0,00084848661
2,3671875	1	0,49851984	4,6903777	-57,843124	0,0013050007	-0,00011362354	-0,00010759984
2,3769531	1	0,5071795	4,7053008	-58,213882	0,00072165206	-0,00056614896	-0,00071527588
2,3867188	1	0,4923594	4,7130818	-56,294369	0,0011122308	-0,0003201158	-0,00034080731
2,3964844	1	0,51188588	4,6756768	-56,925529	0,0011242136	-0,00024587614	-0,00028565025
2,40625	1	0,48242718	4,6881056	-56,20351	0,00053080596	-0,00086678949	-0,00094677403
2,4160156	1	0,51528215	4,6889548	-57,122334	0,0017586236	0,00028901943	0,00038950905
2,4257813	1	0,483464	4,6643701	-56,216698	-7,1527975e-05	-0,0015006417	-0,0016618915
2,4355469	1	0,51064461	4,6264634	-55,930092	0,0022474383	0,0007526339	0,00090207276
2,4453125	1	0,48177004	4,6089497	-57,628994	-0,00052780122	-0,0018906292	-0,0021173942
2,4550781	1	0,49622923	4,5772443	-58,259254	0,0025039148	0,0010743943	0,0012519154
2,4648438	1	0,48458427	4,5306692	-56,014248	-0,00051504496	-0,0020134638	-0,0022273939
2,4746094	1	0,48804939	4,4678226	-56,708267	0,0024677499	0,0010819231	0,0012467614
2,484375	1	0,47726393	4,4256005	-56,406017	-0,00053632911	-0,0019554594	-0,0022047111
2,4941406	1	0,48373938	4,3616266	-56,324993	0,0025410962	0,001098277	0,0012568673
2,5039063	1	0,46690822	4,3115015	-55,140072	-0,00060769095	-0,0020466589	-0,0022659996
2,5136719	1	0,47964633	4,2748361	-54,114738	0,0025624142	0,0011379082	0,0012783176
2,5234375	1	0,4561457	4,2302737	-56,433342	-0,00074387447	-0,0021715609	-0,0023934636
2,5332031	1	0,47604561	4,2121921	-56,827236	0,0028316088	0,0013909135	0,0015577355
2,5429688	1	0,45645654	4,1857758	-54,17498	-0,00096302252	-0,0024110584	-0,0026342634
2,5527344	1	0,46848118	4,1582294	-55,074802	0,002991057	0,0015225164	0,0016752563
2,5625	1	0,46044111	4,1428761	-54,504833	-0,00091418269	-0,0023309789	-0,0025831785
2,5722656	1	0,46425879	4,1225171	-55,443439	0,0029201964	0,0014661483	0,0016485924
2,5820313	1	0,45542389	4,0789108	-55,360851	-0,00092695287	-0,0023853283	-0,0026512111
2,5917969	1	0,45377374	4,0525594	-54,904652	0,0028416102	0,0013795664	0,0015434623
2,6015625	1	0,44914246	3,9764507	-55,987427	-0,00071896671	-0,0021513975	-0,0023605721
2,6113281	1	0,45598298	3,9240301	-55,910145	0,0028031219	0,0013799538	0,0015375854
2,6210938	1	0,4375121	3,8676445	-54,467281	-0,00084396981	-0,0023269146	-0,0025225796
2,6308594	1	0,44315934	3,8049083	-55,180805	0,0027891179	0,001353486	0,0015353598
2,640625	1	0,4319796	3,7300735	-54,887383	-0,00071133638	-0,0021675723	-0,0024395084
2,6503906	1	0,4346478	3,6921017	-55,253448	0,0025665516	0,0011816893	0,0013615611
2,6601563	1	0,42887539	3,655431	-55,464508	-0,00052653695	-0,0019793604	-0,0022199501
2,6699219	1	0,42155504	3,6134992	-53,843445	0,0025010505	0,0011379602	0,0012289566
2,6796875	1	0,43112844	3,5475526	-54,874084	-0,0002538519	-0,0017029182	-0,0018581371
2,6894531	1	0,41086346	3,5258775	-53,778458	0,0019547378	0,00059754937	0,00070667238
2,6992188	1	0,43044209	3,4980986	-52,445736	0,00023270489	-0,0010653202	-0,001234846
2,7089844	1	0,41045874	3,4338174	-53,104218	0,0016693275	0,00013749246	0,00019173983
2,71875	1	0,41975051	3,3859041	-53,011345	0,0005463456	-0,0007839665	-0,00099259091
2,7285156	1	0,40708333	3,3492529	-53,831768	0,001294133	-0,00011876487	-0,00013524281
2,7382813	1	0,40361822	3,2807956	-53,195469	0,00069171883	-0,00060800067	-0,00077111321
2,7480469	1	0,40398329	3,2111571	-52,06369	0,0014833878	1,6906997e-05	-2,1827873e-10
2,7578125	1	0,39652944	3,1455212	-52,912777	0,00054324808	-0,00069945771	-0,00087542919
2,7675781	1	0,39327711	3,0768504	-52,927528	0,0013516755	-9,2046248e-05	-0,00014256395
2,7773438	1	0,38969725	3,0064733	-52,170082	0,00068274641	-0,00065297208	-0,00079795549
2,7871094	1	0,3765732	2,9339697	-52,753296	0,0012984788	-0,00019068539	-0,00015899386
2,796875	1	0,38431495	2,8885534	-52,934624	0,00085281278	-0,00048979302	-0,00060199114
2,8066406	1	0,35473734	2,8033886	-52,398628	0,000890725	-0,00054234976	-0,00061000616
2,8164063	1	0,38109392	2,7515109	-52,179024	0,0013649145	-3,6156271e-05	-2,9781695e-05
2,8261719	1	0,34860402	2,7045224	-50,643459	0,00043790907	-0,00094697042	-0,0011361442
2,8359375	1	0,37425548	2,6389387	-51,648392	0,0018846196	0,00047909626	0,00048341864
2,8457031	1	0,33395499	2,5615301	-51,421246	-0,0003219572	-0,0016914092	-0,0019012498
2,8554688	1	0,35988599	2,5196216	-50,306675	0,0023561735	0,0009565893	0,0010332904
2,8652344	1	0,33605576	2,4558828	-51,106419	-0,00057267718	-0,0019989565	-0,0022048457
2,875	1	0,34138381	2,3772349	-50,042755	0,0025078042	0,0010670692	0,0012414994
2,8847656	1	0,3237474	2,2870791	-49,428307	-0,00057154882	-0,0020175225	-0,0022373891
2,8945313	1	0,33041477	2,2268193	-49,134491	0,0024986332	0,0010838582	0,0011967079
2,9042969	1	0,31323105	2,1508632	-48,448349	-0,00047964495	-0,0019327573	-0,0021026316
2,9140625	1	0,31878442	2,0545588	-49,764702	0,0024060165	0,0010436755	0,0011255441
2,9238281	1	0,29962093	1,9836431	-48,779381	-0,00063318375	-0,0021423723	-0,0023251777
2,9335938	1	0,30980349	1,9118124	-46,481956	0,0026957218	0,0013205116	0,0014317547
2,9433594	1	0,27821064	1,8185307	-46,948437	-0,00078261545	-0,0022342643	-0,0024156643
2,953125	1	0,28443784	1,7512752	-45,309998	0,0028561079	0,0014915136	0,0015884321
2,9628906	1	0,26071399	1,6880013	-44,577866	-0,00092766678	-0,0022927565	-0,0025060941
2,9726563	1	0,27828991	1,6251085	-43,852776	0,0030941004	0,0016322144	0,0017780784
2,9824219	1	0,26624858	1,5620481	-42,028538	-0,00095507369	-0,0024218375	-0,0026189692
2,9921875	1	0,26493013	1,4866353	-43,077393	0,0027310723	0,0013777624	0,0014933647
3,0019531	1	0,23722589	1,441625	-41,67622	-0,00080255273	-0,0022510388	-0,0025025404
3,0117188	1	0,23924947	1,3506629	-39,596558	0,0028519928	0,00140449	0,0015412796
3,0214844	1	0,22818238	1,2799337	-39,975979	-0,00079764193	-0,0021871119	-0,0024651638
3,03125	1	0,24951547	1,2191973	-39,387848	0,0026759696	0,001270719	0,0013783467
3,0410156	1	0,21585107	1,142915	-38,803295	-0,0007464448	-0,0021772981	-0,0024642232
3,0507813	1	0,21359175	1,042127	-37,083885	0,0028025887	0,0013705575	0,0015288797
3,0605469	1	0,20373464	0,99460894	-34,935215	-0,00082076289	-0,002281612	-0,00242653
3,0703125	1	0,19092143	0,90719461	-34,557079	0,0027074737	0,0012828022	0,0014337694
3,0800781	1	0,18335491	0,82811862	-32,546261	-0,00050834141	-0,0019576498	-0,0021377527
3,0898438	1	0,16284376	0,75186455	-29,197186	0,0023076085	0,00088240532	0,00097416353
3,0996094	1	0,18882066	0,68527198	-27,854013	-0,00011823009	-0,0015064613	-0,0017183772
3,109375	1	0,15958935	0,6230545	-25,166887	0,0019058454	0,0004670686	0,00054519996
3,1191406	1	0,16091615	0,54828936	-23,82081	0,00040403297	-0,0010059346	-0,0011649164
3,1289063	1	0,14350921	0,48142076	-21,716505	0,0013567826	-2,2087625e-05	-2,5627742e-05
3,1386719	1	0,11922419	0,42463419	-18,811897	0,00061710284	-0,0006781111	-0,00083324331
3,1484375	1	0,14198631	0,34758356	-17,23744	0,001492804	4,2327156e-06	2,5256923e-05
3,1582031	1	0,12706399	0,2895031	-15,405827	0,00058933964	-0,00066706224	-0,00085109938
3,1679688	1	0,089961588	0,22210842	-11,197272	0,0014091247	-5,1300158e-05	-7,0103742e-05
3,1777344	1	0,10855764	0,14027981	-8,5528383	0,00058216578	-0,0007478816	-0,00089183863
3,1875	1	0,062899888	0,087444767	-6,0660391	0,0014012972	-5,815702e-05	-1,8185201e-05
3,1972656	1	0,075562894	0,0075213611	-2,936516	0,00066125474	-0,00066921668	-0,00086798513
3,2070313	1	0,035792291	0,00016987324	-0,42909756	0,0013086781	-0,00015635887	-0,0001401917
3,2167969	1	0,042388737	-0,0031311996	0,75543296	0,001001655	-0,0002999042	-0,00036877545
3,2265625	1	-0,012798607	-0,012222771	0,32834709	0,0007893304	-0,00065549015	-0,0007193684
3,2363281	1	0,02751857	-0,001782272	-0,57030469	0,0014757379	5,9500308e-05	6,3200969e-05
3,2460938	1	-0,039616227	-0,0067041256	0,23491681	0,00018882602	-0,0012362773	-0,0013991373
3,2558594	1	-0,014432073	-0,023971964	0,41328371	0,0020003256	0,0005659443	0,0006509088
3,265625	1	-0,082244873	0,0039372593	-0,21882355	-0,00031022049	-0,0017507309	-0,0019524015
3,2753906	1	-0,093697906	0,00076834112	-0,51934272	0,0024022977	0,0010007718	0,0011192055
3,2851563	1	-0,15191436	0,0036913902	-0,0084377825	-0,00059221603	-0,0019992639	-0,0022372564
3,2949219	1	-0,16782761	-0,011384301	0,21798536	0,0025347432	0,0011254977	0,0012813092
3,3046875	1	-0,22214502	-0,00027492642	0,16087666	-0,00054187264	-0,0020335577	-0,0022533627
3,3144531	1	-0,25051683	0,011728797	-0,62026083	0,0025193312	0,0010448991	0,0012398568
3,3242188	1	-0,31724274	-0,00049145892	0,18065795	-0,0005836896	-0,0020007927	-0,0022447039
3,3339844	1	-0,3519398	-0,0034061261	0,83478165	0,0024903005	0,0010553682	0,001192841
3,34375	1	-0,41236132	0,0030063093	0,1540035	-0,00060756289	-0,0019858959	-0,0022620987
3,3535156	1	-0,43832153	-0,012199581	-0,34991652	0,0028262788	0,0013898076	0,0014851139
3,3632813	1	-0,50542504	-0,01066234	-0,18440187	-0,00099626591	-0,002371409	-0,0025695923
3,3730469	1	-0,53880572	0,0019468367	0,52649528	0,0028924136	0,0014814751	0,0016293335
3,3828125	1	-0,60779512	-0,018239859	0,52817166	-0,0009186478	-0,0023769189	-0,0025919084
3,3925781	1	-0,6556204	-0,0080483034	-0,35472214	0,0029123565	0,0015026316	0,0016364374
3,4023438	1	-0,72147429	-0,024510641	-1,3868139	-0,0010449782	-0,0024727327	-0,0026847755
3,4121094	1	-0,77866852	-0,22247289	-9,9703293	0,0028881927	0,001466286	0,0016253511
3,421875	1	-0,83823889	-0,80406803	-20,308905	-0,00072964607	-0,002170193	-0,002413529
3,4316406	1	-0,89067876	-1,5321881	-31,736734	0,0027983168	0,0013785083	0,0014932363
3,4414063	1	-0,95275044	-2,1630154	-39,399529	-0,00090835668	-0,002315159	-0,0025700452
3,4511719	1	-0,98198801	-2,6087809	-42,491108	0,0027925877	0,0013890534	0,0015386509
3,4609375	1	-1,0094482	-2,8371658	-45,966637	-0,00078342075	-0,0021723083	-0,0024473234
3,4707031	1	-1,0056555	-2,8299658	-46,011898	0,0026584382	0,001208248	0,0013963322
3,4804688	1	-1,0093	-2,81475	-45,817383	-0,00065887225	-0,0020351764	-0,002287636
3,4902344	1	-1,003198	-2,7563772	-45,488029	0,0026134215	0,0012278962	0,0013413168
3,5	1	-0,97380608	-2,4850941	-44,758526	-0,00040714644	-0,0018535305	-0,0020080428
3,5097656	1	-0,96594334	-2,1509366	-45,212711	0,0021524164	0,00074899488	0,00084616354
3,5195313	1	-0,93221009	-1,9025962	-43,222233	5,2675241e-05	-0,0013297655	-0,001481472
3,5292969	1	-0,94274729	-1,8161461	-40,17178	0,0018171361	0,00030392525	0,00037031621
3,5390625	1	-0,92624158	-1,8355639	-41,513554	0,00046353767	-0,00098726945	-0,0011274822
3,5488281	1	-0,9428516	-1,8234477	-40,923691	0,0013859724	-6,4821797e-05	-9,6282311e-05
3,5585938	1	-0,94506711	-1,883209	-41,083172	0,00071526307	-0,000640427	-0,00073613127
3,5683594	1	-0,96565545	-2,2403109	-41,522385	0,0014513625	-2,9780349e-05	-2,1588858e-05
3,578125	1	-1,0034359	-2,7006109	-43,976883	0,00056026259	-0,00070831593	-0,00087442261
3,5878906	1	-1,0397539	-3,224118	-48,073681	0,0014274672	-7,3419797e-05	-0,00010034
3,5976563	1	-1,0716262	-3,6221569	-50,077347	0,0005759031	-0,00069018017	-0,00089065876
3,6074219	1	-1,0990572	-3,8508072	-49,301517	0,0014169271	-9,0784597e-05	-4,9571572e-05
3,6171875	1	-1,0850821	-3,8748078	-50,623455	0,00073000632	-0,00058646692	-0,00073919166
3,6269531	1	-1,102612	-3,8626473	-50,977787	0,001056526	-0,00039967912	-0,00038123995
3,6367188	1	-1,0816002	-3,8437603	-51,792225	0,0011738831	-0,0002061027	-0,00028059998
3,6464844	1	-1,0991699	-3,6808062	-52,235798	0,0006557327	-0,00071843632	-0,0008118705
3,65625	1	-1,0419506	-3,3231559	-49,825943	0,0016451631	0,00024186251	0,00022986153
3,6660156	1	-1,0569689	-3,0678937	-50,318298	-9,2458868e-05	-0,0015023769	-0,0016877519
3,6757813	1	-1,0182685	-2,9031925	-50,257164	0,0021825412	0,00073133066	0,00086995243
3,6855469	1	-1,0398915	-2,868763	-48,001369	-0,00039437617	-0,00180649	-0,0019916403
3,6953125	1	-1,0204422	-2,8774252	-48,646107	0,0024893093	0,0010618025	0,0012481001
3,7050781	1	-1,0394535	-2,8933053	-49,060341	-0,0005851055	-0,0019817685	-0,0022344955
3,7148438	1	-1,0376656	-3,0064647	-48,982723	0,002585419	0,0011310145	0,0013374473
3,7246094	1	-1,0654199	-3,35783	-49,381481	-0,00049742142	-0,0019498104	-0,0021172005
3,734375	1	-1,0883615	-3,740917	-49,181095	0,0024363904	0,001005071	0,0012116381
3,7441406	1	-1,1330345	-4,1287012	-51,590446	-0,0006315331	-0,0020962458	-0,0022809615
3,7539063	1	-1,1383667	-4,3695683	-52,88612	0,0025805575	0,0012046663	0,0013577346
3,7636719	1	-1,1680341	-4,4785261	-52,412544	-0,00068300817	-0,0021065825	-0,0022934685
3,7734375	1	-1,1376262	-4,4891844	-53,367188	0,0027471527	0,0013559825	0,0015080943
3,7832031	1	-1,1781957	-4,4753256	-53,9048	-0,0010122994	-0,0024691161	-0,0025893557
3,7929688	1	-1,1459833	-4,4596806	-53,874905	0,0030155655	0,0016258433	0,0018109391
3,8027344	1	-1,1564662	-4,3305345	-53,411053	-0,0010426958	-0,0024138254	-0,0026392639
3,8125	1	-1,1288204	-4,1315145	-52,057766	0,0028377105	0,0014014327	0,0016366828
3,8222656	1	-1,1166039	-3,9478536	-52,309055	-0,00081525365	-0,0022651292	-0,0024859111
3,8320313	1	-1,0984542	-3,8283839	-51,086246	0,0028788622	0,0015021854	0,0016491087
3,8417969	1	-1,0976803	-3,7936306	-50,320084	-0,0008037095	-0,0022373958	-0,0024402661
3,8515625	1	-1,1149976	-3,8227122	-51,052105	0,0026605285	0,001211887	0,0013955174
3,8613281	1	-1,1076897	-3,8012114	-50,583111	-0,00080112071	-0,0022358252	-0,0025074328
3,8710938	1	-1,0982311	-3,8303144	-50,09869	0,0028193176	0,0013894824	0,0015048868
3,8808594	1	-1,1258123	-3,9568415	-49,66518	-0,00079449173	-0,0023042192	-0,0024735203
3,890625	1	-1,1333996	-4,2116818	-49,384163	0,0027843195	0,0013076318	0,0015282441
3,9003906	1	-1,154061	-4,4532304	-52,44836	-0,00060347497	-0,0019914391	-0,0022789773
3,9101563	1	-1,1747119	-4,6771364	-52,819794	0,0024785704	0,00096653763	0,0011095763
3,9199219	1	-1,1728489	-4,7820344	-52,108448	-0,00026022294	-0,0016919076	-0,0019327538
3,9296875	1	-1,2235739	-4,8187389	-53,572376	0,0020564469	0,00058714946	0,0007434602
3,9394531	1	-1,1808493	-4,7947245	-53,071251	0,00028733313	-0,0011275586	-0,001267423
3,9492188	1	-1,2055495	-4,8094506	-53,355061	0,0014841284	0,00010428274	0,00012612113
3,9589844	1	-1,1924109	-4,7954202	-53,372719	0,00052859855	-0,00076020323	-0,00092305033
3,96875	1	-1,1886098	-4,7471433	-53,349918	0,0014635616	9,5473661e-06	-5,1557799e-06
3,9785156	1	-1,1772153	-4,7214031	-54,50148	0,00063090486	-0,00067866303	-0,00084244099
3,9882813	1	-1,193141	-4,6790848	-53,705704	0,0013501779	-0,00012257558	-0,00010706815
3,9980469	1	-1,193212	-4,6245303	-51,224995	0,00053291308	-0,00074895343	-0,00095017871
4,0078125	1	-1,1630795	-4,6043472	-52,298439	0,0014404256	-1,6666745e-05	-2,2206805e-05
4,0175781	1	-1,1807785	-4,6114521	-51,624866	0,00057083654	-0,00071807252	-0,00089555042
4,0273438	1	-1,186265	-4,5992489	-52,215569	0,0013289725	-0,00014600635	-0,00011810826
4,0371094	1	-1,1615982	-4,5914927	-51,399841	0,00090471009	-0,00042502594	-0,00055022724
4,046875	1	-1,2080091	-4,5836782	-50,548298	0,00097889919	-0,00045221139	-0,00051838119
4,0566406	1	-1,1573821	-4,6026883	-52,504856	0,0013149644	-0,00011502212	-0,00012586763
4,0664063	1	-1,1999482	-4,5789766	-52,140633	0,00030894094	-0,00097580574	-0,001175288
4,0761719	1	-1,1756465	-4,5929532	-49,709213	0,0018052992	0,00041426509	0,00047459631
4,0859375	2	-1,1988425	-4,6017556	-51,363297	-0,00017436767	-0,0015758334	-0,0017578253
4,0957031	2	-1,1838701	-4,6002531	-51,400402	0,0022768572	0,00088787236	0,0010180318
4,1054688	2	-1,2063966	-4,6010799	-51,420292	-0,0004850832	-0,0019555332	-0,002137719
4,1152344	2	-1,1621072	-4,637032	-50,753822	0,0025688799	0,0010847745	0,0012486777
4,125	2	-1,1904373	-4,6235485	-49,387684	-0,00059298292	-0,0020382672	-0,0022516707
4,1347656	2	-1,2014773	-4,6325846	-51,822681	0,0024679974	0,0011147471	0,0011954753
4,1445313	2	-1,1880968	-4,6319671	-50,919281	-0,00057288335	-0,0020285738	-0,0022522178
4,1542969	2	-1,2037867	-4,6500082	-49,742405	0,0024749464	0,0010110446	0,0011756301
4,1640625	2	-1,2043395	-4,6354647	-50,76075	-0,00054821162	-0,0019651609	-0,0021548558
4,1738281	2	-1,1753085	-4,6163139	-51,241814	0,0026592414	0,001216726	0,0014366629
4,1835938	2	-1,1897073	-4,6406202	-51,888561	-0,00080115563	-0,0022395777	-0,0024616085
4,1933594	2	-1,1816943	-4,6296234	-51,297585	0,0028483176	0,0014061414	0,0016115122
4,203125	2	-1,1953712	-4,6190495	-50,404129	-0,00096488534	-0,0023791259	-0,0025920873
4,2128906	2	-1,2023828	-4,6333756	-52,311848	0,0029510753	0,0015175639	0,0016851116
4,2226563	2	-1,1987402	-4,6423755	-52,344372	-0,0010044822	-0,0024034146	-0,0026102352
4,2324219	2	-1,1888769	-4,6245618	-50,308014	0,0029876451	0,0015993393	0,001713391
4,2421875	2	-1,1911279	-4,6335821	-51,135475	-0,00077941577	-0,002218158	-0,0024319491
4,2519531	2	-1,1905146	-4,6236386	-50,832165	0,0027687394	0,0013069869	0,0014667243
4,2617188	2	-1,1797271	-4,6372023	-51,91354	-0,00090203981	-0,0022582363	-0,0025434012
4,2714844	2	-1,1724672	-4,6128006	-51,246231	0,0027893046	0,0013422957	0,0015180456
4,28125	2	-1,1971214	-4,6255102	-49,466976	-0,00077789993	-0,0021463174	-0,0023604282
4,2910156	2	-1,1860397	-4,6215925	-50,757843	0,0026953791	0,0012595772	0,0014291966
4,3007813	2	-1,1844897	-4,6101308	-51,06546	-0,00073179754	-0,0021692752	-0,0024088759
4,3105469	2	-1,1904436	-4,5963068	-49,614777	0,0027305223	0,0013129587	0,0014974114
4,3203125	2	-1,184329	-4,6344318	-50,499962	-0,00061281497	-0,002002052	-0,0022110748
4,3300781	2	-1,205708	-4,6024485	-50,227493	0,0023726902	0,00095350965	0,0010682326
4,3398438	2	-1,174956	-4,5987716	-51,741096	-0,00025137566	-0,001595883	-0,001760464
4,3496094	2	-1,2086517	-4,6039038	-50,80864	0,0019831776	0,00045633235	0,00061125297
4,359375	2	-1,1605698	-4,6109204	-49,030781	0,00030558513	-0,0011000695	-0,0011860065
4,3691406	2	-1,2047338	-4,6023645	-50,956997	0,0014886339	8,9690293e-05	9,5951618e-05
4,3789063	2	-1,175225	-4,5973277	-51,06356	0,00074406463	-0,00067086122	-0,00077435171
4,3886719	2	-1,1663129	-4,600296	-49,978046	0,0014108706	-2,0544394e-05	-5,2131254e-05
4,3984375	2	-1,18803	-4,5916395	-49,643776	0,00050666311	-0,00076911907	-0,00090070133
4,4082031	2	-1,1756423	-4,559289	-49,918591	0,0013137447	-0,00012945267	-0,00013165503
4,4179688	2	-1,1780455	-4,540803	-51,30183	0,00056913873	-0,0007743832	-0,00090616022
4,4277344	2	-1,175246	-4,5213943	-49,99604	0,0015156758	2,6752241e-05	6,4298001e-05
4,4375	2	-1,1776159	-4,4514656	-47,812107	0,00068852567	-0,00064592692	-0,00078889925
4,4472656	2	-1,1805552	-4,4178295	-49,762913	0,0011977482	-0,00021344982	-0,00028315489
4,4570313	2	-1,1367521	-4,3564868	-50,177704	0,00089203409	-0,00042534419	-0,00048909185
4,4667969	2	-1,1753836	-4,2917399	-49,24519	0,00094103796	-0,00048405549	-0,00058222981
4,4765625	2	-1,1287475	-4,2262759	-50,16396	0,0014114501	3,9397564e-05	2,495326e-06
4,4863281	2	-1,1655495	-4,1985726	-48,351456	0,00016039339	-0,0012922082	-0,0014292033
4,4960938	2	-1,123313	-4,1571608	-50,24638	0,0020132912	0,00056701351	0,00067985349
4,5058594	2	-1,1656892	-4,1320157	-50,003754	-0,00025956432	-0,0016403511	-0,0018360415
4,515625	2	-1,1208639	-4,0977826	-47,121941	0,0023494591	0,00097215426	0,0011037557
4,5253906	2	-1,1397707	-4,1065745	-48,783852	-0,00054571772	-0,0019487868	-0,002217025
4,5351563	2	-1,134161	-4,0638685	-48,663208	0,0025589026	0,0011570243	0,0012960967
4,5449219	2	-1,1296258	-4,0345354	-48,021656	-0,00058397598	-0,0020116214	-0,0021695702
4,5546875	2	-1,1288643	-4,0136266	-47,34367	0,0025014246	0,0010700693	0,0011127874
4,5644531	2	-1,143532	-3,9828022	-47,031082	-0,00059002172	-0,0020271793	-0,0023069971
4,5742188	2	-1,1127841	-3,9247973	-48,353245	0,0026185235	0,001150814	0,0012714507
4,5839844	2	-1,1208075	-3,8631003	-48,533958	-0,00064541184	-0,0020513302	-0,0022741815
4,59375	2	-1,1025348	-3,8028064	-47,200619	0,0027039195	0,0013059807	0,0014441744
4,6035156	2	-1,1190488	-3,7471049	-48,478134	-0,000871889	-0,0023240172	-0,0025436566
4,6132813	2	-1,0937312	-3,6712456	-48,011208	0,0029809731	0,0015437435	0,0016914109
4,6230469	2	-1,1047649	-3,618171	-47,519802	-0,0010244293	-0,0024331573	-0,0026917404
4,6328125	2	-1,0912695	-3,5801752	-47,857651	0,0029040149	0,0014967583	0,0016294769
4,6425781	2	-1,098035	-3,5237379	-46,753529	-0,0009229288	-0,0023547423	-0,0026021111
4,6523438	2	-1,090239	-3,5028839	-48,108715	0,0030259963	0,0015462218	0,0017293168
4,6621094	2	-1,0907876	-3,4710608	-48,427731	-0,00088680704	-0,0022875653	-0,0025127206
4,671875	2	-1,0844102	-3,4393845	-46,634228	0,0026534561	0,001222769	0,0014164482
4,6816406	2	-1,0864964	-3,4080615	-48,139004	-0,00079743064	-0,0022282042	-0,0024231947
4,6914063	2	-1,0799813	-3,3884943	-47,581326	0,0028395299	0,0014870977	0,0015813507
4,7011719	2	-1,0845959	-3,3291881	-47,254543	-0,00085990387	-0,0022941271	-0,0025050314
4,7109375	2	-1,0685637	-3,2814655	-47,355461	0,0028287226	0,0013841573	0,0015410448
4,7207031	2	-1,0699511	-3,1994479	-46,361816	-0,00069976895	-0,002076779	-0,0023141818
4,7304688	2	-1,0632461	-3,1510761	-47,756954	0,002510064	0,0011452573	0,0012600808
4,7402344	2	-1,0556962	-3,058512	-47,849323	-0,00047964219	-0,001924995	-0,0021448331
4,75	2	-1,0609367	-2,9871297	-46,158192	0,0022670242	0,00086535991	0,00097404642
4,7597656	2	-1,0373527	-2,9215994	-46,611427	3,0190713e-05	-0,0013535806	-0,0014934161
4,7695313	2	-1,0530239	-2,8623691	-46,305714	0,0016922568	0,00031164376	0,00029967481
4,7792969	2	-1,031574	-2,798507	-46,920052	0,00040951598	-0,00090959453	-0,00103811
4,7890625	2	-1,0389549	-2,7522385	-46,221169	0,0015734511	6,542803e-05	0,00012791756
4,7988281	2	-1,02736	-2,7013485	-45,34034	0,00067889818	-0,00071315793	-0,00090312265
4,8085938	2	-1,0271409	-2,6701663	-46,433395	0,0013283574	-0,00014286896	-0,00015400787
4,8183594	2	-1,0280588	-2,6181934	-45,675224	0,00061047944	-0,00073856616	-0,00088628853
4,828125	2	-1,0216731	-2,5656359	-44,15218	0,0014413735	-8,521456e-06	1,9506697e-05
4,8378906	2	-1,0156733	-2,5235362	-45,014565	0,0005565238	-0,00071228005	-0,0009019592
4,8476563	2	-1,012759	-2,4441307	-44,50919	0,0014238274	-0,00010085889	-6,0482271e-05
4,8574219	2	-1,0001626	-2,377887	-43,672901	0,0007273322	-0,00058524252	-0,00072452909
4,8671875	2	-1,008184	-2,2911618	-43,399483	0,0011141957	-0,00029863149	-0,00036089928
4,8769531	2	-0,97888589	-2,201678	-41,985065	0,0010532521	-0,00034158482	-0,00037484593
4,8867188	2	-1,0006092	-2,1003304	-41,677727	0,00060072105	-0,0006838924	-0,00084219029
4,8964844	2	-0,96780002	-2,0219605	-41,248573	0,0016096859	0,00015323567	0,00018070465
4,90625	2	-0,99210382	-1,931058	-39,225239	0,00010000662	-0,0013220253	-0,0015445709
4,9160156	2	-0,95401883	-1,8679118	-39,47921	0,0021435688	0,00072656176	0,00084197382
4,9257813	2	-0,97374976	-1,7815678	-38,603191	-0,00045116089	-0,0018530093	-0,0020718831
4,9355469	2	-0,95024079	-1,7365766	-37,303158	0,0024619959	0,0010289362	0,0011473235
4,9453125	2	-0,96162915	-1,6660953	-36,788845	-0,00057766616	-0,0019955924	-0,0022371474
4,9550781	2	-0,9444496	-1,6084317	-35,571678	0,0025052777	0,0010806099	0,0012637103
4,9648438	2	-0,9514904	-1,5571311	-36,467369	-0,00058435957	-0,0020693971	-0,00224933
4,9746094	2	-0,9380722	-1,5075645	-34,835861	0,0024548189	0,0010700672	0,0012285884
4,984375	2	-0,94068199	-1,4110743	-32,504406	-0,00049628923	-0,0019391543	-0,002134769
4,9941406	2	-0,92026889	-1,3507313	-32,7757	0,0025657616	0,0011621668	0,0013418954
5,0039063	2	-0,9303388	-1,2633902	-31,367094	-0,00078445149	-0,0021786783	-0,0024029664
5,0136719	2	-0,90618938	-1,1737235	-29,619131	0,0027182528	0,0013738897	0,001457506
5,0234375	2	-0,91814727	-1,0986543	-28,483273	-0,0008239359	-0,0023180475	-0,0025842823
5,0332031	2	-0,89309037	-1,0171561	-26,245806	0,0028829004	0,0014610069	0,0016368616
5,0429688	2	-0,90018332	-0,94433802	-26,078615	-0,0010776022	-0,0024998144	-0,002743118
5,0527344	2	-0,88565737	-0,87092376	-24,391171	0,003035909	0,0016021051	0,0017405694
5,0625	2	-0,88254899	-0,81167948	-22,486467	-0,000865518	-0,0023108548	-0,0025001364
5,0722656	2	-0,86930394	-0,76188862	-23,249779	0,0028113956	0,0013711397	0,001528149
5,0820313	2	-0,87335318	-0,70119721	-23,063309	-0,00089258997	-0,0023272603	-0,0025699455
5,0917969	2	-0,85952401	-0,64639419	-21,757856	0,0027542538	0,0013187795	0,0014949333
5,1015625	2	-0,86031884	-0,59465414	-20,290409	-0,00071886467	-0,0021811379	-0,002395605
5,1113281	2	-0,84452242	-0,51471645	-18,599443	0,0027786708	0,0012946094	0,0014560036
5,1210938	2	-0,8424446	-0,47372574	-18,609781	-0,00087778718	-0,0022206353	-0,0024592874
5,1308594	2	-0,8294186	-0,38778442	-16,846395	0,0028330635	0,0013939353	0,0015634507
5,140625	2	-0,82120955	-0,3238312	-13,872329	-0,00072422618	-0,0021618498	-0,0024090763
5,1503906	2	-0,8157292	-0,25463831	-11,565965	0,0025335508	0,0011205173	0,0012602906
5,1601563	2	-0,79566449	-0,19485466	-8,7607651	-0,00035824027	-0,0017922821	-0,0019330687
5,1699219	2	-0,799914	-0,11451161	-5,1385536	0,0022022678	0,00072579668	0,0008999593
5,1796875	2	-0,77089965	-0,055463333	-1,5124865	0,00011763826	-0,0013539592	-0,0015198376
5,1894531	2	-0,78092366	0,0049319118	-0,12427568	0,0016225365	0,00020717271	0,00023086998
5,1992188	2	-0,75310677	-0,045460649	-0,89284033	0,00054360507	-0,00076044304	-0,000902245
5,2089844	2	-0,74897826	0,010003243	-0,56717545	0,0014280551	-4,1376043e-05	-1,4137659e-05
5,21875	2	-0,73641956	-0,008589495	0,50464642	0,00055275828	-0,00068635389	-0,00087701663
5,2285156	2	-0,72314322	-0,02798494	0,61316419	0,0013194784	-0,00012075965	-0,0001236414
5,2382813	2	-0,7077682	0,0050732866	-0,19714236	0,00070183375	-0,0006311062	-0,00076208066
5,2480469	2	-0,68521887	-0,024783611	-0,15975907	0,0014909985	-3,7129212e-06	5,9638078e-05
5,2578125	2	-0,66353112	-0,017578248	0,62635171	0,00058007456	-0,00070493814	-0,00088622363
5,2675781	2	-0,64445525	-0,011384021	0,59835613	0,0012731247	-0,00013146375	-0,00018242172
5,2773438	2	-0,60429454	-0,026919879	-0,65032393	0,00068224431	-0,00060156849	-0,000726083
5,2871094	2	-0,58929086	-0,0061056577	-0,73822212	0,001105189	-0,00032122043	-0,00034776356
5,296875	2	-0,53196311	-0,014991872	0,34248456	0,0010806286	-0,00024292487	-0,00032871045
5,3066406	2	-0,52672267	-0,027390104	0,089351088	0,00043388535	-0,00093566166	-0,0010691667
5,3164063	2	-0,45698225	0,0053674914	-0,5543232	0,0017966937	0,0003127887	0,00039891675
5,3261719	2	-0,44151336	-0,019771513	-0,39350241	-2,5089103e-05	-0,0013811518	-0,0015859844
5,3359375	2	-0,36801577	-0,0037559308	0,33801422	0,00220002	0,00079117005	0,0009412592
5,3457031	2	-0,34920275	-0,0042675063	0,044200569	-0,00054105831	-0,0019689328	-0,0021843186
5,3554688	2	-0,28441072	-0,0014455989	-0,26961789	0,0025000831	0,0010754092	0,0012488766
5,3652344	2	-0,21445125	0,006942451	-0,84154308	-0,00062558736	-0,0020575051	-0,0022697528
5,375	2	-0,12196124	0,0072039664	0,14360994	0,0025266588	0,001116238	0,0012483944
5,3847656	2	-0,065947771	0,0097151846	-0,40965155	-0,00060659868	-0,0020595924	-0,0023304552
5,3945313	2	0,032247901	0,033630151	-2,9570796	0,0025715295	0,0011752035	0,0012942498
5,4042969	2	0,1328969	0,72838515	-13,982747	-0,00055072544	-0,0019324106	-0,0022032843
5,4140625	2	0,20942777	1,3562981	-20,096004	0,002542556	0,001112751	0,0012561728
5,4238281	2	0,25551736	2,0125341	-24,969856	-0,00072506844	-0,0022233292	-0,0024323955
5,4335938	2	0,32293797	2,5306253	-30,573328	0,0029036291	0,0014293015	0,0016213658
5,4433594	2	0,3386572	2,8746085	-32,838787	-0,00092857494	-0,0023771499	-0,002577767
5,453125	2	0,35764962	2,9632545	-32,236912	0,0028655247	0,0014786117	0,0016080453
5,4628906	2	0,34873128	2,916033	-32,658855	-0,00095024088	-0,0023356969	-0,0026129244
5,4726563	2	0,35081953	2,8892725	-32,982285	0,0030045328	0,0016026298	0,0017053607
5,4824219	2	0,32731265	2,5721571	-33,696537	-0,00097031874	-0,0024033387	-0,0025633322
5,4921875	2	0,29723436	2,1482804	-31,533054	0,0027015191	0,0013134154	0,001396468
5,5019531	2	0,25838792	1,8317791	-29,955133	-0,00076048303	-0,0021654656	-0,0023921602
5,5117188	2	0,24986178	1,6778525	-31,490475	0,0028500573	0,0014327602	0,0015677686
5,5214844	2	0,24249554	1,6832803	-32,170078	-0,00084102509	-0,002229016	-0,0024768685
5,53125	2	0,26443779	1,6680317	-30,476934	0,0026763859	0,0013665424	0,0014818229
5,5410156	2	0,27133048	1,758891	-30,804779	-0,00067779177	-0,0021311399	-0,0023160893
5,5507813	2	0,30879796	2,1987898	-31,912756	0,0026352073	0,0012193323	0,001332867
5,5605469	2	0,34611315	2,6987579	-33,990013	-0,0006638238	-0,0021183603	-0,0022884342
5,5703125	2	0,37852377	3,2512143	-36,784931	0,0024733283	0,0010746024	0,0012657696
5,5800781	2	0,42378306	3,7162662	-37,583897	-0,00027091993	-0,0016621408	-0,0018618767
5,5898438	2	0,42616338	3,9498308	-40,326958	0,0019564354	0,00053288153	0,00062500389
5,5996094	2	0,45095116	4,0343761	-40,851887	0,00017698872	-0,0011524979	-0,0013555137
5,609375	2	0,43448508	4,0206523	-39,96743	0,00170089	0,00029996363	0,00030966831
5,6191406	2	0,44274211	3,9880633	-40,099918	0,00053591863	-0,00082695286	-0,00095012225
5,6289063	2	0,41627914	3,6985559	-39,023682	0,0013049128	-0,00015337209	-0,00014397599
5,6386719	2	0,39131194	3,3078363	-39,006023	0,00061183947	-0,00067985395	-0,00084115926
5,6484375	2	0,37331671	2,9856319	-39,385391	0,00144014	-3,4783443e-05	-6,4003325e-06
5,6582031	2	0,34898371	2,8031361	-36,307053	0,00056445936	-0,00069495337	-0,00082828244
5,6679688	2	0,35806477	2,7538912	-37,406925	0,0013973973	-0,00011167227	-7,5718199e-05
5,6777344	2	0,35724282	2,7690072	-37,858543	0,00062197685	-0,00063225871	-0,00077846716
5,6875	2	0,35690904	2,8062487	-37,48851	0,0012254219	-0,00019125277	-0,00024273548
5,6972656	2	0,39006442	3,0525882	-38,447456	0,00084526243	-0,00056380086	-0,00068270654
5,7070313	2	0,39849877	3,5316756	-40,271412	0,00088799384	-0,0004686405	-0,00056367507
5,7167969	2	0,45717627	4,0223517	-42,13834	0,0012588743	-8,4610656e-05	-0,00013602425
5,7265625	2	0,45518816	4,4489574	-43,557343	0,00040961558	-0,00096916233	-0,0011271534
5,7363281	2	0,50815165	4,692225	-41,822567	0,0019089611	0,0004564522	0,00052268384
5,7460938	2	0,48533112	4,7594252	-43,153671	-0,00019247484	-0,0016590419	-0,001816545
5,7558594	2	0,50796598	4,732481	-43,263752	0,0023460812	0,00086294801	0,0010804937
5,765625	2	0,48499942	4,7219872	-43,437927	-0,00059439254	-0,0019852251	-0,002182218
5,7753906	2	0,48899233	4,5596223	-43,450726	0,0025208655	0,0011150214	0,0012643533
5,7851563	2	0,45687586	4,2172313	-42,417068	-0,00064158178	-0,0020735632	-0,0022680704
5,7949219	2	0,44452161	3,8857152	-43,077003	0,0025184748	0,0011167408	0,0012559284
5,8046875	2	0,42156339	3,6705306	-42,583588	-0,00054251309	-0,0019209362	-0,0021978614
5,8144531	2	0,42661607	3,5969236	-40,932968	0,0025253084	0,0011556109	0,0013005367
5,8242188	2	0,41441411	3,6095154	-42,06123	-0,00075493992	-0,002169742	-0,0023497182
5,8339844	2	0,42920291	3,5929484	-41,604469	0,0026450169	0,0012398402	0,0013661889
5,84375	2	0,41965872	3,6641052	-40,848648	-0,00077264709	-0,0022219792	-0,0024046027
5,8535156	2	0,45904338	3,9594593	-41,656269	0,0029078061	0,0014676328	0,0016373885
5,8632813	2	0,46505153	4,332653	-41,250587	-0,0011009622	-0,0024833486	-0,0026495284
5,8730469	2	0,50560653	4,6739821	-41,968021	0,0030318394	0,0016512731	0,0017327841
5,8828125	2	0,51693231	4,9851608	-44,031647	-0,00094335579	-0,0023576752	-0,0025649818
5,8925781	2	0,53357363	5,1327415	-43,448711	0,0028299845	0,0014177209	0,0015871193
5,9023438	2	0,52844167	5,1138554	-44,740253	-0,00091681542	-0,0023834542	-0,0025966573
5,9121094	2	0,53075105	5,1080647	-44,228733	0,0028442913	0,001407629	0,0015761582
5,921875	2	0,52363724	5,1016488	-43,530632	-0,00073421403	-0,0021727595	-0,0023895809
5,9316406	2	0,52366436	4,9363165	-44,521149	0,0027387475	0,0013264689	0,0014856482
5,9414063	2	0,49562216	4,6400013	-42,787437	-0,00087837712	-0,0022978031	-0,0025123199
5,9511719	2	0,48979759	4,4209056	-43,493809	0,0028108482	0,0013436049	0,0015842391
5,9609375	2	0,47157079	4,2687078	-43,022743	-0,00080986129	-0,0022829145	-0,0024299924
5,9707031	2	0,47010213	4,2074084	-42,184608	0,0026332843	0,0012333917	0,0013708571
5,9804688	2	0,47145814	4,1978273	-43,922512	-0,00055054808	-0,0019751205	-0,0021806604
5,9902344	2	0,46966195	4,2391772	-44,292938	0,0024005794	0,00096440961	0,001081186
6	2	0,48403561	4,2324076	-43,05912	-0,00018810249	-0,0016072929	-0,0018379084
6,0097656	2	0,47417641	4,3618131	-43,861492	0,0018847758	0,00048065349	0,0005824297
6,0195313	2	0,50997078	4,6489134	-43,602547	0,00033765772	-0,0010113487	-0,0011746456
6,0292969	2	0,51190883	4,8865976	-44,758636	0,0015300339	4,2568863e-05	8,7915832e-05
6,0390625	2	0,53444982	5,0587921	-44,621731	0,00056883466	-0,00075686967	-0,00091797911
6,0488281	2	0,53566188	5,20507	-43,841042	0,0013650766	-8,3398481e-05	-4,5942397e-05
6,0585938	2	0,53941905	5,2233219	-44,997856	0,00073302194	-0,00065735413	-0,00078978681
6,0683594	2	0,54397315	5,2092156	-45,271107	0,0014173277	-1,0672375e-05	8,2394763e-06
6,078125	3	0,5396381	5,1931252	-44,2099	0,0005067212	-0,0007446839	-0,00093976612
6,0878906	3	0,53681135	5,1851282	-44,663139	0,0013220876	-0,0001043969	-0,00014453573
6,0976563	3	0,53592473	5,129354	-44,215321	0,00055897527	-0,00066848693	-0,00086023699
6,1074219	3	0,52129447	5,0181651	-44,674091	0,001212588	-0,00021700675	-0,00025776128
6,1171875	3	0,52603215	4,8852606	-43,13372	0,0008586495	-0,00041445441	-0,00051538489
6,1269531	3	0,49894333	4,8112659	-42,120964	0,00075612927	-0,00060421519	-0,00070495903
6,1367188	3	0,52436948	4,7443461	-44,17738	0,0014809952	2,3345638e-06	3,4246259e-05
6,1464844	3	0,4919672	4,7285781	-44,080093	0,00026648963	-0,0010100794	-0,0011816398
6,15625	3	0,52514136	4,7434282	-43,160599	0,0019152265	0,00052102678	0,00059243944
6,1660156	3	0,4935047	4,731451	-43,644962	-0,00036190686	-0,0017815955	-0,0019881045
6,1757813	3	0,51781893	4,7326369	-43,409878	0,0024154708	0,0010350918	0,0011024942
6,1855469	3	0,5024752	4,7354469	-44,674427	-0,00058936398	-0,0020207409	-0,0022269548
6,1953125	3	0,51474601	4,7672701	-44,472309	0,0025390375	0,0010701636	0,0012820011
6,2050781	3	0,5077365	4,7612896	-42,774303	-0,0006597733	-0,002072653	-0,0022884395
6,2148438	3	0,51816106	4,7749677	-43,929611	0,0025296996	0,0011239892	0,0012986187
6,2246094	3	0,51248878	4,8039231	-44,664536	-0,00053873379	-0,0019931495	-0,0022287536
6,234375	3	0,52028477	4,8160992	-43,210609	0,0024419012	0,0010425843	0,001176636
6,2441406	3	0,50422758	4,7876787	-43,575336	-0,0007406387	-0,0021670393	-0,0023637263
6,2539063	3	0,52198708	4,8141341	-43,643845	0,0028270832	0,0014363518	0,0015993085
6,2636719	3	0,50426722	4,8103194	-45,20377	-0,00088693947	-0,0023083254	-0,0024834946
6,2734375	3	0,52183062	4,8026638	-44,327919	0,0028212841	0,0014511314	0,0015673977
6,2832031	3	0,50852716	4,7926931	-42,027702	-0,00099416962	-0,0024193299	-0,0026456784
6,2929688	3	0,51916659	4,7937689	-43,373386	0,0030235026	0,0015970424	0,0017283737
6,3027344	3	0,51089078	4,7971621	-43,567959	-0,0010967477	-0,0024837456	-0,0026763964
6,3125	3	0,51040888	4,7899027	-42,951332	0,0028113578	0,0013893216	0,0015150642
6,3222656	3	0,50832897	4,7755361	-43,259003	-0,00084333873	-0,0022603429	-0,0024672439
6,3320313	3	0,51792324	4,7799778	-42,579453	0,0028104072	0,0013304657	0,0015816391
6,3417969	3	0,50967664	4,7626314	-43,883789	-0,00083612982	-0,0022368743	-0,0025125023
6,3515625	3	0,517748	4,7664742	-43,795052	0,0027167844	0,0012525527	0,0014438248
6,3613281	3	0,5063659	4,7741938	-42,243729	-0,00074585283	-0,0021804024	-0,0024061052
6,3710938	3	0,51417857	4,7540007	-44,02047	0,0026685016	0,0012603811	0,0014272931
6,3808594	3	0,50647229	4,7461829	-44,168716	-0,00082374254	-0,002180876	-0,0024565784
6,390625	3	0,5088985	4,7369561	-43,540577	0,0027282378	0,0012792982	0,0014293072
6,4003906	3	0,51348805	4,7234235	-43,202957	-0,00058439712	-0,0019466166	-0,0021609638
6,4101563	3	0,49956083	4,6920047	-42,399635	0,0022707623	0,00078675197	0,00098042726
6,4199219	3	0,51352978	4,6649318	-43,449997	-0,0001218808	-0,0015022267	-0,0016645236
6,4296875	3	0,49265355	4,6229844	-42,86768	0,0019065572	0,00047371694	0,00056804752
6,4394531	3	0,50868362	4,5761514	-41,000584	0,00037198621	-0,0010404526	-0,0011635837
6,4492188	3	0,48684776	4,4867678	-41,320381	0,0013463536	-4,8271322e-05	-7,1130053e-05
6,4589844	3	0,49158752	4,4554467	-41,850563	0,00061844755	-0,00064060558	-0,00078060903
6,46875	3	0,48920304	4,4119334	-41,595863	0,0014503906	-2,6022171e-05	1,1111915e-05
6,4785156	3	0,48850209	4,3696423	-41,131676	0,00056852691	-0,00070928549	-0,000878372
6,4882813	3	0,48556268	4,3295493	-41,482597	0,0013434845	-0,00014254678	-0,00010879729
6,4980469	3	0,48470736	4,3163919	-42,396114	0,00056519068	-0,00070342841	-0,000870688
6,5078125	3	0,47912687	4,3072591	-42,41394	0,0014054895	-6,7647779e-05	-5,5108758e-05
6,5175781	3	0,48466355	4,2915549	-40,900948	0,00066072965	-0,00065922533	-0,00082285411
6,5273438	3	0,4725951	4,2569246	-42,973404	0,0011225657	-0,00023945569	-0,00030102988
6,5371094	3	0,48817039	4,2444077	-42,80582	0,00096576591	-0,00033219811	-0,0004420655
6,546875	3	0,46259403	4,2118473	-42,275192	0,00076234475	-0,0006385626	-0,00077708543
6,5566406	3	0,49006879	4,1618466	-41,341	0,0014990494	8,1774051e-05	0,00017716648
6,5664063	3	0,453659	4,1077275	-39,739273	5,2785472e-05	-0,0013418914	-0,0014943492
6,5761719	3	0,47713041	4,0335283	-41,241253	0,0020816042	0,00060361892	0,00074073544
6,5859375	3	0,44373095	3,9716706	-42,05888	-0,00035711122	-0,001786434	-0,0019756127
6,5957031	3	0,46098977	3,9132321	-39,633381	0,0024391324	0,0010386293	0,0011769718
6,6054688	3	0,44226855	3,8515458	-40,742252	-0,00061202294	-0,0020573244	-0,0023270664
6,6152344	3	0,45011669	3,7998366	-41,021759	0,0025317178	0,001167429	0,0013203917
6,625	3	0,44078737	3,7647517	-40,336567	-0,00061452104	-0,0020803518	-0,0022317418
6,6347656	3	0,44730663	3,7272198	-39,950329	0,0025078591	0,0011011402	0,0012450106
6,6445313	3	0,43276399	3,7050078	-38,853809	-0,00065830065	-0,0020558024	-0,0022734583
6,6542969	3	0,4423812	3,6601343	-40,231125	0,0025324272	0,0011688151	0,0012667225
6,6640625	3	0,42445272	3,6563256	-40,634628	-0,00064568658	-0,00206648	-0,0022671756
6,6738281	3	0,44170737	3,6309764	-39,574429	0,0026718602	0,0013123709	0,0014735766
6,6835938	3	0,42069972	3,5815177	-40,54377	-0,00095252215	-0,0023301782	-0,0025736841
6,6933594	3	0,43649405	3,5353429	-40,545837	0,0029442834	0,0015238748	0,0017258043
6,703125	3	0,41804194	3,4946153	-41,016453	-0,0010496496	-0,0024140761	-0,0025863708
6,7128906	3	0,42036593	3,419786	-39,462669	0,0028365219	0,0015022261	0,0016552699
6,7226563	3	0,40933639	3,3490813	-39,015411	-0,0010280112	-0,0024593135	-0,002655125
6,7324219	3	0,40967435	3,2581763	-40,00526	0,002955707	0,0015586165	0,0016841686
6,7421875	3	0,40460914	3,1926427	-39,603767	-0,00079886749	-0,0022437624	-0,0024191667
6,7519531	3	0,40349096	3,1256237	-38,503445	0,0027498468	0,0012968457	0,0014346102
6,7617188	3	0,38740247	3,0500481	-39,152542	-0,00090867071	-0,0022966533	-0,0025356603
6,7714844	3	0,39446414	2,9934897	-38,970375	0,0027946765	0,0014119967	0,0015430345
6,78125	3	0,38258553	2,9456525	-37,827976	-0,00083743676	-0,0022310342	-0,0024439543
6,7910156	3	0,38648456	2,8995447	-37,870445	0,0026872724	0,0012630174	0,001395949
6,8007813	3	0,3799361	2,860065	-36,723019	-0,00065230101	-0,002140701	-0,0023262063
6,8105469	3	0,37622273	2,8124468	-37,716663	0,0025634205	0,0012197846	0,0013280687
6,8203125	3	0,37876576	2,7574062	-37,641674	-0,00051384856	-0,001899858	-0,0021085513
6,8300781	3	0,35907447	2,6964424	-36,700722	0,0022100683	0,00078494556	0,00094480917
6,8398438	3	0,37394464	2,6108732	-37,599819	1,2056262e-07	-0,001381974	-0,0014805186
6,8496094	3	0,34683079	2,546984	-37,661736	0,0017301642	0,00027113972	0,00032706608
6,859375	3	0,35778314	2,4451897	-36,471283	0,0003909978	-0,00091615843	-0,0010943392
6,8691406	3	0,33811271	2,3666542	-36,83366	0,0014628744	4,9678056e-05	7,4650779e-05
6,8789063	3	0,34118563	2,2844098	-35,945793	0,00066468585	-0,00070330279	-0,00077575422
6,8886719	3	0,33507943	2,1909366	-36,214348	0,0013572415	-7,2963594e-05	-6,3665793e-05
6,8984375	3	0,32635093	2,1023164	-34,745392	0,00053411431	-0,00071971957	-0,00088335911
6,9082031	3	0,32023847	2,0525975	-34,358482	0,0013903233	-0,00011313241	-5,8620753e-05
6,9179688	3	0,30704141	1,9783903	-34,343002	0,00053757854	-0,00065047323	-0,000850212
6,9277344	3	0,30710191	1,931462	-34,165924	0,0013640289	-0,00011856042	-8,6629952e-05
6,9375	3	0,31203777	1,86385	-32,950436	0,00074436842	-0,00056796329	-0,00062442501
6,9472656	3	0,29108018	1,8059869	-33,038219	0,0010796956	-0,00034544588	-0,00034961282
6,9570313	3	0,30445457	1,7488419	-31,618998	0,0010757075	-0,00032616153	-0,00035069772
6,9667969	3	0,27869254	1,6723039	-32,721722	0,00061186956	-0,00068843394	-0,00081420358
6,9765625	3	0,29728442	1,6061372	-30,844845	0,0015578413	0,0001803926	0,00020819686
6,9863281	3	0,23872375	1,53131	-28,769375	-5,5672717e-06	-0,0014052702	-0,0015883246
6,9960938	3	0,2634719	1,4346656	-29,653217	0,002203298	0,00076716585	0,00089532684
7,0058594	3	0,25079221	1,3464103	-28,866716	-0,00039094433	-0,0018370913	-0,0020373957
7,015625	3	0,24986178	1,2726333	-28,136206	0,0024986581	0,0010446501	0,0012180437
7,0253906	3	0,22337377	1,1850785	-26,665405	-0,0006990559	-0,0020655976	-0,002294485
7,0351563	3	0,23609102	1,1177491	-25,028084	0,0025472061	0,0011751958	0,0013210027
7,0449219	3	0,20164847	1,0388684	-25,818832	-0,00062301429	-0,0020193188	-0,0022699556
7,0546875	3	0,21559656	0,99140227	-24,094284	0,0024277444	0,0010094959	0,0011758293
7,0644531	3	0,19655406	0,92011923	-21,526684	-0,0006255802	-0,002001859	-0,0022636352
7,0742188	3	0,20197809	0,85682136	-21,361616	0,0025881773	0,0012220785	0,0013887305
7,0839844	3	0,17383367	0,79289812	-21,221302	-0,00078330509	-0,0021587866	-0,0023821588
7,09375	3	0,19174546	0,73936433	-19,873381	0,0027524917	0,0012814105	0,001505482
7,1035156	3	0,16337156	0,66550159	-18,906277	-0,00094775727	-0,0023565413	-0,002548679
7,1132813	3	0,17470151	0,62384129	-16,638748	0,0029838523	0,0015766659	0,0016659977
7,1230469	3	0,14204681	0,53513032	-16,308054	-0,0010964401	-0,0025476315	-0,0027307495
7,1328125	3	0,13601571	0,46941313	-14,77886	0,0028714817	0,0015199455	0,0016444984
7,1425781	3	0,14095783	0,38010144	-11,203084	-0,00086250779	-0,0022891639	-0,0024593277
7,1523438	3	0,13763458	0,29893553	-9,4959698	0,0028400384	0,0014608295	0,0015950111
7,1621094	3	0,092669427	0,23573431	-7,6870432	-0,00088089169	-0,0023200046	-0,0025080366
7,171875	3	0,099361837	0,15757084	-5,3619595	0,0027196317	0,0012473423	0,0014665759
7,1816406	3	0,10448754	0,075760394	-2,8797426	-0,00075421931	-0,0022287893	-0,002426767
7,1914063	3	0,07563591	0,023855176	-0,35203993	0,0027483155	0,0013290473	0,0015580171
7,2011719	3	0,073028207	-0,013141148	-0,21887943	-0,00089886953	-0,0023405424	-0,0025242346
7,2109375	3	0,046623647	-0,0015023164	-0,23944303	0,002770283	0,0013463817	0,0015475823
7,2207031	3	0,056676865	-0,0038327649	1,1187047	-0,00070372154	-0,0021255007	-0,002323661
7,2304688	3	0,045000613	-0,021447055	0,64635646	0,0024457362	0,0010318408	0,0012278343
7,2402344	3	0,01965791	0,007631164	-0,084489584	-0,0003689726	-0,0017774139	-0,0020006404
7,25	3	-0,027433038	-0,021414086	0,11114404	0,0021754515	0,0007527413	0,00089020608
7,2597656	3	-0,0083258748	-0,0085746869	0,69977713	6,4641426e-05	-0,0013183656	-0,0014883605
7,2695313	3	-0,086114705	-0,0047075562	0,52096319	0,0016663622	0,00028671479	0,00037786391
7,2792969	3	-0,10976136	-0,020180829	-0,27548522	0,00047905787	-0,00080722081	-0,00088619685
7,2890625	3	-0,1237011	-0,011987798	-0,47899783	0,001500622	7,0272654e-06	5,6039316e-05
7,2988281	3	-0,18959254	0,0045829453	0,53431839	0,00054438843	-0,00072547747	-0,00096147857
7,3085938	3	-0,23243606	-0,019901991	0,32024458	0,001294056	-0,00017049417	-0,0001751088
7,3183594	3	-0,29263228	0,0031309202	-0,22821128	0,0006300211	-0,00072378328	-0,00090924185
7,328125	3	-0,33338547	0,00037970021	-0,084713101	0,0014757479	-3,3009128e-05	4,7521498e-05
7,3378906	3	-0,37276387	0,0067619607	0,47005713	0,00056358735	-0,00076680153	-0,00090331543
7,3476563	3	-0,41925609	-0,013818964	0,30253083	0,0013306052	-0,00014958656	-0,00014918936
7,3574219	3	-0,46095222	-0,010452792	-0,27783215	0,00077536079	-0,00052845717	-0,00064486236
7,3671875	3	-0,52531868	0,0072707422	-0,12421981	0,0010432673	-0,00039319813	-0,00043654698
7,3769531	3	-0,55745602	-0,01248261	0,29090792	0,001128578	-0,00027380025	-0,00031325681
7,3867188	3	-0,64556926	-0,024746172	0,51693988	0,00047049695	-0,00093150348	-0,0010492417
7,3964844	3	-0,67432284	-0,023928657	-1,0135398	0,0017591312	0,0002476853	0,0003332475
7,40625	3	-0,76567799	-0,056276936	-2,9839017	-1,7083003e-05	-0,0013468629	-0,0015060704
7,4160156	3	-0,79548299	-0,61439198	-12,044795	0,0021924905	0,00075188733	0,00092153624
7,4257813	3	-0,88055462	-0,99550354	-18,814857	-0,00050503673	-0,0019684532	-0,0021225687
7,4355469	3	-0,91712087	-1,7661653	-27,909391	0,0025543985	0,0011230393	0,0012653384
7,4453125	3	-0,97975373	-2,3563769	-34,089481	-0,0006859455	-0,0021129085	-0,0022659427
7,4550781	3	-0,99892557	-2,7950602	-35,909023	0,0024959953	0,0010803248	0,0012595193
7,4648438	3	-1,0225034	-2,9226763	-37,455986	-0,0006247579	-0,0020731604	-0,0022470565
7,4746094	3	-1,0112882	-2,8960307	-37,463867	0,002559531	0,0011048515	0,0012601351
7,484375	3	-1,0170522	-2,8641303	-38,138386	-0,00056320283	-0,0019701999	-0,0021735141
7,4941406	3	-0,9888202	-2,6664612	-38,158054	0,0024975964	0,0011460282	0,0012988689
7,5039063	3	-0,98454148	-2,2238443	-36,682728	-0,00083159021	-0,0022570945	-0,002439196
7,5136719	3	-0,94592035	-1,927101	-36,665016	0,002834379	0,001390256	0,0015323743
7,5234375	3	-0,94986737	-1,7670428	-34,909565	-0,00098145206	-0,0023114695	-0,0025860472
7,5332031	3	-0,93448818	-1,7344959	-33,541695	0,002856913	0,0014473099	0,0016838521
7,5429688	3	-0,94593287	-1,745243	-33,115669	-0,0010950371	-0,0025020719	-0,0026575329
7,5527344	3	-0,94103456	-1,7748898	-32,535809	0,0030051144	0,0016822733	0,0018152609
7,5625	3	-0,95746934	-1,9911895	-33,487045	-0,0010015584	-0,0023696518	-0,0026510516
7,5722656	3	-0,98856151	-2,5156233	-36,040676	0,0026604841	0,0013190932	0,0014693061
7,5820313	3	-1,0344257	-3,0682011	-36,694241	-0,00080204284	-0,0022612598	-0,0024146026
7,5917969	3	-1,0607344	-3,5541539	-40,516445	0,0027853032	0,0013637299	0,001582358
7,6015625	3	-1,0930679	-3,8585238	-42,091572	-0,00079843937	-0,0022565138	-0,0024734447
7,6113281	3	-1,0954835	-3,9569247	-41,984562	0,0027040637	0,0012588785	0,0014569438
7,6210938	3	-1,1045125	-3,9354033	-42,727589	-0,00075066788	-0,002160575	-0,0024090491
7,6308594	3	-1,0995746	-3,9024684	-42,601414	0,0026329611	0,0013002576	0,0014379937
7,640625	3	-1,0897112	-3,8270767	-43,111816	-0,00066801347	-0,0021233303	-0,0023145145
7,6503906	3	-1,0784063	-3,5520551	-43,215359	0,0025594677	0,0011121244	0,0012139141
7,6601563	3	-1,0434151	-3,2567916	-40,438213	-0,00031343428	-0,001722799	-0,0018321442
7,6699219	3	-1,0445124	-3,0279744	-41,539875	0,0020372034	0,00057122315	0,00073572958
7,6796875	3	-1,0195849	-2,9391141	-41,719357	0,00011873799	-0,0012863805	-0,0014509652
7,6894531	3	-1,035763	-2,9238384	-39,797386	0,0016199213	0,00021411877	0,00031437387
7,6992188	3	-1,0220236	-2,9309509	-40,975658	0,00049454515	-0,00081459642	-0,00088568521
7,7089844	3	-1,0371816	-2,947552	-40,501076	0,0013235221	-8,227973e-05	-0,00012026023
7,71875	3	-1,0546241	-3,2177055	-40,72599	0,00054131256	-0,00074935728	-0,00085141894
7,7285156	3	-1,0828435	-3,6174197	-41,312668	0,0014504696	-6,0585735e-05	-3,6579295e-05
7,7382813	3	-1,1123106	-4,0300808	-41,031429	0,00058483623	-0,00070025155	-0,00082936056
7,7480469	3	-1,1348619	-4,3752308	-43,533817	0,0014574942	-5,062393e-05	7,6111064e-05
7,7578125	3	-1,1566478	-4,5694914	-44,615978	0,00054806535	-0,00069803471	-0,00081425335
7,7675781	3	-1,1855683	-4,5786757	-43,744484	0,0012878989	-0,00010979304	-0,00013390687
7,7773438	3	-1,1526694	-4,57726	-45,058819	0,0007981676	-0,00060623395	-0,0006382112
7,7871094	3	-1,1869806	-4,5521774	-44,376308	0,0010366613	-0,00038851111	-0,00041805528
7,796875	3	-1,1331179	-4,4588375	-45,129845	0,0011330299	-0,00020260617	-0,0001929672
7,8066406	3	-1,149025	-4,2139239	-44,490528	0,00041589324	-0,00097403489	-0,0010747487
7,8164063	3	-1,0949099	-3,9764311	-42,301788	0,0017890381	0,00038213586	0,00045625045
7,8261719	3	-1,1186109	-3,8372626	-43,694862	-0,00012611163	-0,0014728644	-0,0016376891
7,8359375	3	-1,0826099	-3,7640088	-42,729771	0,002201692	0,00082260417	0,00097373512
7,8457031	3	-1,1046793	-3,755636	-41,228012	-0,00056249445	-0,0020012977	-0,002178086
7,8554688	3	-1,1164016	-3,7570107	-42,433945	0,0025029615	0,0010970141	0,0012731242
7,8652344	3	-1,1120186	-3,7700391	-42,767822	-0,00058746408	-0,0020820273	-0,0022762327
7,875	3	-1,1137271	-3,9017158	-43,082981	0,0025154517	0,0011325623	0,0012944527
7,8847656	3	-1,1420363	-4,2336383	-43,423512	-0,00064030907	-0,002064382	-0,0022173857
7,8945313	3	-1,1554128	-4,5204144	-43,444466	0,0025435099	0,0011571912	0,0013654145
7,9042969	3	-1,206215	-4,7708068	-45,729427	-0,00070185773	-0,002024451	-0,0022825294
7,9140625	3	-1,1975846	-4,8832693	-45,76614	0,0025438133	0,0011176985	0,0013311249
7,9238281	3	-1,2287956	-4,9228897	-45,41209	-0,00079562195	-0,0021963581	-0,0024427213
7,9335938	3	-1,1926717	-4,8959179	-46,338009	0,0028059906	0,0014020527	0,001641585
7,9433594	3	-1,2265697	-4,8800287	-45,39164	-0,0010732417	-0,0024783469	-0,002637492
7,953125	3	-1,2011395	-4,8639154	-45,802185	0,0029139295	0,0015647954	0,0016813643
7,9628906	3	-1,2029231	-4,7992001	-44,849609	-0,00095450663	-0,0023844428	-0,0025589212
7,9726563	3	-1,1634467	-4,6717072	-43,298676	0,0029147284	0,0015189406	0,0016856401
7,9824219	3	-1,1718976	-4,5528016	-44,817867	-0,0010292165	-0,0024429315	-0,0026073486
7,9921875	3	-1,1726592	-4,471231	-44,289642	0,0027942366	0,0013973591	0,0015265918
8,0019531	3	-1,1605678	-4,4461951	-43,617523	-0,00074181828	-0,0021511321	-0,0023425354
8,0117188	3	-1,1562994	-4,4396868	-44,45454	0,0028422545	0,0013674437	0,0015381201
8,0214844	3	-1,1837616	-4,4395642	-44,688118	-0,00094711292	-0,0023529863	-0,0025961634
8,03125	3	-1,1595893	-4,4523959	-44,849663	0,0027833686	0,0013947035	0,0015812156
8,0410156	3	-1,1703601	-4,4449759	-43,57785	-0,00078944815	-0,0021966707	-0,0024039075
8,0507813	3	-1,1662004	-4,4729304	-42,248592	0,0025561198	0,0011930912	0,0013447709
8,0605469	3	-1,1852429	-4,5456147	-44,325626	-0,00059298566	-0,0020306448	-0,0021941657
8,0703125	3	-1,1797917	-4,5961237	-43,831543	0,002482909	0,0010563709	0,0012321635
8,0800781	4	-1,1749393	-4,6536484	-42,392258	-0,00030536327	-0,0016816061	-0,001844726
8,0898438	4	-1,2237388	-4,7328272	-43,447483	0,0019305187	0,0005015253	0,00063615444
8,0996094	4	-1,1722314	-4,7567744	-43,58556	0,00022392688	-0,0011034543	-0,0012793895
8,109375	4	-1,207425	-4,7706151	-45,10347	0,0016745367	0,0001620096	0,00026066974
8,1191406	4	-1,2011456	-4,7605882	-44,270473	0,00048934756	-0,00089636468	-0,00097956345
8,1289063	4	-1,1996853	-4,7696848	-42,70792	0,0012891392	-0,00012743607	-0,00010118914
8,1386719	4	-1,2144554	-4,7606459	-45,084526	0,00070584193	-0,00067358825	-0,00073216972
8,1484375	4	-1,2071183	-4,7533545	-45,316872	0,0014719082	2,8597278e-05	7,9082383e-05
8,1582031	4	-1,1979768	-4,741581	-43,859203	0,00045479374	-0,00081397081	-0,00093331217
8,1679688	4	-1,1891127	-4,7581072	-44,109486	0,0014042387	-8,6398359e-05	-2,8104478e-05
8,1777344	4	-1,1911237	-4,7315459	-44,666939	0,00056916196	-0,00067467731	-0,00082504563
8,1875	4	-1,2203612	-4,7360005	-45,340454	0,0013292761	-0,00017228085	-0,00012798097
8,1972656	4	-1,1751229	-4,7414384	-44,366699	0,00082756486	-0,00055780704	-0,00060736143
8,2070313	4	-1,2418926	-4,7411575	-42,434113	0,0008478252	-0,00055104378	-0,00057598547
8,2167969	4	-1,186676	-4,73628	-44,19096	0,0013428307	-8,2078623e-05	-4,7531066e-05
8,2265625	4	-1,2269431	-4,7275085	-44,518242	0,00043902005	-0,00089834299	-0,0010614733
8,2363281	4	-1,1818486	-4,7269893	-42,877514	0,0017782943	0,00034838202	0,00050005247
8,2460938	4	-1,2305605	-4,7314596	-43,363495	-0,00030860465	-0,00170406	-0,0018689586
8,2558594	4	-1,2067387	-4,7259765	-43,766163	0,0023015661	0,00090809824	0,0011203951
8,265625	4	-1,2059667	-4,7312765	-45,252499	-0,00054449693	-0,001964424	-0,0021499603
8,2753906	4	-1,183989	-4,7325568	-44,445713	0,0024457062	0,0010410023	0,0012510516
8,2851563	4	-1,2095028	-4,7142086	-42,500328	-0,00053839909	-0,0019993111	-0,0021899887
8,2949219	4	-1,1907003	-4,7290225	-44,52713	0,0026027944	0,001148908	0,0014024733
8,3046875	4	-1,1960846	-4,7168021	-44,603516	-0,00056575175	-0,0020260662	-0,002182554
8,3144531	4	-1,210135	-4,7152691	-43,721237	0,0024875242	0,0010350356	0,0012015832
8,3242188	4	-1,2091106	-4,6975846	-43,519455	-0,00067745108	-0,0021751206	-0,0023295539
8,3339844	4	-1,1791096	-4,6991868	-42,830353	0,0026875674	0,0012621362	0,0014841278
8,34375	4	-1,2100786	-4,6898565	-44,386646	-0,00079724786	-0,0022600484	-0,0024025824
8,3535156	4	-1,1827499	-4,6699548	-44,044834	0,0028022092	0,0013879316	0,0016019347
8,3632813	4	-1,2071016	-4,6380372	-42,217636	-0,0010514529	-0,002417275	-0,0026401591
8,3730469	4	-1,195632	-4,6421218	-43,496712	0,003067455	0,0016125598	0,0018468018
8,3828125	4	-1,2004697	-4,5939741	-43,573154	-0,0011050825	-0,002516943	-0,0026790891
8,3925781	4	-1,1830795	-4,570344	-42,41243	0,0027811355	0,001390101	0,0015345359
8,4023438	4	-1,1774907	-4,5524797	-42,543243	-0,00088510825	-0,0022763927	-0,0025210774
8,4121094	4	-1,1879256	-4,5214849	-41,774734	0,0028769416	0,0014945886	0,0016185336
8,421875	4	-1,1706126	-4,4793487	-43,59193	-0,0008423198	-0,0022666224	-0,0024109692
8,4316406	4	-1,1645064	-4,4379091	-42,639969	0,0026705936	0,0012334629	0,0014481558
8,4414063	4	-1,1862546	-4,3971963	-39,786491	-0,00079108687	-0,0022294493	-0,0024567391
8,4511719	4	-1,1593161	-4,3727498	-41,167885	0,0028164533	0,0013686934	0,0015581113
8,4609375	4	-1,1606011	-4,3344312	-41,822289	-0,0008780667	-0,0023184875	-0,0024810857
8,4707031	4	-1,160017	-4,2971983	-41,382294	0,0027500386	0,0013174978	0,0014921558
8,4804688	4	-1,1457205	-4,2810154	-41,52132	-0,00061566074	-0,0020147248	-0,0021850877
8,4902344	4	-1,1604259	-4,245059	-40,981861	0,0023447012	0,00093277125	0,0011247487
8,5	4	-1,1360512	-4,2293277	-41,83078	-0,00022664026	-0,0016272084	-0,0017683952
8,5097656	4	-1,1599419	-4,1920414	-42,475853	0,0019486018	0,00058067532	0,00068445562
8,5195313	4	-1,1343822	-4,1718831	-40,212349	0,00026746377	-0,0011235732	-0,0012023896
8,5292969	4	-1,1441392	-4,1390882	-41,494164	0,0014636581	2,0960142e-05	7,9498568e-05
8,5390625	4	-1,1268115	-4,1013837	-41,999203	0,00058878202	-0,000710255	-0,00082078017
8,5488281	4	-1,1409912	-4,0457482	-40,470844	0,0014538537	-2,4865294e-05	2,2628665e-05
8,5585938	4	-1,1265653	-4,0070047	-40,475147	0,00055361824	-0,00067539234	-0,0007732602
8,5683594	4	-1,1285784	-3,9289758	-39,536545	0,0013926985	-0,0001004395	-4,7250687e-05
8,578125	4	-1,1151457	-3,8968599	-41,098202	0,00050130248	-0,00077625632	-0,00088796491
8,5878906	4	-1,1199731	-3,8260791	-41,288471	0,0014042768	-3,84546e-05	-9,5981886e-06
8,5976563	4	-1,1082635	-3,7771072	-39,475021	0,00057501602	-0,00074150186	-0,00087979023
8,6074219	4	-1,113241	-3,7268	-40,963646	0,0013067704	-0,00014168036	-0,00011008411
8,6171875	4	-1,1013958	-3,6945415	-40,022301	0,00088001398	-0,0004283087	-0,00053389918
8,6269531	4	-1,1168146	-3,6452343	-39,793251	0,00087675761	-0,00058029185	-0,00060525211
8,6367188	4	-1,0823929	-3,6113505	-40,586796	0,0013853573	-8,5189822e-06	7,0398928e-05
8,6464844	4	-1,1201233	-3,5706882	-39,395226	0,00020571017	-0,001170514	-0,001274557
8,65625	4	-1,083073	-3,5493569	-40,960739	0,0018993877	0,00049122144	0,00057764188
8,6660156	4	-1,1062148	-3,4953945	-40,924976	-0,00029371097	-0,0016723392	-0,0018259174
8,6757813	4	-1,0771275	-3,441391	-39,431042	0,0023519946	0,00096395274	0,0011294878
8,6855469	4	-1,1020634	-3,4166684	-40,423683	-0,00058249576	-0,0020003037	-0,0021631473
8,6953125	4	-1,0748389	-3,3508084	-40,013752	0,0025078147	0,0011334023	0,0013071843
8,7050781	4	-1,0791614	-3,2901516	-38,713551	-0,00065765512	-0,0020774719	-0,0022390005
8,7148438	4	-1,0664797	-3,2258871	-39,399136	0,0025248523	0,0011019303	0,0013239589
8,7246094	4	-1,077142	-3,1636257	-38,281437	-0,00065765425	-0,0021195943	-0,0022413961
8,734375	4	-1,0571671	-3,0970078	-39,907974	0,0025067157	0,0010927084	0,0012704785
8,7441406	4	-1,0739106	-3,0450165	-39,447918	-0,00059126783	-0,0020703182	-0,0022943271
8,7539063	4	-1,0447524	-2,9688699	-38,659069	0,0027055619	0,0013197586	0,0014605775
8,7636719	4	-1,0597956	-2,9341652	-40,039848	-0,00087104307	-0,0023503411	-0,0024928106
8,7734375	4	-1,0389715	-2,8560936	-39,804207	0,0029225338	0,001472069	0,0015996988
8,7832031	4	-1,0499114	-2,8130786	-39,222836	-0,00093109708	-0,0023477364	-0,0025721644
8,7929688	4	-1,0326443	-2,7592394	-39,916523	0,0029904174	0,0015094344	0,0017248371
8,8027344	4	-1,040555	-2,7079406	-37,827751	-0,0011388091	-0,0025350645	-0,0026996974
8,8125	4	-1,0329092	-2,6451809	-38,444828	0,0029539433	0,0014922488	0,0017690262
8,8222656	4	-1,0255804	-2,5996261	-38,139057	-0,00082652789	-0,0022271755	-0,0024163758
8,8320313	4	-1,0173359	-2,5189483	-36,038662	0,0027870263	0,0013734462	0,0015471361
8,8417969	4	-1,0210097	-2,4546611	-37,777016	-0,00087838003	-0,002340229	-0,0025152203
8,8515625	4	-1,0066485	-2,3662002	-37,097576	0,0028274821	0,0014011749	0,0015667563
8,8613281	4	-1,0099425	-2,2986448	-36,464409	-0,00080901466	-0,0022205294	-0,0024055964
8,8710938	4	-0,99446535	-2,2112992	-36,246422	0,0026163745	0,0013041182	0,0014940255
8,8808594	4	-0,99437356	-2,1230891	-35,345032	-0,00066355534	-0,0021570772	-0,0023149231
8,890625	4	-0,98668396	-2,0663073	-35,491158	0,0027266599	0,0012942245	0,0014600435
8,9003906	4	-0,97630322	-1,9977225	-34,645256	-0,00064741174	-0,0020571505	-0,0022590766
8,9101563	4	-0,98418266	-1,9311892	-32,85527	0,0022661572	0,00085961592	0,0010055306
8,9199219	4	-0,96274942	-1,8726209	-33,143555	-9,7188458e-05	-0,0015141502	-0,0016511939
8,9296875	4	-0,97513705	-1,8239963	-32,591412	0,0019307575	0,00046273659	0,00056570867
8,9394531	4	-0,95183671	-1,7498416	-31,09144	0,00023966357	-0,0011119852	-0,0012227949
8,9492188	4	-0,96215487	-1,6945701	-30,317568	0,0014655327	3,6371348e-05	8,3303457e-05
8,9589844	4	-0,94453305	-1,6122245	-29,202719	0,00063755119	-0,00070575887	-0,00079540792
8,96875	4	-0,94227165	-1,5599248	-30,326061	0,0014287319	-6,7173096e-05	-9,9337194e-06
8,9785156	4	-0,93974113	-1,4669435	-28,918125	0,0005234491	-0,00076646393	-0,00086598471
8,9882813	4	-0,93126297	-1,3871071	-25,638229	0,0014081332	-0,0001092648	-9,7122211e-05
8,9980469	4	-0,92680067	-1,3056631	-26,088226	0,00060946087	-0,00068281207	-0,00083489163
9,0078125	4	-0,92035234	-1,222446	-25,200918	0,0014115624	-3,0740484e-05	9,0221874e-07
9,0175781	4	-0,90900362	-1,1269819	-23,541357	0,0006290123	-0,00066105509	-0,00074856833
9,0273438	4	-0,91255218	-1,0778689	-22,530443	0,0012038263	-0,0002445493	-0,00020551321
9,0371094	4	-0,88795424	-0,99149573	-20,289402	0,0010069333	-0,00037895079	-0,00043907465
9,046875	4	-0,90697169	-0,93670005	-20,852108	0,00080362242	-0,00055319018	-0,00059264241
9,0566406	4	-0,87444633	-0,87678552	-20,258446	0,0013190996	-3,7008285e-05	3,2106764e-05
9,0664063	4	-0,9004879	-0,82838559	-18,401966	0,00013106146	-0,0012852198	-0,0014057999
9,0761719	4	-0,86555302	-0,7613678	-19,284748	0,0020617701	0,00063011865	0,0007839902
9,0859375	4	-0,88191271	-0,69996578	-19,09392	-0,00030204532	-0,0017097679	-0,0018417627
9,0957031	4	-0,85340112	-0,64099014	-17,771479	0,0023621814	0,00093647256	0,0011034984
9,1054688	4	-0,86177915	-0,57630587	-17,206818	-0,00059769629	-0,0020111913	-0,0022424546
9,1152344	4	-0,84290355	-0,49278578	-16,0609	0,002517404	0,0011024732	0,0013346991
9,125	4	-0,84375679	-0,43241036	-15,486125	-0,0006480494	-0,0021114496	-0,002252666
9,1347656	4	-0,82720727	-0,34851241	-13,693571	0,0024706498	0,0010011228	0,0012130463
9,1445313	4	-0,82690895	-0,26225746	-9,968318	-0,000639882	-0,0020718034	-0,0022154404
9,1542969	4	-0,8041802	-0,20283759	-7,8985467	0,0026291627	0,001253435	0,0014114362
9,1640625	4	-0,80882609	-0,12259427	-6,0369821	-0,00067490235	-0,0021093667	-0,0022755342
9,1738281	4	-0,78237772	-0,070305727	-2,584923	0,0026309269	0,001201762	0,0014256117
9,1835938	4	-0,79316735	-0,0025503337	0,17657876	-0,0008940312	-0,0023275479	-0,0025297792
9,1933594	4	-0,76458275	-0,015958026	-0,02855435	0,0029916323	0,0015255525	0,0017530615
9,203125	4	-0,77227235	0,0077348202	-0,28660521	-0,0011006154	-0,0024661683	-0,0026595285
9,2128906	4	-0,75101435	-0,022936519	-0,26056543	0,002900308	0,0014953366	0,0017077379
9,2226563	4	-0,74526697	0,030257273	0,75733292	-0,00093321234	-0,0023728327	-0,002581805
9,2324219	4	-0,72306395	-0,015702378	0,077504665	0,0028892742	0,0015127932	0,0017176099
9,2421875	4	-0,71065754	0,0062596053	-0,41780993	-0,0010057187	-0,0023505578	-0,0025727849
9,2519531	4	-0,68625569	0,020613894	-0,19401312	0,0026822458	0,0012657581	0,0014664304
9,2617188	4	-0,67289799	-0,0044792891	0,73341656	-0,00076547504	-0,0021928952	-0,0023718975
9,2714844	4	-0,63530743	0,0014405698	0,2460368	0,0028538501	0,0014063013	0,0016171286
9,28125	4	-0,61174005	-0,0010357238	-0,20295382	-0,00090305804	-0,0022879466	-0,0025087262
9,2910156	4	-0,57255566	0,00022659078	-0,54823232	0,0028393441	0,0013708016	0,0015794922
9,3007813	4	-0,54206014	0,010568462	0,64305961	-0,00066699571	-0,0020712418	-0,0023028471
9,3105469	4	-0,50252944	-0,023458712	0,1247786	0,0025302332	0,0011395519	0,0013259705
9,3203125	4	-0,45861363	-0,0037682243	-0,45703724	-0,00047576823	-0,0019482938	-0,0020913978
9,3300781	4	-0,42809308	0,00012237579	-0,05537644	0,0023385962	0,00090873335	0,0010877419
9,3398438	4	-0,36468416	-0,026454404	0,32331795	-8,4030544e-05	-0,0014941393	-0,0015933652
9,3496094	4	-0,32994956	-0,0026338734	0,16143546	0,0017591475	0,0002891951	0,00041952173
9,359375	4	-0,25375247	-0,018168893	-0,40836632	0,00037975988	-0,00089687132	-0,0010509635
9,3691406	4	-0,19616187	-0,0065655448	-0,20585954	0,0015565831	6,8322042e-05	0,00017713936
9,3789063	4	-0,1105687	-0,0078370795	0,52381307	0,0004907992	-0,00083756371	-0,00093777862
9,3886719	4	-0,025503337	-0,0032731332	0,2406165	0,0012746714	-0,00017055834	-0,00011973978
9,3984375	4	0,050489306	0,041904487	-3,9041228	0,00062644755	-0,00073370512	-0,00083176134
9,4082031	4	0,13819784	0,90541124	-10,964144	0,0014597467	-1,1219527e-06	3,3850592e-05
9,4179688	4	0,21614313	1,5985016	-15,627443	0,00056035718	-0,00068638055	-0,00085403293
9,4277344	4	0,28345734	2,249697	-17,972031	0,0014198615	-6,624643e-05	-1,3010867e-05
9,4375	4	0,32687873	2,6572833	-22,068937	0,00061928941	-0,0005990162	-0,00070377346
9,4472656	4	0,3465116	2,9244597	-23,776497	0,0011563748	-0,00028176772	-0,00027564156
9,4570313	4	0,3694281	2,961695	-22,252052	0,001013419	-0,0004466073	-0,00048226101
9,4667969	4	0,34307569	2,9334457	-24,267565	0,00070139894	-0,00069136848	-0,00077195547
9,4765625	4	0,36273986	2,8626125	-25,702993	0,0015656655	0,0001350879	0,00015515398
9,4863281	4	0,30902535	2,4884012	-24,902132	0,00011710406	-0,0012122253	-0,0013726389
9,4960938	4	0,31440973	2,1053958	-24,049637	0,002074878	0,00068729464	0,00083420245
9,5058594	4	0,25909096	1,8107811	-22,433661	-0,0004739291	-0,0018278365	-0,0020042383
9,515625	4	0,26653022	1,6869066	-23,159925	0,0024218957	0,0010138254	0,0012024036
9,5253906	4	0,24971575	1,7030742	-22,895672	-0,00062886573	-0,0020754235	-0,0022662973
9,5351563	4	0,27599096	1,7140838	-21,352674	0,0025063094	0,0011268022	0,0012929047
9,5449219	4	0,2674523	1,8512615	-22,717695	-0,00060248631	-0,0020929875	-0,0022367756
9,5546875	4	0,32173634	2,388309	-23,663006	0,002496239	0,0011081115	0,0012724311
9,5644531	4	0,35025418	2,9441421	-25,117043	-0,00057153194	-0,0020114405	-0,0021496962
9,5742188	4	0,4039228	3,4737046	-28,122124	0,0025382133	0,0010909305	0,0012784507
9,5839844	4	0,41632503	3,8642538	-29,178186	-0,00080803415	-0,002204116	-0,0023998423
9,59375	4	0,45096993	4,055932	-31,654648	0,0028276762	0,0013989032	0,0015887731
9,6035156	4	0,43528825	4,0553856	-31,907614	-0,00089308165	-0,0023140532	-0,0025302118
9,6132813	4	0,45231134	4,0548196	-30,588861	0,0028506864	0,0014375628	0,0016494624
9,6230469	4	0,42822868	3,9819837	-32,09481	-0,0010748457	-0,0024809283	-0,0026664473
9,6328125	4	0,41678816	3,6393378	-31,867996	0,0030655293	0,0016648568	0,0018269939
9,6425781	4	0,38692266	3,2447321	-31,217672	-0,0010597724	-0,0024837696	-0,002633211
9,6523438	4	0,36979735	2,9490812	-30,445419	0,0027198379	0,0013530364	0,0015477345
9,6621094	4	0,35194814	2,8133392	-29,09001	-0,00092907104	-0,0023850452	-0,002543099
9,671875	4	0,35892844	2,8060079	-30,337908	0,0028468813	0,0013959853	0,0015910318
9,6816406	4	0,35656691	2,7856102	-30,241236	-0,00076872233	-0,0022275241	-0,0023527821
9,6914063	4	0,36959082	2,8580353	-28,971601	0,0026975204	0,0012336778	0,0014422763
9,7011719	4	0,3890276	3,2240288	-30,64625	-0,00080400356	-0,0022104762	-0,0024203327
9,7109375	4	0,42669326	3,6708012	-30,209162	0,0027923246	0,0013791476	0,0015440362
9,7207031	4	0,45622289	4,1325636	-32,061394	-0,00084547495	-0,0022934764	-0,0024349901
9,7304688	4	0,48228532	4,5149364	-34,079197	0,0026265683	0,0011622998	0,0014083148
9,7402344	4	0,50292999	4,7105188	-34,235214	-0,00043876193	-0,0019023031	-0,0020680921
9,75	4	0,49636066	4,726243	-35,071224	0,002216582	0,00076939439	0,00093424623
9,7597656	4	0,51111817	4,7233171	-35,461372	-0,00010691198	-0,0015150557	-0,0016215231
9,7695313	4	0,48829764	4,6908751	-34,074558	0,0017358171	0,00027092814	0,00043755173
9,7792969	4	0,4887858	4,4179807	-34,72522	0,00046739387	-0,00092217379	-0,00096046808
9,7890625	4	0,45408666	4,064919	-34,08054	0,0014170089	-3,2891985e-05	9,7398151e-06
9,7988281	4	0,43464363	3,759505	-33,158306	0,00049079285	-0,00072942261	-0,00078464503
9,8085938	4	0,42256683	3,5732594	-33,36657	0,0013713031	-0,00011481054	-3,136076e-05
9,8183594	4	0,42195559	3,5574863	-32,818504	0,00061532075	-0,00067769713	-0,00077810406
9,828125	4	0,42537063	3,5492642	-34,328083	0,0014725106	-2,1704618e-05	6,7288674e-05
9,8378906	4	0,42779684	3,5804441	-33,713299	0,00053229369	-0,00082786789	-0,00087538332
9,8476563	4	0,43773949	3,7769914	-32,981335	0,0013401714	-0,00014334859	-6,9101407e-05
9,8574219	4	0,46926141	4,1980906	-34,628658	0,00072099845	-0,00065858255	-0,00072128314
9,8671875	4	0,48510998	4,6163173	-36,713852	0,0011861564	-0,00025685556	-0,00022446191
9,8769531	4	0,52738398	4,9789348	-36,885681	0,00090975582	-0,00037637452	-0,00043285463
9,8867188	4	0,51663399	5,1698613	-36,896301	0,00064636284	-0,00074877404	-0,00079558924
9,8964844	4	0,55565983	5,2335291	-37,058743	0,0016396759	0,00017439525	0,00029115798
9,90625	4	0,52203715	5,1952896	-37,995613	6,6152788e-05	-0,0013483474	-0,0014868758
9,9160156	4	0,55015862	5,1841464	-37,742371	0,0020767306	0,00064832391	0,00083146011
9,9257813	4	0,51450819	5,0751562	-35,842808	-0,00045995088	-0,0019309962	-0,0020503982
9,9355469	4	0,51517785	4,7881403	-36,898312	0,002468721	0,0010394441	0,0012495975
9,9453125	4	0,48226446	4,5082073	-36,695637	-0,0006627391	-0,0020971345	-0,002234525
9,9550781	4	0,4778856	4,2784562	-35,76899	0,002497039	0,0010568573	0,0012551049
9,9648438	4	0,46095848	4,1605186	-35,120285	-0,00058848941	-0,0020708991	-0,0022004789
9,9746094	4	0,47306657	4,1557045	-33,998619	0,0025479023	0,0011324934	0,0013640964
9,984375	4	0,46184301	4,1587949	-35,49205	-0,00063664943	-0,0020646928	-0,0022523729
9,9941406	4	0,47741413	4,1714725	-35,69249	0,0024941533	0,0010725869	0,0012905528
10,003906	4	0,46978086	4,3151937	-33,536831	-0,00067004317	-0,0021559205	-0,0023392432
10,013672	4	0,50924689	4,6241493	-36,815052	0,0028182499	0,001319956	0,0015819642
10,023438	4	0,50944716	4,920495	-37,197041	-0,00084505876	-0,0022889944	-0,0024612616
10,033203	4	0,54073125	5,1491537	-37,623402	0,0028916609	0,0014276336	0,0017072066
10,042969	4	0,5388537	5,3040042	-37,876087	-0,00096815749	-0,0023684702	-0,0025604432
10,052734	4	0,5532524	5,3325653	-36,674572	0,0029523745	0,0015337737	0,001716079
10,0625	4	0,54610312	5,3177242	-38,545467	-0,0010508222	-0,0025479353	-0,0026518474
10,072266	4	0,5444926	5,3051844	-38,04406	0,0028424163	0,0014036851	0,0016181159
10,082031	5	0,53877652	5,2851019	-35,80341	-0,00080489676	-0,0021994454	-0,0023774076
10,091797	5	0,54081887	5,1205754	-37,166588	0,0028005359	0,0013562926	0,0016100857
10,101563	5	0,51682383	4,9159875	-36,968887	-0,00092176336	-0,0023562696	-0,0025506893
10,111328	5	0,51383227	4,7462969	-36,640316	0,0027510608	0,0013940078	0,0015260585
10,121094	5	0,49665898	4,6134715	-35,839844	-0,00073424185	-0,0022194409	-0,0024094402
10,130859	5	0,50182641	4,5544243	-34,586639	0,0026183901	0,0012401048	0,0014159326
10,140625	5	0,49703866	4,563591	-36,211273	-0,00068866526	-0,0021214234	-0,0023027528
10,150391	5	0,49677998	4,5709777	-36,468712	0,0026095461	0,001159156	0,0013515265
10,160156	5	0,50988942	4,5725937	-34,915657	-0,00044613227	-0,001874494	-0,0019931919
10,169922	5	0,49580991	4,5756855	-35,947971	0,0021194674	0,00070194859	0,00080462609
10,179688	5	0,51893294	4,6558666	-35,905727	3,9231163e-05	-0,0012570894	-0,0013572101
10,189453	5	0,50724	4,7352295	-36,638416	0,001789663	0,00026105531	0,00040670898
10,199219	5	0,52911758	4,8392234	-35,633034	0,00031217784	-0,0010071007	-0,0011110216
10,208984	5	0,52145511	4,9179988	-34,602955	0,0013574202	-6,2601321e-05	1,1738266e-05
10,21875	5	0,52829564	4,9415965	-36,008934	0,00069942308	-0,00063170807	-0,00072634168
10,228516	5	0,53325444	4,9523196	-36,160088	0,0014011019	-5,3801341e-05	3,6452839e-05
10,238281	5	0,53015232	4,9469519	-34,490471	0,00050614955	-0,00074859534	-0,00088874623
10,248047	5	0,52901536	4,9377313	-35,299603	0,0013797791	-0,00010979536	-6,7260298e-05
10,257813	5	0,52851051	4,9305558	-35,294407	0,0006267149	-0,0006265305	-0,00080015563
10,267578	5	0,52023053	4,9324737	-35,424828	0,0012985303	-0,0001098185	-8,9566674e-05
10,277344	5	0,53080738	4,9212213	-35,549999	0,00069942133	-0,00065790501	-0,00068378693
10,287109	5	0,51260561	4,90516	-33,632385	0,0010888999	-0,00032349068	-0,00033076305
10,296875	5	0,53359032	4,8548684	-35,4716	0,0011528155	-0,00022545137	-0,00026090056
10,306641	5	0,50621569	4,8582225	-35,743004	0,00059419393	-0,00078808574	-0,00086926366
10,316406	5	0,53635865	4,8459849	-34,719296	0,0017010344	0,00030105258	0,00036279278
10,326172	5	0,49947113	4,8232994	-35,75703	-0,00013461882	-0,0015181263	-0,0016672143
10,335938	5	0,52731931	4,7952318	-35,660358	0,0022095917	0,00079104386	0,00096097862
10,345703	5	0,50214142	4,7949386	-36,109741	-0,00052371592	-0,0018955492	-0,0020681438
10,355469	5	0,52179098	4,7829299	-35,945011	0,0024456014	0,0010460266	0,0012360148
10,365234	5	0,50711483	4,7730618	-34,186039	-0,00061208435	-0,0020522233	-0,0022530293
10,375	5	0,51722854	4,7401385	-35,817383	0,0025309057	0,0011374981	0,0013087194
10,384766	5	0,50918847	4,7430143	-36,055317	-0,00060838001	-0,0020282783	-0,002138823
10,394531	5	0,51463336	4,7275267	-34,610107	0,0024441127	0,0010402293	0,00123335
10,404297	5	0,50055593	4,6893973	-35,201145	-0,00071223627	-0,0021548299	-0,0022919681
10,414063	5	0,51294774	4,6613841	-34,900791	0,0026614997	0,0012009265	0,0014125934
10,423828	5	0,49516112	4,6221099	-35,22707	-0,00075481302	-0,0022185002	-0,0023298331
10,433594	5	0,50981432	4,5774369	-35,827717	0,0027742106	0,0013381466	0,0015212289
10,443359	5	0,48920929	4,5363607	-34,002811	-0,0010149294	-0,0024442181	-0,002593522
10,453125	5	0,50172627	4,4925251	-35,305527	0,0030309651	0,0015854369	0,0018084543
10,462891	5	0,48904449	4,4573064	-35,035572	-0,0010380243	-0,0024980879	-0,002695289
10,472656	5	0,49006045	4,421349	-33,871773	0,0028407255	0,0014275539	0,0016108227
10,482422	5	0,48233122	4,3754749	-35,486298	-0,00089349493	-0,0023564494	-0,0024988886
10,492188	5	0,48810989	4,3660865	-34,700798	0,0028243852	0,0014765945	0,0015966069
10,501953	5	0,48307806	4,3247046	-34,688114	-0,000819896	-0,0022559587	-0,0024603934
10,511719	5	0,4871273	4,2994781	-35,260265	0,0026573665	0,0012410659	0,0014762059
10,521484	5	0,4734838	4,2805214	-33,921898	-0,0008115879	-0,0022589921	-0,0024097457
10,53125	5	0,48260033	4,2439098	-34,69968	0,0027615759	0,0013710837	0,0016047356
10,541016	5	0,47251582	4,2001419	-34,91761	-0,00088835839	-0,0023131892	-0,0024504445
10,550781	5	0,47774792	4,172792	-34,542103	0,0027019666	0,0012490324	0,0014795727
10,560547	5	0,47060907	4,1289654	-35,241264	-0,00060819607	-0,0020600876	-0,0022831338
10,570313	5	0,46604872	4,0770688	-34,450294	0,0024674623	0,0010576433	0,0012718247
10,580078	5	0,46810359	3,9956329	-34,999924	-0,0004140911	-0,0017628674	-0,0019239079
10,589844	5	0,45109302	3,952337	-36,111195	0,0020468875	0,00061862729	0,00076840044
10,599609	5	0,46634495	3,9144764	-34,757351	0,00014658933	-0,0012370672	-0,0013199085
10,609375	5	0,44533938	3,8356681	-35,028645	0,0016473479	0,00018222359	0,00029699708
10,619141	5	0,45577645	3,7877288	-34,823341	0,00051808567	-0,00077802455	-0,0009839792
10,628906	5	0,44435471	3,7614565	-33,936592	0,0014832248	-9,2315895e-06	2,3061984e-05
10,638672	5	0,44814527	3,7090311	-34,288967	0,00063875725	-0,00068273279	-0,00077959755
10,648438	5	0,44645131	3,6656742	-33,712795	0,001371315	-8,8648521e-05	-6,4554733e-05
10,658203	5	0,43870747	3,6425016	-33,148693	0,0005724646	-0,0007767824	-0,00092300563
10,667969	5	0,43774575	3,6113501	-32,962673	0,0013995785	-5,0781673e-05	1,9349573e-05
10,677734	5	0,4354322	3,5711458	-32,452328	0,00059663109	-0,00068654527	-0,00081993121
10,6875	5	0,42763203	3,5161545	-34,107697	0,001358368	-0,00010538555	-2,6942034e-05
10,697266	5	0,43567628	3,4962671	-34,067909	0,00082114397	-0,00052979728	-0,00061221514
10,707031	5	0,41344404	3,4281187	-32,029709	0,00099673879	-0,00042403961	-0,00049108727
10,716797	5	0,43389469	3,3552783	-32,653099	0,0012446141	-0,00020998472	-0,00017750899
10,726563	5	0,40007174	3,3026903	-32,731667	0,00039321056	-0,00091020297	-0,00096873764
10,736328	5	0,42483866	3,2468064	-32,338055	0,0016834516	0,00028420283	0,00037261748
10,746094	5	0,38594633	3,1528358	-32,093803	-0,0001248272	-0,0015625097	-0,0016023675
10,755859	5	0,41272014	3,1027277	-30,648205	0,0023457904	0,00094456505	0,0010783336
10,765625	5	0,3862384	3,0454385	-32,647289	-0,00053097296	-0,0019787655	-0,0021292022
10,775391	5	0,39749533	2,9879432	-32,147057	0,0025258407	0,001122495	0,001295498
10,785156	5	0,38427532	2,9224682	-30,178707	-0,00064902147	-0,0021137106	-0,0022865471
10,794922	5	0,38781345	2,8809979	-30,79595	0,0025427477	0,0010826312	0,0013169762
10,804688	5	0,37538409	2,8361139	-31,442196	-0,00064696762	-0,0020130342	-0,0022439153
10,814453	5	0,38024902	2,7630169	-31,601395	0,0024022593	0,0010502173	0,0012131049
10,824219	5	0,3612566	2,6982384	-31,059366	-0,00061714795	-0,0020652879	-0,0021973141
10,833984	5	0,37559688	2,6406121	-29,643496	0,0026032156	0,0012216151	0,0014273684
10,84375	5	0,35181254	2,5533667	-31,413082	-0,00092905661	-0,0022908465	-0,0024346644
10,853516	5	0,36363274	2,4761984	-31,318981	0,0028062612	0,0013829174	0,001586101
10,863281	5	0,34042835	2,4093201	-29,030499	-0,00096017268	-0,0023877206	-0,0025548795
10,873047	5	0,34722716	2,324388	-30,268951	0,0029624118	0,0015225195	0,0017373412
10,882813	5	0,3302896	2,2410009	-29,137955	-0,0011534841	-0,0025515233	-0,0027205024
10,892578	5	0,32689333	2,1566846	-29,233843	0,002975344	0,0016057354	0,0018408054
10,902344	5	0,32530159	2,1014538	-27,742367	-0,00085947243	-0,0022321313	-0,0024227309
10,912109	5	0,31588674	2,0292864	-25,798828	0,002764021	0,0013411639	0,001560146
10,921875	5	0,30961156	1,9539077	-26,992298	-0,00087752304	-0,0022952962	-0,0025376317
10,931641	5	0,3069663	1,9014825	-26,324205	0,0027392565	0,0013507889	0,0015378646
10,941406	5	0,29918492	1,8451313	-23,91452	-0,0007204088	-0,0021553794	-0,0023329742
10,951172	5	0,28896689	1,7521784	-24,725328	0,0026712413	0,0012567306	0,0014824379
10,960938	5	0,28697461	1,7045941	-24,057627	-0,00076889608	-0,0022251795	-0,0023780717
10,970703	5	0,27754724	1,6381999	-24,42643	0,0027708753	0,0013131743	0,0015349102
10,980469	5	0,2839309	1,5591276	-23,464579	-0,0007204123	-0,0021716461	-0,0023242012
10,990234	5	0,24893761	1,4631797	-21,473095	0,0024317866	0,0010748012	0,0011937873
11	5	0,27307659	1,3920754	-21,831001	-0,00026568217	-0,0016457889	-0,0017674569
11,009766	5	0,24513036	1,3197381	-21,174868	0,0020907621	0,00063411862	0,00081680663
11,019531	5	0,24374515	1,2277211	-18,146206	0,00015077606	-0,0012649682	-0,0014060956
11,029297	5	0,23082763	1,1432556	-18,221643	0,0015760341	0,0001341365	0,00021022529
11,039063	5	0,240013	1,0796584	-17,562826	0,00062684994	-0,0006967485	-0,00076756848
11,048828	5	0,22190928	0,99560499	-18,139612	0,0013491499	-6,5848872e-05	-3,6764359e-05
11,058594	5	0,22146285	0,92414588	-16,994141	0,00052247959	-0,00080110808	-0,00089571194
11,068359	5	0,20535558	0,87035924	-14,684089	0,0013696504	-0,00010874355	-5,8889418e-05
11,078125	5	0,1885432	0,78805315	-15,622806	0,00062666961	-0,00063509186	-0,00075975311
11,087891	5	0,18529922	0,72682613	-15,543345	0,0014335727	-2,3553584e-05	1,2937016e-06
11,097656	5	0,18103093	0,6755895	-13,043136	0,00052974117	-0,00071078062	-0,00086141366
11,107422	5	0,17538577	0,61404175	-12,401305	0,001315764	-0,00018920982	-0,00013806712
11,117188	5	0,17367721	0,5455479	-12,000594	0,00083667779	-0,00050215371	-0,000582751
11,126953	5	0,13795376	0,47705182	-10,90413	0,00093418773	-0,00049369381	-0,00049722486
11,136719	5	0,15211046	0,4021081	-8,9890327	0,0011642834	-0,00019671701	-0,00014674457
11,146484	5	0,11549622	0,34293523	-5,8222375	0,00033964243	-0,0010631349	-0,0011281595
11,15625	5	0,15011191	0,24702922	-5,9022007	0,0018757611	0,00041517743	0,00060603319
11,166016	5	0,086212754	0,19684592	-4,2687917	-0,00012663986	-0,0014837652	-0,0016450793
11,175781	5	0,10733098	0,13283221	-2,0388141	0,0022149796	0,00082642055	0,001011499
11,185547	5	0,085582733	0,056224689	-1,0791421	-0,00055089541	-0,001993044	-0,0021183675
11,195313	5	0,069335699	-0,0034692697	-0,14455989	0,0025471537	0,0011161412	0,0013301448
11,205078	5	0,056163669	0,010149088	0,20960346	-0,00065825041	-0,0021409402	-0,0022809876
11,214844	5	0,068949759	-0,0061746687	0,80432743	0,0024670721	0,0010300082	0,0013115434
11,224609	5	0,013945997	0,016137958	1,2024119	-0,00064804126	-0,0020491732	-0,0022427109
11,234375	5	0,028204918	-0,019849464	-0,00078231096	0,002549526	0,001107081	0,001354493
11,244141	5	-0,0039574504	-0,0050255097	-0,08398667	-0,0005763396	-0,0020138498	-0,0022124196
11,253906	5	0,013322234	0,016336329	0,37696213	0,002545882	0,0011063863	0,0012839284
11,263672	5	-0,069099963	-0,014787633	0,67569315	-0,00077599013	-0,0022393528	-0,0024016863
11,273438	5	-0,077171326	0,0065188855	-0,13841316	0,0028423141	0,0014940011	0,0016832467
11,283203	5	-0,12286454	0,001244992	0,10985881	-0,0010125414	-0,0024419671	-0,0026845245
11,292969	5	-0,16425192	-0,0060542487	0,41300431	0,0028925615	0,0014746349	0,0016491322
11,302734	5	-0,20266235	0,0046164729	0,4503876	-0,00095095695	-0,0023696111	-0,0025351925
11,3125	5	-0,23189366	-0,0097280368	0,3199093	0,0029918512	0,0015497196	0,0017701539
11,322266	5	-0,31444728	-0,0080689788	-0,52029264	-0,0010285483	-0,0024339177	-0,00259777
11,332031	5	-0,35583258	0,0096157193	0,56533146	0,0027810794	0,0013916834	0,00160451
11,341797	5	-0,40539771	-0,015630852	0,59936196	-0,00079232815	-0,0022114059	-0,0023860496
11,351563	5	-0,43968171	0,0070368871	-0,0077113509	0,0028136435	0,0013921212	0,0016080027
11,361328	5	-0,50149262	-0,020329468	-0,17199665	-0,0008870039	-0,0023130348	-0,0024574366
11,371094	5	-0,5471462	0,0045530498	0,33773482	0,0027126535	0,0012498405	0,0014843266
11,380859	5	-0,60783476	0,0052537769	0,52504241	-0,00074836245	-0,0021702163	-0,0023733424
11,390625	5	-0,66381484	-0,0064040534	0,055544078	0,00257832	0,0011833664	0,0013598693
11,400391	5	-0,72328508	-0,022359286	-0,67697835	-0,0005732025	-0,0020013603	-0,0021725353
11,410156	5	-0,7901904	-0,15346763	-7,3676929	0,0024458694	0,0010458803	0,0012017986
11,419922	5	-0,83659291	-0,81790316	-13,737827	-0,00027838934	-0,0016287518	-0,0017488566
11,429688	5	-0,9127295	-1,5432785	-19,523184	0,001936401	0,00050302892	0,00065659056
11,439453	5	-0,94810039	-2,2207108	-26,80147	0,00018825689	-0,0011128046	-0,0012258507
11,449219	5	-0,99951178	-2,6952913	-31,296406	0,0015673722	0,00012731027	0,00022056061
11,458984	5	-1,0050464	-2,9049478	-31,10854	0,00056354085	-0,00083703268	-0,00092316396
11,46875	5	-1,0172671	-2,9170284	-32,949539	0,001296335	-0,00019674248	-9,7277371e-05
11,478516	5	-1,0175822	-2,888829	-33,285992	0,00052514317	-0,00073805056	-0,00081407541
11,488281	5	-1,0050442	-2,8093808	-32,617561	0,0014483407	-5,2076502e-05	5,6037752e-05
11,498047	5	-0,98368824	-2,4855084	-32,808556	0,00056359149	-0,00068679207	-0,00079538376
11,507813	5	-0,95931351	-2,1471162	-31,94483	0,0014592685	-4,0756131e-05	3,8454891e-06
11,517578	5	-0,94040662	-1,8969444	-30,944309	0,00059634302	-0,00066741748	-0,00079155207
11,527344	5	-0,94360471	-1,8091418	-29,232447	0,00123024	-0,00023057641	-0,00020245207
11,537109	5	-0,92843205	-1,7976429	-28,577316	0,0008566085	-0,00055725465	-0,00056975242
11,546875	5	-0,95370799	-1,8002193	-29,775091	0,00087237562	-0,00044382163	-0,00055056077
11,556641	5	-0,93812644	-1,880379	-29,930882	0,0012724157	-7,1546383e-05	-7,3238625e-05
11,566406	5	-0,9956795	-2,3397758	-30,358248	0,00041715644	-0,0010375708	-0,0011385159
11,576172	5	-0,99862933	-2,8175418	-32,650139	0,001883376	0,00050437637	0,00063722307
11,585938	5	-1,0729072	-3,3471718	-34,198837	-0,00025690498	-0,0016929903	-0,0018508758
11,595703	5	-1,0774133	-3,7227845	-37,849712	0,0023107857	0,00083897507	0,0010373344
11,605469	5	-1,1151457	-3,9355633	-37,835854	-0,00058041309	-0,0020744579	-0,002176306
11,615234	5	-1,0988548	-3,927202	-36,960449	0,0024822506	0,0010374241	0,0013107412
11,625	5	-1,1071744	-3,9237607	-38,067642	-0,00064486545	-0,0020741138	-0,0022259827
11,634766	5	-1,1009827	-3,8928101	-37,827194	0,0025104936	0,0011293009	0,0012675858
11,644531	5	-1,0844082	-3,6480041	-36,542919	-0,00057883101	-0,0020122589	-0,0021657562
11,654297	5	-1,0517806	-3,3086779	-36,068169	0,0025100976	0,0011129191	0,0013210655
11,664063	5	-1,0476229	-3,0206938	-35,332458	-0,00071249704	-0,0021337399	-0,0023277227
11,673828	5	-1,0216501	-2,8837237	-35,79464	0,0026004708	0,0011851133	0,0013749471
11,683594	5	-1,0390403	-2,856138	-34,582893	-0,00083626312	-0,0021870176	-0,0023701163
11,693359	5	-1,0207593	-2,8530993	-33,717098	0,0028593477	0,001394784	0,001661812
11,703125	5	-1,0424304	-2,8708	-35,884438	-0,0010575142	-0,0024905631	-0,0026512551
11,712891	5	-1,0440555	-3,0850701	-36,079063	0,0030810684	0,0016317249	0,0018566255
11,722656	5	-1,0809639	-3,5349674	-35,80386	-0,00096211961	-0,0023763711	-0,0025258153
11,732422	5	-1,1099615	-4,013906	-37,321766	0,0027508184	0,0013336194	0,0015576754
11,742188	5	-1,1468679	-4,401454	-38,835648	-0,00092815992	-0,0023251211	-0,0025033457
11,751953	5	-1,1611102	-4,6310163	-40,781479	0,0028107758	0,0013837616	0,0016117056
11,761719	5	-1,1774197	-4,6678152	-40,628258	-0,00074948859	-0,0021924698	-0,002354997
11,771484	5	-1,1824391	-4,6430511	-38,69405	0,0026690483	0,0012600485	0,0014548016
11,78125	5	-1,1782771	-4,622261	-40,784328	-0,00090102904	-0,002304663	-0,0024940919
11,791016	5	-1,1664298	-4,5343266	-41,195992	0,0028437153	0,0013884556	0,0015960305
11,800781	5	-1,141542	-4,2732806	-40,136242	-0,00082300138	-0,0022460294	-0,0024382274
11,810547	5	-1,1160698	-4,0253801	-38,707016	0,0025999148	0,0012421733	0,0014286498
11,820313	5	-1,0994411	-3,8148897	-38,202927	-0,0004962337	-0,0019763059	-0,0021491735
11,830078	5	-1,1005133	-3,728621	-38,304852	0,0023782884	0,00098068011	0,0011425732
11,839844	5	-1,0854971	-3,7192667	-37,194584	-0,00024702173	-0,0016953361	-0,0017891503
11,849609	5	-1,1029124	-3,7232592	-34,779644	0,0018711152	0,00047568372	0,00055621291
11,859375	5	-1,087214	-3,7375083	-36,646015	0,00031500225	-0,00097398716	-0,0011281971
11,869141	5	-1,1144656	-3,8914909	-37,351437	0,0014684871	-1,7412531e-05	9,0859321e-05
11,878906	5	-1,1326256	-4,2598686	-37,89151	0,00043311919	-0,00083268766	-0,00092275959
11,888672	5	-1,1631149	-4,5908728	-38,573517	0,0013945196	-4,2763859e-05	7,4772834e-06
11,898438	5	-1,203234	-4,8571501	-39,357952	0,00069595309	-0,00064534397	-0,00069389271
11,908203	5	-1,1942154	-5,0113993	-41,67907	0,0014205453	-2,9296643e-05	4,3570981e-05
11,917969	5	-1,2247589	-5,0326018	-41,187107	0,00046218428	-0,00084578863	-0,00099277869
11,927734	5	-1,2252408	-5,0049434	-39,821304	0,0013781756	-6,7248038e-05	2,034616e-05
11,9375	5	-1,2100369	-5,0008044	-42,099953	0,00063979824	-0,00061339536	-0,0007272932
11,947266	5	-1,2128323	-4,9510684	-42,682941	0,0011991143	-0,00017623373	-0,00019042149
11,957031	5	-1,1973155	-4,8286939	-41,801056	0,00084292382	-0,00046081695	-0,0005425071
11,966797	5	-1,1983836	-4,6108022	-40,641838	0,00081038399	-0,00060799171	-0,00065067259
11,976563	5	-1,1464319	-4,4537034	-38,963837	0,0014555313	9,4121788e-07	0,00014486667
11,986328	5	-1,17941	-4,3555088	-40,60004	0,00020440461	-0,0010900584	-0,0012170709
11,996094	5	-1,1386547	-4,329628	-40,509068	0,0018131961	0,00044088979	0,00057821622
12,005859	5	-1,1885681	-4,3090549	-37,75729	-0,00030492971	-0,0016493963	-0,0018425114
12,015625	5	-1,1405134	-4,3380742	-39,427578	0,0023764616	0,00099456497	0,0012027354
12,025391	5	-1,1634758	-4,3234844	-39,310513	-0,00057786272	-0,0020543232	-0,002184731
12,035156	5	-1,1805135	-4,3616242	-39,483513	0,0025790588	0,0010786966	0,0013250808
12,044922	5	-1,173842	-4,4562316	-38,718525	-0,00065916707	-0,0020845858	-0,0022729044
12,054688	5	-1,1938837	-4,6266065	-38,621685	0,0025609729	0,0010954135	0,0013486845
12,064453	5	-1,2044668	-4,7600384	-41,657501	-0,00063294772	-0,0020834056	-0,0022093626
12,074219	5	-1,2179623	-4,848238	-41,943604	0,0023484235	0,001031608	0,0012359433
12,083984	6	-1,2284014	-4,9010077	-40,208771	-0,00069339812	-0,0020912664	-0,0022425759
12,09375	6	-1,1919394	-4,9180231	-41,22287	0,0026697642	0,0012937377	0,0014807198
12,103516	6	-1,2184296	-4,8969879	-41,176716	-0,00082789722	-0,0022856737	-0,0024989839
12,113281	6	-1,2285203	-4,9003139	-41,06881	0,002849472	0,001435053	0,0016109593
12,123047	6	-1,2174052	-4,9064441	-41,379333	-0,00098716281	-0,0023601269	-0,0025579159
12,132813	6	-1,1983941	-4,8815017	-41,188839	0,0030017539	0,001648264	0,001775773
12,142578	6	-1,2140507	-4,8879924	-42,162983	-0,0011142236	-0,0025645122	-0,0027151965
12,152344	6	-1,2027791	-4,8631773	-42,895954	0,0028335017	0,0014623269	0,0016320582
12,162109	6	-1,2251449	-4,8459349	-40,565395	-0,00080552802	-0,0022191303	-0,002347558
12,171875	6	-1,2258083	-4,8352742	-42,085144	0,0027237409	0,0013249624	0,0016150253
12,181641	6	-1,2083492	-4,8294997	-41,383186	-0,00086817768	-0,0022960287	-0,0024667575
12,191406	6	-1,1928177	-4,8165202	-41,563232	0,0026958326	0,0012488748	0,0014675591
12,201172	6	-1,2128073	-4,8199525	-41,190125	-0,00070150325	-0,0021521254	-0,0023598841
12,210938	6	-1,1967605	-4,8013649	-39,205681	0,0027319109	0,0013360856	0,0014465794
12,220703	6	-1,2162828	-4,8271151	-40,466934	-0,00076159782	-0,0022170965	-0,0023561576
12,230469	6	-1,209265	-4,8066702	-40,754601	0,0026400371	0,0012780571	0,001478438
12,240234	6	-1,1894569	-4,7997375	-38,813072	-0,00057283911	-0,0019865781	-0,0021520793
12,25	6	-1,2014836	-4,8088751	-40,463528	0,0022789924	0,00085721147	0,00102115
12,259766	6	-1,1940485	-4,8208928	-40,028786	-0,00010382093	-0,0014506031	-0,0016314596
12,269531	6	-1,2219634	-4,8024039	-40,031803	0,0018141954	0,00041073479	0,00057512405
12,279297	6	-1,1917913	-4,8023243	-40,577072	0,00026268431	-0,0010960647	-0,001171777
12,289063	6	-1,2190366	-4,8058028	-39,406513	0,00133871	-1,6578415e-05	1,7998173e-05
12,298828	6	-1,198054	-4,8190956	-41,003265	0,00065245753	-0,00066383072	-0,00073795416
12,308594	6	-1,2206366	-4,8031106	-40,924362	0,0014384139	-6,7509245e-05	2,0671141e-05
12,318359	6	-1,2002299	-4,7891607	-40,110313	0,00057982595	-0,00067773147	-0,00083718513
12,328125	6	-1,2098429	-4,7985773	-41,008797	0,0013549256	-0,0001139364	-2,6549642e-05
12,337891	6	-1,2230086	-4,7655463	-40,765274	0,00049473532	-0,00079445646	-0,00088859006
12,347656	6	-1,1991158	-4,7547989	-40,947273	0,0014304318	-1,1357333e-05	5,2998621e-05
12,357422	6	-1,1728969	-4,7260075	-41,03059	0,00062615541	-0,00068972888	-0,00079935818
12,367188	6	-1,1995914	-4,6922884	-38,812626	0,0011962573	-0,00018341932	-0,00016882572
12,376953	6	-1,1762724	-4,6462736	-40,696709	0,00087179465	-0,00040647414	-0,00046741552
12,386719	6	-1,1909485	-4,611341	-40,274487	0,00079670129	-0,00059511408	-0,0006900818
12,396484	6	-1,1652241	-4,5574517	-37,970303	0,0014505154	7,8629892e-05	0,00012334506
12,40625	6	-1,1991241	-4,5278287	-39,54755	7,5445059e-05	-0,0012746711	-0,0013707685
12,416016	6	-1,1585587	-4,4772367	-38,394482	0,0020262245	0,0005101214	0,00071333791
12,425781	6	-1,1847255	-4,4754405	-38,330444	-0,00031043237	-0,0017429555	-0,0018806081
12,435547	6	-1,1616232	-4,437252	-38,276184	0,0023754339	0,00097654428	0,0012463488
12,445313	6	-1,1731786	-4,411736	-37,582779	-0,00058585714	-0,0020086803	-0,0022082864
12,455078	6	-1,1537251	-4,399097	-39,725529	0,0024943454	0,0011015231	0,00131033
12,464844	6	-1,1748391	-4,3851624	-38,778374	-0,00066109898	-0,0020749848	-0,0022299769
12,474609	6	-1,1715868	-4,3352804	-37,334003	0,0024494343	0,0011077552	0,0012889942
12,484375	6	-1,1566979	-4,3184094	-38,405041	-0,0006369598	-0,0020905775	-0,0022571725
12,494141	6	-1,1549371	-4,282361	-37,898441	0,0024718489	0,0011239614	0,0013048897
12,503906	6	-1,1591909	-4,2469668	-38,458015	-0,00064876216	-0,0020500931	-0,0022686003
12,513672	6	-1,1499407	-4,1887145	-38,613304	0,0026228337	0,0012588889	0,0014282747
12,523438	6	-1,1482865	-4,1305008	-38,299484	-0,0009655694	-0,0023643444	-0,0025326891
12,533203	6	-1,1319101	-4,0929799	-39,174446	0,0029146636	0,001459012	0,0016915349
12,542969	6	-1,1387799	-4,0256271	-38,539654	-0,0010698758	-0,002417332	-0,0025937944
12,552734	6	-1,123626	-3,9817286	-36,171322	0,0028448093	0,0014640477	0,0016472241
12,5625	6	-1,1294067	-3,9432745	-37,720688	-0,0010495286	-0,0024154799	-0,0026266414
12,572266	6	-1,1292773	-3,9020903	-37,467609	0,0029774685	0,0015339907	0,0017606784
12,582031	6	-1,1206281	-3,8654904	-36,770683	-0,00085475831	-0,0022984992	-0,0025073935
12,591797	6	-1,122731	-3,8394828	-36,736317	0,0026744229	0,0012722648	0,0014805921
12,601563	6	-1,1260166	-3,7935054	-35,895611	-0,00092315831	-0,0023129715	-0,0025397236
12,611328	6	-1,1174593	-3,7819161	-37,595127	0,002811509	0,0013977089	0,0016805924
12,621094	6	-1,1156464	-3,7240181	-37,074947	-0,00082997757	-0,0022294193	-0,0024297803
12,630859	6	-1,1038074	-3,6927176	-35,227016	0,0026410962	0,0012703267	0,001436159
12,640625	6	-1,1064464	-3,6478536	-36,766884	-0,00065320818	-0,0020894143	-0,0022741291
12,650391	6	-1,097841	-3,5967722	-37,181339	0,0025656957	0,0011576423	0,0013954063
12,660156	6	-1,0894817	-3,5363591	-36,489498	-0,00056235155	-0,001960346	-0,0021346337
12,669922	6	-1,0981017	-3,4917359	-36,23642	0,0022797831	0,00083621615	0,0010013144
12,679688	6	-1,0746449	-3,4118214	-35,162754	-4,6944624e-05	-0,0014057728	-0,0015308023
12,689453	6	-1,0899866	-3,3661587	-36,982075	0,0018225263	0,00034599559	0,00047707275
12,699219	6	-1,0704956	-3,3040435	-36,4035	0,00025509027	-0,0010553682	-0,001139984
12,708984	6	-1,0845563	-3,2549613	-34,22208	0,0014767323	6,2105973e-05	9,6077274e-05
12,71875	6	-1,0701388	-3,2102859	-35,88533	0,00067286514	-0,00070475915	-0,00075056253
12,728516	6	-1,060847	-3,14871	-35,836826	0,0013247996	-7,8889279e-05	-5,1559255e-06
12,738281	6	-1,0650778	-3,1097789	-35,407227	0,0004106604	-0,00085569452	-0,0009181159
12,748047	6	-1,0608679	-3,0741222	-35,054516	0,001412191	-1,7501734e-05	1,3388235e-05
12,757813	6	-1,0566852	-3,026427	-34,680347	0,00055215426	-0,00072342838	-0,00083675672
12,767578	6	-1,0537896	-2,9749503	-36,913509	0,0014392289	-9,0981193e-05	-5,3607073e-06
12,777344	6	-1,0424054	-2,9236782	-36,222225	0,00056959502	-0,00070356927	-0,0008152973
12,787109	6	-1,0519955	-2,85302	-33,990742	0,0011803159	-0,00027708593	-0,00021298438
12,796875	6	-1,0271285	-2,7966616	-34,855587	0,00099984207	-0,00037443257	-0,00040175358
12,806641	6	-1,0490332	-2,7158263	-35,711098	0,00066245173	-0,00063870713	-0,00079747778
12,816406	6	-1,0151455	-2,6587532	-36,210491	0,001352279	5,550246e-05	7,8245648e-05
12,826172	6	-1,0420716	-2,5527551	-35,504402	8,2700863e-05	-0,0013089679	-0,0014230744
12,835938	6	-1,0050339	-2,4793591	-33,847969	0,0021533393	0,00074382924	0,0008637468
12,845703	6	-1,0258454	-2,409308	-35,315304	-0,00041498992	-0,0018173254	-0,0019969598
12,855469	6	-0,99785119	-2,3255289	-34,323502	0,0023811639	0,00094444724	0,0011338417
12,865234	6	-1,0086284	-2,238121	-32,499264	-0,0006273656	-0,0019825208	-0,0022379768
12,875	6	-0,99356204	-2,2048094	-32,428856	0,0025594526	0,0011402084	0,0012847629
12,884766	6	-0,99897146	-2,1256263	-31,915884	-0,00062412268	-0,0021146131	-0,0022541154
12,894531	6	-0,98545521	-2,072165	-32,45903	0,0023895809	0,0010222854	0,0011881165
12,904297	6	-0,99188268	-2,0107546	-30,990635	-0,00061545207	-0,0020269768	-0,0022257443
12,914063	6	-0,97215384	-1,954175	-30,075666	0,0026335029	0,0011979087	0,0013852264
12,923828	6	-0,98189205	-1,8814102	-30,707493	-0,00075287482	-0,0021684596	-0,0023249181
12,933594	6	-0,96060693	-1,8018141	-29,771906	0,0026236635	0,0012619279	0,0014999718
12,943359	6	-0,9719786	-1,7315677	-27,068295	-0,00089717848	-0,0023201508	-0,002478797
12,953125	6	-0,95027	-1,6683648	-26,79566	0,0029270861	0,0015135291	0,0017260745
12,962891	6	-0,95650345	-1,5753107	-26,260391	-0,0011054202	-0,002527249	-0,0027392581
12,972656	6	-0,94091147	-1,4883865	-26,672222	0,0029953818	0,0015158068	0,0017370099
12,982422	6	-0,94061941	-1,4203917	-24,305508	-0,00090449024	-0,002343873	-0,0024943613
12,992188	6	-0,92774779	-1,32411	-21,329372	0,0028679776	0,0014450724	0,0016475016
13,001953	6	-0,92661083	-1,2688426	-22,832193	-0,00094369572	-0,00232022	-0,0025385802
13,011719	6	-0,91795743	-1,1986305	-22,452715	0,0026609465	0,0013143618	0,0015448579
13,021484	6	-0,91882944	-1,1393774	-20,68989	-0,00078121119	-0,0021769763	-0,002333906
13,03125	6	-0,90270758	-1,0600138	-19,752178	0,0027987163	0,0014045527	0,0015550341
13,041016	6	-0,90609342	-1,0070449	-18,138439	-0,00091253599	-0,0023203276	-0,0024934679
13,050781	6	-0,89476347	-0,95005322	-17,912909	0,0028042705	0,0014360407	0,0016087798
13,060547	6	-0,89247078	-0,89741445	-17,037838	-0,00081576052	-0,0021848648	-0,0024171008
13,070313	6	-0,88713229	-0,82106286	-15,981495	0,0025188515	0,0010582821	0,0013254366
13,080078	6	-0,87419182	-0,78529942	-17,086788	-0,00045950676	-0,0018528143	-0,0020481769
13,089844	6	-0,87941349	-0,69673729	-17,263369	0,0022212323	0,00079737738	0,00098703394
13,099609	6	-0,85231632	-0,61932611	-16,129854	-1,7984567e-05	-0,0014508715	-0,0016065468
13,109375	6	-0,86382985	-0,54828894	-14,702808	0,001655023	0,0002937516	0,00039174492
13,119141	6	-0,83574384	-0,47116297	-13,759509	0,00042387101	-0,00084270677	-0,0009242667
13,128906	6	-0,8370769	-0,380739	-13,258885	0,001481473	1,1850934e-05	3,4532313e-05
13,138672	6	-0,82308918	-0,31307736	-11,126753	0,00048705516	-0,00081448106	-0,00095441681
13,148438	6	-0,81699759	-0,24540871	-7,935986	0,0013231065	-0,00012407545	-6,2570507e-05
13,158203	6	-0,81246227	-0,18448569	-6,6435523	0,00057114701	-0,00070869457	-0,00083425397
13,167969	6	-0,79799473	-0,11903085	-4,4809093	0,0014293797	1,3946847e-05	7,3604242e-05
13,177734	6	-0,78975856	-0,061424263	-1,4535338	0,00047738914	-0,00078638445	-0,00092442473
13,1875	6	-0,78588039	-0,022912771	0,76269734	0,0014180019	-4,8237416e-05	2,3943903e-05
13,197266	6	-0,76843798	-0,027213804	0,032298267	0,00061726087	-0,00063523313	-0,00074981252
13,207031	6	-0,77275634	-0,0069332309	0,26162714	0,0010666943	-0,00028337614	-0,0003137085
13,216797	6	-0,743258	-0,04129177	-0,013634562	0,00099299243	-0,00037239864	-0,00042440064
13,226563	6	-0,75750858	-0,0056717545	1,013428	0,00059869513	-0,00078150246	-0,00081723504
13,236328	6	-0,71497798	-0,01877239	-0,070072711	0,0016162092	0,00015851285	0,00026498031
13,246094	6	-0,72773695	-0,024388824	-0,033415854	5,1917741e-05	-0,001263831	-0,0014002164
13,255859	6	-0,67253083	0,0052747317	0,40551648	0,0020844343	0,00071841414	0,00085618621
13,265625	6	-0,67666352	-0,020821765	0,7167086	-0,00046923722	-0,0018583199	-0,0020889109
13,275391	6	-0,63242018	0,0081480481	0,13723969	0,0024090367	0,00099793775	0,0011857015
13,285156	6	-0,61363846	-0,0110697	-0,13438985	-0,00066643208	-0,002078359	-0,0022812381
13,294922	6	-0,56989163	-0,0033130869	0,14265999	0,0024546729	0,0011146073	0,0012601827
13,304688	6	-0,54613233	0,014100317	0,30376017	-0,00065907463	-0,0020966083	-0,0022019683
13,314453	6	-0,4955554	-0,00020256266	-0,11578202	0,002497812	0,0010735348	0,0012335916
13,324219	6	-0,46527475	-0,007240288	-0,82220882	-0,00051719602	-0,0019791266	-0,0021015047
13,333984	6	-0,40655345	0,017428491	0,46022236	0,0024475732	0,0011332418	0,0013000194
13,34375	6	-0,38145483	0,011888333	0,43082982	-0,00081954373	-0,0022188267	-0,0024002942
13,353516	6	-0,30491561	0,018175319	-0,26939437	0,0027664471	0,0013253111	0,0015580961
13,363281	6	-0,25369823	-0,0030929223	-0,46318397	-0,00082773325	-0,0022416238	-0,0023875209
13,373047	6	-0,17867774	0,011732709	0,18155202	0,0028482832	0,0014977545	0,0016888129
13,382813	6	-0,10335058	0,020829868	0,35332516	-0,0010206461	-0,0024472938	-0,0026509569
13,392578	6	-0,020613372	0,00069541857	-0,29750168	0,0030284394	0,0016359801	0,0018726315
13,402344	6	0,075460672	0,072091907	-0,8442812	-0,0010617769	-0,0024369503	-0,0025873752
13,412109	6	0,15869856	0,9384169	-6,5382757	0,0027646327	0,0013329934	0,0015011595
13,421875	6	0,217641	1,6844298	-11,020135	-0,00090010691	-0,0022953595	-0,0024782848
13,431641	6	0,28723538	2,3300996	-14,081429	0,002859087	0,0014253363	0,0016315174
13,441406	6	0,33208787	2,7511907	-18,839668	-0,00079780316	-0,0022123239	-0,0023819611
13,451172	6	0,36150068	2,9541116	-20,659771	0,0026600072	0,0012952134	0,0014769273
13,460938	6	0,3570509	2,9644141	-19,793753	-0,00077950454	-0,0021863119	-0,0023962101
13,470703	6	0,36076218	2,9374785	-21,700523	0,0027711394	0,0013622505	0,0015402142
13,480469	6	0,34832239	2,8653226	-21,242928	-0,00083226804	-0,0022501373	-0,0024173525
13,490234	6	0,30236006	2,4273973	-19,187126	0,0025440415	0,0011502744	0,0013431415
13,5	6	0,28922141	2,0396934	-18,484835	-0,00040563929	-0,0017696958	-0,0019852556
13,509766	6	0,25059402	1,7618361	-18,509701	0,002174306	0,00073164894	0,0009378611
13,519531	6	0,27596384	1,670981	-18,294006	-3,3589313e-05	-0,0013591185	-0,0015194775
13,529297	6	0,24590224	1,6687301	-17,304495	0,0017520131	0,00029789255	0,00042101182
13,539063	6	0,26078701	1,689284	-16,165283	0,00049166405	-0,00079475663	-0,00093972433
13,548828	6	0,28214306	1,8842152	-18,156767	0,0013517529	-6,2156323e-05	-5,1033167e-05
13,558594	6	0,32176346	2,4384592	-18,924549	0,00054021762	-0,00073858933	-0,00088847178
13,568359	6	0,36426485	3,0116889	-20,014978	0,0014510101	-7,2143157e-05	1,7450293e-06
13,578125	6	0,40280044	3,5585127	-23,172218	0,00063138647	-0,00065671542	-0,00076934061
13,587891	6	0,43469995	3,9341991	-25,653877	0,0013937161	-2,4622423e-05	3,6015881e-05
13,597656	6	0,44998109	4,0906186	-27,303993	0,000462753	-0,0008311118	-0,00095453381
13,607422	6	0,44684559	4,0636401	-26,900991	0,0013181411	-8,9315581e-05	-7,7017903e-05
13,617188	6	0,4525429	4,0564704	-26,522242	0,00073317147	-0,00061449449	-0,00074773631
13,626953	6	0,4272148	3,936065	-28,417055	0,0010693293	-0,00032041804	-0,00034405675
13,636719	6	0,42204112	3,4954596	-26,94536	0,0009551894	-0,00030979514	-0,00040584645
13,646484	6	0,36906719	3,1255679	-24,903751	0,00061771611	-0,00082063489	-0,00093400019
13,65625	6	0,38144439	2,8245518	-24,836809	0,0016900584	0,00027388436	0,00038148341
13,666016	6	0,34087062	2,7050762	-24,273209	-4,8582006e-05	-0,0013918611	-0,0015974583
13,675781	6	0,37054002	2,7145326	-25,460981	0,0021061855	0,00068024208	0,00081274263
13,685547	6	0,34547269	2,736834	-24,68722	-0,00050169253	-0,0018785503	-0,0020631023
13,695313	6	0,37578255	2,8346632	-23,713467	0,0024143099	0,0010883925	0,0012747851
13,705078	6	0,39248437	3,3261657	-26,778671	-0,00066695013	-0,0021019352	-0,0022486968
13,714844	6	0,43597877	3,8392406	-28,446951	0,0024503963	0,0010643392	0,001299622
13,724609	6	0,46091884	4,3195319	-28,127096	-0,00060200522	-0,0020096565	-0,0021754035
13,734375	6	0,49849063	4,6369143	-29,184893	0,0024763024	0,0011696722	0,0013216616
13,744141	6	0,49777508	4,8072038	-30,162056	-0,00064536935	-0,0020897149	-0,0022697654
13,753906	6	0,51220924	4,7847705	-32,158623	0,0024505341	0,0010912027	0,0012664883
13,763672	6	0,49317509	4,7754097	-31,683762	-0,00071742374	-0,002130734	-0,0023017037
13,773438	6	0,50496817	4,6876612	-29,198248	0,0027711722	0,0013864829	0,0016183434
13,783203	6	0,46213925	4,3200932	-30,30533	-0,0010214754	-0,0024336071	-0,0026168262
13,792969	6	0,45333147	3,9681146	-30,055941	0,0029025804	0,0015060757	0,0016963894
13,802734	6	0,42412519	3,6652808	-27,81395	-0,0009932993	-0,0023553434	-0,0025396792
13,8125	6	0,42116493	3,5036376	-27,182009	0,0029191563	0,0015716038	0,0017015375
13,822266	6	0,41346282	3,510253	-27,39016	-0,0010577838	-0,0024681566	-0,0026514619
13,832031	6	0,41592658	3,5029743	-29,256195	0,002804447	0,001430162	0,0016182862
13,841797	6	0,42206407	3,5385039	-29,271004	-0,00076570601	-0,0021845179	-0,0023690627
13,851563	6	0,45284539	3,8597755	-27,818363	0,0027580622	0,00138501	0,0015072107
13,861328	6	0,46916544	4,2568002	-29,721725	-0,00092450593	-0,0022977488	-0,00251319
13,871094	6	0,50859809	4,6805186	-31,062271	0,0027885973	0,0013974152	0,0015570715
13,880859	6	0,52071035	5,0340972	-30,937883	-0,00078248797	-0,0022080748	-0,0024098107
13,890625	6	0,5424732	5,2016749	-31,745676	0,0026424308	0,0012087867	0,0014381878
13,900391	6	0,54213107	5,2163396	-31,373184	-0,00061895984	-0,0021042519	-0,0022194546
13,910156	6	0,53739339	5,2155871	-32,085197	0,0025447311	0,0011025229	0,0013371741
13,919922	6	0,54385424	5,1763306	-31,557362	-0,00042754656	-0,0018120046	-0,0019612908
13,929688	6	0,51115364	4,9497509	-29,492788	0,0020522329	0,00068036071	0,00076860806
13,939453	6	0,50921142	4,5838842	-29,996372	0,00017937203	-0,0011426278	-0,0013247341
13,949219	6	0,47045887	4,2868114	-30,101259	0,0016478684	0,00018892097	0,00028689418
13,958984	6	0,47068834	4,0969677	-29,997713	0,00035035919	-0,00092238782	-0,0010737341
13,96875	6	0,45582443	4,046339	-29,206964	0,0013756058	-7,7255536e-05	2,6982889e-05
13,978516	6	0,46179295	4,0369353	-28,616041	0,00062804163	-0,00058110582	-0,00073681097
13,988281	6	0,4674089	4,0451751	-29,947645	0,0013474012	-5,8415026e-05	-9,9420868e-06
13,998047	6	0,47260553	4,1517158	-29,358789	0,00047842599	-0,00080113637	-0,00093749457
14,007813	6	0,49496293	4,4933648	-28,557648	0,0014295216	-2,3618777e-05	7,8334779e-06
14,017578	6	0,51767707	4,796958	-30,612387	0,0005350319	-0,00070518174	-0,00078373798
14,027344	6	0,53273708	5,1164947	-32,26759	0,0012851286	-0,0001695237	-0,00010743985
14,037109	6	0,55752695	5,3310184	-32,364147	0,00073310296	-0,00058830727	-0,00068682223
14,046875	6	0,54642648	5,3913546	-32,396782	0,00099445891	-0,000353348	-0,00031898636
14,056641	6	0,57206124	5,3806801	-31,35195	0,0011389604	-0,00021918182	-0,00020663581
14,066406	6	0,54245651	5,3737121	-32,91143	0,00045992993	-0,00086222298	-0,00093678659
14,076172	6	0,56642026	5,3210154	-32,523571	0,0015744228	0,00027561662	0,00036104501
14,085938	7	0,51941693	5,1127439	-31,345524	-0,00012786993	-0,0015221584	-0,0016635401
14,095703	7	0,52664548	4,8216405	-31,5235	0,0021855312	0,00077906204	0,0010088193
14,105469	7	0,48758626	4,5861683	-31,683985	-0,0004649646	-0,0019271397	-0,00208656
14,115234	7	0,49659431	4,445756	-30,62211	0,00247663	0,0010682952	0,0012889596
14,125	7	0,48075199	4,391932	-30,493029	-0,00062798377	-0,002018847	-0,0022044124
14,134766	7	0,49156457	4,4112158	-29,799231	0,0025019464	0,0010542058	0,0012691519
14,144531	7	0,48647434	4,4003558	-31,04439	-0,00060215686	-0,0019661025	-0,0021742512
14,154297	7	0,49632728	4,4347706	-31,63727	0,0023965358	0,00099222758	0,0011400839
14,164063	7	0,49426615	4,5870757	-30,718838	-0,0006654631	-0,0020460316	-0,0022761424
14,173828	7	0,52399397	4,8348131	-31,642467	0,0026053565	0,0011957074	0,001412025
14,183594	7	0,52314281	5,0200047	-32,294746	-0,00080955803	-0,0022083693	-0,002371175
14,193359	7	0,54957867	5,166441	-31,813122	0,0027687396	0,0013029497	0,0015677511
14,203125	7	0,53598315	5,2306538	-32,40617	-0,00099883834	-0,0024019142	-0,0026163657
14,212891	7	0,5533275	5,2132697	-31,110495	0,0029745547	0,0015348403	0,0017782886
14,222656	7	0,54026812	5,1823034	-32,764191	-0,0011017048	-0,0024702116	-0,0027014455
14,232422	7	0,54424018	5,1945744	-32,76989	0,00279753	0,0014027213	0,0016446966
14,242188	7	0,53398252	5,1496358	-30,91732	-0,00088834763	-0,0023417892	-0,0025007296
14,251953	7	0,53456664	5,0146747	-31,683483	0,0028495828	0,0014343872	0,0016472987
14,261719	7	0,51863045	4,8368802	-31,764172	-0,00093475456	-0,0022554216	-0,0024533458
14,271484	7	0,51499426	4,695868	-31,267963	0,0026796099	0,0012766836	0,0014585255
14,28125	7	0,49746007	4,5786495	-31,464378	-0,00086788781	-0,0022045502	-0,0024011463
14,291016	7	0,50343901	4,5295362	-29,965025	0,0028519104	0,0014220621	0,0016022662
14,300781	7	0,4952988	4,5313282	-30,740461	-0,00090053532	-0,002243004	-0,0024930104
14,310547	7	0,50299674	4,5261393	-30,205194	0,0027209327	0,0012970677	0,0015072617
14,320313	7	0,50304264	4,5307589	-29,10113	-0,00064310466	-0,002038023	-0,00224706
14,330078	7	0,49957126	4,5224762	-31,307526	0,0024271978	0,0010478925	0,0012109191
14,339844	7	0,50816625	4,5454884	-31,562336	-0,00033209246	-0,0017655063	-0,0019267442
14,349609	7	0,49669653	4,5414977	-31,334349	0,0020075736	0,00064543344	0,00074565102
14,359375	7	0,51616669	4,5605359	-31,536966	0,00018241469	-0,00119666	-0,001337646
14,369141	7	0,49789608	4,572144	-30,902065	0,001522791	0,00014311758	0,00023550304
14,378906	7	0,5111745	4,5684571	-31,686501	0,00052436156	-0,00070650841	-0,00084022735
14,388672	7	0,50490558	4,5552015	-31,595976	0,0014933236	-1,6421254e-05	2,1918495e-05
14,398438	7	0,50792217	4,5716348	-29,888638	0,00057357381	-0,00069723185	-0,00086303474
14,408203	7	0,50996661	4,5656614	-31,440016	0,001341386	-8,6611981e-05	-1,9050276e-05
14,417969	7	0,50246894	4,5611672	-31,373856	0,00043441157	-0,00082264422	-0,00094215246
14,427734	7	0,50375611	4,5438871	-29,807779	0,0014411522	-2,065397e-05	5,1266215e-05
14,4375	7	0,5073005	4,555963	-29,957872	0,00057087169	-0,00066137395	-0,00076728693
14,447266	7	0,49929798	4,5519028	-29,273294	0,001281711	-0,00010275704	-8,5162246e-05
14,457031	7	0,50865024	4,5192943	-31,020138	0,00065731892	-0,00053437788	-0,0006238108
14,466797	7	0,49069881	4,4973679	-30,904469	0,0010048406	-0,00038661339	-0,00049752212
14,476563	7	0,51256388	4,4575238	-29,21043	0,0012386384	-0,00017927581	-0,00015582489
14,486328	7	0,47497332	4,3679767	-31,54775	0,00031528564	-0,00095329119	-0,0010340739
14,496094	7	0,49864709	4,2988763	-30,334833	0,0016986663	0,00027871603	0,00034521031
14,505859	7	0,4630363	4,237144	-29,713736	-0,00018524675	-0,0014876631	-0,0016435531
14,515625	7	0,48837483	4,1546588	-29,480328	0,0023294643	0,00085773406	0,0010312633
14,525391	7	0,46242088	4,1039624	-29,23144	-0,0005788274	-0,0019738278	-0,0021296511
14,535156	7	0,47642738	4,0665417	-30,734316	0,0024919533	0,0010943169	0,0012463493
14,544922	7	0,46263576	4,0655594	-30,005369	-0,00065013277	-0,0020731073	-0,0022502402
14,554688	7	0,47315627	4,0445609	-28,467905	0,0025052913	0,0010855641	0,0012731224
14,564453	7	0,46141952	4,0333967	-29,761568	-0,00067799824	-0,0020700183	-0,0022677269
14,574219	7	0,4688713	4,0340719	-29,975531	0,0023700083	0,0010063427	0,0012033614
14,583984	7	0,45638144	4,0304956	-29,506144	-0,00060204702	-0,0019818938	-0,0021326798
14,59375	7	0,47284544	3,9858892	-29,290113	0,0026654431	0,0012769536	0,0014256169
14,603516	7	0,45154989	3,9704714	-29,038546	-0,00084804959	-0,002249026	-0,0024475663
14,613281	7	0,46607167	3,9217279	-30,176975	0,0028010893	0,0013896908	0,0015270789
14,623047	7	0,44705629	3,854038	-29,645506	-0,00094938301	-0,0023437354	-0,0025595881
14,632813	7	0,45351505	3,7568564	-27,453583	0,0028871822	0,0015446875	0,0017325961
14,642578	7	0,43486267	3,6743081	-28,814859	-0,0010125742	-0,0024881293	-0,0027258657
14,652344	7	0,43711156	3,6150839	-29,059387	0,0029404396	0,0016219493	0,0017962846
14,662109	7	0,43307692	3,5418758	-28,724447	-0,00090512104	-0,0023125405	-0,0024396493
14,671875	7	0,43553859	3,4774797	-28,074625	0,0027615107	0,0013352557	0,0015472589
14,681641	7	0,42224556	3,462594	-28,227903	-0,00093848654	-0,0023836722	-0,0025347662
14,691406	7	0,42639494	3,4177508	-29,926355	0,002762652	0,0013916666	0,001579736
14,701172	7	0,41703224	3,3820562	-28,557367	-0,00078606792	-0,002224179	-0,0024112244
14,710938	7	0,42357236	3,3709564	-26,901047	0,0026768732	0,0013131915	0,0014946847
14,720703	7	0,41662335	3,3339245	-28,185602	-0,0006741056	-0,0021533316	-0,00235761
14,730469	7	0,41808993	3,3006685	-28,372295	0,0027007505	0,0012781923	0,0015150976
14,740234	7	0,41582435	3,2519624	-27,23258	-0,00071157404	-0,0021655199	-0,0023467985
14,75	7	0,4019618	3,2095876	-27,364511	0,0024197742	0,0010353314	0,0011602142
14,759766	7	0,41241765	3,1274872	-27,069189	-0,00023425047	-0,0016216341	-0,0017737243
14,769531	7	0,38902551	3,0394461	-29,544979	0,0019782041	0,00056407042	0,00070635165
14,779297	7	0,40046185	2,963249	-28,044563	7,8096127e-05	-0,0013140555	-0,0013885354
14,789063	7	0,37894726	2,8996749	-25,548822	0,0015201136	0,00015118931	0,00023887493
14,798828	7	0,38687676	2,7752569	-26,21714	0,00059381081	-0,00069918286	-0,0008458891
14,808594	7	0,3779918	2,7204258	-27,235989	0,0013308191	-7,7185978e-05	-6,8976697e-05
14,818359	7	0,36956787	2,6579733	-26,707928	0,00051300129	-0,00081282575	-0,00091205153
14,828125	7	0,36444634	2,5827591	-26,609972	0,0014311594	-7,4390264e-05	5,4603515e-06
14,837891	7	0,3597942	2,5142593	-25,499203	0,00060406962	-0,00068527251	-0,0008614877
14,847656	7	0,3572011	2,4754725	-26,342478	0,0013924292	-4,7256763e-05	4,5096313e-05
14,857422	7	0,3588742	2,4333405	-25,681816	0,00050587655	-0,00075130735	-0,0008802521
14,867188	7	0,33765584	2,3772516	-23,045876	0,0013489225	-0,00011395954	-8,3679879e-05
14,876953	7	0,35429925	2,3100069	-23,927259	0,00078287581	-0,00053566764	-0,00059730076
14,886719	7	0,31834006	2,254441	-24,195538	0,00091183087	-0,0004457125	-0,00053212798
14,896484	7	0,34725636	2,1706355	-23,3417	0,0011823236	-0,00014041158	-0,00021181797
14,90625	7	0,30064523	2,0808094	-21,959078	0,00037917108	-0,0010447936	-0,0011309957
14,916016	7	0,3335315	1,9986776	-21,061935	0,0018813194	0,00044762477	0,00052958261
14,925781	7	0,29971063	1,9025702	-22,245794	-0,00022903529	-0,0015582353	-0,0017466071
14,935547	7	0,31799376	1,8115484	-21,990482	0,0022431428	0,00085943996	0,001025487
14,945313	7	0,27215868	1,7345116	-18,586143	-0,00054746016	-0,0020029624	-0,0021774049
14,955078	7	0,29297441	1,6542038	-19,563475	0,0025252183	0,0010962045	0,0013285971
14,964844	7	0,27404457	1,5796932	-18,806309	-0,00078630669	-0,0020538855	-0,002252606
14,974609	7	0,2746892	1,5284514	-19,502119	0,0024961277	0,0010856875	0,0012840775
14,984375	7	0,2549082	1,4760814	-18,675049	-0,00058098021	-0,0020751685	-0,0022005159
14,994141	7	0,25535882	1,4250917	-16,967319	0,002520615	0,0011565681	0,0012995882
15,003906	7	0,26121467	1,3494341	-17,210785	-0,00064996968	-0,0020381324	-0,002190799
15,013672	7	0,24770886	1,3092748	-17,168596	0,0025420683	0,0011273377	0,0012856255
15,023438	7	0,22711635	1,2448057	-15,048366	-0,00084207009	-0,00221097	-0,002410847
15,033203	7	0,23869246	1,1676404	-13,901554	0,0028489239	0,0014521864	0,0016501715
15,042969	7	0,22396207	1,0810199	-13,324991	-0,0010413171	-0,0024961054	-0,0026457929
15,052734	7	0,202775	1,0084291	-13,069901	0,0028848059	0,0015053262	0,0016270224
15,0625	7	0,20327568	0,91231483	-12,052954	-0,00095432444	-0,0023220263	-0,0025744757
15,072266	7	0,19545466	0,82573396	-9,9412165	0,0029220602	0,0015714865	0,0017156542
15,082031	7	0,19183308	0,73387277	-11,510253	-0,00099323445	-0,0024215232	-0,002560898
15,091797	7	0,18594176	0,66433567	-9,4698744	0,0026649169	0,0013196639	0,0015064677
15,101563	7	0,15541077	0,59163523	-7,6487103	-0,0008121602	-0,0022287604	-0,0024191807
15,111328	7	0,17915756	0,52039576	-7,1996636	0,002826869	0,0014166861	0,0016515671
15,121094	7	0,14981985	0,46948129	-6,7337976	-0,00094857335	-0,0023502524	-0,0025320377
15,130859	7	0,14248699	0,40873456	-5,7227721	0,0027126896	0,0013460312	0,0015463751
15,140625	7	0,13841689	0,35425499	-5,5672603	-0,00076931051	-0,0021752729	-0,0023823783
15,150391	7	0,11821032	0,29808953	-3,0500629	0,0026010412	0,0011932205	0,0014323998
15,160156	7	0,12554526	0,22597694	-2,3136287	-0,00065495819	-0,0020323966	-0,0022244272
15,169922	7	0,11948496	0,16318503	-1,686886	0,002397771	0,00097250845	0,0011223155
15,179688	7	0,125902	0,10154927	-0,65071511	-0,00024824316	-0,0016429917	-0,0017914503
15,189453	7	0,06413281	0,021768082	0,015366822	0,0019384675	0,00054508692	0,00063563668
15,199219	7	0,081806779	-0,01486782	-0,12824312	0,000197733	-0,0010998917	-0,0012296808
15,208984	7	0,059781075	0,0057754107	0,25648624	0,0015819032	0,00011771386	0,00024573636
15,21875	7	0,04717648	-0,0074520707	0,95151365	0,00050050888	-0,00080237252	-0,0009332656
15,228516	7	0,036484897	-0,0015841797	1,1534058	0,0013224585	-9,6245058e-05	-8,1543803e-05
15,238281	7	0,013576746	0,013562199	0,34689903	0,00051982375	-0,000700793	-0,00088214851
15,248047	7	-0,008918345	-0,025007967	0,2370961	0,0014718553	-6,9770758e-05	-8,0312748e-06
15,257813	7	-0,040429831	0,0085674226	0,94028187	0,00053774816	-0,00068885344	-0,00082517735
15,267578	7	-0,075254142	-0,0054219738	0,88389963	0,0014667016	-6,7935471e-05	-1,7416714e-05
15,277344	7	-0,10983437	-0,015293062	0,012740493	0,00052111957	-0,00073328585	-0,00088887761
15,287109	7	-0,16762733	-0,016037095	0,085886568	0,0012286423	-0,00020356063	-0,00018957784
15,296875	7	-0,18202603	-0,015804358	0,63791871	0,00087998359	-0,00051806576	-0,00057481759
15,306641	7	-0,23502499	-0,0033731572	0,50492585	0,00082187244	-0,000423366	-0,00055091025
15,316406	7	-0,27717799	-0,0073190778	-0,039227307	0,0012093636	-0,0001323699	-0,00016070895
15,326172	7	-0,3577143	-0,017409772	-0,39372593	0,00039920019	-0,0010112335	-0,0010507966
15,335938	7	-0,36757767	-0,0037592836	0,61176717	0,0018823998	0,00044272887	0,00061210664
15,345703	7	-0,44293195	-0,013315771	0,75437129	-0,00025518972	-0,0016320166	-0,0018333325
15,355469	7	-0,4679659	-0,016820803	-0,20742416	0,0022604773	0,00085740868	0,00097755867
15,365234	7	-0,53995103	0,00015925616	0,00072643161	-0,00060055876	-0,0020117294	-0,0022131328
15,375	7	-0,57931274	-0,018936675	0,60159713	0,0025398191	0,0011324141	0,0012756777
15,384766	7	-0,64872354	0,0019862317	0,64557421	-0,00064761227	-0,0020647361	-0,0022524849
15,394531	7	-0,69876015	-0,030057505	-0,46307221	0,0025366771	0,0012150924	0,0013698731
15,404297	7	-0,76801658	-0,05291272	-3,2014399	-0,00055480306	-0,0019891064	-0,0021283096
15,414063	7	-0,82050025	-0,76456785	-8,7604303	0,0024769106	0,0011161229	0,0012981468
15,423828	7	-0,8937642	-1,2426001	-14,163629	-0,00075363548	-0,0021067711	-0,0023021088
15,433594	7	-0,935525	-1,9844966	-20,999071	0,0026317646	0,0011926461	0,0014093572
15,443359	7	-0,99515378	-2,5130191	-26,379972	-0,00081512617	-0,0022008547	-0,0023602352
15,453125	7	-1,0051674	-2,8809862	-27,999357	0,0028361327	0,0014129528	0,0016090425
15,462891	7	-1,0280964	-2,9289975	-28,433929	-0,0010754474	-0,0024539414	-0,0026314945
15,472656	7	-1,0137937	-2,8985083	-30,674637	0,0029880309	0,0015880177	0,0017781594
15,482422	7	-1,0156503	-2,8616543	-30,720512	-0,0009751108	-0,0023410334	-0,0025397583
15,492188	7	-0,99450499	-2,5880876	-28,649569	0,0027846573	0,0013561904	0,001616362
15,501953	7	-0,97403765	-2,1765599	-28,998312	-0,00093068543	-0,0023406704	-0,00251695
15,511719	7	-0,95024496	-1,8545777	-27,807354	0,0028419371	0,0013890573	0,0016126476
15,521484	7	-0,94181895	-1,7355219	-25,922935	-0,00075502839	-0,0021831254	-0,0023603817
15,53125	7	-0,932329	-1,7236958	-24,41151	0,0027360623	0,0012713159	0,0014582085
15,541016	7	-0,94452053	-1,7186444	-23,562647	-0,0008711688	-0,0023206158	-0,0025223179
15,550781	7	-0,94444335	-1,7695702	-26,269053	0,0028511211	0,001424426	0,0016742632
15,560547	7	-0,97304463	-2,1010792	-26,810915	-0,00083442655	-0,0022908193	-0,0024560078
15,570313	7	-1,0062104	-2,5946176	-27,864519	0,0026274566	0,00124304	0,0014176803
15,580078	7	-1,0439283	-3,1859388	-31,698513	-0,00056231127	-0,0019878119	-0,0021077492
15,589844	7	-1,0864151	-3,6523333	-33,628811	0,0024019997	0,00096976431	0,0011606097
15,599609	7	-1,0930741	-3,9419043	-34,518353	-0,00026292968	-0,0016864568	-0,0018196637
15,609375	7	-1,1214981	-3,9812641	-33,864452	0,001946217	0,00052478327	0,00066843937
15,619141	7	-1,0938293	-3,9781415	-32,676235	0,00036118954	-0,0010374407	-0,0012407713
15,628906	7	-1,1107669	-3,955476	-34,995789	0,001457068	4,7291833e-05	9,8099481e-05
15,638672	7	-1,0863441	-3,7388139	-34,404583	0,00043640911	-0,00086441624	-0,0010024231
15,648438	7	-1,0668657	-3,3231359	-32,635891	0,0014270678	-6,2807521e-06	3,8836624e-05
15,658203	7	-1,0414186	-3,0158479	-32,988487	0,00063104101	-0,00063376979	-0,00073423266
15,667969	7	-1,0250652	-2,8062789	-32,13007	0,0014293583	-6,0421589e-05	1,0821495e-05
15,677734	7	-1,0238844	-2,765183	-32,574924	0,0004896996	-0,00085725973	-0,00100058
15,6875	7	-1,0279024	-2,7680249	-32,226799	0,001437447	-3,0990486e-05	2,183875e-05
15,697266	7	-1,0265046	-2,7954731	-30,603167	0,00065084541	-0,0006499961	-0,00081414566
15,707031	7	-1,0495212	-2,9785421	-33,584721	0,0012661802	-0,00020167572	-0,00019305713
15,716797	7	-1,0640492	-3,4603455	-35,497303	0,00084129209	-0,00047122478	-0,00059708895
15,726563	7	-1,1210662	-3,959105	-34,539925	0,00096496008	-0,00051627995	-0,0005346617
15,736328	7	-1,1295214	-4,4042125	-36,829861	0,0013775701	-8,7855442e-05	-1,7808052e-05
15,746094	7	-1,1929033	-4,6492209	-37,357414	0,00024556849	-0,0010506531	-0,0011887242
15,755859	7	-1,1726508	-4,7272897	-38,266685	0,0017907843	0,00045456225	0,00051726715
15,765625	7	-1,1894506	-4,697751	-37,608036	-0,00023677705	-0,0017525586	-0,0017879953
15,775391	7	-1,1561972	-4,6655464	-35,862141	0,0023519262	0,00094003056	0,0010712518
15,785156	7	-1,173166	-4,5911574	-37,18581	-0,00062750443	-0,0020125441	-0,002184561
15,794922	7	-1,1395997	-4,2950478	-37,201233	0,0025194178	0,0011496398	0,0013175239
15,804688	7	-1,1271391	-4,0059109	-35,711769	-0,00060339365	-0,0020382907	-0,0022413486
15,814453	7	-1,0919871	-3,7627766	-35,477409	0,0024955841	0,0011564872	0,0013029827
15,824219	7	-1,0941567	-3,6535385	-34,996235	-0,00062507932	-0,0020271728	-0,0021586528
15,833984	7	-1,0842955	-3,6415524	-35,494118	0,0024054982	0,0010322192	0,0011848306
15,84375	7	-1,104696	-3,644372	-34,949238	-0,00065227615	-0,0020864452	-0,0022270181
15,853516	7	-1,0930532	-3,637219	-33,02224	0,0026539448	0,0012616426	0,0014567118
15,863281	7	-1,1263984	-3,8715034	-34,043549	-0,00088293565	-0,0022591215	-0,0024475097
15,873047	7	-1,129317	-4,2603459	-36,412888	0,0027866585	0,00136864	0,0015553067
15,882813	7	-1,1844063	-4,634912	-36,385338	-0,00095601287	-0,0023257821	-0,0025423323
15,892578	7	-1,219965	-4,9468131	-36,922619	0,0029710722	0,0015412321	0,0017062374
15,902344	7	-1,2456789	-5,1074939	-37,757793	-0,001162422	-0,0025347797	-0,0027287018
15,912109	7	-1,2202404	-5,1064844	-39,493629	0,0028593831	0,0014553459	0,0016358566
15,921875	7	-1,2399316	-5,0841379	-39,193333	-0,00079481548	-0,0022571601	-0,0023533839
15,931641	7	-1,2226748	-5,0623307	-37,294998	0,0027994167	0,001388534	0,0015634693
15,941406	7	-1,2079716	-4,9831128	-39,136784	-0,00089078071	-0,0022708948	-0,0025230935
15,951172	7	-1,1799982	-4,7498617	-38,986633	0,0026789363	0,0013011233	0,0014939269
15,960938	7	-1,1857352	-4,5008345	-37,292877	-0,00078297127	-0,0021958482	-0,0023594983
15,970703	7	-1,1606553	-4,338604	-36,934967	0,0027101163	0,0013380868	0,001475469
15,980469	7	-1,1462858	-4,2360477	-36,430599	-0,00083654124	-0,002218541	-0,0024032632
15,990234	7	-1,1478713	-4,2316217	-36,928879	0,002710548	0,001326988	0,0014943193
16	7	-1,1441205	-4,2312455	-36,817398	-0,00059781474	-0,0020202475	-0,0021876947
16,009766	7	-1,1530826	-4,2387757	-34,622288	0,0023222517	0,00091698102	0,001122155
16,019531	7	-1,1423743	-4,2989883	-35,819614	-0,00021830478	-0,0015823032	-0,0017599253
16,029297	7	-1,1935061	-4,4843402	-36,529171	0,0019404329	0,00050428091	0,00057082425
16,039063	7	-1,1871245	-4,7217107	-35,786816	0,00028958567	-0,0011230499	-0,0012127483
16,048828	7	-1,2162516	-4,9343204	-37,124233	0,001461761	1,9759027e-05	8,2543411e-05
16,058594	7	-1,2279904	-5,0439363	-37,155861	0,00062020443	-0,00063557265	-0,00078195496
16,068359	7	-1,2352669	-5,1223378	-37,943813	0,001445279	-4,0981104e-05	-2,7977148e-05
16,078125	8	-1,2358344	-5,0976419	-38,356987	0,00052437041	-0,0007239288	-0,00087658287
16,087891	8	-1,2411187	-5,0838113	-37,477669	0,0013541778	-7,3943229e-05	-2,1888227e-05
16,097656	8	-1,2381604	-5,0832286	-38,836319	0,00047038289	-0,00076400727	-0,00096083467
16,107422	8	-1,2354693	-5,0595489	-37,896931	0,0014461698	-9,5244031e-05	-1,2883684e-05
16,117188	8	-1,2236929	-4,9508739	-36,750847	0,00059906463	-0,00072691473	-0,00082994555
16,126953	8	-1,2158301	-4,8335466	-36,740562	0,0012392857	-0,00015139725	-0,00014236575
16,136719	8	-1,1817172	-4,7292628	-36,797337	0,00076346879	-0,00047056208	-0,0005652791
16,146484	8	-1,2030294	-4,6698141	-37,465542	0,00085877464	-0,00048912189	-0,00060217368
16,15625	8	-1,1704665	-4,636003	-37,203243	0,0013431894	-1,3007957e-06	3,0483097e-05
16,166016	8	-1,2101996	-4,6234169	-35,682377	0,00022278534	-0,0011333834	-0,0012568254
16,175781	8	-1,1726341	-4,6522803	-37,168377	0,0018895089	0,00044343877	0,00055625621
16,185547	8	-1,2072873	-4,6414886	-36,760235	-0,00030938018	-0,0016356348	-0,0018125904
16,195313	8	-1,1937711	-4,6449637	-35,654606	0,0023454539	0,00095821801	0,0011226266
16,205078	8	-1,2037137	-4,6533575	-35,964233	-0,00060689467	-0,0020151867	-0,0021935159
16,214844	8	-1,1839598	-4,6558537	-35,301502	0,0025149758	0,0010826879	0,0013034189
16,224609	8	-1,1994662	-4,6547966	-36,614948	-0,00063871406	-0,002059594	-0,0022359244
16,234375	8	-1,1968565	-4,679111	-36,789627	0,0025037099	0,0011344877	0,001298045
16,244141	8	-1,2137523	-4,6655097	-36,080963	-0,00066615589	-0,002091096	-0,0022713577
16,253906	8	-1,1903331	-4,6813912	-37,299637	0,0024783758	0,0011009391	0,0012532942
16,263672	8	-1,2162182	-4,6589766	-36,930832	-0,00062123704	-0,0020147923	-0,0022206286
16,273438	8	-1,1978745	-4,6759763	-35,5928	0,0025723635	0,0012319736	0,0013866867
16,283203	8	-1,2282302	-4,6720219	-36,370754	-0,00086836203	-0,0023020683	-0,002496928
16,292969	8	-1,1832569	-4,6684885	-36,229603	0,0028522643	0,0014893007	0,0016313342
16,302734	8	-1,2087121	-4,6613441	-36,567169	-0,00097577961	-0,0023863602	-0,0025616756
16,3125	8	-1,1975491	-4,6718259	-36,095604	0,0028418719	0,0014561036	0,0016273393
16,322266	8	-1,2148476	-4,65131	-34,902134	-0,00096629933	-0,0024305442	-0,0026328489
16,332031	8	-1,2043812	-4,6579814	-37,256611	0,0030206777	0,0016066513	0,0017739416
16,341797	8	-1,1807325	-4,6561866	-37,166031	-0,00084137695	-0,0023259232	-0,0024782785
16,351563	8	-1,1968126	-4,668602	-35,639015	0,0026646859	0,0012661066	0,0015173771
16,361328	8	-1,2050238	-4,6651201	-35,774353	-0,00084648031	-0,0022692392	-0,0025195715
16,371094	8	-1,2109611	-4,6498294	-36,36377	0,0028757197	0,0014165044	0,0016232522
16,380859	8	-1,2104374	-4,660656	-36,405399	-0,00089499261	-0,0022830875	-0,0024712386
16,390625	8	-1,1771736	-4,6451507	-36,103203	0,0026619725	0,0013312934	0,00150633
16,400391	8	-1,1859562	-4,6281095	-35,196171	-0,0007170508	-0,002080455	-0,0023163466
16,410156	8	-1,1808932	-4,6162214	-37,088303	0,0027045156	0,0013321978	0,0014800476
16,419922	8	-1,1843604	-4,5801778	-36,377739	-0,00066926825	-0,0020827246	-0,0022440634
16,429688	8	-1,1899533	-4,5121112	-35,747757	0,0023265802	0,00091123389	0,0010989628
16,439453	8	-1,1597123	-4,4747348	-35,792515	-0,00014639088	-0,0014925369	-0,0016278821
16,449219	8	-1,1719978	-4,3968601	-35,290718	0,0018682589	0,00041621824	0,00050167617
16,458984	8	-1,1487955	-4,3568106	-35,593193	0,00021964806	-0,0010809104	-0,0012416064
16,46875	8	-1,1891919	-4,2882094	-34,712646	0,0014857309	6,7772489e-05	0,00014538466
16,478516	8	-1,1515409	-4,2632685	-32,534523	0,00061255629	-0,00067436206	-0,00078834442
16,488281	8	-1,1569983	-4,2384667	-35,07793	0,0012039861	-0,00017628219	-0,00017228813
16,498047	8	-1,1481947	-4,2116504	-35,278313	0,00046921812	-0,00073579093	-0,00093367411
16,507813	8	-1,149874	-4,1830482	-34,230743	0,001502393	-6,1016181e-06	3,5918492e-05
16,517578	8	-1,1665299	-4,1987014	-34,956059	0,00058843655	-0,00061775453	-0,00081208395
16,527344	8	-1,1457727	-4,1602106	-36,313309	0,0013627026	-7,1687973e-05	-7,3370793e-05
16,537109	8	-1,1352875	-4,1444254	-37,504044	0,00054777355	-0,00066732103	-0,00080914871
16,546875	8	-1,1499721	-4,1179361	-36,185181	0,0012195179	-0,00019718951	-0,00018743842
16,556641	8	-1,1239138	-4,0813637	-33,736603	0,00092594785	-0,00043734413	-0,0004821569
16,566406	8	-1,1557925	-4,0261621	-34,757908	0,0007344702	-0,00058449409	-0,00070942636
16,576172	8	-1,121546	-3,9481688	-35,053341	0,0012787556	-7,2866969e-05	-6,5986824e-05
16,585938	8	-1,1377847	-3,8750148	-33,656639	0,00031418115	-0,0011023704	-0,0012131946
16,595703	8	-1,1010828	-3,8137829	-33,253971	0,001992251	0,00061582215	0,0007510928
16,605469	8	-1,14411	-3,7466371	-32,566936	-0,00040126193	-0,0017093988	-0,0019215959
16,615234	8	-1,1034924	-3,6918383	-34,422577	0,0023279109	0,00092780439	0,001043083
16,625	8	-1,1132473	-3,6623414	-33,260567	-0,00057270541	-0,0019929241	-0,0022170767
16,634766	8	-1,1010766	-3,6138365	-32,145103	0,0024989215	0,0010943122	0,0012994327
16,644531	8	-1,1068135	-3,6041081	-33,293869	-0,00069857581	-0,0020834731	-0,0023104139
16,654297	8	-1,1069471	-3,5591388	-32,951775	0,0025023553	0,0011042635	0,0012251853
16,664063	8	-1,1003882	-3,5349522	-31,825918	-0,00058701122	-0,0019532412	-0,0021713267
16,673828	8	-1,0869303	-3,4949169	-32,596161	0,0025458327	0,0011947211	0,001327429
16,683594	8	-1,0988424	-3,4591966	-32,265129	-0,00072801259	-0,0021388959	-0,0023519278
16,693359	8	-1,0786483	-3,4074938	-33,324883	0,0025600451	0,0012361967	0,0013421576
16,703125	8	-1,0972422	-3,3552229	-32,601582	-0,00082975434	-0,0022706548	-0,0024025135
16,712891	8	-1,0734496	-3,2748196	-30,870884	0,0028425725	0,0014648101	0,0016234213
16,722656	8	-1,0818651	-3,2289031	-31,92963	-0,0011342394	-0,0025344333	-0,002668127
16,732422	8	-1,0656724	-3,1333797	-32,392872	0,0029889743	0,00157619	0,0017298056
16,742188	8	-1,0649526	-3,0660844	-32,614601	-0,00085681566	-0,0023218358	-0,0025212665
16,751953	8	-1,0543487	-3,0051205	-32,055973	0,0027839772	0,0013607576	0,0015720266
16,761719	8	-1,0579453	-2,9474189	-31,546858	-0,00093651406	-0,0023402688	-0,0025377718
16,771484	8	-1,0495025	-2,8844888	-32,979046	0,0027248473	0,0013649547	0,0015549612
16,78125	8	-1,0547471	-2,8289428	-32,894554	-0,0007245146	-0,0021457251	-0,0023375975
16,791016	8	-1,0374987	-2,780611	-30,533932	0,0027739676	0,0013237944	0,0015158434
16,800781	8	-1,0444665	-2,7563472	-31,094625	-0,00090537395	-0,0022704194	-0,0025324593
16,810547	8	-1,0329425	-2,7031434	-31,195265	0,0027696351	0,0014257467	0,0015543608
16,820313	8	-1,0351894	-2,6498785	-31,13212	-0,00080866221	-0,0022299835	-0,0024011892
16,830078	8	-1,0268426	-2,6060214	-31,089094	0,0025888069	0,0011749672	0,0013484005
16,839844	8	-1,021381	-2,5187693	-30,749681	-0,00052372221	-0,0019542447	-0,0021066742
16,849609	8	-1,022835	-2,4584448	-32,11705	0,0023139087	0,00094749086	0,0010717444
16,859375	8	-1,0034754	-2,3750908	-31,626373	-0,00020590225	-0,0016156763	-0,0017468327
16,869141	8	-1,0144279	-2,2856016	-29,082689	0,0018178686	0,0004083204	0,0005485366
16,878906	8	-0,98840088	-2,1919279	-29,924456	0,00038722862	-0,00094982318	-0,001089919
16,888672	8	-0,99575043	-2,1132953	-29,598513	0,0014798662	-4,9600203e-06	5,0938943e-05
16,898438	8	-0,981915	-2,0250158	-27,67872	0,00047372573	-0,00075755554	-0,00092134631
16,908203	8	-0,98240316	-1,9713969	-27,514492	0,0013239667	-0,00010927804	-7,1953473e-05
16,917969	8	-0,97795755	-1,8809536	-25,447235	0,00066447508	-0,00064875919	-0,0008214385
16,927734	8	-0,96680492	-1,8424542	-25,929976	0,0013956481	-6,3337939e-05	-1,08737e-05
16,9375	8	-0,9649983	-1,7700219	-25,303457	0,00048602192	-0,00076433073	-0,00089843431
16,947266	8	-0,96128285	-1,7066455	-23,656357	0,0014012654	-4,5094494e-05	4,0855084e-05
16,957031	8	-0,95222473	-1,6504842	-24,112444	0,00055877265	-0,00066716544	-0,00085548445
16,966797	8	-0,95793039	-1,5999898	-23,564827	0,0012516528	-0,00025767542	-0,00027757115
16,976563	8	-0,93485117	-1,5093354	-22,109896	0,000859441	-0,00043887805	-0,00048451673
16,986328	8	-0,95572948	-1,4444739	-22,114645	0,00070756447	-0,00062500872	-0,00065867393
16,996094	8	-0,91965765	-1,3591205	-19,495468	0,0014898853	2,5922636e-05	8,8673696e-05
17,005859	8	-0,94220698	-1,2829951	-19,097328	0,00022744472	-0,0011140056	-0,0012660158
17,015625	8	-0,90322912	-1,1943532	-17,951242	0,001942388	0,00053563353	0,00065819389
17,025391	8	-0,92798561	-1,1026837	-15,847329	-0,00038589491	-0,0017517426	-0,0019479204
17,035156	8	-0,89709997	-1,0429487	-16,325434	0,0023854657	0,00096510316	0,0012109543
17,044922	8	-0,9086886	-0,96896464	-16,00083	-0,00059173797	-0,0020463052	-0,0022348161
17,054688	8	-0,89040756	-0,90957564	-15,448406	0,0025512662	0,0011359529	0,0013194607
17,064453	8	-0,89452147	-0,85502857	-15,35682	-0,00064364175	-0,0020496498	-0,0022351576
17,074219	8	-0,87795734	-0,80220371	-15,02037	0,0025148264	0,001117137	0,0013128083
17,083984	8	-0,87942392	-0,73806375	-15,278365	-0,0005904545	-0,0020411592	-0,0021964253
17,09375	8	-0,8641094	-0,68543625	-14,68191	0,0024588581	0,0010661022	0,0011947842
17,103516	8	-0,87134421	-0,60727894	-13,330076	-0,00073117256	-0,0021002858	-0,0023053319
17,113281	8	-0,84924132	-0,54934001	-14,218166	0,0027119573	0,0012999764	0,0015163991
17,123047	8	-0,85511178	-0,45225173	-13,699829	-0,00090182648	-0,0023132572	-0,0025102326
17,132813	8	-0,83070785	-0,38071415	-11,42811	0,0028391264	0,0014167083	0,001579605
17,142578	8	-0,83558738	-0,29361555	-9,8324757	-0,00096336566	-0,0024392989	-0,0026161508
17,152344	8	-0,81388295	-0,21686471	-8,2907639	0,0030646143	0,0016010971	0,0018441855
17,162109	8	-0,81230789	-0,14690934	-6,2599406	-0,0010885835	-0,0024695138	-0,0026857783
17,171875	8	-0,80026448	-0,092379749	-3,639534	0,0027761646	0,0013584101	0,0015760284
17,181641	8	-0,79703093	-0,019385666	-0,072363764	-0,00085957994	-0,0022306507	-0,0024581242
17,191406	8	-0,77738345	8,0186874e-05	-0,07275492	0,002781034	0,0014255659	0,0015985366
17,201172	8	-0,77775896	-0,024296623	-0,43915585	-0,00084597332	-0,0022371644	-0,0024364069
17,210938	8	-0,75917959	-0,0043356791	0,59852374	0,0026908568	0,0012258086	0,0014432354
17,220703	8	-0,75738132	-0,0081935897	1,046788	-0,00076439488	-0,002225027	-0,0023729084
17,230469	8	-0,73679715	-0,013839081	0,21753833	0,0027166358	0,0013363691	0,0015109923
17,240234	8	-0,7295081	0,0030959956	-0,33555552	-0,00088734808	-0,0022476064	-0,0024256017
17,25	8	-0,70913672	-0,027849432	-0,030454248	0,0026807189	0,001244803	0,0014697304
17,259766	8	-0,68225235	-0,010403618	0,82148242	-0,00057776103	-0,0019513799	-0,0021202862
17,269531	8	-0,66616386	-0,0065376051	-0,12388453	0,0023091175	0,00082429248	0,0010333338
17,279297	8	-0,62340587	-0,035929866	-0,36947429	-0,00016165905	-0,0015294673	-0,001657279
17,289063	8	-0,60787648	-0,012767036	0,092033297	0,001824283	0,00040808343	0,00054768712
17,298828	8	-0,55693448	-0,027214084	0,54107976	0,00033428962	-0,0010558353	-0,0011286114
17,308594	8	-0,53458542	-0,016879756	0,21340325	0,0013451932	-4,1134772e-05	-2,566172e-05
17,318359	8	-0,49026698	-0,023023132	-0,17719343	0,00055385515	-0,00071999792	-0,00085330283
17,328125	8	-0,44890672	-0,014838763	0,023525208	0,0014343057	-3,631998e-05	1,7186758e-05
17,337891	8	-0,4042232	-0,011068583	0,74464828	0,00062634458	-0,00066937297	-0,00079317228
17,347656	8	-0,35668164	-0,0026229769	-0,070575625	0,0013104767	-9,5340074e-05	-6,8723239e-05
17,357422	8	-0,30001312	-0,0095735304	-0,78476965	0,00041284281	-0,0008328025	-0,0009909597
17,367188	8	-0,23944348	0,012544356	0,15813857	0,0014773362	-2,6609341e-05	3,5178782e-05
17,376953	8	-0,16678661	-0,015402306	0,54314733	0,00056867243	-0,00069021527	-0,00081855751
17,386719	8	-0,10875791	0,0071450137	0,049620867	0,0011664857	-0,00020514708	-0,00024288092
17,396484	8	0,0064963102	0,015061721	-0,9348616	0,00080213568	-0,00040923042	-0,00048667286
17,40625	8	0,053991973	0,15093432	-1,6830862	0,00087426859	-0,00058238523	-0,00061056623
17,416016	8	0,19157857	0,89456224	-4,8722324	0,0014255182	2,3883476e-05	0,00012328506
17,425781	8	0,21975636	1,7183653	-9,6074495	0,00015465773	-0,0011655655	-0,0012932131
17,435547	8	0,31761616	2,3999045	-13,424568	0,001943856	0,00046262844	0,00064839912
17,445313	8	0,32056808	2,8577566	-14,683865	-0,00024773297	-0,0016637908	-0,0018640917
17,455078	8	0,36819309	2,9977772	-16,040672	0,0024161004	0,00099516299	0,0010954799
17,464844	8	0,35363793	2,9806263	-16,496592	-0,00068839022	-0,0020556655	-0,0022044776
17,474609	8	0,36196589	2,9467998	-17,577019	0,0025703285	0,0011360189	0,0013051366
17,484375	8	0,34177184	2,779232	-17,190725	-0,00057552848	-0,0020622995	-0,0022321399
17,494141	8	0,31529218	2,3153591	-14,506448	0,0024632071	0,0010896384	0,001306801
17,503906	8	0,26384532	1,9174464	-14,903918	-0,00072063843	-0,0021195509	-0,002274073
17,513672	8	0,27028948	1,6794196	-15,246179	0,0024754908	0,0010666405	0,0012688644
17,523438	8	0,24201989	1,6140332	-12,78894	-0,00060706044	-0,0020312418	-0,0022254726
17,533203	8	0,26412278	1,6432892	-12,454558	0,0026506376	0,0012502646	0,001446569
17,542969	8	0,25524408	1,6601807	-12,306645	-0,00095409696	-0,0023341847	-0,0025487905
17,552734	8	0,29637903	1,9495418	-14,529135	0,0028896567	0,0014467216	0,0016348962
17,5625	8	0,32521605	2,4889517	-16,203672	-0,00098810601	-0,0023898771	-0,0025737155
17,572266	8	0,37506074	3,1008534	-16,378351	0,0028571687	0,0015111498	0,0016446749
17,582031	8	0,40519744	3,6022613	-20,174234	-0,0010776365	-0,0024603277	-0,0026835576
17,591797	8	0,43680698	3,9814684	-22,619349	0,0029328088	0,001535813	0,0016932304
17,601563	8	0,44872731	4,1115909	-22,217743	-0,00086210808	-0,0022419742	-0,0024556478
17,611328	8	0,45555741	4,071167	-22,617113	0,0026723079	0,0012907956	0,0014196816
17,621094	8	0,43916643	4,0412869	-22,255796	-0,00092801807	-0,0022941218	-0,0025477952
17,630859	8	0,4354322	3,86026	-23,112371	0,0028542923	0,0014264737	0,0015908923
17,640625	8	0,40060997	3,4054167	-21,748245	-0,00085565675	-0,0022642959	-0,0024900069
17,650391	8	0,38159251	2,9977057	-20,32131	0,0026722157	0,001304823	0,0014538962
17,660156	8	0,35945415	2,7295871	-21,507013	-0,0007120365	-0,002072175	-0,002322797
17,669922	8	0,35636663	2,6676996	-21,760538	0,002565077	0,0011982643	0,0013649787
17,679688	8	0,36128998	2,6858549	-20,333826	-0,0005909446	-0,0020171257	-0,002235289
17,689453	8	0,3516081	2,682121	-20,739008	0,0023016843	0,00094751565	0,0010562097
17,699219	8	0,38517237	2,9019296	-21,074284	-0,00011873381	-0,0014199566	-0,0016212263
17,708984	8	0,39750785	3,4240658	-22,45713	0,0018069169	0,00042916974	0,00049596821
17,71875	8	0,44861257	3,9485159	-24,892185	0,00029157178	-0,0010465556	-0,0011922056
17,728516	8	0,46931565	4,4325943	-23,636856	0,0014897437	9,6729709e-05	0,0001287926
17,738281	8	0,50110877	4,7376852	-25,543068	0,00063026877	-0,00067480578	-0,0007796089
17,748047	8	0,51267862	4,8262959	-26,230719	0,0012748608	-8,1318285e-05	-9,334879e-05
17,757813	8	0,50819963	4,7982664	-26,035086	0,00048875989	-0,00076327036	-0,00089657528
17,767578	8	0,50500572	4,7765155	-26,910324	0,0014576828	-2,7168717e-05	3,2735443e-05
17,777344	8	0,49211532	4,6258736	-25,375374	0,00048456361	-0,00070948998	-0,00086099701
17,787109	8	0,46747357	4,1553602	-25,512836	0,0014156343	-6,3317275e-05	-2,0846019e-05
17,796875	8	0,4464075	3,7882025	-25,9687	0,00067791034	-0,00065230252	-0,00083814573
17,806641	8	0,4164502	3,530654	-22,761673	0,0012135054	-0,00020583204	-0,00019135856
17,816406	8	0,42856872	3,4141724	-23,285374	0,00091384177	-0,00041029649	-0,00056155608
17,826172	8	0,40364325	3,4116433	-23,869202	0,00062239426	-0,00063086092	-0,00075466925
17,835938	8	0,43295175	3,445472	-23,876858	0,0013899166	-8,6874934e-08	1,2014134e-05
17,845703	8	0,40899843	3,5448329	-25,010426	0,00011464112	-0,0012963383	-0,0013819033
17,855469	8	0,46753615	3,980181	-25,366936	0,0020748591	0,00059996627	0,00077040389
17,865234	8	0,4734233	4,4232817	-26,652496	-0,00039744788	-0,0017633546	-0,0019330245
17,875	8	0,52396685	4,8480873	-26,024189	0,0023390562	0,00097594172	0,0011414253
17,884766	8	0,52591115	5,1573524	-26,281681	-0,00059760531	-0,0020166398	-0,002209381
17,894531	8	0,54777622	5,2647128	-27,777403	0,0024977166	0,0010838078	0,0012693413
17,904297	8	0,5408293	5,2552347	-27,863514	-0,00067121704	-0,0020705173	-0,0022326612
17,914063	8	0,54334521	5,2393098	-27,657543	0,0024518417	0,0010578388	0,0012400334
17,923828	8	0,52618027	5,1427159	-28,335751	-0,00061223784	-0,002063541	-0,0021837621
17,933594	8	0,51984251	4,8040652	-27,816183	0,002559375	0,0011970305	0,0013684434
17,943359	8	0,48003018	4,4578938	-27,606804	-0,00072599237	-0,0021686947	-0,0022913653
17,953125	8	0,47866374	4,1555662	-27,004759	0,0026499294	0,0012304767	0,001412894
17,962891	8	0,44854999	4,0033455	-24,615135	-0,00084104796	-0,0023248997	-0,0024625182
17,972656	8	0,46574831	3,9760623	-25,896057	0,0028733874	0,001492652	0,0016399848
17,982422	8	0,45085102	3,997031	-26,929434	-0,0010890282	-0,0024986437	-0,0026672389
17,992188	8	0,46619892	3,9977109	-26,018377	0,0028995227	0,0015532451	0,0016955138
18,001953	8	0,47522157	4,224628	-27,467106	-0,00093373988	-0,0023702378	-0,0024812385
18,011719	8	0,5051747	4,6354561	-27,25292	0,0028813421	0,0014172929	0,0016544379
18,021484	8	0,52559406	4,9903412	-28,946568	-0,00099773565	-0,0023504726	-0,0025844532
18,03125	8	0,54721922	5,2645721	-28,661919	0,0026524307	0,0012941377	0,0014959251
18,041016	8	0,55208623	5,4596877	-26,734695	-0,00076476624	-0,0021833703	-0,0023420311
18,050781	8	0,56574851	5,4608383	-28,489866	0,0028312148	0,0014094613	0,0015842137
18,060547	8	0,55645257	5,4472599	-28,549154	-0,00097266247	-0,0023494069	-0,002586755
18,070313	8	0,56034952	5,4190202	-27,501528	0,0028098172	0,0013751056	0,0015722441
18,080078	9	0,5430761	5,245851	-28,553009	-0,00077943312	-0,0022539464	-0,0024199579
18,089844	9	0,52336812	4,8922892	-27,507282	0,0025427954	0,0011726847	0,0013486414
18,099609	9	0,50752789	4,5818024	-27,578417	-0,00054901006	-0,0019237607	-0,0020962709
18,109375	9	0,48317611	4,3631296	-26,551411	0,0022781787	0,00084911985	0,0010593964
18,119141	9	0,4941681	4,2635608	-25,22802	-3,9251754e-05	-0,0014584652	-0,0016171237
18,128906	9	0,4734233	4,2542815	-27,487333	0,0017167547	0,00038842059	0,0003991494
18,138672	9	0,4944101	4,263813	-27,056393	0,00031622482	-0,00088396424	-0,0011128671
18,148438	9	0,48352033	4,2798777	-25,925171	0,0015091641	1,4504039e-05	0,00010247535
18,158203	9	0,50311565	4,4198899	-26,014355	0,00048368544	-0,00075502193	-0,00089650892
18,167969	9	0,51476061	4,7209592	-26,708822	0,0012425623	-0,0001063518	-0,0001199872
18,177734	9	0,52859813	4,9660716	-28,408169	0,00054251513	-0,00075596909	-0,00089195534
18,1875	9	0,54601133	5,1828461	-28,452818	0,0014896506	2,4323526e-05	6,7825458e-05
18,197266	9	0,55256605	5,285387	-26,45418	0,00053454348	-0,00076234544	-0,00087195303
18,207031	9	0,55245548	5,2829962	-28,488132	0,0013594601	-0,00010053656	-6,2589643e-05
18,216797	9	0,55777311	5,2822561	-28,578602	0,00055568805	-0,00067634712	-0,00083245826
18,226563	9	0,5422312	5,286737	-27,301479	0,0011986119	-0,00022923632	-0,00022012711
18,236328	9	0,55474609	5,1916561	-26,587677	0,00093430746	-0,00044020257	-0,00048286864
18,246094	9	0,5152759	5,049695	-26,079956	0,00068212074	-0,0006540888	-0,0007909885
18,255859	9	0,53087205	4,8138819	-27,248505	0,0014742523	7,4737691e-05	7,6043398e-05
18,265625	9	0,48842907	4,6263452	-27,144737	0,00010886226	-0,0012031123	-0,001352716
18,275391	9	0,51243246	4,4868388	-24,768188	0,0020044215	0,00066071801	0,00078847102
18,285156	9	0,48127562	4,4343753	-26,623886	-0,00044082262	-0,0019029127	-0,0020563987
18,294922	9	0,50149053	4,4415555	-26,570856	0,0023497141	0,00094610773	0,001106564
18,304688	9	0,48664749	4,4390306	-25,762281	-0,00058605795	-0,0020123206	-0,0021915007
18,314453	9	0,49872845	4,4243011	-26,370975	0,0024718931	0,0010696449	0,0012519943
18,324219	9	0,49230725	4,4479351	-25,457796	-0,00067481707	-0,0020923677	-0,0022394909
18,333984	9	0,50465941	4,494668	-27,993433	0,0024794713	0,001046554	0,0012857608
18,34375	9	0,49910814	4,547277	-27,777292	-0,0005075612	-0,0019541997	-0,0021620758
18,353516	9	0,51442057	4,6001692	-25,358387	0,0025060195	0,0011362879	0,001225119
18,363281	9	0,50106287	4,6252961	-26,388689	-0,00076094986	-0,0021943988	-0,0023924052
18,373047	9	0,51793367	4,6413164	-26,49095	0,0027072234	0,001304195	0,0014655488
18,382813	9	0,50145298	4,6350594	-25,448744	-0,00083588739	-0,0022598424	-0,0024613074
18,392578	9	0,51619798	4,6314316	-25,245901	0,0028611133	0,0014640848	0,0016004132
18,402344	9	0,50209969	4,6274767	-25,194548	-0,0010608374	-0,0024368817	-0,0026471412
18,412109	9	0,51319599	4,6260457	-26,767887	0,003022051	0,0015957253	0,0018128692
18,421875	9	0,50510585	4,6180558	-26,756712	-0,0010609399	-0,0024405655	-0,0026175256
18,431641	9	0,50534576	4,6112857	-24,512651	0,0027217825	0,0013579922	0,0015692033
18,441406	9	0,49782515	4,5440984	-26,20155	-0,00085769896	-0,0022165743	-0,0023638569
18,451172	9	0,50027013	4,5110922	-27,056225	0,0027701058	0,0014466438	0,0015829126
18,460938	9	0,49201518	4,4510965	-25,901031	-0,00080034696	-0,0022045495	-0,0024123206
18,470703	9	0,4962793	4,3840671	-25,392864	0,0026301558	0,0012571091	0,0014775699
18,480469	9	0,48299879	4,3058414	-23,862553	-0,00085093611	-0,0021939971	-0,0024658348
18,490234	9	0,48439443	4,2561526	-25,080946	0,0027063137	0,0013318423	0,001507196
18,5	9	0,47762692	4,2246132	-25,902987	-0,00090828538	-0,0022584	-0,0024862001
18,509766	9	0,47540516	4,1952095	-23,626461	0,0026929472	0,0012885251	0,0014449543
18,519531	9	0,48226655	4,1442337	-26,056152	-0,0005053893	-0,0019311333	-0,0021326547
18,529297	9	0,46911538	4,1435952	-25,995411	0,0022273883	0,00077949371	0,00095884735
18,539063	9	0,48425466	4,1469932	-26,223566	-0,0001161253	-0,0014781811	-0,001625607
18,548828	9	0,46587348	4,1215005	-25,337711	0,0017749548	0,00039779261	0,00053854735
18,558594	9	0,48311144	4,0942235	-24,508406	0,00036726962	-0,00092720147	-0,0010827348
18,568359	9	0,4683581	4,069809	-25,415998	0,0012928437	-5,5785349e-05	-0,00010103504
18,578125	9	0,46857506	4,0318527	-25,74334	0,00048512104	-0,00071332743	-0,00091030414
18,587891	9	0,46443403	3,9608922	-23,980402	0,0014818108	-6,4461638e-05	5,6558638e-05
18,597656	9	0,46108782	3,8987789	-25,181583	0,00057446852	-0,0006672414	-0,00084725855
18,607422	9	0,45875549	3,8321326	-25,878567	0,0013667847	-7,9868332e-05	-4,9782793e-05
18,617188	9	0,45268059	3,7520247	-25,446285	0,00050561194	-0,00076154451	-0,00094509631
18,626953	9	0,4443714	3,6719344	-24,983437	0,0013730699	-4,3349428e-05	-4,7153771e-05
18,636719	9	0,4454124	3,6460164	-24,398882	0,00065406226	-0,00065603282	-0,00080746692
18,646484	9	0,42970568	3,5899444	-25,072731	0,0011567514	-0,00027264585	-0,00029812174
18,65625	9	0,4457587	3,5625131	-25,274233	0,00090102747	-0,00034407174	-0,00043423881
18,666016	9	0,42148411	3,5530169	-23,639202	0,00078282057	-0,00063486863	-0,00068542152
18,675781	9	0,44962019	3,5316241	-25,634598	0,0015317006	0,00015271056	0,0001701946
18,685547	9	0,41584522	3,484149	-24,667662	3,7375139e-05	-0,0012932082	-0,0014632706
18,695313	9	0,44308215	3,4690778	-23,70676	0,0020427206	0,0006701565	0,00072726276
18,705078	9	0,41225493	3,4480314	-24,519079	-0,00041346945	-0,0017956893	-0,0020342709
18,714844	9	0,43168753	3,3949633	-23,836903	0,0024065971	0,00098600122	0,0011637496
18,724609	9	0,41143507	3,3069901	-24,64369	-0,00065837835	-0,0020991156	-0,0022344494
18,734375	9	0,41600376	3,2560568	-23,988728	0,0024827737	0,0011046153	0,0013401946
18,744141	9	0,40247291	3,1843886	-21,895823	-0,00062549626	-0,0020360695	-0,0021635047
18,753906	9	0,40750265	3,0710547	-22,464506	0,0024867118	0,0010881464	0,0012726326
18,763672	9	0,38854778	2,995683	-21,965839	-0,00061190274	-0,0020490927	-0,0022351672
18,773438	9	0,39532363	2,9369917	-22,073183	0,0024363126	0,0010908112	0,0012416093
18,783203	9	0,37520677	2,8593948	-22,612196	-0,00065479084	-0,0020612576	-0,0022959497
18,792969	9	0,39163321	2,803129	-21,522549	0,0027063615	0,0013211682	0,0015004604
18,802734	9	0,36741078	2,7576072	-22,837389	-0,0009541866	-0,002365774	-0,0025451088
18,8125	9	0,38106263	2,7055943	-22,835043	0,0028734147	0,0014693956	0,0016608317
18,822266	9	0,364317	2,6573956	-21,552946	-0,0010080355	-0,0024042118	-0,002618222
18,832031	9	0,37101984	2,5976734	-23,394394	0,0028801225	0,0014915377	0,0017059118
18,841797	9	0,35847574	2,5642011	-22,163094	-0,0011006908	-0,0024523232	-0,0026671244
18,851563	9	0,35824209	2,4904616	-22,129341	0,0029168855	0,0014922224	0,001713277
18,861328	9	0,35187304	2,4231777	-21,828432	-0,00082863984	-0,0022293117	-0,0024465388
18,871094	9	0,35239875	2,3550858	-20,155069	0,0027256175	0,0013649781	0,0015199252
18,880859	9	0,33480406	2,2681389	-20,376799	-0,00098910811	-0,0023579029	-0,002559925
18,890625	9	0,33242792	2,162015	-20,627863	0,0027487939	0,0013487336	0,0015790886
18,900391	9	0,31361699	2,0866299	-19,046701	-0,00075945508	-0,0022102592	-0,0024340353
18,910156	9	0,31172484	1,9988109	-19,532461	0,0027136174	0,0012209914	0,0014116905
18,919922	9	0,31118244	1,9165163	-18,385704	-0,00064231025	-0,0020740649	-0,0022973372
18,929688	9	0,30278146	1,8256629	-16,400423	0,0026159117	0,0011314274	0,0013234667
18,939453	9	0,3084141	1,7746822	-16,045645	-0,00043150247	-0,0018673028	-0,0020866825
18,949219	9	0,28932989	1,7153819	-15,076418	0,002197546	0,000790752	0,00097115664
18,958984	9	0,28935701	1,6378982	-15,508812	-1,2670207e-05	-0,0013337675	-0,0014844249
18,96875	9	0,25884062	1,5844663	-15,189462	0,0017676745	0,00028639619	0,00037224314
18,978516	9	0,29148281	1,5386517	-13,259221	0,00032490617	-0,00098889973	-0,001084483
18,988281	9	0,25690049	1,4511092	-14,272872	0,0013684005	-1,6369013e-05	8,0616846e-05
18,998047	9	0,25936216	1,3835907	-14,035888	0,00067400368	-0,00068432913	-0,00077623868
19,007813	9	0,24490923	1,3233514	-12,467857	0,0013540438	-9,3382841e-05	-6,4102278e-06
19,017578	9	0,23798943	1,2380915	-11,369996	0,00049289095	-0,00071841059	-0,00088156661
19,027344	9	0,23121983	1,1509604	-10,254029	0,0014269964	-6,2406471e-05	-1,5220176e-05
19,037109	9	0,2364707	1,0626779	-10,829419	0,00048639782	-0,00071023969	-0,00090889685
19,046875	9	0,21746367	0,99470502	-9,7543001	0,0013790819	-0,00010300777	-4,8187321e-05
19,056641	9	0,22078276	0,89611936	-7,65061	0,00070061791	-0,00057976897	-0,00069726323
19,066406	9	0,19535452	0,81695867	-7,9273806	0,0011618671	-0,00024045235	-0,00029588328
19,076172	9	0,20902514	0,7604968	-7,6495485	0,00097834144	-0,00036270023	-0,000443589
19,085938	9	0,17402142	0,69681245	-6,3169374	0,00074886816	-0,00062685431	-0,00073739095
19,095703	9	0,20925462	0,61706674	-5,6646018	0,0014444157	0,00012646888	0,00018025757
19,105469	9	0,15840024	0,59033495	-4,3968668	3,2447133e-06	-0,001422646	-0,0015673273
19,115234	9	0,1865989	0,52743322	-5,0809979	0,002089588	0,00065185421	0,00080357189
19,125	9	0,15542746	0,46773759	-3,6723912	-0,0004652635	-0,0018154427	-0,0019602745
19,134766	9	0,15990227	0,39920685	-0,89893115	0,0024477248	0,0010002943	0,0012225129
19,144531	9	0,13740301	0,33585644	-1,8113852	-0,00064871938	-0,0020643026	-0,0022269036
19,154297	9	0,14162958	0,26912698	-1,1286511	0,0025126461	0,0011339859	0,001300302
19,164063	9	0,10166913	0,19491333	-0,37014484	-0,00062070269	-0,0020291663	-0,0021459437
19,173828	9	0,12401193	0,11385447	-0,24598092	0,0024223293	0,0010067658	0,0012384467
19,183594	9	0,089573562	0,050521921	0,42915344	-0,00066647807	-0,0020770575	-0,0021953529
19,193359	9	0,084556341	-0,021498185	0,19820407	0,0025768108	0,0011494679	0,0013780975
19,203125	9	0,013259649	0,016885903	-0,0087730587	-0,00068576081	-0,002086872	-0,002285328
19,212891	9	0,074486434	-0,015388057	0,79734254	0,0026269653	0,0012554954	0,001465893
19,222656	9	0,022321939	-0,0034804456	1,0000728	-0,00093849003	-0,0023742723	-0,0024818932
19,232422	9	0,038057864	0,012060441	0,13802201	0,0029382494	0,0014991396	0,0017183138
19,242188	9	-0,024335086	-0,029242504	0,27582049	-0,0010638698	-0,002473569	-0,0026888675
19,251953	9	-0,030556023	0,018418115	0,86434186	0,0028751802	0,0014299683	0,0016208105
19,261719	9	-0,068630576	-0,0048768707	0,82271171	-0,0009109386	-0,0023641707	-0,002540943
19,271484	9	-0,093894005	-0,0074506737	0,0083260238	0,0028844019	0,0014482078	0,0017193712
19,28125	9	-0,13880491	0,01579877	0,07102266	-0,00090506923	-0,0023367645	-0,0024779816
19,291016	9	-0,18180698	0,009642262	1,1599436	0,0026323241	0,001272398	0,0014419678
19,300781	9	-0,22341549	-0,0062967651	0,57063997	-0,00082645251	-0,0022577089	-0,0024624667
19,310547	9	-0,27380258	0,016526878	-0,26537105	0,002809009	0,0013695024	0,0016116588
19,320313	9	-0,330953	0,0047869049	-0,012181699	-0,00091823074	-0,002348704	-0,0025318784
19,330078	9	-0,36416262	0,01109764	0,85378063	0,0027521634	0,0013381975	0,0015418933
19,339844	9	-0,41106582	-0,016330462	0,62204897	-0,00074403075	-0,0021293063	-0,0023019877
19,349609	9	-0,46151757	-0,012499932	-0,41479245	0,002467403	0,0010695631	0,001259234
19,359375	9	-0,50320327	-0,0045251101	0,067837536	-0,00048245114	-0,0019439631	-0,0020827055
19,369141	9	-0,57025254	-0,010196026	0,53364784	0,0022379293	0,00081414031	0,0009672172
19,378906	9	-0,6087631	-0,015665218	0,7955544	-3,2267053e-05	-0,0013916362	-0,0014988361
19,388672	9	-0,68610966	-0,025545526	-0,64065683	0,0016673646	0,00023945453	0,00029908214
19,398438	9	-0,73141068	-0,036466308	-1,386758	0,00042326254	-0,00089107384	-0,00095422356
19,408203	9	-0,80119282	-0,31623536	-6,3887982	0,001531533	2,9622024e-05	0,00018687861
19,417969	9	-0,85510552	-0,9022997	-9,8334808	0,0005336047	-0,00074920058	-0,00086577749
19,427734	9	-0,91625512	-1,6863374	-16,953573	0,0012677698	-0,00018289516	-0,00014158781
19,4375	9	-0,97238332	-2,3211629	-22,722111	0,00051534729	-0,00079656689	-0,00091625529
19,447266	9	-1,0021362	-2,7841077	-23,917761	0,001511541	-1,5620317e-05	0,00014248501
19,457031	9	-1,0167331	-2,9352756	-25,366041	0,00057997461	-0,00068109296	-0,00075810158
19,466797	9	-1,0217462	-2,9136326	-26,287157	0,001336279	-0,0001085308	-9,8152268e-05
19,476563	9	-1,0108898	-2,8765874	-26,296936	0,00063403184	-0,00068627053	-0,00071253441
19,486328	9	-1,0122082	-2,7393284	-26,192665	0,0011913041	-0,00029444898	-0,00030822164
19,496094	9	-0,96699685	-2,2992592	-25,429354	0,0010083739	-0,00036809724	-0,00041461579
19,505859	9	-0,97116709	-1,9667314	-25,90131	0,00062710838	-0,00076698535	-0,00087050669
[truncated: 126,010 more rows]
