# Supplementary material for: Medial open wedge osteotomy yields comparable stability to lateral open wedge procedure on the distal femur
Source: PLoS One. 2024 Sep 25;19(9):e0310869. doi: 10.1371/journal.pone.0310869 (PMC11423964; doi:10.1371/journal.pone.0310869)
Supplement: S1 File — This file contains all raw data in csv format as it was stored on the testing machine. (ZIP) [file pone.0310869.s001.zip › Specimens/M4_Torsion/specimen.log]

(07/13/2021 11:36:28) Information [Stmgr] "Manueller Sollwert aktiviert: Axial Weg"
(07/13/2021 11:36:34) Information [Stmgr] "Manueller Sollwert deaktiviert: Axial Weg"
(07/13/2021 11:36:41) Information [Stmgr] "Regelart umgestellt auf: Torsional Winkel"
(07/13/2021 11:36:41) Information [Stmgr] "Manueller Sollwert aktiviert: Torsional Winkel"
(07/13/2021 11:36:45) Information [Stmgr] "Manueller Sollwert deaktiviert: Torsional Winkel"
(07/13/2021 11:36:48) Information [MPT Runtime] "Prozedur beginnt: Zyklische_Torsion_axial_load.000"
(07/13/2021 11:36:48) Information [Stmgr] "Test wird ausgeführt"
(07/13/2021 11:36:49) Information [MPT Runtime] "Läuft"
(07/13/2021 11:57:38) Information [MPT Runtime] "Übergang nach Stopp"
(07/13/2021 11:57:38) Information [Stmgr] "Test angehalten."
(07/13/2021 11:57:38) Information [MPT Runtime] "Angehalten
 Laufzeit:  00:20:50 
 Kanalzähler:
    Axial -          1  Zyklen
    Torsional -        300  Zyklen"
