# Supplementary material for: Medial open wedge osteotomy yields comparable stability to lateral open wedge procedure on the distal femur
Source: PLoS One. 2024 Sep 25;19(9):e0310869. doi: 10.1371/journal.pone.0310869 (PMC11423964; doi:10.1371/journal.pone.0310869)
Supplement: S1 File — This file contains all raw data in csv format as it was stored on the testing machine. (ZIP) [file pone.0310869.s001.zip › Specimens/M4_Zerstoerung/specimen.dat]

MTS793|MPT|DEU|1|2|,|.|:|49|1|1|A
Datenerfassung						Zeit:	10,018555	Sec	13.07.2021 13:29:48
Axial Z�hler	Axial Weg	Axial Kraft	Aux Input 1	Aux Input 2	Aux Input 3
segments	mm	N	V	V	V
0	-0,00064112246	0,33667311	-0,0031351782	-0,0032545638	-0,0029341811
0	-0,00013038516	0,98241496	0,00030577241	0,00015227706	0,00089501112
0	3,1664968e-05	0,89624894	-0,0028435611	-0,0029506888	-0,0025859524
0	0,00016875565	0,50654638	3,8931175e-05	-0,00011212662	0,00067250617
0	-0,00036656857	0,04677102	-0,0024717143	-0,0025627711	-0,0021000635
0	-0,001103431	0,24190173	-0,00044442451	-0,00057425455	9,2798982e-05
0	-0,001271069	1,0270066	-0,0020037126	-0,0019815774	-0,0015656581
0	-0,00065229833	0,39082021	-0,00085802434	-0,0010588653	-0,00043356881
0	-0,0023942441	-0,027604401	-0,0018878304	-0,0018558308	-0,001436719
0	-0,0035077333	0,1994893	-0,0011543251	-0,0012215665	-0,00068428816
0	-0,0028561801	0,42663887	-0,0016982458	-0,0016564691	-0,0012237319
0	-0,003407523	-0,1055561	-0,00093724002	-0,001096021	-0,00047746301
0	-0,0042226166	-0,44418499	-0,0018702578	-0,0018181272	-0,0013607559
0	-0,0048346817	0,046044588	-0,0011081626	-0,0012058708	-0,00071233191
0	-0,0048395246	0,49682334	-0,001693839	-0,0016519108	-0,0012150537
0	-0,0057306141	0,013187528	-0,0012024455	-0,0013600604	-0,00076314586
0	-0,0055421144	-0,65155327	-0,0014684779	-0,0014644579	-0,00093491981
0	-0,0073444098	0,42518601	-0,0017100706	-0,0018059696	-0,0012565252
0	-0,0069517642	0,65200031	-0,00085409678	-0,0010370322	-0,00038355697
0	-0,007757172	0,11192635	-0,0022287488	-0,0022339695	-0,0018112559
0	-0,0086572021	-0,69620085	-0,00038075596	-0,00050260633	0,00017755521
0	-0,008861348	0,22821128	-0,0028527083	-0,0029475626	-0,0025572106
0	-0,0088408589	0,24424866	7,4038689e-06	-0,00011083794	0,0006435028
0	-0,0098578632	-0,17037615	-0,0030434867	-0,0031401243	-0,0027952963
0	-0,010200962	-0,56387854	0,00015770143	2,3912689e-05	0,00078746217
0	-0,010670349	0,17238781	-0,0030737482	-0,0031659701	-0,0027789064
0	-0,011282787	0,24592504	9,4866846e-05	2,8060276e-06	0,00075729936
0	-0,012360513	-0,48542395	-0,0029229443	-0,0030000356	-0,0026713519
0	-0,011509657	-0,97548592	-1,0245858e-05	-0,0001035587	0,00061922934
0	-0,013134629	-0,41864812	-0,0030761845	-0,0031907575	-0,0028387676
0	-0,012658909	0,17724931	0,00024783556	0,00018268658	0,00091889204
0	-0,01299344	-0,46508387	-0,0032628602	-0,0033813524	-0,0030290985
0	-0,01338236	-1,0536052	0,00040836268	0,00030608286	0,0010694902
0	-0,01452975	-0,060796738	-0,0034160723	-0,0035139581	-0,0031400046
0	-0,01582019	0,2601184	0,00057755678	0,00051825214	0,0012500611
0	-0,015633926	-0,69983304	-0,0035254334	-0,0036570961	-0,0032240045
0	-0,015605614	-0,84590167	0,00041007603	0,00030712664	0,0010234142
0	-0,016476586	-0,43826178	-0,0031727855	-0,0033132257	-0,0029583094
0	-0,01703538	-0,0048615038	0,00049007928	0,00038103812	0,0010826124
0	-0,0179369	-0,67982823	-0,0032876336	-0,0033745866	-0,0030478854
0	-0,017777085	-1,0269508	0,00029223898	0,00016767638	0,00094252633
0	-0,017894432	0,11136755	-0,0032257163	-0,0033288028	-0,0029225633
0	-0,018294901	0,10678545	0,00040140003	0,00028601137	0,0010659033
0	-0,018862262	-0,88412315	-0,0032454783	-0,0033525412	-0,0029737523
0	-0,019264966	-1,3226643	0,00035385339	0,00019457238	0,00096332072
0	-0,019253418	-0,52392483	-0,0030149049	-0,0030707903	-0,0027516412
0	-0,02078414	-0,30566007	-8,0765312e-05	-0,00024927256	0,00050800154
0	-0,021266192	-1,2614764	-0,002604126	-0,0026937164	-0,0022886815
0	-0,021245331	-1,3789349	-0,00049390394	-0,00057640031	0,00015632386
0	-0,022014976	-0,74381006	-0,0021355459	-0,0022239075	-0,0017363119
0	-0,022709742	-0,31387433	-0,0010370018	-0,0011155584	-0,00056599639
0	-0,023274124	-0,982862	-0,0016865006	-0,0016991515	-0,0012364757
0	-0,024073571	-1,6025081	-0,0010103437	-0,0011336013	-0,00060022459
0	-0,023398548	-0,57080758	-0,0018070684	-0,0017824965	-0,0013487432
0	-0,024342909	-0,7173233	-0,0011501852	-0,001269387	-0,00067435985
0	-0,025232881	-1,3559685	-0,0018403166	-0,0018065523	-0,0013808472
0	-0,026060268	-1,7418712	-0,00097948965	-0,0011611521	-0,00055103423
0	-0,025963411	-0,6038323	-0,0018245636	-0,0017734598	-0,0013571507
0	-0,026244298	-0,46463683	-0,0012166405	-0,0013055974	-0,00080828421
0	-0,027142093	-1,2867339	-0,001521904	-0,001438366	-0,0010004877
0	-0,026839972	-1,519192	-0,0015215136	-0,0016386911	-0,0011618071
0	-0,02825819	-1,0874122	-0,0010439228	-0,0010750243	-0,00050790596
0	-0,02881363	-0,20530075	-0,0023102844	-0,0023378967	-0,0019593029
0	-0,028827414	-1,1770427	-0,0003818683	-0,00057280064	0,0001862323
0	-0,029516593	-1,6779453	-0,0027165085	-0,0027552189	-0,0024020318
0	-0,029898435	-0,83522868	-8,5543143e-05	-0,00014850975	0,00063036627
0	-0,030358508	-0,39177015	-0,0030572151	-0,0031118868	-0,0027296741
0	-0,030741096	-1,6481615	0,00015922487	6,82393e-05	0,00078703667
0	-0,031341612	-1,614578	-0,0030267816	-0,0031945561	-0,0028179216
0	-0,032069907	-1,2141466	5,2623363e-05	-4,0055147e-05	0,00072502374
0	-0,032327324	-0,66155565	-0,0030414606	-0,0031550084	-0,0027949954
0	-0,032621995	-1,1970475	0,00011187483	-8,1586404e-06	0,0007409596
0	-0,033012033	-2,1615252	-0,0030367412	-0,0031424637	-0,002735052
0	-0,034415349	-1,233928	0,00017924423	0,00012187956	0,00084960455
0	-0,03448911	-0,97414482	-0,0033624126	-0,0034221783	-0,0030616522
0	-0,034465268	-1,9173883	0,00050785544	0,00042965778	0,0011072431
0	-0,03448911	-1,7273426	-0,0034012026	-0,0035292902	-0,0031563044
0	-0,035321712	-1,4239178	0,00049097638	0,0003162025	0,0010559144
0	-0,035665184	-1,3635681	-0,003389592	-0,0035201667	-0,0031420067
0	-0,036237389	-2,0100923	0,00060148118	0,00046880567	0,0012180435
0	-0,03772676	-2,1119602	-0,0033460888	-0,0034184686	-0,0031184803
0	-0,037450343	-1,499746	0,00029895338	0,00020417228	0,00089768466
0	-0,03776513	-1,3178028	-0,0032448368	-0,0033862691	-0,0030143056
0	-0,038512424	-2,5054069	0,00048746646	0,00037602792	0,0011165845
0	-0,039152801	-2,1645985	-0,0032775577	-0,0033714408	-0,0030694685
0	-0,039676204	-1,808647	0,00033182514	0,00021384827	0,00096630072
0	-0,040255859	-1,5380234	-0,0030437219	-0,003188086	-0,0028183374
0	-0,040790439	-2,3830869	0,00016142018	8,9280627e-05	0,00079334358
0	-0,040585175	-2,2019818	-0,0030312228	-0,0031053298	-0,0027338983
0	-0,04157275	-2,1311827	-3,3435354e-05	-0,00015446611	0,00054655859
0	-0,042198226	-1,7812662	-0,0025432822	-0,0026515219	-0,0023089815
0	-0,042789429	-2,8256514	-0,00049801008	-0,00065092579	-3,660989e-07
0	-0,042692199	-2,3189931	-0,0021592174	-0,0021741106	-0,0017308251
0	-0,043338165	-1,6876124	-0,00092293572	-0,00096609071	-0,00042377188
0	-0,043294951	-1,7404184	-0,0018235951	-0,0018767912	-0,0013836618
0	-0,043731555	-2,9762461	-0,0011388619	-0,0013192566	-0,00071949518
0	-0,044837222	-2,7029963	-0,001784079	-0,0017439432	-0,0013228331
0	-0,045282021	-1,9583478	-0,0010169307	-0,0012024879	-0,00056585879
0	-0,045877323	-2,1701307	-0,0018442695	-0,0017711956	-0,0013599582
0	-0,04587397	-3,1441636	-0,0009811864	-0,0011768249	-0,00059682236
0	-0,046632811	-2,7222185	-0,0017995475	-0,0017207125	-0,001299444
0	-0,047247484	-2,0673127	-0,0012146431	-0,001368727	-0,00074140844
0	-0,047996268	-2,5591068	-0,0014778976	-0,0015573581	-0,0010235352
0	-0,048526004	-2,3877249	-0,0016394268	-0,0016449088	-0,0011162367
0	-0,0480216	-3,0688941	-0,0010380053	-0,0011372424	-0,00052283972
0	-0,049285591	-2,4239347	-0,0021218525	-0,0022217315	-0,001806072
0	-0,049936026	-2,2095256	-0,00042682543	-0,00054841151	0,00013583931
0	-0,050205737	-3,6488101	-0,0027777967	-0,0028534695	-0,0024853651
0	-0,050864741	-2,9177964	-9,0665126e-05	-0,00015945418	0,00054857519
0	-0,051354989	-2,1510198	-0,0030540274	-0,0031381648	-0,0027372402
0	-0,052633137	-2,6634336	5,7379366e-05	-6,4018059e-06	0,00071852293
0	-0,052577257	-3,3533201	-0,0030487226	-0,0031380157	-0,002793384
0	-0,052537397	-3,3402443	2,5829504e-05	-6,2332489e-05	0,0007338429
0	-0,053001195	-2,8333626	-0,0029665635	-0,0030245343	-0,0026626084
0	-0,054434687	-2,7482584	5,3585245e-05	-2,2868917e-05	0,00071136933
0	-0,054319203	-3,8272886	-0,0030911483	-0,0032639361	-0,0028619107
0	-0,055344403	-3,7667155	0,00019872154	0,00010716255	0,00086514116
0	-0,054813921	-2,9293635	-0,0032041685	-0,0033926184	-0,0029928193
0	-0,055595487	-3,4760871	0,00042069165	0,00031241038	0,0010699056
0	-0,056101382	-4,2653828	-0,0034620084	-0,0035610385	-0,003188181
0	-0,056292489	-3,9769337	0,00064917898	0,00053311262	0,0012876575
0	-0,057058781	-3,4668109	-0,003321199	-0,0034620864	-0,0030804703
0	-0,058104098	-3,5142527	0,0003380455	0,00026348175	0,0010019324
0	-0,057885796	-4,8316641	-0,0033178898	-0,003426506	-0,0031117182
0	-0,058614835	-4,4554286	0,00042668311	0,00035117884	0,0010682481
0	-0,057939067	-4,2177176	-0,0032097495	-0,0033275506	-0,0029204604
0	-0,059722736	-4,6572647	0,00032822776	0,0001815022	0,00093368581
0	-0,061365962	-5,3047948	-0,0033068235	-0,0033898982	-0,0030352147
0	-0,061382726	-5,1386652	0,00050038169	0,00041561265	0,0011794064
0	-0,060693547	-4,9131923	-0,0033445377	-0,003397167	-0,003054796
0	-0,061701983	-5,2395835	0,00028454888	0,00010219487	0,00085656904
0	-0,062261894	-6,762352	-0,0029836034	-0,0030985756	-0,0027020036
0	-0,062286854	-5,5678749	7,9421443e-06	-9,2514492e-05	0,00059052242
0	-0,063245371	-5,6189485	-0,002665163	-0,002741205	-0,0023731126
0	-0,064404681	-6,6186862	-0,00054011249	-0,00062247168	5,7747948e-05
0	-0,064001977	-6,907135	-0,002075555	-0,0021131234	-0,0016937528
0	-0,06461069	-7,4526296	-0,00094081776	-0,0010273817	-0,00044811683
0	-0,065357238	-7,2016196	-0,0019094412	-0,00180876	-0,0013888665
0	-0,064861029	-7,7949467	-0,0011197705	-0,0011814862	-0,00068753358
0	-0,065844879	-9,2220497	-0,0017024028	-0,0016728928	-0,0011965972
0	-0,066741183	-9,070281	-0,0010623339	-0,0011641324	-0,00061227474
0	-0,067435578	-8,4273891	-0,0019139179	-0,0018640207	-0,0015015622
0	-0,067158416	-9,8394041	-0,0010176529	-0,0011659795	-0,00060457166
0	-0,067356229	-10,869261	-0,0017942213	-0,0017493336	-0,0013319314
0	-0,067972019	-11,408106	-0,0011090769	-0,0012543949	-0,0007058371
0	-0,069029629	-11,091102	-0,00150376	-0,0015740949	-0,0011066103
0	-0,068984553	-12,23607	-0,0015024493	-0,0016203744	-0,0010838213
0	-0,069737062	-14,088638	-0,00097387389	-0,0011167568	-0,00047751458
0	-0,070341676	-14,59971	-0,0022240314	-0,0021353764	-0,001748299
0	-0,070537999	-14,403519	-0,00057330809	-0,00065154908	-4,1607156e-05
0	-0,071041286	-15,517864	-0,0027093554	-0,002786872	-0,002383122
0	-0,072110444	-17,608366	-2,8433715e-05	-0,00012830348	0,00061442144
0	-0,071615353	-18,2122	-0,0029829354	-0,0031163704	-0,002686834
0	-0,071952492	-19,103308	5,0283707e-05	-6,885366e-06	0,00065461639
0	-0,072861835	-20,442232	-0,003079372	-0,0031549111	-0,0027683689
0	-0,073719025	-22,83996	0,00011197248	-1,1206521e-05	0,00077415572
0	-0,073950365	-23,191496	-0,0030160367	-0,003140345	-0,0027528221
0	-0,07493943	-24,040695	-2,1665619e-05	-0,00010085336	0,00060161692
0	-0,074907392	-24,364349	-0,0030328592	-0,0031245917	-0,002760648
0	-0,074251369	-26,907642	0,00026378504	0,00011727856	0,00091498479
0	-0,07552579	-28,832182	-0,0032237307	-0,0033472008	-0,0030019199
0	-0,076109171	-29,383488	0,00039274702	0,00026640511	0,0010126957
0	-0,07673502	-30,619652	-0,0033452988	-0,0034920643	-0,0030854999
0	-0,076856837	-32,6721	0,00054488773	0,00044324333	0,0012264091
0	-0,077471882	-33,826958	-0,0035309859	-0,0036555135	-0,003171955
0	-0,078189746	-34,567249	0,00055015308	0,00040422793	0,001165561
0	-0,079089031	-36,771355	-0,0032078633	-0,0033182283	-0,0029352568
0	-0,079219043	-38,46701	0,00037910577	0,00025682602	0,00097745936
0	-0,079472363	-39,970837	-0,0033285441	-0,0034045521	-0,0030534291
0	-0,079934672	-40,736832	0,00037075253	0,00023929634	0,0010282765
0	-0,081356987	-42,537319	-0,003189964	-0,0032849698	-0,002947662
0	-0,080776587	-43,880268	0,00024994602	0,00020653757	0,00095762016
0	-0,08145161	-45,487415	-0,0031884164	-0,0033153954	-0,002934156
0	-0,081527606	-47,393627	0,00035723948	0,00027788241	0,00099123199
0	-0,082979351	-49,23798	-0,0031034928	-0,0032055678	-0,0028348956
0	-0,08254312	-50,903969	-2,6954513e-05	-0,0001333337	0,00058727904
0	-0,083332136	-52,306374	-0,0025821975	-0,0027123175	-0,0023445897
0	-0,083437189	-53,875408	-0,00039058112	-0,00053840445	0,00014707173
0	-0,083357096	-55,392029	-0,0022749261	-0,0023318371	-0,0018757193
0	-0,084970519	-58,350731	-0,00091869046	-0,00097763969	-0,00041004422
0	-0,085175037	-59,415512	-0,0017378966	-0,0017069934	-0,0012547455
0	-0,086690113	-60,794445	-0,0010848556	-0,001233361	-0,00067141373
0	-0,087150931	-63,062309	-0,0018612965	-0,0017733338	-0,0014018081
0	-0,086171925	-64,600945	-0,001065999	-0,0011805515	-0,00063173758
0	-0,087340176	-66,537445	-0,0017616741	-0,0017379369	-0,0013042107
0	-0,087893382	-67,950081	-0,0010318755	-0,0011420192	-0,00054039736
0	-0,087792799	-70,552544	-0,0018469157	-0,0018547212	-0,0013619901
0	-0,088495389	-72,980728	-0,0011045289	-0,0012320873	-0,00063350698
0	-0,089260563	-74,335411	-0,0015684391	-0,0015531051	-0,0011092178
0	-0,088971853	-76,469498	-0,0015031527	-0,0015765975	-0,0010652717
0	-0,090513378	-79,425186	-0,0011756571	-0,0012110844	-0,00065596338
0	-0,090704486	-79,847572	-0,0021408689	-0,0022192684	-0,0017438703
0	-0,090349093	-80,730408	-0,00044640779	-0,00056443352	0,00015231961
0	-0,091783702	-82,493683	-0,0026404916	-0,0026931285	-0,002321278
0	-0,09139888	-84,952263	-9,4007555e-05	-0,00027312298	0,00045339976
0	-0,093152002	-88,055641	-0,002995709	-0,0030644867	-0,0027272648
0	-0,092097372	-88,508263	8,889052e-05	-7,870276e-06	0,00074902154
0	-0,093071163	-90,117081	-0,0030230072	-0,0032012896	-0,0028129297
0	-0,093332306	-93,457939	3,1302334e-05	-5,0490889e-05	0,00071119564
0	-0,093775988	-95,730331	-0,0029828488	-0,0031513511	-0,002767398
0	-0,094401091	-97,0131	0,00010062402	5,5530454e-05	0,00079400884
0	-0,094721094	-98,659081	-0,0030496987	-0,0031605805	-0,0027633731
0	-0,09547025	-100,23158	0,00012595672	9,2414739e-05	0,00071745476
0	-0,095335767	-102,84853	-0,0032296267	-0,0033392366	-0,0029409556
0	-0,095852837	-103,34714	0,00045609151	0,00034469092	0,0011074884
0	-0,096527115	-105,56778	-0,0034677775	-0,0035796838	-0,0032287536
0	-0,097503886	-110,34703	0,00049177586	0,000385227	0,0011005151
0	-0,098115578	-111,2359	-0,0033415891	-0,003432964	-0,0030651656
0	-0,098628178	-113,11786	0,00055650843	0,00044032431	0,0011537091
0	-0,098483637	-114,37174	-0,0034264424	-0,0035098696	-0,0031189576
0	-0,099719316	-117,82156	0,00038456856	0,00026507073	0,0010696176
0	-0,099324435	-119,75198	-0,0031001396	-0,0032752347	-0,0028950027
0	-0,10003671	-120,75919	0,00044917149	0,00033198917	0,0010699675
0	-0,10060892	-121,93009	-0,0033275338	-0,0034845173	-0,0031114069
0	-0,10150373	-125,05403	0,00039007035	0,00028095866	0,0010302532
0	-0,10046959	-127,06943	-0,0032155379	-0,0033115568	-0,0029219107
0	-0,10179281	-129,27466	0,00023697299	0,0001076843	0,00083697389
0	-0,10223128	-129,96855	-0,0030386772	-0,003094614	-0,002769849
0	-0,10391958	-133,33366	2,3973698e-05	-6,9403068e-05	0,00071306591
0	-0,10424219	-135,89786	-0,0026781796	-0,0027681291	-0,0023895798
0	-0,10347292	-136,20459	-0,00039433144	-0,00056988525	0,0001138191
0	-0,10306053	-137,89153	-0,0022076115	-0,0022136781	-0,0018032202
0	-0,10426864	-141,76465	-0,00078191073	-0,00098214834	-0,00035529997
0	-0,10535941	-143,98479	-0,0018814638	-0,0019615048	-0,0015302796
0	-0,1057148	-145,57153	-0,0011339471	-0,0012309114	-0,00068603118
0	-0,10559447	-146,99907	-0,0016656162	-0,0016710983	-0,0012441963
0	-0,10729693	-149,46141	-0,0010373971	-0,0011650168	-0,00058218505
0	-0,10626838	-153,02623	-0,0018083421	-0,0017498422	-0,0013488062
0	-0,1080893	-153,42894	-0,0010098899	-0,0011699721	-0,00060637476
0	-0,10826923	-154,71283	-0,0017840827	-0,0017979261	-0,001373035
0	-0,10856278	-157,79448	-0,0011463409	-0,0012946015	-0,00072131515
0	-0,10884702	-159,56311	-0,0015700897	-0,0016263993	-0,0011852401
0	-0,10912754	-161,72374	-0,001520904	-0,0015525406	-0,0010491459
0	-0,10968484	-163,06567	-0,0011108341	-0,0012108496	-0,00069118402
0	-0,11010207	-165,78555	-0,0020139632	-0,0020902599	-0,0016329944
0	-0,11078864	-169,43335	-0,00052732503	-0,00062126422	5,4474003e-06
0	-0,11112839	-170,38091	-0,002677002	-0,0028262148	-0,0024174128
0	-0,11140332	-172,39557	-0,00011498225	-0,0002273767	0,00050560135
0	-0,11176206	-175,81194	-0,0029638556	-0,0030592082	-0,0026983677
0	-0,11335984	-178,10645	0,0001436942	2,7208425e-05	0,000720685
0	-0,11299774	-179,64571	-0,0030035197	-0,0031435618	-0,0027342807
0	-0,11389777	-181,53337	1,9840663e-05	-4,1220719e-05	0,0006894088
0	-0,11412129	-183,51138	-0,0029578321	-0,0030848433	-0,002736205
0	-0,11317916	-186,05289	-5,6719582e-05	-7,4262134e-05	0,0005949745
0	-0,11534691	-188,547	-0,0030881776	-0,0032068484	-0,0028396191
0	-0,11479482	-190,70003	0,00022451364	0,00015350484	0,00087551819
0	-0,11716187	-193,44254	-0,0031957249	-0,0033257962	-0,0029529198
0	-0,11651479	-194,27118	0,00038298676	0,00027017103	0,001005879
0	-0,11702366	-196,81888	-0,0033618694	-0,0035242785	-0,0031539754
0	-0,11771359	-199,34737	0,00062414201	0,0005103983	0,0012469967
0	-0,11746213	-200,83212	-0,0033707989	-0,0034691184	-0,0031252108
0	-0,11820942	-203,62041	0,00040534956	0,00032000226	0,0010262841
0	-0,11823066	-204,57471	-0,0032691327	-0,0034159471	-0,0030671044
0	-0,11902973	-206,4536	0,00046750414	0,00037851039	0,0010799324
0	-0,11887066	-209,22113	-0,0032419888	-0,0034015756	-0,002993874
0	-0,12027659	-212,0341	0,00025136644	0,00013608855	0,00090559694
0	-0,1202181	-213,29596	-0,00323247	-0,0033016538	-0,003003651
0	-0,12153164	-216,17621	0,00042825661	0,00035774172	0,0010951679
0	-0,12059212	-217,82538	-0,0033710343	-0,0033950913	-0,0030797939
0	-0,12049377	-219,79842	0,00034533194	0,00025810429	0,00097954879
0	-0,12251101	-221,85059	-0,0030883504	-0,0031827076	-0,0028249151
0	-0,12247041	-223,90672	7,3375268e-05	-5,706288e-05	0,00069463899
0	-0,12232959	-227,83913	-0,0027607665	-0,0028324125	-0,0024688412
0	-0,12378246	-229,80215	-0,00034888188	-0,00046929863	0,00019756547
0	-0,12426563	-232,05354	-0,0022111745	-0,0022854796	-0,0018498601
0	-0,12460984	-234,32756	-0,00089147524	-0,00096155028	-0,00036372733
0	-0,12473911	-236,16582	-0,0019399622	-0,0018352718	-0,0014011139
0	-0,12617074	-238,25778	-0,00095617736	-0,001126539	-0,00051480497
0	-0,12619309	-238,58942	-0,0017497967	-0,0017042778	-0,0012941278
0	-0,12577884	-240,86314	-0,0011597362	-0,0012874608	-0,00066940353
0	-0,12752376	-244,48888	-0,0018346644	-0,0018710142	-0,0014664968
0	-0,1272507	-245,46651	-0,0009000292	-0,0011358818	-0,00053461932
0	-0,12818165	-248,20251	-0,0017924515	-0,0017941544	-0,0013533027
0	-0,12872964	-250,39819	-0,0011217198	-0,0012247679	-0,00064321898
0	-0,12830608	-252,66281	-0,0017236246	-0,0016496992	-0,0012763818
0	-0,1286149	-254,57758	-0,0013514145	-0,0014827133	-0,0010150971
0	-0,13025254	-256,1138	-0,0011636826	-0,0013143425	-0,00070207979
0	-0,12932979	-258,80161	-0,0020970523	-0,0020929214	-0,0016779545
0	-0,13030805	-262,50635	-0,00061982754	-0,00074382703	-0,0001159434
0	-0,13144687	-263,53125	-0,0024878415	-0,0025515875	-0,002127371
0	-0,13095438	-264,98724	-0,00016409496	-0,00028599065	0,00045732403
0	-0,13178326	-267,24811	-0,0028911324	-0,0030343418	-0,002592423
0	-0,13268366	-270,83746	5,2301039e-05	-3,3855413e-05	0,00069044298
0	-0,13298877	-272,65485	-0,0029816441	-0,003101588	-0,0027179525
0	-0,13316609	-273,24731	7,0358947e-05	-2,3836528e-05	0,00067104219
0	-0,13302453	-275,81735	-0,0030410148	-0,0031383298	-0,0027888748
0	-0,13466366	-280,46732	8,5393694e-05	-6,7111687e-05	0,00067365752
0	-0,13454966	-281,08234	-0,0029697311	-0,0030591311	-0,0027385689
0	-0,13509728	-281,38824	0,00012560835	2,5657428e-05	0,00079085713
0	-0,13559796	-283,94748	-0,0032591168	-0,0033972261	-0,0030401887
0	-0,13688132	-287,76813	0,00041298554	0,00029557152	0,0010381753
0	-0,13597272	-289,60883	-0,0032805987	-0,003417708	-0,003040663
0	-0,13634935	-291,35919	0,00045338689	0,00034976678	0,0010878127
0	-0,13741329	-293,60556	-0,0034856796	-0,0035634311	-0,0031607288
0	-0,13759881	-297,54346	0,00060646445	0,00054946891	0,0012672521
0	-0,1387652	-298,89438	-0,0033198029	-0,0034301598	-0,0030778111
0	-0,13858229	-301,16922	0,00032712094	0,00022984094	0,00091106474
0	-0,1393158	-303,20825	-0,0032801123	-0,0034442157	-0,0030557327
0	-0,14048927	-305,63837	0,00041322666	0,00028865947	0,0010629836
0	-0,1393076	-307,23694	-0,0032189118	-0,0033015707	-0,0029332701
0	-0,14107898	-308,59195	0,00028771741	0,00022398627	0,00094201288
0	-0,14127605	-310,05878	-0,0031643684	-0,0032833661	-0,002959179
0	-0,14098473	-313,08508	0,00032223033	0,00018220721	0,00094023522
0	-0,14212094	-315,80005	-0,0031746668	-0,0032715918	-0,0028889808
0	-0,14235824	-317,02435	0,00012164994	1,9372728e-05	0,00074169325
0	-0,14338046	-320,50787	-0,002806227	-0,0028616986	-0,0024736968
0	-0,14377683	-322,7168	-0,00033932854	-0,00047036592	0,00018185399
0	-0,14387332	-324,30206	-0,0023785667	-0,0024174605	-0,0019825723
0	-0,14502406	-325,93854	-0,0007724773	-0,00084140216	-0,00012800511
0	-0,14529973	-326,68539	-0,0018286435	-0,0018667923	-0,001398074
0	-0,14511347	-331,2869	-0,001137702	-0,0012396204	-0,00071385893
0	-0,14638118	-333,85428	-0,001888179	-0,0018398163	-0,0013496906
0	-0,14635846	-334,72424	-0,00098066078	-0,0011737477	-0,00056292256
0	-0,14637038	-336,85858	-0,001786719	-0,001697001	-0,0012799324
0	-0,1474075	-338,89767	-0,0010210294	-0,0012283284	-0,00062001287
0	-0,14739633	-340,91055	-0,0018343647	-0,0018029395	-0,0014072853
0	-0,14911778	-343,4852	-0,0011306666	-0,0012028192	-0,000666723
0	-0,14778264	-344,79025	-0,0017193991	-0,0017008476	-0,0012481346
0	-0,14896169	-349,09799	-0,0014342919	-0,0014992051	-0,00097533455
0	-0,15002154	-349,62292	-0,0012957631	-0,0012830313	-0,00076803338
0	-0,14959089	-351,2532	-0,0018770314	-0,0019801881	-0,0014925485
0	-0,15004613	-353,78583	-0,00062356872	-0,00074126094	-7,5635733e-05
0	-0,1506336	-356,35797	-0,0025950419	-0,0025915282	-0,0022112986
0	-0,15151165	-360,35382	-0,00013575089	-0,00024526686	0,00045129046
0	-0,15082471	-360,81952	-0,0029689493	-0,0030612187	-0,0026610394
0	-0,15161149	-363,13049	8,8392408e-05	1,9788313e-05	0,00067387283
0	-0,15307553	-365,83868	-0,003044009	-0,0031593596	-0,0027438095
0	-0,15305243	-367,48141	9,4350544e-05	4,9905211e-05	0,00070867297
0	-0,1533851	-370,09204	-0,0029270803	-0,0030768379	-0,002706113
0	-0,15522279	-373,24805	7,2755211e-05	-6,0614002e-05	0,00070535956
0	-0,15465468	-374,78455	-0,003078334	-0,003183712	-0,0028149013
0	-0,15497543	-376,77283	0,0001161742	8,0367667e-05	0,00073984382
0	-0,15590601	-378,91589	-0,0031033009	-0,0032241754	-0,0028736091
0	-0,15619285	-380,88095	0,00040595944	0,00029366359	0,0010506226
0	-0,15642494	-384,30551	-0,0034472358	-0,0035866012	-0,0031728409
0	-0,15667044	-384,56525	0,00054999138	0,00047657607	0,001200024
0	-0,15694872	-387,51459	-0,0033831082	-0,0034389833	-0,0030607313
0	-0,15743449	-390,14474	0,00046324698	0,00032735101	0,0010754378
0	-0,15754849	-392,60541	-0,003421769	-0,0035334402	-0,0031809313
0	-0,15867092	-394,03183	0,00045127614	0,00034936931	0,0011165398
0	-0,15919171	-395,49094	-0,0031743043	-0,0032571885	-0,0029325411
0	-0,15890077	-397,61621	0,00036474172	0,00023912854	0,00096396718
0	-0,16018264	-401,02927	-0,0033752182	-0,0034656157	-0,0030627546
0	-0,16086251	-401,90897	0,00044979766	0,00030642422	0,0010258333
0	-0,16151145	-404,16214	-0,0032576004	-0,00336019	-0,0029821724
0	-0,16151331	-407,85837	0,00024505192	0,00020117515	0,00091202115
0	-0,16268641	-408,83545	-0,0030333612	-0,003194965	-0,0027960185
0	-0,1627937	-411,05145	7,7250297e-05	-1,1417924e-05	0,00076881633
0	-0,16263574	-413,41357	-0,0028423131	-0,002891148	-0,0025258556
0	-0,16344227	-416,02261	-0,00034542638	-0,00039166515	0,00032497378
0	-0,16282909	-418,31833	-0,0023607677	-0,0023405952	-0,0019785962
0	-0,16391724	-419,14719	-0,00076867867	-0,00090366858	-0,0003004185
0	-0,16403906	-421,41174	-0,001994835	-0,0019724057	-0,0015434951
0	-0,16487464	-425,59796	-0,0010563638	-0,0011278129	-0,00056392793
0	-0,16609132	-427,92831	-0,0016300128	-0,0016592068	-0,00117925
0	-0,16572215	-428,98758	-0,0010568153	-0,0012463178	-0,0006383732
0	-0,16680621	-430,38962	-0,0017875504	-0,001810696	-0,0014239907
0	-0,16758293	-433,14362	-0,0010794554	-0,0011908088	-0,0006417791
0	-0,16663112	-435,93912	-0,0018990808	-0,001794287	-0,0013287304
0	-0,16800873	-437,58209	-0,0010653277	-0,0012275578	-0,00066461746
0	-0,16978495	-439,51727	-0,0017031257	-0,0016324332	-0,0011457385
0	-0,16923212	-442,16727	-0,0013512827	-0,0014540325	-0,00096363307
0	-0,16997717	-444,0051	-0,0012599884	-0,0013360357	-0,00085830851
0	-0,17023385	-445,9126	-0,001830405	-0,0018601927	-0,0014385289
0	-0,17116591	-446,8797	-0,00080409873	-0,00085948908	-0,00030705566
0	-0,17188527	-450,06607	-0,0025261093	-0,0025867578	-0,0021867272
0	-0,17127655	-452,16577	-0,00020634994	-0,00034663943	0,00043907383
0	-0,17099753	-453,43106	-0,0028996642	-0,0030449722	-0,0026356957
0	-0,17153807	-456,7728	0,00011396041	-4,0057457e-05	0,00072638731
0	-0,17321743	-459,62506	-0,0030361074	-0,0031494563	-0,0028254574
0	-0,17302558	-461,33173	2,1084561e-05	-1,6578706e-05	0,00070826744
0	-0,17406717	-463,14917	-0,0029241249	-0,003044612	-0,0027014136
0	-0,17309301	-465,84601	-5,8206788e-05	-0,00013165572	0,00061166671
0	-0,17500073	-467,9397	-0,0029368391	-0,0030716895	-0,0027523264
0	-0,17459579	-471,37997	0,00026322057	0,00017063777	0,00090619153
0	-0,17552935	-472,77707	-0,0032173279	-0,0033111477	-0,0028787733
0	-0,17618537	-473,91708	0,00036584883	0,00029032712	0,00094245997
0	-0,17695278	-476,78003	-0,003345933	-0,0034702704	-0,0030890692
0	-0,17766505	-479,13065	0,00052100659	0,00047766583	0,0011820833
0	-0,17731637	-480,59445	-0,0035513109	-0,0036226581	-0,0032785796
0	-0,17747954	-482,73398	0,0005128191	0,00042505635	0,0012444657
0	-0,17820708	-485,06134	-0,0033008738	-0,003369913	-0,0030135207
0	-0,17798543	-490,02399	0,00044821179	0,00030695234	0,0010622675
0	-0,17862692	-490,43573	-0,0033233198	-0,0034755506	-0,0031101885
0	-0,17991178	-492,46146	0,00033309188	0,00020695388	0,00096785033
0	-0,18102564	-495,0766	-0,0031555556	-0,0032739483	-0,0029214807
0	-0,18090978	-496,94263	0,00040716652	0,00028571181	0,0010165956
0	-0,18174462	-499,03165	-0,0033112408	-0,0034127589	-0,0030258456
0	-0,18153265	-500,35788	0,00041341016	0,00028360341	0,0010633802
0	-0,18158555	-502,66592	-0,0031921202	-0,0033040666	-0,002909661
0	-0,18230155	-506,37991	0,00010838674	2,7202423e-05	0,00073870114
0	-0,18340908	-508,2912	-0,0028956211	-0,0029201328	-0,0025707455
0	-0,18423833	-509,45563	-0,00022150722	-0,0002913503	0,00042034622
0	-0,18396266	-511,3508	-0,0024475974	-0,0024972239	-0,0020787793
0	-0,18319152	-512,84723	-0,00076980365	-0,00081786042	-0,00020248246
0	-0,18549822	-516,25043	-0,0018557316	-0,0018824822	-0,0014437926
0	-0,18574558	-517,9967	-0,00092643575	-0,0011397643	-0,00051050604
0	-0,18553361	-520,69318	-0,0018325805	-0,0018289428	-0,0013446743
0	-0,18580183	-523,77747	-0,0011702483	-0,0012699323	-0,00073425047
0	-0,18663779	-524,47217	-0,0017569157	-0,0017769027	-0,0013087874
0	-0,18708371	-525,7337	-0,00093574455	-0,0011256072	-0,0004521287
0	-0,18752478	-529,4566	-0,0018829037	-0,0018466904	-0,0014092058
0	-0,18828698	-532,13538	-0,0010891365	-0,001217956	-0,00066367851
0	-0,18889308	-534,63416	-0,0017426257	-0,0016768764	-0,0012682336
0	-0,18917769	-535,97998	-0,0012547557	-0,0013746202	-0,0008674257
0	-0,18888637	-537,65857	-0,0013985542	-0,0013727654	-0,00091377506
0	-0,18957816	-540,70721	-0,0018101095	-0,0018950423	-0,0013863696
0	-0,19101351	-542,15845	-0,00074418343	-0,00088996399	-0,00025526542
0	-0,19138232	-544,21545	-0,0023414863	-0,0023382434	-0,0019591155
0	-0,19159801	-546,94965	-0,0003465802	-0,00036315166	0,00029441717
0	-0,19180141	-548,21942	-0,0029175449	-0,0030024783	-0,0026397961
0	-0,19240268	-550,80115	0,00013155281	-3,7219233e-05	0,00068375748
0	-0,19274876	-552,49286	-0,0030693512	-0,0031987301	-0,00274842
0	-0,19242801	-555,60425	3,1055824e-05	-4,8357178e-05	0,00077690929
0	-0,19294471	-557,86798	-0,0029817754	-0,0031501076	-0,0027440102
0	-0,19435547	-560,25079	6,7386136e-05	-2,5433019e-05	0,00073862466
0	-0,1945518	-562,92065	-0,0029423097	-0,003073582	-0,0026549618
0	-0,19541048	-565,55377	-3,0451338e-06	-8,6873333e-05	0,00064989465
0	-0,19631945	-566,73688	-0,0031313559	-0,0032457379	-0,0028519351
0	-0,19557141	-567,41333	0,00040050669	0,00033102307	0,001053887
0	-0,19676536	-571,32288	-0,0033672669	-0,0034735377	-0,0030791159
0	-0,19754618	-573,31006	0,00045287627	0,00035927253	0,0010689012
0	-0,19724146	-575,66193	-0,0033941451	-0,0035479851	-0,003140979
0	-0,19780807	-577,24597	0,00061289803	0,0004688531	0,0012602087
0	-0,19857697	-580,07825	-0,0035414184	-0,0036445085	-0,0031920655
0	-0,19918531	-583,38031	0,00040518236	0,00029176811	0,0010157903
0	-0,19894838	-584,56201	-0,0032171593	-0,0032948325	-0,0029664536
0	-0,19988231	-586,24896	0,00047447582	0,00037308098	0,0010728748
0	-0,2008263	-588,64124	-0,0033104043	-0,0033880316	-0,0030193189
0	-0,2002839	-590,82855	0,00033912002	0,00020382064	0,00097964169
0	-0,19988008	-593,24365	-0,0031563588	-0,0032769716	-0,0029373951
0	-0,20108558	-595,12311	0,0002654102	0,0001893575	0,00090376718
0	-0,20273216	-598,38403	-0,0031622688	-0,0032421974	-0,0028792156
0	-0,20313971	-601,98846	0,00022723092	0,0002216985	0,00087798486
0	-0,20281114	-601,89758	-0,0029440336	-0,003017066	-0,0026368888
0	-0,20305365	-603,68359	-0,00020871856	-0,00029140912	0,0003994244
0	-0,20387098	-607,85364	-0,0024782976	-0,0025104717	-0,0020687496
0	-0,20390712	-609,15601	-0,00057352288	-0,00068498024	-4,3358566e-05
0	-0,20455122	-611,68433	-0,0020204014	-0,002124226	-0,0016853476
0	-0,20506904	-612,06879	-0,0010567303	-0,0011313425	-0,00059873168
0	-0,20563714	-614,9483	-0,0016645286	-0,0016545095	-0,0011983443
0	-0,2055198	-617,30634	-0,00097774598	-0,0011348252	-0,00058891915
0	-0,20697899	-618,59088	-0,001916565	-0,0017732629	-0,0013385294
0	-0,20652339	-620,0932	-0,0010371819	-0,001216027	-0,00064038363
0	-0,20801276	-623,61493	-0,0018068771	-0,0018028741	-0,0013566193
0	-0,20814091	-626,19727	-0,0010573991	-0,0011886727	-0,00061493058
0	-0,20932332	-628,45148	-0,0018149962	-0,0017541833	-0,0013065472
0	-0,20930991	-628,98816	-0,0013011557	-0,0012961905	-0,00078989327
0	-0,20988956	-631,37085	-0,0014124722	-0,0014255042	-0,00094801193
0	-0,20960458	-635,104	-0,0016927058	-0,0017648342	-0,001305055
0	-0,21076985	-636,30383	-0,00097064057	-0,0010010782	-0,00043160087
0	-0,21065064	-637,53333	-0,0023574666	-0,002467497	-0,0020169604
0	-0,21214858	-640,92999	-0,00030401512	-0,00046250492	0,00020424058
0	-0,21243952	-642,95905	-0,0028373785	-0,0028726179	-0,002453506
0	-0,21293312	-645,58923	2,5554327e-05	-6,2380946e-05	0,0005948717
0	-0,2130378	-646,28497	-0,0030165773	-0,0031148596	-0,00277364
0	-0,21335036	-648,04987	0,00011755168	5,1789539e-05	0,00078001374
0	-0,21278635	-652,52264	-0,003065367	-0,0031494526	-0,0027727818
0	-0,21421425	-654,74481	6,3005718e-05	3,7704795e-05	0,00072604133
0	-0,2140943	-655,99341	-0,0029981029	-0,0031276452	-0,002766856
0	-0,21534376	-659,61108	0,00012841352	1,7861585e-05	0,00077117345
0	-0,21521002	-662,4743	-0,0030039714	-0,003167372	-0,0027882641
0	-0,21592304	-664,06116	0,00019225496	0,00014755197	0,0008885081
0	-0,21757744	-666,00922	-0,0032269869	-0,0033575331	-0,0030048874
0	-0,21663159	-667,64893	0,00072409341	0,00060809334	0,0012823786
0	-0,2179049	-670,88892	-0,0034366648	-0,0035183725	-0,0031706747
0	-0,21735877	-671,10406	0,00045526147	0,00043006192	0,0011176951
0	-0,21865666	-673,69177	-0,003334024	-0,003358681	-0,003057359
0	-0,21810345	-676,56482	0,00058400532	0,00047370594	0,0011898732
0	-0,21945052	-678,91376	-0,0032982351	-0,0034150537	-0,003060648
0	-0,22013858	-682,21582	0,00029162155	0,00019573304	0,00088665169
0	-0,22011697	-683,93677	-0,0032145842	-0,0033246039	-0,0030339973
0	-0,2207879	-685,89655	0,00048315953	0,0003491801	0,0011129702
0	-0,22106022	-687,4809	-0,0032934037	-0,0034083121	-0,0030977377
0	-0,22087917	-688,51776	0,0003178051	0,00025230923	0,00098478631
0	-0,22147633	-691,03687	-0,0031376486	-0,0032427036	-0,0029007464
0	-0,22207499	-694,11273	0,00014313744	8,3953215e-05	0,00079490064
0	-0,2222538	-696,95905	-0,0029402624	-0,0030625912	-0,0027107289
0	-0,22255927	-700,01166	-8,7253284e-05	-0,00019246884	0,00051896274
0	-0,22481941	-702,44556	-0,0025497486	-0,0025707446	-0,0021283187
0	-0,22505485	-702,84253	-0,00056052417	-0,00069381541	-4,8447029e-05
0	-0,22462048	-705,66425	-0,0021037664	-0,0021162597	-0,0016362595
0	-0,22640303	-707,34265	-0,00091260503	-0,0010749868	-0,00045875908
0	-0,2257742	-709,12683	-0,001730423	-0,0018408393	-0,0013992639
0	-0,22594854	-712,48816	-0,0011930544	-0,0012402949	-0,00074416376
0	-0,22650175	-714,38177	-0,0018051064	-0,001761863	-0,001329127
0	-0,22735484	-716,47198	-0,0010105356	-0,001178311	-0,0005444627
0	-0,22795461	-718,58557	-0,0018156201	-0,0017840472	-0,0013099174
0	-0,2280727	-721,26331	-0,0009969899	-0,0011680076	-0,00054608448
0	-0,22862218	-723,47418	-0,0018326582	-0,0017184769	-0,0013073011
0	-0,22864453	-724,19739	-0,0012927772	-0,001351196	-0,00081664399
0	-0,23011714	-727,53784	-0,0014624291	-0,0014670263	-0,0010115277
0	-0,23066849	-729,84485	-0,0016570623	-0,0016527855	-0,0012006506
0	-0,23061298	-730,70911	-0,0010644395	-0,0010694236	-0,00056299934
0	-0,23121834	-733,51563	-0,0021366184	-0,0022228262	-0,0018167987
0	-0,23108125	-734,65265	-0,00039946099	-0,00050889165	0,0001945485
0	-0,23177117	-737,08795	-0,0027617905	-0,0028714922	-0,0025026225
0	-0,23240931	-740,79041	-2,6653142e-05	-0,00013599781	0,00059005799
0	-0,23292936	-741,60638	-0,0030173683	-0,0031261542	-0,0027257921
0	-0,23284703	-743,84125	8,8545639e-05	5,2245559e-06	0,00074569409
0	-0,2335757	-748,85931	-0,0030287283	-0,0031376635	-0,0027767273
0	-0,23386292	-749,63849	5,9376325e-05	-5,7416692e-05	0,00069243717
0	-0,23396276	-751,77509	-0,0029584097	-0,0030216421	-0,0026757971
0	-0,23516715	-754,82654	1,1204247e-05	-5,1996831e-05	0,00067140406
0	-0,235641	-756,6618	-0,0031188116	-0,0032764648	-0,0029145626
0	-0,23626722	-758,84729	0,00019950414	0,00014174185	0,00088631426
0	-0,23590922	-759,61096	-0,0032457428	-0,0034029048	-0,0030294338
0	-0,23677759	-761,9339	0,00044722401	0,00038745359	0,0011026334
0	-0,23750551	-766,27448	-0,0035104898	-0,0036060256	-0,00323167
0	-0,23806058	-767,2406	0,00068463723	0,00060894806	0,0012881347
0	-0,23821332	-769,24817	-0,003418304	-0,0035657373	-0,0031611344
0	-0,23856573	-770,59491	0,00034033117	0,00025589275	0,00099039392
0	-0,23875348	-773,90253	-0,0032846867	-0,0033723009	-0,0030924168
0	-0,24020858	-776,93781	0,00045504581	0,00032606552	0,001067934
0	-0,24037585	-777,74713	-0,0031658662	-0,0033086075	-0,002890772
0	-0,24084076	-780,19427	0,00027254646	0,00019544851	0,00087835995
0	-0,24160519	-784,38171	-0,0032344903	-0,0033632163	-0,0029708461
0	-0,24156831	-785,47119	0,00040847022	0,00033440278	0,0010047606
0	-0,2421014	-787,53638	-0,0032863352	-0,0033778849	-0,0030596172
0	-0,24273619	-789,79004	0,00026426598	0,0001764554	0,00092089159
0	-0,24358332	-792,7674	-0,0029533501	-0,0030787634	-0,0026521282
0	-0,2436053	-795,32635	-3,9349688e-05	-0,00014237477	0,00058061734
0	-0,24378411	-795,49628	-0,0026719486	-0,0027715424	-0,0024064349
0	-0,24480596	-798,48962	-0,00047761976	-0,00060239836	9,3194867e-05
0	-0,24484023	-801,91162	-0,0020392118	-0,0021258646	-0,0016982354
0	-0,24594888	-803,16205	-0,00097807171	-0,0010917371	-0,00053446623
0	-0,24585538	-804,05322	-0,0018574204	-0,0018633706	-0,0014159697
0	-0,24642162	-807,01007	-0,0010268101	-0,0011681269	-0,00064174802
0	-0,24618022	-809,02405	-0,0016994388	-0,0016805303	-0,0012395905
0	-0,24745613	-814,23444	-0,001075347	-0,0011794072	-0,00063575478
0	-0,24863742	-815,44409	-0,0019160428	-0,001834731	-0,0014621037
0	-0,24933368	-816,73627	-0,00097189378	-0,0011402277	-0,00056002318
0	-0,24859756	-819,93817	-0,0016938109	-0,0017599021	-0,0013133482
0	-0,24946555	-822,50189	-0,0012051321	-0,0013080463	-0,00075811642
0	-0,24869516	-824,76904	-0,0015781219	-0,0015865021	-0,0010776953
0	-0,25155061	-827,87415	-0,0015261399	-0,0016017746	-0,0011213425
0	-0,25074595	-828,90759	-0,00097742246	-0,0011074236	-0,00047003725
0	-0,25161022	-832,55505	-0,0022511615	-0,0022675483	-0,001849956
0	-0,25140381	-833,47943	-0,00057048775	-0,00064392388	-4,8515132e-05
0	-0,2518419	-836,05389	-0,0026266754	-0,0027146698	-0,0023258079
0	-0,25356746	-838,89978	-5,0707604e-05	-0,00013961631	0,00060378836
0	-0,25325269	-840,56201	-0,0030414462	-0,003131913	-0,0026864926
0	-0,2537865	-843,16229	8,8204542e-05	7,7166442e-06	0,00074283843
0	-0,2539143	-845,33105	-0,0030313574	-0,0030855448	-0,0027859609
0	-0,25490707	-847,55878	8,0620812e-05	2,9328039e-05	0,00073707558
0	-0,25432891	-850,28394	-0,0030616203	-0,0031408602	-0,0028169837
0	-0,2547335	-852,15778	-6,0076127e-06	-8,5769207e-05	0,00066893059
0	-0,25740081	-853,60846	-0,0029340459	-0,0030610429	-0,0026861192
0	-0,25579518	-855,84949	0,00019132291	0,0001069991	0,00086579745
0	-0,25682002	-857,83209	-0,0032431821	-0,003383823	-0,0030216943
0	-0,25690272	-859,00024	0,00041260835	0,00033464795	0,0010624863
0	-0,25705025	-862,92328	-0,0033669823	-0,0034594026	-0,0031263698
0	-0,25786424	-864,80646	0,00056623062	0,00044805292	0,0011874001
0	-0,25874749	-867,40643	-0,0035099706	-0,0036224155	-0,0032997716
0	-0,25989974	-868,66577	0,0006171054	0,00050604739	0,0012750678
0	-0,25887266	-870,14838	-0,0031688293	-0,0032982288	-0,0029445863
0	-0,25955254	-873,77448	0,00034512152	0,00023498551	0,0010065672
0	-0,26056319	-874,97607	-0,003281978	-0,0034202242	-0,0030665044
0	-0,26082024	-878,25507	0,00039586055	0,00029358288	0,0010499798
0	-0,26160216	-879,93933	-0,0030711321	-0,0031979741	-0,0028749048
0	-0,26168451	-881,60809	0,00027557719	0,00014510841	0,00097555603
0	-0,26288295	-883,29584	-0,0029920191	-0,0030963772	-0,00276511
0	-0,26280209	-884,39642	0,00041412786	0,00029659577	0,0010432471
0	-0,26248917	-885,77979	-0,0029822425	-0,0031416314	-0,0027484172
0	-0,2641294	-888,97766	-4,0694431e-06	-5,2907108e-05	0,00063245563
0	-0,26459023	-889,5105	-0,002605713	-0,0027140577	-0,0023074278
0	-0,26536286	-892,22729	-0,00029674105	-0,00046227258	0,00021391911
0	-0,26568359	-894,12311	-0,0021893422	-0,0022271273	-0,0017585
0	-0,26464984	-895,30933	-0,00085335958	-0,00094917847	-0,00034422224
0	-0,26615	-898,99542	-0,0017705084	-0,0017496099	-0,0012864778
0	-0,26692265	-900,54767	-0,0011919496	-0,0012597564	-0,00072236476
0	-0,26728547	-903,3573	-0,0018428086	-0,001781472	-0,0013694715
0	-0,26786104	-906,27649	-0,0010269192	-0,0011827205	-0,00062073336
0	-0,26786512	-905,73187	-0,0017691363	-0,0016917876	-0,0012762721
0	-0,26875883	-908,22742	-0,0010284212	-0,0011740957	-0,00061394513
0	-0,26864296	-911,30243	-0,0018158221	-0,0017823249	-0,0013263744
0	-0,26957095	-911,74945	-0,001117766	-0,0012329187	-0,00067721133
0	-0,26835465	-913,79395	-0,0015932742	-0,0015986499	-0,001172565
0	-0,27020985	-917,32178	-0,001539849	-0,0015785329	-0,001120789
0	-0,2712734	-920,65332	-0,0012274316	-0,0011944672	-0,00068159739
0	-0,27203187	-923,52972	-0,0020167928	-0,0021462208	-0,0016854845
0	-0,27200317	-924,24127	-0,00048611575	-0,00059401838	7,0691152e-05
0	-0,27200395	-924,97571	-0,0026513708	-0,0026847238	-0,0023387398
0	-0,27201176	-927,44128	-0,00011533775	-0,00021255141	0,00050908478
0	-0,27420521	-929,78296	-0,0029228972	-0,0030239669	-0,0026399205
0	-0,27360916	-931,89368	7,0445531e-05	-1,0155072e-05	0,00069448107
0	-0,27430579	-933,30817	-0,0030435163	-0,0031784512	-0,00280785
0	-0,27448648	-935,27637	3,8253056e-05	-2,666362e-05	0,00075105269
0	-0,27496403	-939,38275	-0,0029581292	-0,003043602	-0,0026787249
0	-0,27588904	-940,12927	0,00010358664	3,4070999e-05	0,00073930999
0	-0,27574265	-941,06482	-0,003075639	-0,0032107646	-0,0028498664
0	-0,27600491	-943,04816	0,00012902732	4,8279071e-05	0,00075580593
0	-0,27665347	-946,73981	-0,0032054195	-0,0032643867	-0,0029519054
0	-0,27716345	-947,21185	0,00043338776	0,00033524478	0,0010459265
0	-0,27741528	-948,92505	-0,003508054	-0,0035540853	-0,0032196864
0	-0,27824715	-951,5174	0,00059007946	0,0004408258	0,0011825474
0	-0,27884692	-954,84589	-0,0033222763	-0,0035049464	-0,0031245877
0	-0,2788257	-954,88727	0,00048634407	0,00038241938	0,0011162243
0	-0,27906075	-955,33356	-0,0033649991	-0,0035037764	-0,0031302944
0	-0,28087831	-960,31482	0,00038829632	0,00036794727	0,001025048
0	-0,28145498	-961,19214	-0,0031597489	-0,0032571775	-0,0029024465
0	-0,28161818	-963,27509	0,00035006597	0,00024180455	0,001016981
0	-0,28147176	-964,65448	-0,0033041756	-0,0033843755	-0,0030530561
0	-0,28194302	-967,33643	0,00040866784	0,00029528339	0,00105324
0	-0,28314516	-970,42932	-0,0032066104	-0,0033095246	-0,0030161939
0	-0,28332436	-970,80292	0,00025517948	0,00012431515	0,00087026885
0	-0,28371179	-971,97797	-0,002986687	-0,0030820356	-0,0027576967
0	-0,28371775	-975,06451	0,00010600721	-4,9252267e-05	0,00064274867
0	-0,28409436	-977,98712	-0,0027182184	-0,0028446172	-0,0024392214
0	-0,28535128	-979,39819	-0,00043471664	-0,00049681863	0,00016895938
0	-0,28570518	-979,34308	-0,0021850567	-0,0022506849	-0,0018165424
0	-0,28602368	-980,67291	-0,00076733989	-0,00094011979	-0,00033060403
0	-0,28668493	-984,6153	-0,0019084617	-0,0018911061	-0,001539286
0	-0,28769857	-985,32233	-0,0011063532	-0,0011530959	-0,00061561272
0	-0,28792098	-986,45929	-0,0016851909	-0,0017249861	-0,0012756836
0	-0,28715283	-989,14667	-0,0010676325	-0,001177168	-0,00062929635
0	-0,28899795	-992,0144	-0,0018418097	-0,0018021638	-0,0013874234
0	-0,28926098	-994,0202	-0,001071177	-0,0011997968	-0,00058440334
0	-0,28937981	-995,29395	-0,0018946602	-0,0017891055	-0,0013922401
0	-0,28980821	-997,17285	-0,0011204109	-0,0012857675	-0,00072936044
0	-0,2899535	-999,68286	-0,0015952805	-0,0015519733	-0,0010804782
0	-0,29148385	-1000,8246	-0,0014798696	-0,0015620718	-0,00099892763
0	-0,29067472	-1001,3392	-0,0011306576	-0,001245331	-0,00064664142
0	-0,29168725	-1004,3011	-0,0019837916	-0,0020001866	-0,0015644074
0	-0,29131845	-1005,6935	-0,00068102853	-0,00072153902	-0,000122988
0	-0,29188693	-1008,725	-0,0026263618	-0,0026817857	-0,0022962717
0	-0,29387921	-1010,1848	-0,00013946192	-0,00020318825	0,00047792916
0	-0,29311067	-1011,4722	-0,0029562353	-0,0030610526	-0,0026412648
0	-0,29373318	-1014,2391	3,993584e-05	-1,6882259e-05	0,00075782737
0	-0,29467231	-1015,9725	-0,0029911485	-0,0031140978	-0,0027307039
0	-0,2946198	-1017,3018	0,00018691993	7,998824e-05	0,00087901391
0	-0,29629952	-1019,9945	-0,0028885033	-0,0029830995	-0,0025902209
0	-0,29513687	-1021,1688	-1,6334234e-05	-0,0001020636	0,00060739915
0	-0,29561669	-1024,4095	-0,0030073889	-0,0031212959	-0,0027036257
0	-0,2971828	-1026,2609	0,00030609444	0,00024560836	0,00097640575
0	-0,29618627	-1027,0522	-0,0030422173	-0,0031442828	-0,0028378989
0	-0,29791558	-1030,1407	0,00038089376	0,00024001944	0,00096702884
0	-0,29750988	-1030,3558	-0,0033225506	-0,0034945339	-0,0030484896
0	-0,29868856	-1033,5211	0,00054401334	0,00043884976	0,0012436943
0	-0,2992686	-1035,0441	-0,0034607339	-0,003524431	-0,0031321337
0	-0,29923433	-1036,3162	0,00060855586	0,00053394277	0,0013032911
0	-0,29998347	-1037,3104	-0,0032873198	-0,0033743186	-0,0030002063
0	-0,30178353	-1039,6927	0,00044510074	0,00036206094	0,0011162902
0	-0,30010343	-1040,9713	-0,003280669	-0,0034021228	-0,0030177392
0	-0,30162221	-1042,5901	0,00026219263	0,00017290919	0,00093807373
0	-0,30245447	-1044,0101	-0,0031404204	-0,0032187235	-0,0028875023
0	-0,30403697	-1019,8286	0,00032938333	0,00021318984	0,00098706747
0	-0,30473804	-997,64246	-0,0032871235	-0,003404991	-0,0030394229
0	-0,30525213	-1019,6251	0,0003340494	0,00023649391	0,0010426582
0	-0,30501187	-1005,232	-0,0031036818	-0,0032096272	-0,0028382398
0	-0,30535275	-1011,5557	1,1666853e-05	-6,975406e-05	0,00068577146
0	-0,30491576	-1013,6477	-0,0027990513	-0,0028966672	-0,0024629668
0	-0,30568168	-1017,0915	-0,00018111285	-0,00027960708	0,00045366897
0	-0,30648485	-1017,9515	-0,0022466681	-0,0022798695	-0,0018168758
0	-0,30685067	-1021,3881	-0,00074490509	-0,00089296571	-0,00029955746
0	-0,30728281	-1025,0814	-0,0018623119	-0,0018157873	-0,0013443331
0	-0,30788332	-1026,9546	-0,0009951687	-0,0011552996	-0,00056800724
0	-0,30808038	-1028,7067	-0,0018354115	-0,0017700152	-0,0013100533
0	-0,30791646	-1031,2155	-0,0012192882	-0,0012590584	-0,00070812821
0	-0,30944461	-1034,2816	-0,0017914284	-0,0017305918	-0,0012580513
0	-0,30974931	-1036,186	-0,0009576903	-0,0011071382	-0,00053149048
0	-0,31106323	-1037,6589	-0,0018375091	-0,0017934358	-0,001339344
0	-0,31091049	-1039,7258	-0,0011061601	-0,0012449382	-0,00065530243
0	-0,30992255	-1043,7596	-0,0016596777	-0,0016042084	-0,0011583824
0	-0,31185597	-1045,4686	-0,0013151197	-0,0014287638	-0,00093875092
0	-0,31237975	-1046,4082	-0,0012695615	-0,0012927763	-0,00075689121
0	-0,31239504	-1048,6722	-0,001932097	-0,0019971668	-0,0015508805
0	-0,31309947	-1051,6641	-0,00061978708	-0,00078870734	-0,00011987102
0	-0,31294003	-1053,9513	-0,00249055	-0,0024541467	-0,0020938753
0	-0,31349212	-1054,5194	-0,00022552354	-0,00033761057	0,00046815089
0	-0,31353906	-1056,7444	-0,0029384454	-0,0030821417	-0,0026770618
0	-0,31467751	-1060,1951	2,2200984e-05	-4,2996071e-05	0,00074820913
0	-0,31605735	-1061,599	-0,0029775817	-0,003154129	-0,0027088684
0	-0,31589195	-1061,6001	5,8124133e-05	-3,2067273e-05	0,00075177808
0	-0,31566882	-1064,2963	-0,0030126066	-0,0031733082	-0,0027666527
0	-0,31684041	-1067,673	7,6728902e-05	3,9332535e-05	0,00074274186
0	-0,31784251	-1069,6782	-0,0029861496	-0,0031141716	-0,0026794414
0	-0,31832904	-1069,5314	7,7899604e-05	-2,9379116e-05	0,00072973227
0	-0,3188867	-1070,3672	-0,00319804	-0,0033022754	-0,0028812648
0	-0,31914526	-1073,6703	0,00040191298	0,00029219239	0,0010679223
0	-0,31832606	-1075,3744	-0,0033328328	-0,003455926	-0,00305977
0	-0,31938776	-1077,7781	0,00045375011	0,00036497691	0,0011051191
0	-0,32066554	-1080,2185	-0,003390559	-0,0035115306	-0,0030937111
0	-0,32039881	-1082,0199	0,00062856136	0,00053733418	0,0012357275
0	-0,32142961	-1084,723	-0,0034523117	-0,0034871791	-0,0031373876
0	-0,32206178	-1085,0931	0,00031781427	0,00023821089	0,0010172408
0	-0,3217876	-1086,5437	-0,0032097106	-0,0032689087	-0,0029129102
0	-0,32242948	-1090,3904	0,0004294781	0,00034680133	0,0011072488
0	-0,32263398	-1092,031	-0,003303105	-0,0033872169	-0,0030442264
0	-0,32314584	-1092,1548	0,00029525458	0,00019634982	0,00094518007
0	-0,32374635	-1093,8728	-0,0031138842	-0,0032446929	-0,0028850653
0	-0,32500738	-1096,5542	0,00021694374	0,00012802712	0,0008786734
0	-0,32463297	-1098,8239	-0,0031669575	-0,0032330353	-0,002861921
0	-0,32539442	-1100,3425	0,00019405095	9,4014984e-05	0,00087635068
0	-0,32585189	-1101,0438	-0,0028251077	-0,0028960477	-0,0025192411
0	-0,32758677	-1103,9658	-0,00025871777	-0,00042317333	0,00030313921
0	-0,32731742	-1104,4249	-0,0023933658	-0,0024147574	-0,001970608
0	-0,32787287	-1105,4427	-0,0006410667	-0,00074078277	-8,9808811e-05
0	-0,32820478	-1107,2605	-0,0019276295	-0,0020318567	-0,0015465829
0	-0,32755509	-1109,1729	-0,0011178305	-0,0012211407	-0,00059233839
0	-0,32850838	-1112,4635	-0,0016864863	-0,0016801485	-0,0012132854
0	-0,33028609	-1113,7466	-0,001002947	-0,0011374294	-0,00054517452
0	-0,32905155	-1114,203	-0,0017910376	-0,0017291757	-0,0013016945
0	-0,32950193	-1117,3259	-0,0011021581	-0,0012306602	-0,00065763929
0	-0,330621	-1118,7035	-0,0018136281	-0,0017501463	-0,0012733886
0	-0,33100918	-1120,9866	-0,0011278889	-0,0012382404	-0,0006371339
0	-0,33133551	-1124,1273	-0,0017106223	-0,0016855933	-0,0012331239
0	-0,33187979	-1125,2003	-0,0013597788	-0,0014186571	-0,0009065682
0	-0,33352411	-1126,926	-0,0012475708	-0,0012897258	-0,00079113798
0	-0,33245796	-1127,2563	-0,0017684347	-0,0018681866	-0,0013835302
0	-0,33333486	-1129,3212	-0,00079424208	-0,00088064722	-0,00023758231
0	-0,33419654	-1133,0815	-0,0025055862	-0,0026158923	-0,0021996554
0	-0,33454001	-1134,1172	-0,00021327098	-0,00037424892	0,00037812872
0	-0,33416039	-1136,1899	-0,0028693972	-0,0029861759	-0,002548625
0	-0,33545792	-1138,7008	7,9575548e-05	-5,4111606e-05	0,00072856987
0	-0,33623278	-1139,6094	-0,0030675863	-0,003114999	-0,0027979086
0	-0,33591986	-1140,5955	0,00013058292	5,9417016e-05	0,00080403191
0	-0,33734775	-1142,85	-0,0029746727	-0,0030968569	-0,0026885313
0	-0,33815503	-1144,3583	-1,2797391e-05	-9,0186513e-05	0,00067574059
0	-0,337331	-1145,8656	-0,0030686248	-0,0031739864	-0,0027957491
0	-0,33861399	-1147,2943	0,00016756399	0,00011988514	0,00086043024
0	-0,33897758	-1148,8248	-0,0030852067	-0,0032188881	-0,0028238029
0	-0,33889377	-1151,3334	0,00029974748	0,0002016185	0,0009547699
0	-0,33926293	-1151,8759	-0,0033753607	-0,0034635945	-0,0031310476
0	-0,34079775	-1152,9445	0,00060521183	0,00051433372	0,0012506044
0	-0,3402926	-1154,4658	-0,0034208279	-0,0035267961	-0,0031445737
0	-0,34163558	-1156,9939	0,00042293759	0,0003342577	0,0010863694
0	-0,34235978	-1158,2614	-0,0033259157	-0,0034528547	-0,0030844209
0	-0,34184903	-1158,5287	0,00056040252	0,00039434683	0,001160471
0	-0,34263915	-1159,313	-0,0032643774	-0,0033392967	-0,0030391135
0	-0,34303963	-1162,0815	0,00029459421	0,00016262046	0,00093877653
0	-0,34315586	-1162,5521	-0,0032570094	-0,0033946324	-0,0029925413
0	-0,34419483	-1164,4655	0,0004737734	0,00035231406	0,0011241765
0	-0,34383461	-1165,7944	-0,0033075341	-0,0034131235	-0,0030510612
0	-0,34466499	-1168,5541	0,00035702731	0,00019591804	0,00097954331
0	-0,34515893	-1171,0587	-0,0030902885	-0,0032011815	-0,0028162072
0	-0,34489071	-1171,728	7,7556033e-05	1,0679123e-05	0,00079225673
0	-0,34637153	-1173,4371	-0,002857246	-0,002955067	-0,0025813915
0	-0,34723952	-1175,8385	-0,00018637089	-0,00029572719	0,00041250294
0	-0,34774393	-1177,0435	-0,0023929938	-0,002463572	-0,0020652392
0	-0,3480401	-1176,7047	-0,00066488603	-0,00078702235	-0,00017068953
0	-0,34785831	-1178,6176	-0,0020104086	-0,0018966286	-0,0015427561
0	-0,34911746	-1180,1399	-0,00095606316	-0,0010872643	-0,00045426987
0	-0,34944677	-1183,0393	-0,0017737004	-0,0017730735	-0,0012973361
0	-0,34966135	-1183,829	-0,0011271453	-0,0012268417	-0,00065414316
0	-0,35036281	-1185,4987	-0,001809066	-0,001749536	-0,0013020709
0	-0,35055652	-1188,6091	-0,00099571177	-0,001154236	-0,00058318384
0	-0,35169458	-1189,7722	-0,0018178399	-0,0017431374	-0,0012922658
0	-0,35157204	-1189,634	-0,0009896605	-0,0011866644	-0,00060956622
0	-0,35222992	-1191,6782	-0,0016838334	-0,0016248313	-0,0011862994
0	-0,35287887	-1192,9558	-0,0013085683	-0,0014391283	-0,00089595601
0	-0,35282409	-1195,5579	-0,0013438212	-0,0014449887	-0,0008984289
0	-0,35394654	-1196,281	-0,0018157826	-0,0017579558	-0,0013245102
0	-0,35433584	-1196,5408	-0,00082832749	-0,00093886198	-0,00035273674
0	-0,35474226	-1199,1066	-0,0023351775	-0,0023417629	-0,0019509449
0	-0,35465246	-1201,4838	-0,00025790941	-0,00035325415	0,00037811138
0	-0,3560763	-1202,5795	-0,0028286416	-0,0029228188	-0,0025372859
0	-0,35581365	-1203,6438	4,799047e-05	-2,7474453e-05	0,00070438505
0	-0,35637766	-1205,6831	-0,0030621432	-0,0031758598	-0,0027674695
0	-0,357135	-1208,3766	6,9278613e-05	-1,6790327e-05	0,00076673238
0	-0,35733432	-1209,194	-0,0029782285	-0,0031335549	-0,0027367491
0	-0,35794899	-1210,1371	5,1212992e-05	-2,1495689e-05	0,00068767066
0	-0,35866535	-1212,3352	-0,0029029939	-0,0030387952	-0,0026428846
0	-0,3589105	-1213,5856	6,8781228e-05	1,9055951e-05	0,0007889212
0	-0,35949236	-1215,064	-0,0031589428	-0,0032438163	-0,0029115514
0	-0,36072767	-1216,7966	0,00031361953	0,00024988028	0,0009578577
0	-0,36086366	-1217,0925	-0,00327477	-0,0033924703	-0,0030450644
0	-0,36103353	-1218,7664	0,00046303248	0,00039013103	0,0011374492
0	-0,36120564	-1219,6571	-0,0034581656	-0,0035621633	-0,0031704551
0	-0,36014354	-1220,1493	0,00069669401	0,00056605652	0,001302299
0	-0,36256015	-1223,98	-0,0032888507	-0,0033964252	-0,0030407168
0	-0,36268756	-1224,2548	0,0004010032	0,00026869809	0,00096297805
0	-0,36338454	-1226,1268	-0,0033026943	-0,0034275965	-0,0030250654
0	-0,36352724	-1227,2819	0,00039813254	0,00037548767	0,0010852407
0	-0,36329889	-1228,2141	-0,0032232886	-0,0033116345	-0,0029608842
0	-0,36439413	-1231,2706	0,00034916549	0,00026316222	0,0010294692
0	-0,36525989	-1232,6458	-0,0030953614	-0,0031864552	-0,0028414635
0	-0,36544985	-1233,3708	0,00054134318	0,00039236151	0,0011349829
0	-0,36571026	-1235,3794	-0,0032035396	-0,003293362	-0,0029840001
0	-0,36712253	-1237,1813	0,0001578145	0,00012941661	0,00085292367
0	-0,36734492	-1238,525	-0,0029247045	-0,0029062652	-0,0025712335
0	-0,36732107	-1239,7314	-0,00010193718	-0,00020482444	0,00050643866
0	-0,36855525	-1240,8599	-0,0025195307	-0,0025783298	-0,0022049018
0	-0,36869234	-1241,8079	-0,00061877409	-0,00063120684	6,3344487e-07
0	-0,36913902	-1242,6823	-0,002004693	-0,0019965919	-0,0015710254
0	-0,36957228	-1244,3416	-0,0010117503	-0,0010803787	-0,0005850466
0	-0,36933905	-1246,4283	-0,0018980339	-0,0017766296	-0,0013917399
0	-0,37006402	-1247,2458	-0,0010514139	-0,001170755	-0,00061047793
0	-0,37112051	-1249,4126	-0,0016676243	-0,0016383503	-0,0011813859
0	-0,37153327	-1251,5159	-0,0010034156	-0,0011376082	-0,00057874178
0	-0,37226939	-1252,8507	-0,0018813104	-0,0018638296	-0,0014132753
0	-0,37269479	-1254,0061	-0,0010286623	-0,001160832	-0,00062149751
0	-0,37309116	-1255,1277	-0,0017041772	-0,0016542448	-0,0012485145
0	-0,37399864	-1256,5708	-0,0011664889	-0,0012889358	-0,00076064945
0	-0,37335271	-1258,4105	-0,0015245726	-0,0014495368	-0,001018592
0	-0,37424862	-1259,7139	-0,0016465986	-0,0017366738	-0,0012362201
0	-0,37535653	-1261,6558	-0,00087301037	-0,00092189922	-0,0003010197
0	-0,37515759	-1262,3815	-0,0023381086	-0,0023252773	-0,0019346264
0	-0,37622601	-1264,4316	-0,00040098268	-0,00052837218	0,00013179486
0	-0,3755331	-1266,098	-0,0027768787	-0,0028666167	-0,0024602991
0	-0,37619883	-1267,8047	8,0248719e-05	4,8751644e-06	0,00071691978
0	-0,37738645	-1269,3655	-0,0030315595	-0,0031149434	-0,0027537446
0	-0,37859941	-1270,5052	0,00013243756	1,5393307e-05	0,00075231073
0	-0,37711746	-1270,6576	-0,0029813182	-0,0030732478	-0,0027153403
0	-0,37813896	-1273,0234	0,00010466712	5,9867853e-06	0,00077694055
0	-0,37916526	-1275,4592	-0,0030465047	-0,0031058185	-0,0027273998
0	-0,37902221	-1276,7534	3,7708087e-05	3,2251246e-05	0,00068749295
0	-0,379581	-1278,1881	-0,0030120134	-0,0030827741	-0,0027574527
0	-0,38073993	-1278,4342	0,00032050666	0,00027831824	0,00094846153
0	-0,38082784	-1280,4753	-0,0033085535	-0,003380033	-0,0030551523
0	-0,38173908	-1283,604	0,0004876306	0,00039218014	0,0010972169
0	-0,38244241	-1283,3135	-0,0033533932	-0,0034330578	-0,0031037813
0	-0,38319862	-1283,9686	0,00048318572	0,0004237137	0,0012174579
0	-0,3820982	-1285,3423	-0,0034896194	-0,0035659983	-0,0032038197
0	-0,38304552	-1287,1903	0,00049277238	0,00050431234	0,0011850048
0	-0,3835164	-1289,0143	-0,0031720751	-0,0032989869	-0,002955511
0	-0,38453415	-1290,2207	0,00037291989	0,0002787963	0,0010066089
0	-0,38532019	-1291,5543	-0,0034053032	-0,0034067256	-0,003149708
0	-0,38512796	-1294,3219	0,00043760796	0,00038521716	0,001094016
0	-0,38608387	-1294,5527	-0,0032482229	-0,0032960998	-0,0029554239
0	-0,38644856	-1294,9401	0,00024949637	0,00027116045	0,00092719507
0	-0,38723871	-1298,0636	-0,0029686708	-0,0031109587	-0,0027423101
0	-0,38691795	-1299,7333	0,00036316778	0,0002630594	0,0010294903
0	-0,38804784	-1301,2986	-0,0030560195	-0,0030959668	-0,0027267048
0	-0,38855299	-1301,5956	-0,00012649543	-0,00013483613	0,00055807875
0	-0,38878733	-1302,8453	-0,0024762989	-0,0025391302	-0,0021364889
0	-0,38948432	-1305,979	-0,000531314	-0,00063763547	5,3190925e-05
0	-0,3893528	-1306,6268	-0,002171254	-0,0022127614	-0,0017823984
0	-0,39029157	-1307,6288	-0,00089864718	-0,00098237838	-0,00042485117
0	-0,39126575	-1309,9987	-0,0017553697	-0,0016794384	-0,0012311612
0	-0,39085186	-1311,1133	-0,0011587898	-0,0012358006	-0,00068478379
0	-0,39186364	-1313,0027	-0,0018949112	-0,0018175739	-0,0013841102
0	-0,39244032	-1313,5908	-0,0010104631	-0,0011629197	-0,00062395068
0	-0,39306021	-1313,8983	-0,0017506105	-0,0016400921	-0,0012218175
0	-0,39307624	-1317,1487	-0,0010931677	-0,0011779901	-0,00061827793
0	-0,39312428	-1318,1735	-0,0017768581	-0,0016905619	-0,0012567614
0	-0,39368981	-1318,7478	-0,0011568075	-0,0012458802	-0,00070882338
0	-0,39384627	-1321,8153	-0,001480041	-0,0015169813	-0,00098855048
0	-0,39499402	-1324,0262	-0,0016212318	-0,0016155259	-0,0011773549
0	-0,39525813	-1325,9113	-0,0010983702	-0,0010626047	-0,00055293104
0	-0,39577037	-1326,8566	-0,0022088855	-0,0022260577	-0,0017649889
0	-0,39617532	-1327,1968	-0,00036773446	-0,00043010674	0,00024524366
0	-0,39634818	-1328,9725	-0,0027395899	-0,0027524903	-0,0024242725
0	-0,39817578	-1330,8044	-1,7063576e-06	-4,7319681e-05	0,00063384441
0	-0,39837325	-1331,2404	-0,0029609173	-0,003114145	-0,0027400528
0	-0,39782822	-1333,4979	0,00014248348	6,7737506e-05	0,00077742751
0	-0,39890671	-1335,1881	-0,00310211	-0,003145216	-0,0027857181
0	-0,39912462	-1336,0748	3,358582e-05	8,5998727e-06	0,00073258905
0	-0,40057486	-1337,4463	-0,002900786	-0,0030038448	-0,0026377388
0	-0,40019786	-1337,2982	0,00015392026	7,0453425e-05	0,00078896078
0	-0,4005838	-1339,3123	-0,0030901281	-0,0031834845	-0,0028277554
0	-0,40169621	-1340,9225	0,00014640944	0,00013078746	0,00085676828
0	-0,40140525	-1342,3657	-0,0032296914	-0,0032857072	-0,002964474
0	-0,40206498	-1344,1871	0,00051466923	0,00042854759	0,0011086921
0	-0,40221736	-1344,6263	-0,0034986907	-0,0035181597	-0,0031484214
0	-0,40342993	-1347,5568	0,00052590651	0,00052241108	0,0012659362
0	-0,40366983	-1349,4397	-0,0033377991	-0,0033902784	-0,0030251874
0	-0,40352082	-1350,4232	0,0004941129	0,00041541478	0,0010748694
0	-0,40457511	-1352,5653	-0,0033785214	-0,0034429643	-0,0031507672
0	-0,40546024	-1353,3608	0,00037558755	0,00031405315	0,0010969264
0	-0,40554887	-1355,0951	-0,0031922339	-0,0032288446	-0,0028621908
0	-0,40604472	-1356,9353	0,0003895133	0,00030566612	0,001009969
0	-0,40663779	-1356,3083	-0,0033737554	-0,0033612614	-0,0030834654
0	-0,40619636	-1357,5464	0,00036754849	0,00031297596	0,0010332125
0	-0,40711686	-1360,3208	-0,0032222357	-0,0032971895	-0,0029374894
0	-0,40783733	-1362,1615	0,0002133091	0,00016193613	0,00082470896
0	-0,40859169	-1363,4968	-0,0029696468	-0,0029833247	-0,0026476376
0	-0,40851569	-1363,52	7,2202238e-06	-0,00011311495	0,00064119417
0	-0,4101336	-1365,7092	-0,0026376075	-0,0026711454	-0,002343683
0	-0,40891021	-1367,8009	-0,00054817367	-0,00051538693	4,3579785e-05
0	-0,40999353	-1368,8647	-0,002128402	-0,0020440123	-0,001622806
0	-0,41009152	-1370,2592	-0,0008831817	-0,0010110051	-0,00042075236
0	-0,41232333	-1373,1455	-0,0019372345	-0,0018919783	-0,0014795514
0	-0,41216016	-1373,3799	-0,00110302	-0,0011486951	-0,00061799953
0	-0,41170344	-1374,8755	-0,0016355172	-0,0016084964	-0,0011372175
0	-0,4123736	-1375,7053	-0,00098581286	-0,0011264449	-0,00055354921
0	-0,41382089	-1377,8419	-0,0019127355	-0,0018087904	-0,0013274887
0	-0,41352773	-1380,051	-0,0010389555	-0,0011323304	-0,00059941912
0	-0,41365439	-1380,5011	-0,0018335652	-0,001691313	-0,0013206409
0	-0,41428208	-1381,6611	-0,0011731809	-0,0012900286	-0,0007797149
0	-0,41633213	-1383,2113	-0,0014975651	-0,001496402	-0,0010388922
0	-0,41544998	-1383,6294	-0,0015743448	-0,0016185682	-0,0011393904
0	-0,41644162	-1385,3414	-0,0010292839	-0,0011193366	-0,0005253235
0	-0,41560715	-1386,1716	-0,0021210716	-0,0020467667	-0,0016965148
0	-0,41750148	-1388,7534	-0,0005924938	-0,00063428545	1,8252804e-05
0	-0,4180733	-1390,3534	-0,0027119517	-0,0027630872	-0,0024127427
0	-0,41851476	-1390,5897	-7,7648729e-05	-0,00018793155	0,00059802708
0	-0,41781849	-1391,231	-0,0030332946	-0,0030460905	-0,0026939784
0	-0,41851252	-1393,9263	0,00012156408	7,8487516e-05	0,00079780287
0	-0,41984057	-1395,3745	-0,0030652296	-0,0030942643	-0,0027714593
0	-0,41970575	-1397,494	5,1893148e-05	1,9912295e-06	0,0007502496
0	-0,42090827	-1397,399	-0,002948337	-0,0030598445	-0,0027312611
0	-0,42084789	-1398,0321	-3,9705046e-05	-8,0310965e-05	0,00066106289
0	-0,42101032	-1400,6754	-0,0029995404	-0,0031015815	-0,0027256093
0	-0,42152888	-1401,7964	0,00022603897	0,0001768607	0,00089782174
0	-0,42277312	-1402,9115	-0,0032340724	-0,0032986349	-0,002957623
0	-0,42277163	-1404,8458	0,00044195796	0,00036493986	0,001075907
0	-0,42247659	-1406,2789	-0,0033684555	-0,0033738897	-0,0030405915
0	-0,42362958	-1409,5387	0,00058530062	0,00049034518	0,0012589378
0	-0,42498893	-1409,5482	-0,0035608499	-0,0036468501	-0,0032629932
0	-0,42442977	-1410,1643	0,00045138222	0,00045903897	0,0011342485
0	-0,42571461	-1412,7058	-0,0032292176	-0,0033070333	-0,0029729391
0	-0,42606518	-1413,4341	0,00043722277	0,00039372657	0,0011006676
0	-0,42644256	-1414,0836	-0,0032756247	-0,0034080823	-0,0030229955
0	-0,42726362	-1415,0043	0,00029860224	0,0002474956	0,00098630134
0	-0,42826906	-1416,599	-0,0032320449	-0,003270539	-0,0029382701
0	-0,42786115	-1418,3711	0,00028375813	0,00028157342	0,00099984964
0	-0,42881852	-1418,939	-0,0032650393	-0,0033272225	-0,0029963742
0	-0,42886102	-1419,8226	0,00035666351	0,00026573509	0,00095646037
0	-0,42877272	-1423,5143	-0,0030509213	-0,003129903	-0,002760852
0	-0,42972231	-1423,701	-2,4087785e-06	-8,5234751e-05	0,00059424445
0	-0,43149889	-1425,1272	-0,0027277626	-0,0027335822	-0,0024116437
0	-0,43124443	-1424,9729	-0,00045300549	-0,00050473667	0,0001570536
0	-0,43034926	-1425,7594	-0,0022386536	-0,0022158388	-0,0018256304
0	-0,43235049	-1429,4629	-0,0009318855	-0,00098279037	-0,00040921016
0	-0,43160319	-1429,77	-0,0018052738	-0,0017729284	-0,0013490542
0	-0,43247306	-1431,9949	-0,0010082019	-0,0011565671	-0,00056499219
0	-0,43314844	-1434,5736	-0,0018435367	-0,0016859098	-0,0012564127
0	-0,43392703	-1435,5343	-0,0011256885	-0,0012000318	-0,0006671903
0	-0,433103	-1436,1605	-0,0018197916	-0,0017777968	-0,0013854491
0	-0,43559298	-1438,4436	-0,00096743787	-0,0011026049	-0,00054656569
0	-0,43512583	-1437,391	-0,0018145306	-0,0016867096	-0,0013396408
0	-0,43573195	-1439,8021	-0,0011278025	-0,0012224349	-0,0006732734
0	-0,43473577	-1440,6735	-0,0015358183	-0,001579571	-0,0011314506
0	-0,4370231	-1441,901	-0,0014336705	-0,0014809287	-0,0010282315
0	-0,43702647	-1443,9313	-0,0011662594	-0,0011678331	-0,00057033554
0	-0,43732637	-1444,1578	-0,002145607	-0,002158351	-0,0017332264
0	-0,43775177	-1446,5922	-0,00054885191	-0,00067591283	-2,3464381e-05
0	-0,43862873	-1448,4734	-0,0026654813	-0,0026008824	-0,0022317413
0	-0,43886119	-1449,2804	-7,2015537e-05	-0,00015117657	0,00058572303
0	-0,43852404	-1449,8901	-0,0029999495	-0,0030888864	-0,0026527224
0	-0,43972209	-1451,6564	0,00013503115	4,646141e-05	0,00079327857
0	-0,44004694	-1452,3542	-0,0030624454	-0,0031501888	-0,0027606362
0	-0,44101924	-1455,345	5,5416895e-05	4,8235961e-05	0,00074551482
0	-0,44057852	-1454,4856	-0,0030579595	-0,0031158449	-0,0027837912
0	-0,44266731	-1457,0547	7,7327422e-05	2,8113427e-05	0,00076203945
0	-0,44274032	-1457,5607	-0,0029508872	-0,0030272373	-0,0026560344
0	-0,44273734	-1458,8586	0,00014356672	0,0001071786	0,00082667533
0	-0,4433971	-1461,0016	-0,0031914955	-0,0033677882	-0,0029810609
0	-0,44374132	-1461,4824	0,00043089865	0,00041703659	0,0011704797
0	-0,44376999	-1461,9938	-0,0033371742	-0,003405347	-0,0030602918
0	-0,44524074	-1464,1863	0,0004739876	0,00041394052	0,0011461672
0	-0,44560099	-1463,7477	-0,0033868824	-0,0034828726	-0,003132452
0	-0,44522995	-1465,4684	0,00066893396	0,00060915767	0,0013331469
0	-0,44613853	-1467,8357	-0,0034222165	-0,0034661693	-0,0031035841
0	-0,44764692	-1468,3647	0,0002896371	0,00029421138	0,00094041548
0	-0,44669807	-1467,8448	-0,0032661818	-0,0033293481	-0,0029705609
0	-0,44753516	-1470,0946	0,00048883201	0,0004285693	0,0011311866
0	-0,4509244	-1422,0319	-0,0033226304	-0,003382501	-0,0030474581
0	-0,4495807	-1411,4735	0,0004095264	0,00027083122	0,0010023654
0	-0,44953972	-1414,4775	-0,0031804561	-0,003247624	-0,0028703038
0	-0,45005047	-1422,1926	0,00017942948	9,198441e-05	0,00085497822
0	-0,45037866	-1425,396	-0,0031171551	-0,0031533439	-0,0028744091
0	-0,45097843	-1425,7905	9,2813571e-05	3,6194961e-05	0,00072919292
0	-0,45113081	-1429,2573	-0,0026507508	-0,0027271828	-0,0023983424
0	-0,45233852	-1432,5571	-0,00039487699	-0,00053156813	0,00014523401
0	-0,45227075	-1434,0913	-0,0022973055	-0,0022652079	-0,0018560819
0	-0,45305789	-1438,8115	-0,00074328418	-0,00086587295	-0,00019455369
0	-0,45312309	-1440,2072	-0,0019158693	-0,0018866709	-0,0014869317
0	-0,45385325	-1441,9774	-0,001152701	-0,0011955354	-0,00070012134
0	-0,45381635	-1445,0406	-0,0017341261	-0,0017332302	-0,0012577791
0	-0,45488065	-1447,8816	-0,00094710873	-0,0010828534	-0,00052160234
0	-0,45570248	-1449,3097	-0,0018595351	-0,0017457129	-0,0013606253
0	-0,45531428	-1450,5806	-0,001041744	-0,0011569362	-0,00061004172
0	-0,45615846	-1453,66	-0,0018463241	-0,0016950605	-0,001288519
0	-0,45666769	-1457,4381	-0,0011091259	-0,0012260716	-0,00064614217
0	-0,45838094	-1457,2931	-0,0016679494	-0,0016545237	-0,0011662893
0	-0,45800433	-1457,0013	-0,0015017421	-0,001495416	-0,0010088651
0	-0,45775101	-1461,1793	-0,0011302765	-0,0011756087	-0,00065377622
0	-0,45838058	-1463,0735	-0,0018815944	-0,0019326559	-0,0015291799
0	-0,4592728	-1465,8127	-0,00068954763	-0,00070907437	-8,2787701e-05
0	-0,45938715	-1466,8759	-0,0026585504	-0,0026498854	-0,0023353603
0	-0,46057141	-1468,3384	-0,00017071623	-0,0002379428	0,00049536227
0	-0,46036914	-1471,0116	-0,0029306272	-0,0030047274	-0,0026458954
0	-0,46104455	-1471,864	6,9519156e-05	1,4870038e-05	0,00071778399
0	-0,46126544	-1472,9027	-0,0030654939	-0,0031033219	-0,0027393377
0	-0,46173632	-1476,5178	0,00012133009	6,50453e-05	0,00075051078
0	-0,46277642	-1477,6725	-0,0029482816	-0,0030316012	-0,0026792937
0	-0,46294853	-1478,1338	0,00012037955	4,9618502e-05	0,00074801355
0	-0,46345031	-1479,5959	-0,0030773701	-0,0031564154	-0,0028103623
0	-0,46375692	-1482,4863	0,00021818269	0,00012790186	0,00088560162
0	-0,46427622	-1486,2213	-0,0031206636	-0,0032235696	-0,0028761444
0	-0,4642196	-1486,0859	0,00031371193	0,00023567911	0,00097541563
0	-0,46578422	-1487,1831	-0,0034053926	-0,0034465347	-0,0031247388
0	-0,46500713	-1490,1378	0,00062789081	0,00055814872	0,0012695225
0	-0,46658143	-1491,7174	-0,0035167877	-0,003510253	-0,0031327042
0	-0,46671778	-1494,8666	0,00036316749	0,00033419419	0,0010857976
0	-0,46731532	-1497,0599	-0,0032808105	-0,0034016443	-0,0030701221
0	-0,46813339	-1498,4335	0,0004685171	0,0004175764	0,0011528882
0	-0,46754366	-1500,286	-0,003276252	-0,0033134201	-0,0029565759
0	-0,46882182	-1501,0895	0,00030757612	0,00016739374	0,00091008283
0	-0,46890303	-1501,7075	-0,0032828206	-0,0033407942	-0,0030131037
0	-0,46943948	-1504,1093	0,00044204018	0,00035439164	0,00114589
0	-0,46992525	-1506,4275	-0,0033293858	-0,0033430969	-0,0030442842
0	-0,47080219	-1508,8333	0,00032131764	0,00028587456	0,00097372988
0	-0,47106481	-1509,1176	-0,0030595558	-0,0031463704	-0,0027882969
0	-0,47042668	-1510,4838	2,2369204e-05	-4,5297147e-05	0,00067074102
0	-0,47168657	-1514,2172	-0,002767357	-0,0028541705	-0,0024835176
0	-0,47287196	-1515,1252	-0,00031375719	-0,00039281338	0,00026468717
0	-0,47268683	-1516,0095	-0,0022687942	-0,0022891627	-0,0018630393
0	-0,47341809	-1517,9324	-0,0007890783	-0,00091404817	-0,00033052877
0	-0,47374517	-1519,5579	-0,0019139718	-0,0018358703	-0,0014052109
0	-0,47405511	-1521,88	-0,0010311665	-0,0011069067	-0,00054199545
0	-0,47449732	-1522,9882	-0,0016865853	-0,001732973	-0,0013027771
0	-0,4750576	-1523,1196	-0,0011296819	-0,0011942025	-0,00067758927
0	-0,47556496	-1524,954	-0,0018609029	-0,0017480262	-0,0013391452
0	-0,47650898	-1526,8765	-0,00097369717	-0,0010905305	-0,00053329614
0	-0,47639236	-1527,7123	-0,0018899944	-0,00180675	-0,0014080084
0	-0,47740972	-1530,1663	-0,0010153265	-0,0011488309	-0,00055736268
0	-0,47692955	-1529,9756	-0,0016611798	-0,0015539469	-0,0011598355
0	-0,47885552	-1533,2172	-0,0013946551	-0,0014645112	-0,00097643043
0	-0,47909951	-1534,7159	-0,0012475079	-0,0012261621	-0,00069521106
0	-0,47982299	-1535,0885	-0,0019870619	-0,0019233238	-0,0015713369
0	-0,4797779	-1535,8464	-0,00067057292	-0,00071385049	-0,00015123532
0	-0,48017278	-1537,0573	-0,0024880264	-0,0025583792	-0,0021488566
0	-0,48097557	-1538,0615	-0,00020492531	-0,00022892113	0,00046534397
0	-0,48052633	-1540,7291	-0,0029127963	-0,0029689968	-0,0026146786
0	-0,48178321	-1541,9565	9,1270922e-05	9,3033668e-06	0,00073067902
0	-0,48292542	-1544,2997	-0,0030716646	-0,0031405557	-0,0028125928
0	-0,48266798	-1546,2141	7,4185809e-05	7,4414493e-06	0,00074132183
0	-0,48360938	-1547,5787	-0,0030464816	-0,0030802852	-0,0027345805
0	-0,48280323	-1548,9397	-9,0134563e-07	-3,2857333e-05	0,00071076723
0	-0,48401242	-1550,504	-0,0029114822	-0,0029864255	-0,002678554
0	-0,48500037	-1552,012	0,00014108373	0,00013926865	0,00078774773
0	-0,48429334	-1554,1704	-0,0031384779	-0,0031646965	-0,0029076524
0	-0,48545226	-1555,1809	0,0003747204	0,00031191134	0,0010601666
0	-0,48642641	-1556,0004	-0,0032710242	-0,0033854642	-0,0030674164
0	-0,4861854	-1557,3054	0,00053288636	0,00047066368	0,001212345
0	-0,48720503	-1558,6534	-0,0035188817	-0,0035069692	-0,0032307061
0	-0,48681313	-1561,0176	0,00065812212	0,00058610644	0,0012889113
0	-0,48753655	-1561,4457	-0,0033082077	-0,0034446237	-0,0030061295
0	-0,48802906	-1562,7517	0,00035722594	0,00023469636	0,00096902699
0	-0,48963243	-1565,9663	-0,0033076939	-0,0033536602	-0,0030632438
0	-0,48889071	-1565,2258	0,00040249186	0,00035828372	0,0010564162
0	-0,49043894	-1566,7428	-0,0031748286	-0,0032548467	-0,0028997902
0	-0,49017781	-1569,5813	0,00032623182	0,00023443961	0,00091933191
0	-0,49050674	-1570,6018	-0,0032034779	-0,00325751	-0,0029474958
0	-0,49208999	-1572,2771	0,00036484576	0,00030398328	0,0010329924
0	-0,49196219	-1573,2147	-0,0031932488	-0,0032423893	-0,0029018132
0	-0,49195513	-1574,4866	8,7021763e-05	3,8557791e-05	0,00079429051
0	-0,49310213	-1579,0613	-0,0028138459	-0,0028055888	-0,0024613589
0	-0,49353093	-1579,0515	-0,00025082874	-0,00033358176	0,00029869194
0	-0,49386805	-1578,9755	-0,0023457878	-0,0023957107	-0,0020098833
0	-0,49489176	-1581,0801	-0,00077638996	-0,00079589203	-0,00016614581
0	-0,49510598	-1582,4955	-0,00183166	-0,0018777949	-0,0014070043
0	-0,49499458	-1583,7198	-0,0011260255	-0,0011579781	-0,00066942687
0	-0,49687922	-1583,5408	-0,0018672629	-0,0017346607	-0,0013186147
0	-0,49583539	-1584,5464	-0,0010937692	-0,0012001479	-0,00063820725
0	-0,49613231	-1588,4188	-0,0017434865	-0,0016608583	-0,0012563732
0	-0,49701816	-1589,1445	-0,0010098806	-0,0010883496	-0,00056281354
0	-0,49755499	-1589,7765	-0,0018629796	-0,0018225256	-0,0013680918
0	-0,49863681	-1590,6266	-0,001072611	-0,0011686163	-0,00064945762
0	-0,49885547	-1592,7241	-0,0016561312	-0,0016480213	-0,0012690875
0	-0,4996326	-1594,162	-0,0013343433	-0,0014003539	-0,00087699882
0	-0,49952006	-1593,4424	-0,0013581418	-0,0013201683	-0,00081644871
0	-0,4997693	-1595,8143	-0,0018769589	-0,0019313085	-0,0015084033
0	-0,50080007	-1599,2074	-0,00062759547	-0,00064490415	-2,6415591e-05
0	-0,50178802	-1600,0143	-0,0025143763	-0,0024887056	-0,0021676871
0	-0,50146466	-1599,823	-0,00026149559	-0,00037815922	0,00034090783
0	-0,5017612	-1602,2856	-0,002874339	-0,0029735095	-0,0026000165
0	-0,50217175	-1603,4714	6,2668405e-05	2,3324101e-05	0,00075631094
0	-0,5043782	-1604,8398	-0,0030384869	-0,0030886703	-0,0027683792
0	-0,50317049	-1604,2528	3,1086238e-05	6,398488e-05	0,00069852627
0	-0,50443935	-1605,8162	-0,0029857245	-0,003058508	-0,0026917886
0	-0,50363505	-1608,3589	0,0001383746	0,0001105508	0,00079691294
0	-0,50472766	-1609,7722	-0,0030520842	-0,0031328984	-0,0027161271
0	-0,50541389	-1610,1736	7,829236e-05	1,1702596e-05	0,00075256091
0	-0,50588882	-1611,8715	-0,0030828177	-0,0032135015	-0,00285854
0	-0,50590706	-1613,3763	0,00035800142	0,00030268636	0,0010128379
0	-0,50715095	-1614,6493	-0,0033692908	-0,0034257371	-0,0030742483
0	-0,50683767	-1615,3619	0,00052820193	0,00044649374	0,0012047873
0	-0,50738901	-1616,2552	-0,0033922934	-0,0033786476	-0,0031484356
0	-0,50813669	-1618,9045	0,00047321664	0,00047872236	0,0011197436
0	-0,50904822	-1620,3047	-0,0034093363	-0,0035259509	-0,003144006
0	-0,50890815	-1621,0289	0,00049697072	0,00044072341	0,001116352
0	-0,5098235	-1622,4218	-0,003103812	-0,00319887	-0,00286606
0	-0,50977767	-1622,8573	0,0003475757	0,00032853539	0,00099142559
0	-0,51026273	-1626,0328	-0,0033754045	-0,0034366017	-0,0031005514
0	-0,51128268	-1627,0919	0,00043877168	0,00039142172	0,0010780088
0	-0,51158631	-1627,5985	-0,003247529	-0,0033104199	-0,0029716119
0	-0,5112983	-1629,4799	0,00024381938	0,0001562792	0,00089152524
0	-0,51206875	-1630,3593	-0,0029947527	-0,0030869406	-0,0027493103
0	-0,51319784	-1631,8606	0,00023745786	0,00019752624	0,00091901887
0	-0,51329172	-1633,9584	-0,0028953629	-0,002907577	-0,0025571943
0	-0,51438546	-1634,8662	-0,000323227	-0,00033745964	0,00030653103
0	-0,51546097	-1636,0035	-0,0022757158	-0,0022976333	-0,0019038173
0	-0,51467943	-1637,8696	-0,00070278329	-0,00082247052	-0,00022378293
0	-0,51512307	-1640,139	-0,0020278431	-0,0019961256	-0,0016400731
0	-0,51652753	-1641,3965	-0,0010609739	-0,0010703683	-0,00055038254
0	-0,51705724	-1641,6331	-0,0016487527	-0,0016029942	-0,0011929387
0	-0,51701516	-1643,799	-0,0011098852	-0,0011809859	-0,00061239256
0	-0,51725394	-1645,4937	-0,0019280394	-0,0017808722	-0,0014211533
0	-0,51699352	-1646,4639	-0,0010185477	-0,0011729269	-0,00060923788
0	-0,51814544	-1648,537	-0,0018010094	-0,0016904633	-0,0012574801
0	-0,51894075	-1649,7882	-0,0010835987	-0,0012042774	-0,00062210998
0	-0,51962507	-1651,1501	-0,001732174	-0,0016489378	-0,0012471834
0	-0,52062571	-1653,3827	-0,0012905633	-0,0013887627	-0,00087358116
0	-0,520109	-1653,4479	-0,001213614	-0,0013014984	-0,00072994723
0	-0,52081233	-1654,9606	-0,0018751059	-0,0018291106	-0,001498444
0	-0,52199364	-1657,5164	-0,00082575897	-0,00082825631	-0,00028205934
0	-0,52171087	-1656,9487	-0,0024679697	-0,0024812114	-0,0021021466
0	-0,52189827	-1658,8511	-0,000194202	-0,00018170918	0,0005025526
0	-0,52212512	-1660,8448	-0,0028763271	-0,0029509105	-0,0025969921
0	-0,52369308	-1661,3126	8,6842192e-05	-4,1177173e-05	0,00069284288
0	-0,52382946	-1663,5513	-0,0030041293	-0,0030860538	-0,0027538291
0	-0,52481556	-1663,8599	0,00011149081	6,3885804e-05	0,0007453236
0	-0,52507746	-1664,613	-0,0030154912	-0,0031152039	-0,0028247344
0	-0,52514786	-1667,8848	1,6704435e-05	-7,0301867e-05	0,00064520887
0	-0,5256176	-1668,0293	-0,0029811212	-0,0030366695	-0,002690231
0	-0,52577668	-1669,3743	0,00021630141	0,00018545617	0,00080572639
0	-0,52643007	-1671,5537	-0,0031929996	-0,003270692	-0,0029236062
0	-0,52668154	-1673,3284	0,00030607916	0,00023349751	0,00093396567
0	-0,52700192	-1674,5458	-0,00330121	-0,0033779666	-0,0030247872
0	-0,52853298	-1674,6033	0,00051174383	0,00048692335	0,0011980899
0	-0,5276866	-1675,3862	-0,0035037561	-0,0035514263	-0,003253021
0	-0,52977729	-1679,3596	0,00051583326	0,00052480341	0,0012225984
0	-0,52945089	-1679,1	-0,0032162515	-0,0032870434	-0,0030209734
0	-0,53068101	-1679,72	0,00039167746	0,00031616417	0,0010497861
0	-0,53052306	-1681,1576	-0,0033988121	-0,0034166891	-0,0030668098
0	-0,53075778	-1683,5944	0,00035265562	0,00024538534	0,00099628489
0	-0,53162163	-1685,4337	-0,0031199791	-0,0032096789	-0,0028872138
0	-0,53159666	-1684,7028	0,00040722312	0,00029855085	0,0010218328
0	-0,53267592	-1686,3646	-0,00327775	-0,0033591292	-0,0030274
0	-0,53315049	-1688,8517	0,00037069665	0,00031637851	0,0011110865
0	-0,53309053	-1690,1383	-0,0032069918	-0,0032361832	-0,0029452876
0	-0,53492302	-1690,8354	0,00014925579	5,7982397e-05	0,00077004306
0	-0,53306258	-1691,1119	-0,0028113008	-0,0028775609	-0,0025474005
0	-0,53427666	-1692,5598	-0,00026922251	-0,00029429709	0,00035288098
0	-0,53484029	-1694,9901	-0,0024156645	-0,0024625766	-0,0021060209
0	-0,53583831	-1694,7211	-0,00073067902	-0,00079272699	-0,0001526995
0	-0,53653383	-1695,5005	-0,0019045534	-0,0018648965	-0,0013909448
0	-0,53671712	-1698,9811	-0,0010525513	-0,0011785707	-0,00061655144
0	-0,5381279	-1699,8168	-0,0018587558	-0,0017484846	-0,001346135
0	-0,5378682	-1699,5049	-0,0010927267	-0,0011642365	-0,00065074436
0	-0,53829253	-1699,5785	-0,0017311869	-0,0016510418	-0,0012364625
0	-0,53869224	-1701,6069	-0,001019782	-0,001141539	-0,0005882844
0	-0,53935909	-1705,4153	-0,0018549521	-0,0017930241	-0,0013393157
0	-0,54013801	-1705,6781	-0,0010673413	-0,0011161809	-0,0005797784
0	-0,5410887	-1706,6619	-0,0017803506	-0,0016436358	-0,0012453849
0	-0,53989142	-1707,3684	-0,0013198799	-0,0013557479	-0,0008783837
0	-0,54030681	-1709,4709	-0,0013691722	-0,001393542	-0,00089893531
0	-0,54180396	-1711,1451	-0,0018070842	-0,0018922706	-0,0014159551
0	-0,54120052	-1712,1241	-0,00070896809	-0,00084534066	-0,00024632722
0	-0,54360366	-1714,0712	-0,002408138	-0,0023964657	-0,0020475916
0	-0,54342818	-1717,0331	-0,00025064961	-0,00030696369	0,00037159026
0	-0,54339504	-1717,4435	-0,0028840445	-0,0029577652	-0,0026311907
0	-0,54435956	-1717,8102	3,7713035e-05	1,1059183e-05	0,00074127153
0	-0,54487884	-1720,0417	-0,003066723	-0,0031217425	-0,0028115886
0	-0,54618567	-1721,226	0,00011728829	4,1026015e-05	0,00075855874
0	-0,5461272	-1721,9923	-0,003007025	-0,0030692006	-0,0027382278
0	-0,5455848	-1723,5524	0,00015306563	8,0623395e-05	0,0007751559
0	-0,5463019	-1725,1737	-0,0029706347	-0,0030228086	-0,0027072141
0	-0,54746199	-1727,028	7,8862504e-05	4,9914597e-05	0,00072791288
0	-0,54732746	-1727,6305	-0,0031436833	-0,003211654	-0,0029030147
0	-0,54826069	-1727,9984	0,00036464116	0,00032656846	0,0010754964
0	-0,5480569	-1730,4614	-0,0033063469	-0,0033720953	-0,0031002159
0	-0,54976869	-1732,5508	0,00043400651	0,00041604371	0,0011303466
0	-0,54888874	-1733,1993	-0,0033349898	-0,0034105959	-0,0030879127
0	-0,55001903	-1736,1809	0,0005652415	0,0004939037	0,0011980806
0	-0,55057889	-1735,8711	-0,0035031009	-0,0035483229	-0,0031751834
0	-0,55062139	-1738,2987	0,00045221619	0,00036152225	0,0010546196
0	-0,55106878	-1739,5894	-0,003178308	-0,0032480801	-0,0029131838
0	-0,55162311	-1740,1897	0,00039413891	0,00035792816	0,0010624925
0	-0,55258799	-1741,6313	-0,0033039248	-0,0033836197	-0,0030424634
0	-0,55252683	-1741,8323	0,00030935349	0,00022832486	0,00097082712
0	-0,55280256	-1743,8788	-0,0031663224	-0,0031969675	-0,0029229119
0	-0,55432469	-1746,418	0,00032051481	0,00021526047	0,00093079626
0	-0,55439919	-1745,8872	-0,003167684	-0,0031822962	-0,0028834564
0	-0,55455792	-1748,2156	0,00021468339	0,00016635298	0,00087156275
0	-0,55393839	-1749,8451	-0,0028614579	-0,0029047041	-0,0025731665
0	-0,5548436	-1752,043	-0,00018643783	-0,00027270307	0,00044374476
0	-0,55666715	-1753,7207	-0,0024810021	-0,0024364656	-0,0020336427
0	-0,55650139	-1753,2871	-0,00062508165	-0,00075572176	-8,7807915e-05
0	-0,55742115	-1754,4727	-0,0019817131	-0,0020298907	-0,0016276016
0	-0,55745131	-1757,7709	-0,0010726632	-0,0011285652	-0,00060985197
0	-0,55889452	-1758,1719	-0,0016968646	-0,0015805039	-0,0012035579
0	-0,55858904	-1758,3833	-0,001039901	-0,0011504001	-0,00059540558
0	-0,55922306	-1759,2377	-0,0017982522	-0,0017087602	-0,001300329
0	-0,55992532	-1761,1017	-0,001145446	-0,0012272362	-0,00068803027
0	-0,55944693	-1763,7753	-0,0018513671	-0,001717519	-0,0013503472
0	-0,56125188	-1764,3004	-0,0010508999	-0,0011713884	-0,00061676936
0	-0,56091434	-1763,8003	-0,0016335711	-0,0016442804	-0,0011970759
0	-0,56076717	-1767,0828	-0,0013352298	-0,0013486344	-0,00085628242
0	-0,56192505	-1768,4272	-0,0013761845	-0,0013722708	-0,00092713028
0	-0,56228673	-1769,5808	-0,0016973813	-0,001731077	-0,001288617
0	-0,56327248	-1770,7089	-0,00083359826	-0,00085633842	-0,00027526848
0	-0,5639326	-1771,8477	-0,0023385528	-0,0023870997	-0,0019665274
0	-0,56332278	-1773,2695	-0,00021564469	-0,00033950081	0,0003345735
0	-0,56388152	-1773,7819	-0,0028607524	-0,0028510094	-0,0025008705
0	-0,56500506	-1775,0543	7,4483542e-05	1,8571518e-05	0,00070788915
0	-0,56556726	-1778,2161	-0,0030910668	-0,0031141797	-0,0027529332
0	-0,5658381	-1778,6112	0,0001361761	0,00010424991	0,00075301493
0	-0,5665049	-1779,9856	-0,002972086	-0,0030258815	-0,0026942668
0	-0,56745446	-1780,2427	3,5892153e-05	-5,6881072e-06	0,00070703495
0	-0,56671387	-1781,4156	-0,0030913337	-0,0031119185	-0,0027835611
0	-0,56785715	-1785,3297	0,00015755169	0,00013825684	0,00087509421
0	-0,56749058	-1784,304	-0,0030876582	-0,0031619438	-0,0027977612
0	-0,56836832	-1784,4871	0,00023975022	0,00028436803	0,0009957056
0	-0,56938827	-1786,9408	-0,0033430897	-0,0033814944	-0,0030633011
0	-0,56944263	-1788,635	0,0005291194	0,00046363752	0,0012649008
0	-0,57023877	-1789,4437	-0,0034566522	-0,0035032979	-0,0032222734
0	-0,57123971	-1790,4545	0,000465458	0,0003989831	0,0011156303
0	-0,57172292	-1791,4529	-0,0033293213	-0,0033255361	-0,0030355654
0	-0,57059157	-1795,1614	0,00049914245	0,00045662146	0,001134961
0	-0,57195461	-1795,354	-0,0032840697	-0,003409368	-0,003043768
0	-0,57141817	-1795,3267	0,00033082237	0,00027317845	0,00097476452
0	-0,57343876	-1798,7002	-0,0032122189	-0,0032717278	-0,0028877864
0	-0,57328081	-1800,0443	0,0005164718	0,00041171903	0,0011329598
0	-0,57465285	-1801,1361	-0,0033455573	-0,0033880866	-0,0030702916
0	-0,57364553	-1800,8038	0,00040121638	0,00029731874	0,0010321392
0	-0,5748477	-1803,5189	-0,0031281251	-0,0031989149	-0,0028960311
0	-0,57553798	-1806,1968	0,00013730649	5,1415191e-05	0,0007429166
0	-0,57605433	-1805,8423	-0,002924579	-0,0030009181	-0,0026102222
0	-0,57719612	-1806,215	-0,00011181299	-0,0002032569	0,00043378174
0	-0,57721585	-1807,6141	-0,0024350635	-0,0024411434	-0,0020451511
0	-0,57687312	-1807,967	-0,00075466168	-0,0007527658	-0,00021943274
0	-0,57807118	-1810,4877	-0,0019597486	-0,0018839757	-0,0015150083
0	-0,57803953	-1810,3516	-0,00086161488	-0,0010510113	-0,00042752991
0	-0,57898051	-1811,8894	-0,001798815	-0,0017462393	-0,0013049156
0	-0,580208	-1813,6266	-0,0012419475	-0,0012394983	-0,00078488799
0	-0,57988989	-1814,473	-0,0017226547	-0,0017054877	-0,0013130012
0	-0,58028328	-1814,9225	-0,00097075483	-0,0010713254	-0,00050966587
0	-0,58124101	-1817,1108	-0,0018393192	-0,0017083074	-0,0013414633
0	-0,58119744	-1816,9392	-0,0011075817	-0,0012055552	-0,00070718949
0	-0,58254188	-1819,2386	-0,001737467	-0,0016428151	-0,0012075203
0	-0,58333647	-1820,5494	-0,0012413535	-0,0013364905	-0,00084010843
0	-0,58248115	-1820,2813	-0,0014255217	-0,001441989	-0,00093538041
0	-0,58263391	-1823,3098	-0,0018447357	-0,0017939055	-0,0013338722
0	-0,58370715	-1825,4637	-0,0008312884	-0,00091032713	-0,00037681111
0	-0,58468914	-1826,1576	-0,0022087814	-0,0022828381	-0,0018524098
0	-0,58473533	-1827,2157	-0,00035108125	-0,00036132408	0,00024809278
0	-0,58541369	-1827,7808	-0,0028682689	-0,0029285033	-0,0026068338
0	-0,58507621	-1829,2294	4,6486239e-05	2,9887615e-05	0,00069167133
0	-0,58610624	-1832,8057	-0,0030528845	-0,0031538352	-0,002787696
0	-0,58681297	-1833,1698	3,6585116e-05	5,9837075e-05	0,00072665903
0	-0,58717018	-1834,7955	-0,0030226198	-0,0031318003	-0,0027466828
0	-0,58804005	-1835,1639	4,345522e-05	1,2657201e-05	0,00070437684
0	-0,58802778	-1836,0684	-0,002853147	-0,002951877	-0,0025943676
0	-0,58760273	-1838,2747	4,1258609e-05	2,3565026e-05	0,00070028048
0	-0,58852065	-1839,9777	-0,0031379452	-0,0032300435	-0,0028804939
0	-0,5901441	-1840,5924	0,00032323514	0,00030139697	0,0009992487
0	-0,58971643	-1842,0367	-0,0032996589	-0,0033863799	-0,0030401309
0	-0,59074795	-1842,7745	0,0004308013	0,00036625474	0,0010857115
0	-0,59105569	-1844,8619	-0,0034376788	-0,0034744546	-0,0031618676
0	-0,59091783	-1844,8237	0,00061165902	0,00059748755	0,0012786333
0	-0,59163755	-1846,4678	-0,0034514486	-0,0035069273	-0,0031487436
0	-0,59412158	-1848,8879	0,00031107542	0,00025080735	0,00099312991
0	-0,59294516	-1848,0724	-0,0032821179	-0,0033308044	-0,0029663872
0	-0,5932849	-1849,1707	0,0004549275	0,00040605615	0,0011526437
0	-0,59380758	-1851,4901	-0,0032236404	-0,0033393097	-0,00301411
0	-0,59439504	-1852,7809	0,00029478877	0,00024932658	0,00091770035
0	-0,59496611	-1854,4478	-0,0032567349	-0,0032497433	-0,0029730829
0	-0,59509391	-1855,4294	0,0003817676	0,00032746224	0,001002865
0	-0,59578305	-1857,4071	-0,0031579453	-0,0032633119	-0,002935143
0	-0,5961135	-1859,0419	0,00028643539	0,00023955641	0,00093314826
0	-0,59828645	-1859,252	-0,0028990416	-0,0029848558	-0,0026347735
0	-0,59772098	-1859,0026	-0,00017437385	-0,00024214384	0,00040121964
0	-0,59830248	-1860,9622	-0,0025253959	-0,0025453442	-0,0021400708
0	-0,59818476	-1862,2677	-0,00059482281	-0,00061677897	1,6500817e-05
0	-0,59858859	-1863,5818	-0,0020270615	-0,002008151	-0,0016435112
0	-0,59926212	-1864,637	-0,0011306851	-0,0011687002	-0,00059964485
0	-0,59946442	-1866,3719	-0,0017562674	-0,0016781712	-0,0012274924
0	-0,60069335	-1870,1343	-0,0010326634	-0,0010921583	-0,00056523579
0	-0,60084796	-1869,7444	-0,0017689903	-0,001676721	-0,0013034072
0	-0,60130727	-1869,7279	-0,0010997839	-0,0011691449	-0,00067062193
0	-0,60157889	-1871,3982	-0,0018600341	-0,0017996366	-0,0013345544
0	-0,60342216	-1874,5295	-0,0010616481	-0,0011391566	-0,0006420436
0	-0,60328245	-1875,6012	-0,0017729118	-0,0017298197	-0,0013208822
0	-0,60308725	-1875,3142	-0,001232315	-0,0013059322	-0,00080566283
0	-0,60385579	-1876,1123	-0,0014272914	-0,0014284713	-0,000922387
0	-0,60351455	-1879,0812	-0,00165762	-0,0017109213	-0,0012529673
0	-0,60470068	-1879,3649	-0,00091212289	-0,00098118547	-0,00040932416
0	-0,60626978	-1880,754	-0,0022807629	-0,0023379012	-0,0019502726
0	-0,60524493	-1881,7484	-0,00039240971	-0,00045293287	0,00013307924
0	-0,6059218	-1882,9126	-0,002780138	-0,0028306525	-0,0024007999
0	-0,60646087	-1884,9467	-2,067216e-05	-5,324111e-05	0,00068102847
0	-0,6070506	-1884,0179	-0,0030161156	-0,0031024842	-0,002703741
0	-0,60767645	-1886,1244	0,0001529124	0,00012375131	0,00078587397
0	-0,60804337	-1889,8276	-0,0029878439	-0,0031056106	-0,0027389971
0	-0,60971117	-1890,6156	1,743756e-05	8,9402965e-06	0,00065338379
0	-0,60951823	-1890,7012	-0,0030419116	-0,0031147394	-0,0028244474
0	-0,60950589	-1891,8798	5,5174314e-05	6,7781766e-05	0,00063779287
0	-0,60974586	-1893,4218	-0,0030478446	-0,0030825948	-0,0027762204
0	-0,61054158	-1895,8635	0,00028088893	0,00022861127	0,00093348615
0	-0,61023682	-1896,1559	-0,0033814949	-0,0034411435	-0,0031090798
0	-0,61119199	-1896,767	0,00051877066	0,00048962107	0,0012238389
0	-0,61210209	-1899,0654	-0,003413137	-0,0034432374	-0,0031190268
0	-0,61331129	-1900,587	0,0004381474	0,00040218621	0,001121934
0	-0,6124813	-1901,1727	-0,0034229325	-0,003446629	-0,0031453539
0	-0,61363167	-1902,8192	0,00056025892	0,0004967298	0,0012096263
0	-0,61315262	-1903,0836	-0,0031730952	-0,0031990986	-0,0029106713
0	-0,61407536	-1906,3691	0,00031826232	0,0002386311	0,00096483313
0	-0,61521494	-1907,2854	-0,0033162269	-0,0034413417	-0,0030845944
0	-0,61584002	-1906,995	0,00048943085	0,00037527562	0,001081059
0	-0,61526859	-1908,8904	-0,0032229763	-0,0033140057	-0,0029976487
0	-0,61626136	-1909,7189	0,00031944262	0,00020665691	0,00089651399
0	-0,61604118	-1910,5585	-0,0031268618	-0,0031923447	-0,002889537
0	-0,61741024	-1912,1655	0,00020346983	9,6221745e-05	0,00085720938
0	-0,61793292	-1912,6434	-0,002985134	-0,0030161848	-0,0026451463
0	-0,61802715	-1914,8419	-9,6850126e-05	-0,00012408764	0,00050123857
0	-0,61817616	-1916,6698	-0,0024677685	-0,0025492874	-0,0021705558
0	-0,61926806	-1918,2219	-0,00059617247	-0,00066474674	-7,2606963e-06
0	-0,6201036	-1920,7904	-0,0020887007	-0,0020540534	-0,0016263424
0	-0,62027985	-1921,1987	-0,00093202852	-0,0010344182	-0,00043121947
0	-0,62047094	-1922,2396	-0,0017204602	-0,0017463807	-0,0012879915
0	-0,62144065	-1924,2037	-0,0011155835	-0,0011872855	-0,00068454386
0	-0,62188989	-1924,5601	-0,0018965071	-0,0017062259	-0,0013504159
0	-0,62248182	-1926,8381	-0,001020111	-0,0011605129	-0,00060478138
0	-0,62206352	-1927,4438	-0,0017915495	-0,0017149852	-0,0013102051
0	-0,62230641	-1929,2443	-0,00097339711	-0,001143224	-0,00054471305
0	-0,62349176	-1931,0355	-0,0016847687	-0,0016183454	-0,00119411
0	-0,62383002	-1932,0675	-0,001127169	-0,001255875	-0,00072161871
0	-0,6246075	-1932,6974	-0,0013745226	-0,0014659065	-0,00096182927
0	-0,62558722	-1935,0521	-0,0016504006	-0,0015983706	-0,0011634786
0	-0,62578547	-1934,5226	-0,00098571705	-0,0010428596	-0,00050896785
0	-0,62686318	-1935,5316	-0,0021901675	-0,002241808	-0,0018127044
0	-0,62651485	-1937,2979	-0,00034645171	-0,00036852487	0,00027987512
0	-0,62710714	-1939,1547	-0,0027495441	-0,0028149609	-0,0024243647
0	-0,62712729	-1941,3972	-3,0032679e-05	-0,00010987893	0,00058837543
0	-0,62810707	-1941,4821	-0,003021766	-0,0031008311	-0,0027984024
0	-0,62854326	-1942,7416	0,00016515842	4,0766008e-05	0,00078320963
0	-0,62927341	-1944,5244	-0,0030476213	-0,0031560077	-0,0027590378
0	-0,62983817	-1944,4241	1,5541009e-05	2,7191873e-05	0,00070086867
0	-0,62993538	-1945,4354	-0,0029506381	-0,0029874791	-0,002676375
0	-0,62929839	-1947,328	0,00013341705	7,5422562e-05	0,00075311324
0	-0,63117218	-1949,8593	-0,003096092	-0,0031818911	-0,0028439055
0	-0,63140023	-1950,4407	0,00027701215	0,00016049499	0,00089302968
0	-0,63129699	-1950,8162	-0,0032456229	-0,003345066	-0,0030167429
0	-0,63240266	-1952,2339	0,0004525586	0,00041542086	0,0011252868
0	-0,63331461	-1954,8245	-0,0034836426	-0,0035622888	-0,0031741911
0	-0,63404441	-1954,5293	0,00056923821	0,00055828429	0,001242921
0	-0,63407832	-1954,8673	-0,0033548381	-0,0033889459	-0,0030392369
0	-0,6330151	-1955,7805	0,00046221568	0,00033706604	0,0010162124
0	-0,63432229	-1958,7976	-0,0033571401	-0,003418895	-0,0030663405
0	-0,63500476	-1960,5061	0,00039709223	0,00035927194	0,0010267282
0	-0,63482153	-1960,1042	-0,0031122067	-0,0032387779	-0,0029221338
0	-0,63673967	-1961,0292	0,00030779964	0,00023827338	0,00095282053
0	-0,63662601	-1964,2842	-0,0032874958	-0,0033197724	-0,003037798
0	-0,63703394	-1964,959	0,00047662121	0,00043345219	0,0011314928
0	-0,63778645	-1966,0054	-0,0032322733	-0,0033166558	-0,0029950815
0	-0,63793886	-1966,9191	0,00019008483	0,00010811506	0,0008206357
0	-0,63869095	-1967,5199	-0,0028986374	-0,0029591471	-0,0025749942
0	-0,63846934	-1970,4602	-5,0641393e-05	-0,00012333706	0,0005844066
0	-0,64001232	-1970,6754	-0,0025994496	-0,0026877634	-0,0023040213
0	-0,63980818	-1971,2054	-0,00056042382	-0,00063745049	7,7126788e-06
0	-0,63996875	-1974,3195	-0,0019305194	-0,0020064921	-0,0015879627
0	-0,64156801	-1974,4668	-0,00093114475	-0,0010152734	-0,00048997562
0	-0,64157844	-1975,4393	-0,0018996802	-0,0018275939	-0,0014537696
0	-0,64302534	-1976,5176	-0,0010858723	-0,0011741198	-0,00061554374
0	-0,6419934	-1976,9644	-0,0016036467	-0,0016075383	-0,0012190165
0	-0,64330846	-1980,468	-0,001030202	-0,0011515529	-0,0005661
0	-0,64479709	-1979,7335	-0,0019223668	-0,0017931289	-0,0014522341
0	-0,64340496	-1979,474	-0,00099459582	-0,0011216081	-0,00057558174
0	-0,64410454	-1982,4003	-0,0018133579	-0,0016512345	-0,0012935328
0	-0,64499938	-1983,7872	-0,0011466381	-0,0013058318	-0,00073988677
0	-0,646092	-1985,5494	-0,0015334744	-0,0015409219	-0,0010187036
0	-0,64559841	-1986,9531	-0,0016489814	-0,0016937893	-0,0011992429
0	-0,64730161	-1988,0322	-0,00086536253	-0,00095781224	-0,00038066402
0	-0,64716375	-1989,854	-0,0022612615	-0,0022041057	-0,0018396166
0	-0,6478194	-1989,774	-0,00048477712	-0,00055326161	6,0916773e-05
0	-0,64767748	-1989,745	-0,0027226384	-0,0027497122	-0,0024523078
0	-0,64889193	-1993,2024	4,5883935e-05	-3,7448353e-05	0,00067357195
0	-0,64857566	-1994,5952	-0,002970919	-0,0031700809	-0,002760441
0	-0,6493516	-1995,0159	0,00015656013	4,0318537e-05	0,00080599549
0	-0,64920932	-1996,6549	-0,0030084604	-0,0030743179	-0,0027737028
0	-0,65108871	-1996,522	9,2496484e-05	6,1544233e-05	0,00078970229
0	-0,65134394	-1998,6198	-0,0030114336	-0,0030979216	-0,0027209364
0	-0,65086782	-1999,2772	2,390836e-05	-5,2111191e-05	0,00066417473
0	-0,65192652	-2000,6957	-0,0030542831	-0,0030613935	-0,0027339633
0	-0,65186656	-2002,7385	0,00026039459	0,0002191589	0,00096445961
0	-0,65395498	-2004,2705	-0,0032423318	-0,0033478194	-0,0030447196
0	-0,6530143	-2004,8345	0,00044248416	0,00035054746	0,0010706949
0	-0,65312612	-2006,1195	-0,0033293585	-0,0034142658	-0,0030785068
0	-0,65427685	-2005,8994	0,00059572735	0,00052354106	0,001190549
0	-0,65413004	-2008,5826	-0,0035052742	-0,0035741143	-0,0032297268
0	-0,65555125	-2009,7439	0,000519639	0,00049352425	0,0011327765
0	-0,65590256	-2010,7124	-0,0031390095	-0,0032532266	-0,002892806
0	-0,6556049	-2013,1653	0,00034491721	0,00028938937	0,0010001089
0	-0,65651125	-2013,9155	-0,0033199447	-0,0033827424	-0,0030878782
0	-0,65664089	-2014,7665	0,00036670128	0,00033955966	0,0010059102
0	-0,65722132	-2016,9303	-0,0032090377	-0,0032483183	-0,0029292037
0	-0,65787023	-2016,9883	0,00031873715	0,00021212985	0,00093763979
0	-0,65773726	-2018,4095	-0,0031867318	-0,0032770492	-0,0029363469
0	-0,66006929	-2018,8997	0,00036292418	0,00030095779	0,00096142158
0	-0,65916407	-2019,0349	-0,0030102008	-0,0031167869	-0,0027995505
0	-0,66040158	-2022,6841	-4,0768646e-05	-0,0001210011	0,00056758308
0	-0,66090375	-2022,7108	-0,0025243841	-0,0025770653	-0,0022305066
0	-0,66141713	-2024,384	-0,00047791356	-0,00057641644	4,7955928e-05
0	-0,66163909	-2026,416	-0,0021794916	-0,0021933189	-0,0018264998
0	-0,66160077	-2026,6263	-0,00091400696	-0,0010349837	-0,00043858049
0	-0,66213459	-2028,0476	-0,0016884683	-0,0016422356	-0,001271047
0	-0,663311	-2028,8636	-0,0010885032	-0,0011825491	-0,0006786983
0	-0,66292995	-2030,4563	-0,0018530206	-0,0017433638	-0,0013912994
0	-0,66378152	-2033,2059	-0,0010638313	-0,0011804224	-0,00063972955
0	-0,6643582	-2032,84	-0,0017538279	-0,0016322989	-0,0012548133
0	-0,66463017	-2034,1459	-0,0010019379	-0,0011663301	-0,00060050574
0	-0,66555774	-2035,9409	-0,0017744242	-0,0016943616	-0,0013120151
0	-0,66574883	-2035,6188	-0,0011413143	-0,0012389048	-0,00071939873
0	-0,66645294	-2037,705	-0,0015099943	-0,0015313467	-0,0010677071
0	-0,66621602	-2038,6948	-0,001623231	-0,0016082077	-0,0011948809
0	-0,66769534	-2040,1461	-0,0011215055	-0,0011149838	-0,00057888532
0	-0,66739953	-2042,0807	-0,0021895876	-0,0022355691	-0,0018268668
0	-0,66818857	-2042,1083	-0,00038266822	-0,00046121399	0,00022063052
0	-0,66815054	-2041,9409	-0,0027169292	-0,002748271	-0,0023929405
0	-0,66999531	-2044,8708	5,6004501e-06	-0,00013202538	0,00058805832
0	-0,67009997	-2044,9915	-0,0029855638	-0,0030311046	-0,0026656084
0	-0,67059696	-2045,5968	0,00011578901	7,5755685e-05	0,00074833684
0	-0,67051166	-2045,9974	-0,0030882205	-0,0031168771	-0,0027843139
0	-0,67121124	-2047,6927	6,4549677e-05	1,1430075e-05	0,00072592928
0	-0,6723851	-2050,1599	-0,0029990398	-0,0030416145	-0,0027470754
0	-0,6726768	-2050,261	0,00016334554	8,0833721e-05	0,00076971622
0	-0,67220628	-2050,8228	-0,0030510188	-0,0031473688	-0,0028026276
0	-0,67354178	-2052,7253	0,00020083302	9,5178257e-05	0,00081811839
0	-0,67295206	-2054,2158	-0,0032739867	-0,003310032	-0,0029656263
0	-0,67391956	-2056,1528	0,0005042546	0,00044645322	0,0011593918
0	-0,67542678	-2055,1321	-0,0034175045	-0,0035237395	-0,0031762344
0	-0,67657495	-2055,241	0,00049571885	0,00047795731	0,0011938674
0	-0,67688972	-2055,1602	-0,0033631963	-0,003377825	-0,0030823881
0	-0,67673922	-2054,2947	0,0005383651	0,00048039362	0,0011655256
0	-0,67638493	-2054,6616	-0,0033385435	-0,0034667689	-0,0031261435
0	-0,67696607	-2056,9727	0,00035983088	0,00027678107	0,00093883422
0	-0,67781878	-2058,8513	-0,0031236536	-0,0032256907	-0,0029163116
0	-0,67850351	-2058,7739	0,00042070635	0,00043825409	0,0010990974
0	-0,67800432	-2057,9094	-0,0033186332	-0,0033861166	-0,003061593
0	-0,67909324	-2058,2153	0,00035698919	0,00029180502	0,0010216722
0	-0,68681014	-1845,4353	-0,0031642749	-0,0032432775	-0,002927419
0	-0,6882295	-1824,5096	0,00021531363	0,00014601667	0,00084227679
0	-0,68471396	-1795,5342	-0,00296937	-0,0029938933	-0,0027147338
0	-0,68512785	-1780,7441	-2,4766632e-05	-0,00011908378	0,00061967323
0	-0,68521428	-1766,2502	-0,002611202	-0,0026728248	-0,0022465379
0	-0,68564451	-1778,7548	-0,00053899898	-0,00051767094	6,5169719e-05
0	-0,68596935	-1776,2993	-0,002104491	-0,0020419948	-0,0016795211
0	-0,68614483	-1776,2197	-0,00086532999	-0,00099401642	-0,00039781036
0	-0,68743002	-1784,0791	-0,0018251791	-0,0018426634	-0,0013584527
0	-0,68850702	-1787,4196	-0,0011428215	-0,0011974202	-0,00066823041
0	-0,68834835	-1786,5801	-0,0017170345	-0,0017163523	-0,0013085358
0	-0,68805814	-1790,6218	-0,0010216726	-0,0011033702	-0,00057899946
0	-0,6887216	-1793,775	-0,00177048	-0,0017234975	-0,0013369904
0	-0,68917799	-1797,017	-0,00095528871	-0,0010807884	-0,00054641702
0	-0,68889672	-1799,7935	-0,0017603114	-0,0016638774	-0,0012971187
0	-0,69124436	-1803,3429	-0,0011730224	-0,0012766719	-0,0007300165
0	-0,69108903	-1808,3115	-0,0015272525	-0,0015281887	-0,0010798356
0	-0,690718	-1810,2096	-0,0016327959	-0,0016150847	-0,001176086
0	-0,69153941	-1812,2512	-0,00099825708	-0,0010702253	-0,00055042986
0	-0,69179982	-1815,174	-0,002137142	-0,0021381257	-0,0017427816
0	-0,692527	-1818,4332	-0,00045949389	-0,00047130452	0,00012256601
0	-0,69317257	-1822,4604	-0,0027858289	-0,0028301524	-0,0024604248
0	-0,6939441	-1823,9689	-1,4875841e-05	-0,00012107488	0,0006018714
0	-0,69415867	-1826,1824	-0,0029767624	-0,0030771224	-0,0026978792
0	-0,69462991	-1829,5251	0,00011056909	6,1717947e-05	0,00074442662
0	-0,69551468	-1832,0004	-0,0029900761	-0,0031127334	-0,0028053746
0	-0,69539475	-1833,176	9,3892013e-05	4,6288551e-05	0,00072976883
0	-0,69548374	-1836,726	-0,0029531061	-0,0030330066	-0,0026744828
0	-0,69614762	-1839,7369	2,3250468e-05	-3,1019936e-05	0,00068521843
0	-0,69665498	-1843,7004	-0,0031631726	-0,0031623628	-0,0028291258
0	-0,6970104	-1846,3224	0,00029595511	0,00018606037	0,00092156336
0	-0,69770104	-1848,2007	-0,003220849	-0,0033020908	-0,0029960582
0	-0,69816709	-1852,6555	0,00041849911	0,0003428277	0,0010580366
0	-0,69823599	-1854,7323	-0,0034330515	-0,0034647344	-0,0031655903
0	-0,69858617	-1857,2683	0,00065343967	0,00056458486	0,0012586428
0	-0,69921911	-1860,2568	-0,0034537744	-0,0035566646	-0,003223422
0	-0,69951046	-1862,8466	0,00037193764	0,00043168027	0,0010625172
0	-0,70000923	-1866,675	-0,0032174967	-0,0033122895	-0,0030376702
0	-0,69950336	-1869,8431	0,00040670857	0,00040417037	0,0011212504
0	-0,70161706	-1872,5938	-0,0032611876	-0,0032833884	-0,0030005272
0	-0,7009052	-1875,5999	0,00029252275	0,00021515734	0,00091577775
0	-0,70225781	-1878,3965	-0,0031603372	-0,003292924	-0,0029477123
0	-0,70278907	-1881,0298	0,00033823642	0,00028272151	0,00098243193
0	-0,70275182	-1885,0936	-0,0033370624	-0,0034384939	-0,0030627598
0	-0,70402849	-1886,9277	0,00029979026	0,00028289927	0,00094987825
0	-0,70304012	-1888,5846	-0,0030154521	-0,0030434015	-0,002706313
0	-0,70440507	-1891,6024	-2,1269225e-05	-0,00013240227	0,00052852498
0	-0,70473403	-1894,4565	-0,0027149022	-0,0026951779	-0,0023803844
0	-0,70451462	-1898,8342	-0,00040249797	-0,00048424932	0,00012536123
0	-0,70594698	-1899,9839	-0,0021690412	-0,0021602632	-0,0017233951
0	-0,70666444	-1902,3726	-0,00099302805	-0,0010620255	-0,00051164319
0	-0,70599133	-1906	-0,0017827826	-0,0017139247	-0,0013142471
0	-0,70734805	-1908,6919	-0,00094349054	-0,0011255004	-0,0005389076
0	-0,70747584	-1910,8098	-0,0017115901	-0,0016498303	-0,0013050364
0	-0,70750415	-1914,1399	-0,0011727909	-0,0012118868	-0,00072631688
0	-0,70867056	-1916,5416	-0,0018534387	-0,0018312393	-0,0013808951
0	-0,70908439	-1919,3168	-0,00096154085	-0,0011056318	-0,00054139859
0	-0,70915633	-1920,192	-0,0017553893	-0,0017337891	-0,0013415661
0	-0,70932579	-1924,1831	-0,0012102274	-0,0012637489	-0,00075015897
0	-0,71010476	-1928,2644	-0,0015854719	-0,001483653	-0,0010701529
0	-0,71104169	-1929,8187	-0,0014947256	-0,0015523823	-0,001091205
0	-0,71102011	-1933,1458	-0,0010545717	-0,0010890134	-0,00052474753
0	-0,71161205	-1935,7855	-0,002254613	-0,002255348	-0,0018700095
0	-0,71183592	-1938,9886	-0,00045000314	-0,00057416188	4,8427428e-05
0	-0,71265513	-1942,266	-0,0026500293	-0,0027074465	-0,0023357265
0	-0,71398616	-1942,4548	-4,5712513e-05	-0,00011654167	0,00058099366
0	-0,71346688	-1944,4912	-0,0030630853	-0,003138033	-0,0028205055
0	-0,71438587	-1949,4475	0,00010425778	0,00011666337	0,00075706124
0	-0,71420109	-1950,9702	-0,0029940514	-0,0030981528	-0,0027886815
0	-0,71577877	-1952,9933	3,7125137e-05	-2,2291551e-05	0,00068105292
0	-0,71558726	-1955,6487	-0,0030553786	-0,0031302227	-0,0028177365
0	-0,71517676	-1957,6024	7,6893339e-05	2,7344977e-05	0,0007689168
0	-0,71630776	-1962,7887	-0,0029523857	-0,0030438411	-0,0026715079
0	-0,71648359	-1963,1467	0,00028310547	0,00022636459	0,00094735791
0	-0,71759707	-1965,3297	-0,0032361704	-0,0033521149	-0,0030306394
0	-0,71746147	-1969,8036	0,00050122954	0,00046836174	0,0011671958
0	-0,71928203	-1972,8082	-0,0034487385	-0,0034599281	-0,0031038611
0	-0,71792972	-1973,489	0,00047328082	0,0004352548	0,0011493531
0	-0,71993732	-1976,1335	-0,0034309605	-0,0034717342	-0,0031512792
0	-0,71952307	-1977,4078	0,00057290029	0,00051800086	0,0012337323
0	-0,7198233	-1982,1772	-0,0033045115	-0,0034393775	-0,0030490097
0	-0,7194832	-1982,973	0,00025092071	0,00027349984	0,00091055635
0	-0,72130597	-1985,1285	-0,003259971	-0,0033395763	-0,003033265
0	-0,72193968	-1988,9402	0,00048782211	0,00038946723	0,0011034897
0	-0,72150791	-1992,313	-0,0032623145	-0,0033142592	-0,0030056001
0	-0,72144008	-1994,0187	0,00030001	0,00029788213	0,00097804307
0	-0,72290188	-1997,0942	-0,0031323826	-0,0031300623	-0,0028656134
0	-0,72339326	-1998,3796	0,00020008229	0,00015010082	0,00084103626
0	-0,72351432	-2001,8488	-0,0030637763	-0,0031530045	-0,0027978825
0	-0,724316	-2003,0818	-3,9314182e-05	-4,1747389e-05	0,0005906999
0	-0,72455966	-2004,3459	-0,0026136143	-0,0026557865	-0,0022975232
0	-0,72459692	-2007,7238	-0,00049652561	-0,00058111502	-3,2892902e-05
0	-0,72564518	-2009,5165	-0,0021643541	-0,0021440624	-0,0017253946
0	-0,72614181	-2012,2148	-0,00084966735	-0,00088914734	-0,0003008185
0	-0,72658807	-2014,2617	-0,0017898064	-0,0017711567	-0,0014118809
0	-0,72760469	-2016,2799	-0,001210909	-0,0012471703	-0,00075734459
0	-0,72759837	-2018,3396	-0,0017821721	-0,0016757887	-0,0012602714
0	-0,72720385	-2019,9709	-0,00099284714	-0,0011335453	-0,00062122283
0	-0,7286303	-2020,0873	-0,001806661	-0,0016395667	-0,0013808407
0	-0,72849989	-2024,9963	-0,0010541801	-0,0011804868	-0,0006423759
0	-0,72966629	-2026,1093	-0,0017381181	-0,0016806074	-0,0012823944
0	-0,72903407	-2029,0763	-0,0011708321	-0,0012529974	-0,0007343879
0	-0,73072726	-2031,9894	-0,0015217925	-0,001548492	-0,0010927297
0	-0,73015463	-2033,5724	-0,0016025971	-0,0015647545	-0,0011530046
0	-0,73161495	-2037,0068	-0,001074794	-0,0010673376	-0,00055363239
0	-0,73178339	-2039,6376	-0,0020633237	-0,0021444443	-0,0017219243
0	-0,73236859	-2040,3395	-0,00045426204	-0,0004862035	0,00013777218
0	-0,73253179	-2042,9978	-0,0027525034	-0,0027546019	-0,0024394852
0	-0,73300785	-2043,9193	-7,0844544e-06	-0,00011112803	0,00063868082
0	-0,73401999	-2046,3882	-0,0029713158	-0,0030730839	-0,0027045819
0	-0,73393917	-2050,1384	7,6040888e-05	4,8061083e-05	0,000770538
0	-0,73503405	-2051,5613	-0,003033903	-0,0031241367	-0,0027952313
0	-0,73509997	-2053,282	6,5762724e-05	3,6505662e-05	0,00072264043
0	-0,73580778	-2055,0049	-0,0029152918	-0,0029783521	-0,0026381915
0	-0,73659718	-2056,0642	0,00010596646	6,2611725e-05	0,00073784834
0	-0,73734039	-2058,6572	-0,003161035	-0,0031889894	-0,0028776941
0	-0,7364735	-2059,1462	0,00025375746	0,00017235243	0,00087902375
0	-0,73735714	-2061,3704	-0,0032193582	-0,0032440384	-0,0029439772
0	-0,73753184	-2063,9673	0,00038803395	0,00038141856	0,0010761219
0	-0,73790663	-2066,188	-0,003422732	-0,0035259626	-0,0031743462
0	-0,73915273	-2068,8396	0,00065772515	0,0005710129	0,0012966904
0	-0,73901302	-2070,1162	-0,0033633027	-0,0034002443	-0,0031379079
0	-0,74095911	-2071,9873	0,00042469037	0,00031011712	0,0010381794
0	-0,74045432	-2075,3726	-0,0033445659	-0,003384504	-0,0031198042
0	-0,74094421	-2076,0359	0,0004040738	0,00036365251	0,0010425621
0	-0,74115169	-2078,3328	-0,0031721736	-0,0032322949	-0,0029230367
0	-0,74195933	-2081,9551	0,00031757125	0,00021181667	0,0009176266
0	-0,74301511	-2082,2566	-0,003311344	-0,003396654	-0,0030299134
0	-0,74260008	-2084,0903	0,00042884596	0,00035051521	0,0010198802
0	-0,74267316	-2086,2646	-0,0032616179	-0,003354914	-0,0029802886
0	-0,74411893	-2089,2188	0,00031319432	0,00019942997	0,00089994294
0	-0,7434085	-2092,6118	-0,0029650242	-0,0030348212	-0,0027384812
0	-0,74499285	-2093,0125	1,2319651e-05	-5,9823706e-05	0,00059111847
0	-0,74498469	-2094,176	-0,0026358906	-0,0026985868	-0,002357892
0	-0,74543059	-2097,781	-0,00040487139	-0,00053089939	0,00012970713
0	-0,74562657	-2098,085	-0,0021015671	-0,0020864501	-0,0017577909
0	-0,7475335	-2100,7322	-0,00089560705	-0,0010003947	-0,00044058371
0	-0,74748397	-2101,6887	-0,0018703435	-0,0017967831	-0,0014124463
0	-0,74737334	-2102,9036	-0,0010381308	-0,0011599085	-0,00065856834
0	-0,74736738	-2106,6279	-0,0016367482	-0,0016557948	-0,0012799022
0	-0,74917078	-2107,6353	-0,001072028	-0,0011649413	-0,00059974077
0	-0,74854529	-2108,1201	-0,0018275219	-0,0018029228	-0,001405959
0	-0,74920654	-2112,1841	-0,0010633799	-0,0011826409	-0,00060212187
0	-0,74981636	-2113,8848	-0,0018211392	-0,0016802101	-0,0013344632
0	-0,75094926	-2115,7666	-0,0010796824	-0,0012359523	-0,00063751906
0	-0,75184739	-2116,4238	-0,0015919032	-0,0015300468	-0,0010265124
0	-0,75109488	-2116,2666	-0,0015453538	-0,001624924	-0,0011270921
0	-0,75129384	-2119,9419	-0,00099539978	-0,001096677	-0,00055944157
0	-0,75150579	-2121,2976	-0,0021081201	-0,0020962944	-0,0017580605
0	-0,75207424	-2123,969	-0,00054901	-0,00057950738	6,3893131e-05
0	-0,75323057	-2127,2896	-0,0027324494	-0,002745013	-0,0024629675
0	-0,75355357	-2127,7922	3,8870785e-05	-1,5740679e-05	0,00069309608
0	-0,75411385	-2128,8206	-0,0029827012	-0,0030298657	-0,0026878987
0	-0,75485295	-2130,1782	0,00011586933	6,5932581e-05	0,00074376434
0	-0,75446779	-2131,0454	-0,0030599008	-0,0031095233	-0,0027719131
0	-0,75564867	-2135,8137	9,169933e-05	1,7189122e-05	0,0007605775
0	-0,75580662	-2136,5554	-0,0030079326	-0,003062678	-0,0027499504
0	-0,75729418	-2138,2112	3,3336983e-05	-6,0656093e-05	0,00065094401
0	-0,75584239	-2140,2786	-0,0029931359	-0,0030570966	-0,0027263113
0	-0,75766629	-2143,4399	0,00030043637	0,00023307659	0,00095242518
0	-0,75861329	-2145,2642	-0,0033221312	-0,0033530581	-0,0030440707
0	-0,75754595	-2145,166	0,00046425645	0,00041488942	0,0010555888
0	-0,75872952	-2146,6731	-0,003355352	-0,0033710729	-0,0030838484
0	-0,75888336	-2151,8677	0,00054042682	0,00049415929	0,0011677882
0	-0,76030827	-2152,1736	-0,003502052	-0,0035820277	-0,0032727271
0	-0,76073337	-2151,6687	0,00050335994	0,00055274711	0,0011348198
0	-0,76100045	-2154,7087	-0,0032294346	-0,0032462112	-0,0029805596
0	-0,76112038	-2155,1006	0,00043337554	0,00033044373	0,00098386139
0	-0,76180327	-2158,2947	-0,0033089099	-0,0033570593	-0,0030481461
0	-0,76185429	-2159,4182	0,0003903883	0,00029353544	0,00099421712
0	-0,76205766	-2160,2576	-0,0031806249	-0,0032573324	-0,002917473
0	-0,7634871	-2164,5776	0,00029302828	0,0002139015	0,00096800091
0	-0,76402986	-2166,1741	-0,0031627731	-0,0032288618	-0,0028975084
0	-0,76389873	-2167,1184	0,00042026004	0,00035349917	0,00096574711
0	-0,76541674	-2169,1277	-0,0030450572	-0,0031687061	-0,0027969489
0	-0,76538956	-2169,4182	-6,6238863e-05	-3,8972084e-05	0,00057190395
0	-0,76595658	-2172,2869	-0,0025712217	-0,0026234174	-0,0022862682
0	-0,76614732	-2173,7524	-0,00033385892	-0,0004579463	0,00022446721
0	-0,76621246	-2174,6528	-0,0021924416	-0,002245429	-0,0018899011
0	-0,76621175	-2176,4021	-0,00092430669	-0,00098411436	-0,00037495
0	-0,76865625	-2178,4924	-0,0017141363	-0,0016632185	-0,0012557223
0	-0,76748395	-2178,5942	-0,0010231083	-0,0011727463	-0,0006307966
0	-0,76838398	-2182,8455	-0,0018266954	-0,0017394748	-0,0013787182
0	-0,76985991	-2182,5291	-0,0011179236	-0,0012108899	-0,00067122787
0	-0,76941919	-2184,103	-0,0017331901	-0,0016521686	-0,0012744387
0	-0,77055097	-2186,4993	-0,00094173662	-0,00111046	-0,00062288146
0	-0,77018553	-2186,5242	-0,0017930384	-0,0016587507	-0,0013315822
0	-0,77014714	-2189,3457	-0,0011808798	-0,0012616273	-0,00074742758
0	-0,77041352	-2190,9885	-0,0014894221	-0,0015026795	-0,0010281291
0	-0,77158546	-2192,8799	-0,0015581331	-0,0015239967	-0,0011006497
0	-0,77254403	-2196,2722	-0,0011267413	-0,0011344098	-0,0006389959
0	-0,77349693	-2196,335	-0,0021958249	-0,0022119728	-0,001798637
0	-0,77362621	-2198,8545	-0,00041791282	-0,00045631721	0,00016195214
0	-0,77350211	-2200,9353	-0,0026877006	-0,002638961	-0,0023580238
0	-0,77293181	-2200,5879	-5,6251592e-05	-0,00011069071	0,00057533261
0	-0,77491289	-2204,27	-0,0030207722	-0,0031109136	-0,0027270366
0	-0,7750653	-2205,855	0,00015167912	0,00014023679	0,00082560856
0	-0,77579916	-2207,813	-0,0030000007	-0,0030312629	-0,0027388607
0	-0,77645332	-2210,6033	4,4861808e-05	7,1810791e-06	0,00067369913
0	-0,77748632	-2210,3215	-0,0029825079	-0,0030406588	-0,0026981768
0	-0,77722484	-2210,7239	0,00015854006	0,00011025066	0,00079670572
0	-0,77761185	-2213,623	-0,0030888491	-0,0031628464	-0,0028171781
0	-0,77820945	-2215,1978	0,00020027248	0,00010442015	0,00081999559
0	-0,77849996	-2216,2029	-0,0032494671	-0,0033219343	-0,0029873597
0	-0,77959412	-2217,2217	0,00048400616	0,0004128966	0,0011855682
0	-0,77874291	-2218,0305	-0,0034652855	-0,0035166619	-0,0032150398
0	-0,77972859	-2221,4238	0,00058121735	0,00053048204	0,0012126657
0	-0,77998042	-2222,5129	-0,0033250819	-0,0033698557	-0,0030392832
0	-0,78183526	-2223,9233	0,00047958965	0,00043109935	0,0011118619
0	-0,78093779	-2225,3909	-0,0033902118	-0,0034639633	-0,0031406942
0	-0,78116804	-2227,1428	0,00035454737	0,0003564299	0,001013873
0	-0,78176486	-2230,2075	-0,0031399403	-0,0031921149	-0,0029103928
0	-0,78218317	-2230,6904	0,00037944395	0,00036813921	0,0010407446
0	-0,78262091	-2232,9412	-0,0033244425	-0,0033559371	-0,0030905758
0	-0,78341031	-2236,177	0,00044092551	0,00035930015	0,0010577048
0	-0,78429806	-2237,0364	-0,0032009308	-0,0032600083	-0,002959915
0	-0,78496861	-2239,1985	0,00023119865	0,00017476387	0,00084266154
0	-0,78594422	-2241,7263	-0,0029882735	-0,003036143	-0,0027021037
0	-0,78604931	-2242,3958	5,9728045e-05	2,8683917e-05	0,00073265214
0	-0,78669155	-2244,3921	-0,0026890386	-0,0027067396	-0,0023891483
0	-0,78660178	-2245,0898	-0,00052741315	-0,00055703399	5,4996563e-05
0	-0,78704095	-2246,6953	-0,0021174981	-0,0020539507	-0,0016558305
0	-0,78739077	-2249,772	-0,00081658165	-0,0009456377	-0,00035459298
0	-0,78800583	-2250,6243	-0,0019016243	-0,0019309481	-0,0015345678
0	-0,78819209	-2251,7534	-0,0011295854	-0,0011729031	-0,00065535825
0	-0,78884178	-2254,6821	-0,0016570273	-0,0016507353	-0,0012864289
0	-0,78940952	-2256,3005	-0,0010410611	-0,001140265	-0,00059914065
0	-0,79023391	-2259,2495	-0,0018577523	-0,0018157223	-0,0013810172
0	-0,7915765	-2260,0627	-0,0010039534	-0,0011308666	-0,00059001351
0	-0,79094881	-2259,9771	-0,0017915181	-0,0016404861	-0,0012809332
0	-0,79217923	-2264,3701	-0,0011671826	-0,0012738423	-0,00079109799
0	-0,79172254	-2264,9602	-0,0016126691	-0,0015192396	-0,0010966419
0	-0,79231524	-2265,8892	-0,0015420351	-0,0015846023	-0,0010836001
0	-0,7924065	-2266,9111	-0,00099387637	-0,0010563667	-0,00049882859
0	-0,79308748	-2268,4124	-0,0020929377	-0,0020972325	-0,0017685024
0	-0,79358292	-2271,5977	-0,00057099527	-0,00060060265	-4,0208688e-05
0	-0,79439247	-2273,2107	-0,0026706336	-0,0027725501	-0,0024067347
0	-0,7956326	-2272,7339	-3,1511445e-05	-0,00013419765	0,00055673678
0	-0,79487526	-2276,6145	-0,0029880134	-0,0030318729	-0,0027478945
0	-0,79620296	-2279,3901	0,00011132157	5,3330768e-05	0,00078280631
0	-0,79659295	-2279,9353	-0,00301311	-0,0030326203	-0,0027948436
0	-0,79798698	-2281,9592	9,1007241e-05	9,0635265e-05	0,0007251497
0	-0,7977199	-2281,4941	-0,0029938929	-0,0030348855	-0,0027201227
0	-0,79838747	-2284,6887	-4,5650668e-05	-5,6142617e-05	0,00060486799
0	-0,79791844	-2284,6665	-0,0030841064	-0,003090553	-0,0028129299
0	-0,79906619	-2285,2178	0,00032859258	0,00023514072	0,00095435604
0	-0,79988611	-2288,2834	-0,0032148934	-0,0032988284	-0,0030197243
0	-0,799793	-2290,1709	0,00041696447	0,00033058593	0,0010675966
0	-0,80074817	-2290,905	-0,0033578863	-0,003424847	-0,0031514468
0	-0,80152863	-2292,5474	0,00060787471	0,00058205513	0,00127079
0	-0,80154687	-2292,5105	-0,0035740023	-0,0036390801	-0,0032299119
0	-0,80273896	-2296,0896	0,00045149383	0,00037202926	0,0010666556
0	-0,80083644	-2297,292	-0,0031907358	-0,0032362356	-0,0029585124
0	-0,80314314	-2299,2415	0,00039902414	0,000338549	0,0011045195
0	-0,80349034	-2301,1614	-0,0033114499	-0,0033654566	-0,0030339477
0	-0,80386585	-2302,1704	0,00030814874	0,00020981807	0,00092813873
0	-0,80383158	-2303,6487	-0,0031813562	-0,0032380815	-0,0029390804
0	-0,80446231	-2305,8943	0,00028609516	0,00027048783	0,00098256033
0	-0,80539954	-2306,2073	-0,0032320963	-0,003315137	-0,0029566018
0	-0,80592632	-2307,9343	0,00031538133	0,00029167553	0,0009447374
0	-0,80595726	-2310,5417	-0,0030654571	-0,0030635253	-0,0027699773
0	-0,80670714	-2311,2898	-5,819471e-05	-6,8624504e-05	0,00060959061
0	-0,80581343	-2313,2585	-0,0026607106	-0,0026620845	-0,002346368
0	-0,80748725	-2315,134	-0,00044775035	-0,00057604723	0,00013590221
0	-0,80787539	-2316,967	-0,0021407383	-0,0021551144	-0,001793162
0	-0,80896986	-2319,2754	-0,00092261878	-0,00096319645	-0,00047270948
0	-0,80855489	-2319,1477	-0,001731211	-0,0016873797	-0,0012671257
0	-0,8097384	-2321,2461	-0,0010296713	-0,0011744914	-0,00060450711
0	-0,81024539	-2321,8887	-0,0017668247	-0,0016650668	-0,001325973
0	-0,81069803	-2322,2644	-0,0011579051	-0,0011931774	-0,00067358586
0	-0,81181753	-2325,5164	-0,0018063801	-0,0017177414	-0,0013773232
0	-0,81155115	-2325,4512	-0,0010517995	-0,0011564723	-0,00063152122
0	-0,81206709	-2326,6504	-0,0017824349	-0,0016826724	-0,0013230403
0	-0,81264859	-2329,8569	-0,0011605381	-0,001272438	-0,00071769289
0	-0,81313622	-2331,1626	-0,0015430556	-0,0015051942	-0,001057051
0	-0,81369054	-2332,8723	-0,0015616625	-0,0015980178	-0,0011877653
0	-0,8146286	-2334,2683	-0,001040573	-0,0011416178	-0,00050936907
0	-0,8147288	-2334,8174	-0,0021887855	-0,0022363428	-0,0017633813
0	-0,81516171	-2337,2744	-0,00039081075	-0,00048649037	0,00017226381
0	-0,81531143	-2337,6616	-0,0025856898	-0,0026278486	-0,0022402355
0	-0,81639254	-2339,6187	9,3089475e-05	1,5250389e-05	0,00071161566
0	-0,81651211	-2342,48	-0,0029584151	-0,0030594689	-0,002654192
0	-0,81698036	-2341,5945	0,00010461285	5,9563117e-05	0,0007350049
0	-0,81730711	-2342,886	-0,0030705801	-0,0031202394	-0,0028346018
0	-0,81746018	-2345,8723	7,5320131e-05	6,893868e-05	0,00070957508
0	-0,81770349	-2347,0007	-0,0030981351	-0,0031498189	-0,0027567775
0	-0,81891119	-2350,7405	0,0001173155	9,8387864e-06	0,00076072098
0	-0,8192718	-2350,6174	-0,0030235618	-0,0030963158	-0,0027613488
0	-0,82001948	-2350,8533	0,00022727894	0,00018853531	0,0008327993
0	-0,82018226	-2354,698	-0,0033316514	-0,0033365986	-0,0030970997
0	-0,82120669	-2355,3999	0,00053449417	0,00045290357	0,0011492951
0	-0,82111132	-2357,1963	-0,0034450348	-0,0035012469	-0,0032400703
0	-0,82188994	-2358,8987	0,00047618771	0,00043140427	0,0011600278
0	-0,82200283	-2360,6438	-0,0033707065	-0,0033900617	-0,0031189953
0	-0,82219839	-2363,6797	0,00059479428	0,00055929041	0,0012217019
0	-0,82381594	-2365,1697	-0,0033522351	-0,0033730806	-0,0031314492
0	-0,82307607	-2365,113	0,00026611815	0,00022270237	0,00087065896
0	-0,82365537	-2368,4087	-0,0031889258	-0,003282367	-0,0029689856
0	-0,82497412	-2368,7361	0,00042980566	0,00042196666	0,0011443287
0	-0,82529336	-2369,9126	-0,0033271629	-0,0033693127	-0,0030780751
0	-0,825876	-2371,5962	0,00036246711	0,00029088705	0,00098204007
0	-0,82598215	-2372,9656	-0,0031092113	-0,003214336	-0,0028708875
0	-0,82685834	-2375,811	0,00017509592	0,00011550343	0,00081436575
0	-0,82665384	-2376,4612	-0,0030614526	-0,0030541215	-0,002741399
0	-0,82755572	-2375,9287	-4,3862383e-06	-5,2984924e-05	0,00058943039
0	-0,82744694	-2379,0388	-0,0025736839	-0,0026150988	-0,0022281653
0	-0,82911253	-2380,6121	-0,00056934572	-0,00060839491	9,1752008e-06
0	-0,8292433	-2381,9497	-0,0021944265	-0,0021666535	-0,0017563421
0	-0,82981998	-2383,4707	-0,00086714013	-0,0009520218	-0,00038472901
0	-0,83028305	-2384,6384	-0,0017676016	-0,0017711681	-0,0013698026
0	-0,83080941	-2386,8418	-0,0012359299	-0,0012588472	-0,00073647418
0	-0,83041751	-2387,3464	-0,0017766996	-0,0017115541	-0,0013774831
0	-0,83118862	-2389,1082	-0,00098637759	-0,0011092318	-0,00057868572
0	-0,8316558	-2392,1025	-0,00181668	-0,0016743338	-0,0013437268
0	-0,83272386	-2393,5649	-0,001094094	-0,0011853678	-0,00068407942
0	-0,83295888	-2394,7639	-0,0018401648	-0,001744074	-0,0013133918
0	-0,83420944	-2396,0469	-0,0011677882	-0,0013043067	-0,00076240773
0	-0,83357728	-2396,0933	-0,0015108903	-0,0014838872	-0,0010329427
0	-0,83448029	-2400,0928	-0,0017390648	-0,001680971	-0,0012230221
0	-0,83491135	-2400,8364	-0,0010281415	-0,0010615546	-0,00053417496
0	-0,83512813	-2401,3293	-0,002033616	-0,0020505358	-0,0016911993
0	-0,83680189	-2404,5261	-0,00042635162	-0,00046267305	0,00016843161
0	-0,83686709	-2404,564	-0,0028044458	-0,0028386132	-0,0025307862
0	-0,83651692	-2406,8452	-4,2116735e-05	-7,5885073e-05	0,0006318994
0	-0,83788407	-2407,8962	-0,0029746788	-0,0030402185	-0,0027363722
0	-0,83739048	-2408,6829	0,00010453805	6,1285158e-05	0,00070955744
0	-0,83807635	-2411,4807	-0,0030450223	-0,0031193756	-0,0027854284
0	-0,83852708	-2413,0713	0,00010562318	1,7128586e-05	0,00069942058
0	-0,83848274	-2412,8823	-0,002969427	-0,0030241881	-0,0026657532
0	-0,84083563	-2417,1924	2,221801e-05	1,2226137e-05	0,00070113625
0	-0,84060019	-2417,686	-0,0031415743	-0,0032365799	-0,0028586581
0	-0,84097314	-2419,2246	0,00025060363	0,00019275644	0,00091537321
0	-0,84100139	-2421,5342	-0,0032094435	-0,0032970351	-0,002955718
0	-0,84186196	-2421,6223	0,00043606924	0,00038893276	0,0010538193
0	-0,84245729	-2422,9304	-0,0034531038	-0,0035138044	-0,0032126901
0	-0,84248257	-2425,0818	0,0006842498	0,00057870708	0,0012419907
0	-0,84350407	-2425,354	-0,0034357025	-0,0035051615	-0,0031653771
0	-0,84354651	-2427,4431	0,00032249081	0,00026653081	0,00098408782
0	-0,84426737	-2428,0334	-0,0032896048	-0,0033697477	-0,003046474
0	-0,84476435	-2429,5305	0,00042389467	0,00035410019	0,0011044601
0	-0,8457076	-2431,6252	-0,0031702535	-0,0032729097	-0,0029946691
0	-0,84538829	-2431,9585	0,00028144263	0,00019435916	0,00091451214
0	-0,84533691	-2434,8513	-0,0032325722	-0,0032840976	-0,0029945623
0	-0,8464433	-2436,8674	0,00033584103	0,00035392604	0,0010016594
0	-0,84729564	-2438,8398	-0,0033391125	-0,0033874121	-0,003088244
0	-0,84778666	-2441,8347	0,00032221011	0,00026043487	0,00091891881
0	-0,8478809	-2441,5239	-0,0029492883	-0,0030521816	-0,0026540149
0	-0,84835517	-2442,4922	-7,9178135e-05	-0,00015332203	0,0005411841
0	-0,84863788	-2445,1887	-0,0026884056	-0,0027723382	-0,0023719803
0	-0,8493036	-2445,4739	-0,00048093192	-0,00051410939	6,6375302e-05
0	-0,85037351	-2447,1792	-0,0020811793	-0,0021369576	-0,0017782832
0	-0,84935313	-2448,105	-0,00099166133	-0,001029563	-0,00047882693
0	-0,85140055	-2450,9465	-0,0018584077	-0,0017634168	-0,0014438522
0	-0,85087383	-2453,083	-0,00090925791	-0,001096693	-0,00049655203
0	-0,85137337	-2453,9143	-0,001735446	-0,001708112	-0,0012943089
0	-0,85243994	-2454,9844	-0,0011215921	-0,0012090709	-0,00066860067
0	-0,85164046	-2457,2651	-0,001844082	-0,0017966877	-0,0014477688
0	-0,85338765	-2457,4678	-0,00099598593	-0,0010994455	-0,00051853899
0	-0,85357577	-2459,8162	-0,0018170738	-0,0017578241	-0,0014051138
0	-0,85434765	-2461,6194	-0,0011824736	-0,0012525092	-0,00075985299
0	-0,85463488	-2462,3147	-0,0014939019	-0,0014566849	-0,0010427185
0	-0,85520744	-2464,9968	-0,0015319812	-0,0016467399	-0,0012121133
0	-0,85548425	-2465,2832	-0,00092912139	-0,0010121646	-0,00044968113
0	-0,85535944	-2466,3457	-0,002277341	-0,0023113042	-0,0019715922
0	-0,85611457	-2471,5332	-0,00044732587	-0,00051545043	0,00012771471
0	-0,85646248	-2472,344	-0,0026618706	-0,0027622611	-0,0025066519
0	-0,85701048	-2474,9343	-4,6283676e-05	-0,00012048833	0,00055970886
0	-0,85822493	-2474,7571	-0,0030277367	-0,0031048188	-0,0028081653
0	-0,85874611	-2475,7659	0,00012298537	7,5362681e-05	0,00079375383
0	-0,8589465	-2478,5608	-0,0029966393	-0,0031423802	-0,0027221611
0	-0,85912907	-2479,3311	5,5632408e-05	3,1561558e-05	0,00070562441
0	-0,86011815	-2480,3118	-0,0030414974	-0,0031418442	-0,0028618535
0	-0,86115599	-2483,5908	6,4263149e-05	1,6897429e-05	0,00073128572
0	-0,86065978	-2484,7605	-0,0030269977	-0,0031031738	-0,0027784649
0	-0,86106622	-2486,1597	0,00027032118	0,0001944367	0,0009317894
0	-0,86176211	-2487,2903	-0,0033589962	-0,0034051973	-0,0030727803
0	-0,86201131	-2487,6248	0,00045365116	0,0004236981	0,0010720473
0	-0,86241591	-2491,4163	-0,0033903492	-0,0034669084	-0,0031750656
0	-0,86289829	-2492,2322	0,00046194051	0,00043999395	0,0011630232
0	-0,86422527	-2494,1331	-0,0034399631	-0,0035942858	-0,0032442792
0	-0,86516702	-2496,0349	0,00060986157	0,00050699612	0,0011938494
0	-0,86510253	-2495,6729	-0,0032851778	-0,0033279816	-0,0030414974
0	-0,86525607	-2498,5444	0,00032896089	0,00017992625	0,00089558074
0	-0,86639452	-2499,6746	-0,0033088911	-0,0033460031	-0,0030753491
0	-0,86612666	-2499,0964	0,00043993612	0,00035240329	0,0010641825
0	-0,86691749	-2502,5916	-0,0031220452	-0,0031871805	-0,0028835535
0	-0,86729342	-2503,9089	0,00034200551	0,00020707378	0,00087537908
0	-0,86699837	-2504,5474	-0,0031491828	-0,0032122489	-0,0028959864
0	-0,86780041	-2507,0906	0,00021112617	0,00014728798	0,00085385423
0	-0,8680504	-2508,7524	-0,0030027917	-0,0030682129	-0,0027081908
0	-0,86934751	-2510,4436	-7,8475132e-05	-0,0001327131	0,0005044727
0	-0,86975098	-2512,2217	-0,0025790813	-0,0025776101	-0,0022412427
0	-0,87007135	-2511,5024	-0,00056354678	-0,00064745382	-3,8540293e-06
0	-0,87022257	-2514,5798	-0,0021421625	-0,0021177561	-0,001736802
0	-0,8720696	-2515,7275	-0,00093295792	-0,00096831552	-0,00041317305
0	-0,87144113	-2515,6968	-0,0017345616	-0,0017547841	-0,00133236
0	-0,87244326	-2518,4207	-0,0011008267	-0,0012475173	-0,00071530911
0	-0,87179095	-2518,991	-0,0018105161	-0,0017354428	-0,0013248895
0	-0,87248385	-2523,2605	-0,0011306207	-0,0012005812	-0,00066709256
0	-0,87371653	-2524,3984	-0,0018733145	-0,0017867137	-0,0013555802
0	-0,87421948	-2524,7275	-0,00099891238	-0,0011742124	-0,00058421068
0	-0,8745212	-2526,8792	-0,0017608728	-0,0017489918	-0,0012974187
0	-0,87539738	-2528,02	-0,0012139024	-0,0013245789	-0,00078450236
0	-0,87538958	-2529,3706	-0,0014584514	-0,0014792648	-0,0010715357
0	-0,87686777	-2531,6348	-0,0016667014	-0,00165982	-0,0011987925
0	-0,87664908	-2532,0493	-0,0010200662	-0,0010034128	-0,00041506393
0	-0,87715834	-2535,1072	-0,0022735009	-0,0023329803	-0,0018785871
0	-0,87788588	-2536,561	-0,00037494741	-0,00039541896	0,00024283929
0	-0,8774724	-2536,2842	-0,0027641116	-0,0028393241	-0,0024789232
0	-0,87786466	-2540,2366	-3,0129595e-05	-8,5603533e-05	0,00062093913
0	-0,87956715	-2540,4963	-0,0030579574	-0,0030656457	-0,0027453436
0	-0,87952799	-2542,2112	2,618166e-05	-4,4930966e-05	0,00068976457
0	-0,87950897	-2544,2012	-0,0029679036	-0,0030900054	-0,0027745129
0	-0,88048613	-2544,7161	3,1222735e-05	-1,0125405e-06	0,00065218849
0	-0,88155717	-2546,7041	-0,00296186	-0,003051619	-0,0026911197
0	-0,88156092	-2548,6125	0,0001388519	8,4834261e-05	0,00080439483
0	-0,88138616	-2549,1121	-0,0031199686	-0,0032089925	-0,0029021243
0	-0,88271385	-2552,7449	0,00024471999	0,0002266604	0,00086965156
0	-0,88272917	-2552,2249	-0,0032621655	-0,0033318263	-0,0030566363
0	-0,8830514	-2554,6587	0,00051880942	0,00044493744	0,0011130542
0	-0,88388807	-2557,7036	-0,0035317983	-0,0036244676	-0,0032377217
0	-0,88417268	-2556,8955	0,00062144944	0,00053977699	0,0011879967
0	-0,88532269	-2558,2646	-0,003372424	-0,0034509462	-0,0030974797
0	-0,88520122	-2561,0273	0,00039100618	0,00035668261	0,0010604101
0	-0,88592023	-2561,0559	-0,0033471591	-0,003438707	-0,0031171953
0	-0,88610464	-2564,7615	0,00035199686	0,00028766168	0,0010144082
0	-0,88702887	-2565,1111	-0,0031542832	-0,0032349534	-0,0028640006
0	-0,8877266	-2566,2795	0,00035749879	0,00021372619	0,00095694454
0	-0,88721585	-2569,1787	-0,0033385998	-0,0033841701	-0,0031044192
0	-0,8880738	-2569,1052	0,00038407554	0,00035305176	0,0010873945
0	-0,88836664	-2569,9041	-0,0032464133	-0,003334278	-0,0030103212
0	-0,89013612	-2572,0034	0,00019276675	9,9505713e-05	0,00079444045
0	-0,88997036	-2572,1125	-0,00292146	-0,0029718205	-0,0026833327
0	-0,88950878	-2574,6731	-8,0054597e-05	-0,00020036142	0,00054157351
0	-0,89095718	-2576,8687	-0,0025490925	-0,0025740247	-0,0022592088
0	-0,88973045	-2577,2732	-0,00063885702	-0,00061758334	-0,00011018506
0	-0,89138299	-2581,3726	-0,0019823022	-0,0019451249	-0,0015813583
0	-0,8929249	-2581,4668	-0,00088818866	-0,0010601303	-0,00049891218
0	-0,8923378	-2581,3232	-0,001873562	-0,0017717258	-0,0014104899
0	-0,89394933	-2583,8135	-0,0011331963	-0,0012180784	-0,00070284022
0	-0,89353096	-2583,6436	-0,0017267135	-0,0016941631	-0,0012115411
0	-0,89344645	-2587,5828	-0,0009919341	-0,0011295383	-0,0005534786
0	-0,89341736	-2588,3943	-0,0018811378	-0,0018099588	-0,0014584415
0	-0,8951053	-2590,4666	-0,0011252046	-0,0011695763	-0,00065177679
0	-0,89519137	-2593,6406	-0,0017607736	-0,0016602635	-0,0012632789
0	-0,89635181	-2593,6902	-0,0011823812	-0,0013196876	-0,00073188811
0	-0,89588535	-2593,9463	-0,0015307417	-0,0014291208	-0,0010137241
0	-0,89713073	-2597,4331	-0,0017347375	-0,0018033524	-0,0013180828
0	-0,89747572	-2597,9802	-0,00084454077	-0,00091111253	-0,00031516046
0	-0,89786762	-2601,0774	-0,0023164228	-0,0023019149	-0,0018996089
0	-0,8987062	-2600,7502	-0,00042115382	-0,00044332628	0,00018281536
0	-0,89834666	-2600,4072	-0,0028454743	-0,0029295634	-0,0026121975
0	-0,89888537	-2604,5989	7,3485717e-05	-2,9782477e-05	0,00067659887
0	-0,89936143	-2606,188	-0,0029879375	-0,0030947551	-0,0027368548
0	-0,90074468	-2607,5168	9,5276628e-05	-5,8582009e-06	0,00067920529
0	-0,90133399	-2608,9944	-0,0030094171	-0,003076693	-0,0027251444
0	-0,90083367	-2609,5498	9,7866723e-05	0,00012262985	0,00078306894
0	-0,90087241	-2612,9897	-0,0029991898	-0,0030765492	-0,0027107073
0	-0,90196168	-2612,8245	6,0049933e-06	-5,3476233e-05	0,00065051945
0	-0,90192032	-2613,1958	-0,0031344607	-0,0032102256	-0,0028614034
0	-0,90242809	-2617,8262	0,00039136168	0,00033468482	0,0010581467
0	-0,90409219	-2619,4241	-0,0033374389	-0,0033635255	-0,0030620624
0	-0,90420729	-2620,0378	0,00044329776	0,00041895072	0,0010937982
0	-0,90519303	-2620,8979	-0,0034302976	-0,0034831467	-0,0031447441
0	-0,90526605	-2620,8977	0,00060399598	0,00058517576	0,001231547
0	-0,90564376	-2623,231	-0,0034989528	-0,0035911147	-0,0032332605
0	-0,90587175	-2624,3455	0,00041907202	0,0004263524	0,0010774791
0	-0,90669763	-2625,665	-0,0032150031	-0,0032705297	-0,0029706911
0	-0,90707541	-2630,5359	0,00043686712	0,00034524724	0,0010653248
0	-0,90762448	-2630,3992	-0,0033923304	-0,0034330101	-0,0030668438
0	-0,90827942	-2632,708	0,00036518264	0,00030103332	0,0010190988
0	-0,9088583	-2633,4343	-0,0031973533	-0,0032705828	-0,0029386298
0	-0,90873539	-2633,8391	0,00024968977	0,00020023074	0,00089399423
0	-0,90879351	-2637,7964	-0,0031867858	-0,0032619871	-0,0029047213
0	-0,90992975	-2639,1843	0,0002734561	0,00022801445	0,00092781108
0	-0,91138929	-2639,9192	-0,0029683374	-0,0030577693	-0,0026580084
0	-0,91124105	-2641,5046	-0,00018288178	-0,00020434665	0,00049284153
0	-0,91168916	-2642,3147	-0,0024848697	-0,002509231	-0,0020989808
0	-0,91147721	-2643,6514	-0,00058002915	-0,00063191523	4,7115136e-05
0	-0,91258216	-2644,6965	-0,0021149323	-0,0021433663	-0,0017599198
0	-0,91318786	-2645,2974	-0,0010143905	-0,0010711388	-0,00058931671
0	-0,91427082	-2649,5718	-0,0016730495	-0,001635913	-0,0012474086
0	-0,91392171	-2649,6284	-0,0010344385	-0,001141191	-0,0006388129
0	-0,91398174	-2649,6023	-0,0019061472	-0,001746458	-0,0013661957
0	-0,91407263	-2653,0522	-0,001043539	-0,0011929979	-0,00067441218
0	-0,91531277	-2653,2271	-0,0017779989	-0,0016961743	-0,0013388237
0	-0,91581714	-2654,3503	-0,0010831824	-0,0011709083	-0,00064615789
0	-0,91565919	-2657,0857	-0,001744127	-0,0017202706	-0,0013300811
0	-0,91646278	-2656,4795	-0,001237027	-0,0012870918	-0,00078460318
0	-0,91710162	-2659,0046	-0,0012643418	-0,0013027341	-0,00083053228
0	-0,91773385	-2661,6152	-0,0016836368	-0,0017458717	-0,0013183097
0	-0,91748238	-2662,8394	-0,00098970346	-0,00096626114	-0,00049019523
0	-0,91832465	-2665,7053	-0,002366452	-0,0023935514	-0,0020361654
0	-0,91907233	-2665,4143	-0,00023120359	-0,00032156089	0,00034085449
0	-0,91962779	-2667,2383	-0,0027998893	-0,0028629666	-0,0025369853
0	-0,91939384	-2669,324	4,7598878e-05	-5,429747e-05	0,00067868788
0	-0,92162639	-2669,9412	-0,0030762618	-0,0030617644	-0,0027274983
0	-0,92014259	-2670,2834	0,00011674812	8,9235211e-05	0,00074075471
0	-0,92165059	-2672,3318	-0,0029958338	-0,0030475836	-0,002716956
0	-0,92150795	-2673,6206	-4,4098706e-05	-0,00010573949	0,00064201519
0	-0,92281401	-2677,4333	-0,0030316275	-0,003125286	-0,0027414407
0	-0,9232856	-2677,4604	0,00019161453	0,00015473942	0,00085113116
0	-0,9233501	-2678,925	-0,003129899	-0,0031593742	-0,0028538767
0	-0,92390591	-2681,5452	0,00025195084	0,00027127154	0,0009303636
0	-0,92490578	-2682,0977	-0,0033785678	-0,0034388029	-0,0030848761
0	-0,92548019	-2683,594	0,00058559247	0,00054415542	0,0012049666
0	-0,92463678	-2685,3992	-0,0035332178	-0,0035965713	-0,0032344074
0	-0,92584419	-2687,2202	0,0005010757	0,00044732241	0,0011189652
0	-0,9265542	-2690,6335	-0,0033584684	-0,0033540418	-0,0030628513
0	-0,92753804	-2690,4956	0,00048388785	0,00041847944	0,0011087714
0	-0,92789602	-2691,2805	-0,0033601988	-0,0033959928	-0,0031137057
0	-0,92782193	-2693,573	0,00030839874	0,00021517398	0,00090531935
0	-0,9285115	-2694,1257	-0,0032230515	-0,0032899962	-0,0029191051
0	-0,92871857	-2697,1658	0,0004335586	0,00040534115	0,0011060719
0	-0,92878568	-2698,7805	-0,0033767195	-0,0034087186	-0,0030776868
0	-0,92987418	-2699,5105	0,00033651144	0,00029011263	0,00096117257
0	-0,93084276	-2702,9939	-0,0031741438	-0,0032027904	-0,0029350331
0	-0,93121529	-2702,2605	0,0001860976	0,00010204589	0,00080689928
0	-0,93138552	-2702,4409	-0,0028901808	-0,002968994	-0,0026225203
0	-0,9323653	-2705,0215	-0,00012788601	-0,00014451631	0,00046407172
0	-0,93260968	-2706,1841	-0,0024825067	-0,0024872962	-0,0021509039
0	-0,93324184	-2708,627	-0,00067089812	-0,000739015	-0,00012339365
0	-0,93290025	-2709,4448	-0,0019932294	-0,0019317053	-0,0015554894
0	-0,93405396	-2710,415	-0,0008908147	-0,0010489007	-0,00046880235
0	-0,93416905	-2712,9644	-0,0018588823	-0,0018036168	-0,0013548422
0	-0,93389523	-2714,269	-0,0011131325	-0,0012398674	-0,00069008558
0	-0,93506575	-2715,8264	-0,0018628766	-0,0017453476	-0,0013709663
0	-0,9349972	-2719,4353	-0,0010244133	-0,0011061698	-0,00058205298
0	-0,93596762	-2720,0098	-0,0018452897	-0,001703958	-0,0013135554
0	-0,93688816	-2722,0864	-0,0010234414	-0,001132944	-0,00062367314
0	-0,93693173	-2722,4324	-0,0017588711	-0,0016287216	-0,001218175
0	-0,93730164	-2723,6541	-0,0013441199	-0,0014031308	-0,00092237082
0	-0,93831384	-2727,3965	-0,0013870467	-0,0014100369	-0,00092503161
0	-0,93774682	-2728,2791	-0,001810699	-0,0018044676	-0,0013828336
0	-0,93929619	-2728,9233	-0,00082140957	-0,00092134194	-0,000322765
0	-0,93904805	-2730,3877	-0,0023601586	-0,0023355745	-0,0019616126
0	-0,93976146	-2732,4224	-0,00022106571	-0,0003199573	0,00036113127
0	-0,94037127	-2734,5837	-0,0028695227	-0,0029218595	-0,0026162034
0	-0,94074535	-2734,9988	2,7773785e-06	-2,8089071e-05	0,00067090784
0	-0,94156861	-2734,9883	-0,0031077769	-0,0031093373	-0,0028461979
0	-0,94209427	-2738,55	8,3546038e-05	5,3287094e-05	0,0007232519
0	-0,9427942	-2739,532	-0,0030558254	-0,0030604256	-0,002788242
0	-0,94342119	-2739,9543	2,3977336e-05	1,5911064e-05	0,00065830431
0	-0,94312245	-2741,6914	-0,0029940589	-0,002990338	-0,0026626168
0	-0,94416887	-2743,02	1,6118283e-05	-6,0448838e-06	0,00065885705
0	-0,94534343	-2746,5149	-0,0032194294	-0,0032789581	-0,0028910621
0	-0,94449592	-2747,249	0,0003195391	0,00031120761	0,0010007173
0	-0,94584894	-2747,6589	-0,0033257091	-0,0034062332	-0,0030853827
0	-0,94616973	-2750,3916	0,00056556822	0,00043640274	0,0011017999
0	-0,9467386	-2751,7698	-0,0035089455	-0,0035161644	-0,0032228958
0	-0,94637346	-2751,9666	0,00070451596	0,00064763427	0,0012901403
0	-0,94781631	-2754,9543	-0,0034547392	-0,0034686914	-0,0031417937
0	-0,94841009	-2754,4751	0,00035961217	0,00031212962	0,0010069349
0	-0,94840711	-2757,2891	-0,0033163587	-0,0033576109	-0,0029824283
0	-0,94989389	-2759,9727	0,00044861794	0,00038231711	0,00105797
0	-0,94904828	-2759,5706	-0,0032394794	-0,0032691078	-0,0030464206
0	-0,94916111	-2763,1096	0,00025188216	0,00020883432	0,00092470396
0	-0,95016921	-2764,449	-0,0032182517	-0,003258615	-0,0029341823
0	-0,95058531	-2764,8828	0,00033776756	0,00027233831	0,00097767427
0	-0,95181614	-2767,1226	-0,0032475709	-0,0033327404	-0,0029965842
0	-0,95128977	-2767,7705	0,00021265558	0,00017845604	0,00085677998
0	-0,95259732	-2771,6099	-0,0029219799	-0,0028724661	-0,0026044869
0	-0,95359349	-2773,2522	-0,00014414254	-0,0002780772	0,00039745713
0	-0,95340425	-2773,0515	-0,0024535088	-0,0025504092	-0,0021928437
0	-0,95303881	-2775,7488	-0,00067170581	-0,00069473457	-0,00010766819
0	-0,95399767	-2777,1594	-0,0020281069	-0,0019800742	-0,0015651784
0	-0,95543337	-2779,2642	-0,0011186328	-0,0011718324	-0,00061640417
0	-0,95596647	-2779,8245	-0,001759589	-0,0017495347	-0,0014088369
0	-0,95540357	-2780,1487	-0,00099322549	-0,0011397563	-0,00061450014
0	-0,9566974	-2782,6558	-0,0017563381	-0,0016408652	-0,0012720524
0	-0,95634496	-2784,437	-0,0010887606	-0,0011497296	-0,00064293895
[truncated: 4,375 more rows]
