# Supplementary material for: Medial open wedge osteotomy yields comparable stability to lateral open wedge procedure on the distal femur
Source: PLoS One. 2024 Sep 25;19(9):e0310869. doi: 10.1371/journal.pone.0310869 (PMC11423964; doi:10.1371/journal.pone.0310869)
Supplement: S1 File — This file contains all raw data in csv format as it was stored on the testing machine. (ZIP) [file pone.0310869.s001.zip › Specimens/M5_Axial/specimen.dat]

MTS793|MPT|DEU|1|2|,|.|:|49|1|1|A
Datenerfassung						Zeit:	10,018555	Sec	18.11.2021 14:38:43
Laufzeit	Axial Z�hler	Axial Weg	Axial Kraft	Aux Input 1	Aux Input 2
Sec	segments	mm	N	V	V
0,01171875	0	0,00059604645	2,1546521	0,0012113637	0,0018867806
0,021484375	0	-0,00011771917	3,1682477	-0,0024600264	-0,0017895888
0,03125	0	-0,00060647726	3,3072195	0,0011794188	0,0018707131
0,041015625	0	0,00017136335	3,1237118	-0,0023482568	-0,0017153281
0,05078125	0	-0,00016391277	4,0763431	0,0012079999	0,0019498841
0,060546875	0	0,00058561563	5,5796652	-0,0021536434	-0,0014599478
0,0703125	0	1,937151e-05	5,6441503	0,0010144862	0,0016542961
0,080078125	0	-0,0003516674	4,0045938	-0,0018713253	-0,0012798026
0,08984375	0	-6,5565109e-05	4,7981925	0,00072322664	0,0013057681
0,099609375	0	-0,00014305115	5,1939301	-0,0014503276	-0,00076156063
0,109375	0	0,00028908253	4,3619981	0,00023168014	0,00071268913
0,11914063	0	0,0003516674	4,2796879	-0,0012589057	-0,00053461466
0,12890625	0	0,00067055225	4,3965316	0,00013636221	0,00060641096
0,13867188	0	-0,00029206276	4,6319513	-0,00096891314	-0,00020070191
0,1484375	0	-0,00057667494	5,5563636	-0,0002860839	0,00027483751
0,15820313	0	0,00054240227	4,2153707	-0,0010127886	-0,00025948495
0,16796875	0	0,0013887882	5,0260124	-0,00033081142	0,00025280562
0,17773438	0	-0,00032037497	5,6117401	-0,00083430303	-5,4374395e-05
0,1875	0	0,00026673079	5,5781565	-0,00071335083	4,2271422e-05
0,19726563	0	0,00032633543	5,4096246	-0,00054900494	0,00013554411
0,20703125	0	0,00033229589	4,8944168	-0,00086457457	-0,00019716274
0,21679688	0	-0,00010430813	5,8334136	5,1550123e-05	0,00060053536
0,2265625	0	0,00064224005	6,3628144	-0,0014925322	-0,00077380537
0,23632813	0	-4,0233135e-05	4,6170874	0,00032496772	0,00096261041
0,24609375	0	-0,00010728836	4,9979053	-0,0019683517	-0,0012939672
0,25585938	0	0,00022351742	5,3860435	0,00077197369	0,0014119464
0,265625	0	0,00050514936	4,9114041	-0,0022156793	-0,0015260775
0,27539063	0	-0,00012218952	5,1182694	0,00083800417	0,0015055805
0,28515625	0	-0,00026077032	4,8204327	-0,0022220332	-0,0015330488
0,29492188	0	0,00024884939	4,997179	0,00087419827	0,0015627568
0,3046875	0	0,0003144145	6,3414125	-0,0023026546	-0,001679997
0,31445313	0	-0,00070780516	4,7801995	0,0008771593	0,0015641259
0,32421875	0	0,0001847744	4,3891559	-0,0024346546	-0,0018076058
0,33398438	0	-0,00013113022	5,5142307	0,0012489591	0,0019211676
0,34375	0	0,00016093254	4,9708595	-0,0027342341	-0,0019992949
0,35351563	0	-0,00024884939	5,2079	0,0013867628	0,0020911517
0,36328125	0	-0,00048577785	3,7945993	-0,0028391129	-0,002178703
0,37304688	0	0,0011339784	4,7795849	0,0016712841	0,0022839739
0,3828125	0	0,00050216913	5,3002687	-0,0029885184	-0,0022496297
0,39257813	0	-0,00059753656	4,2092242	0,0014016795	0,0021023888
0,40234375	0	-0,00054985285	4,3019838	-0,0026058843	-0,0018810377
0,41210938	0	0,00047832727	4,5809894	0,0013156924	0,0020243349
0,421875	0	-0,00036209822	4,4589491	-0,0025617862	-0,0019184001
0,43164063	0	-0,00048726797	5,0071812	0,0010920436	0,0017562821
0,44140625	0	-0,0012114644	3,886409	-0,0023714053	-0,0016914807
0,45117188	0	0,0010728836	4,202239	0,0010669343	0,0017779699
0,4609375	0	0,00072866678	5,2264519	-0,002518062	-0,0018174552
0,47070313	0	0,00079423189	4,1147881	0,0010889993	0,0017772343
0,48046875	0	0,00053942204	4,2325258	-0,0022301869	-0,001552587
0,49023438	0	-0,00041127205	3,7734768	0,00080781925	0,0014243358
0,5	0	-0,00059455633	4,4766626	-0,0018299905	-0,0012088271
0,50976563	0	0,00031292439	4,922524	0,00042848461	0,0010025048
0,51953125	0	-3,8743019e-05	3,2321737	-0,001493844	-0,00073949643
0,52929688	0	6,4074993e-05	3,2593868	-3,5910161e-05	0,00056266307
0,5390625	0	0,0005081296	4,3442287	-0,0010803513	-0,00029374263
0,54882813	0	-0,00028461218	3,1683593	-0,00012570425	0,00041101899
0,55859375	0	-8,4936619e-05	4,0358305	-0,00098908029	-0,00021343541
0,56835938	0	-0,00076889992	3,4822896	-0,00033761546	0,00027675924
0,578125	0	-1,6391277e-05	3,9431267	-0,001019676	-0,0002705543
0,58789063	0	-0,00029802322	3,8357825	-0,00043062647	0,00017181097
0,59765625	0	0,0010311604	3,4379215	-0,00074255472	-6,1388564e-05
0,60742188	0	-8,3446503e-05	3,0520186	-0,00068260415	4,7893263e-06
0,6171875	0	-0,00043064356	3,5501831	-0,00052665384	0,00016695587
0,62695313	0	-0,00022053719	2,9372983	-0,0010694477	-0,00039873601
0,63671875	0	-4,3213367e-05	3,2558665	0,00022299294	0,00083225546
0,64648438	0	-0,00033378601	2,5541334	-0,0017079539	-0,0010539511
0,65625	0	0,00052899122	2,9779224	0,00056105485	0,001093453
0,66601563	0	-0,00038743019	3,6470778	-0,0020022651	-0,0013656514
0,67578125	0	0,00071674585	2,7184188	0,00080367504	0,0014054953
0,68554688	0	-0,0001385808	2,6135333	-0,0022291711	-0,0015451149
0,6953125	0	-5,6624413e-05	3,4432299	0,00089048693	0,0015158586
0,70507813	0	0,00059306622	2,8106198	-0,0022019115	-0,0015587099
0,71484375	0	-0,00044256449	2,8373859	0,00097764505	0,0016380439
0,72460938	0	-0,0012814999	2,0057335	-0,0023960101	-0,0017330273
0,734375	0	-0,000692904	2,2131019	0,00099430047	0,0016363725
0,74414063	0	-0,00074654818	2,784133	-0,002469274	-0,001775599
0,75390625	0	-5,2154064e-05	1,4863349	0,001263434	0,0019631432
0,76367188	0	-0,00091940165	2,5549159	-0,0027457303	-0,002036032
0,7734375	0	-0,0010356307	2,1416881	0,0014801467	0,0021496764
0,78320313	0	-0,00086426735	1,9748323	-0,0028549517	-0,0021250281
0,79296875	0	-0,00050365925	2,0168536	0,0014861397	0,0021966982
0,80273438	0	-0,00077039003	1,8121674	-0,0029132699	-0,0022025853
0,8125	0	0,00014305115	1,6724691	0,0014390409	0,0021457283
0,82226563	0	-2,9802322e-05	2,2238865	-0,0025494513	-0,0018628325
0,83203125	0	-0,0016182661	1,1188723	0,0012546499	0,0018987054
0,84179688	0	-4,3213367e-05	1,5871413	-0,0026186418	-0,0019460458
0,8515625	0	-0,00019967556	1,3548508	0,0011509304	0,0018138578
0,86132813	0	-0,00034272671	1,1419505	-0,0024034458	-0,0017148537
0,87109375	0	-0,00027120113	1,6292744	0,0010064939	0,0017048818
0,88085938	0	-0,00095069408	1,280196	-0,0023010219	-0,0016224793
0,890625	0	-0,00072717667	1,037959	0,00098902744	0,00166886
0,90039063	0	-0,00074207783	1,2554973	-0,002136227	-0,0015007723
0,91015625	0	-0,00093281269	0,69810081	0,00068694889	0,0012683661
0,91992188	0	-0,00084191561	1,5690923	-0,0016581918	-0,00093125785
0,9296875	0	-0,00047236681	1,1202693	0,00033507461	0,00081558095
0,93945313	0	-0,0015452504	0,32197684	-0,001461448	-0,00068020611
0,94921875	0	0,00023394823	0,57248402	-1,0286494e-05	0,00050656236
0,95898438	0	-0,00053495169	0,16523525	-0,001018614	-0,00024820576
0,96875	0	-0,00066012144	0,37483871	-0,00017143987	0,00038701735
0,97851563	0	0,00018179417	0,81539154	-0,0010448552	-0,00028583949
0,98828125	0	-0,00040233135	-0,65607953	-0,00018901491	0,00030007155
0,99804688	0	-0,0008508563	0,58623028	-0,00092415296	-0,00010882315
1,0078125	0	-0,0010326505	0,39070845	-0,00053883076	0,00010653937
1,0175781	0	-5,9604645e-06	0,21507964	-0,00062686374	2,3572211e-05
1,0273438	0	-0,00064373016	0,63288957	-0,00070177892	-5,7749712e-05
1,0371094	0	-0,00091642141	-0,47173351	-0,00027791152	0,00036305675
1,046875	0	-0,0011339784	0,45116991	-0,0013328427	-0,00060143444
1,0566406	0	-0,0015869737	-0,0057555735	0,00026570694	0,00092394487
1,0664063	0	-0,0011891127	-1,3815053	-0,0018674417	-0,0012413318
1,0761719	0	-0,00060796738	-0,93419105	0,00071353267	0,0012676266
1,0859375	0	-0,0013589859	-0,22396445	-0,002161884	-0,0014967459
1,0957031	0	-0,00090003014	-0,97386539	0,00079996849	0,0014671675
1,1054688	0	-0,00051707029	-0,79253685	-0,0021419555	-0,0014920161
1,1152344	0	-0,00079572201	-0,94827265	0,00083880627	0,0015162495
1,125	0	-0,0016227365	-0,2887845	-0,0022060873	-0,0015912786
1,1347656	0	-0,0013560057	0,03894791	0,00092674477	0,0015815852
1,1445313	0	-0,0012725592	-1,6713514	-0,0024665752	-0,0017717319
1,1542969	0	-0,00016242266	-0,87266791	0,0011356774	0,001776616
1,1640625	0	-0,0010475516	-0,5043112	-0,0025615382	-0,0018787843
1,1738281	0	-0,0018179417	-0,94860792	0,0013326256	0,002038941
1,1835938	0	-0,00087767839	-1,0694191	-0,0028505232	-0,0021769602
1,1933594	0	0,00012069941	-1,9204617	0,0015781268	0,0022986836
1,203125	0	-0,0013038516	-1,2133644	-0,0028987853	-0,0022322012
1,2128906	0	-0,00034570694	-0,55845827	0,0014189539	0,0020961026
1,2226563	0	-0,00013560057	-1,777634	-0,0027814379	-0,0021284216
1,2324219	0	-0,00097006559	-1,9923784	0,0014558733	0,0021047657
1,2421875	0	-0,00069886446	-1,6293302	-0,0025315175	-0,0017791115
1,2519531	0	-0,0007584691	-1,413133	0,0011060059	0,001754168
1,2617188	0	-0,00053048134	-1,9629859	-0,0025144073	-0,0018158591
1,2714844	0	0,00060349703	-2,8915331	0,0011701523	0,0018892608
1,28125	0	-0,0013321638	-1,7175078	-0,0024934779	-0,0018166761
1,2910156	0	-0,00026077032	-1,2048707	0,00094450015	0,001700317
1,3007813	0	-0,0012978911	-1,8085353	-0,002219361	-0,0015861738
1,3105469	0	-0,0013411045	-2,3607352	0,00089594524	0,001550628
1,3203125	0	-0,0011086464	-2,1574459	-0,0020768179	-0,0013616316
1,3300781	0	-0,00088959932	-2,0446815	0,00048983039	0,0010834382
1,3398438	0	-0,0011608005	-1,6578846	-0,0015824726	-0,00079030084
1,3496094	0	-0,00071078539	-3,1088479	0,00021779243	0,00066441461
1,359375	0	-0,0019416213	-2,979599	-0,0012682494	-0,00061313418
1,3691406	0	-0,0026002526	-1,6539171	-8,5266292e-05	0,00043660583
1,3789063	0	-0,0013902783	-2,6324205	-0,0010022745	-0,00022186694
1,3886719	0	-0,0011071563	-2,9612706	-0,00014832585	0,0003420432
1,3984375	0	-0,001104176	-2,453439	-0,001036905	-0,00025830232
1,4082031	0	-0,0014454126	-2,0649097	-0,00038705676	0,00024661465
1,4179688	0	-0,00056624413	-1,5921146	-0,00084511173	-4,8972724e-05
1,4277344	0	-0,0015184283	-3,9956532	-0,00059653225	7,8873709e-05
1,4375	0	-0,00086575747	-3,5044179	-0,00055812887	0,00015789803
1,4472656	0	-0,00079572201	-2,3144112	-0,00088964339	-0,00031898133
1,4570313	0	-0,00068843365	-2,9679201	6,2448162e-05	0,00061697222
1,4667969	0	-0,00091046095	-2,8353186	-0,0014757268	-0,00075308536
1,4765625	0	-0,0004157424	-3,7170947	0,00034781083	0,00093964755
1,4863281	0	-0,0013291836	-2,7198157	-0,002032409	-0,0013285158
1,4960938	0	-0,0012874603	-1,9817613	0,00083470176	0,0014297717
1,5058594	0	-0,0020205975	-3,5998597	-0,0021852488	-0,0015039761
1,515625	0	-0,0017136335	-3,6152825	0,00080011535	0,0014931145
1,5253906	0	-0,0014811754	-2,8624759	-0,0021698968	-0,0015829359
1,5351563	0	-0,0013276935	-2,9711053	0,00090015365	0,0015382802
1,5449219	0	-0,0017210841	-3,3934972	-0,0022510074	-0,0016316499
1,5546875	0	-0,001090765	-3,5388954	0,0010557574	0,0016663256
1,5644531	0	-0,0013500452	-3,035646	-0,0024479912	-0,0018119555
1,5742188	0	-0,00059008598	-2,4576857	0,0012808276	0,0019246293
1,5839844	0	-0,0020965934	-4,0085053	-0,0026854137	-0,0019297278
1,59375	0	-0,001758337	-4,078187	0,001368069	0,0020416831
1,6035156	0	-0,0013753772	-3,0862167	-0,0028396854	-0,0021291608
1,6132813	0	-0,0014394522	-3,4156814	0,0015968354	0,0022668375
1,6230469	0	-0,0017434359	-3,4322217	-0,0029308244	-0,0022680666
1,6328125	0	-0,001847744	-4,579257	0,0013747885	0,002044603
1,6425781	0	-0,00080317259	-3,9054081	-0,0026205571	-0,0020552222
1,6523438	0	-0,0017017126	-2,7742982	0,0013356089	0,0020112835
1,6621094	0	-0,0020697713	-4,303381	-0,002582215	-0,001858705
1,671875	0	-0,0012159348	-4,2623653	0,0010562531	0,0016675999
1,6816406	0	-0,0014454126	-3,6680884	-0,0024394973	-0,0017424794
1,6914063	0	-0,00053048134	-3,8139336	0,0010970772	0,0017727535
1,7011719	0	-0,00043511391	-3,3932738	-0,0024366817	-0,0018113073
1,7109375	0	-0,00096559525	-4,4362059	0,0011019637	0,0017863454
1,7207031	0	-0,0018298626	-3,9318948	-0,0022083274	-0,0015607923
1,7304688	0	-0,00115484	-3,5002828	0,00082637876	0,0013807997
1,7402344	0	-0,0015482306	-4,0611997	-0,0018461345	-0,0012370718
1,75	0	-0,0013142824	-4,342217	0,00041731127	0,00099886651
1,7597656	0	-0,0015497208	-4,6289339	-0,0014857702	-0,00079056888
1,7695313	0	-0,0018432736	-4,134234	2,6936577e-05	0,00058343308
1,7792969	0	-0,00087022781	-3,2569282	-0,0011257327	-0,00036586309
1,7890625	0	-0,0022292137	-4,5514851	-7,9760794e-05	0,00038127255
1,7988281	0	-0,0013142824	-4,3432226	-0,0010324495	-0,00027079965
1,8085938	0	-0,001861155	-3,2897294	-0,00030192541	0,00029199917
1,8183594	0	-0,001168251	-4,5146608	-0,0009280339	-0,00018713297
1,828125	0	-0,0001296401	-4,48633	-0,00047303675	0,00013921803
1,8378906	0	-0,00097453594	-4,8770943	-0,00083266461	-0,00012382327
1,8476563	0	-0,0021278858	-4,6350808	-0,00070273742	3,8496655e-05
1,8574219	0	-0,0015854836	-3,6670268	-0,00044423115	0,00017965256
1,8671875	0	-0,0024452806	-4,4761038	-0,0011027012	-0,00047978276
1,8769531	0	-0,0021055341	-4,768856	0,00023122865	0,00074202981
1,8867188	0	-0,0010997057	-3,5687349	-0,0016530131	-0,00097060623
1,8964844	0	-0,0022023916	-4,2644887	0,00052757427	0,001107006
1,90625	0	-0,0017046928	-3,9926357	-0,0020711618	-0,0014411331
1,9160156	0	-0,0016704202	-4,6284871	0,00085527654	0,0014461457
1,9257813	0	-0,0012934208	-4,3519959	-0,0021825721	-0,0015554514
1,9355469	0	-0,0014096498	-3,7901289	0,00085740985	0,001450903
1,9453125	0	-0,0014901161	-4,7819319	-0,002232587	-0,0015853434
1,9550781	0	-0,0012308359	-4,5246072	0,00091566832	0,0016001145
1,9648438	0	-0,0011265278	-3,7994049	-0,002354526	-0,001692215
1,9746094	0	-0,0014528632	-4,4582787	0,00097965065	0,0016727705
1,984375	0	-0,0012263656	-4,3164005	-0,0024842334	-0,0018642556
1,9941406	0	-0,0013485551	-4,6707878	0,001359389	0,0020003247
2,0039063	0	-0,00090450048	-4,3485312	-0,0027252152	-0,0020369289
2,0136719	0	-0,0019028783	-3,2298825	0,001450319	0,0020994926
2,0234375	0	-0,0017359853	-4,8340669	-0,0028640465	-0,0021495372
2,0332031	1	-0,0020191073	-4,2969546	0,0014846929	0,0021797467
2,0429688	1	-0,0020429492	-4,1407719	-0,0028796524	-0,0022715521
2,0527344	1	-0,0018820167	-4,1881018	0,0013738754	0,001997753
2,0625	1	-0,00054091215	-3,8726628	-0,0026048403	-0,0019000673
2,0722656	1	-0,0011995435	-4,5362301	0,0013172459	0,001949905
2,0820313	1	0,00011622906	-4,3725595	-0,0025789011	-0,0018852896
2,0917969	1	-0,002206862	-4,1756406	0,0011108363	0,0017575788
2,1015625	1	-0,0012144446	-5,1300039	-0,0023917279	-0,0017115009
2,1113281	1	-0,0013008714	-4,9195623	0,0009740768	0,001624407
2,1210938	1	-0,0013902783	-5,3622389	-0,0022908272	-0,0016531842
2,1308594	1	-0,0013649464	-5,7009234	0,0010558342	0,001695427
2,140625	1	-0,002156198	-5,4505839	-0,0021850802	-0,0014944298
2,1503906	1	-0,0015750527	-6,0661511	0,00060087309	0,0012167589
2,1601563	1	-0,0014856458	-6,4752436	-0,0016154182	-0,00097735971
2,1699219	1	-0,0010058284	-6,3528681	0,00042444194	0,00089709403
2,1796875	1	-0,0015944242	-7,0974603	-0,0014177588	-0,00067544763
2,1894531	1	-0,0014141202	-7,2152538	-6,654438e-05	0,00044811444
2,1992188	1	-0,0022619963	-7,4115024	-0,0010179965	-0,00026911352
2,2089844	1	-0,0017523766	-8,5521679	-0,00011991899	0,00039973506
2,21875	1	-0,0016137958	-8,3720121	-0,0010372248	-0,00028964161
2,2285156	1	-0,0025078654	-9,1661701	-0,00037749516	0,0002024963
2,2382813	1	-0,0018298626	-9,2004795	-0,00082727888	-9,3042909e-05
2,2480469	1	-0,0027641654	-9,5507317	-0,00053642353	0,00010351418
2,2578125	1	-0,0020757318	-10,346174	-0,00068053143	-3,331661e-06
2,2675781	1	-0,0032648444	-10,845624	-0,00077783212	-0,00015294412
2,2773438	1	-0,0029057264	-11,000969	-0,00026919911	0,00038626662
2,2871094	1	-0,0017896295	-11,960137	-0,0012286012	-0,00055071129
2,296875	1	-0,0030949712	-12,273621	0,00030019114	0,00088105182
2,3066406	1	-0,0032886863	-13,250504	-0,0018868904	-0,0012100576
2,3164063	1	-0,0027477741	-13,047494	0,00071523269	0,0012923185
2,3261719	1	-0,0031888485	-13,792421	-0,0021276805	-0,001417034
2,3359375	1	-0,0027611852	-14,989749	0,00080241758	0,0014740747
2,3457031	1	-0,0031843781	-15,140232	-0,0021536045	-0,0016011799
2,3554688	1	-0,0029891729	-15,047472	0,00089185714	0,0015568418
2,3652344	1	-0,0037699938	-15,857555	-0,0021955308	-0,0015481712
2,375	1	-0,0033721328	-16,92066	0,00092609867	0,0016503384
2,3847656	1	-0,0031545758	-17,56316	-0,0024352132	-0,0018255336
2,3945313	1	-0,0040188432	-17,74555	0,0011192792	0,0017832379
2,4042969	1	-0,0044032931	-18,572287	-0,0025229692	-0,0019465598
2,4140625	1	-0,0032454729	-20,001959	0,0013497637	0,00201142
2,4238281	1	-0,0027433038	-20,105448	-0,0028544141	-0,0021599727
2,4335938	1	-0,0035777688	-20,32863	0,0015887391	0,0022179314
2,4433594	1	-0,004722178	-21,152906	-0,0027850647	-0,0021672491
2,453125	1	-0,0051289797	-22,347383	0,0013947088	0,0020757061
2,4628906	1	-0,0050619245	-23,566391	-0,0028523456	-0,0021795721
2,4726563	1	-0,0050216913	-23,565832	0,0013486176	0,0020275193
2,4824219	1	-0,0045120716	-23,857801	-0,0024963068	-0,0018438667
2,4921875	1	-0,0053212047	-25,44595	0,0011961483	0,0018274479
2,5019531	1	-0,0057056546	-26,136116	-0,0024985359	-0,0018700642
2,5117188	1	-0,0051245093	-26,320629	0,0010966819	0,0018334754
2,5214844	1	-0,0066041946	-27,053486	-0,0024200527	-0,0017836639
2,53125	1	-0,0049382448	-28,009302	0,0010492211	0,0017066862
2,5410156	1	-0,0054657459	-29,539225	-0,0021928644	-0,0015994215
2,5507813	1	-0,0047445297	-29,910431	0,00089892285	0,0015431923
2,5605469	1	-0,0054478645	-30,207932	-0,0019792391	-0,0013774815
2,5703125	1	-0,0057354569	-31,377319	0,00062944693	0,0012623551
2,5800781	1	-0,0051409006	-32,641758	-0,0015417468	-0,00082306808
2,5898438	1	-0,0063642859	-33,492577	0,00022316407	0,00068886322
2,5996094	1	-0,0057399273	-33,338295	-0,0012309728	-0,00050655904
2,609375	1	-0,0055879354	-34,469181	-0,00017037339	0,00039187333
2,6191406	1	-0,0060379505	-36,438984	-0,0010895201	-0,00033672652
2,6289063	1	-0,0061586499	-36,654957	-0,00011744371	0,00036289124
2,6386719	1	-0,0061124563	-36,665295	-0,00096388033	-0,00016860678
2,6484375	1	-0,0069275498	-38,127991	-0,00045852977	0,00017759987
2,6582031	1	-0,0076308846	-39,218868	-0,00084512902	-6,7037035e-05
2,6679688	1	-0,006558001	-40,748901	-0,00051609974	4,9673836e-05
2,6777344	1	-0,0068172812	-40,526447	-0,00048544025	0,00012996607
2,6875	1	-0,0076130033	-40,902737	-0,00094486523	-0,00037316335
2,6972656	1	-0,0077262521	-43,66597	5,368438e-05	0,00052171928
2,7070313	1	-0,0075399876	-44,0065	-0,0014455148	-0,00073494273
2,7167969	1	-0,0071406364	-43,948498	0,00038460782	0,0010178358
2,7265625	1	-0,007596612	-45,466347	-0,0020464093	-0,0014170526
2,7363281	1	-0,0096842647	-46,417526	0,00076736248	0,0013838464
2,7460938	1	-0,009149313	-48,067196	-0,0021409479	-0,0015224346
2,7558594	1	-0,0093638897	-48,024563	0,00083307369	0,0015028454
2,765625	1	-0,0092029572	-47,879162	-0,0021600684	-0,0015954666
2,7753906	1	-0,0083386898	-50,741024	0,00090596027	0,0015558845
2,7851563	1	-0,0089272857	-51,308369	-0,0022484364	-0,0015547256
2,7949219	1	-0,0081345439	-52,183716	0,0010195939	0,0015876554
2,8046875	1	-0,0090643764	-53,005981	-0,0024930204	-0,0018829248
2,8144531	1	-0,0098749995	-53,767284	0,0012520902	0,0019287256
2,8242188	1	-0,010626018	-55,598114	-0,0026698995	-0,0019570724
2,8339844	1	-0,011588633	-55,642872	0,0014178269	0,0020239952
2,84375	1	-0,01001507	-55,498146	-0,0028879049	-0,0021626453
2,8535156	1	-0,010451674	-57,92767	0,0016050608	0,0022558549
2,8632813	1	-0,011050701	-59,318619	-0,0028476545	-0,0022291981
2,8730469	1	-0,01142323	-59,86618	0,00131141	0,0019973658
2,8828125	1	-0,010560453	-60,490406	-0,0026811783	-0,0020100034
2,8925781	1	-0,011217594	-61,389114	0,0013026255	0,0020069256
2,9023438	1	-0,010983646	-63,80455	-0,0025118445	-0,0018474897
2,9121094	1	-0,012126565	-63,669548	0,0011126315	0,0017669816
2,921875	1	-0,011213124	-63,610985	-0,002448875	-0,0017864532
2,9316406	1	-0,010925531	-65,246971	0,0010872121	0,0016907406
2,9414063	1	-0,011622906	-66,496597	-0,002433554	-0,001832093
2,9511719	1	-0,011901557	-67,693428	0,0010559215	0,0017663195
2,9609375	1	-0,012488663	-67,906044	-0,0021690689	-0,0015128915
2,9707031	1	-0,012312829	-68,413315	0,00076327717	0,0013623741
2,9804688	1	-0,011727214	-71,248634	-0,0018324184	-0,0012093694
2,9902344	1	-0,012755394	-71,714783	0,00043482502	0,0010507018
3	1	-0,014343858	-72,100174	-0,0013947245	-0,00070271635
3,0097656	1	-0,013442338	-73,364395	-3,1174568e-06	0,00047082067
3,0195313	1	-0,01296103	-74,398216	-0,0010992496	-0,00033319971
3,0292969	1	-0,01347214	-75,517593	-6,9605521e-05	0,00044528293
3,0390625	1	-0,014555454	-75,580566	-0,00096415653	-0,00024545632
3,0488281	1	-0,01437068	-76,093437	-0,00033933646	0,0002467983
3,0585938	1	-0,014470518	-78,895836	-0,00090569747	-0,0001743254
3,0683594	1	-0,014048815	-79,667976	-0,00046645882	0,000162285
3,078125	1	-0,014956295	-79,502403	-0,00079074735	-7,646071e-05
3,0878906	1	-0,015181303	-80,985443	-0,00075752888	-3,9584265e-05
3,0976563	1	-0,015422702	-82,236465	-0,00035528216	0,00030110779
3,1074219	1	-0,015428662	-83,396469	-0,0011086615	-0,00048915925
3,1171875	1	-0,015354156	-83,84317	0,00028311883	0,00078025454
3,1269531	1	-0,015555322	-83,990471	-0,0016824271	-0,00099721062
3,1367188	1	-0,014783442	-85,661934	0,00059367117	0,0011967351
3,1464844	1	-0,015117228	-86,900444	-0,0020560415	-0,0014554763
3,15625	1	-0,015026331	-86,675079	0,0007472891	0,0014530193
3,1660156	1	-0,016519427	-88,61689	-0,0022263352	-0,0015268237
3,1757813	1	-0,01629442	-89,014084	0,00083628879	0,0015133774
3,1855469	1	-0,015999377	-90,983994	-0,0021660118	-0,0015949948
3,1953125	1	-0,017236173	-91,549156	0,00095882523	0,0015811262
3,2050781	1	-0,015932322	-91,823082	-0,0023308052	-0,0016697577
3,2148438	1	-0,016665459	-92,981514	0,0010241999	0,0016759965
3,2246094	1	-0,016433001	-93,725662	-0,0025514544	-0,0018879522
3,234375	1	-0,016963482	-94,593689	0,0013373179	0,0019946978
3,2441406	1	-0,01744926	-95,573647	-0,0027868496	-0,0021106922
3,2539063	1	-0,017386675	-95,895454	0,0014739647	0,002110248
3,2636719	1	-0,017917156	-97,568542	-0,0028034693	-0,0021333557
3,2734375	1	-0,018060207	-98,160469	0,001548905	0,0021756859
3,2832031	1	-0,017777085	-98,575203	-0,0028424454	-0,002241004
3,2929688	1	-0,017639995	-100,18889	0,0013436804	0,0020128719
3,3027344	1	-0,017930567	-100,36134	-0,0025241547	-0,0019258285
3,3125	1	-0,018572807	-101,47892	0,0012816184	0,0020223723
3,3222656	1	-0,018692017	-102,40428	-0,0025271976	-0,001869969
3,3320313	1	-0,018654764	-102,78169	0,0011124376	0,0017097789
3,3417969	1	-0,018492341	-103,88564	-0,0023251064	-0,001693422
3,3515625	1	-0,019547343	-104,81973	0,0010076634	0,0016518947
3,3613281	1	-0,019593537	-105,1022	-0,0023893917	-0,0016946644
3,3710938	1	-0,01924485	-106,39038	0,00095388526	0,0016495364
3,3808594	1	-0,018881261	-106,85591	-0,0020360905	-0,0013780209
3,390625	1	-0,019523501	-108,11454	0,00059638749	0,0012074157
3,4003906	1	-0,020638108	-108,48737	-0,0017128629	-0,0010325229
3,4101563	1	-0,019398332	-108,9753	0,00035641179	0,00087443832
3,4199219	1	-0,020052493	-109,9832	-0,001319721	-0,00054185092
3,4296875	1	-0,020368397	-110,81843	-0,00012399018	0,00040674082
3,4394531	1	-0,021082163	-111,14046	-0,0011084636	-0,00041722524
3,4492188	1	-0,020523369	-112,34622	-0,00013123296	0,0004311761
3,4589844	1	-0,020182133	-112,88747	-0,00095771963	-0,00017312064
3,46875	1	-0,020679832	-113,47923	-0,00037621954	0,00020053994
3,4785156	1	-0,020734966	-113,76232	-0,00084603409	-0,00011122844
3,4882813	1	-0,021287799	-114,72383	-0,00049522903	8,5970387e-05
3,4980469	1	-0,020587444	-115,14484	-0,00058911467	4,2989413e-05
3,5078125	1	-0,021620095	-115,6031	-0,00090586313	-0,00022057138
3,5175781	1	-0,020870566	-116,45202	-0,00025620271	0,00039746816
3,5273438	1	-0,021597743	-117,44036	-0,0012938173	-0,00062168896
3,5371094	1	-0,021295249	-117,71534	0,00042146549	0,00097385701
3,546875	1	-0,021934509	-118,1759	-0,001955075	-0,0012890903
3,5566406	1	-0,021903217	-119,1758	0,00071108126	0,0012826531
3,5664063	1	-0,022251904	-119,13378	-0,0021735057	-0,0015248759
3,5761719	1	-0,021697581	-120,20588	0,00086197478	0,0015078679
3,5859375	1	-0,02219975	-120,30965	-0,0020699452	-0,0015003969
3,5957031	1	-0,022549927	-120,39715	0,00084791414	0,0015262439
3,6054688	1	-0,022280216	-121,94295	-0,0022054119	-0,0015355822
3,6152344	1	-0,021964312	-121,6574	0,0010466233	0,0016602359
3,625	1	-0,022634864	-121,54146	-0,0024221365	-0,0018422575
3,6347656	1	-0,022397935	-122,95034	0,0010764806	0,0017787545
3,6445313	1	-0,02232939	-123,51008	-0,0025908861	-0,0019122033
3,6542969	1	-0,022445619	-124,02563	0,0014120726	0,0020695808
3,6640625	1	-0,022806227	-123,64732	-0,0029120992	-0,0022497291
3,6738281	1	-0,022704899	-123,95103	0,0015324984	0,0022172329
3,6835938	1	-0,022676587	-125,31174	-0,0027646583	-0,0021016782
3,6933594	1	-0,022897124	-125,16109	0,0014296754	0,0020844268
3,703125	1	-0,022819638	-125,71028	-0,0027281158	-0,002129684
3,7128906	1	-0,02323091	-125,44529	0,0012800113	0,0019552659
3,7226563	1	-0,023253262	-125,96251	-0,002441494	-0,0017576495
3,7324219	1	-0,023651123	-127,11822	0,0011936652	0,0018488908
3,7421875	1	-0,022307038	-126,58222	-0,0024924851	-0,0018650234
3,7519531	1	-0,023590028	-126,19671	0,0011081368	0,0018181335
3,7617188	1	-0,023406744	-127,6332	-0,0024313703	-0,0017407221
3,7714844	1	-0,022915006	-127,87336	0,0010199735	0,0016938511
3,78125	1	-0,023762882	-128,1076	-0,0022150385	-0,0015665572
3,7910156	1	-0,023372471	-127,71584	0,00083793182	0,0014927498
3,8007813	1	-0,023370981	-127,99355	-0,0018923474	-0,0012424019
3,8105469	1	-0,024071336	-129,6212	0,00043336421	0,0010584786
3,8203125	1	-0,023841858	-129,0009	-0,0014267208	-0,00071791525
3,8300781	1	-0,023418665	-127,86509	0,00010961721	0,00058890157
3,8398438	1	-0,024341047	-129,33896	-0,0012410789	-0,00050639489
3,8496094	1	-0,023087859	-129,50343	-0,00013314369	0,00039086663
3,859375	1	-0,02270788	-129,47806	-0,0010186505	-0,00030673851
3,8691406	1	-0,023715198	-129,13434	-0,0001969929	0,00029024421
3,8789063	1	-0,024521351	-128,81963	-0,00089726213	-0,00018850391
3,8886719	1	-0,024351478	-130,54317	-0,00044677293	0,00018866354
3,8984375	1	-0,023652613	-129,89955	-0,00080398889	-4,5443157e-05
3,9082031	1	-0,023490191	-129,59645	-0,00070040039	-1,6746053e-05
3,9179688	1	-0,024451315	-129,6667	-0,00043260088	0,00023941393
3,9277344	1	-0,023381412	-130,02953	-0,00099325401	-0,00040630097
3,9375	1	-0,023178756	-130,41811	6,598937e-05	0,00061177986
3,9472656	1	-0,024028122	-129,6187	-0,0015860238	-0,00090035424
3,9570313	1	-0,023914874	-128,91396	0,00062140729	0,001286777
3,9667969	1	-0,025983155	-130,51697	-0,0020544594	-0,0013999133
3,9765625	1	-0,023648143	-130,06842	0,00078533031	0,0014042602
3,9863281	1	-0,023697317	-129,00928	-0,0021817815	-0,0015387074
3,9960938	1	-0,023157895	-129,18965	0,00084985205	0,0015089894
4,0058594	1	-0,024023652	-129,25052	-0,0022332722	-0,0015237603
4,015625	1	-0,023718178	-129,80852	0,00091273931	0,0015441955
4,0253906	1	-0,023570657	-129,20999	-0,0022291203	-0,0015897437
4,0351563	2	-0,023637712	-127,99485	0,00099595019	0,0016605568
4,0449219	2	-0,0243783	-129,40944	-0,002569742	-0,0018756832
4,0546875	2	-0,02347827	-129,30573	0,0013001526	0,0019267212
4,0644531	2	-0,023965538	-128,49692	-0,0026467834	-0,0020517132
4,0742188	2	-0,02374351	-128,30565	0,00142279	0,0021076133
4,0839844	2	-0,023055077	-128,31018	-0,0028991511	-0,0022378066
4,09375	2	-0,024628639	-129,2841	0,0015886538	0,0023017265
4,1035156	2	-0,024275482	-127,96758	-0,0027377696	-0,0021276288
4,1132813	2	-0,023064017	-126,74338	0,0012831944	0,0019758069
4,1230469	2	-0,02412051	-127,93902	-0,002648856	-0,0019800402
4,1328125	2	-0,02361834	-127,78698	0,0013037664	0,0019478959
4,1425781	2	-0,024053454	-127,09715	-0,002463737	-0,0017553167
4,1523438	2	-0,023038685	-125,98821	0,0010396069	0,0017344559
4,1621094	2	-0,023815036	-125,5566	-0,0023645526	-0,0017476525
4,171875	2	-0,02322197	-126,84547	0,0011072725	0,0018476651
4,1816406	2	-0,023648143	-126,00309	-0,0024617985	-0,0017965421
4,1914063	2	-0,023299456	-124,80017	0,0010072917	0,0016114396
4,2011719	2	-0,022470951	-124,8865	-0,0020694374	-0,0014186233
4,2109375	2	-0,023026764	-125,14025	0,00074734137	0,0012966851
4,2207031	2	-0,023196638	-124,75346	-0,0017942929	-0,0011802972
4,2304688	2	-0,023198128	-123,43604	0,00031215732	0,00092168408
4,2402344	2	-0,022250414	-122,6477	-0,0011783198	-0,00053965847
4,25	2	-0,02335608	-123,79836	-0,00012374364	0,00044844623
4,2597656	2	-0,023651123	-123,18732	-0,0011792327	-0,00048080488
4,2695313	2	-0,022923946	-121,43729	-0,00016204751	0,00036720608
4,2792969	2	-0,024043024	-121,31117	-0,00094987795	-0,00015834652
4,2890625	2	-0,022868812	-120,75797	-0,00025204869	0,00025898829
4,2988281	2	-0,021569431	-121,44394	-0,00092318753	-0,00018732928
4,3085938	2	-0,022827089	-119,63993	-0,00042920711	0,00015653088
4,3183594	2	-0,022527575	-118,47787	-0,00066016545	2,7043425e-05
4,328125	2	-0,023148954	-119,44173	-0,00088675378	-0,00015160709
4,3378906	2	-0,023679435	-118,77341	-0,00027094301	0,00036191137
4,3476563	2	-0,022433698	-117,42136	-0,0012742181	-0,00067935354
4,3574219	2	-0,02245754	-117,01913	0,00036697721	0,0009375232
4,3671875	2	-0,021632016	-116,3877	-0,0017990762	-0,0010964433
4,3769531	2	-0,021679699	-116,32389	0,0007008168	0,0012586364
4,3867188	2	-0,022760034	-115,38282	-0,0021142024	-0,0014698766
4,3964844	2	-0,022044778	-114,1785	0,00084558979	0,0014951676
4,40625	2	-0,022107363	-114,47819	-0,0022393605	-0,0016065645
4,4160156	2	-0,022274256	-114,26434	0,00088657596	0,0015060526
4,4257813	2	-0,022226572	-113,04885	-0,0022213391	-0,0016442417
4,4355469	2	-0,021675229	-112,29253	0,00094226206	0,0016175326
4,4453125	2	-0,021308661	-111,32716	-0,0023687957	-0,0016993708
4,4550781	2	-0,021676719	-111,97328	0,0011119636	0,0017163064
4,4648438	2	-0,021475554	-110,65867	-0,0026134797	-0,0019434518
4,4746094	2	-0,02129674	-108,80834	0,0014139095	0,0020444125
4,484375	2	-0,021998584	-108,84024	-0,0028432352	-0,0021324905
4,4941406	2	-0,020459294	-107,90471	0,0014582877	0,0020817004
4,5039063	2	-0,0213027	-107,25678	-0,002764116	-0,0021282115
4,5136719	2	-0,02052933	-105,99771	0,0015611636	0,0022520763
4,5234375	2	-0,021344423	-104,74825	-0,0028137104	-0,0021337236
4,5332031	2	-0,020565093	-105,59583	0,0012352866	0,0019264054
4,5429688	2	-0,020028651	-104,48204	-0,0025470688	-0,0018982472
4,5527344	2	-0,019882619	-102,97744	0,0013410565	0,0019538414
4,5625	2	-0,020477176	-103,03572	-0,002473633	-0,0018405886
4,5722656	2	-0,019714236	-101,89629	0,0010980194	0,0017517816
4,5820313	2	-0,020113587	-101,51301	-0,0023109547	-0,0016618969
4,5917969	2	-0,02001375	-100,24789	0,0010547586	0,0017232508
4,6015625	2	-0,019221008	-99,058228	-0,002159388	-0,0015250278
4,6113281	2	-0,020377338	-98,985863	0,00085071422	0,0014555797
4,6210938	2	-0,019951165	-98,013504	-0,0019739282	-0,001294111
4,6308594	2	-0,019900501	-96,298737	0,00057937799	0,0010604165
4,640625	2	-0,019320846	-95,710159	-0,0015303929	-0,00085046107
4,6503906	2	-0,019021332	-95,108337	0,0001937011	0,0007259901
4,6601563	2	-0,018565357	-94,326195	-0,0011574615	-0,00044344488
4,6699219	2	-0,018954277	-94,066574	-0,00017129953	0,00039250148
4,6796875	2	-0,020068884	-92,50061	-0,0011020887	-0,0003756526
4,6894531	2	-0,017659366	-92,493073	-0,00024713259	0,00029750183
4,6992188	2	-0,017939508	-90,999527	-0,00086619949	-0,00014126956
4,7089844	2	-0,018198788	-90,018738	-0,00026691987	0,00026699912
4,71875	2	-0,018444657	-89,256821	-0,00078061048	-0,00012425502
4,7285156	2	-0,01861155	-88,019875	-0,00060349453	-3,0433584e-05
4,7382813	2	-0,018616021	-87,716446	-0,00038500797	0,00014524572
4,7480469	2	-0,017848611	-86,358246	-0,00098660134	-0,00027220958
4,7578125	2	-0,017994642	-85,138123	-0,00010970998	0,00051101256
4,7675781	2	-0,017602742	-85,467026	-0,0015934173	-0,00088376354
4,7773438	2	-0,017896295	-84,185043	0,00056052534	0,001144824
4,7871094	2	-0,016951561	-83,15239	-0,0019319498	-0,001303405
4,796875	2	-0,016909838	-82,010391	0,00077361864	0,0013609451
4,8066406	2	-0,017644465	-80,770538	-0,0021672386	-0,0014943762
4,8164063	2	-0,017127395	-80,309418	0,00086872064	0,0014668384
4,8261719	2	-0,01771152	-79,040733	-0,0022322182	-0,001601295
4,8359375	2	-0,01694113	-77,607765	0,00089954841	0,0015129386
4,8457031	2	-0,016885996	-77,747124	-0,0022772958	-0,0016423383
4,8554688	2	-0,016665459	-76,313316	0,0010891564	0,0017705126
4,8652344	2	-0,016199052	-75,594597	-0,0024792354	-0,0018344827
4,875	2	-0,016060472	-74,659622	0,0011817268	0,0018297676
4,8847656	2	-0,016130507	-73,686653	-0,0026703454	-0,0020353592
4,8945313	2	-0,016005337	-72,906021	0,0015218969	0,002167457
4,9042969	2	-0,015197694	-71,336311	-0,0028677385	-0,0022494046
4,9140625	2	-0,015901029	-70,506844	0,0014805485	0,0021032649
4,9238281	2	-0,015497208	-70,251633	-0,0027360502	-0,0020621249
4,9335938	2	-0,015200675	-68,587601	0,0014956215	0,0021094736
4,9433594	2	-0,015175343	-68,33609	-0,0026567196	-0,0020508938
4,953125	2	-0,015503168	-67,494774	0,0012012596	0,0018697163
4,9628906	2	-0,014424324	-65,971893	-0,0024200731	-0,0018165731
4,9726563	2	-0,014567375	-65,675674	0,0011901869	0,001849739
4,9824219	2	-0,014972687	-64,045403	-0,0025690212	-0,0018773378
4,9921875	2	-0,014726818	-62,841251	0,0012346132	0,0018456189
5,0019531	2	-0,01450181	-62,702953	-0,0023664995	-0,0017252932
5,0117188	2	-0,014726818	-60,815735	0,00095035468	0,0015300526
5,0214844	2	-0,014154613	-60,137081	-0,0020989964	-0,0014478287
5,03125	2	-0,0138551	-59,341026	0,00072208897	0,0013413943
5,0410156	2	-0,012049079	-58,824589	-0,0017308074	-0,0011264668
5,0507813	2	-0,0141114	-58,446285	0,00026515158	0,00082500419
5,0605469	2	-0,012713671	-56,444462	-0,0012348343	-0,00056709541
5,0703125	2	-0,012503564	-55,895058	0,0001094817	0,00055830664
5,0800781	2	-0,013154745	-55,314919	-0,0011028301	-0,00038730359
5,0898438	2	-0,013945997	-53,810143	-0,00023820488	0,00029220784
5,0996094	2	-0,01244545	-52,838345	-0,0010147974	-0,00029724906
5,109375	2	-0,013008714	-51,941704	-0,00028757111	0,00031245858
5,1191406	2	-0,011645257	-51,146374	-0,00089759671	-0,00019272629
5,1289063	2	-0,012227893	-51,018635	-0,00040311064	0,00016374892
5,1386719	2	-0,012041628	-49,571804	-0,00073888118	5,0093367e-05
5,1484375	2	-0,011831522	-48,891975	-0,0007341039	-0,00016770558
5,1582031	2	-0,011913478	-48,306641	-0,00019760296	0,00036696112
5,1679688	2	-0,011917949	-46,704468	-0,0012606273	-0,00057867775
5,1777344	2	-0,011271238	-46,554321	0,00023632395	0,00078854244
5,1875	2	-0,010871887	-44,385307	-0,0017699535	-0,0010978464
5,1972656	2	-0,011116266	-44,114014	0,00070508668	0,0013331422
5,2070313	2	-0,010824203	-44,01572	-0,0021153793	-0,0014608878
5,2167969	2	-0,010499358	-42,697525	0,0008687579	0,0014481848
5,2265625	2	-0,010439754	-41,729248	-0,0022204851	-0,0015601934
5,2363281	2	-0,010199845	-41,253212	0,00090645649	0,0015379858
5,2460938	2	-0,010627508	-40,931625	-0,0022497093	-0,0016321829
5,2558594	2	-0,010401011	-39,61919	0,00092073018	0,0015613892
5,265625	2	-0,010666251	-37,802105	-0,0023522493	-0,0017091188
5,2753906	2	-0,010433793	-38,02182	0,0011761286	0,0018180204
5,2851563	2	-0,0096827745	-37,945545	-0,0025697839	-0,001951405
5,2949219	2	-0,010251999	-35,89539	0,0013302949	0,0019777182
5,3046875	2	-0,0094652176	-34,931915	-0,0027848671	-0,0021070763
5,3144531	2	-0,0098243356	-34,629105	0,0015076589	0,002156754
5,3242188	2	-0,0089690089	-34,174694	-0,0029068233	-0,0023070553
5,3339844	2	-0,0093638897	-33,474026	0,0015480772	0,0022109228
5,34375	2	-0,0088065863	-31,710808	-0,0026393207	-0,0019708658
5,3535156	2	-0,0087067485	-31,10569	0,0013372292	0,0020102959
5,3632813	2	-0,0088110566	-31,439234	-0,002678944	-0,0020225919
5,3730469	2	-0,0090286136	-30,228775	0,0011785807	0,0018574961
5,3828125	2	-0,0088378787	-29,416456	-0,0024124433	-0,0017439983
5,3925781	2	-0,0096336007	-28,626715	0,0011112411	0,0017255093
5,4023438	2	-0,0081658363	-28,410181	-0,0024640532	-0,0017945147
5,4121094	2	-0,0077962875	-28,140955	0,0012125201	0,0018452256
5,421875	2	-0,0085055828	-26,253126	-0,0023423792	-0,0017075667
5,4316406	2	-0,0073552132	-25,567598	0,00083738612	0,0014913508
5,4414063	2	-0,0076457858	-26,242956	-0,0020116975	-0,0013117348
5,4511719	2	-0,00718683	-25,513563	0,00064268557	0,0011743157
5,4609375	2	-0,0082075596	-23,932903	-0,0015568049	-0,00095376349
5,4707031	2	-0,0080838799	-22,963398	8,3584673e-05	0,00060381496
5,4804688	2	-0,0074461102	-23,206417	-0,0011690145	-0,00042771469
5,4902344	2	-0,0078558922	-23,062136	6,952203e-05	0,00054754951
5,5	2	-0,0073879957	-21,51791	-0,0010955462	-0,00032026408
5,5097656	2	-0,0069633126	-20,350702	-0,000272879	0,0002234774
5,5195313	2	-0,0078678131	-20,54818	-0,00095778488	-0,00026843991
5,5292969	2	-0,006608665	-20,425636	-0,00025528262	0,00026788155
5,5390625	2	-0,0065281987	-19,366554	-0,00085643213	-0,00015298414
5,5488281	2	-0,0065475702	-18,309765	-0,00058375968	5,5518904e-05
5,5585938	2	-0,0063255429	-17,919895	-0,00052228977	0,0001437153
5,5683594	2	-0,0067993999	-19,118673	-0,00091781933	-0,00025266738
5,578125	2	-0,0069782138	-17,587748	-1,979548e-05	0,00058107672
5,5878906	2	-0,0053688884	-16,491617	-0,0015939312	-0,00092988962
5,5976563	2	-0,0073328614	-16,937256	0,00053869403	0,0010153907
5,6074219	2	-0,0065475702	-16,987324	-0,0019286573	-0,001219946
5,6171875	2	-0,0068336725	-16,25469	0,00088778086	0,0014718805
5,6269531	2	-0,0057607889	-14,749746	-0,0021975769	-0,00158372
5,6367188	2	-0,0054597855	-14,286172	0,00088107213	0,0015377506
5,6464844	2	-0,0062689185	-15,514903	-0,0021341112	-0,0015629897
5,65625	2	-0,0057086349	-13,975706	0,00097451045	0,0015681396
5,6660156	2	-0,0068947673	-12,65321	-0,0023786032	-0,0017511745
5,6757813	2	-0,0053465366	-12,833308	0,0010461975	0,0016670084
5,6855469	2	-0,0068560243	-13,705194	-0,0024008106	-0,0017415265
5,6953125	2	-0,0054508448	-12,834817	0,0012532881	0,001900477
5,7050781	2	-0,0055149198	-11,843406	-0,0026836374	-0,002070673
5,7148438	2	-0,0048488379	-11,302326	0,0014554226	0,0021161272
5,7246094	2	-0,0060886145	-12,47339	-0,0027781366	-0,0021450673
5,734375	2	-0,0058591366	-11,803117	0,001515086	0,0021175796
5,7441406	2	-0,0051021576	-10,792259	-0,0029144567	-0,0022203752
5,7539063	2	-0,0055208802	-10,379087	0,00152057	0,0021296125
5,7636719	2	-0,0048965216	-10,771193	-0,0025627669	-0,0018930722
5,7734375	2	-0,0049114227	-10,563489	0,0012239234	0,0018840818
5,7832031	2	-0,0044062734	-9,6332092	-0,0026051702	-0,0019468971
5,7929688	2	-0,0049307942	-9,3164854	0,0011957726	0,0018791102
5,8027344	2	-0,0048786402	-10,148138	-0,0023758428	-0,0017346129
5,8125	2	-0,0056937337	-10,098852	0,0010417079	0,0016955466
5,8222656	2	-0,0044584274	-9,2549067	-0,0023303949	-0,001684595
5,8320313	2	-0,0045746565	-9,3117914	0,0010671857	0,0016848738
5,8417969	2	-0,005081296	-9,0225039	-0,0022138704	-0,0015283837
5,8515625	2	-0,0052109361	-9,3458776	0,00072143169	0,0013620398
5,8613281	2	-0,0049382448	-9,3148651	-0,0017530854	-0,0010727359
5,8710938	2	-0,0043362379	-7,8557992	0,00040474176	0,00089098688
5,8808594	2	-0,0044479966	-8,9314203	-0,0013393412	-0,00067846879
5,890625	2	-0,0053018332	-8,7237167	1,2081582e-05	0,00054356537
5,9003906	2	-0,0054016709	-8,8576603	-0,0010670437	-0,00033724747
5,9101563	2	-0,0055700541	-8,3263588	-7,135397e-05	0,00040024088
5,9199219	2	-0,0035718083	-8,4617548	-0,0010228286	-0,00032590964
5,9296875	2	-0,0049859285	-9,5363703	-0,0003815814	0,0002421785
5,9394531	2	-0,0042438507	-8,6286659	-0,00095474935	-0,00018735693
5,9492188	2	-0,0045701861	-7,6453576	-0,00037153295	0,00016556107
5,9589844	2	-0,0041142106	-8,8026743	-0,00060994929	-5,8909209e-05
5,96875	2	-0,005184114	-9,3059244	-0,00067912502	-0,00011172247
5,9785156	2	-0,0053167343	-9,2121582	-0,00030020403	0,00028253518
5,9882813	2	-0,0042960048	-8,7931194	-0,0011931619	-0,000486153
5,9980469	2	-0,0039368868	-8,3630161	0,00022396952	0,00080194027
6,0078125	2	-0,0047683716	-9,8235903	-0,0018198822	-0,0012005678
6,0175781	2	-0,0048965216	-9,4452314	0,00073004822	0,0012322251
6,0273438	2	-0,0046551228	-8,6599026	-0,0020454917	-0,0014137505
6,0371094	3	-0,0054627657	-9,0899506	0,00089021062	0,0014395132
6,046875	3	-0,0047728419	-8,9805946	-0,0021722033	-0,0015812077
6,0566406	3	-0,0046685338	-10,21944	0,00089665549	0,0015292555
6,0664063	3	-0,0042691827	-9,9388695	-0,0021743195	-0,0015190493
6,0761719	3	-0,0047758222	-9,3342552	0,0009352559	0,0015924312
6,0859375	3	-0,0056609511	-10,36657	-0,002433219	-0,0017997036
6,0957031	3	-0,0047385693	-10,580923	0,0011384978	0,0017511123
6,1054688	3	-0,0059217215	-10,467097	-0,0025269869	-0,0018329475
6,1152344	3	-0,0049382448	-10,904074	0,0012340829	0,0019534321
6,125	3	-0,0048711896	-11,023711	-0,0027329284	-0,0021456983
6,1347656	3	-0,0053912401	-11,970252	0,0015113906	0,0021659799
6,1445313	3	-0,0058814883	-11,819489	-0,0027924345	-0,0022264544
6,1542969	3	-0,0051736832	-11,651852	0,0014258784	0,0020716649
6,1640625	3	-0,0052765012	-12,713559	-0,0027684111	-0,0021144948
6,1738281	3	-0,0039637089	-13,090018	0,0014050684	0,0020957242
6,1835938	3	-0,0057667494	-13,435632	-0,0024742121	-0,001869088
6,1933594	3	-0,0056922436	-13,653505	0,0011442971	0,0017854829
6,203125	3	-0,0049099326	-13,584327	-0,0024931345	-0,0018819143
6,2128906	3	-0,0052690506	-14,80205	0,0012098342	0,0018376916
6,2226563	3	-0,0055685639	-14,544167	-0,0024788885	-0,0018623956
6,2324219	3	-0,0057533383	-14,880057	0,001160208	0,0017479871
6,2421875	3	-0,0064268708	-15,51317	-0,002194965	-0,0016318152
6,2519531	3	-0,0048711896	-16,231892	0,00089354051	0,0015030766
6,2617188	3	-0,0057935715	-16,773083	-0,0020458149	-0,0014169317
6,2714844	3	-0,0047579408	-17,606188	0,00056897895	0,0011779203
6,28125	3	-0,0059768558	-17,404631	-0,0015251149	-0,00087313773
6,2910156	3	-0,0062838197	-17,973986	0,00010688855	0,00057817227
6,3007813	3	-0,0060856342	-18,300322	-0,0012514774	-0,0005974049
6,3105469	3	-0,0063315034	-18,834415	2,2132081e-05	0,00047304944
6,3203125	3	-0,0067263842	-19,423328	-0,0010000315	-0,00030099574
6,3300781	3	-0,0067651272	-19,946861	-0,00016540205	0,0002958109
6,3398438	3	-0,0056430697	-20,964201	-0,0010395361	-0,00025941146
6,3496094	3	-0,0066429377	-21,570717	-0,00027167311	0,00021810905
6,359375	3	-0,0068709254	-21,630228	-0,00085738156	-0,00010781892
6,3691406	3	-0,0074058771	-22,740662	-0,00056966988	6,1725586e-05
6,3789063	3	-0,0075504184	-23,508333	-0,00052647106	0,00014116245
6,3886719	3	-0,0073194504	-23,155567	-0,00081164233	-0,00020697044
6,3984375	3	-0,0080153346	-24,856367	-3,4213263e-05	0,00046869784
6,4082031	3	-0,0076517463	-25,037304	-0,0015139111	-0,00079942023
6,4179688	3	-0,0061154366	-25,623365	0,00043079298	0,0010247604
6,4277344	3	-0,0075161457	-26,51738	-0,0019888179	-0,0013744504
6,4375	3	-0,0073358417	-26,697815	0,00077235448	0,0013618787
6,4472656	3	-0,0072196126	-27,965382	-0,0021759914	-0,0015737013
6,4570313	3	-0,0079542398	-28,570444	0,0008492301	0,0015052351
6,4667969	3	-0,0088855624	-28,447285	-0,002159758	-0,0015671754
6,4765625	3	-0,0073507428	-30,738338	0,00095237	0,0015390188
6,4863281	3	-0,0078171492	-30,702911	-0,0022877574	-0,0016399862
6,4960938	3	-0,0081181526	-31,209906	0,00096425612	0,0015246139
6,5058594	3	-0,0083178282	-31,996407	-0,0025090275	-0,0018457846
6,515625	3	-0,0079780817	-32,664501	0,0012658371	0,00191298
6,5253906	3	-0,0081002712	-33,942741	-0,0026220963	-0,0019975875
6,5351563	3	-0,0085070729	-34,053883	0,001462896	0,0020573437
6,5449219	3	-0,0090718269	-34,829212	-0,0027996995	-0,0021180704
6,5546875	3	-0,0082597136	-36,361366	0,0015396908	0,0022305637
6,5644531	3	-0,0093132257	-36,764202	-0,0028705755	-0,0022324545
6,5742188	3	-0,0090911984	-37,422237	0,0014082302	0,0020333505
6,5839844	3	-0,0093147159	-38,02372	-0,0026525448	-0,0020431178
6,59375	3	-0,0095322728	-38,922428	0,0013362098	0,0019849096
6,6035156	3	-0,01013726	-40,407871	-0,0025249775	-0,0019477472
6,6132813	3	-0,0095650554	-40,587856	0,0011107015	0,0016980541
6,6230469	3	-0,0091299415	-40,973648	-0,0023777143	-0,001814661
6,6328125	3	-0,0090762973	-42,454674	0,0012709454	0,0018744052
6,6425781	3	-0,010128319	-43,193344	-0,002493951	-0,0018844423
6,6523438	3	-0,0099807978	-44,435429	0,0010779003	0,001689321
6,6621094	3	-0,0099301338	-45,149681	-0,0021713213	-0,0015620091
6,671875	3	-0,0096172094	-46,27129	0,00082412612	0,0013393366
6,6816406	3	-0,009906292	-47,549026	-0,001858514	-0,0012044468
6,6914063	3	-0,010693073	-47,514774	0,00041676144	0,00094424293
6,7011719	3	-0,010584295	-48,280266	-0,0013203105	-0,00070853985
6,7109375	3	-0,011205673	-49,782413	-7,6571305e-05	0,00046508605
6,7207031	3	-0,0098362565	-50,533489	-0,0011527422	-0,00036430894
6,7304688	3	-0,011268258	-51,368885	-8,8260422e-05	0,00037439482
6,7402344	3	-0,010792911	-51,670746	-0,00093451922	-0,00021644169
6,75	3	-0,011713803	-53,122715	-0,00029200464	0,00022947948
6,7597656	3	-0,010681152	-55,130795	-0,00095570949	-0,00026597394
6,7695313	3	-0,011906028	-55,176338	-0,0003886729	0,00016309379
6,7792969	3	-0,011403859	-54,911636	-0,00070466229	-9,1949041e-05
6,7890625	3	-0,012013316	-56,978165	-0,00076254376	-2,7389178e-05
6,7988281	3	-0,012569129	-57,927334	-0,00043358543	0,00017721555
6,8085938	3	-0,012508035	-59,140587	-0,0010676068	-0,00046111905
6,8183594	3	-0,013917685	-59,081131	0,00026204431	0,00074354612
6,828125	3	-0,012782216	-60,009342	-0,0016881683	-0,0010746043
6,8378906	3	-0,012618303	-62,571243	0,00057959708	0,0011343042
6,8476563	3	-0,01334548	-62,628574	-0,0020424377	-0,0014347869
6,8574219	3	-0,012682378	-63,129925	0,00085409725	0,0014435477
6,8671875	3	-0,013926625	-64,420624	-0,0022632242	-0,001634634
6,8769531	3	-0,013189018	-65,028877	0,0008805368	0,0014473763
6,8867188	3	-0,014141202	-66,868591	-0,0022125733	-0,0015636852
6,8964844	3	-0,014661252	-67,180733	0,0010230422	0,0015999402
6,90625	3	-0,015074015	-67,369934	-0,0022944512	-0,0017709513
6,9160156	3	-0,013914704	-69,881989	0,0010377048	0,0016021358
6,9257813	3	-0,015021861	-70,857201	-0,0025171763	-0,0019183803
6,9355469	3	-0,014168024	-70,991653	0,0013715759	0,0019910363
6,9453125	3	-0,015115738	-71,555138	-0,0027766505	-0,0021481318
6,9550781	3	-0,014896691	-72,99218	0,0014995378	0,0020780151
6,9648438	3	-0,014990568	-74,593857	-0,0027965456	-0,0021327303
6,9746094	3	-0,015154481	-74,433868	0,0015743782	0,0021296944
6,984375	3	-0,01590699	-74,896606	-0,002843403	-0,0022373542
6,9941406	3	-0,016190112	-76,899437	0,0013517328	0,0019612378
7,0039063	3	-0,015790761	-77,940079	-0,0024736943	-0,0019330218
7,0136719	3	-0,015467405	-79,002174	0,0013082996	0,001977619
7,0234375	3	-0,015777349	-79,372437	-0,0025149093	-0,0018878955
7,0332031	3	-0,016111135	-80,632629	0,0011239946	0,0017471504
7,0429688	3	-0,015838444	-82,805717	-0,0023677202	-0,0017368358
7,0527344	3	-0,015978515	-82,514641	0,00103453	0,0016772096
7,0625	3	-0,016707182	-82,488098	-0,002332666	-0,0017103424
7,0722656	3	-0,016205013	-84,382408	0,00099565485	0,001564368
7,0820313	3	-0,016522408	-85,740555	-0,0020390004	-0,0013945631
7,0917969	3	-0,016403198	-86,343498	0,00060960819	0,0011588349
7,1015625	3	-0,017336011	-86,794495	-0,0015236138	-0,00093735883
7,1113281	3	-0,01771003	-87,40844	0,00029426973	0,00071986811
7,1210938	3	-0,01821667	-89,798683	-0,0012877098	-0,00057383778
7,1308594	3	-0,017635524	-90,091827	-9,8089404e-05	0,00039399922
7,140625	3	-0,016960502	-89,826225	-0,00098992349	-0,00034863304
7,1503906	3	-0,018164515	-91,562851	-0,00017847125	0,00032300159
7,1601563	3	-0,019097328	-92,809128	-0,00090535119	-0,00024260211
7,1699219	3	-0,018505752	-93,683464	-0,00024238064	0,00024052279
7,1796875	3	-0,019098818	-94,214828	-0,00088296999	-0,00016617312
7,1894531	3	-0,018402934	-94,497467	-0,00057012727	2,6215421e-05
7,1992188	3	-0,018666685	-96,709061	-0,00053200097	7,412702e-05
7,2089844	3	-0,018936396	-97,500473	-0,00080948405	-0,00018826453
7,21875	3	-0,019519031	-97,723488	-0,00023826401	0,00042648477
7,2285156	3	-0,018399954	-98,681931	-0,0013537265	-0,00075201184
7,2382813	3	-0,018136203	-99,592598	0,00050604396	0,0010416465
7,2480469	3	-0,019648671	-101,17986	-0,0019059236	-0,0013112517
7,2578125	3	-0,020803511	-101,00724	0,00076013192	0,001294638
7,2675781	3	-0,019913912	-101,18081	-0,002191294	-0,001601086
7,2773438	3	-0,020131469	-103,71336	0,0008651861	0,0015092558
7,2871094	3	-0,01989156	-104,6926	-0,0021942344	-0,0015886575
7,296875	3	-0,020201504	-104,44835	0,00085112662	0,0014880367
7,3066406	3	-0,020466745	-105,63512	-0,0022140793	-0,0016339945
7,3164063	3	-0,021150708	-105,61701	0,001059599	0,0016613294
7,3261719	3	-0,020428002	-108,10688	-0,0024968588	-0,0018841489
7,3359375	3	-0,02040416	-108,45121	0,0012002764	0,0017833181
7,3457031	3	-0,021612644	-107,82586	-0,0025944035	-0,0019661095
7,3554688	3	-0,020577013	-109,14496	0,0014630537	0,0020792673
7,3652344	3	-0,020837784	-110,67158	-0,0028424694	-0,0022530982
7,375	3	-0,021384656	-110,9588	0,001590134	0,0021866045
7,3847656	3	-0,020112097	-111,59123	-0,0026742583	-0,0021166943
7,3945313	3	-0,021213293	-111,80129	0,0013998193	0,0020245395
7,4042969	3	-0,021463633	-113,85211	-0,0027195371	-0,0021578036
7,4140625	3	-0,021143258	-114,30787	0,0012647465	0,0019297035
7,4238281	3	-0,02142489	-113,63625	-0,002432449	-0,0018188915
7,4335938	3	-0,02130419	-115,66244	0,0011343539	0,0018087361
7,4433594	3	-0,0224635	-116,57825	-0,0024712146	-0,0019047012
7,453125	3	-0,021760166	-117,3662	0,0011841039	0,001825355
7,4628906	3	-0,021559	-117,22393	-0,0024338795	-0,0018432805
7,4726563	3	-0,022308528	-117,12865	0,0010410082	0,0016730628
7,4824219	3	-0,02155304	-119,11897	-0,0021681453	-0,001570235
7,4921875	3	-0,021570921	-120,07725	0,00090792711	0,0014793085
7,5019531	3	-0,022441149	-118,86935	-0,0018662548	-0,0013178437
7,5117188	3	-0,02284795	-120,48365	0,00029156578	0,00092458271
7,5214844	3	-0,022920966	-120,86989	-0,0013188786	-0,0006573922
7,53125	3	-0,022740662	-122,08957	0,00015940674	0,00051497272
7,5410156	3	-0,023630261	-121,97742	-0,0012009073	-0,00049684371
7,5507813	3	-0,023721159	-122,33231	-0,00019982771	0,00028042137
7,5605469	3	-0,023543835	-123,61749	-0,00092342426	-0,00024402631
7,5703125	3	-0,023210049	-124,20087	-0,00016812436	0,00031983844
7,5800781	3	-0,024208426	-124,02126	-0,00091427867	-0,00022034365
7,5898438	3	-0,023446977	-125,19357	-0,00034935743	0,00018424835
7,5996094	3	-0,023429096	-125,08225	-0,00074456149	-3,3560646e-05
7,609375	3	-0,023946166	-126,4857	-0,00074828026	-0,00011490381
7,6191406	3	-0,023247302	-126,78506	-0,00046635643	0,00018028179
7,6289063	3	-0,02309531	-126,18932	-0,0010868711	-0,00054345187
7,6386719	3	-0,024107099	-127,78842	0,00023122496	0,00068156701
7,6484375	3	-0,024074316	-127,89964	-0,0015103329	-0,0008477479
7,6582031	3	-0,024305284	-128,02396	0,00056085543	0,0011481054
7,6679688	3	-0,023777783	-128,92944	-0,0020600152	-0,0014607167
7,6777344	3	-0,024750829	-128,73195	0,0009196864	0,0014649709
7,6875	3	-0,024215877	-129,43654	-0,0022611758	-0,0016538041
7,6972656	3	-0,024241209	-130,21628	0,00089039048	0,0014173406
7,7070313	3	-0,024043024	-129,67088	-0,0021214753	-0,00159315
7,7167969	3	-0,024610758	-131,01372	0,00095429621	0,0015694951
7,7265625	3	-0,024597347	-131,1346	-0,0022557003	-0,0016802539
7,7363281	3	-0,024031103	-130,97935	0,0010631644	0,0016626391
7,7460938	3	-0,024236739	-131,7258	-0,0025430049	-0,0019776963
7,7558594	3	-0,024682283	-131,23586	0,0013158662	0,0019580976
7,765625	3	-0,024043024	-132,0965	-0,0026590584	-0,0020963876
7,7753906	3	-0,024478137	-132,73236	0,0014533882	0,0020590527
7,7851563	3	-0,024557114	-132,27544	-0,0028626868	-0,0021995315
7,7949219	3	-0,025184453	-132,96011	0,0016092946	0,0022463119
7,8046875	3	-0,025010109	-132,6049	-0,0027578278	-0,0021679131
7,8144531	3	-0,024110079	-132,94431	0,0013215366	0,0019003097
7,8242188	3	-0,025357306	-133,40352	-0,0026473498	-0,0019916371
7,8339844	3	-0,02540946	-132,86748	0,001256377	0,0018774016
7,84375	3	-0,024676323	-134,05406	-0,0024394097	-0,001839857
7,8535156	3	-0,024719536	-134,57788	0,0011004715	0,0016663641
7,8632813	3	-0,024715066	-133,70895	-0,0023738057	-0,0017718733
7,8730469	3	-0,026020408	-134,72093	0,0011412121	0,0017981095
7,8828125	3	-0,025875866	-134,12392	-0,0023730325	-0,0018084816
7,8925781	3	-0,025294721	-133,65007	0,00096499786	0,001530412
7,9023438	3	-0,025199354	-134,37778	-0,0020178666	-0,001423703
7,9121094	3	-0,024519861	-133,99088	0,00069345045	0,0012046221
7,921875	3	-0,024722517	-134,76765	-0,0016018713	-0,0010645012
7,9316406	3	-0,025199354	-134,50653	0,00015663198	0,00073300512
7,9414063	3	-0,024558604	-133,74059	-0,0011524501	-0,00051355001
7,9511719	3	-0,02515763	-134,95384	-3,1167438e-05	0,00039755847
7,9609375	3	-0,024783611	-134,19656	-0,001065382	-0,00039728591
7,9707031	3	-0,024983287	-133,90034	-0,00032322528	0,00023421089
7,9804688	3	-0,024475157	-134,42986	-0,00095493841	-0,00022800334
7,9902344	3	-0,025241077	-133,80037	-0,0002513025	0,00020736697
8	3	-0,024424493	-134,76027	-0,00079112733	-0,00017265746
8,0097656	3	-0,024852157	-133,62369	-0,0005759325	4,2250322e-05
8,0195313	3	-0,024819374	-133,44431	-0,00053527305	6,1099126e-05
8,0292969	4	-0,025315583	-134,3271	-0,00088621414	-0,00022399719
8,0390625	4	-0,024345517	-133,97244	-0,00019674315	0,00039188497
8,0488281	4	-0,025363266	-133,43616	-0,0014244645	-0,00087916921
8,0585938	4	-0,025554001	-133,66179	0,00052683457	0,00094110577
8,0683594	4	-0,025677681	-132,95454	-0,0018292423	-0,001223671
8,078125	4	-0,024662912	-133,96365	0,00071905111	0,0013293478
8,0878906	4	-0,024481118	-132,31097	-0,0021847351	-0,0016314642
8,0976563	4	-0,025261939	-131,9516	0,00090617768	0,0014938725
8,1074219	4	-0,025680661	-133,32166	-0,0022207911	-0,0015863975
8,1171875	4	-0,025381148	-132,52487	0,00084744673	0,0014398521
8,1269531	4	-0,025339425	-131,84242	-0,0022757147	-0,0017445809
8,1367188	4	-0,025340915	-132,07292	0,0010384131	0,0016095466
8,1464844	4	-0,025567412	-131,69003	-0,0023425021	-0,001788049
8,15625	4	-0,025215745	-132,34232	0,0011272432	0,001765963
8,1660156	4	-0,02541393	-130,87532	-0,002613784	-0,0020027072
8,1757813	4	-0,025397539	-129,65384	0,0015575069	0,0021110859
8,1855469	4	-0,024539232	-130,23727	-0,002776325	-0,0022321867
8,1953125	4	-0,025653839	-129,81126	0,0014512516	0,0020493299
8,2050781	4	-0,024287403	-129,95509	-0,0028192201	-0,0021309617
8,2148438	4	-0,02450645	-128,95451	0,0015058153	0,0021304437
8,2246094	4	-0,0247702	-128,64528	-0,0026637784	-0,002127562
8,234375	4	-0,025999546	-129,37558	0,0011427726	0,0018015952
8,2441406	4	-0,024178624	-127,99155	-0,0025795528	-0,0019664299
8,2539063	4	-0,024449825	-127,08581	0,0012168126	0,0018839178
8,2636719	4	-0,023964047	-126,75376	-0,0024915577	-0,0018871196
8,2734375	4	-0,024922192	-126,4955	0,0011951346	0,0016746438
8,2832031	4	-0,024715066	-126,5797	-0,0023077878	-0,0017041526
8,2929688	4	-0,024056435	-124,59856	0,00096933637	0,001624143
8,3027344	4	-0,024442375	-124,58118	-0,0022262048	-0,0016359485
8,3125	4	-0,0232324	-125,61819	0,0008388345	0,001398315
8,3222656	4	-0,023439527	-124,32117	-0,001826634	-0,0012417404
8,3320313	4	-0,024141371	-123,63335	0,00038664814	0,00085112569
8,3417969	4	-0,023584068	-123,06148	-0,0013417568	-0,00076962297
8,3515625	4	-0,023390353	-122,44636	0,00015029502	0,00064278464
8,3613281	4	-0,023689866	-122,46474	-0,0010941998	-0,00042539046
8,3710938	4	-0,023631752	-120,48729	-0,00019221214	0,00025999019
8,3808594	4	-0,023531914	-119,90933	-0,00095796981	-0,0003276518
8,390625	4	-0,023408234	-120,80206	-0,000172218	0,00024955763
8,4003906	4	-0,023184717	-119,34371	-0,00093608227	-0,0002420618
8,4101563	4	-0,023344159	-118,60946	-0,00039862329	0,00014394027
8,4199219	4	-0,022818148	-117,55177	-0,00070924941	-1,3376557e-05
8,4296875	4	-0,02296567	-117,12207	-0,00066705461	-8,8500819e-05
8,4394531	4	-0,02374649	-117,75619	-0,00031095519	0,00018279141
8,4492188	4	-0,023250282	-115,72324	-0,0011592687	-0,00047363603
8,4589844	4	-0,022567809	-114,22276	6,998147e-05	0,00070947642
8,46875	4	-0,023016334	-114,897	-0,0016777269	-0,0011384046
8,4785156	4	-0,022362173	-114,32893	0,00070228684	0,001243468
8,4882813	4	-0,021703541	-113,26215	-0,0020255928	-0,0014371362
8,4980469	4	-0,022117794	-112,10612	0,0008695281	0,0014438335
8,5078125	4	-0,022062659	-111,51832	-0,0022274796	-0,0015967637
8,5175781	4	-0,021968782	-111,84554	0,00088500319	0,0015245838
8,5273438	4	-0,021795928	-110,56502	-0,0023130085	-0,0016707984
8,5371094	4	-0,022502244	-108,54067	0,00091520831	0,0014751569
8,546875	4	-0,021730363	-108,55459	-0,0023249707	-0,0017529966
8,5566406	4	-0,021649897	-108,1655	0,0011214154	0,0017198331
8,5664063	4	-0,021339953	-107,50411	-0,0025592118	-0,0019200037
8,5761719	4	-0,022009015	-106,35959	0,0012443176	0,001910519
8,5859375	4	-0,020831823	-105,03162	-0,0027022422	-0,0021011096
8,5957031	4	-0,020781159	-105,57236	0,0015600342	0,0021433765
8,6054688	4	-0,020828843	-103,93135	-0,0029056347	-0,0023410863
8,6152344	4	-0,021219254	-102,56409	0,0015011538	0,0020661957
8,625	4	-0,020438433	-101,88656	-0,0026592896	-0,0020815623
8,6347656	4	-0,021003187	-101,78016	0,0013527054	0,0019908508
8,6445313	4	-0,021187961	-101,25026	-0,002612324	-0,0020115674
8,6542969	4	-0,019824505	-99,356064	0,0011323293	0,0017040663
8,6640625	4	-0,021111965	-97,932365	-0,0022339746	-0,0016778532
8,6738281	4	-0,020194054	-98,724518	0,0011488528	0,001741545
8,6835938	4	-0,019645691	-97,600731	-0,0025215163	-0,0019113934
8,6933594	4	-0,020638108	-96,004417	0,0012064233	0,0017657138
8,703125	4	-0,019752979	-95,119011	-0,0022623327	-0,0017279321
8,7128906	4	-0,019495189	-94,526466	0,00095298991	0,0014519466
8,7226563	4	-0,020088255	-94,493553	-0,0020603819	-0,0014621635
8,7324219	4	-0,019159913	-92,241165	0,00061080232	0,0011793678
8,7421875	4	-0,01963228	-90,935547	-0,0015844461	-0,00096342945
8,7519531	4	-0,019657612	-90,53299	8,7564295e-05	0,00058670639
8,7617188	4	-0,01938194	-90,531097	-0,0012117106	-0,00050810468
8,7714844	4	-0,018678606	-89,154678	4,6798668e-05	0,00046693831
8,78125	4	-0,018966198	-87,648499	-0,0010253356	-0,00030699113
8,7910156	4	-0,019024312	-86,936432	-0,00030471411	0,00020549385
8,8007813	4	-0,018830597	-87,154526	-0,0010231081	-0,00028720096
8,8105469	4	-0,018727779	-85,353989	-0,00028101285	0,00022001768
8,8203125	4	-0,017684698	-83,671959	-0,00088269933	-0,00019022322
8,8300781	4	-0,018143654	-83,5131	-0,00057910016	1,1376396e-05
8,8398438	4	-0,017525256	-83,491859	-0,00057878584	8,8070519e-05
8,8496094	4	-0,017507374	-81,927345	-0,00082503579	-0,00026573151
8,859375	4	-0,017528236	-80,090698	-3,2020071e-05	0,00050012319
8,8691406	4	-0,017686188	-78,873817	-0,0015574374	-0,00088361837
8,8789063	4	-0,017727911	-79,46167	0,00043102252	0,0009225125
8,8886719	4	-0,01732707	-78,218353	-0,0018125895	-0,0012688314
8,8984375	4	-0,017127395	-76,47699	0,00082205102	0,001363846
8,9082031	4	-0,016768277	-76,379868	-0,0021537489	-0,0015898993
8,9179688	4	-0,016048551	-75,229149	0,00088664948	0,0014481811
8,9277344	4	-0,016090274	-74,69371	-0,0021887342	-0,0016254209
8,9375	4	-0,016412139	-73,330086	0,00089697156	0,0014943051
8,9472656	4	-0,016567111	-71,686615	-0,002318203	-0,0017243739
8,9570313	4	-0,01629144	-72,043297	0,00094020093	0,0015994142
8,9667969	4	-0,015299022	-70,792824	-0,0023802738	-0,0017665974
8,9765625	4	-0,015388429	-68,672432	0,0012464282	0,0018557265
8,9863281	4	-0,015582144	-68,236069	-0,0026625071	-0,0020620993
8,9960938	4	-0,015681982	-67,52137	0,0014393911	0,0020083487
9,0058594	4	-0,014974177	-66,951454	-0,0027839269	-0,0021209458
9,015625	4	-0,015369058	-65,551064	0,0015254351	0,0021563782
9,0253906	4	-0,015248358	-64,162079	-0,0028501793	-0,0022122408
9,0351563	4	-0,014927983	-64,191299	0,0015330015	0,0020567756
9,0449219	4	-0,014725327	-63,54142	-0,0025544323	-0,0019617435
9,0546875	4	-0,015185773	-61,652641	0,0012631576	0,0018917699
9,0644531	4	-0,01437664	-60,937946	-0,0025817831	-0,0019811685
9,0742188	4	-0,014622509	-59,988052	0,0012111799	0,0018160853
9,0839844	4	-0,014351308	-59,864502	-0,0023383391	-0,0017727817
9,09375	4	-0,014130771	-58,570896	0,00098793418	0,0016623799
9,1035156	4	-0,012661517	-56,796837	-0,002289616	-0,0017620793
9,1132813	4	-0,013703108	-56,7309	0,0010519213	0,0016563723
9,1230469	4	-0,013551116	-55,810455	-0,0022048953	-0,0016068121
9,1328125	4	-0,013720989	-54,764004	0,00077249273	0,0012991626
9,1425781	4	-0,013169646	-54,353401	-0,0017510186	-0,0011313137
9,1523438	4	-0,012527406	-52,89875	0,00047285709	0,00089024298
9,1621094	4	-0,013412535	-52,757038	-0,0014281141	-0,00078792148
9,171875	4	-0,012661517	-51,379391	-4,0555606e-05	0,00051774259
9,1816406	4	-0,013297796	-49,876011	-0,0010446153	-0,00040906685
9,1914063	4	-0,012823939	-49,792137	-0,00018704694	0,00038198894
9,2011719	4	-0,011916459	-48,099831	-0,00093963934	-0,00025901594
9,2109375	4	-0,012230873	-47,943035	-0,00031815609	0,00021617612
9,2207031	4	-0,011906028	-46,966934	-0,00099300372	-0,00026658221
9,2304688	4	-0,012291968	-45,235901	-0,00047700512	0,00011908429
9,2402344	4	-0,011244416	-45,988094	-0,00061785651	-7,0998794e-07
9,25	4	-0,011390448	-44,508129	-0,0006961411	-8,8255911e-05
9,2597656	4	-0,011388958	-43,368694	-0,00034818298	0,00021702523
9,2695313	4	-0,011494756	-43,319912	-0,0011805574	-0,00053789129
9,2792969	4	-0,011444092	-41,768253	0,00027032246	0,00073466299
9,2890625	4	-0,011326373	-41,321835	-0,0018589443	-0,0012581905
9,2988281	4	-0,011427701	-40,524265	0,00065348216	0,0011389671
9,3085938	4	-0,011210144	-39,424339	-0,0020222249	-0,0014414556
9,3183594	4	-0,010971725	-39,229652	0,00087258243	0,0014052509
9,328125	4	-0,010192394	-37,870499	-0,0021685089	-0,0015869028
9,3378906	4	-0,010384619	-37,016777	0,00087695656	0,001526645
9,3476563	4	-0,010825694	-36,829578	-0,002165236	-0,0016355504
9,3574219	4	-0,0098034739	-35,746304	0,00095093576	0,0015551525
9,3671875	4	-0,0096619129	-35,352856	-0,0025170525	-0,0018537276
9,3769531	4	-0,0097841024	-34,557526	0,0010816505	0,0017087809
9,3867188	4	-0,0095799565	-33,640209	-0,0024985075	-0,0018854854
9,3964844	4	-0,0099226832	-33,395962	0,0013233583	0,0019514353
9,40625	4	-0,010596216	-32,222717	-0,0027765438	-0,0021738231
9,4160156	4	-0,01000315	-31,539034	0,0015047487	0,0022236425
9,4257813	4	-0,0096350908	-31,388552	-0,0028217731	-0,0021868504
9,4355469	4	-0,0099182129	-30,167419	0,0014385448	0,0020953729
9,4453125	4	-0,0092417002	-29,792078	-0,0028473632	-0,00214298
9,4550781	4	-0,0089541078	-29,219091	0,001432631	0,0020391587
9,4648438	4	-0,0089004636	-28,336533	-0,0024362872	-0,0018813532
9,4746094	4	-0,0078827143	-28,816313	0,0011969017	0,0017876863
9,484375	4	-0,0080287457	-27,089975	-0,002537013	-0,0019151125
9,4941406	4	-0,0089451671	-26,046429	0,001250363	0,001847776
9,5039063	4	-0,0086843967	-26,366171	-0,0024916644	-0,0018885867
9,5136719	4	-0,008431077	-25,449078	0,0010799263	0,0016635926
9,5234375	4	-0,0080376863	-24,962984	-0,0021869398	-0,0016086798
9,5332031	4	-0,00757128	-24,550091	0,00088519935	0,0014682319
9,5429688	4	-0,0082135201	-24,030357	-0,0020080688	-0,0014337244
9,5527344	4	-0,0077620149	-23,909769	0,00050665642	0,0011021646
9,5625	4	-0,0077649951	-22,600517	-0,0014584969	-0,00081770035
9,5722656	4	-0,0072062016	-21,704268	0,00017240524	0,00060833385
9,5820313	4	-0,0078007579	-22,423994	-0,0012416419	-0,00070464984
9,5917969	4	-0,0074163079	-20,861998	-0,00010975898	0,00041750632
9,6015625	4	-0,0072643161	-21,012592	-0,00097415567	-0,00024498717
9,6113281	4	-0,0074192882	-19,780119	-0,00025233702	0,00030826617
9,6210938	4	-0,0081077218	-19,983183	-0,00097594655	-0,00027307964
9,6308594	4	-0,0074192882	-19,970554	-0,00027781387	0,00019520419
9,640625	4	-0,007070601	-19,492508	-0,00086387445	-8,1965845e-05
9,6503906	4	-0,0077724457	-18,796307	-0,00063681684	1,0892545e-05
9,6601563	4	-0,0070601702	-18,890966	-0,00052778493	8,8026864e-05
9,6699219	4	-0,006622076	-17,985329	-0,00090048136	-0,00034152079
9,6796875	4	-0,0062063336	-18,061716	0,0001946789	0,00062069809
9,6894531	4	-0,0072821975	-16,813931	-0,0015108344	-0,00081694848
9,6992188	4	-0,0064790249	-16,699991	0,00045562131	0,0010336831
9,7089844	4	-0,0069186091	-17,291475	-0,0020067035	-0,0014003129
9,71875	4	-0,0069588423	-16,066265	0,00081490329	0,001433818
9,7285156	4	-0,0062867999	-15,50898	-0,0021963783	-0,0016318912
9,7382813	4	-0,0065892935	-15,903488	0,00086643	0,0014345414
9,7480469	4	-0,0064581633	-15,554354	-0,0022305583	-0,0016083866
9,7578125	4	-0,0069081783	-15,87214	0,00095086516	0,0015175757
9,7675781	4	-0,0059053302	-14,574174	-0,0022477515	-0,0017422194
9,7773438	4	-0,0066787004	-14,639106	0,00097481819	0,0015862325
9,7871094	4	-0,0067800283	-15,664157	-0,002554222	-0,0018959494
9,796875	4	-0,0057786703	-14,697388	0,001276776	0,0018293185
9,8066406	4	-0,0062406063	-14,037062	-0,0026440313	-0,0020623249
9,8164063	4	-0,006096065	-13,816282	0,0013668006	0,0020255188
9,8261719	4	-0,005312264	-14,059525	-0,0028155001	-0,0021378156
9,8359375	4	-0,0067740679	-14,588479	0,0016253152	0,0022212018
9,8457031	4	-0,0059217215	-13,682731	-0,0028229463	-0,0021600856
9,8554688	4	-0,0062406063	-12,782793	0,0013386549	0,0019178301
9,8652344	4	-0,0054612756	-13,637971	-0,0027029428	-0,0020272604
9,875	4	-0,0062480569	-13,47296	0,0012962011	0,0019627896
9,8847656	4	-0,0063508749	-13,334602	-0,0024816662	-0,0018911615
9,8945313	4	-0,0063195825	-13,291351	0,0010381176	0,001674472
9,9042969	4	-0,0054091215	-13,045706	-0,0024097529	-0,0017794083
9,9140625	4	-0,0068083405	-14,165025	0,0011984218	0,0017867076
9,9238281	4	-0,0060915947	-13,395845	-0,0024329633	-0,0018922153
9,9335938	4	-0,0054135919	-12,798775	0,00099391688	0,0016184195
9,9433594	4	-0,0067159534	-13,770293	-0,0021303303	-0,0015290217
9,953125	4	-0,0063151121	-13,418086	0,00075773179	0,0012708596
9,9628906	4	-0,0063896179	-13,433453	-0,0018017546	-0,0012582553
9,9726563	4	-0,0070780516	-12,73077	0,00033148605	0,00085229648
9,9824219	4	-0,0056222081	-13,045035	-0,0012042185	-0,00059463561
9,9921875	4	-0,0060588121	-14,157202	-0,00011504097	0,00046993379
10,001953	4	-0,0064536929	-13,962965	-0,0011284647	-0,00044486878
10,011719	4	-0,0059589744	-12,979936	-0,0001826752	0,00032209646
10,021484	4	-0,0056520104	-13,76018	-0,00087956921	-0,00021545711
10,03125	5	-0,0054061413	-13,855174	-0,00024944023	0,00026077367
10,041016	5	-0,0065416098	-14,635418	-0,0009291732	-0,00023220098
10,050781	5	-0,0054746866	-13,965033	-0,00051397679	6,9294329e-05
10,060547	5	-0,0057384372	-14,086123	-0,00067272392	-4,3986802e-05
10,070313	5	-0,0066921115	-15,779212	-0,00073408469	-0,00011464435
10,080078	5	-0,0067770481	-15,39465	-0,00040667091	0,00023486704
10,089844	5	-0,0070631504	-14,394857	-0,0012474571	-0,00071649993
10,099609	5	-0,0063866377	-15,36632	0,00041443197	0,00084784231
10,109375	5	-0,0066235662	-15,545301	-0,0017977005	-0,0012113712
10,119141	5	-0,0069230795	-15,992112	0,00062502042	0,0011807273
10,128906	5	-0,0061914325	-15,409012	-0,0021442361	-0,0015656358
10,138672	5	-0,0053286552	-15,319213	0,00087611808	0,0014450328
10,148438	5	-0,0075131655	-16,729385	-0,0021970754	-0,0016463369
10,158203	5	-0,0061035156	-17,475206	0,00086783792	0,0013987395
10,167969	5	-0,0064373016	-17,175022	-0,0022853452	-0,0016589549
10,177734	5	-0,0060796738	-16,800798	0,0010247148	0,0016232656
10,1875	5	-0,0071421266	-17,998461	-0,0023417561	-0,0017530371
10,197266	5	-0,0073060393	-19,457136	0,0010764344	0,0016652492
10,207031	5	-0,0071927905	-18,470921	-0,0025728608	-0,0019916478
10,216797	5	-0,0063300133	-18,527695	0,0014141541	0,0020191662
10,226563	5	-0,0070810318	-19,647293	-0,0027628036	-0,0021548807
10,236328	5	-0,0067442656	-20,23369	0,001421464	0,0020280797
10,246094	5	-0,0065013766	-20,026714	-0,0027843169	-0,0022072908
10,255859	5	-0,0064328313	-19,946136	0,0015238055	0,0021473712
10,265625	5	-0,0075399876	-20,400043	-0,0027934669	-0,0021588202
10,275391	5	-0,0065982342	-22,53022	0,0012313077	0,0018946002
10,285156	5	-0,0067025423	-22,18388	-0,0025018514	-0,0019094611
10,294922	5	-0,0076293945	-21,962822	0,0012560835	0,0018755003
10,304688	5	-0,0071018934	-23,091696	-0,0025530653	-0,0019551809
10,314453	5	-0,007712841	-23,977552	0,0010947698	0,0016909505
10,324219	5	-0,0073373318	-24,343283	-0,0023526584	-0,0017655564
10,333984	5	-0,0083133578	-24,558977	0,0010099481	0,0016875234
10,34375	5	-0,0080183148	-24,430677	-0,0022789342	-0,0016649441
10,353516	5	-0,0082984567	-26,386957	0,00091702002	0,0015136043
10,363281	5	-0,0080734491	-26,415958	-0,001941754	-0,0013468507
10,373047	5	-0,0086456537	-26,437584	0,00050188805	0,00098629994
10,382813	5	-0,008110702	-27,708952	-0,0014593619	-0,00085136824
10,392578	5	-0,0093609095	-28,075464	0,00022035366	0,00065637584
10,402344	5	-0,0083446503	-29,310844	-0,0011686211	-0,00051751995
10,412109	5	-0,008238852	-29,430147	3,5532139e-07	0,00040743931
10,421875	5	-0,0097617507	-29,560402	-0,00092302589	-0,00023861663
10,431641	5	-0,0087186694	-31,318645	-0,00011491298	0,00038650288
10,441406	5	-0,0087246299	-31,628553	-0,0009466256	-0,00017853294
10,451172	5	-0,0087693334	-31,657778	-0,00030027522	0,00016098391
10,460938	5	-0,0086501241	-33,060238	-0,00076639839	-0,00010360862
10,470703	5	-0,0094398856	-33,774376	-0,00062078011	-7,7450823e-05
10,480469	5	-0,0099360943	-35,189297	-0,00043545073	8,0840255e-05
10,490234	5	-0,010491908	-35,229698	-0,0010519915	-0,00031541131
10,5	5	-0,009226799	-35,455338	-5,0094568e-05	0,00056013523
10,509766	5	-0,0092059374	-36,750454	-0,0015573682	-0,00092978717
10,519531	5	-0,010058284	-37,56881	0,00065031194	0,001141554
10,529297	5	-0,0091567636	-37,583839	-0,0019822537	-0,0013797001
10,539063	5	-0,010441244	-38,533676	0,00081095012	0,0013738917
10,548828	5	-0,0096663833	-39,016975	-0,0021670363	-0,0015915309
10,558594	5	-0,010472536	-40,937046	0,0008609799	0,0014328371
10,568359	5	-0,010736287	-41,311329	-0,0022398161	-0,0016361924
10,578125	5	-0,01116246	-41,283836	0,00083403412	0,0014611715
10,587891	5	-0,010837615	-42,892712	-0,002271408	-0,0016691674
10,597656	5	-0,010161102	-43,699387	0,0011614599	0,0017341409
10,607422	5	-0,010965765	-44,992378	-0,0025180164	-0,0019245204
10,617188	5	-0,01000464	-44,729801	0,0012669099	0,0018547117
10,626953	5	-0,011509657	-45,494175	-0,0027005363	-0,0020498927
10,636719	5	-0,010940433	-47,104004	0,0014732694	0,0020658425
10,646484	5	-0,010877848	-47,827923	-0,0028659347	-0,0022558959
10,65625	5	-0,012035668	-47,956165	0,0015264403	0,0021648516
10,666016	5	-0,012293458	-49,790573	-0,0026680056	-0,0021225584
10,675781	5	-0,01193136	-50,280857	0,0014005656	0,0020035524
10,685547	5	-0,011536479	-51,549992	-0,0026525611	-0,0020932015
10,695313	5	-0,011777878	-52,368065	0,0013677162	0,0019745661
10,705078	5	-0,011375546	-52,634216	-0,0024362411	-0,0018001731
10,714844	5	-0,012592971	-53,958336	0,0011965516	0,0017937312
10,724609	5	-0,01308471	-54,986458	-0,0024945487	-0,0018873533
10,734375	5	-0,012144446	-55,344814	0,0012078154	0,0017612153
10,744141	5	-0,012795627	-56,949669	-0,0024572224	-0,0018000895
10,753906	5	-0,01360178	-57,801102	0,00097612786	0,0015453652
10,763672	5	-0,013975799	-59,116837	-0,0020967303	-0,0015017514
10,773438	5	-0,013653934	-59,924404	0,00073003618	0,0013141875
10,783203	5	-0,013507903	-60,25795	-0,0017423704	-0,0011089114
10,792969	5	-0,012788177	-61,60397	0,00012653717	0,00066467567
10,802734	5	-0,014832616	-62,101463	-0,0012352059	-0,00054463599
10,8125	5	-0,014024973	-62,483456	0,00012098495	0,00055006566
10,822266	5	-0,014446676	-64,007339	-0,0010707746	-0,00041049207
10,832031	5	-0,013282895	-64,48774	-0,00026207691	0,00024630324
10,841797	5	-0,013509393	-65,924561	-0,0010065645	-0,00027062604
10,851563	5	-0,014564395	-66,752251	-0,00021813126	0,00025604459
10,861328	5	-0,01424849	-67,143517	-0,00093215483	-0,00019679326
10,871094	5	-0,014305115	-68,767372	-0,00050149381	9,0373796e-05
10,880859	5	-0,014795363	-69,699883	-0,00064048788	8,4716885e-06
10,890625	5	-0,014559925	-71,009308	-0,0007367254	-0,0001760773
10,900391	5	-0,015209615	-71,63018	-0,0001997535	0,00028916926
10,910156	5	-0,015807152	-72,291794	-0,0013672678	-0,00075324718
10,919922	5	-0,015309453	-73,64463	0,0002894396	0,00079869846
10,929688	5	-0,014904141	-74,68605	-0,0017624749	-0,0011614854
10,939453	5	-0,015297532	-75,370522	0,00072833226	0,0012714918
10,949219	5	-0,016002357	-76,427872	-0,0021471418	-0,0015949399
10,958984	5	-0,016413629	-77,158821	0,00091068458	0,001471185
10,96875	5	-0,016593933	-78,210983	-0,0021968693	-0,0016791113
10,978516	5	-0,016765296	-79,136627	0,00092107797	0,0014656043
10,988281	5	-0,016266108	-79,953636	-0,0022519988	-0,0017527876
10,998047	5	-0,016276538	-80,951302	0,00097113859	0,0015428193
11,007813	5	-0,016485155	-81,702827	-0,0022987248	-0,0016929711
11,017578	5	-0,017230213	-82,313309	0,0012255998	0,001780059
11,027344	5	-0,0174582	-84,356873	-0,0026340603	-0,0020070504
11,037109	5	-0,018434227	-84,632027	0,0013425517	0,0019814535
11,046875	5	-0,018699467	-85,57074	-0,0027175101	-0,0020996276
11,056641	5	-0,018300116	-87,233932	0,001476816	0,002136945
11,066406	5	-0,017212331	-87,768585	-0,0028868457	-0,0022744092
11,076172	5	-0,017784536	-89,164612	0,0015793886	0,0020978437
11,085938	5	-0,017867982	-88,935905	-0,0026445354	-0,0020232582
11,095703	5	-0,018268824	-89,941063	0,0013136072	0,0019306979
11,105469	5	-0,018753111	-91,494682	-0,0026823673	-0,0019990213
11,115234	5	-0,01860261	-91,822136	0,0012283056	0,0018010655
11,125	5	-0,017595291	-92,816887	-0,0023626694	-0,0018074706
11,134766	5	-0,019845366	-94,21846	0,0011192448	0,0017061807
11,144531	5	-0,019094348	-95,167908	-0,0023853369	-0,0017628476
11,154297	5	-0,018937886	-96,638489	0,0011343559	0,0017418971
11,164063	5	-0,019668043	-96,554832	-0,0022956021	-0,0017121922
11,173828	5	-0,019589067	-97,631065	0,00083516637	0,0014077727
11,183594	5	-0,019606948	-99,168976	-0,0018882658	-0,0012961805
11,193359	5	-0,018970668	-99,373718	0,00053538958	0,0009995841
11,203125	5	-0,019387901	-99,95414	-0,001462711	-0,00086700532
11,212891	5	-0,019192696	-100,79607	6,3892112e-05	0,00057146657
11,222656	5	-0,020095706	-101,85593	-0,0010727989	-0,00042062034
11,232422	5	-0,019553304	-102,92278	-3,9590414e-05	0,00037224134
11,242188	5	-0,020390749	-103,39547	-0,0010184243	-0,0003415464
11,251953	5	-0,020217896	-103,87541	-0,00030844918	0,00016459104
11,261719	5	-0,0209108	-106,11366	-0,00091294455	-0,000231093
11,271484	5	-0,02092123	-106,78053	-0,00029147521	0,00018610721
11,28125	5	-0,020818412	-106,66782	-0,00072243036	-8,4049243e-05
11,291016	5	-0,020694733	-106,93576	-0,00059506198	-7,7931327e-06
11,300781	5	-0,02169311	-108,80486	-0,00045422986	0,00015665166
11,310547	5	-0,020714104	-109,86836	-0,00099433411	-0,00034609839
11,320313	5	-0,020734966	-110,17726	6,6227039e-05	0,00061759725
11,330078	5	-0,020484626	-110,05718	-0,0016707444	-0,0010738346
11,339844	5	-0,023087859	-111,97284	0,00067787967	0,0010772949
11,349609	5	-0,022375584	-112,82511	-0,0020129618	-0,0013637102
11,359375	5	-0,022183359	-113,00962	0,00086117268	0,001421651
11,369141	5	-0,021733344	-113,01605	-0,0022013765	-0,0016356756
11,378906	5	-0,021143258	-114,47048	0,00091707986	0,0014715409
11,388672	5	-0,021381676	-116,42072	-0,0021444145	-0,0016422522
11,398438	5	-0,022180378	-116,37691	0,00095669989	0,0014886577
11,408203	5	-0,021788478	-115,85701	-0,0023748274	-0,0017833519
11,417969	5	-0,022056699	-118,08112	0,0011128974	0,001673415
11,427734	5	-0,023292005	-118,7262	-0,002429452	-0,0017954119
11,4375	5	-0,023181736	-119,28873	0,0013395709	0,0018889867
11,447266	5	-0,023026764	-118,77665	-0,0026815375	-0,0021140457
11,457031	5	-0,022681057	-119,43307	0,0016584548	0,0022467098
11,466797	5	-0,023379922	-121,4141	-0,0028180885	-0,0021874174
11,476563	5	-0,023515522	-121,07396	0,0014550149	0,0020372819
11,486328	5	-0,023466349	-121,2225	-0,0027214815	-0,0021697765
11,496094	5	-0,023621321	-122,78616	0,0014512322	0,0020534047
11,505859	5	-0,023245811	-123,6286	-0,0025583252	-0,0019688748
11,515625	5	-0,024190545	-124,24691	0,0011439798	0,0018391802
11,525391	5	-0,02360791	-124,00333	-0,0025809119	-0,0019516762
11,535156	5	-0,023673475	-124,27339	0,0012209419	0,0019091842
11,544922	5	-0,023943186	-126,44341	-0,0024523705	-0,0018963182
11,554688	5	-0,023645163	-126,44771	0,0011838387	0,0017611337
11,564453	5	-0,024078786	-126,07718	-0,002270516	-0,001683439
11,574219	5	-0,02413094	-126,50974	0,0010133084	0,0015839471
11,583984	5	-0,024317205	-127,38889	-0,0021434173	-0,0015445594
11,59375	5	-0,024549663	-129,1254	0,00070309784	0,0012220358
11,603516	5	-0,024601817	-128,52513	-0,0016834566	-0,00091314653
11,613281	5	-0,024412572	-127,94868	0,00017617972	0,00067626126
11,623047	5	-0,024399161	-130,21991	-0,0013283569	-0,00066423847
11,632813	5	-0,023782253	-130,465	3,4172626e-05	0,00050350901
11,642578	5	-0,024706125	-129,96471	-0,0010564969	-0,00028999086
11,652344	5	-0,024408102	-130,38301	-0,00016188441	0,00031687639
11,662109	5	-0,024139881	-130,70969	-0,00098407315	-0,00030483934
11,671875	5	-0,025059283	-132,01581	-0,0002267488	0,000199934
11,681641	5	-0,023913383	-132,14674	-0,00091328158	-0,00018385152
11,691406	5	-0,025832653	-131,2711	-0,00053816388	8,5556094e-05
11,701172	5	-0,025774539	-133,00934	-0,00060563709	6,2203035e-05
11,710938	5	-0,024925172	-133,46918	-0,00063459232	-4,6592322e-05
11,720703	5	-0,025416911	-133,2774	-0,00011801396	0,00036151163
11,730469	5	-0,025258958	-133,35463	-0,0013523924	-0,00068042224
11,740234	5	-0,025466084	-133,31233	0,00032073291	0,0008572627
11,75	5	-0,025725365	-135,11774	-0,0018998367	-0,001302187
11,759766	5	-0,026094913	-134,3553	0,00079063867	0,0012836037
11,769531	5	-0,025518239	-133,37195	-0,0021448249	-0,001565247
11,779297	5	-0,024925172	-134,8143	0,00092633965	0,0015045468
11,789063	5	-0,02578944	-135,88875	-0,0021645024	-0,0016382652
11,798828	5	-0,025543571	-135,33243	0,00088330469	0,0015285742
11,808594	5	-0,026676059	-135,00497	-0,0022781456	-0,0016540884
11,818359	5	-0,026425719	-134,77084	0,00095889316	0,0015438077
11,828125	5	-0,02592802	-136,38956	-0,0023742393	-0,0018097456
11,837891	5	-0,025419891	-136,20682	0,0012313202	0,0018382607
11,847656	5	-0,026144087	-135,38104	-0,002583982	-0,0019887111
11,857422	5	-0,026111305	-135,98203	0,001393597	0,0019732681
11,867188	5	-0,025805831	-136,27415	-0,0027527341	-0,002138495
11,876953	5	-0,026215613	-136,97517	0,0016152232	0,0021993325
11,886719	5	-0,025847554	-136,42676	-0,0029024936	-0,0022920899
11,896484	5	-0,026299059	-135,6644	0,0013548308	0,0019710364
11,90625	5	-0,025315583	-137,28188	-0,0026687824	-0,0020694621
11,916016	5	-0,025594234	-137,19745	0,0014068095	0,0019793462
11,925781	5	-0,025869906	-136,25241	-0,0025318302	-0,0019364706
11,935547	5	-0,026315451	-136,94337	0,0011388697	0,0017530468
11,945313	5	-0,026334822	-136,43893	-0,0023476165	-0,0017846266
11,955078	5	-0,025492907	-137,4184	0,0011649794	0,001776706
11,964844	5	-0,026853383	-137,04092	-0,0025409502	-0,0018637256
11,974609	5	-0,026671588	-135,56606	0,0011130617	0,0017187657
11,984375	5	-0,02540499	-136,66884	-0,0022185806	-0,0015667289
11,994141	5	-0,026489794	-137,27612	0,00086097303	0,0013479543
12,003906	5	-0,026443601	-136,10371	-0,0019167524	-0,0013000019
12,013672	5	-0,025843084	-136,14267	0,00048929959	0,0010278991
12,023438	5	-0,025892258	-135,52979	-0,0013686682	-0,00077812292
12,033203	6	-0,025974214	-136,78825	-7,1806862e-05	0,00047376729
12,042969	6	-0,026232004	-136,4874	-0,0011752106	-0,00050246745
12,052734	6	-0,026141107	-134,97385	-7,5583193e-05	0,0003757955
12,0625	6	-0,026069582	-135,78795	-0,001032467	-0,0002515575
12,072266	6	-0,02554208	-135,18764	-0,00023750261	0,00026526322
12,082031	6	-0,025197864	-135,56444	-0,00093418057	-0,00029791961
12,091797	6	-0,02592057	-134,95764	-0,00028655876	0,0001906071
12,101563	6	-0,025886297	-133,91592	-0,00070491101	-8,0310128e-05
12,111328	6	-0,025230646	-135,29018	-0,00066940766	-5,2344258e-05
12,121094	6	-0,025452673	-134,64471	-0,00047276806	0,00020336884
12,130859	6	-0,025905669	-133,0209	-0,0010150153	-0,00042022773
12,140625	6	-0,026027858	-134,22227	0,00023415033	0,00074765051
12,150391	6	-0,025512278	-133,69388	-0,0016242348	-0,0010579895
12,160156	6	-0,025570393	-133,05948	0,00053057907	0,0011118045
12,169922	6	-0,025686622	-132,82098	-0,0020142994	-0,0014431456
12,179688	6	-0,025142729	-131,8689	0,00090193987	0,0013914838
12,189453	6	-0,025683641	-132,52281	-0,0022435314	-0,0015863449
12,199219	6	-0,025260448	-132,27867	0,00094184227	0,0015154004
12,208984	6	-0,024372339	-131,13287	-0,0021382703	-0,0015775034
12,21875	6	-0,025367737	-131,7776	0,00096618047	0,0015667625
12,228516	6	-0,026160479	-130,42717	-0,0023206149	-0,0017378292
12,238281	6	-0,025887787	-130,62314	0,0010227449	0,0015422869
12,248047	6	-0,02514571	-130,05746	-0,0025071246	-0,0018621965
12,257813	6	-0,025199354	-128,74565	0,0013228314	0,0019648117
12,267578	6	-0,025461614	-129,72185	-0,0027675242	-0,0021015266
12,277344	6	-0,025579333	-128,80682	0,0014424123	0,0020339249
12,287109	6	-0,025290251	-128,15063	-0,0027254235	-0,0021079006
12,296875	6	-0,025141239	-127,76714	0,0015685365	0,002166613
12,306641	6	-0,024627149	-126,43157	-0,0028858508	-0,0022435011
12,316406	6	-0,025327504	-126,51047	0,0013700746	0,001940228
12,326172	6	-0,024905801	-126,30713	-0,0024914702	-0,0019307092
12,335938	6	-0,024338067	-124,83549	0,0013209363	0,0019397001
12,345703	6	-0,024475157	-125,16813	-0,0025482101	-0,0019799583
12,355469	6	-0,024320185	-124,70758	0,0011387904	0,0017288824
12,365234	6	-0,024670362	-123,86855	-0,0024099003	-0,0017748848
12,375	6	-0,024358928	-123,80278	0,0010495395	0,0016593576
12,384766	6	-0,02489537	-122,14847	-0,0022945418	-0,0016998306
12,394531	6	-0,024682283	-122,12265	0,001022708	0,0016078203
12,404297	6	-0,023470819	-121,99402	-0,0020505968	-0,0014524469
12,414063	6	-0,024187565	-119,98689	0,00058462215	0,001152005
12,423828	6	-0,024421513	-120,15458	-0,0016034915	-0,0010147087
12,433594	6	-0,023411214	-118,56258	0,0002801682	0,00077122415
12,443359	6	-0,023330748	-118,2866	-0,0012801456	-0,00063007476
12,453125	6	-0,024063885	-118,28257	-0,00010934982	0,00037441094
12,462891	6	-0,023521483	-117,58105	-0,0010639897	-0,00038276936
12,472656	6	-0,022643805	-116,82071	-0,00018215431	0,00029053568
12,482422	6	-0,022624433	-115,88031	-0,00093896437	-0,00021054278
12,492188	6	-0,023557246	-115,09884	-0,00030815578	0,00024252236
12,501953	6	-0,023017824	-115,24127	-0,00087495684	-0,00018014965
12,511719	6	-0,023715198	-113,65816	-0,00051506702	2,9889488e-05
12,521484	6	-0,02245456	-112,80282	-0,00052168663	4,6909117e-05
12,53125	6	-0,022371113	-112,03464	-0,00082310877	-0,00021105749
12,541016	6	-0,022748113	-111,05156	-0,00020312081	0,00040142424
12,550781	6	-0,022985041	-111,2178	-0,0013643882	-0,00070922065
12,560547	6	-0,022900105	-109,70715	0,00049455749	0,0010473876
12,570313	6	-0,022995472	-109,05817	-0,0019226429	-0,0013004766
12,580078	6	-0,022310019	-109,46576	0,00072494854	0,0012452927
12,589844	6	-0,022542477	-107,43247	-0,0021209959	-0,001520443
12,599609	6	-0,021202862	-106,50571	0,00092438504	0,0014956708
12,609375	6	-0,021347404	-106,17044	-0,0021736221	-0,0016119097
12,619141	6	-0,021508336	-104,70796	0,00091450341	0,0014684813
12,628906	6	-0,021086633	-104,81704	-0,0022337681	-0,0016559435
12,638672	6	-0,02169013	-102,52107	0,0011122712	0,0016884834
12,648438	6	-0,021140277	-102,09962	-0,0024077445	-0,0018330606
12,658203	6	-0,020690262	-101,76402	0,0011328652	0,0017035846
12,667969	6	-0,020857155	-100,93929	-0,0026271262	-0,0019701598
12,677734	6	-0,021652877	-99,925415	0,001433463	0,0020571528
12,6875	6	-0,02066195	-99,758224	-0,0028228255	-0,0022291748
12,697266	6	-0,021147728	-98,465233	0,0015684118	0,0021611201
12,707031	6	-0,020080805	-97,982552	-0,0026804169	-0,0020852885
12,716797	6	-0,020466745	-95,797333	0,0013996373	0,0020249849
12,726563	6	-0,019605458	-95,202103	-0,0025812881	-0,0019842579
12,736328	6	-0,019565225	-94,856483	0,0013200252	0,0018626148
12,746094	6	-0,020055473	-93,573944	-0,0024541479	-0,0017861557
12,755859	6	-0,0201419	-93,00956	0,0011673624	0,0017767216
12,765625	6	-0,018958747	-91,683716	-0,0025377807	-0,0019360204
12,775391	6	-0,01937449	-91,161072	0,001265313	0,0018157827
12,785156	6	-0,01872927	-91,022552	-0,0024673599	-0,0018316704
12,794922	6	-0,019806623	-88,825821	0,00099613541	0,0015912267
12,804688	6	-0,020030141	-87,722481	-0,0020641198	-0,001491785
12,814453	6	-0,019341707	-87,87822	0,00084606605	0,0014364864
12,824219	6	-0,018793344	-86,75264	-0,0018498525	-0,001307598
12,833984	6	-0,01808852	-85,693611	0,00031407402	0,00086237304
12,84375	6	-0,019414723	-83,948448	-0,0012942357	-0,00064820953
12,853516	6	-0,019240379	-83,434807	0,00014659946	0,0004908765
12,863281	6	-0,017362833	-83,350258	-0,0011412721	-0,00053407031
12,873047	6	-0,018538535	-81,802841	-0,00017464605	0,00030391369
12,882813	6	-0,017741323	-80,288574	-0,00096238428	-0,00021849904
12,892578	6	-0,017617643	-79,634506	-0,00019357167	0,00028710579
12,902344	6	-0,0177145	-79,412445	-0,00096212572	-0,00026574184
12,912109	6	-0,017462671	-78,698189	-0,00025773016	0,00021184926
12,921875	6	-0,016963482	-76,511742	-0,00075572182	-7,4201962e-05
12,931641	6	-0,019319355	-76,173004	-0,00065113057	-7,0753886e-05
12,941406	6	-0,01718998	-75,910706	-0,00038929121	0,00020763036
12,951172	6	-0,016988814	-74,16481	-0,0011564291	-0,00058012188
12,960938	6	-0,016508996	-73,028839	0,00026756275	0,0007169848
12,970703	6	-0,015944242	-71,632195	-0,0016649467	-0,00099627872
12,980469	6	-0,015938282	-71,738136	0,00067013886	0,0011941422
12,990234	6	-0,015988946	-71,170738	-0,0020560529	-0,0014962746
13	6	-0,016111135	-69,073425	0,00085770263	0,0014747706
13,009766	6	-0,016315281	-67,907722	-0,0022035057	-0,0016739191
13,019531	6	-0,016136467	-68,283958	0,00092934392	0,0015333617
13,029297	6	-0,015984476	-66,479668	-0,002130677	-0,0016556571
13,039063	6	-0,0160411	-65,177788	0,00093738356	0,001553615
13,048828	6	-0,015300512	-63,819649	-0,0022397181	-0,0016769465
13,058594	6	-0,015823543	-63,750854	0,0010789268	0,0016732074
13,068359	6	-0,015743077	-63,684471	-0,0025337725	-0,0019712963
13,078125	6	-0,01488924	-61,580502	0,0013337757	0,0019691484
13,087891	6	-0,014707446	-60,537624	-0,002659668	-0,0021020549
13,097656	6	-0,014665723	-60,688274	0,0014335462	0,0020990532
13,107422	6	-0,014737248	-59,932953	-0,0028765947	-0,0022763652
13,117188	6	-0,014920533	-58,686901	0,0016341038	0,0022489424
13,126953	6	-0,014279783	-56,776608	-0,0026833448	-0,002095395
13,136719	6	-0,014960766	-56,309067	0,00131926	0,0019327254
13,146484	6	-0,013886392	-56,70771	-0,002653528	-0,0020459567
13,15625	6	-0,013874471	-54,2631	0,00132953	0,0019045804
13,166016	6	-0,014206767	-53,37529	-0,0024181802	-0,001865278
13,175781	6	-0,014168024	-52,980221	0,0010681887	0,0016910221
13,185547	6	-0,013113022	-52,597282	-0,0023828391	-0,0017751077
13,195313	6	-0,013977289	-51,417274	0,0011953987	0,0018132227
13,205078	6	-0,013367832	-49,491898	-0,0023610499	-0,0017713698
13,214844	6	-0,012846291	-49,186462	0,00090775191	0,0015305507
13,224609	6	-0,012515485	-50,028675	-0,002035884	-0,0013901469
13,234375	6	-0,012534857	-48,075077	0,000709621	0,0012110455
13,244141	6	-0,012634695	-46,4244	-0,0016361155	-0,0010284099
13,253906	6	-0,012637675	-45,780056	0,00016771603	0,00068751757
13,263672	6	-0,013329089	-46,060177	-0,0011115968	-0,00050979073
13,273438	6	-0,012128055	-45,491493	-3,7905011e-05	0,00040958665
13,283203	6	-0,011962652	-43,009388	-0,0010116921	-0,00038617974
13,292969	6	-0,01231879	-42,465626	-0,00029193365	0,00024129098
13,302734	6	-0,012420118	-42,999554	-0,00090504665	-0,0002232843
13,3125	6	-0,011259317	-42,32185	-0,00021071016	0,00025474452
13,322266	6	-0,0110358	-40,210392	-0,00082738383	-0,00016862206
13,332031	6	-0,011259317	-39,5979	-0,00041022318	8,5681531e-05
13,341797	6	-0,011622906	-39,279552	-0,00051191828	6,1738247e-05
13,351563	6	-0,010050833	-39,261395	-0,00079186761	-0,00019254483
13,361328	6	-0,011004508	-37,048405	-0,00013833007	0,0004347034
13,371094	6	-0,010637939	-36,116055	-0,0014719708	-0,00095342391
13,380859	6	-0,010442734	-36,130753	0,00061133533	0,0010208548
13,390625	6	-0,010669231	-35,677963	-0,0018318485	-0,0012792739
13,400391	6	-0,0098139048	-34,3116	0,000741394	0,0013037138
13,410156	6	-0,01039654	-34,027119	-0,0021290861	-0,0015864872
13,419922	6	-0,010207295	-33,184849	0,00087429141	0,0015115142
13,429688	6	-0,010660291	-33,692287	-0,0022079241	-0,0016427326
13,439453	6	-0,0098049641	-31,673368	0,0009049488	0,0015169415
13,449219	6	-0,0089108944	-30,545723	-0,0022983614	-0,0017213145
13,458984	6	-0,0096663833	-30,520018	0,0011173685	0,0017029362
13,46875	6	-0,0099331141	-30,789413	-0,0023783494	-0,0017735495
13,478516	6	-0,0095143914	-29,98732	0,0012084481	0,0018060821
13,488281	6	-0,0094309449	-28,478689	-0,0026649174	-0,0020510617
13,498047	6	-0,0095114112	-27,833059	0,0014990662	0,00207208
13,507813	6	-0,010447204	-28,23757	-0,002792299	-0,002162846
13,517578	6	-0,0092834234	-27,209892	0,0014415605	0,0020376169
13,527344	6	-0,0096485019	-25,728811	-0,0027568024	-0,0021643732
13,537109	6	-0,0088244677	-25,637224	0,0015427523	0,0021345937
13,546875	6	-0,0081732869	-25,546476	-0,0026366869	-0,0020367294
13,556641	6	-0,0091224909	-25,484507	0,0011763411	0,0018451643
13,566406	6	-0,0082448125	-24,252031	-0,0025460352	-0,001949955
13,576172	6	-0,0085711479	-23,126173	0,0013725318	0,0018555517
13,585938	6	-0,0081956387	-24,023708	-0,002475685	-0,0018892075
13,595703	6	-0,0093981624	-23,590252	0,0011331751	0,0017452455
13,605469	6	-0,0080183148	-21,74696	-0,0023710995	-0,0017625642
13,615234	6	-0,008200109	-22,043287	0,0010364952	0,0015926352
13,625	6	-0,0087693334	-21,304451	-0,0021781849	-0,0015989399
13,634766	6	-0,0081986189	-21,519306	0,00079367537	0,001395357
13,644531	6	-0,0070601702	-20,480621	-0,0017678287	-0,0011181576
13,654297	6	-0,0073716044	-19,872599	0,00035718866	0,00082358258
13,664063	6	-0,0072568655	-20,266212	-0,0012649404	-0,00068471697
13,673828	6	-0,0070407987	-19,981619	0,00014784356	0,00056017889
13,683594	6	-0,0076055527	-18,978138	-0,0010679141	-0,00039216786
13,693359	6	-0,0070363283	-19,0828	-0,00015463257	0,00031864591
13,703125	6	-0,0074282289	-18,312782	-0,0010244745	-0,00029638904
13,712891	6	-0,007326901	-18,600729	-0,00030954854	0,00023516768
13,722656	6	-0,0080883503	-17,962976	-0,00090722879	-0,00020359934
13,732422	6	-0,0067725778	-16,846954	-0,00041269197	0,00014600242
13,742188	6	-0,0073581934	-17,521475	-0,00054258894	3,3667602e-05
13,751953	6	-0,0067695975	-17,137918	-0,0005939345	-0,00011217693
13,761719	6	-0,0073343515	-16,760063	-0,00029192204	0,00022708089
13,771484	6	-0,0069007277	-16,662329	-0,0011675617	-0,00047687732
13,78125	6	-0,0074669719	-16,127508	0,00014248995	0,00073380413
13,791016	6	-0,0068634748	-16,618017	-0,0017949191	-0,0011877371
13,800781	6	-0,0074505806	-16,039497	0,00075265102	0,001282805
13,810547	6	-0,0068753958	-15,273057	-0,0020539758	-0,0014927703
13,820313	6	-0,0072211027	-16,009604	0,0008174461	0,0014554915
13,830078	6	-0,0073447824	-15,264339	-0,0021442554	-0,0015881913
13,839844	6	-0,0070482492	-15,064851	0,00094081607	0,0015029443
13,849609	6	-0,0071644783	-15,372857	-0,0021840034	-0,0016463815
13,859375	6	-0,0069692731	-14,447216	0,00091669307	0,0015161476
13,869141	6	-0,0066652894	-14,740303	-0,0022996953	-0,0017154041
13,878906	6	-0,0074714422	-15,020761	0,0012236229	0,0018209117
13,888672	6	-0,0063329935	-14,205985	-0,0025394263	-0,0019233434
13,898438	6	-0,0061094761	-15,056356	0,001377455	0,0019376714
13,908203	6	-0,0060603023	-14,046841	-0,0026812742	-0,0021020209
13,917969	6	-0,0069305301	-14,471355	0,0015195395	0,0021135164
13,927734	6	-0,0069096684	-15,005116	-0,0028659771	-0,0023136535
13,9375	6	-0,0069662929	-14,439002	0,0015326036	0,0020827318
13,947266	6	-0,0064909458	-15,210528	-0,0025925215	-0,002026008
13,957031	6	-0,0071495771	-14,882572	0,0014087296	0,0020341924
13,966797	6	-0,0061109662	-14,170222	-0,0025776762	-0,0019907674
13,976563	6	-0,0072151423	-15,060325	0,0011659157	0,0017800496
13,986328	6	-0,0065460801	-14,760084	-0,0024227859	-0,0017432916
13,996094	6	-0,007160008	-14,75539	0,0012001239	0,0017345502
14,005859	6	-0,0067323446	-15,247296	-0,002505959	-0,001908212
14,015625	6	-0,0067800283	-14,590044	0,0012951199	0,0018235886
14,025391	6	-0,0074908137	-15,409962	-0,0023097729	-0,0017128232
14,035156	7	-0,00731498	-15,180017	0,00091750245	0,0014439852
14,044922	7	-0,0068053603	-15,168954	-0,0019275646	-0,0013940297
14,054688	7	-0,006917119	-15,836041	0,0006268163	0,0011892166
14,064453	7	-0,0068426132	-15,365761	-0,001444052	-0,00093001535
14,074219	7	-0,0065505505	-15,87661	1,4628822e-05	0,000534205
14,083984	7	-0,007404387	-16,365442	-0,0011617113	-0,00044296306
14,09375	7	-0,0070944428	-16,565826	1,4676843e-05	0,00049047603
14,103516	7	-0,0075027347	-16,557892	-0,0010104285	-0,00029872317
14,113281	7	-0,0073298812	-16,625841	-0,00030248839	0,00018396036
14,123047	7	-0,0074103475	-16,607233	-0,00087764871	-0,00025067697
14,132813	7	-0,0069648027	-17,434359	-0,0002531659	0,00020806503
14,142578	7	-0,0065758824	-17,69688	-0,00082355249	-0,00013134078
14,152344	7	-0,0077620149	-17,304663	-0,00051680987	6,2192412e-05
14,162109	7	-0,0075832009	-17,682352	-0,00054496439	0,00015228681
14,171875	7	-0,0080615282	-18,40951	-0,00087610167	-0,00027501446
14,181641	7	-0,0085309148	-19,373652	3,9910701e-05	0,00055891392
14,191406	7	-0,0076979399	-18,680971	-0,0015493565	-0,00087676465
14,201172	7	-0,007237494	-18,920637	0,00048629069	0,00097400165
14,210938	7	-0,0073835254	-20,561031	-0,001905196	-0,0013397633
14,220703	7	-0,0068575144	-20,861439	0,00084252196	0,0014246121
14,230469	7	-0,0073418021	-20,607859	-0,0021411318	-0,0015981896
14,240234	7	-0,00680089	-20,846632	0,00090867729	0,0014857715
14,25	7	-0,0078618526	-21,459349	-0,00214857	-0,0015839656
14,259766	7	-0,0088572502	-22,381189	0,00097485504	0,0015493655
14,269531	7	-0,0077173114	-22,681541	-0,0023157094	-0,001686818
14,279297	7	-0,0084891915	-22,118334	0,0010201352	0,0016095404
14,289063	7	-0,008456409	-24,068132	-0,0023713042	-0,0017639938
14,298828	7	-0,0073894858	-24,493429	0,0012909772	0,0019117775
14,308594	7	-0,0081509352	-24,593956	-0,0026734958	-0,0020875402
14,318359	7	-0,0086739659	-24,759808	0,001465675	0,002081512
14,328125	7	-0,0073775649	-25,447962	-0,0027486887	-0,0021314984
14,337891	7	-0,0083014369	-26,888866	0,0015342183	0,0021515246
14,347656	7	-0,0089675188	-26,796385	-0,0028445644	-0,00222443
14,357422	7	-0,0087335706	-26,828348	0,0014757892	0,0021298982
14,367188	7	-0,0087231398	-28,310995	-0,0025694927	-0,0019216338
14,376953	7	-0,0087440014	-28,670803	0,0013130967	0,0019511736
14,386719	7	-0,008071959	-29,087887	-0,0026240069	-0,0020389545
14,396484	7	-0,0090315938	-29,030386	0,0011697339	0,0018610931
14,40625	7	-0,0088274479	-30,079298	-0,0023650588	-0,0017672671
14,416016	7	-0,0090539455	-31,908508	0,0011180255	0,001728442
14,425781	7	-0,0099331141	-31,71768	-0,0022836227	-0,0017624513
14,435547	7	-0,0090256333	-32,114368	0,0010583597	0,0015868259
14,445313	7	-0,01026839	-32,764355	-0,0021068102	-0,0015671958
14,455078	7	-0,009188056	-34,073723	0,00070502469	0,0012890013
14,464844	7	-0,0090673566	-34,522488	-0,0016471371	-0,0011144403
14,474609	7	-0,010101497	-34,976563	0,00037499308	0,00078126608
14,484375	7	-0,011095405	-35,201759	-0,0012926803	-0,0006908474
14,494141	7	-0,010930002	-37,197323	-4,2363245e-05	0,00047529553
14,503906	7	-0,0097885728	-38,133133	-0,0010215802	-0,00033676391
14,513672	7	-0,0096216798	-38,097816	-5,928825e-05	0,00034956451
14,523438	7	-0,0099122524	-38,808659	-0,00091959437	-0,00023589731
14,533203	7	-0,010709465	-40,21056	-0,00036736796	0,00022985041
14,542969	7	-0,011052191	-41,004551	-0,00094765803	-0,0001996792
14,552734	7	-0,010584295	-40,840767	-0,0004384112	9,4414136e-05
14,5625	7	-0,010080636	-41,058472	-0,00061548996	-1,3629906e-05
14,572266	7	-0,01026541	-42,725746	-0,00071851606	-6,7454239e-05
14,582031	7	-0,01154989	-44,19001	-0,00030991971	0,00026626789
14,591797	7	-0,011365116	-44,496002	-0,0011646468	-0,00052422867
14,601563	7	-0,012227893	-44,631847	0,00031492932	0,00090439833
14,611328	7	-0,011700392	-45,682434	-0,0018622511	-0,0012686303
14,621094	7	-0,012101233	-47,831497	0,00072409242	0,0012066863
14,630859	7	-0,01192987	-48,100334	-0,0020198687	-0,0014839489
14,640625	7	-0,011640787	-48,230366	0,00087734015	0,001435229
14,650391	7	-0,012166798	-49,844776	-0,0022023597	-0,0015602359
14,660156	7	-0,012651086	-50,999187	0,00088071986	0,0015434382
14,669922	7	-0,012643635	-51,855259	-0,0021067699	-0,0015545286
14,679688	7	-0,012566149	-51,269978	0,0010129933	0,0015882477
14,689453	7	-0,01232028	-51,947849	-0,0024525241	-0,0018190341
14,699219	7	-0,01270026	-54,410511	0,0011735418	0,0017709832
14,708984	7	-0,01334101	-54,743999	-0,002507407	-0,0018983223
14,71875	7	-0,012986362	-54,7635	0,0013465716	0,0019642999
14,728516	7	-0,012950599	-56,437256	-0,002835301	-0,0022259364
14,738281	7	-0,013360381	-57,880619	0,0016012539	0,0021922491
14,748047	7	-0,012919307	-58,933777	-0,0027615277	-0,0021819649
14,757813	7	-0,01309365	-59,082863	0,0015811622	0,0021571163
14,767578	7	-0,013321638	-59,584995	-0,0027181385	-0,0021372056
14,777344	7	-0,014097989	-61,895214	0,0013752633	0,002061727
14,787109	7	-0,015205145	-62,224678	-0,0025136811	-0,0018844554
14,796875	7	-0,014124811	-62,895954	0,0011664386	0,0018128223
14,806641	7	-0,015099347	-63,67123	-0,002513529	-0,0019284653
14,816406	7	-0,014565885	-65,181198	0,0012245935	0,0018164743
14,826172	7	-0,014837086	-67,2603	-0,0024315526	-0,001865127
14,835938	7	-0,014060736	-66,528397	0,0010569079	0,001621187
14,845703	7	-0,014826655	-66,921722	-0,0021372726	-0,0016335612
14,855469	7	-0,014196336	-69,562752	0,00091724488	0,0014951972
14,865234	7	-0,015048683	-70,02549	-0,0019328614	-0,0013539869
14,875	7	-0,01591444	-70,37133	0,00048895355	0,001045396
14,884766	7	-0,014878809	-71,258751	-0,0013722695	-0,00076628767
14,894531	7	-0,015570223	-72,340683	6,1434403e-05	0,00052961067
14,904297	7	-0,015641749	-74,810669	-0,0011647382	-0,00057671091
14,914063	7	-0,015734136	-74,804962	9,2506525e-07	0,00040484578
14,923828	7	-0,015929341	-74,441864	-0,0010091185	-0,00027030212
14,933594	7	-0,016230345	-76,68631	-0,00022504196	0,00025072033
14,943359	7	-0,016379356	-77,710358	-0,00095792959	-0,00023904431
14,953125	7	-0,015954673	-78,285469	-0,00027091207	0,00024263936
14,962891	7	-0,017288327	-79,236984	-0,00083936506	-0,0001091983
14,972656	7	-0,016777217	-79,659264	-0,00063713064	-3,3466931e-05
14,982422	7	-0,017212331	-81,880974	-0,00051422679	0,00011668599
14,992188	7	-0,017495453	-82,074928	-0,00093442324	-0,00039639883
15,001953	7	-0,016945601	-82,358566	0,0001347283	0,00057754951
15,011719	7	-0,01758486	-83,856804	-0,0015551528	-0,00084767526
15,021484	7	-0,017602742	-84,972717	0,00057707587	0,0011156828
15,03125	7	-0,0173226	-85,925293	-0,0020334022	-0,0014316575
15,041016	7	-0,018075109	-86,576004	0,00087400153	0,0014221161
15,050781	7	-0,018268824	-87,224602	-0,0022138187	-0,0016043648
15,060547	7	-0,017634034	-89,45295	0,00090883602	0,0015075023
15,070313	7	-0,019033253	-90,020912	-0,0021759642	-0,001621435
15,080078	7	-0,018920004	-89,911285	0,00086939393	0,0015011891
15,089844	7	-0,018784404	-91,525238	-0,0022232132	-0,001614169
15,099609	7	-0,019107759	-92,472893	0,0010431076	0,0015959154
15,109375	7	-0,018456578	-94,04747	-0,0024876816	-0,0018618546
15,119141	7	-0,019420683	-94,594475	0,0012875274	0,0019134624
15,128906	7	-0,019405782	-94,509644	-0,002650955	-0,002072168
15,138672	7	-0,019164383	-95,983131	0,0014350176	0,0020846035
15,148438	7	-0,019943714	-97,127869	-0,0028159355	-0,0022051393
15,158203	7	-0,019173324	-97,800102	0,0016280115	0,0022279371
15,167969	7	-0,020296872	-98,657074	-0,0027545088	-0,0022071069
15,177734	7	-0,020596385	-99,470673	0,0013938763	0,0019462361
15,1875	7	-0,019714236	-101,37163	-0,0026597851	-0,001961919
15,197266	7	-0,020588934	-101,75954	0,001374974	0,0019328588
15,207031	7	-0,020469725	-101,81525	-0,0024709688	-0,0018885096
15,216797	7	-0,020128489	-103,45062	0,0011141904	0,0016942056
15,226563	7	-0,019854307	-104,14408	-0,0023398418	-0,0017801493
15,236328	7	-0,021110475	-104,92863	0,0011265278	0,0017943269
15,246094	7	-0,020433962	-105,91283	-0,0024150079	-0,0018181333
15,255859	7	-0,02168119	-106,1444	0,0010033291	0,0015789702
15,265625	7	-0,021223724	-108,24485	-0,00204402	-0,0014312093
15,275391	7	-0,021634996	-108,74799	0,00073396089	0,0012341576
15,285156	7	-0,022108853	-108,62544	-0,0017107411	-0,0011271365
15,294922	7	-0,022038817	-109,9984	0,00030824204	0,00081753469
15,304688	7	-0,021077693	-111,04066	-0,0011484988	-0,00055404974
15,314453	7	-0,022161007	-111,78001	-0,00011361779	0,00040037878
15,324219	7	-0,022569299	-112,11991	-0,0011129689	-0,00044529414
15,333984	7	-0,021930039	-112,82718	-9,2566115e-05	0,00028854018
15,34375	7	-0,022158027	-114,43555	-0,00090790837	-0,00016382852
15,353516	7	-0,023378432	-114,80855	-0,00030083157	0,00024891677
15,363281	7	-0,022800267	-115,15897	-0,00088341977	-0,00023165689
15,373047	7	-0,022892654	-116,60987	-0,00039933206	0,00014403951
15,382813	7	-0,023174286	-116,70039	-0,00060097344	2,1402957e-06
15,392578	7	-0,02220422	-117,49763	-0,00086737727	-0,00017048544
15,402344	7	-0,023317337	-118,69909	-0,00030144636	0,00034816403
15,412109	7	-0,023378432	-118,46239	-0,0012971149	-0,00072703394
15,421875	7	-0,022426248	-119,99722	0,00049800595	0,00099355017
15,431641	7	-0,023904443	-120,22231	-0,0018008481	-0,0012005731
15,441406	7	-0,02399981	-120,52724	0,00069624477	0,0012928367
15,451172	7	-0,023436546	-122,00816	-0,0020536121	-0,0015425293
15,460938	7	-0,023822486	-122,15891	0,00089533784	0,0014522176
15,470703	7	-0,023604929	-123,25181	-0,0022367041	-0,0016521364
15,480469	7	-0,024667382	-124,18482	0,00091781805	0,0014429309
15,490234	7	-0,024625659	-124,07245	-0,0022159256	-0,0016216801
15,5	7	-0,023676455	-124,54111	0,0010096318	0,0016241639
15,509766	7	-0,024428964	-125,21631	-0,0023426269	-0,0017500225
15,519531	7	-0,024694204	-125,60622	0,0010951721	0,0017051457
15,529297	7	-0,024008751	-126,69337	-0,0026235257	-0,0019553392
15,539063	7	-0,024546683	-127,45382	0,0014497817	0,0020647224
15,548828	7	-0,025177002	-127,88599	-0,00282353	-0,0021766117
15,558594	7	-0,024810433	-128,61461	0,0014488826	0,0020980109
15,568359	7	-0,024302304	-128,59024	-0,0027305665	-0,0020905233
15,578125	7	-0,024783611	-129,52655	0,0015489509	0,0020946993
15,587891	7	-0,025631487	-129,1767	-0,0027579933	-0,0021171914
15,597656	7	-0,02515018	-129,66083	0,0012581506	0,0018662579
15,607422	7	-0,025755167	-131,12425	-0,0025055134	-0,0019038223
15,617188	7	-0,025449693	-131,12375	0,0013118337	0,0019210475
15,626953	7	-0,025387108	-131,76591	-0,0025067308	-0,0018970326
15,636719	7	-0,024983287	-132,24005	0,0011735628	0,0017032713
15,646484	7	-0,025233626	-132,53606	-0,0023419887	-0,0017651637
15,65625	7	-0,025194883	-133,4595	0,00099442399	0,0016018073
15,666016	7	-0,025556982	-132,49532	-0,0022335111	-0,0016250542
15,675781	7	-0,0259161	-133,12502	0,00083759858	0,0014071873
15,685547	7	-0,025351346	-134,6223	-0,0017924047	-0,0012556273
15,695313	7	-0,025726855	-134,31531	0,00045993071	0,00094422884
15,705078	7	-0,025959313	-135,03017	-0,0013462821	-0,00071418443
15,714844	7	-0,025130808	-134,99641	0,00013126919	0,00053868402
15,724609	7	-0,026571751	-134,93411	-0,001191839	-0,00042891174
15,734375	7	-0,026521087	-136,18893	-0,00013426878	0,00030586569
15,744141	7	-0,026218593	-135,96687	-0,00099958386	-0,00032122829
15,753906	7	-0,02566874	-135,77448	-0,00025977424	0,00027382383
15,763672	7	-0,026388466	-136,82887	-0,00093113794	-0,0001901589
15,773438	7	-0,026965141	-136,72092	-0,00018157864	0,00031169606
15,783203	7	-0,026711822	-137,11179	-0,000781129	-3,3894758e-05
15,792969	7	-0,025711954	-136,9655	-0,00065743859	-7,7363802e-05
15,802734	7	-0,026583672	-137,27289	-0,00034035728	0,00022565466
15,8125	7	-0,026698411	-138,46301	-0,0011017566	-0,00043955239
15,822266	7	-0,026999414	-138,28275	6,9742164e-05	0,00060551678
15,832031	7	-0,026272237	-137,54713	-0,001633252	-0,00097379019
15,841797	7	-0,026854873	-138,2691	0,00070517848	0,0012255708
15,851563	7	-0,025969744	-138,50308	-0,0019760868	-0,0014355768
15,861328	7	-0,026752055	-139,03716	0,0008575666	0,0014079846
15,871094	7	-0,026747584	-137,96204	-0,0021689117	-0,0016175217
15,880859	7	-0,026221573	-137,7601	0,00088328839	0,0014898281
15,890625	7	-0,027042627	-139,23717	-0,0021926309	-0,0016117638
15,900391	7	-0,026142597	-138,40857	0,00088470912	0,0015202882
15,910156	7	-0,026875734	-138,25865	-0,0022402261	-0,0017027096
15,919922	7	-0,026777387	-139,38272	0,0011038216	0,0017282108
15,929688	7	-0,026932359	-138,9406	-0,0024839805	-0,001869116
15,939453	7	-0,025938451	-139,54712	0,0012873719	0,0019350604
15,949219	7	-0,027106702	-138,54347	-0,0026881732	-0,00204367
15,958984	7	-0,026392937	-138,11157	0,0014992405	0,0021362936
15,96875	7	-0,026296079	-139,08847	-0,0027256762	-0,0021199482
15,978516	7	-0,026869774	-139,00185	0,0016500382	0,0022745326
15,988281	7	-0,026141107	-138,9761	-0,0026504865	-0,0020148305
15,998047	7	-0,027191639	-138,34375	0,0014099504	0,0019837879
16,007813	7	-0,027379394	-138,23518	-0,0026840335	-0,0020821604
16,017578	7	-0,026802719	-139,26364	0,0012115478	0,0018309997
16,027344	7	-0,026759505	-138,90149	-0,0023469911	-0,001805378
16,037109	8	-0,025817752	-137,20364	0,0011422544	0,0017998358
16,046875	8	-0,026832521	-138,73694	-0,0024242233	-0,0018583408
16,056641	8	-0,026611984	-138,19574	0,0012460172	0,001812447
16,066406	8	-0,026503205	-137,7702	-0,0023442975	-0,0017320724
16,076172	8	-0,026766956	-137,04919	0,00091697404	0,00150955
16,085938	8	-0,027363002	-137,34407	-0,0019753743	-0,0013662102
16,095703	8	-0,02618283	-138,23804	0,00070375	0,001280177
16,105469	8	-0,026966631	-136,94644	-0,0016469075	-0,0010525244
16,115234	8	-0,026810169	-136,09567	0,0001240292	0,00070492394
16,125	8	-0,026376545	-136,7061	-0,0011191866	-0,00045380759
16,134766	8	-0,025679171	-136,54327	2,9092771e-05	0,00045805762
16,144531	8	-0,027032197	-136,29288	-0,001041305	-0,00040555155
16,154297	8	-0,02681911	-134,76117	-0,00028324639	0,00019807354
16,164063	8	-0,026425719	-134,24841	-0,00091509585	-0,00019861807
16,173828	8	-0,025580823	-135,83243	-0,00025556388	0,00025613263
16,183594	8	-0,026357174	-135,11617	-0,00086551456	-0,00019362458
16,193359	8	-0,025644898	-133,83318	-0,00047145472	9,9867175e-05
16,203125	8	-0,025333464	-134,14861	-0,00043451265	0,00021401793
16,212891	8	-0,026577711	-133,79625	-0,00065683038	-0,00011151817
16,222656	8	-0,026723742	-133,95667	-0,00011960263	0,00041078805
16,232422	8	-0,025676191	-132,82735	-0,001449094	-0,00090284052
16,242188	8	-0,025708973	-131,34956	0,00050717959	0,00091929367
16,251953	8	-0,026145577	-132,17178	-0,0018935944	-0,0012580237
16,261719	8	-0,025244057	-131,93217	0,00076469773	0,0013202421
16,271484	8	-0,025036931	-130,47902	-0,0021182722	-0,0015340092
16,28125	8	-0,025385618	-130,28941	0,00091467268	0,0015022062
16,291016	8	-0,025998056	-129,45982	-0,0021951857	-0,0016057135
16,300781	8	-0,025352836	-130,11591	0,00090430921	0,0015127064
16,310547	8	-0,025765598	-128,84483	-0,0022294293	-0,0017041613
16,320313	8	-0,026449561	-127,79178	0,0010014117	0,0016022138
16,330078	8	-0,025679171	-128,34778	-0,0023107098	-0,0017426414
16,339844	8	-0,025568902	-127,9754	0,0011855663	0,0018321497
16,349609	8	-0,024448335	-126,11814	-0,0026240633	-0,0020572569
16,359375	8	-0,024595857	-125,48995	0,00146782	0,0020183946
16,369141	8	-0,024040043	-124,68114	-0,0027319	-0,0021194017
16,378906	8	-0,024975836	-125,70335	0,0015145703	0,0021138948
16,388672	8	-0,02450794	-124,6898	-0,0028205595	-0,0022207117
16,398438	8	-0,0250265	-122,9376	0,001594023	0,0021910751
16,408203	8	-0,024406612	-123,1111	-0,002552527	-0,0019411014
16,417969	8	-0,024546683	-123,4575	0,0012810177	0,0018820093
16,427734	8	-0,024138391	-122,02247	-0,0025721593	-0,0019973728
16,4375	8	-0,02438724	-120,86738	0,0012748314	0,0018890169
16,447266	8	-0,023853779	-119,47593	-0,0023817555	-0,0017331883
16,457031	8	-0,024247169	-120,31116	0,0010658377	0,0016611805
16,466797	8	-0,02322644	-119,23302	-0,0023197823	-0,0016941393
16,476563	8	-0,023426116	-117,42499	0,001067059	0,0017132631
16,486328	8	-0,024370849	-117,57407	-0,0021986829	-0,0016191126
16,496094	8	-0,02412945	-117,28221	0,00076642545	0,0013286138
16,505859	8	-0,024057925	-116,565	-0,0017834286	-0,0011473994
16,515625	8	-0,023348629	-115,15936	0,00050048705	0,00095920899
16,525391	8	-0,022807717	-113,68514	-0,0014035268	-0,00078758388
16,535156	8	-0,023394823	-114,13403	7,4650234e-06	0,00053408265
16,544922	8	-0,023241341	-113,26946	-0,0010009569	-0,00032875163
16,554688	8	-0,023183227	-111,94116	-6,6224748e-05	0,00038464938
16,564453	8	-0,023174286	-111,51747	-0,0010194151	-0,00033412201
16,574219	8	-0,022260845	-110,6661	-0,00032498079	0,00017835497
16,583984	8	-0,022105873	-111,15276	-0,00089420273	-0,00017781844
16,59375	8	-0,022402406	-108,78537	-0,0004031003	0,00016024744
16,603516	8	-0,022354722	-107,78815	-0,00073478406	-1,8902501e-05
16,613281	8	-0,023002923	-107,24069	-0,00066151941	-6,7054061e-05
16,623047	8	-0,022920966	-106,91458	-0,0003087263	0,00028342503
16,632813	8	-0,022560358	-105,20037	-0,0010750691	-0,0004260795
16,642578	8	-0,022499263	-104,46075	0,00010446511	0,00071437133
16,652344	8	-0,0225842	-103,57669	-0,0017736342	-0,0011694779
16,662109	8	-0,022093952	-103,74756	0,00074155693	0,001234405
16,671875	8	-0,020831823	-102,57511	-0,0019665745	-0,0014686275
16,681641	8	-0,02104193	-100,97355	0,00087563146	0,0014054853
16,691406	8	-0,020614266	-100,89051	-0,0022045104	-0,0016105843
16,701172	8	-0,020389259	-99,724922	0,00090416532	0,0014826936
16,710938	8	-0,021055341	-99,21022	-0,0021979117	-0,0016360426
16,720703	8	-0,021341443	-97,190063	0,00090835814	0,0015033862
16,730469	8	-0,02143383	-95,765144	-0,0023905411	-0,0017789892
16,740234	8	-0,021061301	-96,227539	0,0012027111	0,0017609696
16,75	8	-0,020509958	-95,213341	-0,0024782356	-0,0019157851
16,759766	8	-0,019547343	-93,941017	0,0012819959	0,0019019266
16,769531	8	-0,020849705	-93,676987	-0,002740727	-0,0021411262
16,779297	8	-0,020396709	-92,406013	0,0015610664	0,0021288351
16,789063	8	-0,020706654	-91,796814	-0,0026468295	-0,0020750046
16,798828	8	-0,019659102	-90,694145	0,0016054488	0,0021239235
16,808594	8	-0,019688904	-88,805145	-0,0027013591	-0,0020823027
16,818359	8	-0,019963086	-88,804138	0,0014534777	0,0020770805
16,828125	8	-0,019955635	-87,850502	-0,0025555461	-0,0019653973
16,837891	8	-0,019441545	-86,262192	0,001106136	0,0017239962
16,847656	8	-0,018396974	-85,703957	-0,0024619387	-0,0018399396
16,857422	8	-0,019370019	-84,56044	0,0012786991	0,0018136171
16,867188	8	-0,019399822	-83,948387	-0,0025243144	-0,0018929904
16,876953	8	-0,019586086	-82,810577	0,0011422879	0,0017302524
16,886719	8	-0,018872321	-81,932159	-0,0022005343	-0,0016052382
16,896484	8	-0,018550456	-81,10112	0,0010239199	0,0015581325
16,90625	8	-0,018110871	-79,983635	-0,0018607328	-0,0012792902
16,916016	8	-0,018769503	-79,152321	0,00058561953	0,0011805597
16,925781	8	-0,017762184	-78,678017	-0,0014954206	-0,00094985252
16,935547	8	-0,017566979	-76,543648	0,00011509026	0,00061096845
16,945313	8	-0,017465651	-76,461952	-0,0011245644	-0,00053733616
16,955078	8	-0,017875433	-75,608902	2,779605e-05	0,0004554927
16,964844	8	-0,016893446	-74,194145	-0,0010220284	-0,00033677454
16,974609	8	-0,017383695	-73,748398	-0,00015217741	0,00027931572
16,984375	8	-0,017727911	-72,592812	-0,00093246385	-0,00029015093
16,994141	8	-0,017598271	-71,362343	-0,00032424717	0,00020052481
17,003906	8	-0,016771257	-71,069435	-0,00084453891	-0,00013968136
17,013672	8	-0,016237795	-69,18222	-0,00051998679	5,4285338e-05
17,023438	8	-0,015448034	-69,307495	-0,00046396404	0,0001272095
17,033203	8	-0,01642704	-68,253052	-0,00085779966	-0,0003359477
17,042969	8	-0,014939904	-66,432396	9,7482953e-05	0,00050824857
17,052734	8	-0,016304851	-66,445755	-0,0014824092	-0,00079601246
17,0625	8	-0,015211105	-64,583855	0,00057780481	0,0010969556
17,072266	8	-0,015752017	-63,712074	-0,0018401839	-0,0012989521
17,082031	8	-0,015603006	-63,64687	0,00078183698	0,0013719202
17,091797	8	-0,015817583	-62,206573	-0,0021171146	-0,0015674088
17,101563	8	-0,015318394	-61,263721	0,0009229533	0,0014821745
17,111328	8	-0,015382469	-60,195141	-0,002188582	-0,0015682767
17,121094	8	-0,015592575	-59,684849	0,00098000979	0,0015130236
17,130859	8	-0,014202297	-59,295986	-0,0022485955	-0,0016172488
17,140625	8	-0,01450628	-57,090763	0,0010435879	0,0016069537
17,150391	8	-0,014281273	-56,480282	-0,0023888007	-0,0018268345
17,160156	8	-0,013783574	-56,115501	0,0013207574	0,0019284968
17,169922	8	-0,013364851	-54,79982	-0,002564674	-0,0020130859
17,179688	8	-0,013495982	-54,401402	0,0013847477	0,0020149052
17,189453	8	-0,0139907	-52,98782	-0,0027145585	-0,0021353127
17,199219	8	-0,014194846	-52,284019	0,0016225543	0,0022068168
17,208984	8	-0,013415515	-52,105152	-0,0028606639	-0,002268747
17,21875	8	-0,013838708	-50,235764	0,0013918123	0,0020071804
17,228516	8	-0,013566017	-49,581585	-0,0025549298	-0,0019543807
17,238281	8	-0,012938678	-49,409195	0,0014234005	0,0019868296
17,248047	8	-0,01206547	-48,380177	-0,0025859543	-0,0019719596
17,257813	8	-0,013180077	-47,866478	0,0011762887	0,0017312031
17,267578	8	-0,012890995	-45,837498	-0,0023547255	-0,0017126517
17,277344	8	-0,011484325	-45,350956	0,0011122345	0,0017041321
17,287109	8	-0,012944639	-45,202766	-0,0023887844	-0,0018458801
17,296875	8	-0,012654066	-43,976269	0,0011452731	0,0016436302
17,306641	8	-0,012402236	-42,335876	-0,0021166669	-0,0014822498
17,316406	8	-0,012609363	-42,965748	0,00074158242	0,0012189567
17,326172	8	-0,011897087	-42,452385	-0,0017150261	-0,001174223
17,335938	8	-0,011511147	-41,464996	0,00052229391	0,00097266579
17,345703	8	-0,011508167	-39,31308	-0,0013366719	-0,00069705275
17,355469	8	-0,01167953	-38,880856	-0,00010757773	0,00043067368
17,365234	8	-0,01129359	-39,431824	-0,0010960355	-0,00040142942
17,375	8	-0,01090914	-37,829094	-6,3108309e-05	0,00036866229
17,384766	8	-0,010718405	-36,955589	-0,00091513398	-0,00020855805
17,394531	8	-0,011499226	-36,601089	-0,00017585554	0,00030337484
17,404297	8	-0,010050833	-35,714062	-0,00078058662	-8,638177e-05
17,414063	8	-0,011181831	-35,276749	-0,00036010714	0,00013673111
17,423828	8	-0,010533631	-34,409725	-0,00064646691	-2,1339074e-05
17,433594	8	-0,010928512	-33,256374	-0,00079703581	-9,7230368e-05
17,443359	8	-0,010195374	-33,705475	-0,0003642196	0,00029556453
17,453125	8	-0,010077655	-32,386223	-0,0010744259	-0,00051527808
17,462891	8	-0,0099748373	-31,728298	0,00031977764	0,00084573298
17,472656	8	-0,010575354	-30,721407	-0,0017570056	-0,0011749163
17,482422	8	-0,0096812844	-30,643568	0,0006811762	0,0011935317
17,492188	8	-0,0087410212	-30,775665	-0,0020478922	-0,0014821724
17,501953	8	-0,0091582537	-29,129572	0,00087368529	0,0014502773
17,511719	8	-0,0092417002	-28,174595	-0,0021857338	-0,0016096018
17,521484	8	-0,0088989735	-27,921963	0,00092966127	0,0015350686
17,53125	8	-0,0092953444	-27,62748	-0,0021467772	-0,0015389897
17,541016	8	-0,0094920397	-27,393009	0,0010455676	0,0016497299
17,550781	8	-0,0092759728	-25,815311	-0,0022348396	-0,0016817717
17,560547	8	-0,0093281269	-25,880634	0,0012207575	0,0018370667
17,570313	8	-0,008648634	-26,874058	-0,0024221328	-0,0018638709
17,580078	8	-0,0094756484	-25,527142	0,0014415599	0,0020432384
17,589844	8	-0,008828938	-24,085733	-0,0027723978	-0,0022277739
17,599609	8	-0,0090137124	-24,053772	0,001533994	0,0021104678
17,609375	8	-0,0078171492	-24,105963	-0,0027578848	-0,0020886778
17,619141	8	-0,0080645084	-23,167805	0,0014910705	0,0021192776
17,628906	8	-0,0086382031	-21,668226	-0,0027669466	-0,0021157288
17,638672	8	-0,0079572201	-21,377989	0,0013685349	0,0019409222
17,648438	8	-0,0083863735	-22,049435	-0,0024631713	-0,0018566248
17,658203	8	-0,0086590648	-21,656713	0,0012582962	0,0018523843
17,667969	8	-0,0075131655	-20,70643	-0,0025266979	-0,0019451701
17,677734	8	-0,007788837	-20,201616	0,0011597482	0,0017801276
17,6875	8	-0,0082135201	-20,674355	-0,002432046	-0,0018372062
17,697266	8	-0,0080749393	-20,72135	0,0010635396	0,0016781951
17,707031	8	-0,008417666	-19,33733	-0,0022194914	-0,0016149255
17,716797	8	-0,0072300434	-18,745289	0,00094235811	0,0014915265
17,726563	8	-0,0078067183	-19,433777	-0,0018949675	-0,0013201755
17,736328	8	-0,0083312392	-18,70891	0,00052614999	0,0010392593
17,746094	8	-0,0068351626	-17,703026	-0,0014341517	-0,00078817306
17,755859	8	-0,0077858567	-17,747227	0,0002280495	0,00060462859
17,765625	8	-0,0082194805	-17,855745	-0,0012024294	-0,00054957403
17,775391	8	-0,0073447824	-18,498358	-0,00013361746	0,00035258694
17,785156	8	-0,0075191259	-17,073545	-0,0010161212	-0,0003371769
17,794922	8	-0,0072866678	-16,463734	-0,00018469666	0,00026945432
17,804688	8	-0,0075742602	-17,459057	-0,00076054293	-0,00012441582
17,814453	8	-0,0079974532	-17,554722	-0,00037524282	0,00018483435
17,824219	8	-0,0074461102	-16,731955	-0,00079264876	-0,00010050702
17,833984	8	-0,0070601702	-15,518646	-0,0006374942	3,0919909e-06
17,84375	8	-0,0071570277	-15,656892	-0,00039254429	0,00016032413
17,853516	8	-0,0080183148	-17,254091	-0,00095964037	-0,00035697274
17,863281	8	-0,0073358417	-16,409588	-1,4483157e-05	0,00055907166
17,873047	8	-0,0074192882	-15,140903	-0,0014219844	-0,00079433154
17,882813	8	-0,0080212951	-15,792735	0,00061764859	0,0011924548
17,892578	8	-0,0076830387	-16,247705	-0,0020135175	-0,0014930371
17,902344	8	-0,0067964196	-15,784353	0,00081386574	0,0013794472
17,912109	8	-0,0068187714	-15,519261	-0,0021664638	-0,0015725095
17,921875	8	-0,0072479248	-15,21159	0,00090224401	0,0015399053
17,931641	8	-0,0075548887	-16,081688	-0,0021900928	-0,0016390694
17,941406	8	-0,0071644783	-16,042515	0,0008962297	0,0015378228
17,951172	8	-0,0077039003	-14,484376	-0,0021663052	-0,0016360118
17,960938	8	-0,0074356794	-15,850179	0,0010545006	0,0016391859
17,970703	8	-0,0061452389	-15,785862	-0,0025012502	-0,0018946205
17,980469	8	-0,0060811639	-16,56292	0,001288984	0,0018997194
17,990234	8	-0,0071957707	-15,813689	-0,0024653808	-0,0019285163
18	8	-0,0073924661	-15,375204	0,0016282519	0,0022346226
18,009766	8	-0,006864965	-16,390085	-0,0028432196	-0,0022192949
18,019531	8	-0,0071704388	-16,46636	0,0017194051	0,0023277795
18,029297	9	-0,0078603625	-15,58179	-0,0027757036	-0,0021294903
18,039063	9	-0,0084713101	-16,344431	0,0013531704	0,0019542144
18,048828	9	-0,0072687864	-16,066824	-0,0026698317	-0,0020983352
18,058594	9	-0,0068053603	-16,929321	0,0013298469	0,0019340459
18,068359	9	-0,0073969364	-16,787052	-0,0024729348	-0,0018911732
18,078125	9	-0,007084012	-16,443562	0,0011442114	0,0017119182
18,087891	9	-0,0073924661	-17,462856	-0,0024223973	-0,001816693
18,097656	9	-0,0073879957	-17,704983	0,0011756452	0,0017615625
18,107422	9	-0,0075250864	-17,551929	-0,0024857919	-0,0018719451
18,117188	9	-0,0074669719	-18,2355	0,00098612404	0,0016497778
18,126953	9	-0,0083133578	-17,939451	-0,0020261728	-0,0014048785
18,136719	9	-0,0077828765	-18,597321	0,00088574085	0,0014297422
18,146484	9	-0,0075161457	-18,770657	-0,0016318874	-0,00099614391
18,15625	9	-0,0070497394	-18,205439	0,00027804211	0,00085633225
18,166016	9	-0,007776916	-19,834656	-0,0012111336	-0,00049130875
18,175781	9	-0,0072181225	-19,72625	-3,0115662e-05	0,00036823971
18,185547	9	-0,0083506107	-19,774754	-0,0011503274	-0,00045202047
18,195313	9	-0,0080153346	-20,392387	-0,00010564392	0,0003274958
18,205078	9	-0,0075429678	-20,136908	-0,00091291877	-0,00015943457
18,214844	9	-0,0078454614	-21,059029	-0,00029767628	0,00023595814
18,224609	9	-0,0077292323	-21,584686	-0,00086121104	-0,00014969919
18,234375	9	-0,0080540776	-21,478458	-0,00037151814	0,00013239347
18,244141	9	-0,0084668398	-23,014694	-0,00067369314	1,4233956e-05
18,253906	9	-0,0079482794	-22,602919	-0,00084028905	-0,00018532184
18,263672	9	-0,008675456	-23,335665	-0,00030023907	0,00034424083
18,273438	9	-0,0086605549	-23,870487	-0,00114865	-0,00060874037
18,283203	9	-0,0081047416	-23,950394	0,000592186	0,0010649435
18,292969	9	-0,0092342496	-25,052279	-0,0018037681	-0,0011998311
18,302734	9	-0,0092804432	-24,855528	0,00074314466	0,0012961731
18,3125	9	-0,0084236264	-25,046021	-0,0021052333	-0,0015256727
18,322266	9	-0,0081062317	-26,490669	0,00089941337	0,001428274
18,332031	9	-0,0093057752	-26,632044	-0,0021973834	-0,00164004
18,341797	9	-0,009714067	-27,247946	0,00088923663	0,001477379
18,351563	9	-0,0086799264	-27,972589	-0,0022489887	-0,0016814603
18,361328	9	-0,0091359019	-28,002094	0,0010070362	0,0016454329
18,371094	9	-0,0091612339	-29,423609	-0,0023404725	-0,0017632677
18,380859	9	-0,0097990036	-29,956419	0,001114792	0,0017152907
18,390625	9	-0,0091791153	-30,236654	-0,0026114925	-0,0020005871
18,400391	9	-0,0090494752	-31,14827	0,0014506759	0,0020617642
18,410156	9	-0,0091552734	-31,564627	-0,0027570913	-0,0021899459
18,419922	9	-0,0095903873	-32,377113	0,0014876747	0,0020843896
18,429688	9	-0,010716915	-32,907463	-0,0027984281	-0,0021090955
18,439453	9	-0,0097483397	-33,327789	0,0015792594	0,0022222535
18,449219	9	-0,0085681677	-34,450626	-0,0027228093	-0,0020588906
18,458984	9	-0,011000037	-34,59586	0,0012486152	0,0018814114
18,46875	9	-0,0096619129	-35,519711	-0,0025757935	-0,0019722923
18,478516	9	-0,0099882483	-36,68351	0,0013578506	0,0019142377
18,488281	9	-0,010479987	-36,904404	-0,0024399792	-0,0018984358
18,498047	9	-0,010234118	-37,86005	0,001149893	0,0017665726
18,507813	9	-0,01001209	-38,744957	-0,0022842749	-0,0017186576
18,517578	9	-0,010278821	-38,926285	0,0010905713	0,0016609649
18,527344	9	-0,010734797	-40,121769	-0,0021714026	-0,0016559516
18,537109	9	-0,0099360943	-40,678268	0,00085104891	0,0014384607
18,546875	9	-0,011478364	-41,208843	-0,0017688266	-0,0011587115
18,556641	9	-0,010746717	-42,400024	0,00047621038	0,00096970075
18,566406	9	-0,011323392	-43,404678	-0,0013750207	-0,00074966997
18,576172	9	-0,010827184	-44,021923	0,00011830409	0,00063519913
18,585938	9	-0,011405349	-44,504105	-0,001063977	-0,0003750599
18,595703	9	-0,012026727	-45,463947	-0,00015735679	0,00036468415
18,605469	9	-0,012171268	-47,08646	-0,0010979044	-0,00039531442
18,615234	9	-0,011833012	-47,3368	-0,00028611315	0,00023249144
18,625	9	-0,012533367	-48,057308	-0,00085857813	-0,00011788288
18,634766	9	-0,012724102	-49,658531	-0,000442788	0,00015111684
18,644531	9	-0,013260543	-49,312973	-0,00077061489	-3,7922291e-05
18,654297	9	-0,013293326	-50,600601	-0,00063058257	-6,0510938e-05
18,664063	9	-0,012804568	-51,343014	-0,00025301083	0,00020500243
18,673828	9	-0,012913346	-52,403996	-0,0011546387	-0,00047184396
18,683594	9	-0,012460351	-53,377022	-9,0104004e-06	0,00060653605
18,693359	9	-0,013262033	-54,22633	-0,0016473666	-0,0010985665
18,703125	9	-0,012752414	-54,121727	0,0007219378	0,0012351461
18,712891	9	-0,01295805	-55,910534	-0,0020269859	-0,0014189653
18,722656	9	-0,01398176	-56,901836	0,00089208054	0,0014270714
18,732422	9	-0,013101101	-57,902412	-0,002140173	-0,0015716017
18,742188	9	-0,014317036	-58,093517	0,00086824596	0,0014677667
18,751953	9	-0,012996793	-59,102253	-0,0022394217	-0,0015605217
18,761719	9	-0,013850629	-61,257912	0,00085031393	0,0014075751
18,771484	9	-0,014601648	-61,557648	-0,0022807324	-0,0017064596
18,78125	9	-0,013776124	-61,709023	0,0011686622	0,0017897187
18,791016	9	-0,01514405	-63,236877	-0,0025063464	-0,0018812758
18,800781	9	-0,014261901	-64,265442	0,0012810151	0,0018373629
18,810547	9	-0,015130639	-65,367889	-0,0026902263	-0,0020776764
18,820313	9	-0,014209747	-65,604759	0,0016857279	0,0023338615
18,830078	9	-0,015071034	-66,362213	-0,0028611959	-0,0022937336
18,839844	9	-0,016030669	-68,838562	0,00148799	0,0021326654
18,849609	9	-0,014907122	-68,822517	-0,0026719705	-0,0021134424
18,859375	9	-0,015100837	-69,515701	0,0014819882	0,0020493174
18,869141	9	-0,01616627	-70,097183	-0,0026611004	-0,0020987166
18,878906	9	-0,015318394	-71,384201	0,0013194937	0,001910939
18,888672	9	-0,016064942	-72,803314	-0,002255131	-0,0016516768
18,898438	9	-0,015735626	-72,80381	0,0011813056	0,0017392096
18,908203	9	-0,015734136	-73,386803	-0,0024231225	-0,0018410299
18,917969	9	-0,016932189	-76,071861	0,0012305001	0,0018039988
18,927734	9	-0,016883016	-76,763641	-0,0022569643	-0,0017514882
18,9375	9	-0,016960502	-76,971687	0,00090380269	0,0014738853
18,947266	9	-0,016541779	-77,531372	-0,0020079119	-0,0014142528
18,957031	9	-0,016064942	-78,422371	0,00073167949	0,0012828766
18,966797	9	-0,017246604	-80,641899	-0,0015678748	-0,0010399347
18,976563	9	-0,017173588	-81,022438	0,00014837485	0,0006324093
18,986328	9	-0,017490983	-81,109886	-0,001120731	-0,00045586843
18,996094	9	-0,017254055	-83,018677	4,5711349e-05	0,00044679371
19,005859	9	-0,017762184	-84,508804	-0,0010911771	-0,00037994148
19,015625	9	-0,017158687	-85,05687	-0,00018220373	0,00027907372
19,025391	9	-0,018025935	-84,851685	-0,0008818655	-0,00023707762
19,035156	9	-0,017645955	-86,639824	-0,00032659419	0,00022520413
19,044922	9	-0,018776953	-88,310555	-0,00085120311	-0,00021788117
19,054688	9	-0,018016994	-88,960663	-0,00041508148	0,00016779624
19,064453	9	-0,019088387	-88,102966	-0,00038537986	0,00018306644
19,074219	9	-0,019055605	-90,590652	-0,00089154427	-0,0003046995
19,083984	9	-0,018651783	-91,590729	4,3909313e-06	0,00050558639
19,09375	9	-0,018471479	-92,415848	-0,0014357059	-0,00084774522
19,103516	9	-0,020070374	-93,032646	0,00042324432	0,00095034705
19,113281	9	-0,018759072	-93,235153	-0,0019590044	-0,001343001
19,123047	9	-0,020173192	-95,53302	0,00081054471	0,0014215611
19,132813	9	-0,019989908	-96,11869	-0,0021047578	-0,0015490367
19,142578	9	-0,019286573	-95,790291	0,00091797637	0,0015046167
19,152344	9	-0,019530952	-97,387489	-0,0022122946	-0,0016321784
19,162109	9	-0,019918382	-98,899139	0,00096094905	0,0015264524
19,171875	9	-0,020289421	-99,714417	-0,0022846269	-0,0016863748
19,181641	9	-0,020615757	-99,998848	0,0010135017	0,0015683617
19,191406	9	-0,020898879	-100,54495	-0,0023930324	-0,0017830437
19,201172	9	-0,021052361	-102,89272	0,0013019599	0,0018316273
19,210938	9	-0,019919872	-103,2404	-0,0026885122	-0,0020643293
19,220703	9	-0,021632016	-103,44476	0,0014079324	0,0020819008
19,230469	9	-0,020137429	-104,10609	-0,0027457804	-0,0021450468
19,240234	9	-0,021328032	-105,4435	0,0015133291	0,0021451255
19,25	9	-0,021654367	-106,91984	-0,0028872148	-0,0022675472
19,259766	9	-0,020931661	-107,12195	0,0014852916	0,0020623142
19,269531	9	-0,021129847	-106,93626	-0,0025669939	-0,0019707028
19,279297	9	-0,021182001	-108,71568	0,0012891288	0,0019174679
19,289063	9	-0,021992624	-109,95387	-0,0026105561	-0,0019862228
19,298828	9	-0,022397935	-110,21861	0,0012385444	0,0018332105
19,308594	9	-0,022360682	-110,59977	-0,0023204426	-0,0017635485
19,318359	9	-0,022405386	-111,52843	0,0010473202	0,0016666703
19,328125	9	-0,022234023	-113,65698	-0,002402792	-0,0017277508
19,337891	9	-0,022377074	-113,58066	0,0010769782	0,0017007224
19,347656	9	-0,023289025	-113,52545	-0,0021288327	-0,001555691
19,357422	9	-0,023673475	-114,62918	0,00068560819	0,0012389099
19,367188	9	-0,022321939	-115,68054	-0,0016854552	-0,0011065947
19,376953	9	-0,022725761	-117,36715	0,00045822471	0,00089541404
19,386719	9	-0,023335218	-117,21522	-0,0013794292	-0,00076495216
19,396484	9	-0,022439659	-117,18225	-0,0001266677	0,00044336484
19,40625	9	-0,023090839	-119,19832	-0,00096482097	-0,00037738035
19,416016	9	-0,023552775	-119,46039	2,4625115e-06	0,00038891163
19,425781	9	-0,023339689	-118,95765	-0,0010416155	-0,00030521565
19,435547	9	-0,024044514	-120,52965	-0,0003276926	0,00018607854
19,445313	9	-0,02437681	-121,36711	-0,00083442708	-0,00014052188
19,455078	9	-0,024051964	-122,85646	-0,00039555173	0,00011730284
19,464844	9	-0,023895502	-122,14272	-0,00069297024	-8,0898899e-05
19,474609	9	-0,0238657	-122,44345	-0,00080477481	-0,00017139726
19,484375	9	-0,023800135	-124,62141	-0,00023856852	0,00032657947
19,494141	9	-0,025379658	-125,00591	-0,0012361151	-0,00056837383
[truncated: 93,026 more rows]
