# Supplementary material for: Medial open wedge osteotomy yields comparable stability to lateral open wedge procedure on the distal femur
Source: PLoS One. 2024 Sep 25;19(9):e0310869. doi: 10.1371/journal.pone.0310869 (PMC11423964; doi:10.1371/journal.pone.0310869)
Supplement: S1 File — This file contains all raw data in csv format as it was stored on the testing machine. (ZIP) [file pone.0310869.s001.zip › Specimens/M5_Torsion/specimen.dat]

MTS793|MPT|DEU|1|2|,|.|:|49|1|1|A
Datenerfassung						Zeit:	10,024414	Sec	18.11.2021 10:43:57
Zeit	Torsional Z�hler	Torsional Winkel	Torsional Drehmoment	Axial Kraft	Aux Input 1	Aux Input 2	Aux Input 3
Sec	segments	deg	N-m	N	V	V	V
0,029296875	0	0,0060248375	0,16172883	-34,998276	0,0018176045	0,0015861568	0,0027077086
0,0390625	0	-0,01645565	0,14396814	-34,403271	-0,00071132899	-0,00085951714	-4,3663313e-05
0,048828125	0	-0,0019025803	0,19067265	-34,560009	0,0020834047	0,0019196194	0,0030536635
0,05859375	0	-0,011949539	0,19230825	-34,264244	-0,0009858862	-0,0010698482	-0,00028545066
0,068359375	0	-0,0036716461	0,17271918	-32,990276	0,0020575302	0,001911265	0,003079897
0,078125	0	-0,012967587	0,16609523	-33,534149	-0,00084664783	-0,00095916225	-0,00018741994
0,087890625	0	-0,005941391	0,16912726	-34,491364	0,0020741108	0,0019558673	0,0030646354
0,09765625	0	-0,015604496	0,22120681	-33,977077	-0,00084180175	-0,00096515391	-0,00015996309
0,10742188	0	0,0010681152	0,18694606	-34,398159	0,0022220593	0,0021163991	0,0032508718
0,1171875	0	-0,018775463	0,14185645	-34,648998	-0,0011162243	-0,0012243447	-0,0004632707
0,12695313	0	-0,00098466873	0,18450636	-34,753773	0,0024362688	0,0023491145	0,0035072821
0,13671875	0	-0,019710064	0,19771457	-34,396507	-0,001314727	-0,0014043566	-0,00062477222
0,14648438	0	-0,00051736832	0,18981603	-33,773594	0,0026849094	0,0025952107	0,0037377446
0,15625	0	-0,018491745	0,17694029	-34,683453	-0,0017628931	-0,0018132724	-0,0010697755
0,16601563	0	-0,0046396255	0,16977322	-35,539909	0,0027627514	0,0027006746	0,0038235185
0,17578125	0	-0,0081276894	0,19799061	-35,25845	-0,001519125	-0,0015421967	-0,00077771489
0,18554688	0	-0,0062918663	0,17565563	-35,441368	0,0026343686	0,0025400489	0,0036948023
0,1953125	0	-0,0088953972	0,16216579	-34,780483	-0,001457589	-0,0014973247	-0,00074868352
0,20507813	0	-0,0081110001	0,18601678	-34,756706	0,0025136189	0,0024391946	0,0036058265
0,21484375	0	-0,010130405	0,19118227	-34,516064	-0,0011977307	-0,0012753321	-0,00049160037
0,22460938	0	-0,0044560432	0,20100978	-35,06966	0,0022601916	0,0022009192	0,0033649937
0,234375	0	-0,010881424	0,18746629	-34,349903	-0,0012715348	-0,0013524068	-0,00063325977
0,24414063	0	-0,0067424774	0,16846843	-34,113674	0,0022680929	0,0021633573	0,0033211212
0,25390625	0	-0,0088119507	0,21380447	-34,38533	-0,0012673718	-0,0013045322	-0,00052929681
0,26367188	0	-0,0073933601	0,20521191	-34,626564	0,0020960022	0,0019424401	0,0030973409
0,2734375	0	-0,0058078766	0,17319694	-34,142342	-0,00097948266	-0,0010887308	-0,00031601463
0,28320313	0	-0,0098133087	0,19590241	-35,035492	0,0019690464	0,0018173746	0,0028928511
0,29296875	0	-0,00031709671	0,22383985	-35,121628	-0,00067152438	-0,00075154426	1,1808588e-05
0,30273438	0	-0,01240015	0,25778207	-34,87598	0,0015385564	0,0013293875	0,0023775175
0,3125	0	0,0035047531	0,22545588	-35,413372	-0,00027961869	-0,00031528776	0,00048841408
0,32226563	0	-0,0066757202	0,20090696	-35,419098	0,0013405068	0,0010308244	0,0021059609
0,33203125	0	0,0017690659	0,24921298	-34,924427	-7,6503129e-05	-8,6950167e-05	0,00069740316
0,34179688	0	-0,0035715103	0,26225466	-35,159035	0,0010652189	0,00082614808	0,0018951645
0,3515625	0	-0,001885891	0,26469827	-34,544617	-3,1120435e-05	-7,0329697e-05	0,00082984392
0,36132813	0	-0,003888607	0,27548409	-35,414627	0,0011336684	0,00082349265	0,0019127968
0,37109375	0	0,0044894218	0,27657095	-35,181446	0,00016190606	0,00011793119	0,00095556711
0,38085938	0	-0,0033378601	0,31094402	-34,9655	0,00092370482	0,00066360412	0,0016962071
0,390625	0	0,0052404404	0,29852372	-35,578663	0,00021470049	0,00029046671	0,0010922456
0,40039063	0	-0,0052237511	0,30697769	-35,833672	0,00049141044	0,00040314553	0,0013221741
0,41015625	0	0,014936924	0,35748258	-35,0042	0,00076986384	0,00061246363	0,0016247472
0,41992188	0	-0,01241684	0,3566969	-35,835682	6,1064493e-05	-5,6187855e-05	0,0007833452
0,4296875	0	0,015153885	0,34964886	-34,606697	0,0011754263	0,0010209893	0,0020503288
0,43945313	0	-0,011148453	0,36428478	-33,558151	-0,00042036315	-0,00046763118	0,00040076513
0,44921875	0	0,015838146	0,37498847	-33,945843	0,0017958934	0,0015955922	0,0027584315
0,45898438	0	-0,0015354156	0,42503738	-34,100571	-0,00089518382	-0,00097530265	-0,0001881519
0,46875	0	0,011966228	0,43485427	-34,109234	0,0019565299	0,0017846982	0,0029030375
0,47851563	0	0,0048732758	0,42164493	-34,648411	-0,00099009229	-0,0011020033	-0,00032863783
0,48828125	0	0,012617111	0,46090353	-34,368149	0,0019713279	0,0018260166	0,0029340722
0,49804688	0	0,0021028519	0,48891529	-34,88171	-0,001034556	-0,0010725855	-0,00038294849
0,5078125	0	0,01406908	0,53132546	-34,20417	0,0020389117	0,0017918273	0,0029451863
0,51757813	0	0,0019359589	0,53728503	-34,825436	-0,00098111178	-0,0011512514	-0,00029839546
0,52734375	0	0,022947788	0,52622032	-35,438408	0,0021510823	0,0019920133	0,003163767
0,53710938	0	0,0037550926	0,57399553	-35,054207	-0,0013922575	-0,0014042975	-0,00070337061
0,546875	0	0,026586056	0,58635658	-35,758877	0,0023300722	0,0022380028	0,0033656498
0,55664063	0	0,0060415268	0,57819712	-35,834591	-0,0014580461	-0,0015788355	-0,00080860074
0,56640625	0	0,024967194	0,61408508	-35,059853	0,0025677169	0,0024599091	0,0035839695
0,57617188	0	0,011415482	0,64650571	-35,82143	-0,0017975705	-0,0018275173	-0,0010693711
0,5859375	0	0,021729469	0,6862756	-34,362896	0,0027633191	0,0026427584	0,0037083598
0,59570313	0	0,020694733	0,69391376	-35,748898	-0,0015603824	-0,0016792841	-0,00087782857
0,60546875	0	0,025117397	0,7016843	-34,635086	0,0025191924	0,0024176275	0,0035353906
0,61523438	0	0,022730827	0,75408572	-34,658581	-0,0015649346	-0,0016768877	-0,00090563233
0,625	0	0,025818348	0,77658945	-35,523399	0,0023962152	0,0023489851	0,003476735
0,63476563	0	0,027303696	0,79327953	-35,372444	-0,0013514168	-0,0014045746	-0,00062953972
0,64453125	0	0,032427311	0,83608699	-34,96106	0,0022407509	0,0021781488	0,0032764794
0,65429688	0	0,027837753	0,83900279	-35,510044	-0,0013080671	-0,0013749518	-0,00063473562
0,6640625	0	0,035648346	0,87485385	-35,661476	0,0023341591	0,0022000689	0,0032849624
0,67382813	0	0,035264492	0,90112835	-36,491817	-0,0012667032	-0,001317346	-0,00058679696
0,68359375	0	0,034046173	0,90282315	-35,466545	0,0020583626	0,0019152191	0,003088553
0,69335938	0	0,040504932	0,95934516	-35,673214	-0,00092072476	-0,0010447075	-0,00024271081
0,703125	0	0,034012794	0,98252445	-36,632076	0,00191351	0,0017326722	0,0028186033
0,71289063	0	0,047564507	0,99569744	-36,769119	-0,00070323824	-0,00075748994	6,5756321e-05
0,72265625	0	0,036883354	1,0041028	-36,988026	0,001470261	0,0013123251	0,0023464132
0,73242188	0	0,050051212	1,0217786	-37,111126	-0,00019308085	-0,00018521969	0,00056235353
0,7421875	0	0,046496391	1,1006495	-35,84116	0,0013478812	0,00097159587	0,0020512075
0,75195313	0	0,054290295	1,1418276	-38,390289	-0,00011714204	-0,00018085353	0,0006300984
0,76171875	0	0,051286221	1,135378	-36,847069	0,0011291244	0,00080035563	0,0018607876
0,77148438	0	0,054557323	1,169318	-36,751373	6,0269886e-05	2,2060267e-05	0,00082260102
0,78125	0	0,052237511	1,1915797	-36,603714	0,0010252657	0,00077066699	0,0018708251
0,79101563	0	0,062484741	1,2502134	-36,754616	0,00017522449	0,00014273435	0,00097037305
0,80078125	0	0,054357052	1,2899269	-36,83036	0,00083895359	0,00071272574	0,0017357517
0,81054688	0	0,068025589	1,2747545	-38,096115	0,00033250803	0,00031813732	0,0012050645
0,8203125	0	0,053956509	1,3270934	-37,517231	0,00042693809	0,00036543948	0,0012698005
0,83007813	0	0,076487064	1,3464974	-38,475311	0,00089779851	0,00070723152	0,0016480744
0,83984375	0	0,051019192	1,343233	-38,232571	-3,3721153e-05	-0,00011665034	0,00074312731
0,84960938	0	0,077621937	1,3915094	-37,968651	0,0014048115	0,0010696788	0,0021871275
0,859375	0	0,054357052	1,4216099	-38,773232	-0,00053110131	-0,00059755647	0,0002508788
0,86914063	0	0,082428455	1,4811337	-38,050209	0,0018594641	0,0017101378	0,0027972294
0,87890625	0	0,063886642	1,519876	-38,894459	-0,0009166763	-0,00098742591	-0,00023628352
0,88867188	0	0,079591274	1,4978522	-38,777424	0,0020032357	0,0018484335	0,0029295727
0,8984375	0	0,073299408	1,5480677	-38,537254	-0,0010013707	-0,0011441462	-0,00030214404
0,90820313	0	0,085165501	1,5984468	-39,886124	0,0020096828	0,0018424959	0,0029601606
0,91796875	0	0,072748661	1,6600158	-39,759472	-0,001029779	-0,0010791472	-0,00039077247
0,92773438	0	0,089070797	1,6924527	-39,466724	0,001989099	0,0018459165	0,0029892237
0,9375	0	0,075936317	1,6796741	-38,723305	-0,0010269728	-0,0011090543	-0,00039852137
0,94726563	0	0,096480846	1,7262697	-38,840206	0,0022076641	0,0019989249	0,0031824193
0,95703125	0	0,080091953	1,782472	-39,508686	-0,0013687486	-0,001456024	-0,00071849325
0,96679688	0	0,10115385	1,7820563	-39,902107	0,0023913071	0,0023155792	0,0034413945
0,9765625	0	0,085048676	1,8101971	-39,390057	-0,0016066139	-0,0016536326	-0,00087955035
0,98632813	0	0,10387421	1,8472966	-40,877926	0,0026241969	0,002528881	0,0036296274
0,99609375	0	0,08947134	1,8987385	-39,968884	-0,0018275934	-0,00182098	-0,0010955759
1,0058594	0	0,10262251	1,935676	-40,852055	0,0027386048	0,0026066564	0,0037834332
1,015625	0	0,10113716	1,9340124	-40,86731	-0,0015670767	-0,0016569712	-0,00088514236
1,0253906	0	0,10692835	1,9874616	-40,473721	0,0025218008	0,0023958676	0,003554763
1,0351563	0	0,10222197	2,0500743	-41,362263	-0,0015616355	-0,0016544691	-0,00089426059
1,0449219	0	0,11108398	2,0698233	-42,490406	0,0023976141	0,0023163555	0,0034406988
1,0546875	0	0,10833025	2,1264486	-40,687069	-0,001303687	-0,0013464161	-0,00066991197
1,0644531	0	0,11664152	2,1566379	-41,561722	0,002214975	0,0021339282	0,0032162121
1,0742188	0	0,11528969	2,2001317	-41,771996	-0,0012724519	-0,0013708491	-0,00064786407
1,0839844	0	0,12268305	2,2421329	-42,202881	0,0023106458	0,0021839309	0,0033576887
1,09375	0	0,12126446	2,2270963	-42,594654	-0,0012342402	-0,001308752	-0,00049256982
1,1035156	0	0,1210475	2,2705374	-41,776356	0,0020272699	0,0019133633	0,0030435696
1,1132813	0	0,12894154	2,3309636	-42,562408	-0,00085380691	-0,0009732066	-0,00024499866
1,1230469	0	0,12321711	2,3642962	-42,425003	0,0019154472	0,001678552	0,0027601484
1,1328125	0	0,13676882	2,3844464	-42,568222	-0,00063468941	-0,00068267994	0,00013031458
1,1425781	0	0,12328386	2,3905332	-43,421501	0,0014230107	0,001238946	0,0022742383
1,1523438	0	0,14266014	2,4486954	-42,585796	-0,00011338736	-0,00012784018	0,00070309395
1,1621094	0	0,14019012	2,5182633	-43,486038	0,0013263407	0,00099842052	0,0020483101
1,171875	0	0,14571428	2,5298271	-44,214844	-0,00013876401	-0,000107386	0,00067699817
1,1816406	0	0,14239311	2,5607574	-43,235786	0,0010722842	0,00075950217	0,001851888
1,1914063	0	0,14948606	2,6054335	-44,064255	8,4590938e-05	0,00011849217	0,00090259174
1,2011719	0	0,14860153	2,6324368	-44,358875	0,00097453129	0,00079090416	0,0018563754
1,2109375	0	0,15779734	2,678926	-43,880325	0,00025863384	0,00019851213	0,0010430644
1,2207031	0	0,14875174	2,672919	-43,838554	0,00080423872	0,00060113857	0,0016346013
1,2304688	0	0,16494036	2,7145486	-44,006222	0,0003888676	0,00037404854	0,0012947645
1,2402344	0	0,14811754	2,7918012	-44,908897	0,00040426961	0,00031153482	0,0012570547
1,25	0	0,17370224	2,7981939	-44,684677	0,00087355252	0,00073021452	0,0017130284
1,2597656	0	0,1473999	2,8242576	-44,042431	-0,00016637649	-0,00024322508	0,00052494259
1,2695313	0	0,17558813	2,8361487	-44,604607	0,0014791744	0,0012247997	0,0023194132
1,2792969	0	0,15574455	2,8823667	-45,594761	-0,00057072734	-0,000603177	0,00011495373
1,2890625	0	0,17872572	2,9445832	-45,819252	0,0018250638	0,0016740304	0,0027666599
1,2988281	0	0,16470671	2,9368055	-45,726913	-0,00091054093	-0,0010014016	-0,00022951426
1,3085938	0	0,17859221	2,9787111	-45,316563	0,0020169709	0,0018520007	0,0029646284
1,3183594	0	0,17305136	3,0582356	-46,188812	-0,001036461	-0,0011124742	-0,00033716642
1,328125	0	0,18543482	3,101825	-46,776833	0,0019464556	0,0018160203	0,0029598423
1,3378906	0	0,17545462	3,1159372	-46,055176	-0,001032921	-0,0010928813	-0,00034187426
1,3476563	0	0,18915653	3,1107786	-46,642078	0,0020182552	0,0018774372	0,0030131065
1,3574219	0	0,17759085	3,150692	-46,382492	-0,0010337606	-0,0011052338	-0,00033784308
1,3671875	0	0,19798517	3,2298009	-45,993095	0,0021375129	0,0020791763	0,0032600798
1,3769531	0	0,18081188	3,2298629	-46,507126	-0,0014125558	-0,0015121321	-0,00073372386
1,3867188	0	0,20180702	3,242342	-46,620735	0,0024399681	0,0023370709	0,0034634506
1,3964844	0	0,18907309	3,2800567	-47,418941	-0,0015895705	-0,0016704061	-0,00088280067
1,40625	0	0,20487785	3,3128746	-47,692776	0,0026041169	0,0025131283	0,0036633457
1,4160156	0	0,19396305	3,355154	-46,875595	-0,0017715127	-0,0018039225	-0,0011203203
1,4257813	0	0,20654678	3,3481009	-47,726078	0,002704157	0,0026684622	0,0037994909
1,4355469	0	0,20731449	3,3892455	-47,322773	-0,0015713809	-0,00164309	-0,0008755704
1,4453125	0	0,21325588	3,4774878	-48,256741	0,0024914138	0,0023796179	0,0034771785
1,4550781	0	0,21038532	3,4925277	-47,762318	-0,0015595589	-0,0016137941	-0,00087850727
1,4648438	0	0,21736145	3,5018439	-47,26474	0,0023902475	0,002287152	0,003467784
1,4746094	0	0,21756172	3,5224411	-48,325359	-0,0013261362	-0,0013514272	-0,00058985548
1,484375	0	0,22365332	3,5567987	-48,388756	0,0021961255	0,0021059234	0,003241319
1,4941406	0	0,22323608	3,6153696	-47,597809	-0,0012737027	-0,0013425119	-0,00064123364
1,5039063	0	0,23188114	3,6096873	-48,849228	0,0022450434	0,0021851067	0,0032986994
1,5136719	0	0,23183107	3,6251457	-47,404102	-0,0011619085	-0,0012431248	-0,00048235932
1,5234375	0	0,23183107	3,6753757	-49,426743	0,0020359643	0,0019084559	0,0029949134
1,5332031	0	0,24030924	3,6920898	-49,443478	-0,00082069827	-0,00097091612	-0,00019931322
1,5429688	0	0,23605347	3,7131171	-48,357853	0,0018395956	0,0016431842	0,002758072
1,5527344	0	0,24922132	3,7329621	-49,285561	-0,00055398903	-0,00062653725	0,00017558108
1,5625	0	0,23844004	3,7676408	-49,438	0,0013602603	0,0011938809	0,0022377074
1,5722656	0	0,25429487	3,8378768	-49,684151	-0,00019675288	-0,00018397084	0,00060898671
1,5820313	0	0,25419474	3,8069441	-49,449123	0,0012980734	0,0009762274	0,002065402
1,5917969	0	0,26178837	3,8041358	-49,478989	-1,5774422e-05	-4,9146911e-05	0,00068035151
1,6015625	0	0,25764942	3,8673253	-49,958073	0,00098252541	0,00078588317	0,0018174736
1,6113281	0	0,26283979	3,9102752	-50,816071	4,8098154e-05	6,7792862e-05	0,00087776931
1,6210938	0	0,26100397	3,9466929	-49,526207	0,0010567623	0,00081761862	0,001853173
1,6308594	0	0,27293682	3,9377241	-49,636654	0,00019736115	0,00017289523	0,00098223472
1,640625	0	0,26699543	3,9438174	-50,635914	0,00073562661	0,00059533428	0,0015210747
1,6503906	0	0,28540373	3,9911952	-50,120174	0,00040287807	0,00043121036	0,0013397576
1,6601563	0	0,26848078	3,9762688	-50,93071	0,00042729854	0,00032368014	0,001235416
1,6699219	0	0,29493332	3,9868846	-49,602905	0,00097051117	0,0008168926	0,0018192146
1,6796875	0	0,26871443	4,0264192	-51,516376	-0,00024396213	-0,00029301984	0,00048873801
1,6894531	0	0,2985549	4,058826	-51,99437	0,001515986	0,001276898	0,0023776239
1,6992188	0	0,27872801	4,0978665	-51,200073	-0,0005901652	-0,00066008233	0,00011545082
1,7089844	0	0,30361176	4,0749741	-51,050404	0,0019036208	0,0017280534	0,0028195062
1,71875	0	0,29221296	4,0776024	-51,700779	-0,0009850458	-0,0010757417	-0,00028535665
1,7285156	0	0,30578136	4,1491303	-51,733971	0,0020356376	0,0018389506	0,0029903038
1,7382813	0	0,30277729	4,1838069	-52,094086	-0,00093717151	-0,001134558	-0,00026363792
1,7480469	0	0,31532764	4,1900182	-50,905197	0,0019789112	0,0018634669	0,0029401062
1,7578125	0	0,30553102	4,1865563	-51,079655	-0,0010707746	-0,0011492583	-0,00037917576
1,7675781	0	0,32053471	4,1974382	-51,333427	0,0019904065	0,0018920344	0,0030363707
1,7773438	0	0,31037092	4,2513618	-51,74987	-0,0010812653	-0,0011153047	-0,00042099215
1,7871094	0	0,33280134	4,2406363	-51,936985	0,0022128962	0,0021044544	0,0031963042
1,796875	0	0,31801462	4,2365122	-51,375336	-0,0014922991	-0,0015231925	-0,00080480328
1,8066406	0	0,34137964	4,2758131	-51,698071	0,0024891659	0,0024614052	0,0035273149
1,8164063	0	0,32839537	4,2786932	-52,250854	-0,0016444568	-0,0016616062	-0,00088914181
1,8261719	0	0,34593582	4,2985106	-51,161766	0,0026085416	0,0025768245	0,0036917063
1,8359375	0	0,33734083	4,3055677	-51,255421	-0,001791025	-0,0018410779	-0,001094281
1,8457031	0	0,3483057	4,3198237	-52,658638	0,0027219481	0,0026498421	0,0037572647
1,8554688	0	0,35025835	4,3794069	-51,955647	-0,0015472631	-0,0016425153	-0,00087061868
1,8652344	0	0,35676718	4,3715606	-52,282177	0,002530128	0,0024242906	0,0035725178
1,875	0	0,35638332	4,3627033	-51,818882	-0,0015590204	-0,0016498163	-0,00086625369
1,8847656	0	0,36210775	4,4010701	-51,661724	0,002359774	0,0022786488	0,0034018487
1,8945313	0	0,36447763	4,4258194	-52,849495	-0,001283797	-0,0013273641	-0,00058426987
1,9042969	0	0,37118673	4,4515853	-51,797062	0,0021989164	0,0021324402	0,0032554229
1,9140625	0	0,37051916	4,4320855	-51,966572	-0,0012425611	-0,0012905598	-0,00052932563
1,9238281	0	0,37687778	4,4060326	-52,129013	0,0022226984	0,0021626952	0,0032579473
1,9335938	0	0,38029909	4,4679413	-52,140884	-0,0011512417	-0,0012497323	-0,00046893576
1,9433594	0	0,38136721	4,4824853	-52,334732	0,0019813676	0,0018654389	0,0029350668
1,953125	0	0,39234877	4,4771614	-52,187489	-0,00079203054	-0,00088770513	-0,00012166682
1,9628906	0	0,38595676	4,4837003	-52,490131	0,0017963678	0,001537603	0,0026183417
1,9726563	0	0,40079355	4,4884934	-53,432396	-0,00046749489	-0,00050823449	0,00022019609
1,9824219	0	0,39126396	4,5307593	-51,610538	0,0013735991	0,0011701642	0,0022513594
1,9921875	0	0,408988	4,522963	-51,99968	-0,00013696779	-0,00014643563	0,00067869655
2,0019531	0	0,40636778	4,4995308	-52,641899	0,0012471954	0,00091239432	0,0020211837
2,0117188	0	0,41140795	4,5428829	-51,857018	-3,538582e-05	-3,3609685e-05	0,0007697877
2,0214844	0	0,41180849	4,5458279	-52,883942	0,0010999196	0,00075239863	0,0018438966
2,03125	0	0,41776657	4,5594468	-52,121773	4,361551e-05	4,9546943e-05	0,00079240795
2,0410156	0	0,41311026	4,5514741	-52,70443	0,00098904362	0,00074450712	0,0017618474
2,0507813	0	0,42322397	4,5355139	-53,301945	0,00025330071	0,00024841444	0,0010765343
2,0605469	0	0,41591406	4,5545158	-54,232674	0,00070313248	0,00059788523	0,0015377561
2,0703125	1	0,43527365	4,5402346	-53,642952	0,00052310975	0,00048787115	0,0013764943
2,0800781	1	0,41776657	4,5411787	-54,158047	0,00027514165	0,00019929197	0,0010856939
2,0898438	1	0,44623852	4,5865374	-53,910084	0,0011330757	0,00093339884	0,0019460481
2,0996094	1	0,41748285	4,5847478	-53,842075	-0,00027797956	-0,00044588072	0,00038188518
2,109375	1	0,4468894	4,5796146	-53,508202	0,0015775441	0,0013011382	0,0023953314
2,1191406	1	0,42527676	4,5753579	-54,038689	-0,00065693638	-0,00070518453	1,5686528e-05
2,1289063	1	0,44730663	4,5540938	-54,244293	0,0019328757	0,0017647281	0,0028996705
2,1386719	1	0,43725967	4,5887289	-53,028309	-0,00098251947	-0,0010302833	-0,00029644143
2,1484375	1	0,44638872	4,5919509	-53,575729	0,0019677137	0,0018739518	0,0029280856
2,1582031	1	0,44131517	4,5589271	-53,229389	-0,00095480244	-0,0010303477	-0,00031419389
2,1679688	1	0,45361519	4,5631742	-52,86631	0,0019929004	0,0018598835	0,0029374964
2,1777344	1	0,4429841	4,5629048	-54,191463	-0,0010759272	-0,0011701691	-0,0004335749
2,1875	1	0,45698643	4,5921931	-53,691399	0,0020487881	0,001856611	0,0030331181
2,1972656	1	0,44460297	4,5603085	-53,194965	-0,0010738804	-0,0011736098	-0,00041223771
2,2070313	1	0,46641588	4,5180368	-52,973598	0,0022744504	0,0021868704	0,0032673643
2,2167969	1	0,44640541	4,5579023	-52,747623	-0,0014176659	-0,0015209576	-0,00075015851
2,2265625	1	0,46705008	4,5628824	-53,213879	0,0025327876	0,0024217987	0,0035661149
2,2363281	1	0,45134544	4,5420694	-52,821693	-0,001640193	-0,0017056759	-0,00093706127
2,2460938	1	0,46533108	4,5275264	-52,889473	0,0026016277	0,002557769	0,0036483693
2,2558594	1	0,45478344	4,5053234	-53,284763	-0,0018099059	-0,0018417202	-0,0010629508
2,265625	1	0,46309471	4,5033941	-51,856407	0,002678897	0,0026125638	0,0037494088
2,2753906	1	0,46364546	4,4781122	-51,732182	-0,0015236532	-0,0015991267	-0,00080474332
2,2851563	1	0,467484	4,444293	-52,028038	0,0024479318	0,0023410146	0,0034953381
2,2949219	1	0,46187639	4,4627018	-51,053757	-0,0015506161	-0,001585252	-0,00085693202
2,3046875	1	0,46489716	4,44976	-51,396072	0,0023800472	0,0022817466	0,0034396912
2,3144531	1	0,46025753	4,4302983	-51,165371	-0,0012713425	-0,0013576408	-0,00058791367
2,3242188	1	0,46509743	4,4090891	-50,973339	0,0021897478	0,0020977976	0,0032262797
2,3339844	1	0,4635787	4,3657579	-51,276237	-0,0012026591	-0,0012662048	-0,00053912838
2,34375	1	0,46730042	4,3793993	-50,328972	0,0021879436	0,002079438	0,0031571749
2,3535156	1	0,47070503	4,3655677	-52,156479	-0,0011338711	-0,0012271	-0,00046207366
2,3632813	1	0,46070814	4,3248544	-51,544346	0,0019769704	0,0017848222	0,0029080226
2,3730469	1	0,47063828	4,317049	-50,790646	-0,00076610647	-0,00080504699	-2,3914326e-05
2,3828125	1	0,45932293	4,2976508	-51,253437	0,0017438992	0,001480739	0,0025973243
2,3925781	1	0,47070503	4,3042583	-51,853725	-0,00048752473	-0,00052619714	0,00022405584
2,4023438	1	0,46010733	4,2842431	-51,322727	0,0013403568	0,001171556	0,0021981189
2,4121094	1	0,47087193	4,2402439	-51,521603	-5,5768178e-05	-3,3902325e-05	0,00076921354
2,421875	1	0,46471357	4,2555604	-51,178196	0,0012238603	0,00095718278	0,0020239996
2,4316406	1	0,47155619	4,2422566	-52,238537	-5,5768032e-05	-2,0528823e-05	0,00073304039
2,4414063	1	0,4651475	4,1995268	-51,160873	0,0010461014	0,00077179412	0,0018763572
2,4511719	1	0,46708345	4,1911283	-50,937271	5,7863435e-05	5,5465789e-05	0,00093443622
2,4609375	1	0,45935631	4,1728268	-50,996559	0,00089535845	0,00068348181	0,0017200732
2,4707031	1	0,46851873	4,1710896	-51,164394	0,00029722031	0,0002871461	0,0011404443
2,4804688	1	0,45508385	4,1534085	-51,06739	0,00071963976	0,00050688407	0,0015419601
2,4902344	1	0,47404289	4,1174254	-51,577286	0,00058755476	0,00055159919	0,0014295961
2,5	1	0,45174599	4,113781	-50,407902	0,00020025705	9,8197779e-05	0,00092728226
2,5097656	1	0,47646284	4,0815396	-51,680832	0,0011880364	0,0010177933	0,0020453886
2,5195313	1	0,44515371	4,045908	-52,023846	-0,0003610678	-0,00046358196	0,00031402276
2,5292969	1	0,46885252	4,0298648	-51,413979	0,0016047861	0,0013400718	0,0024753874
2,5390625	1	0,44194937	3,9737139	-51,537334	-0,00075882964	-0,00077966414	-6,283808e-05
2,5488281	1	0,45908928	3,9578955	-50,742867	0,0019690404	0,0018341149	0,0029218933
2,5585938	1	0,44730663	3,9220579	-50,117355	-0,00092739816	-0,001017347	-0,00030899566
2,5683594	1	0,45334816	3,8465369	-50,478138	0,0019964953	0,0018701588	0,0030073931
2,578125	1	0,443151	3,8223903	-48,725151	-0,00099830457	-0,0010913821	-0,00034310477
2,5878906	1	0,45066118	3,7795801	-50,195225	0,0020060472	0,0019251106	0,0029946384
2,5976563	1	0,43522358	3,7473445	-50,360821	-0,001107457	-0,0012153735	-0,00040890503
2,6074219	1	0,44597149	3,6954374	-49,764198	0,0020737939	0,0019431174	0,0030958485
2,6171875	1	0,42602777	3,6010902	-49,272709	-0,0011336992	-0,0012260659	-0,00041800056
2,6269531	1	0,4437685	3,5773554	-48,517727	0,0022967046	0,0022182344	0,0034173322
2,6367188	1	0,42137146	3,5663583	-49,370693	-0,0015552113	-0,001645242	-0,00086611428
2,6464844	1	0,4384613	3,5140519	-49,240299	0,0025719795	0,0025198685	0,003641559
2,65625	1	0,42015314	3,4543118	-48,527279	-0,0016961652	-0,0017214504	-0,00098583114
2,6660156	1	0,42899847	3,384043	-49,320068	0,0026356638	0,0026204831	0,0036699902
2,6757813	1	0,41626453	3,3471353	-49,400703	-0,0017674568	-0,0018104101	-0,0010706184
2,6855469	1	0,41661501	3,3218822	-49,408806	0,0026198993	0,002516292	0,0037256267
2,6953125	1	0,41548014	3,2471733	-49,386703	-0,0015111237	-0,0015341771	-0,0007796142
2,7050781	1	0,41519642	3,1939309	-49,110352	0,0023953987	0,0023410011	0,0034604054
2,7148438	1	0,40670156	3,1206782	-49,997524	-0,0015699104	-0,0015437657	-0,00080033031
2,7246094	1	0,40858746	3,0433791	-49,686413	0,002348274	0,002280195	0,0033904889
2,734375	1	0,39662123	3,0158992	-49,163357	-0,0012668666	-0,001323308	-0,00059387938
2,7441406	1	0,39950848	2,9322646	-48,710369	0,0021294684	0,0020627924	0,0031688586
2,7539063	1	0,39204836	2,8799419	-48,511105	-0,0011468858	-0,0012159267	-0,00044862711
2,7636719	1	0,3913641	2,8545086	-48,071251	0,0021654936	0,0021184927	0,0032313049
2,7734375	1	0,39313316	2,774605	-48,453938	-0,0010746995	-0,0011610093	-0,00037291582
2,7832031	1	0,38073301	2,7187753	-47,928562	0,0019257676	0,0018132995	0,0028841279
2,7929688	1	0,38879395	2,6654496	-48,439049	-0,00063736376	-0,00072686654	2,927336e-05
2,8027344	1	0,37377357	2,6196861	-47,54277	0,0017298983	0,0014819957	0,0025297478
2,8125	1	0,38178444	2,5721419	-47,402985	-0,00042832753	-0,00053072069	0,00024149704
2,8222656	1	0,36447763	2,4726698	-46,960754	0,0013047884	0,0011143395	0,0020828815
2,8320313	1	0,36893368	2,4138916	-45,889324	-2,1943852e-05	3,5938865e-05	0,00076575641
2,8417969	1	0,36514521	2,3720791	-46,374641	0,001241476	0,00099089113	0,0020273922
2,8515625	1	0,36267519	2,2733939	-46,13419	-6,3831612e-05	-4,1339808e-05	0,0007786426
2,8613281	1	0,3540802	2,1938732	-45,617054	0,00097170955	0,00075853302	0,0018203416
2,8710938	1	0,35418034	2,1104889	-46,032154	0,00010390009	0,00017805622	0,00094703736
2,8808594	1	0,34261465	2,0393863	-46,789406	0,00085541734	0,00066045613	0,0016846259
2,890625	1	0,34890652	2,0098026	-46,023323	0,0002991232	0,00023533299	0,0011228997
2,9003906	1	0,33039808	1,9264675	-44,760117	0,00065795414	0,00048589922	0,0013809694
2,9101563	1	0,34673691	1,8690577	-44,774815	0,00072634924	0,00062112801	0,0016092565
2,9199219	1	0,32165289	1,8224202	-45,942024	0,00012368975	9,0230315e-05	0,00095280341
2,9296875	1	0,34516811	1,7390996	-45,506775	0,0012148533	0,0010359376	0,0020489132
2,9394531	1	0,31058788	1,7008027	-43,599419	-0,00046836963	-0,00060544943	0,00027666174
2,9492188	1	0,3303647	1,6157974	-43,956154	0,0017533319	0,0014840013	0,0026013397
2,9589844	1	0,30227661	1,5290263	-43,665104	-0,00074933696	-0,00083153846	-2,9808725e-05
2,96875	1	0,31461	1,4743298	-43,443012	0,0019493474	0,0017724795	0,0029347406
2,9785156	1	0,29880524	1,3701797	-43,907345	-0,00098946551	-0,001098285	-0,00029479212
2,9882813	1	0,30347824	1,298259	-42,327885	0,0020418924	0,0018581337	0,002983226
2,9980469	1	0,29167891	1,2214221	-42,32716	-0,00098608504	-0,0011118774	-0,00035326811
3,0078125	1	0,29655218	1,1361771	-42,903805	0,0020147255	0,0018619429	0,0030015805
3,0175781	1	0,27939558	1,0855755	-41,183723	-0,0010939445	-0,0011673617	-0,00043619133
3,0273438	1	0,28869152	1,0030574	-40,909416	0,0020912888	0,0019224485	0,0030966287
3,0371094	1	0,26799679	0,94344747	-41,060566	-0,0011868553	-0,0012809986	-0,0004905177
3,046875	1	0,28503656	0,91673934	-40,258282	0,0023986038	0,0022608917	0,0033723377
3,0566406	1	0,26152134	0,82719773	-39,077522	-0,0015934265	-0,001646013	-0,00093469018
3,0664063	1	0,27383804	0,75948536	-38,226315	0,0026302787	0,0025723448	0,0037144746
3,0761719	1	0,25517941	0,69292468	-39,197945	-0,0016595826	-0,0017583421	-0,000961349
3,0859375	1	0,25988579	0,60447437	-39,395363	0,0025919348	0,002573444	0,0036604619
3,0957031	1	0,24681807	0,54309928	-37,956276	-0,0017676498	-0,0018104551	-0,00099308649
3,1054688	1	0,24561644	0,43393448	-38,340836	0,0026093521	0,0025657683	0,0036938563
3,1152344	1	0,24301291	0,35916233	-37,541904	-0,0014846305	-0,001572366	-0,00077167817
3,125	1	0,24104357	0,30489954	-37,203804	0,0024103778	0,0023195043	0,0034738372
3,1347656	1	0,22989511	0,2052974	-36,912754	-0,0014920729	-0,0015773524	-0,00083277526
3,1445313	1	0,2285099	0,13011676	-34,983128	0,0023032448	0,0022400098	0,0033726403
3,1542969	1	0,22141695	0,051682815	-35,525745	-0,0013090698	-0,0013285187	-0,00060289778
3,1640625	1	0,22031546	-0,0060914084	-35,794556	0,0021211465	0,002045607	0,0031897877
3,1738281	1	0,21232128	-0,026056543	-35,392475	-0,0011700725	-0,0012337039	-0,00047756592
3,1835938	1	0,21043539	-0,10941066	-34,472755	0,0021483861	0,0020423026	0,0031821744
3,1933594	1	0,21048546	-0,18087476	-33,864567	-0,0009271212	-0,0010849866	-0,00032237149
3,203125	1	0,19861937	-0,23443344	-34,063862	0,0018182431	0,0016877373	0,0028032062
3,2128906	1	0,20329237	-0,31514728	-33,68259	-0,00066055852	-0,00074323744	4,4336048e-05
3,2226563	1	0,18945694	-0,38955286	-32,305164	0,0017652118	0,0014640727	0,0025513358
3,2324219	1	0,19678354	-0,5018782	-32,639832	-0,00033977913	-0,00037173842	0,00040462779
3,2421875	1	0,17660618	-0,60076898	-32,0289	0,0011870513	0,0010323778	0,0020624492
3,2519531	1	0,1792264	-0,62647462	-30,90933	-1,7692582e-05	-1,6672711e-05	0,00078722049
3,2617188	1	0,17403603	-0,72324204	-30,71825	0,0012027377	0,0009422609	0,00205018
3,2714844	1	0,17068148	-0,80961698	-30,242884	3,4950644e-05	7,5527932e-05	0,00081431877
3,28125	1	0,16201973	-0,86855793	-29,776209	0,00088170322	0,00071683538	0,0017184762
3,2910156	1	0,16325474	-0,93857032	-29,049414	7,2824187e-05	0,00015728176	0,00093264767
3,3007813	1	0,15100479	-0,96157974	-27,979603	0,00084582862	0,00064382493	0,0016396943
3,3105469	1	0,15919924	-1,0315013	-28,441782	0,00042101339	0,0003802625	0,001188176
3,3203125	1	0,13950586	-1,0864204	-28,347904	0,00049951248	0,00035501478	0,0012899811
3,3300781	1	0,15671253	-1,12868	-26,736706	0,00078767829	0,00070734601	0,0016749934
3,3398438	1	0,12547016	-1,2250406	-26,750704	7,387418e-05	2,0778971e-05	0,0009031418
3,3496094	1	0,14689922	-1,2872574	-26,043831	0,0013307636	0,0012027575	0,0021881359
3,359375	1	0,11670828	-1,354743	-26,396206	-0,00057047326	-0,00070375286	0,00011524651
3,3691406	1	0,13237953	-1,4306897	-26,399055	0,0017969531	0,0015327279	0,0026257066
3,3789063	1	0,10395765	-1,4782236	-24,831528	-0,00085529237	-0,0008892715	-0,00015257217
3,3886719	1	0,11458874	-1,5943716	-25,491211	0,0019619525	0,0017916599	0,002951727
3,3984375	1	0,099518299	-1,6817498	-25,042835	-0,0010037743	-0,0010513577	-0,00032667944
3,4082031	1	0,10407448	-1,7073758	-24,573952	0,0020220091	0,0018759513	0,0030290496
3,4179688	1	0,089571476	-1,7677635	-25,19519	-0,00096202543	-0,0010514598	-0,00027488422
3,4277344	1	0,099701881	-1,8093615	-24,357811	0,0020335657	0,0018451629	0,0029772567
3,4375	1	0,077488422	-1,86573	-24,486166	-0,0011484483	-0,0012177886	-0,00046747533
3,4472656	1	0,089554787	-1,9295242	-24,68638	0,0021333927	0,0019998769	0,003102954
3,4570313	1	0,064220428	-1,9400364	-23,924326	-0,0013096594	-0,0013408019	-0,00054156466
3,4667969	1	0,080826283	-2,0110807	-24,10479	0,002361214	0,0023408351	0,0034604422
3,4765625	1	0,057160854	-2,0932419	-23,209742	-0,001676211	-0,0016866996	-0,00098941522
3,4863281	1	0,067958832	-2,1411436	-22,943336	0,0026577257	0,0025488855	0,0036988931
3,4960938	1	0,051870346	-2,1843436	-22,141161	-0,0017159791	-0,001760444	-0,0010181321
3,5058594	1	0,050718784	-2,2151258	-20,585144	0,0025813796	0,0025173051	0,003666213
3,515625	1	0,038468838	-2,2931535	-19,877794	-0,0017059951	-0,001786278	-0,0010003144
3,5253906	1	0,032176971	-2,3336296	-18,380424	0,0025209198	0,0025261494	0,0036351262
3,5351563	1	0,02623558	-2,3368073	-16,977991	-0,0014950862	-0,001544092	-0,00072575232
3,5449219	1	0,020227432	-2,4035618	-16,327082	0,0023309444	0,002311741	0,0033637176
3,5546875	1	0,0060749054	-2,4478228	-15,67103	-0,0014577199	-0,0015715602	-0,00076736382
3,5644531	1	-0,00056743622	-2,4845135	-15,174821	0,0023147587	0,0022755505	0,0034245525
3,5742188	1	-0,012199879	-2,537858	-14,500274	-0,0012545587	-0,0013303919	-0,00059581856
3,5839844	1	-0,019109249	-2,5333664	-13,503665	0,0021534646	0,0020324967	0,0031323591
3,59375	1	-0,032994747	-2,5791991	-14,425702	-0,0010942139	-0,0011865549	-0,0004159988
3,6035156	1	-0,042390823	-2,6377039	-15,110196	0,0020903046	0,0019954946	0,0031005298
3,6132813	1	-0,050501823	-2,6747184	-15,787147	-0,00094018201	-0,0010092651	-0,00027191214
3,6230469	1	-0,072264671	-2,7081301	-17,959206	0,001815986	0,0016509561	0,0027825825
3,6328125	1	-0,0720644	-2,7355537	-19,853823	-0,00058485288	-0,00061921438	0,00015274243
3,6425781	1	-0,097315311	-2,7880161	-21,319984	0,001609296	0,0013243274	0,0024023703
3,6523438	1	-0,097532272	-2,9115951	-22,025154	-0,00031233672	-0,00036074955	0,00043696607
3,6621094	1	-0,12318373	-2,9131727	-22,475933	0,001183804	0,0010130703	0,0020619028
3,671875	1	-0,13081074	-2,9621875	-24,220905	-2,0149309e-05	-5,8852311e-05	0,00075137068
3,6816406	1	-0,14629841	-3,0317268	-25,676004	0,001176206	0,00089064671	0,0019625274
3,6914063	1	-0,1566124	-3,0589852	-27,857395	1,6781123e-05	7,107461e-05	0,00088990445
3,7011719	1	-0,17415285	-3,103991	-31,596813	0,00098420004	0,00076367869	0,00177389
3,7109375	1	-0,18398285	-3,1204348	-34,185425	0,00014916834	0,00014810823	0,00094661926
3,7207031	1	-0,20372629	-3,1817715	-37,416286	0,00080176332	0,00063101016	0,0016135938
3,7304688	1	-0,20467758	-3,2157047	-41,222675	0,00047168357	0,00040595609	0,0012790075
3,7402344	1	-0,23889065	-3,1808777	-43,603611	0,00047443973	0,0003936475	0,0011723572
3,75	1	-0,23011208	-3,2330432	-45,376049	0,00083947397	0,00073449308	0,0017094759
3,7597656	1	-0,26774645	-3,2781959	-45,56942	-0,00012172379	-5,9269078e-05	0,00071034447
3,7695313	1	-0,2561307	-3,2494128	-44,047432	0,0014457785	0,0012644766	0,0023497387
3,7792969	1	-0,2977705	-3,3082416	-40,552288	-0,0006431854	-0,00073207356	3,6688289e-05
3,7890625	1	-0,29294729	-3,3019814	-38,128941	0,0017693865	0,0015940225	0,0026561634
3,7988281	1	-0,33079863	-3,3366475	-39,228119	-0,00085450208	-0,00095383858	-0,00023408356
3,8085938	1	-0,33425331	-3,3653951	-40,703693	0,0020149469	0,001861274	0,0029247538
3,8183594	1	-0,36374331	-3,3425467	-40,90897	-0,0010034709	-0,001070698	-0,00034932978
3,828125	1	-0,37227154	-3,3785815	-43,459915	0,0020087368	0,0018765796	0,0030112457
3,8378906	1	-0,40156126	-3,4350443	-44,475441	-0,00094366382	-0,0010322798	-0,00028504292
3,8476563	1	-0,40857077	-3,4535925	-45,84996	0,002049834	0,0019123571	0,0030403098
3,8574219	1	-0,44500351	-3,4558773	-47,424751	-0,0011645685	-0,0012294365	-0,0005229449
3,8671875	1	-0,44897556	-3,4178588	-47,828369	0,0021722603	0,0020730484	0,0031897016
3,8769531	1	-0,48861265	-3,4725082	-48,375988	-0,0013141844	-0,0013437758	-0,00062801264
3,8867188	1	-0,48749447	-3,5362792	-48,648872	0,002425489	0,0024103143	0,0035074782
3,8964844	1	-0,5303359	-3,519022	-47,870247	-0,0017166112	-0,001778617	-0,00094473449
3,90625	1	-0,5333066	-3,560194	-47,6702	0,002717451	0,0026369155	0,0037757775
3,9160156	1	-0,56897163	-3,584583	-46,344631	-0,0016773592	-0,001669624	-0,000940889
3,9257813	1	-0,58147192	-3,635581	-44,282879	0,0025468851	0,0024800759	0,003645699
3,9355469	1	-0,60944319	-3,7166708	-41,207867	-0,0017166979	-0,0017807384	-0,00097682117
3,9453125	1	-0,6323576	-3,724	-38,455643	0,0025684403	0,0025213493	0,0036060344
3,9550781	1	-0,64784527	-3,8028152	-36,156849	-0,0013721588	-0,0014503567	-0,0006917541
3,9648438	1	-0,65425396	-3,9009671	-32,215313	0,0023215481	0,0022758164	0,0034217732
3,9746094	1	-0,68177462	-3,9788289	-27,732504	-0,0014753125	-0,0015359629	-0,00077278266
3,984375	1	-0,68941832	-4,0385976	-24,058046	0,0022862775	0,0022422944	0,0033955669
3,9941406	1	-0,70725918	-4,0672626	-19,680597	-0,0013154499	-0,001354316	-0,00063577783
4,0039063	1	-0,71149826	-4,1303487	-16,476671	0,0021390799	0,0020244429	0,0031706542
4,0136719	1	-0,7303071	-4,2045083	-14,799619	-0,0010475799	-0,0011226266	-0,00041514926
4,0234375	1	-0,73276043	-4,235724	-10,978253	0,0021027436	0,0019727282	0,0031145164
4,0332031	1	-0,73152542	-4,279016	-10,482967	-0,00091874483	-0,0010092392	-0,00018554478
4,0429688	1	-0,74532747	-4,3294649	-8,7138548	0,001788274	0,0016289806	0,0027323037
4,0527344	1	-0,73528051	-4,3466167	-7,4781384	-0,00044560328	-0,0005567678	0,00024883731
4,0625	1	-0,74297428	-4,3797522	-6,206883	0,001567303	0,0012725629	0,0022931108
4,0722656	2	-0,74455976	-4,369524	-4,8497972	-0,00030416244	-0,00035289311	0,00043516367
4,0820313	2	-0,75774431	-4,3980575	-4,9840474	0,0012411966	0,00099538558	0,0020711175
4,0917969	2	-0,75285435	-4,4503622	-3,9220321	-1,3233148e-05	3,8013386e-05	0,00082940783
4,1015625	2	-0,74489355	-4,4422259	-2,7491803	0,0011105002	0,00089865766	0,0019654864
4,1113281	2	-0,753088	-4,4414759	-3,0727777	3,4242767e-05	6,0653401e-05	0,00083006907
4,1210938	2	-0,75597525	-4,4547935	-2,0621438	0,00094353082	0,00077962573	0,0017333879
4,1308594	2	-0,75320482	-4,4807692	-0,94681978	0,00015965386	0,00024739013	0,0010087149
4,140625	2	-0,76408625	-4,5207319	-0,43985432	0,0007128336	0,00056211383	0,001506057
4,1503906	2	-0,76039791	-4,5103517	-0,50073493	0,0004917226	0,00040416155	0,00133837
4,1601563	2	-0,77042818	-4,5316701	-0,41968191	0,00041258466	0,00033049218	0,001181278
4,1699219	2	-0,75572491	-4,5507722	0,19356608	0,0009121623	0,00079759676	0,0017855716
4,1796875	2	-0,78009129	-4,5336428	2,5260541	-0,00017204336	-0,00022396314	0,00060950394
4,1894531	2	-0,74938297	-4,5512877	0,065462664	0,0015214655	0,0013067327	0,0024309452
4,1992188	2	-0,78643322	-4,5547462	0,53836966	-0,00066610496	-0,00079170405	2,04565e-05
4,2089844	2	-0,76230049	-4,5358381	0,13332814	0,0018379675	0,0016515474	0,0027685366
4,21875	2	-0,78024149	-4,554019	-0,33348799	-0,00094484485	-0,0010518038	-0,00026096794
4,2285156	2	-0,7716465	-4,5258722	-0,61034226	0,002074094	0,0019329403	0,0030244952
4,2382813	2	-0,77396631	-4,5225801	-2,2656565	-0,00098031666	-0,0010732304	-0,00040171668
4,2480469	2	-0,76810837	-4,5619793	-1,7940626	0,0020093704	0,0018631116	0,0030220097
4,2578125	2	-0,77763796	-4,5406699	-0,81726348	-0,0010040409	-0,001074139	-0,00030595314
4,2675781	2	-0,76195002	-4,5269065	-1,9576774	0,0020864087	0,0019380789	0,0030452288
4,2773438	2	-0,77471733	-4,4953852	-3,0545051	-0,0011924859	-0,0012709729	-0,00050109258
4,2871094	2	-0,76822519	-4,5007982	-3,6453176	0,0022397793	0,0020900192	0,0031446181
4,296875	2	-0,78062534	-4,5171494	-3,3628197	-0,0013609518	-0,0014269589	-0,00067401183
4,3066406	2	-0,7638526	-4,4751301	-3,4906995	0,0024959743	0,0024639957	0,0035385406
4,3164063	2	-0,77411652	-4,4814596	-4,8561673	-0,0016538922	-0,0017849404	-0,0010050571
4,3261719	2	-0,75983047	-4,5119758	-5,2826943	0,0026955679	0,0026741286	0,0037712706
4,3359375	2	-0,77596903	-4,5023842	-4,6259446	-0,0016054276	-0,0017574355	-0,00094845658
4,3457031	2	-0,76690674	-4,4871612	-5,9723573	0,0025651446	0,0025359185	0,0036346188
4,3554688	2	-0,78060865	-4,4566541	-6,1427336	-0,0016916207	-0,0017192097	-0,00092230941
4,3652344	2	-0,7763195	-4,4515014	-6,6177359	0,0024834182	0,0024526927	0,003550445
4,375	2	-0,76528788	-4,4879861	-5,6326947	-0,0013558901	-0,0013976662	-0,00067971996
4,3847656	2	-0,77421665	-4,4680796	-5,4650011	0,0023586962	0,0022959614	0,0034248868
4,3945313	2	-0,76677322	-4,4509149	-6,4032154	-0,0014595398	-0,0014790108	-0,000749889
4,4042969	2	-0,76255083	-4,444355	-7,3163676	0,0023272808	0,0022175512	0,0033564912
4,4140625	2	-0,77683687	-4,4054608	-6,5001378	-0,0012172399	-0,0013446842	-0,00062408013
4,4238281	2	-0,76717377	-4,4052758	-6,1533508	0,0020483136	0,0020423839	0,0031650078
4,4335938	2	-0,77017784	-4,3634009	-5,5250711	-0,0010767791	-0,0011121638	-0,0003701821
4,4433594	2	-0,76954365	-4,341186	-6,3072424	0,0020850713	0,0019666047	0,0031164938
4,453125	2	-0,75879574	-4,3393936	-5,764123	-0,00086970429	-0,00091541372	-0,00017418963
4,4628906	2	-0,76689005	-4,287909	-6,0474315	0,0016900649	0,0015391965	0,0026075114
4,4726563	2	-0,75580835	-4,2595906	-6,6792593	-0,00041237735	-0,00046286688	0,00032809243
4,4824219	2	-0,75617552	-4,2262049	-6,200345	0,0015351821	0,0012272998	0,0022765102
4,4921875	2	-0,74976683	-4,1915746	-6,3863955	-0,00025413808	-0,00032118362	0,00041726409
4,5019531	2	-0,75465679	-4,2006249	-7,1742945	0,0011046481	0,00094057963	0,0019168002
4,5117188	2	-0,74502707	-4,1658168	-6,8848114	-5,1336974e-06	3,4778059e-05	0,00084508356
4,5214844	2	-0,73985338	-4,1170483	-8,9534931	0,0011831075	0,00094445312	0,0020034977
4,53125	2	-0,74733019	-4,1092954	-10,430999	1,362816e-05	4,2613246e-05	0,00082404644
4,5410156	2	-0,73961973	-4,0949764	-10,593748	0,00090392941	0,00074237498	0,0017582979
4,5507813	2	-0,73454618	-4,0928063	-12,293514	0,00023361834	0,00026392983	0,0010800443
4,5605469	2	-0,74087143	-4,0545707	-13,581616	0,00073422067	0,00055817817	0,0015304198
4,5703125	2	-0,73007345	-4,0203881	-14,596218	0,0005492022	0,00043387539	0,0013282663
4,5800781	2	-0,74007034	-4,0200553	-16,061655	0,00030248382	0,00021298212	0,0010626372
4,5898438	2	-0,7084775	-3,974309	-17,363615	0,0010768141	0,00090754253	0,0019240355
4,5996094	2	-0,72530031	-3,9381394	-19,345768	-0,000248036	-0,00025616653	0,00056349818
4,609375	2	-0,7005167	-3,9285741	-21,556103	0,0015747584	0,0013910594	0,0024700745
4,6191406	2	-0,71435213	-3,8817489	-22,760109	-0,00076780003	-0,00082719419	-7,6440047e-05
4,6289063	2	-0,68768263	-3,8670478	-25,153728	0,0019018222	0,0016852332	0,0027844089
4,6386719	2	-0,6972456	-3,8115416	-27,051168	-0,00091735588	-0,0010625947	-0,00024227251
4,6484375	2	-0,67877054	-3,7915304	-29,732483	0,0019398032	0,0018569833	0,0029433989
4,6582031	2	-0,68434477	-3,8137097	-31,91404	-0,0010047401	-0,0010466315	-0,00029817369
4,6679688	2	-0,65947771	-3,762079	-33,356678	0,0020562659	0,0019365684	0,0030350408
4,6777344	2	-0,6579423	-3,6946695	-35,338692	-0,00099568302	-0,0010886755	-0,000286086
4,6875	2	-0,63457727	-3,6358056	-37,625389	0,002068735	0,0019715754	0,0031122547
4,6972656	2	-0,63362598	-3,6072075	-38,850346	-0,0012078598	-0,0013185734	-0,00057387195
4,7070313	2	-0,60478687	-3,6295078	-40,355541	0,0021980777	0,0021273713	0,0032224299
4,7167969	2	-0,60950994	-3,5636241	-42,124176	-0,0014539723	-0,0014460676	-0,00076219178
4,7265625	2	-0,57185888	-3,4729898	-43,741383	0,0025157409	0,0024461385	0,0035778864
4,7363281	2	-0,57149172	-3,48017	-44,739441	-0,0017617889	-0,0017678376	-0,0010328307
4,7460938	2	-0,54081678	-3,4872069	-44,27718	0,0027296578	0,0026856505	0,0037557106
4,7558594	2	-0,52891731	-3,4731219	-45,715794	-0,0016447335	-0,0016794836	-0,00092950126
4,765625	2	-0,5041337	-3,4104786	-45,628288	0,0025123076	0,0024687587	0,0036206029
4,7753906	2	-0,48622608	-3,3852463	-44,656208	-0,0017027692	-0,0017435134	-0,00095214549
4,7851563	2	-0,46456337	-3,3702438	-43,271152	0,0024726233	0,0024137001	0,0034899153
4,7949219	2	-0,43969631	-3,3531482	-42,061508	-0,0013440013	-0,001428245	-0,00065020635
4,8046875	2	-0,40838718	-3,3308303	-40,291531	0,0023961898	0,0022921867	0,0034073039
4,8144531	2	-0,38692474	-3,2943318	-36,860287	-0,0014763268	-0,001516915	-0,00076371332
4,8242188	2	-0,35362959	-3,2267582	-30,15954	0,0023359719	0,0022949819	0,0033701102
4,8339844	2	-0,32727718	-3,1748052	-23,694159	-0,0012647107	-0,0013374434	-0,00055387383
4,84375	2	-0,2949667	-3,0400651	-17,021774	0,0020807364	0,0020015121	0,0031179914
4,8535156	2	-0,26389122	-2,9318352	-7,5957923	-0,0010540193	-0,0011331965	-0,00037488411
4,8632813	2	-0,23590326	-2,8773108	3,0361209	0,0020856704	0,0019587586	0,0030412204
4,8730469	2	-0,19613266	-2,7100053	12,884941	-0,00075638591	-0,00090227218	-9,8657911e-05
4,8828125	2	-0,18026114	-2,5242023	22,236128	0,0016791704	0,0014994964	0,0025443649
4,8925781	2	-0,13943911	-2,3763106	31,022905	-0,00035760837	-0,00037873731	0,0002901195
4,9023438	2	-0,12635469	-2,2237949	38,536667	0,001507619	0,001214828	0,0023418714
4,9121094	2	-0,092258453	-2,298053	32,987705	-0,00020185726	-0,00024230656	0,00056662248
4,921875	2	-0,087385178	-1,9395165	-3,0281301	0,0010539084	0,00090734777	0,0019110588
4,9316406	2	-0,068626404	-2,118329	-1,3606902	3,5247285e-05	-3,4876139e-05	0,00082573184
4,9414063	2	-0,051453114	-2,2531855	0,73165631	0,0011781955	0,00093358051	0,0019711356
4,9511719	2	-0,033812523	-1,9689775	3,2280943	6,4768756e-05	5,8371079e-05	0,00087317964
4,9609375	2	-0,020477772	-1,6594357	4,7353282	0,00089687831	0,00072241749	0,0017168203
4,9707031	2	-0,00036716461	-1,66952	6,9355779	0,0002046064	0,00027501883	0,0011004515
4,9804688	2	0,0040555	-1,7358036	11,278801	0,00068898994	0,00054870662	0,0015340976
4,9902344	2	0,039386749	-1,5887479	15,308847	0,00058072602	0,00049747573	0,0013931427
5	2	0,02815485	-1,2395544	16,733437	0,00019477331	0,0001300672	0,0010106608
5,0097656	2	0,068893433	-1,1088113	14,074472	0,0010752113	0,00092546979	0,0019573336
5,0195313	2	0,055658817	-1,3569192	0,45304185	-0,00020956075	-0,00029496514	0,00059385726
5,0292969	2	0,092992783	-1,3046063	-17,510187	0,0016499063	0,0015143229	0,0025084668
5,0390625	2	0,083179474	-1,2156911	-16,351109	-0,00074118457	-0,00089600461	-0,00014109915
5,0488281	2	0,11001587	-0,99784297	-17,182762	0,0018757955	0,0017254201	0,0028263859
5,0585938	2	0,10899782	-0,84299761	-17,073992	-0,00091324712	-0,00098843547	-0,00025793037
5,0683594	2	0,13428211	-0,76969063	-17,658268	0,0019848731	0,0018519565	0,0029220716
5,078125	2	0,13513327	-0,57639331	-16,353401	-0,0010239067	-0,0010690449	-0,00032529701
5,0878906	2	0,15601158	-0,33591259	-15,220531	0,0020509355	0,0018545159	0,0029992205
5,0976563	2	0,15778065	-0,19381866	-15,956573	-0,00097378035	-0,0010442624	-0,00029398798
5,1074219	2	0,17462015	-0,1335416	-15,454329	0,002090303	0,0020417848	0,0031457297
5,1171875	2	0,16213655	-0,14591831	-15,945649	-0,0012520163	-0,0012785023	-0,00059100421
5,1269531	2	0,17994404	-0,11028349	-16,055368	0,0022415642	0,0021219975	0,0032693993
5,1367188	2	0,16005039	-0,031371787	-14,969464	-0,0014333766	-0,0014683341	-0,00074442971
5,1464844	2	0,17986059	-0,079549849	-14,731194	0,0025100051	0,002489368	0,003594511
5,15625	2	0,16453981	-0,12412649	-14,107637	-0,0017728963	-0,0018377522	-0,0010563703
5,1660156	2	0,18049479	-0,08598268	-14,861506	0,0027933212	0,0027115087	0,0037908028
5,1757813	2	0,17915964	0,015045516	-15,16384	-0,0016346845	-0,0016851437	-0,00091322727
5,1855469	2	0,19486427	0,2024928	-14,77844	0,0025430219	0,0024622332	0,0036009643
5,1953125	2	0,19998789	0,35992339	-15,560193	-0,0016458764	-0,0017171081	-0,00094150368
5,2050781	2	0,21308899	0,5213421	-15,953556	0,0024533428	0,002374758	0,0035394682
5,2148438	2	0,22263527	0,70495212	-16,730083	-0,0013999126	-0,001423169	-0,00069286121
5,2246094	2	0,23495197	0,82632208	-18,242626	0,0022903965	0,002253979	0,0033961516
5,234375	2	0,23733854	0,93977004	-17,594173	-0,0013001824	-0,0013652602	-0,00065405562
5,2441406	2	0,24539948	0,98272169	-18,498777	0,002311405	0,0022125635	0,0033467487
5,2539063	2	0,24121046	0,95907354	-19,66062	-0,0012203666	-0,0012595118	-0,00059890241
5,2636719	2	0,24111032	0,9507224	-19,614183	0,0021139334	0,001983468	0,0031460368
5,2734375	2	0,24151087	0,91169512	-19,271952	-0,0010376169	-0,0011241749	-0,00038343976
5,2832031	2	0,24019241	0,93037117	-20,247885	0,0020141527	0,0018976486	0,0029741584
5,2929688	2	0,25040627	0,9919703	-20,263754	-0,00078302569	-0,00085285294	-5,3975964e-05
5,3027344	2	0,24072647	1,0199609	-20,348606	0,0016520426	0,0015353686	0,0026112397
5,3125	2	0,25993586	1,0946771	-20,574219	-0,00038511271	-0,00042526182	0,00038602215
5,3222656	2	0,26275635	1,2353623	-21,263519	0,0014579428	0,0011420436	0,0022695288
5,3320313	2	0,28066397	1,4390599	-23,266151	-0,00015600817	-0,00018962775	0,0006026054
5,3417969	2	0,28460264	1,6476049	-25,306419	0,0010840523	0,00090034341	0,0019325726
5,3515625	2	0,2966857	1,6373913	-36,4175	2,7404167e-05	2,1859887e-06	0,00076747895
5,3613281	2	0,30446291	1,6193631	-41,028244	0,0011219564	0,00089406333	0,0019071593
5,3710938	2	0,3129077	1,9739975	-41,359917	6,6900466e-05	0,00015483747	0,00096453226
5,3808594	2	0,31097174	1,9628187	-41,652416	0,00090581883	0,00072929589	0,0017197991
5,390625	2	0,31729698	1,8004636	-40,540218	0,00020300518	0,00024930356	0,0010751538
5,4003906	2	0,30571461	1,7660793	-41,093201	0,00067457213	0,00049812981	0,0014802795
5,4101563	2	0,32504082	1,9013878	-41,249165	0,00069618406	0,00056666788	0,0015244863
5,4199219	2	0,29943943	2,0071993	-41,793034	0,00019286766	5,3147523e-05	0,00096371851
5,4296875	2	0,32841206	1,8874671	-41,401516	0,0010772698	0,00098893663	0,0019802609
5,4394531	2	0,30791759	1,8702719	-41,37154	-0,00031703705	-0,00034166762	0,00043903958
5,4492188	2	0,34213066	2,0975327	-40,937187	0,0016830591	0,0014955633	0,0026053742
5,4589844	2	0,33144951	2,3653536	-41,722015	-0,00080554781	-0,000896335	-0,00011503202
5,46875	2	0,35571575	2,5374408	-41,112759	0,0019322478	0,0017066658	0,0028397541
5,4785156	2	0,35072565	2,557725	-42,858875	-0,00091140415	-0,00097572582	-0,0003405672
5,4882813	2	0,36761522	2,6039817	-43,526554	0,001945587	0,0018366976	0,0029642319
5,4980469	2	0,36112309	2,7622266	-43,77639	-0,0010288248	-0,0011202832	-0,00032885582
5,5078125	2	0,37070274	2,8091178	-44,297745	0,0019830978	0,001896975	0,0030118343
5,5175781	2	0,36154032	2,7483664	-43,999962	-0,00094240933	-0,00098447967	-0,00027418777
5,5273438	2	0,37595987	2,7033041	-44,037037	0,00212394	0,0020247097	0,0031369261
5,5371094	2	0,35831928	2,7026479	-44,126808	-0,0012578993	-0,0013027287	-0,00060313731
5,546875	2	0,37572622	2,7726598	-43,112541	0,0022582638	0,0021833677	0,003288859
5,5566406	2	0,36118984	2,7547772	-43,386883	-0,0015454688	-0,0014892874	-0,00077731733
5,5664063	2	0,38358688	2,7493603	-43,127209	0,0025787042	0,0024928423	0,0036384042
5,5761719	2	0,36748171	2,8688035	-44,214931	-0,0017651271	-0,0018087415	-0,0010527804
5,5859375	2	0,38931131	3,0136647	-44,141701	0,0026635989	0,0026758164	0,0037901928
5,5957031	2	0,39403439	3,1881652	-44,008511	-0,0015958968	-0,0016404724	-0,00091402151
5,6054688	2	0,40776968	3,3225763	-44,671577	0,0025174497	0,0025087497	0,0035772552
5,6152344	2	0,40857077	3,4084361	-46,19915	-0,0015878222	-0,0016841177	-0,00084585103
5,625	2	0,41661501	3,5084276	-45,61496	0,0024290767	0,0023880017	0,0034599975
5,6347656	2	0,41753292	3,5139608	-46,667114	-0,0013331095	-0,0013576222	-0,00063898304
5,6445313	2	0,42467594	3,4985924	-46,027683	0,0022870649	0,0022564374	0,0033492094
5,6542969	2	0,41908503	3,517127	-46,40498	-0,0014194323	-0,0014858762	-0,00073049072
5,6640625	2	0,42315722	3,4990356	-46,504921	0,0022704457	0,0023002259	0,0033707316
5,6738281	2	0,41736603	3,4860196	-45,47459	-0,0012879809	-0,0012969733	-0,00060933613
5,6835938	2	0,42065382	3,4778237	-45,531055	0,0021086552	0,001980819	0,0031271342
5,6933594	2	0,42048693	3,4840012	-45,592022	-0,0009873081	-0,0010992227	-0,00033853401
5,703125	2	0,41903496	3,5586493	-46,003906	0,0020255221	0,0018554337	0,002978181
5,7128906	2	0,43193579	3,6240723	-46,889179	-0,00076819788	-0,00089232856	-6,9632952e-05
5,7226563	2	0,42896509	3,6963663	-46,422638	0,0015890078	0,0014572861	0,0024921312
5,7324219	2	0,45258045	3,8276944	-47,627285	-0,00028900293	-0,00035838806	0,00045607914
5,7421875	2	0,44710636	3,959754	-47,907215	0,0014146958	0,0011236169	0,0021489833
5,7519531	2	0,46454668	4,0968204	-48,37104	-0,00020436288	-0,00022479362	0,00061500294
5,7617188	2	0,45892239	4,1214309	-48,117294	0,0011319439	0,00087881292	0,0019362406
5,7714844	2	0,46371222	4,0828218	-48,745907	-4,3816544e-05	3,2148673e-05	0,00083050819
5,78125	2	0,464046	4,1117415	-48,66354	0,0010645308	0,00085200364	0,0018578509
5,7910156	2	0,4676342	4,1110039	-49,401627	8,0439131e-05	0,00013883735	0,00097007374
5,8007813	2	0,45990705	4,088727	-49,074089	0,00095501682	0,0007111553	0,0017598553
5,8105469	2	0,46785116	4,0734339	-47,812023	0,00029588802	0,00031494565	0,0011700632
5,8203125	2	0,45311451	4,0643649	-49,318813	0,00051349087	0,00046293106	0,0013295424
5,8300781	2	0,47409296	4,0838757	-49,57658	0,00070327776	0,00061363168	0,0015057763
5,8398438	2	0,45112848	4,0751514	-49,238876	0,00017716266	0,00014807156	0,00092345232
5,8496094	2	0,48091888	4,1047969	-49,411064	0,0011834461	0,0010120305	0,0020695135
5,859375	2	0,45822144	4,2131739	-48,482128	-0,00040213583	-0,00044641944	0,00033282573
5,8691406	2	0,49348593	4,3060193	-49,603291	0,0017137881	0,0015291176	0,0026149326
5,8789063	2	0,47656298	4,3979812	-49,656487	-0,0008289917	-0,00092380203	-0,00012680772
5,8886719	2	0,49954414	4,472415	-49,022705	0,0019129827	0,0017670635	0,002880322
5,8984375	2	0,48938036	4,4946713	-49,751766	-0,00095675269	-0,0011008997	-0,00032154261
5,9082031	2	0,49822569	4,5369487	-49,519085	0,0019635526	0,0018015349	0,002905786
5,9179688	2	0,49186707	4,5300913	-51,077587	-0,001079506	-0,0011070153	-0,00035599252
5,9277344	2	0,49924374	4,4869456	-51,538116	0,0020061061	0,0019162511	0,0029892442
5,9375	2	0,49123287	4,467454	-50,35297	-0,0010311053	-0,0010296119	-0,00032763463
5,9472656	2	0,50483465	4,4449883	-50,653629	0,0021363767	0,0019920133	0,0031194328
5,9570313	2	0,48851252	4,4628525	-50,417229	-0,0012963867	-0,0013356445	-0,00058667414
5,9667969	2	0,50828934	4,445322	-51,216141	0,00224435	0,0022287637	0,003316991
5,9765625	2	0,48671007	4,4184556	-51,214851	-0,0015185893	-0,0015158257	-0,00075803255
5,9863281	2	0,50949097	4,4760122	-50,607471	0,0025286456	0,0025163684	0,0036237577
5,9960938	2	0,49497128	4,5328941	-52,296425	-0,0018280466	-0,0018005162	-0,0010886113
6,0058594	2	0,5125618	4,5798697	-52,052402	0,0027417699	0,0027097932	0,0038087473
6,015625	2	0,51156044	4,6412086	-51,593548	-0,0016399474	-0,001649969	-0,00086956075
6,0253906	2	0,52007198	4,6741147	-52,291759	0,0025135612	0,0024749022	0,0035593265
6,0351563	2	0,52152395	4,7213998	-52,377365	-0,0016307939	-0,0016705617	-0,00093221606
6,0449219	2	0,5206728	4,7339458	-52,433804	0,0023841762	0,0023185587	0,0034993235
6,0546875	2	0,51932096	4,7120242	-52,235851	-0,0013247461	-0,0014203291	-0,00064590364
6,0644531	2	0,52471161	4,717535	-51,022461	0,0022644894	0,002212401	0,0033014005
6,0742188	3	0,52209139	4,6856694	-52,291622	-0,0013758745	-0,0013946129	-0,00070709852
6,0839844	3	0,52337646	4,652307	-51,753559	0,0022934021	0,002265898	0,0034021637
6,09375	3	0,52093983	4,6446347	-52,075283	-0,001286117	-0,0013306511	-0,00054758013
6,1035156	3	0,5228591	4,6114101	-52,142033	0,0020840955	0,002006476	0,0031103408
6,1132813	3	0,52424431	4,629066	-51,834641	-0,0010227324	-0,0010484417	-0,00029748859
6,1230469	3	0,5195713	4,6294627	-52,132645	0,0020296979	0,0018509737	0,0029021853
6,1328125	3	0,53410769	4,6105876	-51,340385	-0,00067085022	-0,00077539345	-1,8001301e-05
6,1425781	3	0,51952124	4,6498294	-51,151569	0,001538804	0,0013847123	0,002448923
6,1523438	3	0,53853035	4,6777925	-52,499802	-0,0002792188	-0,00031016883	0,00047581809
6,1621094	3	0,53066969	4,7197232	-53,122883	0,0014482837	0,0011299669	0,0022357446
6,171875	3	0,54128408	4,7288551	-52,209366	-0,00012801691	-0,0001542212	0,00057681277
6,1816406	3	0,53614378	4,6848035	-52,480827	0,0010879425	0,00084754342	0,0018740855
6,1914063	3	0,53534269	4,7055321	-51,680523	-4,8069342e-06	2,9458752e-05	0,00083306502
6,2011719	3	0,53744555	4,716002	-52,538136	0,0011325722	0,00089816743	0,0019293235
6,2109375	3	0,54165125	4,6755552	-52,683533	2,5908594e-05	8,9153618e-05	0,00090473972
6,2207031	3	0,53616047	4,6542139	-51,423393	0,00091313763	0,00072403171	0,001723609
6,2304688	3	0,54322004	4,6219201	-52,10244	0,00029546718	0,00033576944	0,0012221152
6,2402344	3	0,53061962	4,6322074	-51,275566	0,00068946998	0,00057065929	0,0014980293
6,25	3	0,54981232	4,6261859	-51,690247	0,00072868657	0,00057543442	0,0015299113
6,2597656	3	0,5237937	4,5856657	-51,83028	9,2523478e-05	-7,7525328e-06	0,00080061099
6,2695313	3	0,54792643	4,5943837	-50,756142	0,0012545444	0,0010219911	0,0021016973
6,2792969	3	0,52402735	4,5806742	-51,687702	-0,00046499475	-0,00041692911	0,00034238707
6,2890625	3	0,5478096	4,5487046	-52,033401	0,0017454019	0,0014896708	0,0026215208
6,2988281	3	0,52898407	4,5445461	-50,478222	-0,00081718253	-0,00089525932	-0,0001802147
6,3085938	3	0,54106712	4,5032086	-51,062473	0,0019117615	0,0017509253	0,0029081178
6,3183594	3	0,53213835	4,5211406	-50,811066	-0,00098657585	-0,0010877189	-0,00030895026
6,328125	3	0,54158449	4,5391927	-52,220852	0,0019754546	0,0018418297	0,0029583038
6,3378906	3	0,53090334	4,4944715	-51,672615	-0,00102638	-0,001078336	-0,00037071848
6,3476563	3	0,54245234	4,4819365	-50,633625	0,0020301216	0,0018467951	0,0030077803
6,3574219	3	0,5292511	4,4700823	-52,073357	-0,0010331256	-0,0011218602	-0,00032714423
6,3671875	3	0,54457188	4,479867	-51,918682	0,0021693001	0,0020383294	0,0032180173
6,3769531	3	0,52746534	4,4806414	-51,301464	-0,0013050487	-0,001361507	-0,00065212022
6,3867188	3	0,54508924	4,4390559	-52,246136	0,0023136649	0,0022080471	0,0033289418
6,3964844	3	0,52454472	4,4389877	-51,455441	-0,0015220549	-0,0015777471	-0,00078905578
6,40625	3	0,54131746	4,4394984	-52,8232	0,002598478	0,0025447062	0,0036268837
6,4160156	3	0,52497864	4,4000454	-53,176613	-0,001783422	-0,0018660818	-0,0010868342
6,4257813	3	0,53587675	4,3922091	-51,773479	0,0027345838	0,0027015309	0,0038072527
6,4355469	3	0,52890062	4,3720255	-52,626534	-0,001620004	-0,0016389026	-0,00091968192
6,4453125	3	0,53327322	4,347064	-51,731766	0,0024780314	0,0025140366	0,0035910737
6,4550781	3	0,53230524	4,3308287	-52,135132	-0,0016000604	-0,0016431748	-0,00086466724
6,4648438	3	0,52681446	4,2753897	-51,618385	0,0023362204	0,002344395	0,0033991504
6,4746094	3	0,52549601	4,2621017	-51,204041	-0,0013055985	-0,0013447115	-0,00058578298
6,484375	3	0,52699804	4,2523494	-53,226482	0,002301042	0,0022065933	0,0033376331
6,4941406	3	0,52000523	4,2115622	-52,156979	-0,001362798	-0,0014758272	-0,00070094946
6,5039063	3	0,52843332	4,1864476	-51,070072	0,0023063978	0,0022232458	0,003324697
6,5136719	3	0,52279234	4,1134057	-52,181847	-0,0012468445	-0,0013321278	-0,00060518156
6,5234375	3	0,51728487	4,0718479	-51,657589	0,0020739094	0,0019772155	0,0030913076
6,5332031	3	0,51683426	4,0528102	-51,585613	-0,0010157357	-0,0011187936	-0,00033881195
6,5429688	3	0,51197767	3,9826725	-51,16515	0,0019636154	0,0018078552	0,002931508
6,5527344	3	0,51609993	3,9445884	-50,618343	-0,00064582686	-0,00075899926	3,5972771e-05
6,5625	3	0,50306559	3,9033194	-49,940689	0,0015837969	0,0013978133	0,002426981
6,5722656	3	0,51025867	3,8770013	-50,679474	-0,00026798598	-0,0002791296	0,0004655635
6,5820313	3	0,50301552	3,8454406	-49,451412	0,0014020482	0,0011267371	0,0021712699
6,5917969	3	0,5081892	3,7641094	-49,441574	-0,00016753271	-0,00015049707	0,00065555418
6,6015625	3	0,49775839	3,7330818	-49,438141	0,0010029803	0,00085687271	0,0018590005
6,6113281	3	0,49612284	3,7189152	-49,141953	2,0508742e-06	2,7050701e-05	0,00083528936
6,6210938	3	0,49358606	3,6480904	-49,701637	0,0011587346	0,00088268571	0,0019071925
6,6308594	3	0,49635649	3,5969508	-49,106667	8,1044273e-05	0,0001256782	0,00094309624
6,640625	3	0,48662663	3,5399354	-48,529125	0,000742934	0,00068223325	0,0016584909
6,6503906	3	0,49422026	3,4867158	-48,857555	0,00026822978	0,00035466495	0,0011565135
6,6601563	3	0,47639608	3,4462011	-48,664379	0,00059994229	0,00044316868	0,0013879112
6,6699219	3	0,49427032	3,3523724	-47,723873	0,00083056715	0,00066083344	0,0016496389
6,6796875	3	0,46054125	3,3037417	-47,524609	-8,5118008e-05	-0,00011557655	0,00071442715
6,6894531	3	0,48357248	3,2681315	-48,147522	0,0012681409	0,0010593836	0,0021491426
6,6992188	3	0,45366526	3,1849813	-48,607605	-0,00043973798	-0,00046591231	0,00034151613
6,7089844	3	0,47552824	3,1470566	-47,656651	0,0017737971	0,0015899051	0,0026201315
6,71875	3	0,45443296	3,0942392	-48,418232	-0,00088150578	-0,00093861786	-0,00020239182
6,7285156	3	0,46374559	3,0529211	-49,038685	0,0019691107	0,0018500697	0,0029363458
6,7382813	3	0,45009375	3,0216794	-48,547592	-0,00099353702	-0,0010402758	-0,00028372335
6,7480469	3	0,4568696	2,923938	-48,007072	0,0019663149	0,0018578655	0,0030002759
6,7578125	3	0,44303417	2,8665986	-47,087269	-0,0010764396	-0,0010972696	-0,00038599712
6,7675781	3	0,44677258	2,8433042	-47,583313	0,0020280851	0,0019588659	0,0030322
6,7773438	3	0,43468952	2,7981558	-47,258232	-0,0010241453	-0,001010715	-0,00028106908
6,7871094	3	0,44528723	2,716162	-45,871056	0,0021674628	0,0020991038	0,0031912017
6,796875	3	0,42434216	2,5878522	-46,76725	-0,0013243934	-0,0013683095	-0,00064276916
6,8066406	3	0,43599129	2,5237525	-46,421295	0,0023274163	0,0022785957	0,0033966287
6,8164063	3	0,41162491	2,5116451	-46,420963	-0,0015407276	-0,0015801134	-0,00081853912
6,8261719	3	0,4270792	2,4181461	-45,960575	0,0025940803	0,0025691418	0,0036586754
6,8359375	3	0,40847063	2,3308699	-44,806412	-0,0018011497	-0,0018346456	-0,0010956917
6,8457031	3	0,4147625	2,2940207	-45,221565	0,0027693782	0,0027236089	0,00380076
6,8554688	3	0,4082036	2,2435517	-44,641735	-0,0016004009	-0,0016105238	-0,00084170082
6,8652344	3	0,40850401	2,198981	-43,436756	0,0024988262	0,0024762372	0,0035613403
6,875	3	0,40136099	2,1127486	-44,099258	-0,0016230742	-0,0016041998	-0,00087170105
6,8847656	3	0,39727211	2,05391	-42,743458	0,0023935263	0,0023371777	0,0034538393
6,8945313	3	0,39433479	2,0142579	-43,98848	-0,0012958676	-0,0013940375	-0,00057668018
6,9042969	3	0,39371729	1,9258288	-43,463379	0,0022948463	0,0021774394	0,003277407
6,9140625	3	0,3843379	1,8414404	-41,607265	-0,0014070553	-0,0014094678	-0,00068315043
6,9238281	3	0,3807497	1,7481258	-42,165779	0,0022607832	0,002223487	0,0032967832
6,9335938	3	0,37729502	1,6707474	-42,19165	-0,0011966048	-0,0012896453	-0,00057912956
6,9433594	3	0,36888361	1,6234411	-41,523472	0,0020535174	0,0020110025	0,0031026378
6,953125	3	0,36641359	1,5201626	-41,446556	-0,0010125849	-0,0010346853	-0,00025252113
6,9628906	3	0,35855293	1,4228895	-40,620125	0,0019015584	0,0017351962	0,0029399463
6,9726563	3	0,36779881	1,3971643	-40,568748	-0,00067564053	-0,0006306211	7,8224402e-05
6,9824219	3	0,34967422	1,3335201	-40,058567	0,001508016	0,001381551	0,0023990865
6,9921875	3	0,35943747	1,2716985	-38,820362	-0,00027029033	-0,00027107104	0,00053456798
7,0019531	3	0,34927368	1,2150255	-38,599728	0,0013914685	0,0010723488	0,0021287559
7,0117188	3	0,35134315	1,1541741	-39,316658	-7,9938764e-05	-0,0001126439	0,00068512326
7,0214844	3	0,3417635	1,1150351	-38,299152	0,00099379627	0,0008565617	0,0018642208
7,03125	3	0,33730745	1,0141293	-37,400417	-4,8094807e-05	-1,3805984e-05	0,0007791759
7,0410156	3	0,33016443	0,91676229	-36,794685	0,0010969755	0,00085312035	0,0018490574
7,0507813	3	0,33084869	0,84576976	-37,087379	0,00013959165	0,00019991916	0,0010328919
7,0605469	3	0,31714678	0,74088645	-37,492619	0,00084045244	0,00069130142	0,001619818
7,0703125	3	0,3202343	0,65843987	-35,654156	0,00027936912	0,00035476027	0,0011820592
7,0800781	3	0,30169249	0,55156165	-35,723755	0,00049721275	0,00038773622	0,0013641968
7,0898438	3	0,31854868	0,47976896	-35,405746	0,00084368436	0,0007300796	0,0016774284
7,0996094	3	0,28712273	0,47039241	-35,002491	-5,8627702e-05	-7,6023425e-05	0,00068173307
7,109375	3	0,30866861	0,38269871	-34,716419	0,001241697	0,0010541549	0,0021705551
7,1191406	3	0,28064728	0,30473471	-34,299835	-0,00049681379	-0,00050230697	0,00030770039
7,1289063	3	0,29883862	0,26193112	-33,660046	0,0018309754	0,0016783694	0,0027437871
7,1386719	3	0,27776003	0,19727033	-33,623112	-0,00087455765	-0,00093441701	-0,00021728396
7,1484375	3	0,28760672	0,16546714	-31,815693	0,0019320912	0,0018191964	0,002877814
7,1582031	3	0,27096748	0,073107518	-32,48373	-0,0010002698	-0,0010369731	-0,00030564814
7,1679688	3	0,27395487	-0,022747368	-31,679739	0,0019684134	0,0019122491	0,0029622279
7,1777344	3	0,25673151	-0,078093074	-30,988651	-0,0010733837	-0,0011053578	-0,0004114522
7,1875	3	0,26203871	-0,17876923	-30,583832	0,0020329999	0,001918128	0,0029532625
7,1972656	3	0,24413109	-0,27676877	-29,852036	-0,0010257927	-0,0010812363	-0,00028451555
7,2070313	3	0,25514603	-0,3786318	-29,819878	0,0021922316	0,0021163919	0,0032649322
7,2167969	3	0,23119688	-0,46870428	-30,04401	-0,0013587563	-0,001392165	-0,0006433847
7,2265625	3	0,24581671	-0,47533494	-28,538982	0,0023372641	0,0022698527	0,0034005253
7,2363281	3	0,22285223	-0,55481327	-28,195604	-0,00157238	-0,0015508994	-0,00085118052
7,2460938	3	0,23692131	-0,65446514	-27,62639	0,0027193427	0,0026683556	0,003834313
7,2558594	3	0,21819592	-0,67458731	-26,92284	-0,0018285618	-0,0018242507	-0,0011246696
7,265625	3	0,22543907	-0,73183012	-26,75062	0,0027662562	0,0026748101	0,003841863
7,2753906	3	0,21637678	-0,78019702	-25,329273	-0,0015715804	-0,0016616961	-0,0008689164
7,2851563	3	0,21674395	-0,84510094	-25,661169	0,002454692	0,0024596655	0,0035435904
7,2949219	3	0,20577908	-0,91568601	-25,971048	-0,001590474	-0,0016201533	-0,00088530593
7,3046875	3	0,20451069	-0,97080266	-24,102972	0,0023078942	0,0022715912	0,00339183
7,3144531	3	0,19578218	-1,1005586	-23,39406	-0,0012878886	-0,0013362854	-0,00062260195
7,3242188	3	0,19421339	-1,1918614	-23,267548	0,0022193573	0,002183421	0,0032838695
7,3339844	3	0,18456697	-1,2346572	-22,648489	-0,0013144944	-0,0013563603	-0,00056280318
7,34375	3	0,1828146	-1,3219396	-22,511724	0,0023479844	0,0022507538	0,0033442692
7,3535156	3	0,17430305	-1,3949828	-22,052229	-0,001283985	-0,0012952277	-0,00056747667
7,3632813	3	0,1681447	-1,4584819	-21,722317	0,002005843	0,001948326	0,0030630021
7,3730469	3	0,17078161	-1,5206971	-21,595694	-0,00091155648	-0,0010076737	-0,000191773
7,3828125	3	0,15949965	-1,5152402	-20,856857	0,0019009787	0,0017295972	0,0028324442
7,3925781	3	0,16984701	-1,5704315	-21,093647	-0,00063832116	-0,00067631551	7,4112031e-05
7,4023438	3	0,15040398	-1,642254	-20,534155	0,0014846456	0,0012824204	0,0023473937
7,4121094	3	0,16100168	-1,6924725	-20,541363	-0,00020582636	-0,00019305066	0,00062361639
7,421875	3	0,14698267	-1,7562425	-21,231863	0,0012902152	0,0010302311	0,0020897614
7,4316406	3	0,14790058	-1,7931705	-19,662994	-0,00015236721	-8,5371285e-05	0,00069027953
7,4414063	3	0,13493299	-1,9024135	-19,642599	0,0010930237	0,00084486237	0,0019484726
7,4511719	3	0,12889147	-1,9982985	-20,460979	3,985042e-05	5,8058504e-05	0,00086029526
7,4609375	3	0,12002945	-2,0161009	-19,063381	0,00095484348	0,00081190845	0,0018229928
7,4707031	3	0,12189865	-2,0838461	-19,345991	0,00015002683	0,00013643381	0,00095602416
7,4804688	3	0,10545969	-2,1411986	-18,026709	0,00084940367	0,00071639253	0,0016960809
7,4902344	3	0,11185169	-2,1913238	-18,099937	0,0003224496	0,00046147339	0,0012347735
7,5	3	0,089738369	-2,2401435	-17,570704	0,0004292987	0,00039406543	0,0012929288
7,5097656	3	0,10407448	-2,2614057	-16,349154	0,00082187267	0,00073487707	0,0016667285
7,5195313	3	0,068292618	-2,3191776	-16,355078	-7,7121877e-05	-0,00010288655	0,00062565948
7,5292969	3	0,090556145	-2,3768876	-15,952047	0,001389237	0,0012034955	0,0022474995
7,5390625	3	0,056676865	-2,3964872	-14,952617	-0,00057094969	-0,00056301581	0,00018763036
7,5488281	3	0,07204771	-2,4466658	-14,817696	0,0018395869	0,001693382	0,0027586431
7,5585938	3	0,046563148	-2,4471483	-14,322968	-0,00094926514	-0,00092532008	-0,00019528496
7,5683594	3	0,048732758	-2,518342	-13,851263	0,0019720055	0,001829773	0,0029418957
7,578125	3	0,027136803	-2,5971768	-12,623677	-0,00099638198	-0,0011021724	-0,00030282914
7,5878906	3	0,025033951	-2,5554442	-11,950722	0,0019885122	0,0018957015	0,0030214267
7,5976563	3	0,0027704239	-2,5832827	-12,919475	-0,0010940131	-0,0011022044	-0,00040770858
7,6074219	3	-0,0030207634	-2,7007005	-12,889215	0,0019781403	0,0018802576	0,0030245171
7,6171875	3	-0,026686192	-2,7055666	-12,489985	-0,0010521517	-0,001114314	-0,00040124607
7,6269531	3	-0,022263527	-2,733566	-13,101361	0,0021131237	0,0020898543	0,0031965822
7,6367188	3	-0,055859089	-2,7385104	-12,676538	-0,0014302894	-0,0013849257	-0,00069193164
7,6464844	3	-0,054106712	-2,8040891	-11,916217	0,0023337181	0,0022897143	0,0034069645
7,65625	3	-0,084147453	-2,9354098	-11,191405	-0,0015870065	-0,0016142755	-0,00089680543
7,6660156	3	-0,083312988	-2,9375134	-9,6911001	0,0026217471	0,0025922668	0,0036752913
7,6757813	3	-0,11472225	-2,9692066	-9,9584551	-0,0018463811	-0,0019010064	-0,0011496574
7,6855469	3	-0,12016296	-2,9974763	-11,064363	0,0027150142	0,0027303041	0,0038218391
7,6953125	3	-0,13676882	-3,0584722	-11,665793	-0,0016007411	-0,0015571022	-0,00082608633
7,7050781	3	-0,1473999	-3,0957518	-13,302584	0,0024096968	0,0023737545	0,003513997
7,7148438	3	-0,17009735	-3,0875835	-14,692694	-0,0015666337	-0,0016521058	-0,00083490449
7,7246094	3	-0,18091202	-3,1512034	-17,690313	0,0023274047	0,002249514	0,0033817377
7,734375	3	-0,20003796	-3,2139583	-20,453884	-0,0013123148	-0,0013230466	-0,00059111509
7,7441406	3	-0,21217108	-3,184449	-23,708996	0,0021899433	0,0021229617	0,0032300532
7,7539063	3	-0,23311615	-3,2224541	-27,4585	-0,0013121477	-0,0014155842	-0,00065951521
7,7636719	3	-0,2445817	-3,2892909	-31,123823	0,0022867655	0,0022501815	0,0033450169
7,7734375	3	-0,26324034	-3,305629	-34,78054	-0,0012319235	-0,001350186	-0,00052214455
7,7832031	3	-0,28171539	-3,343658	-36,769367	0,0020039952	0,0019090738	0,0029930025
7,7929688	3	-0,29561758	-3,3427162	-38,344078	-0,00088555558	-0,00091328274	-0,00017221784
7,8027344	3	-0,31864882	-3,3651204	-41,268913	0,0018977559	0,0017359486	0,0028198862
7,8125	3	-0,32674313	-3,4276645	-42,534805	-0,00059904682	-0,00065238029	8,1347825e-05
7,8222656	3	-0,35728455	-3,4386961	-42,95644	0,0014586208	0,001280565	0,002252205
7,8320313	3	-0,36294222	-3,4462254	-44,796803	-0,00023358596	-0,00019901752	0,00065103336
7,8417969	3	-0,38578987	-3,4192228	-46,17001	0,0013281261	0,0010199207	0,0021309438
7,8515625	3	-0,39982557	-3,4474189	-47,125599	-0,00010597352	-9,8873134e-05	0,00067343353
7,8613281	3	-0,4275465	-3,5072365	-47,170391	0,0010351766	0,00080629089	0,0018327356
7,8710938	3	-0,44393539	-3,4948974	-47,222218	3,6353158e-05	8,6815417e-05	0,00089334627
7,8808594	3	-0,46968699	-3,5048552	-48,241459	0,0010143782	0,00083704258	0,0018071615
7,890625	3	-0,48250437	-3,574075	-47,31699	0,00014645164	0,00017093014	0,00095441367
7,9003906	3	-0,5134964	-3,5900218	-46,258636	0,00082529389	0,00066078152	0,0016242376
7,9101563	3	-0,5200386	-3,6406162	-44,560322	0,00039548532	0,00046175061	0,0013439363
7,9199219	3	-0,56197882	-3,6828122	-42,85413	0,00039563421	0,00032447177	0,0012798855
7,9296875	3	-0,55922508	-3,7320402	-40,248974	0,00094230101	0,00077663193	0,0017722959
7,9394531	3	-0,60518742	-3,831569	-36,13813	-0,00019112565	-0,00022906504	0,00055645523
7,9492188	3	-0,60008049	-3,91201	-32,235764	0,0014420768	0,0012001734	0,0023335037
7,9589844	3	-0,64442396	-3,9705837	-28,94964	-0,00054228172	-0,00058856432	0,00018249979
7,96875	3	-0,63788176	-4,0197654	-26,118319	0,0018328048	0,001631771	0,0027690607
7,9785156	3	-0,6679225	-4,0815511	-21,338034	-0,0009404032	-0,00099851796	-0,00026459806
7,9882813	3	-0,66897392	-4,1486831	-18,553036	0,0019967377	0,0018987186	0,0029526008
7,9980469	3	-0,68033934	-4,1602979	-16,000355	-0,0010061646	-0,0010856632	-0,00027869391
8,0078125	3	-0,68099022	-4,196425	-13,90242	0,0019829534	0,0017891229	0,0028910642
8,0175781	3	-0,69719553	-4,2995648	-11,793477	-0,0010011387	-0,0011687579	-0,00042502536
8,0273438	3	-0,69993258	-4,340363	-8,849781	0,0020259027	0,0019531935	0,0029795102
8,0371094	3	-0,70934534	-4,3479695	-7,6827688	-0,0010670359	-0,00110123	-0,00034549361
8,046875	3	-0,70844412	-4,3403244	-7,2733684	0,002151777	0,0020720172	0,0031937475
8,0566406	3	-0,71670532	-4,3773508	-6,0667934	-0,001394133	-0,0015076534	-0,00076800818
8,0664063	3	-0,71199894	-4,4478297	-5,7994666	0,0023829066	0,00236453	0,0034774356
8,0761719	4	-0,73297739	-4,4471469	-3,7129874	-0,0016445126	-0,00162517	-0,00090058049
8,0859375	4	-0,70767641	-4,4270124	-4,3630319	0,0026062089	0,0026015402	0,0036689122
8,0957031	4	-0,72573423	-4,4723587	-3,3263862	-0,0018619511	-0,0018939354	-0,0010851014
8,1054688	4	-0,72745323	-4,4914184	-1,3575889	0,002672174	0,0026614554	0,0037725519
8,1152344	4	-0,72232962	-4,5020561	-1,4285557	-0,0016085362	-0,001589422	-0,00085530948
8,125	4	-0,72728634	-4,5015311	-1,3208482	0,002395055	0,0024218459	0,0035073501
8,1347656	4	-0,73599815	-4,5046301	-0,59947371	-0,0015860688	-0,0016032088	-0,00084030762
8,1445313	4	-0,72852135	-4,5571008	-0,08912757	0,0022912615	0,0022428727	0,0033343532
8,1542969	4	-0,73401213	-4,5417085	1,1117477	-0,0012782089	-0,0013099103	-0,00059706712
8,1640625	4	-0,73581457	-4,5334697	-0,40702522	0,0021630146	0,0020872997	0,0032242823
8,1738281	4	-0,73883533	-4,5679116	-1,0177307	-0,0013276164	-0,001295969	-0,00060957362
8,1835938	4	-0,73803425	-4,56426	-0,028274953	0,0021905508	0,0021731588	0,0032930397
8,1933594	4	-0,73768377	-4,5784373	-1,1327025	-0,0011466864	-0,0012031697	-0,00048240065
8,203125	4	-0,73898554	-4,5467257	-1,6984529	0,0019872212	0,0018613813	0,0030535413
8,2128906	4	-0,73447943	-4,5273366	-2,2623036	-0,00085878134	-0,00094729546	-0,0002228067
8,2226563	4	-0,73239326	-4,574142	-2,2229366	0,0018572162	0,0016800697	0,0027605866
8,2324219	4	-0,73274374	-4,5691752	-1,3650488	-0,00053587201	-0,00062708114	0,00012413104
8,2421875	4	-0,74220657	-4,5465069	-2,9069557	0,0013828406	0,0012514223	0,0023212356
8,2519531	4	-0,72873831	-4,530889	-3,9135385	-5,9933664e-05	-7,9660531e-05	0,00075670308
8,2617188	4	-0,74314117	-4,5266037	-3,6205351	0,0013490972	0,0010299716	0,0020624178
8,2714844	4	-0,73563099	-4,5718942	-4,2654667	-8,8163797e-05	-6,1737373e-05	0,00077146001
8,28125	4	-0,74198961	-4,5478177	-4,0776005	0,0009838125	0,00077611755	0,0018357561
8,2910156	4	-0,73462963	-4,4976263	-4,9930439	6,0910534e-05	7,8080629e-05	0,00085913914
8,3007813	4	-0,73372841	-4,5263305	-5,5680704	0,001032111	0,0008311366	0,0018196476
8,3105469	4	-0,73304415	-4,5398664	-4,447773	0,0001883303	0,00018782259	0,0010432816
8,3203125	4	-0,7346797	-4,5357699	-5,3498054	0,00073071703	0,00061505835	0,0015686186
8,3300781	4	-0,73199272	-4,5253959	-6,1857047	0,00042056909	0,0004202596	0,0013597944
8,3398438	4	-0,73943615	-4,5040331	-5,1698742	0,00038799233	0,00033266522	0,0012385653
8,3496094	4	-0,72907209	-4,5215163	-6,1415043	0,0010141942	0,00084314874	0,0018216723
8,359375	4	-0,74696302	-4,5060725	-5,6103711	-0,00024288063	-0,00032470722	0,00046477653
8,3691406	4	-0,72474957	-4,4857574	-6,8033395	0,001523238	0,0012534121	0,0023870929
8,3789063	4	-0,74831486	-4,4980454	-6,6440272	-0,00062421046	-0,0006470877	0,00010987089
8,3886719	4	-0,71940899	-4,468255	-6,0899835	0,0018583968	0,0017369195	0,002779813
8,3984375	4	-0,73983669	-4,466166	-6,4188895	-0,00089856499	-0,001024815	-0,00027550297
8,4082031	4	-0,72938919	-4,4563355	-7,4030366	0,0020360581	0,001834924	0,0029788038
8,4179688	4	-0,7424736	-4,4197931	-7,1279144	-0,0010210783	-0,00099903974	-0,00034001307
8,4277344	4	-0,72938919	-4,4337482	-6,4681749	0,0020068099	0,0018672433	0,0028880569
8,4375	4	-0,74329138	-4,408318	-5,9417915	-0,0011110144	-0,0011507958	-0,00041540567
8,4472656	4	-0,72441578	-4,3702893	-7,3758793	0,0020270918	0,0019577066	0,0029957551
8,4570313	4	-0,73494673	-4,3341303	-7,3845406	-0,0010250208	-0,0011415269	-0,00036157202
8,4667969	4	-0,72184563	-4,3057895	-6,1181746	0,002169342	0,002147797	0,0032350305
8,4765625	4	-0,73810101	-4,3089838	-6,657187	-0,0014664456	-0,0014580031	-0,00072177441
8,4863281	4	-0,71887493	-4,2601962	-7,5320063	0,0024707655	0,0023863597	0,0035059424
8,4960938	4	-0,73601484	-4,1813474	-7,7162123	-0,0016114719	-0,0016749469	-0,00092083588
8,5058594	4	-0,71423531	-4,1754045	-7,873764	0,0026184469	0,0025427321	0,0037178139
8,515625	4	-0,72409868	-4,1599636	-8,4622297	-0,0018093936	-0,0018430805	-0,0010926864
8,5253906	4	-0,70525646	-4,1444087	-9,4725285	0,0027076025	0,0027239993	0,0038217646
8,5351563	4	-0,70418835	-4,1353297	-10,104244	-0,0015774665	-0,0015922427	-0,00088428904
8,5449219	4	-0,70507288	-4,0894928	-9,684227	0,0024208492	0,0023296371	0,0034532663
8,5546875	4	-0,70283651	-4,0905714	-11,459794	-0,001527534	-0,0015618954	-0,00090035028
8,5644531	4	-0,69916487	-4,0575337	-13,452284	0,0023362918	0,0022881834	0,0034179657
8,5742188	4	-0,69339037	-3,9840319	-14,882991	-0,0013059311	-0,0013180072	-0,0005670375
8,5839844	4	-0,69429159	-3,9987698	-16,130106	0,0021614044	0,0020880967	0,003207538
8,59375	4	-0,68240881	-3,9940715	-17,182707	-0,0012421441	-0,0012973394	-0,00056849531
8,6035156	4	-0,67688465	-3,9685006	-19,904562	0,0021802781	0,0021470806	0,0032458131
8,6132813	4	-0,67207813	-3,8982151	-22,678356	-0,0011955774	-0,0012435701	-0,00052611605
8,6230469	4	-0,66248178	-3,8340781	-23,100693	0,0019956145	0,0019777198	0,0030104439
8,6328125	4	-0,6510663	-3,8531075	-25,992645	-0,0007758264	-0,00084091199	-0,00016515376
8,6425781	4	-0,64222097	-3,8527668	-28,186832	0,0018061894	0,0016156563	0,0026928005
8,6523438	4	-0,63103914	-3,8052399	-30,777874	-0,00053776742	-0,00056021742	0,00024219582
8,6621094	4	-0,62962055	-3,7530391	-32,899334	0,0014086952	0,0012563758	0,0023422104
8,671875	4	-0,60940981	-3,7243896	-33,585197	-0,00014166115	-9,57062e-05	0,00063147629
8,6816406	4	-0,60313463	-3,7202084	-36,103569	0,0012202176	0,00097606209	0,0019889581
8,6914063	4	-0,58576107	-3,656496	-38,484753	-6,6888315e-05	-5,4697011e-05	0,00076530781
8,7011719	4	-0,57571411	-3,5650742	-40,156132	0,0010568189	0,00081683358	0,0018497496
8,7109375	4	-0,55910826	-3,5997267	-41,730644	8,3449995e-05	0,00010088203	0,00080446433
8,7207031	4	-0,54338694	-3,5731239	-43,884796	0,00095122197	0,00076346751	0,0017985932
8,7304688	4	-0,52185774	-3,4825249	-44,728069	0,00023727046	0,00024421606	0,0010771211
8,7402344	4	-0,51167727	-3,4782567	-46,079399	0,00074077991	0,00062993448	0,0015801529
8,75	4	-0,48085213	-3,4644806	-46,188229	0,00047786566	0,0004677556	0,0013143882
8,7597656	4	-0,47913313	-3,4571502	-46,665909	0,00030469266	0,0002765331	0,0011456158
8,7695313	4	-0,43509007	-3,4211602	-46,695358	0,0010266888	0,00093228836	0,0019120891
8,7792969	4	-0,44341803	-3,3867414	-45,330116	-0,00035475218	-0,00039963794	0,0003738144
8,7890625	4	-0,39476871	-3,369189	-43,735458	0,0015606214	0,0013002635	0,0024045603
8,7988281	4	-0,39101362	-3,3602531	-41,98481	-0,00067469134	-0,0007206375	2,1141605e-05
8,8085938	4	-0,34683704	-3,3395727	-38,98278	0,0018945101	0,0016975988	0,0028268867
8,8183594	4	-0,33353567	-3,2665923	-36,536659	-0,00094440859	-0,0010342094	-0,0002943346
8,828125	4	-0,29197931	-3,1796336	-30,671339	0,0019566717	0,0017871223	0,0029108895
8,8378906	4	-0,2712512	-3,1701455	-24,495777	-0,0010025725	-0,0010236631	-0,00035034638
8,8476563	4	-0,22881031	-3,0545678	-15,637446	0,0020000797	0,0018903867	0,0029567475
8,8574219	4	-0,21325588	-2,9151747	-6,789649	-0,0010841062	-0,001193933	-0,00043964392
8,8671875	4	-0,1700139	-2,8200567	2,7620327	0,002048797	0,0019579628	0,0030523364
8,8769531	4	-0,15200615	-2,6992097	12,697661	-0,0010670865	-0,0011724902	-0,00038266386
8,8867188	4	-0,10631084	-2,5361762	21,218536	0,0022249678	0,0021489151	0,0032548155
8,8964844	4	-0,098283291	-2,3877125	29,034185	-0,0014836107	-0,0015246698	-0,00077315111
8,90625	4	-0,057945251	-2,3282311	28,840649	0,0024809786	0,0024314388	0,003526211
8,9160156	4	-0,051903725	-2,1234581	1,3170205	-0,0016300227	-0,0016698857	-0,00088847359
8,9257813	4	-0,019593239	-2,3254828	0,68463385	0,0026579192	0,0026098581	0,0037062531
8,9355469	4	-0,012867451	-2,1374238	1,1591054	-0,0018162346	-0,0018539506	-0,001129494
8,9453125	4	0,008327961	-1,8766117	0,6236136	0,0026836998	0,0026651672	0,0037848139
8,9550781	4	0,025401115	-1,7731198	3,9415619	-0,0015282994	-0,0015315983	-0,0008439293
8,9648438	4	0,044193268	-1,8560797	6,1030035	0,0024010036	0,0023679156	0,0034816216
8,9746094	4	0,052704811	-1,8079675	8,0058908	-0,0015184651	-0,0015830529	-0,00083487452
8,984375	4	0,074834824	-1,5127087	10,548486	0,0023920406	0,0022587238	0,0034322892
8,9941406	4	0,085115433	-1,3686714	13,265591	-0,0012281209	-0,0013302733	-0,00062901061
9,0039063	4	0,10467529	-1,4038655	12,023477	0,0021425772	0,002057249	0,0031877039
9,0136719	4	0,11398792	-1,475935	-3,8154981	-0,0011469477	-0,0012089037	-0,0005033554
9,0234375	4	0,12700558	-1,4098057	-16,456106	0,0022295886	0,0021543645	0,0032828895
9,0332031	4	0,14324427	-1,1566467	-14,520641	-0,0011624546	-0,0012570857	-0,00050721545
9,0429688	4	0,14941931	-1,0581597	-13,914742	0,0019635765	0,0018363587	0,0029620293
9,0527344	4	0,17134905	-1,0165102	-14,244374	-0,00074968755	-0,00076093781	-6,955408e-05
9,0625	4	0,17795801	-0,7728858	-13,839137	0,0017842609	0,0015525246	0,0026601141
9,0722656	4	0,20421028	-0,52003843	-14,447384	-0,00049661996	-0,00054415676	0,00025282381
9,0820313	4	0,20180702	-0,3703706	-13,440046	0,0013609641	0,0011928369	0,0021930586
9,0917969	4	0,22221804	-0,29679424	-13,75325	-8,7760855e-05	-4,7463836e-05	0,00070599094
9,1015625	4	0,22130013	-0,2544187	-15,297225	0,0012530913	0,0010015599	0,0020021815
9,1113281	4	0,2258563	-0,16574375	-14,165556	-9,5081195e-05	-4,2505708e-05	0,00072401727
9,1210938	4	0,22125006	-0,16718489	-14,037257	0,0010374797	0,00080564356	0,00182574
9,1308594	4	0,22348642	-0,22888127	-13,8098	8,0759419e-05	0,00013583835	0,00088234199
9,140625	4	0,21861315	-0,21938848	-13,792366	0,00088315917	0,00074938999	0,0017214008
9,1503906	4	0,23186445	-0,20153505	-15,416974	0,00021218177	0,00024318579	0,0010979858
9,1601563	4	0,22161722	-0,11263154	-15,155794	0,00072498585	0,00066192792	0,0015826056
9,1699219	4	0,24671793	0,0037718564	-15,301723	0,00048572331	0,00047657304	0,001429954
9,1796875	4	0,23383379	0,13944525	-15,274929	0,00021974927	0,00021559244	0,001072216
9,1894531	4	0,27233601	0,34843013	-15,692515	0,0010879841	0,00096900185	0,0019815713
9,1992188	4	0,2544117	0,52641815	-15,823022	-0,000338471	-0,00042392217	0,0003866895
9,2089844	4	0,29064417	0,66030788	-17,041862	0,0016321592	0,0013868869	0,0024610446
9,21875	4	0,27480602	0,79461449	-17,126799	-0,00075876195	-0,00073161663	-2,4559558e-05
9,2285156	4	0,29760361	0,85211879	-18,267241	0,0019034238	0,0017215691	0,0028478187
9,2382813	4	0,28827429	0,87243819	-19,122417	-0,00096458278	-0,0010364789	-0,00025312358
9,2480469	4	0,29701948	0,85473901	-19,224873	0,0020009538	0,0018472744	0,0029446268
9,2578125	4	0,28890848	0,80331379	-20,019785	-0,00087423768	-0,00098284055	-0,00021914282
9,2675781	4	0,29700279	0,84041429	-20,402977	0,0020132523	0,0018966978	0,0030302592
9,2773438	4	0,28381824	0,85068828	-22,788048	-0,0011183146	-0,0011749495	-0,00042313302
9,2871094	4	0,29822111	0,79780018	-25,782679	0,0020730109	0,0019299705	0,0030810798
9,296875	4	0,29076099	0,86285436	-32,800144	-0,0011375842	-0,0011910476	-0,00043358887
9,3066406	4	0,31981707	0,99499452	-36,504784	0,0022478825	0,0021871331	0,0033116816
9,3164063	4	0,31132221	1,2621251	-36,193115	-0,0015151446	-0,0015343026	-0,00078305369
9,3261719	4	0,34485102	1,4345477	-36,571583	0,0024661624	0,0024471842	0,0035867624
9,3359375	4	0,34014463	1,542958	-38,696678	-0,0016394645	-0,0016588701	-0,0009270414
9,3457031	4	0,36417723	1,7514172	-38,279339	0,0025833265	0,0025374598	0,0036557331
9,3554688	4	0,36082268	1,9023204	-39,272903	-0,0018160916	-0,0018353631	-0,0010860129
9,3652344	4	0,3671813	1,9226521	-39,101326	0,0027214717	0,0027552415	0,0038192463
9,375	4	0,3676486	1,8742561	-38,629814	-0,0015186807	-0,0015775823	-0,00085049658
9,3847656	4	0,37111998	1,8361983	-38,946682	0,0023904878	0,0023826403	0,0034376897
9,3945313	4	0,36332607	1,8820066	-39,508045	-0,0015480039	-0,0015667961	-0,00079708174
9,4042969	4	0,36900043	1,8956238	-40,297115	0,0023629188	0,0023373959	0,0034369908
9,4140625	4	0,36532879	1,8512098	-39,851311	-0,0012981836	-0,0013419897	-0,00059742481
9,4238281	4	0,37090302	1,8523967	-39,835106	0,0021575491	0,0020347415	0,0031796442
9,4335938	4	0,36978483	1,8841356	-40,593056	-0,0011723882	-0,0012416318	-0,0004843311
9,4433594	4	0,37821293	2,018697	-40,714844	0,002200569	0,0021306206	0,0032707199
9,453125	4	0,39219856	2,2061644	-40,920033	-0,0011239819	-0,0011490292	-0,00042371219
9,4628906	4	0,39423466	2,3397322	-39,918198	0,0018998717	0,0018098007	0,0029328058
9,4726563	4	0,41551352	2,5444462	-40,912796	-0,00071256037	-0,00079584611	-5,3420081e-07
9,4824219	4	0,41316032	2,7097771	-41,899124	0,0017684987	0,0015765522	0,0026263678
9,4921875	4	0,4319191	2,7685392	-42,098892	-0,00045293744	-0,00052820705	0,00024866138
9,5019531	4	0,42087078	2,7898757	-42,202602	0,0013449718	0,0011731322	0,0021440662
9,5117188	4	0,43358803	2,7713399	-43,602577	-8,0819955e-05	-6,8458903e-05	0,00074173382
9,5214844	4	0,42851448	2,7903903	-42,999916	0,0012038022	0,00096816156	0,0020202706
9,53125	4	0,4297328	2,7849069	-43,198235	-6,3766129e-05	-0,00010156495	0,00071210135
9,5410156	4	0,42517662	2,7424901	-41,859001	0,00097577559	0,00077245757	0,0017939076
9,5507813	4	0,42819738	2,7778711	-42,038708	0,0001140275	0,00015197293	0,00090681569
9,5605469	4	0,42549372	2,7928474	-42,543777	0,00092270545	0,000771928	0,0017250171
9,5703125	4	0,43584108	2,7920198	-42,908558	0,00025614031	0,00026750771	0,0010006279
9,5800781	4	0,42884827	2,8799632	-42,530083	0,00066172617	0,00054650824	0,0014873337
9,5898438	4	0,45324802	3,005209	-41,974335	0,0006581294	0,00057146273	0,001459793
9,5996094	4	0,44191599	3,1730068	-42,678135	0,00022218082	0,00017572573	0,0010378036
9,609375	4	0,47619581	3,3286471	-43,888958	0,0010661595	0,00094844797	0,0019305045
9,6191406	4	0,45364857	3,4232144	-44,572613	-0,00043028506	-0,00048252186	0,00034934303
9,6289063	4	0,48489094	3,5205128	-44,118507	0,0017324452	0,0014965908	0,0025857345
9,6386719	4	0,46412945	3,5516174	-45,698082	-0,0007647585	-0,00076867454	-1,9599102e-05
9,6484375	4	0,48252106	3,5334711	-44,673561	0,0018545395	0,0017597222	0,0027905616
9,6582031	4	0,47192335	3,5329974	-44,712059	-0,00090811611	-0,0010699896	-0,00023261324
9,6679688	4	0,48138618	3,5120292	-45,935818	0,0019893006	0,0018582402	0,0030336897
9,6777344	4	0,47364235	3,535569	-45,831768	-0,00096998096	-0,0010394999	-0,00030941097
9,6875	4	0,48175335	3,540978	-46,148746	0,0019427224	0,0018495793	0,0029651541
9,6972656	4	0,46770096	3,4919393	-46,07996	-0,0011547769	-0,0011747516	-0,00045753928
9,7070313	4	0,48410654	3,5124869	-45,30687	0,002090703	0,0019440145	0,0030732043
9,7167969	4	0,4715395	3,5764749	-45,810734	-0,0011069656	-0,0011549041	-0,00044860295
9,7265625	4	0,4985261	3,7116184	-46,225945	0,0022549462	0,0021953795	0,0032873729
9,7363281	4	0,48237085	3,8441486	-44,918983	-0,0015026818	-0,0015827715	-0,00085642096
9,7460938	4	0,51488161	3,9149511	-46,194538	0,0025218527	0,0024646192	0,0036027392
9,7558594	4	0,50321579	4,0343652	-46,70134	-0,0016272264	-0,0016904336	-0,00096755655
9,765625	4	0,52030563	4,1450067	-47,722923	0,0025676612	0,0025121414	0,0036701893
9,7753906	4	0,51438093	4,1574721	-48,420914	-0,0017589774	-0,0018491638	-0,0010405545
9,7851563	4	0,51705122	4,139101	-47,253178	0,0026577264	0,0026320289	0,003746476
9,7949219	4	0,5223918	4,1153903	-47,730022	-0,001506336	-0,001587707	-0,00084357918
9,8046875	4	0,51958799	4,1222434	-48,606319	0,0023620746	0,0022905276	0,0034294846
9,8144531	4	0,5131793	4,1289353	-47,860275	-0,0015680499	-0,0015606011	-0,0008148764
9,8242188	4	0,52103996	4,0958695	-48,533649	0,0023364404	0,00231585	0,0034390388
9,8339844	4	0,5175519	4,0991073	-48,081139	-0,0012639121	-0,001295113	-0,00057542027
9,84375	4	0,52185774	4,10672	-49,194115	0,0021040749	0,0021060873	0,0031778314
9,8535156	4	0,51923752	4,1355696	-48,201141	-0,0011878372	-0,0012682164	-0,00048060057
9,8632813	4	0,52839994	4,2203059	-47,139992	0,0022055733	0,0020826224	0,0032207025
9,8730469	4	0,53801298	4,2759476	-48,153641	-0,0011049152	-0,0011632575	-0,00040922139
9,8828125	4	0,53068638	4,3737206	-48,347935	0,0019131876	0,001791312	0,0028750971
9,8925781	4	0,54832697	4,4782577	-49,087555	-0,00070178887	-0,00078317197	-1,2819655e-05
9,9023438	4	0,53951502	4,5054774	-49,388885	0,0017008755	0,0014880665	0,0025588765
9,9121094	4	0,55760622	4,5470047	-49,240635	-0,00039312313	-0,00050985592	0,00033341596
9,921875	4	0,54587364	4,5674477	-50,302425	0,0013389592	0,0011779718	0,0022063151
9,9316406	4	0,55501938	4,5527468	-50,309467	-4,3504624e-05	-4,8698275e-05	0,00072310166
9,9414063	4	0,55166483	4,5210176	-49,409615	0,001250997	0,0010010126	0,0020427397
9,9511719	4	0,5546689	4,4736633	-49,809769	-4,0329469e-05	6,4537162e-05	0,00082458009
9,9609375	4	0,55056334	4,497745	-49,950027	0,0010030693	0,00077612582	0,0017789516
9,9707031	4	0,55330038	4,5301514	-51,03252	7,0838214e-05	0,00010427757	0,0009260478
9,9804688	4	0,54862738	4,4820585	-50,260826	0,00096193393	0,00081566331	0,0018042795
9,9902344	4	0,55698872	4,476912	-49,908058	0,0002723863	0,00024327703	0,0011032507
10	4	0,54724216	4,5045233	-50,493198	0,00067595916	0,00056443503	0,0015013829
10,009766	4	0,56701899	4,5563297	-51,614723	0,00068091607	0,00056781893	0,0015103951
10,019531	4	0,54745913	4,6217704	-51,428707	0,00021156724	0,00018555933	0,0010777888
10,029297	4	0,58142185	4,6363449	-51,187916	0,0012426933	0,001098716	0,0021432228
10,039063	4	0,55181503	4,6794109	-51,439209	-0,00048469874	-0,00051231019	0,00021610482
10,048828	4	0,58168888	4,7368326	-51,706005	0,0017086709	0,0015105549	0,0025773353
10,058594	4	0,55890799	4,7301192	-52,518547	-0,00074927136	-0,0007148094	2,1921878e-05
10,068359	5	0,57780027	4,7241154	-51,003799	0,0019054894	0,001754662	0,0028024903
10,078125	5	0,56458235	4,6864605	-51,557167	-0,00093694171	-0,00098435022	-0,00026693975
10,087891	5	0,57452917	4,6871858	-51,432507	0,0020087133	0,001975649	0,0030266042
10,097656	5	0,56718588	4,7184172	-52,006916	-0,00095222692	-0,0010718534	-0,00027319533
10,107422	5	0,57656527	4,6648431	-52,168102	0,0020257405	0,0018711706	0,0029301199
10,117188	5	0,56106091	4,6613717	-52,003899	-0,0011179284	-0,0011632662	-0,00041632564
10,126953	5	0,57571411	4,6840758	-52,129597	0,0021450757	0,0019916124	0,003085512
10,136719	5	0,56109428	4,6739516	-52,824261	-0,0011784818	-0,001230992	-0,00047472917
10,146484	5	0,57800055	4,646452	-51,158749	0,002287291	0,0021466312	0,0032997683
10,15625	5	0,55940866	4,610126	-52,587112	-0,0015701026	-0,0015773224	-0,00080870552
10,166016	5	0,57940245	4,6282792	-51,928795	0,0025741721	0,0025225098	0,0035959382
10,175781	5	0,56570053	4,6827536	-51,879959	-0,0017463681	-0,0016687413	-0,00099248835
10,185547	5	0,57756662	4,67349	-51,940361	0,0025711923	0,0025544765	0,0037028915
10,195313	5	0,57018995	4,6685123	-51,517555	-0,0018068226	-0,0017998276	-0,0010756432
10,205078	5	0,5724597	4,6773357	-51,920109	0,0026980254	0,002668485	0,003720213
10,214844	5	0,57723284	4,6676898	-52,723431	-0,0015423701	-0,0015668448	-0,00082790997
10,224609	5	0,58138847	4,6720753	-51,078728	0,002336045	0,0023310254	0,0033819296
10,234375	5	0,57349443	4,6325707	-51,37978	-0,0014899643	-0,0015674457	-0,0008177245
10,244141	5	0,579319	4,6418724	-50,880753	0,0023566671	0,0022642862	0,0034109347
10,253906	5	0,57549715	4,6604981	-51,134781	-0,0013034953	-0,001320562	-0,00059195532
10,263672	5	0,58047056	4,6139183	-51,874176	0,0022243736	0,0021551792	0,0033459545
10,273438	5	0,57230949	4,6002245	-51,759624	-0,0011721324	-0,001176537	-0,00049416558
10,283203	5	0,57436228	4,5915461	-51,920555	0,0021659299	0,0021243419	0,0031649205
10,292969	5	0,5760479	4,5923209	-52,048603	-0,0011479693	-0,0011849926	-0,00040352956
10,302734	5	0,57391167	4,6102142	-50,833336	0,0019110281	0,0018939108	0,0028987876
10,3125	5	0,58015347	4,5593495	-50,781006	-0,00075724506	-0,00071192055	4,3406617e-05
10,322266	5	0,57067394	4,5659447	-50,770641	0,0016916299	0,0014575667	0,0025461253
10,332031	5	0,57943583	4,6034975	-51,260983	-0,00037997161	-0,00043805296	0,00031692267
10,341797	5	0,5705905	4,5799031	-52,224205	0,0013147014	0,0011957376	0,0021950782
10,351563	5	0,57950258	4,5352163	-50,27932	-0,00011964359	-5,3330587e-05	0,00070116413
10,361328	5	0,57813406	4,4932332	-50,825321	0,0011625908	0,00099860993	0,0020126612
10,371094	5	0,57888508	4,5011826	-50,446907	-2,9349103e-05	-5,401962e-06	0,00080070971
10,380859	5	0,57421207	4,5555444	-50,045101	0,0010430326	0,00082486554	0,0018602083
10,390625	5	0,57868481	4,5121775	-50,602501	6,0757957e-05	0,00010428441	0,00090230693
10,400391	5	0,56797028	4,4509974	-49,990898	0,00091248914	0,00072169071	0,0017607635
10,410156	5	0,5788517	4,4449401	-50,119087	0,00031125156	0,00031583841	0,0011324434
10,419922	5	0,5623126	4,4231906	-50,736946	0,00065706985	0,00055645523	0,0014438574
10,429688	5	0,58052063	4,4199843	-49,651657	0,00056736654	0,00053922762	0,0014498197
10,439453	5	0,55802345	4,3786278	-49,756287	0,00011577555	0,00013636702	0,0010594511
10,449219	5	0,58325768	4,3517365	-50,281109	0,001165645	0,0010813146	0,00208394
10,458984	5	0,54887772	4,3470807	-49,801723	-0,00046126347	-0,00056951784	0,0002504341
10,46875	5	0,57302713	4,2768931	-50,445618	0,0016979381	0,0014400241	0,0025795156
10,478516	5	0,5527997	4,2458353	-49,243233	-0,00071211316	-0,00077664957	-2,2570603e-05
10,488281	5	0,56374788	4,2272429	-49,009045	0,0019305408	0,0018243841	0,0028491174
10,498047	5	0,54807663	4,1817284	-50,1912	-0,00092185766	-0,0010183426	-0,00027473026
10,507813	5	0,56284666	4,1410604	-48,524792	0,0019774872	0,0018575925	0,0029284752
10,517578	5	0,54739237	4,0601673	-49,096802	-0,00099872716	-0,001038114	-0,00030857773
10,527344	5	0,5554533	4,0216002	-49,232563	0,0019806332	0,0019056118	0,0029368587
10,537109	5	0,53843021	4,024961	-49,452839	-0,0011351743	-0,001214384	-0,00039707258
10,546875	5	0,5495286	3,965816	-49,873249	0,0021168778	0,0020270119	0,0031486724
10,556641	5	0,53285599	3,9000974	-48,923077	-0,0011930303	-0,0012300832	-0,00047306297
10,566406	5	0,54792643	3,8545814	-48,715565	0,0022696925	0,0022234672	0,0033557261
10,576172	5	0,52582979	3,8346627	-49,681107	-0,001560235	-0,0015922862	-0,00081988925
10,585938	5	0,54458857	3,8459961	-48,573521	0,0025393178	0,0025181917	0,0036108207
10,595703	5	0,52638054	3,767271	-48,999519	-0,0016727046	-0,0017451799	-0,00096785137
10,605469	5	0,53507566	3,6989863	-49,079117	0,0025731069	0,0025895082	0,0036874851
10,615234	5	0,52038908	3,6906688	-48,243805	-0,0017994515	-0,0018375773	-0,00098315859
10,625	5	0,52227497	3,6216009	-48,845627	0,0026726674	0,0027094798	0,0037839813
10,634766	5	0,52045584	3,5548759	-48,003773	-0,0015263518	-0,0015164061	-0,00080895697
10,644531	5	0,52028894	3,4827499	-47,242611	0,0022763938	0,0022400459	0,0034202291
10,654297	5	0,50863981	3,4222803	-47,854603	-0,0015294858	-0,001534545	-0,00077910285
10,664063	5	0,5103755	3,3940287	-46,681309	0,002359682	0,0023026173	0,0034822624
10,673828	5	0,50266504	3,3185263	-47,74958	-0,0013111406	-0,0013492671	-0,00061023049
10,683594	5	0,50359964	3,2445476	-47,107384	0,0021414591	0,0020792568	0,0032259515
10,693359	5	0,49799204	3,2198219	-47,162205	-0,0011521867	-0,0011722195	-0,00045381516
10,703125	5	0,49657345	3,1876512	-47,429165	0,0021506804	0,0020834063	0,0032143744
10,712891	5	0,50049543	3,1470492	-45,855686	-0,0010625173	-0,0011513674	-0,00040000072
10,722656	5	0,48999786	3,06846	-46,607738	0,0019519579	0,0018361666	0,0029196772
10,732422	5	0,49577236	3,0082774	-46,581505	-0,00060666737	-0,00070997525	3,2394018e-05
10,742188	5	0,48001766	3,0088696	-45,985832	0,0017144431	0,0014676027	0,0025758562
10,751953	5	0,48817873	2,9333282	-46,727547	-0,00044379756	-0,00046235902	0,00032070107
10,761719	5	0,47117233	2,8256481	-45,928974	0,0013583796	0,0011772917	0,0022077777
10,771484	5	0,48013449	2,7606843	-45,796764	-2,3269604e-05	-1,1405646e-05	0,00077662291
10,78125	5	0,47222376	2,6873164	-46,307476	0,0011316556	0,00094645738	0,0019955165
10,791016	5	0,46978712	2,6436231	-45,342854	-0,0001022825	-2,9226649e-05	0,00073182583
10,800781	5	0,46211004	2,5446827	-45,167786	0,001028554	0,00081739324	0,0018227509
10,810547	5	0,45888901	2,459384	-45,710484	0,00012434619	0,00018222883	0,00097031181
10,820313	5	0,45019388	2,4438829	-44,393353	0,00088246388	0,00072894047	0,001717708
10,830078	5	0,45715332	2,3981876	-45,05122	0,00031793333	0,00029036557	0,0011676603
10,839844	5	0,43947935	2,3198979	-43,629257	0,0006900751	0,00056854624	0,001470039
10,849609	5	0,45708656	2,2441931	-43,385178	0,00061969564	0,00056187389	0,0014619882
10,859375	5	0,43073416	2,1916513	-43,914883	3,5821504e-05	0,00011977536	0,00097430032
10,869141	5	0,45217991	2,1796324	-43,656807	0,0011127468	0,0010655371	0,0020411769
10,878906	5	0,41823387	2,0997622	-43,011711	-0,00044482824	-0,00051205058	0,00031845382
10,888672	5	0,43637514	1,9895548	-42,188496	0,0017275381	0,0014912657	0,0026271867
10,898438	5	0,41214228	1,9296236	-41,516712	-0,00075146928	-0,00084566465	-3,5983394e-05
10,908203	5	0,4261446	1,836637	-41,889511	0,0019273498	0,0017810301	0,0028836024
10,917969	5	0,4061842	1,7459091	-41,110439	-0,00092211843	-0,00099678652	-0,00023840083
10,927734	5	0,41037321	1,6635183	-40,383705	0,0019707312	0,0018607662	0,0029525422
10,9375	5	0,40004253	1,5737627	-40,204693	-0,0010574781	-0,0010035977	-0,0003355823
10,947266	5	0,40351391	1,5530303	-39,965752	0,0019984429	0,0019022388	0,0029859154
10,957031	5	0,38445473	1,4928572	-40,496326	-0,0011353159	-0,0011443907	-0,00045499444
10,966797	5	0,39997578	1,3933702	-39,888416	0,0020879074	0,0020102013	0,0031763976
10,976563	5	0,38101673	1,3564692	-38,657337	-0,0011357943	-0,0012212382	-0,0005469544
10,986328	5	0,39890766	1,31424	-39,190731	0,0023130649	0,0022702755	0,0033510558
10,996094	5	0,36988497	1,2885869	-38,489643	-0,0015370582	-0,0015453754	-0,00083239516
11,005859	5	0,38672447	1,1990843	-38,510822	0,0025913182	0,0025494192	0,0036623464
11,015625	5	0,36332607	1,0726607	-37,586632	-0,0017237851	-0,001736919	-0,0010195619
11,025391	5	0,37122011	1,0183487	-37,189415	0,002620942	0,0025795079	0,0036860122
11,035156	5	0,35619974	0,93382055	-37,636925	-0,0017715325	-0,001756503	-0,001013689
11,044922	5	0,35599947	0,810202	-37,028233	0,0027197022	0,002639157	0,0037212991
11,054688	5	0,35139322	0,71862304	-35,774715	-0,0013472391	-0,0014160429	-0,00069211033
11,064453	5	0,34576893	0,63115674	-35,876587	0,0023102071	0,0022413193	0,0033988957
11,074219	5	0,33493757	0,59313363	-35,408146	-0,00150011	-0,0015386565	-0,00075557298
11,083984	5	0,33954382	0,53243637	-35,110786	0,0024050281	0,0023886699	0,0034870391
11,09375	5	0,32932997	0,45379791	-34,922081	-0,0013497989	-0,0013200882	-0,00065659347
11,103516	5	0,33291817	0,44357869	-34,199673	0,0021421125	0,0021371965	0,0032206541
11,113281	5	0,32410622	0,408178	-34,839382	-0,0011340274	-0,0012029898	-0,00041917112
11,123047	5	0,32323837	0,33532307	-34,458199	0,0021129888	0,0020847397	0,0031845709
11,132813	5	0,32207012	0,266877	-33,962803	-0,0010992123	-0,0011631193	-0,00041178835
11,142578	5	0,30810118	0,15653484	-34,233982	0,00194015	0,0018610727	0,0029170639
11,152344	5	0,31128883	0,098677911	-33,085888	-0,00068489747	-0,00071457459	9,1068796e-05
11,162109	5	0,29765368	0,0058757141	-33,026791	0,0017308227	0,0015045493	0,0025177409
11,171875	5	0,29965639	-0,14474037	-32,011353	-0,00044056762	-0,00051847647	0,00024370078
11,181641	5	0,28328419	-0,21657161	-30,814529	0,0013234887	0,0011463214	0,0021622144
11,191406	5	0,28940916	-0,2989417	-31,412859	-2,5856643e-05	-4,4009648e-05	0,00079463265
11,201172	5	0,27871132	-0,36144051	-30,284739	0,0011301512	0,00096844439	0,001942273
11,210938	5	0,27572393	-0,43090916	-29,351973	-6,3750849e-05	-8,6097862e-05	0,00071471819
11,220703	5	0,2698493	-0,51229912	-29,64872	0,00096876977	0,00083001086	0,0018476323
11,230469	5	0,26864767	-0,51411128	-26,894146	0,00012075841	0,00015437166	0,00099366752
11,240234	5	0,26103735	-0,54468566	-28,457987	0,00088937819	0,00070419599	0,0017307202
11,25	5	0,26671171	-0,62865114	-28,200605	0,00029022968	0,0002431043	0,0010785311
11,259766	5	0,249722	-0,6782558	-26,934687	0,00064451201	0,00053906103	0,001515581
11,269531	5	0,26552677	-0,75468814	-26,977657	0,00090235932	0,00065685122	0,0016784451
11,279297	5	0,23373365	-0,83549416	-27,362974	0,00011107069	0,0001601738	0,0010248914
11,289063	5	0,25583029	-0,92652327	-26,073111	0,0010648372	0,0010262412	0,0019898743
11,298828	5	0,21569252	-1,0574148	-25,844872	-0,0004653348	-0,00053843146	0,0003251544
11,308594	5	0,23618698	-1,1179059	-24,802862	0,001766051	0,0015652694	0,0026028531
11,318359	5	0,21028519	-1,1939174	-24,692612	-0,00074792863	-0,00081875408	-0,0001006524
11,328125	5	0,22256851	-1,300321	-24,482002	0,0018647905	0,0017503138	0,0028168911
11,337891	5	0,2060461	-1,3425182	-22,952585	-0,0009301675	-0,0010045916	-0,00027612783
11,347656	5	0,21303892	-1,4018484	-22,789165	0,0020136489	0,0018637648	0,0030190407
11,357422	5	0,19962072	-1,4230862	-22,924253	-0,0010008172	-0,0011104146	-0,00038995699
11,367188	5	0,20632982	-1,4397165	-22,44886	0,0019546489	0,0018874848	0,0029538285
11,376953	5	0,19055843	-1,5203218	-21,846313	-0,0011472764	-0,0012076898	-0,0004433401
11,386719	5	0,20062208	-1,5510709	-21,235914	0,0020933435	0,0020681026	0,0031471543
11,396484	5	0,18002748	-1,597263	-22,028116	-0,0012066013	-0,0012292968	-0,00045934663
11,40625	5	0,19583225	-1,6652975	-21,881964	0,0022420229	0,0021744175	0,0033054831
11,416016	5	0,16966343	-1,7351249	-20,815228	-0,0015131597	-0,0015150867	-0,00075176125
11,425781	5	0,18149614	-1,8551854	-21,395144	0,0025633096	0,0025274109	0,003613678
11,435547	5	0,15682936	-1,900862	-20,791534	-0,0017177789	-0,0017300107	-0,00098224671
11,445313	5	0,1609683	-1,9424734	-20,659016	0,0025958284	0,0025684612	0,0036609867
11,455078	5	0,14733315	-2,0617604	-19,968571	-0,0016904612	-0,0018088922	-0,00098243298
11,464844	5	0,14713287	-2,1100731	-19,26491	0,0026360576	0,0026785643	0,0037533951
11,474609	5	0,14262676	-2,1384087	-18,727882	-0,0015485458	-0,0015929969	-0,00086074928
11,484375	5	0,13566732	-2,1822631	-18,792841	0,0023192377	0,0023063163	0,0034185932
11,494141	5	0,12647152	-2,2005641	-17,756084	-0,0014583495	-0,0015441892	-0,00076918805
11,503906	5	0,12560368	-2,2895055	-16,964636	0,0023872133	0,0023778791	0,00344132
11,513672	5	0,11664152	-2,3026581	-16,442667	-0,0013395414	-0,0014259074	-0,00069654692
11,523438	5	0,11517286	-2,3043704	-16,204063	0,0021403381	0,002086167	0,0032263293
11,533203	5	0,10445833	-2,3957424	-16,232031	-0,0011445719	-0,0012014423	-0,00049118389
11,542969	5	0,10105371	-2,4215872	-14,934931	0,0021459153	0,0020559947	0,0031653917
11,552734	5	0,090856552	-2,4917417	-14,863657	-0,0010575311	-0,0011136465	-0,00040079671
11,5625	5	0,072348118	-2,5081565	-13,814354	0,0019343937	0,0018171173	0,0029340077
11,572266	5	0,074183941	-2,4930916	-12,274515	-0,00072929665	-0,00077942724	-9,8100281e-06
11,582031	5	0,053155422	-2,5874236	-12,190361	0,0016766629	0,0014140604	0,0025184262
11,591797	5	0,04961729	-2,6029119	-12,382921	-0,00042965368	-0,00044216853	0,00035289151
11,601563	5	0,02720356	-2,6211472	-12,572659	0,0013252362	0,0011204934	0,0022368617
11,611328	5	0,024166107	-2,6720481	-13,178531	-9,3808558e-05	-0,00010976582	0,00073669828
11,621094	5	0,0068259239	-2,7121549	-12,934031	0,0012036213	0,00094251178	0,0019793957
11,630859	5	-0,0055909157	-2,7779877	-13,46916	-4,7095527e-05	-6,9108501e-06	0,0007697643
11,640625	5	-0,02696991	-2,8265765	-12,923721	0,00095386396	0,0007924817	0,0018310031
11,650391	5	-0,035614967	-2,8373687	-12,165075	9,7910815e-05	0,00013953293	0,00094997126
11,660156	5	-0,055925846	-2,9271846	-10,846601	0,000979612	0,00077795266	0,0017635983
11,669922	5	-0,06061554	-2,9845943	-9,1114359	0,00027330912	0,00029547402	0,001109179
11,679688	5	-0,089738369	-3,0131123	-10,966072	0,0006769725	0,000540465	0,0014396762
11,689453	5	-0,085582733	-3,0559063	-12,680478	0,00064819882	0,00050861808	0,0014500878
11,699219	5	-0,12506962	-3,0575519	-12,432318	0,00016537764	0,00021019543	0,0010350868
11,708984	5	-0,11485577	-3,1269453	-14,795792	0,00101174	0,00096093485	0,0019736546
11,71875	5	-0,15991688	-3,1366019	-18,063253	-0,00044945953	-0,00050312269	0,00033638804
11,728516	5	-0,14744997	-3,140538	-20,283506	0,0017865197	0,0015128141	0,0026683055
11,738281	5	-0,18428326	-3,2260277	-22,987062	-0,00073454686	-0,00079113769	-3,0452502e-05
11,748047	5	-0,1832819	-3,2443321	-25,899439	0,0018885273	0,0017579473	0,0028870257
11,757813	5	-0,21250486	-3,2717669	-29,520449	-0,001007189	-0,0010382932	-0,000277613
11,767578	5	-0,21913052	-3,3099983	-33,213875	0,002009134	0,0018856548	0,0030231781
11,777344	5	-0,2455163	-3,3197267	-35,914139	-0,0010016114	-0,0010192987	-0,00032178446
11,787109	5	-0,25542974	-3,3904662	-38,376965	0,002003296	0,0018858039	0,0029747591
11,796875	5	-0,28380156	-3,4083824	-40,716099	-0,0011311857	-0,0011988984	-0,00042503583
11,806641	5	-0,28698921	-3,376045	-42,888046	0,0021306952	0,0020414288	0,0031831278
11,816406	5	-0,32015085	-3,3933921	-44,188023	-0,0011679014	-0,0011652538	-0,00050368864
11,826172	5	-0,32053471	-3,4272919	-44,942677	0,0022035977	0,0021585601	0,0032403055
11,835938	5	-0,36033869	-3,4607649	-46,040482	-0,0015019571	-0,0015319929	-0,00078338955
11,845703	5	-0,36147356	-3,4774752	-47,871201	0,0025207612	0,0024899049	0,0035936616
11,855469	5	-0,39827347	-3,4507225	-48,011261	-0,0016827795	-0,0017516427	-0,0010000486
11,865234	5	-0,40431499	-3,5054188	-48,623363	0,0025879885	0,0025726787	0,0036847806
11,875	5	-0,43263674	-3,5431938	-48,460335	-0,0016949455	-0,001729938	-0,00095447613
11,884766	5	-0,44925928	-3,5427816	-48,192673	0,0026518886	0,0026647043	0,0037929593
11,894531	5	-0,47062159	-3,5760174	-47,496529	-0,0016258556	-0,0016415333	-0,00086679531
11,904297	5	-0,49331903	-3,6148663	-45,795422	0,0023092797	0,0022684159	0,0033764311
11,914063	5	-0,51705122	-3,6848524	-44,186878	-0,0014497131	-0,0015196308	-0,00077310193
11,923828	5	-0,532372	-3,7250721	-41,644871	0,0023971389	0,0023643668	0,0034758924
11,933594	5	-0,55802345	-3,7557032	-37,89925	-0,0013614611	-0,0014108223	-0,00066469045
11,943359	5	-0,57391167	-3,8891387	-35,080307	0,0022337616	0,0021383166	0,0032748631
11,953125	5	-0,59796095	-3,9378076	-31,392433	-0,001161839	-0,0011810178	-0,00045342924
11,962891	5	-0,6108284	-3,999835	-27,678833	0,0020499933	0,0020577435	0,0031190633
11,972656	5	-0,62589884	-4,0858364	-24,021809	-0,0011212205	-0,0011603821	-0,00040088897
11,982422	5	-0,64649343	-4,1069226	-19,646147	0,001946829	0,0018661609	0,0029305366
11,992188	5	-0,63948393	-4,1740885	-16,518719	-0,00071989308	-0,00073205575	0,00010990174
12,001953	5	-0,66730499	-4,2268295	-14,713285	0,0016183595	0,0013837642	0,0024986777
12,011719	5	-0,66313267	-4,2547884	-12,429245	-0,00031962706	-0,00045972221	0,00033113043
12,021484	5	-0,67778587	-4,3154678	-10,837131	0,0014017732	0,0011697855	0,0022478602
12,03125	5	-0,67314625	-4,3534732	-8,4325294	-9,2475893e-05	-6,1828614e-05	0,00072299124
12,041016	5	-0,68624735	-4,3749409	-7,3380208	0,0010683031	0,00093667273	0,001929134
12,050781	5	-0,6839776	-4,401288	-6,8519545	-4,2695538e-05	-4,9904047e-05	0,00080398255
12,060547	5	-0,68925142	-4,4000669	-5,2091851	0,00097794784	0,00086003367	0,0018882124
12,070313	6	-0,68724871	-4,4560552	-4,9749947	5,9357044e-05	0,00015421741	0,00094101531
12,080078	6	-0,69959879	-4,4809222	-4,3709388	0,00087603985	0,00070107926	0,0017682849
12,089844	6	-0,69303989	-4,4659576	-3,3634062	0,00030456216	0,00031968462	0,0011314825
12,099609	6	-0,70530653	-4,491405	-2,9175448	0,00063773728	0,00053278054	0,001480397
12,109375	6	-0,6916213	-4,4973087	-1,232475	0,00066055608	0,00049816677	0,0014550081
12,119141	6	-0,71269989	-4,5254827	-2,1604075	0,00016033067	0,00015717917	0,00095585507
12,128906	6	-0,69811344	-4,5533786	-1,1020247	0,0010829224	0,00099343678	0,0019708278
12,138672	6	-0,72541714	-4,5406542	0,25198793	-0,00041467638	-0,00050802727	0,00035847144
12,148438	6	-0,70393801	-4,5842166	-0,032829121	0,0017492773	0,0015668663	0,0026393754
12,158203	6	-0,71815729	-4,6059937	0,0033248216	-0,00080946286	-0,00081344054	-3,3830293e-05
12,167969	6	-0,71218252	-4,5785899	-0,33952296	0,0019309807	0,0017821917	0,002929261
12,177734	6	-0,71695566	-4,5845556	-0,77728182	-0,0010030756	-0,0010353264	-0,00030628638
12,1875	6	-0,71285009	-4,5823145	-0,62774867	0,0019587518	0,0018316789	0,0029536255
12,197266	6	-0,7229805	-4,5928812	-1,2953951	-0,0010092867	-0,001020138	-0,00034146593
12,207031	6	-0,72072744	-4,5976181	-2,0756106	0,0019537441	0,0019263165	0,003035187
12,216797	6	-0,72580099	-4,5560341	-2,1355133	-0,001109322	-0,0011528686	-0,00038951461
12,226563	6	-0,70407152	-4,5646353	-3,1030085	0,0021073604	0,0020313724	0,003188089
12,236328	6	-0,72184563	-4,586297	-3,3351035	-0,0012299498	-0,0012533115	-0,00047452661
12,246094	6	-0,70866108	-4,582901	-3,4896097	0,0022136669	0,0022059856	0,0032795339
12,255859	6	-0,7264185	-4,5822182	-4,8844142	-0,00149174	-0,0015220668	-0,00077423378
12,265625	6	-0,7115984	-4,5402098	-4,0152669	0,0025693043	0,0025271159	0,0036112743
12,275391	6	-0,73516369	-4,5550494	-4,7771821	-0,0015745742	-0,0016345036	-0,00089758571
12,285156	6	-0,70852757	-4,5807071	-5,2252784	0,0025911778	0,0025660051	0,0036387062
12,294922	6	-0,71959257	-4,5440984	-4,5231543	-0,0016869049	-0,0017046382	-0,00095499941
12,304688	6	-0,72062731	-4,5439787	-5,5659471	0,002707775	0,0026269669	0,003726278
12,314453	6	-0,71133137	-4,543345	-5,5265522	-0,0015791963	-0,0016442658	-0,00087178574
12,324219	6	-0,71862459	-4,5461183	-5,4022202	0,0022916193	0,0022853245	0,0034328608
12,333984	6	-0,72558403	-4,5485725	-6,5970049	-0,0014412841	-0,0014536072	-0,00071542687
12,34375	6	-0,71713924	-4,5109115	-5,60252	0,0023800046	0,0024066039	0,0035243421
12,353516	6	-0,71401834	-4,5224543	-6,4007287	-0,001440506	-0,001450561	-0,00071080867
12,363281	6	-0,71239948	-4,5466638	-6,3375568	0,0022160616	0,0021473197	0,0033209687
12,373047	6	-0,71880817	-4,5087795	-5,9614887	-0,0011385405	-0,0011957366	-0,00048016547
12,382813	6	-0,70929527	-4,4929118	-6,7287126	0,002075783	0,0020298932	0,0031337279
12,392578	6	-0,71475267	-4,4842391	-6,1924944	-0,0011520487	-0,0011523762	-0,00043974665
12,402344	6	-0,71241617	-4,4830408	-6,9449935	0,00197866	0,0018670062	0,0029543929
12,412109	6	-0,70607424	-4,4789009	-7,1951652	-0,00068290049	-0,00073809305	2,6892376e-05
12,421875	6	-0,71263313	-4,4273782	-6,3573103	0,0016032496	0,0014486535	0,0024824536
12,431641	6	-0,70740938	-4,4091558	-7,0989413	-0,00039750326	-0,00046763758	0,00036732003
12,441406	6	-0,70785999	-4,4058523	-6,7603402	0,0014410799	0,0011793463	0,0022643639
12,451172	6	-0,69652796	-4,3671951	-6,561717	-8,6927976e-05	-6,7256915e-05	0,00069682905
12,460938	6	-0,70123434	-4,3558736	-6,5308437	0,0010492008	0,0009055133	0,0018697111
12,470703	6	-0,6984973	-4,3142943	-6,0219502	-6,8040608e-05	3,4066034e-06	0,00072991953
12,480469	6	-0,69612741	-4,2913785	-6,5035467	0,0010944626	0,00089499878	0,0019479471
12,490234	6	-0,69944859	-4,2680011	-7,5984745	0,00014421996	0,00017590151	0,00097784202
12,5	6	-0,69060326	-4,191958	-6,4131899	0,00085185678	0,00074806961	0,0017113147
12,509766	6	-0,69016933	-4,1721501	-7,657958	0,00026787352	0,00030096839	0,0011441462
12,519531	6	-0,70290327	-4,1775508	-8,1081781	0,00068189728	0,00056359731	0,001493205
12,529297	6	-0,68030596	-4,1523738	-8,5215178	0,00071436318	0,00051147625	0,0015203991
12,539063	6	-0,69525957	-4,136673	-9,5389967	7,5469943e-05	0,0001189622	0,00095579005
12,548828	6	-0,65827608	-4,0974011	-11,131195	0,0010002897	0,0010235269	0,00197115
12,558594	6	-0,68781614	-4,0826397	-12,543797	-0,00042052189	-0,00045841487	0,00039214894
12,568359	6	-0,66632032	-4,0700717	-13,065655	0,0018063585	0,0015558039	0,0027058402
12,578125	6	-0,66823959	-4,009171	-13,682842	-0,00081879721	-0,00087934302	-9,2796108e-05
12,587891	6	-0,65301895	-3,9969211	-15,804582	0,0018800615	0,0017559147	0,0029043106
12,597656	6	-0,66223145	-3,9999485	-17,811321	-0,00098244566	-0,0010228601	-0,00028858951
12,607422	6	-0,64437389	-3,9626486	-19,639414	0,0020009605	0,001846142	0,0029982119
12,617188	6	-0,64729452	-3,9312546	-21,577534	-0,0010305214	-0,0010891421	-0,0003891997
12,626953	6	-0,631423	-3,8581686	-22,516222	0,0019822363	0,0018522738	0,0029772401
12,636719	6	-0,63340902	-3,8227522	-25,686565	-0,0010867313	-0,0011071733	-0,0003394403
12,646484	6	-0,61284781	-3,83814	-27,723284	0,0020917465	0,0020295468	0,0031712567
12,65625	6	-0,61455011	-3,8216624	-30,837078	-0,0012098501	-0,0012716245	-0,00052975054
12,666016	6	-0,58676243	-3,7806411	-33,05806	0,0022182032	0,0022124185	0,0032732706
12,675781	6	-0,5947566	-3,7134855	-35,095112	-0,0014513908	-0,0015000096	-0,00077215052
12,685547	6	-0,56368113	-3,6896517	-36,528191	0,0026031355	0,0025214856	0,0036544744
12,695313	6	-0,56803703	-3,6765821	-38,373192	-0,0017542035	-0,0017964693	-0,0010110103
12,705078	6	-0,53944826	-3,6045487	-40,124786	0,0025957015	0,0025353679	0,0036702389
12,714844	6	-0,5334568	-3,577209	-42,534916	-0,0017123359	-0,0017243875	-0,0009041361
12,724609	6	-0,50964117	-3,549072	-43,507809	0,0026400103	0,0025933716	0,0037167813
12,734375	6	-0,49185038	-3,4863331	-44,405983	-0,0016470557	-0,0016260043	-0,00090058602
12,744141	6	-0,47774792	-3,4865577	-45,894302	0,002342307	0,0023105615	0,0034239402
12,753906	6	-0,4629612	-3,460016	-47,292877	-0,0014136257	-0,001441482	-0,0006389647
12,763672	6	-0,4387784	-3,4293234	-47,776737	0,0023927474	0,0023317991	0,0035114253
12,773438	6	-0,42233944	-3,4329057	-47,7075	-0,0014494188	-0,0014497874	-0,00070397655
12,783203	6	-0,3971386	-3,3964112	-46,11388	0,0021945974	0,0021518588	0,0032781013
12,792969	6	-0,37741184	-3,3334086	-45,228916	-0,0011809947	-0,001220638	-0,00047635025
12,802734	6	-0,34803867	-3,3502533	-44,118622	0,0020873097	0,0020467762	0,0031331922
12,8125	6	-0,32268763	-3,3417482	-41,128239	-0,0010968952	-0,001120316	-0,00038343773
12,822266	6	-0,3005743	-3,2964778	-38,421528	0,0019258937	0,0017954571	0,0028991257
12,832031	6	-0,25601387	-3,2102065	-35,295776	-0,00073400873	-0,00072751765	4,7078938e-05
12,841797	6	-0,24034262	-3,1453426	-27,688416	0,0016041963	0,0013769573	0,0025111048
12,851563	6	-0,19581556	-3,0519989	-18,742466	-0,00036031817	-0,00041052219	0,00036590107
12,861328	6	-0,1717329	-2,93383	-7,7646875	0,0013793109	0,0011375276	0,0022199226
12,871094	6	-0,12698889	-2,8266826	1,2775137	-0,00014287732	-0,00012348683	0,00071006652
12,880859	6	-0,10679483	-2,6569681	11,829939	0,0010801496	0,00089111301	0,0019077706
12,890625	6	-0,077972412	-2,4942424	21,967991	-0,00011484233	-3,8159051e-05	0,00076821237
12,900391	6	-0,051169395	-2,4258494	28,315327	0,0010175871	0,00086680218	0,001889301
12,910156	6	-0,024516582	-2,3700898	15,645242	0,00019569641	0,00019509374	0,0010077021
12,919922	6	-0,0072097778	-2,1809502	-1,3430603	0,00086360297	0,00075549632	0,0017341733
12,929688	6	0,022029877	-2,0188758	1,1303835	0,00023750908	0,00025312082	0,0010823328
12,939453	6	0,024399757	-2,116472	2,1821167	0,00063914992	0,00047758935	0,0014796251
12,949219	6	0,060198307	-2,1198149	2,9731169	0,00069095026	0,00060207938	0,0014849681
12,958984	6	0,051286221	-1,8700557	4,5553408	0,00011166165	0,00013810582	0,00094726752
12,96875	6	0,092592239	-1,6118623	7,0665588	0,0010460477	0,001012846	0,0019444656
12,978516	6	0,078673363	-1,6121104	8,9579353	-0,00045162428	-0,00047684807	0,00033560151
12,988281	6	0,12017965	-1,6317554	11,470607	0,0018379722	0,0015902221	0,0026945677
12,998047	6	0,11353731	-1,4976193	11,55057	-0,00085656304	-0,00089536817	-0,00016552833
13,007813	6	0,1419425	-1,4256386	0,31194651	0,0019111051	0,0017787254	0,0028534408
13,017578	6	0,14477968	-1,3423797	-14,28402	-0,0009521693	-0,00099873508	-0,00026851514
13,027344	6	0,16816139	-1,3862631	-13,435073	0,0020279202	0,0018616329	0,0029952084
13,037109	6	0,17378569	-1,2598727	-13,134806	-0,0010805445	-0,0011360534	-0,00032241136
13,046875	6	0,19608259	-1,0079752	-13,298281	0,001949621	0,0018854521	0,0029289147
13,056641	6	0,19992113	-0,81103688	-14,245463	-0,0010545023	-0,0011701997	-0,00042071857
13,066406	6	0,22917747	-0,63915533	-13,821144	0,0021990559	0,0020804757	0,0032327196
13,076172	6	0,22700787	-0,5223155	-14,152201	-0,0012431901	-0,001292237	-0,00049707451
13,085938	6	0,25401115	-0,36102867	-15,233662	0,0022213515	0,0021781565	0,0032941187
13,095703	6	0,23914099	-0,22422093	-14,174301	-0,0014986497	-0,0015103024	-0,00076888071
13,105469	6	0,2628231	-0,22299048	-15,846882	0,0025292332	0,0025455114	0,0036779337
13,115234	6	0,24346352	-0,26001111	-15,14093	-0,0017416222	-0,0017346842	-0,00097271026
13,125	6	0,25599718	-0,23787227	-15,757391	0,0026192474	0,0025752296	0,0037005262
13,134766	6	0,24930477	-0,24610552	-15,297616	-0,0016112472	-0,0016553078	-0,00094036979
13,144531	6	0,2562809	-0,23178589	-14,822837	0,0026041376	0,0025370717	0,0036420692
13,154297	6	0,25681496	-0,19244346	-14,716219	-0,0016422076	-0,0016455491	-0,00088908506
13,164063	6	0,2622056	-0,10251794	-15,841126	0,0023044941	0,0022833862	0,0034009835
13,173828	6	0,2687645	0,074660406	-14,672215	-0,0014166142	-0,0013580372	-0,00064928841
13,183594	6	0,28473616	0,23333095	-15,087202	0,0023800933	0,0023557716	0,0034533637
13,193359	6	0,29586792	0,43142551	-16,041454	-0,0014002442	-0,0014450036	-0,00068635534
13,203125	6	0,31294107	0,61858666	-16,642101	0,0022387267	0,0022001653	0,0032711332
13,212891	6	0,31761408	0,71852356	-17,150686	-0,0012169823	-0,0012666096	-0,00050136296
13,222656	6	0,32515764	0,82737875	-17,412119	0,0021030703	0,0019794686	0,0031082062
13,232422	6	0,32899618	0,85162425	-19,212189	-0,0010358004	-0,0011308059	-0,00031040167
13,242188	6	0,32262087	0,82681829	-19,198805	0,0019533236	0,0018227077	0,0029375604
13,251953	6	0,33166647	0,83108747	-19,003227	-0,00071189215	-0,00073086366	7,2515832e-05
13,261719	6	0,31864882	0,79621768	-20,670694	0,0015759342	0,0014031514	0,0024620125
13,271484	6	0,3336525	0,77735949	-22,190838	-0,00030519877	-0,00033422213	0,00042872052
13,28125	6	0,32454014	0,77833182	-26,914598	0,0014878664	0,0012586389	0,0023109061
13,291016	6	0,33714056	0,85736698	-34,923477	-0,0001285693	-0,00010566117	0,00065707904
13,300781	6	0,34059525	0,9245066	-34,872211	0,0011113415	0,00091177423	0,0019703247
13,310547	6	0,35297871	1,0991782	-34,618042	-7,8071316e-05	1,6253762e-05	0,00080984191
13,320313	6	0,36144018	1,3267871	-35,393841	0,00093929726	0,00086479669	0,0018501005
13,330078	6	0,37968159	1,5805688	-36,443539	0,0001359509	0,00013270022	0,0009755576
13,339844	6	0,38894415	1,7134103	-37,743343	0,00089283241	0,00074067572	0,0017443647
13,349609	6	0,40700197	1,8085397	-38,122826	0,00022997141	0,00028054972	0,0011252877
13,359375	6	0,39545298	1,8660692	-38,898705	0,00059805688	0,00044239787	0,0013928257
13,369141	6	0,41576385	1,8628366	-39,416012	0,00064185367	0,00051747239	0,0014899001
13,378906	6	0,38767576	1,8590291	-38,498863	5,761256e-05	7,9970778e-05	0,00089136837
13,388672	6	0,4128933	1,8172072	-39,840637	0,001114601	0,0010288632	0,0020261726
13,398438	6	0,38472176	1,821069	-40,187904	-0,00049642817	-0,0004936069	0,00028127935
13,408203	6	0,40980577	1,8691745	-39,712563	0,0018509382	0,0016312046	0,0027034264
13,417969	6	0,3918314	1,8332496	-40,064743	-0,0008502804	-0,00089598284	-0,00012069737
13,427734	6	0,40700197	1,8264949	-38,927765	0,0019261942	0,0017580721	0,0029380042
13,4375	6	0,40309668	1,9326998	-38,716206	-0,00096791709	-0,0010632044	-0,00034411118
13,447266	6	0,42062044	2,0871246	-39,774113	0,0020301151	0,0018722718	0,0029694019
13,457031	6	0,42055368	2,2948482	-39,176624	-0,0010414816	-0,0010695971	-0,00035027188
13,466797	6	0,441432	2,4492536	-39,904533	0,0019826605	0,0018773559	0,0029882763
13,476563	6	0,43876171	2,5956609	-42,009762	-0,0011168169	-0,0011305446	-0,00043378968
13,486328	6	0,46316147	2,735419	-42,372452	0,002134833	0,0020734293	0,0032023634
13,496094	6	0,45036077	2,771255	-43,864288	-0,0013013476	-0,0012780692	-0,00057068217
13,505859	6	0,46770096	2,7592533	-42,546349	0,0022598363	0,002154741	0,0033692387
13,515625	6	0,44607162	2,7379391	-43,231316	-0,0014804433	-0,0015740445	-0,00078424433
13,525391	6	0,46735048	2,7331028	-42,934456	0,0025764336	0,0025102973	0,0036828106
13,535156	6	0,44981003	2,7749381	-42,157063	-0,0017640702	-0,0017399243	-0,0010752096
13,544922	6	0,46070814	2,742548	-43,071861	0,0026176888	0,0025844695	0,0037362652
13,554688	6	0,45386553	2,7129126	-42,480659	-0,0016934932	-0,0017032669	-0,00090739835
13,564453	6	0,46319485	2,7511647	-43,124779	0,0025962389	0,0025759144	0,0036849773
13,574219	6	0,46581507	2,8245947	-43,713749	-0,0016615916	-0,0016955041	-0,00092737668
13,583984	6	0,47072172	2,9562788	-43,569859	0,0023118453	0,0022926484	0,0033701595
13,59375	6	0,48076868	3,0872617	-44,10429	-0,0013560015	-0,0014271099	-0,00068778376
13,603516	6	0,49178362	3,2296562	-44,221245	0,0023488346	0,0023231443	0,0033804027
13,613281	6	0,49802542	3,4022353	-44,947983	-0,0014072024	-0,0014354214	-0,000682807
13,623047	6	0,50780535	3,4845467	-45,404068	0,0022510854	0,0022098564	0,0033471303
13,632813	6	0,5094409	3,5272121	-45,05368	-0,0012144123	-0,0012625665	-0,00050926203
13,642578	6	0,5114603	3,5414424	-45,2822	0,0020347768	0,0019238048	0,0030239113
13,652344	6	0,51197767	3,5239844	-46,325718	-0,0010937736	-0,0010547134	-0,00031611329
13,662109	6	0,5078721	3,5296133	-45,424606	0,0019352892	0,0018097172	0,0029147863
13,671875	6	0,51604986	3,5129964	-46,054951	-0,000696056	-0,00068301929	6,2758481e-05
13,681641	6	0,50605297	3,4994352	-45,913689	0,0015415666	0,0012863267	0,0023809203
13,691406	6	0,51888704	3,5423846	-45,69146	-0,0002755461	-0,0002867922	0,0004841786
13,701172	6	0,50843954	3,5278709	-46,196579	0,001403322	0,0011317884	0,0021792969
13,710938	6	0,52119017	3,5310605	-46,43935	-0,00015044279	-0,00012079414	0,0006554235
13,720703	6	0,51840305	3,6154838	-46,836479	0,0011005962	0,00086949987	0,0018829664
13,730469	6	0,52789927	3,7357259	-46,113514	-1,3274912e-05	-1,955952e-05	0,00082905754
13,740234	6	0,53337336	3,8984244	-46,048023	0,0010551283	0,00088424183	0,0018497711
13,75	6	0,54861069	3,9858038	-46,764454	4,9385781e-05	9,1046386e-05	0,00095243286
13,759766	6	0,54654121	4,035655	-46,508804	0,00086924876	0,00069666409	0,0017103944
13,769531	6	0,56049347	4,1271353	-47,509521	0,0002336601	0,00030974159	0,0012329633
13,779297	6	0,54543972	4,1583595	-48,841518	0,00059702899	0,00047784735	0,0014108311
13,789063	6	0,56790352	4,1533728	-48,793571	0,00072684226	0,00060473615	0,0015562245
13,798828	6	0,53956509	4,1186919	-48,522781	3,3635151e-05	4,8452785e-05	0,00082277507
13,808594	6	0,56738615	4,0784163	-48,782787	0,0011797788	0,0010618201	0,0021080361
13,818359	6	0,53495884	4,1108394	-48,039425	-0,00049612694	-0,00053053186	0,00024663663
13,828125	6	0,566535	4,092226	-48,760437	0,0018105356	0,0016465816	0,0027003977
13,837891	6	0,54261923	4,0800948	-49,04464	-0,00088118081	-0,00096404389	-0,00015792117
13,847656	6	0,56069374	4,1134858	-48,188736	0,0019583032	0,001813022	0,0029603078
13,857422	6	0,55263281	4,1544924	-48,961212	-0,0010108285	-0,0010835786	-0,00031945005
13,867188	6	0,56553364	4,2297039	-48,554466	0,0019601856	0,0018944541	0,0029448494
13,876953	6	0,55905819	4,2987819	-49,129688	-0,001052138	-0,0010854967	-0,00031487871
13,886719	6	0,57703257	4,3509555	-49,439674	0,0020371994	0,0019333478	0,0030450886
13,896484	6	0,56775331	4,479032	-49,737877	-0,0010855382	-0,0011035388	-0,00033693155
13,90625	6	0,58771372	4,5345249	-50,84935	0,0021511798	0,0020641049	0,0032061804
13,916016	6	0,57205915	4,524435	-50,802322	-0,0013212329	-0,0013647466	-0,00057070254
13,925781	6	0,5924201	4,5237613	-50,144623	0,0022491175	0,0022291259	0,0033257243
13,935547	6	0,57149172	4,5109949	-50,868149	-0,0015082642	-0,0015672318	-0,00080735626
13,945313	6	0,59125185	4,5399985	-50,557487	0,0025454676	0,0025301331	0,003636258
13,955078	6	0,57534695	4,5184875	-50,695061	-0,0017766245	-0,0018060709	-0,0010803274
13,964844	6	0,58389187	4,4797716	-50,571823	0,0027167466	0,0026226572	0,0038002091
13,974609	6	0,579319	4,5137601	-50,910507	-0,0016729221	-0,0016744859	-0,00090713234
13,984375	6	0,58581114	4,512754	-51,528111	0,0025530795	0,0025102817	0,0036085027
13,994141	6	0,58567762	4,4959288	-50,782963	-0,0016108296	-0,0016561775	-0,00090095127
14,003906	6	0,58350801	4,5088506	-50,135849	0,0022782923	0,002284647	0,0034101116
14,013672	6	0,58394194	4,5471725	-50,644829	-0,0013364996	-0,0014000623	-0,00062717125
14,023438	6	0,59338808	4,6125593	-49,993774	0,0023093023	0,0022650699	0,0033858698
14,033203	6	0,59258699	4,6431274	-51,455246	-0,0014659759	-0,0014573049	-0,00071663962
14,042969	6	0,59519053	4,6638842	-51,093369	0,0022501666	0,0021955001	0,0033196455
14,052734	6	0,59776068	4,7249718	-50,577438	-0,0011510813	-0,0012361446	-0,00048445771
14,0625	6	0,59896231	4,738759	-50,944508	0,0020378251	0,0019729256	0,0030404171
14,072266	7	0,60406923	4,7234249	-50,871838	-0,0010565283	-0,0010589814	-0,00026607944
14,082031	7	0,59625864	4,7097902	-50,992958	0,0019050261	0,0017513088	0,0029286437
14,091797	7	0,60834169	4,6787047	-50,927803	-0,00063959358	-0,00069529098	9,8565069e-05
14,101563	7	0,59330463	4,7100282	-51,2747	0,001497788	0,0013250128	0,002328705
14,111328	7	0,60885906	4,7030859	-51,790916	-0,00030349562	-0,00032375814	0,00049036142
14,121094	7	0,59589148	4,6514745	-51,461391	0,0014060825	0,0011214763	0,002179831
14,130859	7	0,608325	4,6625485	-51,019585	-9,4221323e-05	-0,0001056357	0,00076202909
14,140625	7	0,59751034	4,6611977	-51,226841	0,001044356	0,00084004452	0,0018179601
14,150391	7	0,60268402	4,6828208	-51,355251	-2,5789486e-05	1,9282743e-06	0,00076315162
14,160156	7	0,59861183	4,6691055	-51,894596	0,0011600206	0,00090043608	0,0019901921
14,169922	7	0,60533762	4,6240869	-51,737408	0,00011631797	0,00015282509	0,00099062221
14,179688	7	0,59796095	4,6476169	-50,416	0,0007901637	0,00065857865	0,0016652269
14,189453	7	0,60966015	4,6618266	-52,61787	0,00026681757	0,00033222008	0,0011961268
14,199219	7	0,59519053	4,6539378	-51,706787	0,00058548944	0,00045734487	0,0014033309
14,208984	7	0,61691999	4,6580806	-51,12254	0,00077908463	0,00063796382	0,0016505491
14,21875	7	0,58936596	4,6357355	-52,253231	1,1883822e-05	-5,4113189e-05	0,00074836367
14,228516	7	0,61533451	4,6477175	-51,528755	0,0011766561	0,0011086024	0,0021531677
14,238281	7	0,58442593	4,6453996	-50,86871	-0,00051159185	-0,00051348517	0,00028659852
14,248047	7	0,61134577	4,611454	-50,653709	0,0018073703	0,0016129285	0,0027767525
14,257813	7	0,59287071	4,6265402	-49,676914	-0,000990403	-0,0010217382	-0,00021825603
14,267578	7	0,60750723	4,6167569	-51,15213	0,0019493611	0,0018556595	0,0029329704
14,277344	7	0,59505701	4,5986395	-51,194908	-0,00091692078	-0,00094330276	-0,00028015755
14,287109	7	0,6095767	4,6041436	-50,613731	0,0020303843	0,0019285434	0,0030551895
14,296875	7	0,59557438	4,5831656	-51,886105	-0,0010840154	-0,0011303131	-0,00033710443
14,306641	7	0,60410261	4,5924201	-50,777428	0,0020076267	0,001871451	0,0029906814
14,316406	7	0,59193611	4,5852308	-51,246254	-0,0011078726	-0,0010666229	-0,00034936558
14,326172	7	0,61166286	4,5462246	-50,76371	0,0021671129	0,0021407404	0,0032090577
14,335938	7	0,59412241	4,5694952	-50,887707	-0,0013332387	-0,0014005402	-0,00059403188
14,345703	7	0,60956001	4,559257	-51,833969	0,002257132	0,0022521385	0,0033698459
14,355469	7	0,58455944	4,5547085	-51,906555	-0,0014972807	-0,0015426152	-0,00081601931
14,365234	7	0,61064482	4,5411263	-50,999802	0,0025229808	0,0025910013	0,0036514755
14,375	7	0,58908224	4,5032635	-51,149334	-0,0018137491	-0,0017538458	-0,0010625791
14,384766	7	0,60343504	4,5219159	-50,722279	0,0027196924	0,0026937602	0,0037960485
14,394531	7	0,59494019	4,5262265	-51,929161	-0,0015955701	-0,0016335056	-0,0008804258
14,404297	7	0,600214	4,4766159	-51,81662	0,0025267338	0,0024630127	0,0036420098
14,414063	7	0,59452295	4,4341249	-50,123611	-0,0016482461	-0,0016235462	-0,00090114598
14,423828	7	0,59317112	4,3990946	-51,00349	0,0022561457	0,0022754453	0,003372882
14,433594	7	0,58995008	4,3943915	-50,923443	-0,00129434	-0,0013340161	-0,00064891763
14,443359	7	0,59452295	4,3867068	-49,979755	0,0022844432	0,0022521678	0,0033832702
14,453125	7	0,5846262	4,330534	-51,314598	-0,0013476067	-0,001417288	-0,00065251486
14,462891	7	0,59141874	4,3117671	-50,007523	0,0022550207	0,0021590027	0,0033179086
14,472656	7	0,58389187	4,2784028	-51,028805	-0,0011945849	-0,0012204958	-0,00047511043
14,482422	7	0,58582783	4,2221289	-51,004299	0,0020586778	0,0019286498	0,0030336853
14,492188	7	0,58562756	4,2026715	-49,094482	-0,00098388619	-0,0010514662	-0,00026263006
14,501953	7	0,57534695	4,1437659	-49,779621	0,0019045461	0,0017356549	0,0028240692
14,511719	7	0,58345795	4,1039596	-49,129353	-0,0006557891	-0,00067407917	9,5134455e-05
14,521484	7	0,57002306	4,0768147	-50,019875	0,0015255453	0,001322394	0,0024021431
14,53125	7	0,57696581	3,9929497	-49,896576	-0,000245267	-0,00030084528	0,000446146
14,541016	7	0,56943893	3,972261	-48,706314	0,0013417265	0,0010984312	0,0021500783
14,550781	7	0,57591438	3,9584935	-49,44809	-7,7240111e-05	-7,0653477e-05	0,00068652618
14,560547	7	0,56893826	3,9275062	-49,19772	0,001040742	0,00086289947	0,0019011153
14,570313	7	0,56338072	3,8747034	-48,312786	-5,6133795e-05	1,7744751e-05	0,00077752932
14,580078	7	0,56014299	3,7908208	-48,696678	0,0010166633	0,00082510943	0,0019132359
14,589844	7	0,56119442	3,7773092	-49,056789	0,00014366175	0,00017918952	0,0010104275
14,599609	7	0,55455208	3,7677269	-49,878998	0,00079856341	0,00072824932	0,0017027743
14,609375	7	0,55912495	3,6677508	-49,864948	0,00026515027	0,00031392599	0,0011750846
14,619141	7	0,53988218	3,6010227	-48,960567	0,00050666672	0,00041316118	0,00135952
14,628906	7	0,55758953	3,5606117	-49,294868	0,00087121088	0,00072013703	0,0016174484
14,638672	7	0,52936792	3,5130227	-48,46936	-6,5334316e-05	-7,6722208e-05	0,0007238629
14,648438	7	0,55032969	3,4695039	-47,597309	0,0012225182	0,0010788356	0,0021275254
14,658203	7	0,52040577	3,3760765	-47,372448	-0,00049242785	-0,00055508409	0,00026622525
14,667969	7	0,54008245	3,3140962	-47,967285	0,0018486829	0,0017183631	0,0028649166
14,677734	7	0,52295923	3,2880788	-48,430805	-0,00086195586	-0,00094609847	-0,00017392798
14,6875	7	0,53058624	3,2271271	-48,461288	0,00189884	0,0017689506	0,0028801013
14,697266	7	0,51998854	3,1978602	-47,438053	-0,0009613508	-0,0010075025	-0,00029142248
14,707031	7	0,52626371	3,1469314	-48,719727	0,0019825364	0,0018448293	0,0029692606
14,716797	7	0,51094294	3,1157267	-48,288509	-0,0010461687	-0,0011247972	-0,00037249469
14,726563	7	0,51730156	3,0864449	-48,161522	0,0019677011	0,0018571032	0,002994372
14,736328	7	0,50141335	2,9659855	-47,356716	-0,0010829213	-0,0011428945	-0,00036171463
14,746094	7	0,51332951	2,8844638	-46,324963	0,0021266297	0,0020860471	0,0032432573
14,755859	7	0,49226761	2,8438802	-46,334377	-0,0013457452	-0,0013944593	-0,00067104615
14,765625	7	0,50515175	2,7887385	-46,81131	0,0023009798	0,0022738846	0,0033641309
14,775391	7	0,48367262	2,7135842	-45,003304	-0,0015373535	-0,0015288206	-0,00078837504
14,785156	7	0,4955554	2,616477	-46,139328	0,0026056678	0,0025691709	0,0036652319
14,794922	7	0,47676325	2,5624774	-45,999519	-0,0018328653	-0,0018098864	-0,0010503633
14,804688	7	0,48429012	2,5396128	-45,26046	0,002668859	0,0026605865	0,0037885848
14,814453	7	0,47569513	2,4480662	-45,144791	-0,0015999147	-0,0016113541	-0,00080044701
14,824219	7	0,47776461	2,4006166	-43,828579	0,0025157444	0,0024726714	0,0036261447
14,833984	7	0,47299147	2,3900292	-44,876343	-0,0015332982	-0,0016197726	-0,00090503425
14,84375	7	0,46873569	2,338094	-44,864418	0,0023112844	0,0023081789	0,0034476484
14,853516	7	0,46207666	2,2606032	-43,772392	-0,0012817271	-0,0013301747	-0,00057365512
14,863281	7	0,4612422	2,1412146	-43,751888	0,0022794837	0,0022128453	0,0032961611
14,873047	7	0,45540094	2,0816803	-43,461399	-0,0013733099	-0,0014066692	-0,000645931
14,882813	7	0,45448303	2,0571654	-43,336643	0,002254233	0,0022173736	0,0033707952
14,892578	7	0,44360161	1,9435756	-41,958691	-0,0012378142	-0,001277388	-0,00056006742
14,902344	7	0,44008017	1,8403994	-40,852806	0,0020520301	0,0019557413	0,0030703051
14,912109	7	0,43715954	1,7551594	-41,971485	-0,00098000001	-0,0010353503	-0,00030459429
14,921875	7	0,42768002	1,6836097	-41,938236	0,0018934027	0,0017797982	0,0029175191
14,931641	7	0,433321	1,6335357	-40,008667	-0,00067807757	-0,00067095633	7,7046134e-05
14,941406	7	0,41716576	1,5542697	-41,124439	0,0015126688	0,0013180132	0,0024196296
14,951172	7	0,42896509	1,5217328	-41,078285	-0,0002258351	-0,00024231675	0,00052974152
14,960938	7	0,41821718	1,5106241	-40,770554	0,0013489156	0,0010238986	0,0021298744
14,970703	7	0,42307377	1,443385	-40,745132	-0,00014110512	-0,00016821286	0,0007200244
14,980469	7	0,41060686	1,3535198	-39,649563	0,0010542265	0,00087764469	0,0019072545
14,990234	7	0,40893793	1,2619072	-39,00119	3,8838334e-06	9,5413998e-05	0,00084808609
15	7	0,4000926	1,2038072	-38,368942	0,0010088139	0,00082874938	0,0018144856
15,009766	7	0,39969206	1,1606326	-37,624744	4,9242808e-05	0,00013782323	0,00098347839
15,019531	7	0,38692474	1,0012871	-37,37566	0,00080014166	0,00068750989	0,0017235749
15,029297	7	0,39253235	0,87777132	-36,228931	0,00031503476	0,00033396602	0,0012168258
15,039063	7	0,37115335	0,82309449	-36,039532	0,00043982264	0,00040423212	0,0013014844
15,048828	7	0,38976192	0,73119199	-36,840729	0,00081987632	0,00071736006	0,001647819
15,058594	7	0,35411358	0,67437607	-35,888626	-4,3414911e-05	-4,2715983e-05	0,00075526582
15,068359	7	0,38001537	0,6113475	-36,391766	0,0012826708	0,0011464648	0,0022000533
15,078125	7	0,34660339	0,57442689	-36,019104	-0,00054951257	-0,00059177913	0,00023407061
15,087891	7	0,37088633	0,56090689	-35,203938	0,0018326298	0,0016206031	0,0027389813
15,097656	7	0,34959078	0,46277046	-34,993999	-0,000887117	-0,0009391706	-0,00018097984
15,107422	7	0,35810232	0,4044531	-34,696274	0,0019472647	0,0018372916	0,0028841896
15,117188	7	0,34413338	0,37155581	-34,980507	-0,0010044189	-0,0010271395	-0,00031971082
15,126953	7	0,34470081	0,28757808	-34,44733	0,0019456102	0,001839377	0,0029294868
15,136719	7	0,32781124	0,18225554	-32,944176	-0,0010677112	-0,0011314674	-0,00034550612
15,146484	7	0,33126593	0,034841895	-32,659081	0,0019979589	0,0018882706	0,0029962535
15,15625	7	0,31362534	-0,073885359	-32,462383	-0,0010535521	-0,0011418427	-0,00036803831
15,166016	7	0,3246069	-0,11190176	-31,740845	0,0021635885	0,002108488	0,0032559861
15,175781	7	0,30274391	-0,18791947	-31,600193	-0,0013931729	-0,0014544536	-0,00070150767
15,185547	7	0,31422615	-0,2897149	-31,142513	0,0022976189	0,0022866884	0,0033784732
15,195313	7	0,29082775	-0,34668055	-31,127426	-0,0015592495	-0,0015927507	-0,00077895849
15,205078	7	0,30898571	-0,39317608	-30,57288	0,0025735423	0,0025913431	0,003634565
15,214844	7	0,28755665	-0,38672537	-29,837397	-0,0018189927	-0,0018287475	-0,001060009
15,224609	7	0,29641867	-0,4637897	-29,747765	0,002733571	0,0026613818	0,0038094383
15,234375	7	0,29087782	-0,54114962	-29,007113	-0,0016463008	-0,0016495819	-0,00092003611
15,244141	7	0,28995991	-0,56496096	-28,646523	0,0024561442	0,0024590984	0,003661928
15,253906	7	0,27906179	-0,66162664	-28,939861	-0,0015919742	-0,0016337376	-0,00090900081
15,263672	7	0,27298689	-0,75728649	-27,287649	0,0022963835	0,0023165608	0,0034278869
15,273438	7	0,26405811	-0,86055213	-27,092182	-0,0012856079	-0,0013541842	-0,0005791313
15,283203	7	0,2608037	-0,94871354	-26,745283	0,0021890942	0,0021378426	0,0032955981
15,292969	7	0,25114059	-1,0150481	-25,681118	-0,001188727	-0,0012538473	-0,0005094026
15,302734	7	0,25140762	-1,1527743	-24,899841	0,0023007886	0,0022626447	0,0033489855
15,3125	7	0,24157763	-1,2381773	-24,218224	-0,0012414226	-0,001308947	-0,00051958312
15,322266	7	0,2409935	-1,2307911	-23,758198	0,0020221029	0,0019637039	0,0029989074
15,332031	7	0,23793936	-1,2616334	-24,233368	-0,00096558034	-0,00096165121	-0,00025394605
15,341797	7	0,23032904	-1,3079066	-23,137405	0,0019006132	0,001811993	0,0028904495
15,351563	7	0,23864031	-1,3822184	-23,036236	-0,00071310764	-0,00068507809	5,5156124e-05
15,361328	7	0,22316933	-1,4400914	-22,669388	0,0014654816	0,0012764953	0,0023488221
15,371094	7	0,23052931	-1,4345968	-22,563385	-0,00023878914	-0,00022444932	0,00053675467
15,380859	7	0,21951437	-1,5138357	-22,222046	0,0013276518	0,0010317545	0,0021718675
15,390625	7	0,22114992	-1,6161463	-22,063181	-0,000134121	-0,00014689314	0,00068920053
15,400391	7	0,2086997	-1,6818663	-21,713852	0,0010271004	0,00084042514	0,0018479562
15,410156	7	0,20416021	-1,7475841	-21,551327	4,0235682e-05	5,6247227e-05	0,00088137662
15,419922	7	0,19214392	-1,7896023	-21,106806	0,0010202574	0,00084096636	0,0018530684
15,429688	7	0,19252777	-1,9134505	-21,83659	0,00011956356	0,00010610311	0,00097351277
15,439453	7	0,1798439	-2,0263271	-21,218704	0,00076888956	0,00064324151	0,0017076139
15,449219	7	0,18698692	-2,0208783	-19,694231	0,00034248779	0,00036293975	0,0012604858
15,458984	7	0,16512394	-2,0631058	-19,580936	0,00051736541	0,00036613026	0,0013267285
15,46875	7	0,18144608	-2,1284649	-18,667002	0,00079141057	0,0006315636	0,0016592512
15,478516	7	0,1499033	-2,1637971	-17,786957	-0,00010340467	-0,00014819772	0,000706586
15,488281	7	0,17039776	-2,2040772	-17,54282	0,0013479078	0,0011117391	0,0022070345
15,498047	7	0,13571739	-2,2151411	-17,506805	-0,00050614437	-0,00051802851	0,00022230568
15,507813	7	0,1566124	-2,2901881	-17,210533	0,0018128077	0,0016253323	0,0027847572
15,517578	7	0,13389826	-2,3407252	-17,07715	-0,00088821771	-0,0010629271	-0,00027978473
15,527344	7	0,13530016	-2,343091	-15,512807	0,0019517019	0,0018694169	0,0029671681
15,537109	7	0,11827707	-2,4041414	-15,542255	-0,0010054905	-0,0010690266	-0,00025463349
15,546875	7	0,11659145	-2,4650133	-14,290307	0,0019172439	0,0017948542	0,0029548777
15,556641	7	0,096998215	-2,5100923	-13,113487	-0,0010910216	-0,0010703387	-0,00034232246
15,566406	7	0,09354353	-2,5408356	-12,585484	0,002029289	0,0018941025	0,0030200852
15,576172	7	0,074985027	-2,5187709	-12,12839	-0,0010532389	-0,0011376415	-0,00035801437
15,585938	7	0,076420307	-2,5785995	-12,739236	0,0021478562	0,0020430537	0,0031966656
15,595703	7	0,046329498	-2,6700952	-13,013547	-0,0013952492	-0,0013911577	-0,00066371082
15,605469	7	0,049967766	-2,6994061	-13,383329	0,0022893155	0,0022710948	0,0034002054
15,615234	7	0,018391609	-2,7269566	-13,735201	-0,0015659611	-0,0015761638	-0,00078100216
15,625	7	0,020077229	-2,7191262	-13,702791	0,0025133539	0,0025207684	0,0035920101
15,634766	7	-0,0071763992	-2,7991619	-13,42535	-0,0018571769	-0,0018017653	-0,0010865801
15,644531	7	-0,010480881	-2,8634517	-12,612724	0,0026547303	0,0027028148	0,0038303495
15,654297	7	-0,02959013	-2,8867576	-11,279304	-0,0016358696	-0,0016311132	-0,00095673953
15,664063	7	-0,040154457	-2,9637487	-10,745711	0,0025114145	0,0024453602	0,0036073376
15,673828	7	-0,061883926	-3,0160861	-10,485788	-0,0015803864	-0,0016168318	-0,00085154141
15,683594	7	-0,073099136	-3,0200903	-11,432077	0,0022992142	0,0022595907	0,0033620999
15,693359	7	-0,0882864	-3,0679388	-12,709424	-0,0012646489	-0,0013249153	-0,00055678363
15,703125	7	-0,098633766	-3,0948868	-14,161952	0,0022430015	0,0021501244	0,0032303561
15,712891	7	-0,12046337	-3,1210737	-17,227297	-0,0013026004	-0,0013564755	-0,00056023971
15,722656	7	-0,12927532	-3,183847	-20,716377	0,0022637174	0,002229511	0,0033794593
15,732422	7	-0,14651537	-3,1801407	-22,997959	-0,0012204183	-0,0012367584	-0,00051442068
15,742188	7	-0,16474009	-3,2155929	-27,344004	0,0019983859	0,001938833	0,0030383579
15,751953	7	-0,17814159	-3,2678983	-30,997087	-0,00098680914	-0,0010662527	-0,00026612484
15,761719	7	-0,20073891	-3,2967458	-34,371727	0,0018896633	0,0017442091	0,0028413611
15,771484	7	-0,20878315	-3,3318608	-37,142506	-0,0006563472	-0,00069863501	6,8317458e-05
15,78125	7	-0,23593664	-3,336432	-39,678558	0,0014379655	0,0012846584	0,0023320273
15,791016	7	-0,2420783	-3,3687484	-42,035412	-0,00026186235	-0,00025065776	0,00051786355
15,800781	7	-0,26879787	-3,4085419	-43,697067	0,0012695222	0,0010134645	0,0020491625
15,810547	7	-0,28031349	-3,4082806	-44,607624	-8,619274e-05	-0,00015587953	0,00067219301
15,820313	7	-0,30362844	-3,4172835	-46,672588	0,00096033711	0,00079168123	0,0018130142
15,830078	7	-0,32255411	-3,4116538	-48,247269	7,0664173e-05	4,9235823e-05	0,00088506017
15,839844	7	-0,34358263	-3,4468236	-48,04258	0,0010121878	0,00084187521	0,0018721047
15,849609	7	-0,35675049	-3,5057104	-48,862026	0,00015909682	0,00019235784	0,00099351048
15,859375	7	-0,38253546	-3,4848235	-49,526459	0,00073631952	0,00060136442	0,0016256251
15,869141	7	-0,39360046	-3,500479	-50,759689	0,00031756377	0,00033564109	0,001211532
15,878906	7	-0,43215275	-3,5475852	-49,969135	0,00050228852	0,00038469065	0,00135218
15,888672	7	-0,43215275	-3,5720603	-48,393311	0,00086228707	0,00066547218	0,0017251788
15,898438	7	-0,48125267	-3,6235363	-47,619938	-0,00011558346	-0,00022825916	0,00061894098
15,908203	7	-0,47748089	-3,6611218	-45,59557	0,0013469373	0,001194046	0,0022653039
15,917969	7	-0,5261302	-3,7193112	-42,885139	-0,00061266508	-0,00055062363	0,00026567897
15,927734	7	-0,5200386	-3,7978492	-39,809849	0,0017791123	0,0016669214	0,0027378965
15,9375	7	-0,55722237	-3,8573165	-36,52618	-0,00101075	-0,00099796988	-0,00024888577
15,947266	7	-0,56625128	-3,9144926	-33,89843	0,0019285299	0,0018534595	0,0029747041
15,957031	7	-0,59348822	-4,0175762	-29,369854	-0,0010279091	-0,0010868324	-0,00025748159
15,966797	7	-0,59715986	-4,0631208	-24,449369	0,0019529646	0,0018285697	0,0028930658
15,976563	7	-0,62653303	-4,1317968	-20,524012	-0,001052485	-0,0011320832	-0,00041488383
15,986328	7	-0,62504768	-4,1577077	-17,095423	0,002036788	0,0018826007	0,0030767675
15,996094	7	-0,65006495	-4,1940417	-14,617424	-0,0010510463	-0,0011003694	-0,00037394027
16,005859	7	-0,63970089	-4,2894802	-12,772316	0,0021580525	0,002094022	0,0031820948
16,015625	7	-0,66491842	-4,3264456	-9,9858084	-0,0013888252	-0,0014618331	-0,00071466871
16,025391	7	-0,65448761	-4,3478813	-9,5298882	0,0023802654	0,0022965304	0,0034121466
16,035156	7	-0,67655087	-4,3653874	-9,2283916	-0,0016158675	-0,001536376	-0,00079345482
16,044922	7	-0,65897703	-4,3908	-6,9775152	0,0026022266	0,0024883845	0,0036484853
16,054688	7	-0,68618059	-4,4372129	-6,8181753	-0,0018224494	-0,0017986166	-0,0010815862
16,064453	7	-0,67222834	-4,4347663	-5,5334253	0,0026944205	0,002671442	0,0038271132
16,074219	8	-0,67970514	-4,4391952	-5,3260012	-0,001712746	-0,0016189651	-0,00091495574
16,083984	8	-0,67828655	-4,4885283	-4,649693	0,002449109	0,0024043261	0,0035426207
16,09375	8	-0,686481	-4,4832306	-2,7236993	-0,0016130561	-0,0015858082	-0,00086199812
16,103516	8	-0,69051981	-4,4895544	-3,2072234	0,0023292752	0,0023892589	0,0034303074
16,113281	8	-0,69298983	-4,516489	-3,4499912	-0,0013330207	-0,001310286	-0,00055973389
16,123047	8	-0,68449497	-4,5377426	-2,5800056	0,0021488769	0,0021430014	0,0032736999
16,132813	8	-0,6989646	-4,5744381	-1,60628	-0,0013134597	-0,0013115625	-0,00054350414
16,142578	8	-0,69010258	-4,5634875	-0,89197421	0,0022187191	0,0021161654	0,0032844702
16,152344	8	-0,70760965	-4,5590916	-1,4053657	-0,001289055	-0,0012775145	-0,00052407238
16,162109	8	-0,70048332	-4,606905	-1,2600794	0,0020701489	0,0019500947	0,0030920843
16,171875	8	-0,69791317	-4,6024904	-0,10097399	-0,00091980537	-0,0010026513	-0,00023009925
16,181641	8	-0,70475578	-4,6038966	-1,2142025	0,0018761359	0,0017223522	0,0028459211
16,191406	8	-0,6897521	-4,5739117	-2,4608428	-0,00068032305	-0,00067486707	6,0815219e-05
16,201172	8	-0,70625782	-4,5675955	-2,6706979	0,0015383059	0,001305207	0,0024274224
16,210938	8	-0,70095062	-4,6229558	-2,8163474	-0,0002365106	-0,00020951324	0,00053304189
16,220703	8	-0,71012974	-4,597682	-2,3255031	0,0011822846	0,0009709032	0,0020449292
16,230469	8	-0,69499254	-4,5634255	-3,9828568	-0,00010059615	-8,4978819e-05	0,00070750102
16,240234	8	-0,70567369	-4,571888	-4,5455341	0,0010948433	0,00088090193	0,0019433235
16,25	8	-0,69883108	-4,5836515	-4,1913705	5,2610776e-05	4,2373867e-05	0,00088589615
16,259766	8	-0,71123123	-4,5910568	-4,5880861	0,001013666	0,00078704371	0,0018326006
16,269531	8	-0,70008278	-4,5704598	-4,7215819	0,00018428364	0,00019132451	0,0010639486
16,279297	8	-0,70976257	-4,5377769	-5,6256819	0,00076222687	0,00064132723	0,0016421112
16,289063	8	-0,69472551	-4,5818338	-6,068861	0,0002719679	0,00036771016	0,0011910003
16,298828	8	-0,70929527	-4,5854793	-4,9309621	0,00060482207	0,00044365472	0,0014144571
16,308594	8	-0,69767952	-4,5677867	-6,4544287	0,0008939649	0,00070325204	0,0016811145
16,318359	8	-0,71623802	-4,555274	-6,5617452	-9,8903838e-05	-0,00017813407	0,00068742561
16,328125	8	-0,69854736	-4,5331807	-5,5584311	0,0013896825	0,0011658623	0,0022198348
16,337891	8	-0,71007967	-4,5646458	-5,9692564	-0,00055769394	-0,00051577878	0,00025284695
16,347656	8	-0,69262266	-4,561595	-6,5274072	0,0018254715	0,0016737604	0,0027830768
16,357422	8	-0,7045722	-4,5311155	-6,649168	-0,00096839509	-0,0010237081	-0,00022854889
16,367188	8	-0,70470572	-4,5691504	-6,7220631	0,0019434768	0,0017480153	0,0029100501
16,376953	8	-0,70368767	-4,5519381	-5,6417475	-0,00098413706	-0,0010538117	-0,00030955562
16,386719	8	-0,70221901	-4,5112405	-6,7382398	0,0019698171	0,001781958	0,0029503689
16,396484	8	-0,70896149	-4,4913354	-7,4482431	-0,0010614617	-0,0011011278	-0,00034421973
16,40625	8	-0,6997323	-4,4730334	-6,2831864	0,0020152431	0,0019101793	0,0030211818
16,416016	8	-0,70141792	-4,4948936	-6,8396611	-0,0010575854	-0,0011119981	-0,00031213334
16,425781	8	-0,68431139	-4,4685769	-5,7984328	0,0021151598	0,0020540261	0,0031412898
16,435547	8	-0,70694208	-4,4120126	-6,5968652	-0,001450529	-0,0014299109	-0,00071741379
16,445313	8	-0,68589687	-4,4008565	-7,6375341	0,002355522	0,0023269358	0,0034118998
16,455078	8	-0,69737911	-4,3779731	-5,7184696	-0,0015290845	-0,0016358356	-0,00082419196
16,464844	8	-0,67816973	-4,3516011	-7,0805569	0,0025151882	0,0025492143	0,0036449898
16,474609	8	-0,6867981	-4,3065729	-6,9514756	-0,0018111047	-0,0018165658	-0,00108765
16,484375	8	-0,67828655	-4,2449932	-6,2884388	0,0027368395	0,0027145778	0,0038224068
16,494141	8	-0,67413092	-4,2611938	-5,5767317	-0,0016920348	-0,0017367052	-0,00095306139
16,503906	8	-0,68147421	-4,2437696	-6,2815657	0,0024678295	0,0024077434	0,0035659871
16,513672	8	-0,6730628	-4,1725025	-8,0503988	-0,0016128779	-0,0016453442	-0,00086514687
16,523438	8	-0,66952467	-4,1474495	-8,8805428	0,0024353403	0,0023559923	0,003472229
16,533203	8	-0,6671381	-4,1261091	-8,8017244	-0,0013282128	-0,0013237989	-0,00056135352
16,542969	8	-0,66218138	-4,133759	-9,7364464	0,0021503691	0,0020849754	0,0032178522
16,552734	8	-0,66094637	-4,0997453	-11,260668	-0,001227206	-0,0012748099	-0,00050430332
16,5625	8	-0,65408707	-4,0532074	-12,074299	0,0022271851	0,0021871303	0,0033321453
16,572266	8	-0,6543541	-4,069839	-13,284785	-0,0012305285	-0,0013002054	-0,00055381533
16,582031	8	-0,64365625	-4,0185385	-14,775116	0,0020250417	0,0019628261	0,0030953409
16,591797	8	-0,63898325	-3,9727931	-17,119982	-0,00083188928	-0,00083522883	-8,1498292e-05
16,601563	8	-0,64133644	-3,9573619	-19,291285	0,0018807226	0,0016938044	0,002801629
16,611328	8	-0,62229395	-3,9175556	-20,42572	-0,00070499512	-0,00082729047	1,945562e-05
16,621094	8	-0,62341213	-3,9103203	-23,237234	0,0015044756	0,0013428237	0,0024099848
16,630859	8	-0,60174942	-3,8910444	-25,671507	-0,00027651913	-0,00026479247	0,00054191507
16,640625	8	-0,60847521	-3,8222175	-27,250433	0,0012379802	0,00094469177	0,0020463674
16,650391	8	-0,59151888	-3,789484	-29,491642	-0,00016361737	-0,00018855455	0,00066368654
16,660156	8	-0,58726311	-3,79649	-31,646044	0,0010921272	0,00089419051	0,0019697407
16,669922	8	-0,57240963	-3,7816434	-34,293049	3,0501469e-05	0,00013045239	0,00098189223
16,679688	8	-0,56282997	-3,7278087	-36,345749	0,00097159797	0,00077839952	0,0018118743
16,689453	8	-0,54118395	-3,6336315	-37,760445	0,00011310483	0,00010259406	0,00099010521
16,699219	8	-0,53525925	-3,6275687	-39,848381	0,00085621286	0,00069477333	0,0016619065
16,708984	8	-0,50994158	-3,6102922	-42,260357	0,00031780396	0,00031073563	0,0012092052
16,71875	8	-0,51132679	-3,5625982	-43,149338	0,00037047849	0,00036281184	0,0013031951
16,728516	8	-0,47394276	-3,5471826	-46,526993	0,00074639014	0,00068769918	0,001609499
16,738281	8	-0,48103571	-3,4816887	-47,194839	-7,4287527e-05	-0,00020339285	0,00069650414
16,748047	8	-0,43692589	-3,460324	-49,081715	0,0014240519	0,001140925	0,0022640734
16,757813	8	-0,4422164	-3,4676373	-49,825329	-0,00056547631	-0,00060676993	0,00022935041
16,767578	8	-0,3980732	-3,4306948	-49,471279	0,0017602927	0,0016207009	0,0027318611
16,777344	8	-0,39702177	-3,4206989	-48,935421	-0,00093352608	-0,00094906648	-0,00022594933
16,787109	8	-0,36137342	-3,4105775	-47,32769	0,0019415419	0,0018270351	0,0029406177
16,796875	8	-0,34900665	-3,367825	-45,757313	-0,001011137	-0,0010909432	-0,00031017669
16,806641	8	-0,3143096	-3,3251636	-43,725006	0,001954511	0,0018431998	0,0029485989
16,816406	8	-0,29900551	-3,3075268	-40,238194	-0,0010278299	-0,0011064204	-0,00035796082
16,826172	8	-0,25619745	-3,3066974	-37,286697	0,0020157464	0,0018966435	0,0030506214
16,835938	8	-0,23960829	-3,209409	-32,175724	-0,0010993567	-0,0010999078	-0,0003614559
16,845703	8	-0,19277811	-3,0986888	-25,42885	0,0021002006	0,0020449602	0,0031561628
16,855469	8	-0,18092871	-3,0145326	-17,212183	-0,0014121205	-0,0014517603	-0,00067689165
16,865234	8	-0,13157845	-2,8815446	-6,3530354	0,0024385725	0,0024534217	0,0035342772
16,875	8	-0,11548996	-2,778774	3,1294675	-0,0015882062	-0,0016232674	-0,00077195436
16,884766	8	-0,070779324	-2,6778429	13,702875	0,0025228905	0,0024623869	0,0036506734
16,894531	8	-0,056827068	-2,447475	23,255283	-0,0017886222	-0,0017914043	-0,00098628667
16,904297	8	-0,020093918	-2,350148	26,847292	0,0027488859	0,0026463838	0,003830486
16,914063	8	0,0012850761	-2,2672191	7,1034675	-0,0016863814	-0,0018067089	-0,0009846082
16,923828	8	0,024015903	-2,3738222	0,80829489	0,0024615149	0,0024419699	0,0035450496
16,933594	8	0,037167072	-2,0767217	1,8827151	-0,0016194344	-0,0016100263	-0,00084407715
16,943359	8	0,056509972	-1,9562929	1,4421903	0,0024454859	0,002372205	0,0034938243
16,953125	8	0,073616505	-1,9904838	2,3720787	-0,0013136792	-0,0013898576	-0,00064515189
16,962891	8	0,09139061	-1,9101139	4,4130998	0,0021535116	0,0020727725	0,0032682566
16,972656	8	0,1013875	-1,6692619	6,937757	-0,001218885	-0,0012863213	-0,00048440037
16,982422	8	0,12206554	-1,5568396	8,0206432	0,0022819883	0,0021939054	0,0032832923
16,992188	8	0,13217926	-1,5742142	8,7872238	-0,0012865908	-0,0013568684	-0,00050195784
17,001953	8	0,14750004	-1,5682722	1,2821518	0,0020384635	0,0019861783	0,0031299421
17,011719	8	0,16515732	-1,4934579	-13,65398	-0,00095489458	-0,0010301634	-0,00026923954
17,021484	8	0,17426968	-1,4400932	-13,726428	0,0019169187	0,0017393816	0,0028741595
17,03125	8	0,19761801	-1,2795339	-12,574923	-0,00070513773	-0,00074588566	-1,2241071e-05
17,041016	8	0,20229101	-1,123405	-12,922297	0,0016050156	0,0013367111	0,0024749904
17,050781	8	0,23136377	-0,86921227	-12,833867	-0,00029504771	-0,00026585913	0,00060192181
17,060547	8	0,23633718	-0,68534184	-15,250817	0,0012443357	0,0010136012	0,0020875495
17,070313	8	0,2534771	-0,54907107	-15,575448	-0,00015575744	-0,00014209974	0,00070272468
17,080078	8	0,25900126	-0,42183882	-13,964446	0,0011129597	0,00085069513	0,0019346146
17,089844	8	0,26754618	-0,33175406	-14,884416	5,6244389e-05	0,00015606289	0,00096654298
17,099609	8	0,26804686	-0,25636497	-14,782073	0,0010918617	0,00082668639	0,0018254475
17,109375	8	0,27799368	-0,2901921	-15,073651	0,00011501623	0,00013580677	0,00096671097
17,119141	8	0,26562691	-0,35235453	-15,229835	0,00075405865	0,00063557964	0,0016807122
17,128906	8	0,27934551	-0,30714032	-15,083095	0,00036288647	0,00032100696	0,0012640244
17,138672	8	0,26352406	-0,26888755	-16,104067	0,00048033899	0,00039319566	0,0013617477
17,148438	8	0,28660536	-0,25269091	-16,076603	0,00067531131	0,00067919987	0,0016597575
17,158203	8	0,26592731	-0,15111732	-15,340699	-8,3233172e-05	-0,00016609178	0,00071409362
17,167969	8	0,30254364	-0,018704496	-15,606265	0,0014371222	0,0012556252	0,0023196382
17,177734	8	0,28829098	0,20041913	-16,059307	-0,00054154568	-0,00056427368	0,00028527895
17,1875	8	0,32762766	0,38621965	-16,908785	0,0017047797	0,0015501066	0,0026660631
17,197266	8	0,3175807	0,51326305	-17,146133	-0,00093256903	-0,001022822	-0,00018581137
17,207031	8	0,33757448	0,66820031	-16,901215	0,0019869222	0,0018340868	0,0029698303
17,216797	8	0,33498764	0,76135564	-18,426525	-0,0010104597	-0,0010693744	-0,00031217554
17,226563	8	0,34446716	0,77569091	-18,700138	0,0019520121	0,0018331131	0,0029346929
17,236328	8	0,3344202	0,76245421	-18,667784	-0,0010506575	-0,0011460365	-0,00034636992
17,246094	8	0,34723759	0,71900076	-18,621405	0,0020442067	0,0019533369	0,0030912939
17,255859	8	0,33522129	0,74438286	-19,679283	-0,0010418843	-0,0011427876	-0,00040543615
17,265625	8	0,34985781	0,75396281	-20,705675	0,0020872832	0,0019918163	0,0031036539
17,275391	8	0,33375263	0,72094148	-23,939777	-0,0013647131	-0,001413345	-0,00068347348
17,285156	8	0,35546541	0,77136981	-28,394451	0,0023994979	0,002371677	0,0034698709
17,294922	8	0,34688711	0,92893726	-35,212681	-0,0015408944	-0,0015851039	-0,00083785359
17,304688	8	0,37449121	1,0649906	-36,530876	0,0026263173	0,002583578	0,0037269718
17,314453	8	0,37545919	1,2779965	-35,964764	-0,0017572611	-0,0018342286	-0,0010189344
17,324219	8	0,39778948	1,4552633	-37,442772	0,0027544242	0,0026573478	0,0038289863
17,333984	8	0,40646791	1,6470776	-37,875866	-0,001779906	-0,0017600839	-0,00095955853
17,34375	8	0,41482925	1,774821	-38,730484	0,0024529302	0,0024327491	0,0035046127
17,353516	8	0,41434526	1,7916379	-39,188751	-0,0015723784	-0,0015606139	-0,00082022569
17,363281	8	0,41946888	1,7896956	-38,349106	0,0024498447	0,0024176454	0,0035355629
17,373047	8	0,41549683	1,783028	-39,038799	-0,001355004	-0,0014065772	-0,00058756734
17,382813	8	0,41996956	1,7934345	-39,169891	0,002305832	0,0022018491	0,0034218619
17,392578	8	0,41314363	1,7869871	-38,126228	-0,0011325713	-0,0011817798	-0,00041504623
17,402344	8	0,41926861	1,7441041	-38,586147	0,0021929734	0,0020984623	0,0032759246
17,412109	8	0,41708231	1,7798039	-37,988293	-0,0013098514	-0,0013389722	-0,00049713359
17,421875	8	0,41696548	1,8318437	-38,274368	0,0020860671	0,0020040253	0,0031681634
17,431641	8	0,42888165	1,9037704	-38,569466	-0,0010114397	-0,0010169488	-0,00023289293
17,441406	8	0,43151855	2,0568023	-38,677933	0,0018703459	0,0017088118	0,0028201023
17,451172	8	0,45356512	2,2233624	-39,906101	-0,00064481609	-0,00070191349	6,5020286e-05
17,460938	8	0,4548502	2,4380951	-40,289433	0,0015530464	0,0013453823	0,0024709459
17,470703	8	0,47647953	2,616334	-41,237926	-0,00029929442	-0,00029514587	0,0005061322
17,480469	8	0,47546148	2,6667736	-42,459175	0,0012219464	0,00097121001	0,0020861076
17,490234	8	0,48227072	2,7009337	-41,766354	-6,3603147e-05	-7,417053e-05	0,0007323001
17,5	8	0,47671318	2,7162943	-42,682606	0,0011060251	0,00090476131	0,0018673007
17,509766	8	0,48066854	2,7266996	-43,614365	8,8276283e-06	9,3155395e-05	0,00093523733
17,519531	8	0,47953367	2,7072368	-42,139931	0,0010468124	0,00082921184	0,001837899
17,529297	8	0,48437357	2,6536682	-43,14336	0,00014310746	0,00012506789	0,0010058873
17,539063	8	0,47524452	2,6790776	-42,337662	0,0007306732	0,00062174618	0,0016078047
17,548828	8	0,48645973	2,7283742	-42,318218	0,00031380047	0,00026908048	0,0012027955
17,558594	8	0,4712224	2,705091	-42,350571	0,00044854791	0,00042617132	0,0013549648
17,568359	8	0,4969573	2,7663722	-40,855659	0,00075232028	0,0007062119	0,0017071706
17,578125	8	0,47826529	2,8897488	-41,966961	-5,0719609e-05	-0,00018586288	0,00064497348
17,587891	8	0,51544905	3,0603619	-43,434689	0,0015322423	0,0012350208	0,0023420842
17,597656	8	0,50264835	3,2478907	-43,616852	-0,00051538454	-0,00057782908	0,00019928499
17,607422	8	0,53113699	3,3338585	-44,003399	0,0017723419	0,0015938196	0,0026839916
17,617188	8	0,51862001	3,4287517	-44,453369	-0,00096069538	-0,0010062982	-0,00019907195
17,626953	8	0,53452492	3,4944551	-44,946056	0,0019767659	0,0018213346	0,0029419397
17,636719	8	0,5251956	3,4821069	-44,800434	-0,00096817379	-0,001097239	-0,00032983284
17,646484	8	0,53367376	3,4804204	-44,135189	0,0019192565	0,0018371219	0,0029223291
17,65625	8	0,52109003	3,4559655	-44,930161	-0,0010498399	-0,0011252211	-0,00030801137
17,666016	8	0,53649426	3,4683886	-45,608059	0,0020657165	0,0019796621	0,0030798891
17,675781	8	0,52429438	3,49579	-44,838905	-0,0011092434	-0,001148589	-0,00038912083
17,685547	8	0,54288626	3,4437156	-44,063473	0,002103853	0,0020433709	0,0031730086
17,695313	8	0,52105665	3,4445465	-44,160812	-0,0013997793	-0,0013936103	-0,00067659537
17,705078	8	0,54121733	3,520396	-44,631512	0,002415339	0,0023610811	0,0035329633
17,714844	8	0,52888393	3,6246428	-45,905701	-0,0015886473	-0,001635028	-0,00089262932
17,724609	8	0,55081367	3,7472908	-44,488827	0,002571254	0,0025167144	0,0035641151
17,734375	8	0,54869413	3,8358574	-44,953793	-0,0017217583	-0,0018110864	-0,0010499737
17,744141	8	0,56509972	3,9593127	-46,451836	0,0027832992	0,0026712278	0,0038271539
17,753906	8	0,569489	4,0847855	-47,247864	-0,0017746763	-0,0017871558	-0,00099046715
17,763672	8	0,57030678	4,1040392	-47,232166	0,0024561514	0,0024034735	0,0035061636
17,773438	8	0,56927204	4,1069484	-46,589382	-0,0015687924	-0,0015915143	-0,0007835147
17,783203	8	0,57392836	4,1125865	-46,96545	0,0024197879	0,0024328649	0,0035259572
17,792969	8	0,57342768	4,1171451	-47,619461	-0,0014515197	-0,0014233425	-0,00061254774
17,802734	8	0,57796717	4,1241188	-47,116608	0,0021992458	0,0021292991	0,0033086578
17,8125	8	0,57190895	4,072989	-47,526924	-0,0012297425	-0,0013016026	-0,00049451803
17,822266	8	0,57569742	4,063827	-47,379627	0,0021346973	0,0020912443	0,0031925209
17,832031	8	0,57242632	4,1019974	-48,120029	-0,0013100214	-0,0013371925	-0,00054236443
17,841797	8	0,57252645	4,0860558	-49,010746	0,0020757467	0,0019857748	0,0031296299
17,851563	8	0,58023691	4,1289983	-47,76609	-0,0010085823	-0,0010091083	-0,00022093707
17,861328	8	0,57598114	4,1985521	-47,848625	0,0018175124	0,0016301976	0,0027741452
17,871094	8	0,59422255	4,2926631	-49,077354	-0,00060722907	-0,00067949865	9,1664697e-05
17,880859	8	0,58849812	4,4135752	-48,052303	0,0015830346	0,0013740798	0,0024683345
17,890625	8	0,60712337	4,4554276	-49,550152	-0,00026327267	-0,00023263419	0,00052398856
17,900391	8	0,59754372	4,4980297	-48,556419	0,0011715706	0,00091842847	0,0020614208
17,910156	8	0,60228348	4,5532098	-49,136559	-0,00014878213	-3,9325096e-05	0,00077144388
17,919922	8	0,60395241	4,5513978	-49,826225	0,001142918	0,00091981469	0,0019920089
17,929688	8	0,60475349	4,5316358	-48,520634	-1,4753168e-05	0,00011312659	0,00093210809
17,939453	8	0,60301781	4,4983606	-50,14286	0,0009443973	0,00075679028	0,0017978143
17,949219	8	0,60740709	4,4936714	-50,023727	0,00014235913	0,00020640728	0,0010605097
17,958984	8	0,60153246	4,5276461	-49,509445	0,00080006785	0,00068286946	0,0016347924
17,96875	8	0,60889244	4,4910359	-49,226974	0,00032646203	0,00030184689	0,0012256427
17,978516	8	0,5933547	4,4697156	-48,591934	0,00036871465	0,00040040497	0,0013051236
17,988281	8	0,61765432	4,4875784	-49,139381	0,00074175	0,00076817302	0,0017449323
17,998047	8	0,58557749	4,5013356	-49,718487	-4,9612936e-05	-0,00019983476	0,00071593502
18,007813	8	0,61865568	4,5540299	-49,919991	0,0015076292	0,0012560186	0,0023440716
18,017578	8	0,60144901	4,5881734	-50,258816	-0,00057998137	-0,00064734707	0,00019662853
18,027344	8	0,6197238	4,6177325	-51,242821	0,001824797	0,0016095347	0,002732703
18,037109	8	0,60984373	4,679688	-51,268974	-0,00095380552	-0,0010267122	-0,00023154396
18,046875	8	0,62022448	4,6929011	-50,662933	0,0019436599	0,0018260407	0,0029994899
18,056641	8	0,61506748	4,7207694	-49,895569	-0,001000169	-0,0010758765	-0,00030055206
18,066406	8	0,62434673	4,7332058	-50,519489	0,0019496554	0,0018917756	0,0029158546
18,076172	9	0,61460018	4,7229218	-50,40139	-0,0010115033	-0,001084683	-0,00033078191
18,085938	9	0,62743425	4,7225709	-50,190109	0,0020465113	0,0019443765	0,0030614545
18,095703	9	0,61211348	4,6870275	-50,933392	-0,0011029363	-0,0011492231	-0,00038440281
18,105469	9	0,62581539	4,6747866	-50,030128	0,0021083779	0,002022594	0,0031234273
18,115234	9	0,60834169	4,7102184	-50,589561	-0,0013679909	-0,0013997139	-0,00060407416
18,125	9	0,62669992	4,7102385	-51,073982	0,0024341636	0,0024259815	0,0035530273
18,134766	9	0,61167955	4,6846657	-49,659119	-0,0016134335	-0,0016574269	-0,00087526481
18,144531	9	0,61852217	4,6569128	-50,472775	0,00255446	0,0025308698	0,0037020023
18,154297	9	0,61485052	4,6511135	-50,524269	-0,001732928	-0,0017896468	-0,00097235839
18,164063	9	0,623312	4,6969805	-50,178349	0,0026992029	0,0026723584	0,0038035177
18,173828	9	0,62155962	4,6667609	-51,084572	-0,001764657	-0,0017825323	-0,0010088534
18,183594	9	0,62054157	4,6464095	-50,653461	0,0024142987	0,002358376	0,0035141408
18,193359	9	0,62029123	4,6802983	-51,534256	-0,0015455757	-0,0015182588	-0,00071352028
18,203125	9	0,62438011	4,6657572	-51,23687	0,0024720931	0,0023966117	0,0035756927
18,212891	9	0,61984062	4,6574659	-51,245026	-0,001432037	-0,0014844154	-0,00067203306
18,222656	9	0,62538147	4,6515799	-50,939507	0,0021540176	0,002096171	0,0033112583
18,232422	9	0,61907291	4,6500587	-51,318401	-0,0012305398	-0,0012599009	-0,00049325055
18,242188	9	0,62568188	4,6640072	-50,330086	0,0020918068	0,0020695361	0,0032005562
18,251953	9	0,61812162	4,6254034	-51,004807	-0,0013107086	-0,0013314646	-0,00054265722
18,261719	9	0,61762094	4,615696	-50,798721	0,0020603263	0,0020330108	0,0030961623
18,271484	9	0,62846899	4,6398001	-51,059902	-0,00088520168	-0,0009504169	-0,00017884391
18,28125	9	0,61979055	4,6308751	-51,605225	0,0018187538	0,0016417847	0,0027887882
18,291016	9	0,62780142	4,6316643	-50,555027	-0,00065873953	-0,00067592261	0,00011975106
18,300781	9	0,61450005	4,5996523	-50,032139	0,0015638934	0,0013615662	0,0024707543
18,310547	9	0,62881947	4,583807	-50,39502	-0,00021870903	-0,00015092242	0,00065971341
18,320313	9	0,61857224	4,6199207	-49,809628	0,0011305506	0,00096271187	0,0019823501
18,330078	9	0,62189341	4,6020617	-51,134499	-0,00010291755	-0,00010596559	0,00068423233
18,339844	9	0,62115908	4,5689778	-50,367191	0,0011322699	0,00093405321	0,0020077941
18,349609	9	0,62634945	4,5755444	-51,045902	2,3561151e-05	0,00013544108	0,00098301459
18,359375	9	0,61895609	4,562243	-50,95454	0,00092491962	0,00072424795	0,0018437908
18,369141	9	0,61967373	4,5620127	-49,587929	0,00018676219	0,00016411606	0,00096580072
18,378906	9	0,61591864	4,5217729	-50,109978	0,00081574853	0,00064671051	0,0016700975
18,388672	9	0,62843561	4,4965034	-50,183403	0,00037119319	0,00030521565	0,0012271747
18,398438	9	0,60800791	4,5078511	-49,028629	0,00039534326	0,00033832839	0,0012758049
18,408203	9	0,6267333	4,4741559	-50,863567	0,00073845813	0,00070417474	0,0017391779
18,417969	9	0,60059786	4,4425206	-49,05872	-6,5140484e-05	-0,00012756762	0,0007707359
18,427734	9	0,62853575	4,4085202	-49,648666	0,0015373611	0,0013387318	0,0024263496
18,4375	9	0,60076475	4,3627558	-50,317348	-0,00061543286	-0,00070754858	0,00012838005
18,447266	9	0,61930656	4,3616152	-49,482677	0,0017325584	0,001589418	0,0026910454
18,457031	9	0,59872866	4,3204432	-49,143463	-0,00093606702	-0,00095843093	-0,00023227825
18,466797	9	0,6097436	4,2632527	-49,582615	0,0019672774	0,0018481178	0,0029945318
18,476563	9	0,59807777	4,2561202	-49,589462	-0,0010440011	-0,0011047489	-0,00032996351
18,486328	9	0,60265064	4,2137527	-49,506706	0,0019613889	0,0018590936	0,002968139
18,496094	9	0,58901548	4,1685338	-48,507133	-0,0010565148	-0,0010879366	-0,00031275587
18,505859	9	0,60578823	4,1257772	-49,023548	0,0020642839	0,001930299	0,0031222452
18,515625	9	0,5863452	4,0880241	-49,510727	-0,0012031039	-0,0011931801	-0,00036990707
18,525391	9	0,60203314	4,0694923	-48,711094	0,002114679	0,0019644331	0,0031786191
18,535156	9	0,57523012	4,0086722	-48,186584	-0,0013802892	-0,0014288073	-0,00067274465
18,544922	9	0,5966258	3,9589126	-48,157021	0,0024414884	0,0023902981	0,0035638672
18,554688	9	0,57362795	3,9365239	-48,006096	-0,001649567	-0,0016660244	-0,00093176262
18,564453	9	0,58726311	3,8814828	-49,094093	0,0025510564	0,0025316335	0,0036785994
18,574219	9	0,57224274	3,8688765	-49,023376	-0,0017490379	-0,0017097748	-0,00093176903
18,583984	9	0,58008671	3,820904	-48,934669	0,0027272189	0,0026481878	0,0038051661
18,59375	9	0,57200909	3,7455764	-48,71241	-0,0017471976	-0,0017699377	-0,00097293436
18,603516	9	0,56900501	3,7089016	-47,554058	0,0024339836	0,0024013841	0,0035517272
18,613281	9	0,56593418	3,6356187	-48,91729	-0,0014731983	-0,0015120609	-0,00072102208
18,623047	9	0,57139158	3,5770547	-49,00404	0,0024120114	0,0023833208	0,0035621738
18,632813	9	0,56106091	3,5515828	-48,341534	-0,0014153526	-0,0014879594	-0,00073332776
18,642578	9	0,56191206	3,5010588	-48,034706	0,0021816702	0,0021119623	0,0032871463
18,652344	9	0,55209875	3,4476383	-48,253357	-0,0012439927	-0,0012363987	-0,00048101909
18,662109	9	0,55628777	3,389611	-47,830883	0,0021302796	0,0021073669	0,0032097085
18,671875	9	0,54994583	3,3286192	-47,35767	-0,001239782	-0,0012668535	-0,00050140166
18,681641	9	0,54680824	3,3151243	-47,330177	0,0020723753	0,0019495492	0,0031165057
18,691406	9	0,5478096	3,2593081	-48,394928	-0,00094084657	-0,00099848188	-0,00021520827
18,701172	9	0,53580999	3,1815016	-47,262451	0,0018307379	0,0016174308	0,002733758
18,710938	9	0,54550648	3,1257515	-47,077717	-0,00060700526	-0,00069439248	0,000166432
18,720703	9	0,52911758	3,0388393	-47,100765	0,0015034378	0,0013326172	0,002432632
18,730469	9	0,54071665	3,0082304	-47,020607	-0,00032149599	-0,00026012654	0,00056536315
18,740234	9	0,5236268	2,9605258	-47,129734	0,0011331236	0,00096439006	0,00197769
18,75	9	0,52456141	2,875185	-46,434151	-8,3714913e-05	-8,1314647e-05	0,00073658838
18,759766	9	0,51903725	2,8264761	-45,461735	0,0011066082	0,00089326617	0,0019693563
18,769531	9	0,51665068	2,756067	-46,591728	9,3474009e-05	0,00014627018	0,00098717306
18,779297	9	0,51336288	2,7014081	-45,596546	0,00099132082	0,00076356228	0,0018241951
18,789063	9	0,51588297	2,6486015	-44,808121	0,00011869954	0,0001654595	0,00099723053
18,798828	9	0,49986124	2,5649679	-45,957001	0,00072202692	0,00057538669	0,0015759583
18,808594	9	0,51042557	2,5148683	-43,618473	0,00048050884	0,00034787066	0,0012830446
18,818359	9	0,48447371	2,4564095	-44,085987	0,0003431213	0,00037268052	0,001290735
18,828125	9	0,50682068	2,3904438	-43,614952	0,00075815769	0,00072061946	0,0016914769
18,837891	9	0,4746604	2,345094	-43,091812	-9,9064564e-05	-0,00017531303	0,00071901537
18,847656	9	0,49845934	2,2588274	-43,268112	0,001554626	0,0013690479	0,0024091341
18,857422	9	0,46880245	2,1839781	-43,32209	-0,00071141368	-0,00068933656	0,000109346
18,867188	9	0,48439026	2,1176515	-43,155819	0,001693837	0,0015763948	0,0027022876
18,876953	9	0,46164274	2,0241189	-42,65897	-0,00091300468	-0,00098200561	-0,00026480004
18,886719	9	0,46786785	1,9828051	-41,624561	0,0019857662	0,001857981	0,0029953611
18,896484	9	0,45493364	1,9058883	-41,336697	-0,0010331047	-0,0011070333	-0,00034879515
18,90625	9	0,46047449	1,81039	-41,124889	0,0019653479	0,001836287	0,0028979823
18,916016	9	0,44812441	1,7717057	-40,282951	-0,0010497157	-0,001076531	-0,00028619805
18,925781	9	0,45758724	1,7003506	-41,13187	0,0020863088	0,0019778179	0,0031455869
18,935547	9	0,44021368	1,6467859	-40,741024	-0,0011861672	-0,0011661525	-0,00044939748
18,945313	9	0,4503274	1,5898392	-40,598667	0,0021234639	0,0020074493	0,0031312741
18,955078	9	0,4258275	1,5009201	-40,240623	-0,0014095909	-0,001416786	-0,00062232371
18,964844	9	0,44229984	1,4452351	-38,666782	0,002446935	0,0023346925	0,0035338018
18,974609	9	0,41986942	1,3633126	-39,078499	-0,0016616001	-0,0016746211	-0,00092574832
18,984375	9	0,43036699	1,3040777	-38,415073	0,0025880099	0,002511858	0,0036747472
18,994141	9	0,41377783	1,2376382	-37,31601	-0,0016059885	-0,0016237771	-0,00084584346
19,003906	9	0,41768312	1,1141751	-37,533909	0,0027883339	0,0026908927	0,0039016367
19,013672	9	0,40927172	1,0444734	-36,886215	-0,0016469483	-0,0016610771	-0,00087716238
19,023438	9	0,40257931	0,9918887	-36,944046	0,0024036649	0,0024052926	0,0035356462
19,033203	9	0,39753914	0,90376252	-35,80048	-0,0014307102	-0,0014825537	-0,00069546455
19,042969	9	0,39864063	0,8415699	-34,669147	0,0024237314	0,0023903849	0,0035156873
19,052734	9	0,38795948	0,77229685	-36,555573	-0,0014204371	-0,0014659523	-0,00069847185
19,0625	9	0,39039612	0,68658292	-36,231758	0,0021502706	0,0021753451	0,0033088953
19,072266	9	0,3821516	0,64201689	-34,784534	-0,001226101	-0,0013207166	-0,00049560855
19,082031	9	0,38036585	0,57137758	-34,613068	0,0020667722	0,0019979014	0,0031869509
19,091797	9	0,37505865	0,5282197	-34,955051	-0,0012266317	-0,0012022972	-0,00047847687
19,101563	9	0,36769867	0,46261624	-34,534222	0,0020916306	0,0019527947	0,0031024707
19,111328	9	0,36821604	0,35566929	-34,775288	-0,00098432461	-0,0010012171	-0,00023939385
19,121094	9	0,35526514	0,29272902	-32,926743	0,0017842257	0,0015909427	0,0026972597
19,130859	9	0,36010504	0,19387621	-32,990444	-0,00047503627	-0,00060461857	0,00024453926
19,140625	9	0,34336567	0,11075456	-32,600296	0,0015662948	0,0012847821	0,0024003279
19,150391	9	0,3500247	0,046800636	-32,475014	-0,00029211491	-0,00031055853	0,00049110764
19,160156	9	0,33607244	-0,067894533	-32,135517	0,001190339	0,00089993631	0,0020154524
19,169922	9	0,33485413	-0,12851246	-30,96806	-5,6915451e-05	-3,2100215e-05	0,00074832351
19,179688	9	0,32707691	-0,1829004	-31,499304	0,0010868552	0,00088810624	0,0019453818
19,189453	9	0,32794476	-0,25401023	-30,537117	3,9508886e-05	8,9078385e-05	0,00092092581
19,199219	9	0,32153606	-0,3013702	-29,688337	0,00096648495	0,00077053875	0,0018318129
19,208984	9	0,3213191	-0,37902743	-29,757126	0,0001558692	0,00015651487	0,0010387253
19,21875	9	0,30825138	-0,43415576	-29,576187	0,00069793226	0,00059185724	0,0015538482
19,228516	9	0,31687975	-0,47809762	-29,876959	0,00042834075	0,00033484161	0,0012444539
19,238281	9	0,29026031	-0,58089608	-29,624245	0,00033822085	0,00037506921	0,0013425909
19,248047	9	0,30831814	-0,66052473	-27,636448	0,0007998597	0,00078182563	0,0017953763
19,257813	9	0,27607441	-0,74122179	-27,675425	-0,00013862344	-0,00023135013	0,00065344723
19,267578	9	0,29747009	-0,8448053	-28,470951	0,0016023631	0,0013227131	0,0024361659
19,277344	9	0,27004957	-0,91645885	-26,71212	-0,00059972639	-0,00066448131	8,6663204e-05
19,287109	9	0,2815485	-1,0189729	-26,51548	0,0017985774	0,0016363321	0,0027760356
19,296875	9	0,26035309	-1,0592532	-25,4576	-0,0009834884	-0,0010480061	-0,00027507485
19,306641	9	0,26871443	-1,0926864	-25,704336	0,00197447	0,001848042	0,0029625839
19,316406	9	0,25507927	-1,1918206	-25,702686	-0,00091554836	-0,00095086708	-0,00015596714
19,326172	9	0,25890112	-1,2364869	-23,737829	0,0019436898	0,0018438706	0,0030048992
19,335938	9	0,24628401	-1,2843007	-24,094675	-0,0010536112	-0,001096803	-0,00030280149
19,345703	9	0,25431156	-1,3313423	-24,453728	0,0020842275	0,0019939456	0,0031367789
19,355469	9	0,23783922	-1,3720838	-22,782265	-0,0012119926	-0,0012271716	-0,00047591719
19,365234	9	0,24825335	-1,4761672	-22,672657	0,002099236	0,0020509139	0,0031835404
19,375	9	0,22331953	-1,5291508	-22,468334	-0,001461498	-0,0014684001	-0,00065861212
19,384766	9	0,23924112	-1,5647013	-22,274014	0,0024158631	0,0024700938	0,0035654686
19,394531	9	0,21340609	-1,6543996	-22,678162	-0,0017313398	-0,0017291041	-0,00094848423
19,404297	9	0,22395372	-1,7299194	-21,224319	0,0025708096	0,0025138701	0,0037012023
19,414063	9	0,206213	-1,8229268	-21,629137	-0,0017591959	-0,0017233503	-0,00094328687
19,423828	9	0,2119875	-1,8726845	-21,644672	0,002625013	0,0026289169	0,0037335916
19,433594	9	0,20421028	-1,8916444	-20,26923	-0,0017462975	-0,0018042129	-0,00098200957
19,443359	9	0,19626617	-1,9610767	-20,685951	0,0024000481	0,0024208287	0,0035325037
19,453125	9	0,19032478	-2,0139802	-19,589598	-0,0014532766	-0,0014651865	-0,00073416624
19,462891	9	0,19342899	-2,0749946	-19,342611	0,002425787	0,0023646927	0,0035269959
19,472656	9	0,18269777	-2,1582742	-19,647629	-0,0014868178	-0,0014937633	-0,00073881733
19,482422	9	0,18054485	-2,1658335	-17,936155	0,002197251	0,0021981625	0,0033097682
19,492188	9	0,16876221	-2,2015474	-18,098261	-0,0012478166	-0,0012533476	-0,00050567003
19,501953	9	0,1676774	-2,2265592	-17,144428	0,0020661522	0,0020091317	0,0031608441
19,511719	9	0,15853167	-2,2717726	-16,57024	-0,0010526549	-0,0011095749	-0,00031914475
[truncated: 130,891 more rows]
