# Supplementary material for: Medial open wedge osteotomy yields comparable stability to lateral open wedge procedure on the distal femur
Source: PLoS One. 2024 Sep 25;19(9):e0310869. doi: 10.1371/journal.pone.0310869 (PMC11423964; doi:10.1371/journal.pone.0310869)
Supplement: S1 File — This file contains all raw data in csv format as it was stored on the testing machine. (ZIP) [file pone.0310869.s001.zip › Specimens/M5_Zerstoerung/specimen.dat]

MTS793|MPT|DEU|1|2|,|.|:|49|1|1|A
Datenerfassung						Zeit:	10,013672	Sec	18.11.2021 14:55:40
Axial Z�hler	Axial Weg	Axial Kraft	Aux Input 1	Aux Input 2	Aux Input 3
segments	mm	N	V	V	V
0	-0,043202937	-70,7845	-0,001890971	-0,0011676883	-0,0009955779
0	-0,041888654	-71,02523	0,00011125794	0,00084572646	0,0012836935
0	-0,043302774	-72,15506	-0,0013002646	-0,0004904212	-0,00025103247
0	-0,044427812	-72,799843	0,0001401973	0,00061391451	0,0011866144
0	-0,043687224	-72,927254	-0,0012947972	-0,00044437897	-0,0002102353
0	-0,043991208	-74,135529	-0,00020210746	0,00038726511	0,0008423744
0	-0,043234229	-75,999336	-0,0010486629	-0,00014904712	7,8352023e-05
0	-0,044259429	-78,314919	-0,00026726059	0,00036096002	0,00082130829
0	-0,044481456	-81,951263	-0,0011281614	-0,00029708142	-5,5329001e-05
0	-0,045961142	-85,17897	-0,00056048459	0,00013075842	0,00051590585
0	-0,045408309	-86,639435	-0,00093894172	-5,5871642e-05	0,00023636916
0	-0,045630336	-91,294907	-0,0008388196	-6,2902254e-05	0,00024731504
0	-0,047078729	-94,122513	-0,00059002673	0,00015047233	0,00051481178
0	-0,047342479	-96,5047	-0,0012728475	-0,00052399526	-0,00029972842
0	-0,047111511	-99,563148	2,3406246e-05	0,00062584691	0,0011080354
0	-0,047163665	-103,02381	-0,0017787466	-0,00094765984	-0,00072544994
0	-0,048665702	-106,30561	0,00036707922	0,001069868	0,0015634978
0	-0,049179792	-108,85577	-0,0022282982	-0,0014833956	-0,0013366946
0	-0,048537552	-111,59509	0,00071639725	0,0014321028	0,0019748174
0	-0,049382448	-115,04425	-0,0023997449	-0,0016734512	-0,0015182282
0	-0,049968064	-117,57067	0,00073288067	0,0014799787	0,0019735533
0	-0,049987435	-119,5265	-0,0024416677	-0,0015917937	-0,0014955837
0	-0,051671267	-123,58764	0,00078137306	0,0015324058	0,0020549053
0	-0,051131845	-125,4966	-0,0024398996	-0,0016211172	-0,0014759989
0	-0,05107671	-128,60225	0,0008189982	0,0015410006	0,0020623598
0	-0,052219629	-131,89383	-0,0026888729	-0,0018810916	-0,0017077725
0	-0,052642822	-134,49384	0,0011124543	0,001915227	0,0023479292
0	-0,052377582	-138,34001	-0,0028790035	-0,0020615922	-0,0019142578
0	-0,052767992	-141,23367	0,0012608095	0,0020075378	0,0025795535
0	-0,054337084	-145,07387	-0,0030611281	-0,0022132157	-0,0020761807
0	-0,054089725	-147,37811	0,0014973027	0,0022512707	0,002721237
0	-0,054368377	-149,75583	-0,0030597462	-0,0022989137	-0,0021117642
0	-0,056016445	-153,35933	0,0011588571	0,0019756712	0,0024585647
0	-0,054195523	-155,16132	-0,0029148359	-0,0020295538	-0,0018912683
0	-0,055742264	-159,28226	0,0011146476	0,0019598324	0,0024671117
0	-0,056920946	-161,77916	-0,0026836188	-0,0019092915	-0,0017566718
0	-0,056499243	-163,94974	0,00090644532	0,0016739902	0,0021760692
0	-0,058197975	-167,70987	-0,0025516076	-0,0017959125	-0,0016350135
0	-0,058077276	-170,53702	0,00096473342	0,0017643581	0,0022979656
0	-0,05787313	-172,66101	-0,0025688468	-0,0018165343	-0,0016433741
0	-0,058765709	-177,13336	0,00088466646	0,0016172751	0,0021188518
0	-0,06005764	-180,51752	-0,0023235804	-0,0015632937	-0,0014016724
0	-0,059816241	-182,29756	0,00065226131	0,0013292133	0,0018270221
0	-0,060038269	-185,33247	-0,0019833541	-0,0012632181	-0,00099526136
0	-0,060091913	-187,08118	0,00024571051	0,00091919769	0,0013694384
0	-0,0606969	-191,04906	-0,0015952036	-0,0008090277	-0,00051422091
0	-0,061589479	-195,22063	-0,0001526986	0,00044427806	0,0009373491
0	-0,061738491	-197,06586	-0,0013007914	-0,00046162007	-0,00028120456
0	-0,062611699	-201,3232	-0,00027869351	0,00031337608	0,00081509928
0	-0,062805414	-204,21523	-0,0011898624	-0,00025196932	-7,1921822e-05
0	-0,063377619	-207,03233	-0,00037661998	0,00027598362	0,00064839848
0	-0,063718855	-208,35707	-0,0011022538	-0,00025639223	-5,1051611e-05
0	-0,064349174	-210,6817	-0,0006354677	0,00014575024	0,00048500887
0	-0,065046549	-215,01643	-0,00094854529	-0,00014076155	0,00014539561
0	-0,064912438	-218,69928	-0,00084567012	2,1519227e-05	0,00032217751
0	-0,065208972	-220,09972	-0,00074566569	0,00012673248	0,00047199079
0	-0,067099929	-223,20316	-0,0011969703	-0,000477188	-0,00018955019
0	-0,066287816	-225,46141	-1,2635028e-05	0,00064941507	0,0010437799
0	-0,067301095	-229,04993	-0,0016873525	-0,00091657904	-0,00070350466
0	-0,067020953	-230,86188	0,00031899687	0,0010097856	0,001478584
0	-0,067101419	-234,02698	-0,0022319737	-0,0014384936	-0,0012759345
0	-0,068131089	-237,99861	0,00071676075	0,0013987749	0,0019476301
0	-0,068326294	-241,36925	-0,0023613982	-0,0016167726	-0,0014112213
0	-0,069996715	-242,77724	0,00076154986	0,0015016322	0,0019946741
0	-0,068727136	-244,23888	-0,0023885146	-0,0016588643	-0,001506654
0	-0,06929785	-248,28908	0,00075640401	0,0015057302	0,0020238024
0	-0,06968528	-252,25652	-0,0024374642	-0,0016687427	-0,0015528412
0	-0,071360171	-255,88286	0,00078541425	0,0015628423	0,0020525791
0	-0,070783496	-256,89526	-0,0026005346	-0,0018529147	-0,0016369553
0	-0,071941316	-261,19345	0,0010736055	0,0018292174	0,0023458833
0	-0,072321296	-265,56595	-0,0029201161	-0,0020781837	-0,0018889764
0	-0,072789192	-266,66516	0,0012549096	0,0020272629	0,0025418021
0	-0,073094666	-268,52911	-0,002934291	-0,0021702358	-0,0020008506
0	-0,072140992	-271,92395	0,0013557088	0,0021792981	0,0026858996
0	-0,074261427	-276,00052	-0,0031018038	-0,0023742002	-0,0020992032
0	-0,074420869	-278,91064	0,0013101223	0,0020674923	0,0026323327
0	-0,074954331	-280,56348	-0,0027665549	-0,0019568037	-0,0018667349
0	-0,07648766	-282,79489	0,0011439811	0,0019283743	0,0024238497
0	-0,075541437	-286,599	-0,0027865069	-0,0019472132	-0,0018617085
0	-0,075544417	-289,34854	0,0010102459	0,0017845513	0,002297583
0	-0,07700175	-291,48383	-0,0025475295	-0,0017653523	-0,001664324
0	-0,077676773	-292,92566	0,00087521499	0,0016889989	0,0021168725
0	-0,077846646	-296,55295	-0,0024653652	-0,0017038338	-0,0015944352
0	-0,077396631	-300,28647	0,0010322194	0,0018404806	0,0023878012
0	-0,078773499	-303,13242	-0,0024050626	-0,0016626065	-0,0015032034
0	-0,078308582	-306,05463	0,0005927828	0,001318528	0,0018180767
0	-0,079491735	-310,01151	-0,0020072507	-0,0012365596	-0,00099903252
0	-0,079728663	-312,92642	0,00043241857	0,0010620268	0,0015384638
0	-0,0799492	-315,75305	-0,0017417845	-0,0009637191	-0,00073067192
0	-0,080378354	-318,37915	-0,00013492577	0,00052536908	0,00098296173
0	-0,080908835	-321,22729	-0,0012152528	-0,00043166787	-0,00017896498
0	-0,081992149	-325,33582	-0,00020147361	0,0003925499	0,00084688037
0	-0,082027912	-326,44131	-0,0012710148	-0,00038228391	-0,00018445266
0	-0,081685185	-329,33353	-0,00052025547	0,000200957	0,00059236767
0	-0,082010031	-333,31033	-0,0010342272	-0,00017311482	5,1083334e-05
0	-0,08251369	-336,94656	-0,00049649418	0,00018527862	0,00053382595
0	-0,084723532	-341,03259	-0,00094333035	-0,00016134087	0,00011448181
0	-0,084190071	-341,88937	-0,00076323998	2,3540924e-05	0,0002973571
0	-0,08482784	-344,92453	-0,00065846345	0,00013786354	0,00044807355
0	-0,085504353	-348,71774	-0,0011745287	-0,00032961703	-3,9403531e-05
0	-0,085923076	-351,25922	-0,00023069562	0,0005437705	0,0008597892
0	-0,086353719	-353,69409	-0,0017383372	-0,0009339354	-0,00075076369
0	-0,087463856	-358,07278	0,00037329449	0,00096695998	0,0014802886
0	-0,08713901	-359,76385	-0,0020890736	-0,0012989483	-0,0011643122
0	-0,087410212	-363,55573	0,00062636822	0,0013958646	0,0018734703
0	-0,087589025	-366,09357	-0,0023541197	-0,0015502335	-0,0013810141
0	-0,088013709	-369,43195	0,0007401348	0,0015021261	0,0020812121
0	-0,088751316	-374,32568	-0,0024256704	-0,001692807	-0,0014912254
0	-0,088793039	-375,65582	0,00073534565	0,0014292555	0,001960217
0	-0,089670718	-378,28116	-0,0024533062	-0,0016986912	-0,0015632507
0	-0,090460479	-381,74164	0,00082757435	0,0016213228	0,0021152589
0	-0,089527667	-384,55981	-0,0025290556	-0,001753139	-0,0015887273
0	-0,090640783	-388,70377	0,0010535588	0,0017386461	0,0022502348
0	-0,092118979	-390,40695	-0,00287598	-0,0020396903	-0,0019457894
0	-0,091931224	-393,02167	0,0012937904	0,0021008409	0,0025666365
0	-0,092092156	-397,48746	-0,0029707523	-0,0021688421	-0,0020209765
0	-0,093171	-400,76901	0,0012813908	0,0021227177	0,002573384
0	-0,093621016	-402,54083	-0,0030846256	-0,0022451733	-0,0020869232
0	-0,093604624	-405,45966	0,0014039829	0,0022094881	0,0026995111
0	-0,093890727	-406,96326	-0,0028734175	-0,0020776517	-0,0019327122
0	-0,094889104	-411,48279	0,0010481623	0,0018642788	0,002340551
0	-0,094658136	-414,21539	-0,0027802449	-0,001957594	-0,0018083259
0	-0,09521246	-416,96933	0,0010736003	0,0018575895	0,0023645861
0	-0,095582008	-422,1459	-0,0026239234	-0,0018187576	-0,001664388
0	-0,09676218	-425,09946	0,00085008866	0,0016196684	0,0021205435
0	-0,096866488	-427,35617	-0,0024900958	-0,0016941926	-0,0015448058
0	-0,09791106	-430,67578	0,00088412734	0,0016318748	0,0021697578
0	-0,09816438	-431,32361	-0,0024259645	-0,0016523099	-0,001543149
0	-0,098657608	-435,1488	0,00062896911	0,0014273785	0,0019112296
0	-0,098316371	-439,35406	-0,0021413323	-0,0013193528	-0,0011149158
0	-0,099189579	-441,79138	0,00040301163	0,0009616107	0,0015203198
0	-0,10051131	-445,21112	-0,0017144699	-0,00090464414	-0,00067384029
0	-0,10047704	-447,74945	-4,9809678e-05	0,00061373279	0,001090073
0	-0,10060668	-450,26932	-0,0013107269	-0,00047061782	-0,00027679751
0	-0,10162592	-452,12305	-0,00029878621	0,00038255486	0,0007277751
0	-0,10145009	-454,186	-0,0012322443	-0,00039239574	-0,00021753149
0	-0,10172427	-457,82037	-0,00044835336	0,00026118854	0,0006534736
0	-0,10261089	-462,46429	-0,0010614404	-0,00021449392	9,3011477e-06
0	-0,10280162	-463,84161	-0,00057922222	0,00022037391	0,00061285385
0	-0,1034677	-467,70905	-0,00095364469	-0,00010324933	0,00011601252
0	-0,1033619	-469,26715	-0,00077764323	-2,6660855e-05	0,00026408336
0	-0,10394007	-473,92706	-0,00065440679	7,7178556e-05	0,00040346611
0	-0,10490865	-477,68015	-0,0010818079	-0,00018000603	-3,0294177e-06
0	-0,10520667	-478,84814	-0,00026117466	0,00038830214	0,00082684949
0	-0,10540038	-481,31149	-0,0016233281	-0,00086928962	-0,00066062622
0	-0,10603368	-484,14539	0,00038023744	0,0010001602	0,0014746592
0	-0,10592788	-487,26086	-0,0019662571	-0,0012143787	-0,0010918251
0	-0,10777116	-490,90869	0,00059040909	0,001315595	0,0018101102
0	-0,10724515	-492,48569	-0,0023755757	-0,001587674	-0,0014883537
0	-0,10795295	-496,65387	0,00074651261	0,0014242226	0,0020353596
0	-0,10882169	-500,81754	-0,0023932192	-0,00167932	-0,0014930615
0	-0,10790676	-502,1593	0,00071689434	0,0014486422	0,0019675214
0	-0,10904968	-505,5647	-0,0023796719	-0,0015896453	-0,0015207623
0	-0,11006296	-508,80389	0,00084730441	0,0016361719	0,002150167
0	-0,10976195	-512,09125	-0,002539193	-0,0017682435	-0,0015979963
0	-0,11045486	-516,4856	0,00090415747	0,0017111204	0,0021935131
0	-0,11071414	-518,79742	-0,0028076831	-0,0020120533	-0,0018760604
0	-0,11108667	-521,92969	0,0012586849	0,0020054651	0,0025524436
0	-0,11248142	-524,79303	-0,0029628726	-0,0022126429	-0,0020971259
0	-0,11301488	-526,36951	0,0013349112	0,0020999382	0,0026147754
0	-0,1132071	-528,99493	-0,0029128345	-0,0021512378	-0,001966961
0	-0,11276603	-531,64026	0,0013232239	0,0021171947	0,0026715314
0	-0,11391044	-535,08569	-0,0029549212	-0,0021565738	-0,0020292592
0	-0,11405796	-539,04071	0,0010799861	0,0018679226	0,0024003622
0	-0,11369586	-541,43372	-0,0026213082	-0,001892858	-0,0017306539
0	-0,1143083	-545,22064	0,0011141736	0,0018953428	0,0023959626
0	-0,11607856	-550,24811	-0,0027166782	-0,0018799609	-0,0017286111
0	-0,11601746	-553,4248	0,00098417699	0,001741722	0,0023149408
0	-0,11662692	-556,06488	-0,0025151076	-0,0017485251	-0,0016415223
0	-0,11719763	-558,82593	0,00080462161	0,0015238392	0,0020243982
0	-0,11752993	-561,6167	-0,0023813909	-0,0016534545	-0,0014263216
0	-0,11739433	-566,34558	0,00079330913	0,0015066097	0,0020503693
0	-0,1190111	-568,42059	-0,0020860774	-0,0013633283	-0,00124141
0	-0,11909604	-570,78925	0,00033772393	0,0010439575	0,0015138156
0	-0,11972189	-575,65753	-0,001652332	-0,00085630699	-0,00069177622
0	-0,11923015	-578,66711	0,00019176002	0,00069882307	0,0011587112
0	-0,11945516	-581,07587	-0,0014826902	-0,00059372542	-0,00045956564
0	-0,12055635	-584,24457	-0,00031115356	0,00034527227	0,00077746919
0	-0,12157857	-586,35767	-0,0011590049	-0,00034550627	-0,00011715892
0	-0,12147427	-590,63837	-0,00028568492	0,00030381387	0,00079320284
0	-0,12275726	-593,45679	-0,0011452769	-0,00029567906	-0,00010716802
0	-0,12242794	-594,59381	-0,00062463258	0,00017734579	0,00054281147
0	-0,12321621	-598,37408	-0,00088436197	-5,6825957e-05	0,00020027081
0	-0,12377352	-601,3656	-0,00070707418	1,7673447e-05	0,00033518183
0	-0,12451112	-605,94006	-0,00074643304	-3,8152066e-05	0,00023694651
0	-0,12491941	-608,09503	-0,0010640799	-0,0002453351	1,2418604e-05
0	-0,12402982	-610,26294	-0,00029569896	0,00039046208	0,00082828943
0	-0,12576282	-615,672	-0,001286867	-0,00055074837	-0,00030726558
0	-0,12673587	-617,42365	0,00026044506	0,00086140737	0,0013693756
0	-0,12692213	-619,1875	-0,0020696311	-0,0012792002	-0,0011154746
0	-0,12638867	-621,40466	0,00064273941	0,0012523846	0,0018263255
0	-0,12762249	-625,86798	-0,0023259972	-0,0015620155	-0,0014126748
0	-0,12695044	-628,7262	0,00073483872	0,0014562396	0,0019358397
0	-0,12786686	-631,49042	-0,0023509774	-0,0016172217	-0,0014460705
0	-0,12773424	-634,23071	0,00079175818	0,0015438156	0,0020550352
0	-0,12907982	-638,5257	-0,0023712493	-0,0016319308	-0,0014899079
0	-0,12995452	-640,40186	0,00080310763	0,0015127693	0,0020661177
0	-0,13029575	-641,7854	-0,0025868679	-0,0018263272	-0,0017250701
0	-0,13004243	-645,16608	0,00093825813	0,0016750286	0,0022001262
0	-0,13150275	-649,26227	-0,0027161122	-0,0019299322	-0,0018193085
0	-0,13128668	-652,72174	0,0011871646	0,0019707386	0,002414587
0	-0,1314804	-653,95166	-0,0030721091	-0,0022896435	-0,0020827614
0	-0,13233125	-655,93506	0,0014914339	0,0022250582	0,0027674194
0	-0,13236851	-659,58362	-0,0029856078	-0,0022299711	-0,0020480268
0	-0,13298094	-662,17169	0,0012433275	0,0020254692	0,0025520728
0	-0,13240427	-665,78796	-0,002910865	-0,0021571892	-0,0020098258
0	-0,13307482	-669,38745	0,001208813	0,0020000353	0,0025733018
0	-0,13463348	-671,99432	-0,0026847704	-0,0018515716	-0,0018017325
0	-0,13513416	-676,11566	0,00099267776	0,0017936042	0,0022522393
0	-0,13516694	-677,86029	-0,002710311	-0,0018810235	-0,0017362013
0	-0,13562739	-679,57281	0,0010954997	0,0018243189	0,0023560789
0	-0,13605803	-683,85114	-0,0026159144	-0,0018466595	-0,0017193089
0	-0,13719499	-687,41052	0,00084739947	0,0015819231	0,0021107469
0	-0,13692975	-689,38385	-0,0023981116	-0,0016012707	-0,0015031638
0	-0,1371935	-692,74261	0,00075552077	0,0015102078	0,0020375634
0	-0,13830513	-694,70599	-0,0021535431	-0,0014514367	-0,0012700264
0	-0,1382634	-697,75836	0,00038535832	0,0011252878	0,0015980476
0	-0,13889372	-701,51672	-0,0017574503	-0,00098318863	-0,00079903868
0	-0,13992488	-703,64563	0,00015579865	0,00072330172	0,0012222697
0	-0,13976097	-708,00592	-0,0013965158	-0,00063263881	-0,00045701163
0	-0,14022738	-711,12964	-0,00022562427	0,00044298178	0,00084148691
0	-0,14043003	-713,15424	-0,0011405733	-0,00032014053	-9,5115247e-05
0	-0,14100075	-716,23993	-0,00028454632	0,00035529758	0,00076079241
0	-0,14314651	-719,39191	-0,0011881647	-0,00033631877	-0,0001118645
0	-0,14284551	-721,41827	-0,00060047681	0,00015957266	0,00055122585
0	-0,14283955	-723,48517	-0,0010622581	-0,00017261948	7,2285475e-05
0	-0,14300197	-724,71863	-0,00059268001	0,00012738354	0,00048169016
0	-0,14397353	-727,78564	-0,00080882892	6,5755739e-06	0,00030514042
0	-0,14318079	-729,57703	-0,00096823083	-0,00021549058	9,651747e-05
0	-0,14393479	-733,69128	-0,00024458603	0,00035665499	0,00079324027
0	-0,14380068	-736,72711	-0,0014570975	-0,00062577648	-0,00041419
0	-0,14392585	-739,39606	6,2895051e-05	0,0007482341	0,0012271272
0	-0,14585108	-743,35693	-0,0020109508	-0,0012325704	-0,0011012853
0	-0,14613867	-745,37073	0,00062427699	0,0012327048	0,0018044735
0	-0,14627129	-748,20837	-0,0022397127	-0,0015401047	-0,0013208507
0	-0,14716834	-751,41272	0,00073145994	0,0014525002	0,0019438923
0	-0,14778972	-753,6087	-0,0024024255	-0,0016597264	-0,0014630631
0	-0,14846325	-757,80621	0,00080674037	0,001484063	0,0020193718
0	-0,14948249	-761,68628	-0,002375464	-0,0016101658	-0,0014826494
0	-0,14948845	-764,55951	0,00078277325	0,0014663216	0,0020099815
0	-0,14937669	-767,41693	-0,0025195049	-0,0017586163	-0,001585243
0	-0,15019327	-770,51196	0,00099140941	0,0017906032	0,002300903
0	-0,15080124	-773,45667	-0,0027021626	-0,0019001042	-0,0017108473
0	-0,15032142	-776,8894	0,0010654308	0,0018479454	0,0024198736
0	-0,15139878	-778,8667	-0,0029529487	-0,0021368435	-0,002016186
0	-0,15182048	-782,11578	0,0014063183	0,0021826255	0,0027155573
0	-0,15259385	-785,85938	-0,003131351	-0,0023306538	-0,0021591461
0	-0,15267879	-788,24292	0,0012920294	0,0020330823	0,002570719
0	-0,15383512	-791,34534	-0,0027841765	-0,0020911251	-0,0018825121
0	-0,15355945	-794,01526	0,0012668492	0,0019836072	0,0024894567
0	-0,15425533	-797,76733	-0,0028260793	-0,002006398	-0,0018527075
0	-0,15474111	-801,54578	0,00092622952	0,0017503271	0,0022706783
0	-0,15508831	-802,93121	-0,0025407718	-0,0018415261	-0,0016611909
0	-0,15632063	-805,25989	0,0010154339	0,001759652	0,0022744464
0	-0,15549064	-809,11945	-0,0026440271	-0,001890218	-0,0017679615
0	-0,15661567	-812,43671	0,0010095423	0,001745086	0,0022968356
0	-0,15782416	-816,17877	-0,0024720207	-0,0017190231	-0,0015757438
0	-0,15636832	-817,68524	0,00077160029	0,0014460572	0,0019172723
0	-0,15771091	-821,76147	-0,0021873254	-0,0014677109	-0,0013243874
0	-0,15913993	-825,27032	0,00058732834	0,0012467074	0,0017725609
0	-0,15992671	-826,19946	-0,0018127732	-0,0010521926	-0,00089829252
0	-0,15835464	-828,56787	4,489917e-05	0,00075770507	0,0011491178
0	-0,15950799	-833,27692	-0,0013943424	-0,00057573925	-0,00035789213
0	-0,16084462	-835,62482	-4,2677748e-05	0,0004942331	0,00094607385
0	-0,16075075	-837,97247	-0,001261753	-0,0004251099	-0,00023499451
0	-0,16160756	-839,85822	-0,0004278009	0,00020812513	0,00067664287
0	-0,16077757	-842,5799	-0,0011192965	-0,00028767317	-9,1138791e-05
0	-0,16245842	-848,84656	-0,0004506922	0,00026032532	0,00063431746
0	-0,16220957	-848,95087	-0,0010800178	-0,00024540714	-7,8398443e-06
0	-0,16157627	-851,85968	-0,0006210779	0,00011547381	0,0004823487
0	-0,16214252	-855,25	-0,00080903398	1,2309465e-05	0,00031630101
0	-0,16359687	-859,42297	-0,00088753441	-0,00012060496	0,00016934864
0	-0,16548038	-861,60822	-0,00041762571	0,00028392518	0,00060620805
0	-0,1649037	-862,8537	-0,001378882	-0,00060870708	-0,00041997861
0	-0,16504973	-864,92395	6,0547354e-05	0,00071137177	0,0011718692
0	-0,16552061	-868,93463	-0,0018578095	-0,0010795607	-0,00086312834
0	-0,16525388	-871,75531	0,00049250392	0,0011928373	0,0016929641
0	-0,16694814	-874,75873	-0,0022585983	-0,0014708739	-0,0013101414
0	-0,16696006	-877,24927	0,00074290996	0,0014611237	0,0019793436
0	-0,16803145	-880,1994	-0,0023986802	-0,0017001632	-0,0014915144
0	-0,16866028	-883,51074	0,00074361439	0,0014730177	0,0019513852
0	-0,16808212	-884,43604	-0,0024148906	-0,0016938617	-0,0015118176
0	-0,16916543	-886,83734	0,00080169231	0,0015648743	0,0021219556
0	-0,16944855	-891,3902	-0,0023643905	-0,0016833352	-0,0015251879
0	-0,1701653	-893,81085	0,0009035918	0,0016804861	0,002165047
0	-0,16953796	-895,05884	-0,0027298753	-0,0019375082	-0,0018292725
0	-0,17138869	-898,33276	0,0011528326	0,0018706837	0,0024330022
0	-0,17154664	-900,77118	-0,0028663927	-0,0020640008	-0,0019158843
0	-0,17130524	-904,98969	0,0013450069	0,0020659775	0,0025979872
0	-0,17257333	-907,0174	-0,0031593125	-0,0022717493	-0,0021591068
0	-0,17317384	-908,76031	0,0014920733	0,0022635167	0,0027990688
0	-0,17336756	-912,4079	-0,0027971873	-0,0019990464	-0,0018725243
0	-0,1739189	-915,14459	0,0011300351	0,0019435923	0,0024604301
0	-0,17499477	-917,44495	-0,0028725921	-0,0020892695	-0,0019306997
0	-0,17449409	-919,01239	0,001080049	0,0018707091	0,0024377052
0	-0,17468333	-921,27905	-0,0025706182	-0,0018308916	-0,0016725973
0	-0,17540455	-925,43793	0,00092487223	0,0016739953	0,0022609483
0	-0,17587394	-927,26007	-0,0025893301	-0,001819064	-0,0017149876
0	-0,17635226	-928,92279	0,00099572178	0,0017659792	0,0022954084
0	-0,17787367	-932,45917	-0,0025487039	-0,0017913145	-0,0016311709
0	-0,17705113	-934,80756	0,00076559221	0,0015361261	0,0019839811
0	-0,17815828	-938,18927	-0,0023105713	-0,0015102919	-0,0013149211
0	-0,17901063	-939,77393	0,00070179603	0,001347054	0,001846004
0	-0,17951727	-941,44507	-0,0019229334	-0,0011568114	-0,00095851225
0	-0,1799643	-944,68494	0,00014305362	0,00081875094	0,0013008487
0	-0,17960966	-945,85297	-0,0014902783	-0,00067731936	-0,00044377259
0	-0,180237	-948,00104	-0,00011320226	0,00050259917	0,00096373656
0	-0,18035024	-951,15326	-0,0013261597	-0,00042049491	-0,0002113443
0	-0,18183142	-954,07397	-0,00040937023	0,00032776326	0,00067984336
0	-0,1814723	-956,1944	-0,0011376046	-0,00028452079	-0,00011945987
0	-0,1819402	-959,18683	-0,00029837253	0,00035049161	0,00074181653
0	-0,18195212	-960,66693	-0,0011008637	-0,00024004432	-2,1954911e-05
0	-0,18348992	-964,34668	-0,00058418262	0,0001428173	0,00047913223
0	-0,18315911	-965,6922	-0,00091068074	-6,8478112e-05	0,00021760934
0	-0,18401295	-967,11023	-0,00078655465	-4,0759478e-05	0,0002822261
0	-0,18423647	-969,89856	-0,00059861894	0,00019554107	0,00052814372
0	-0,18476099	-970,69073	-0,0012906045	-0,00058803242	-0,00034318713
0	-0,18549263	-973,32587	9,7362026e-05	0,00070143602	0,0011654309
0	-0,18583238	-974,23224	-0,0017819882	-0,00094323698	-0,00074979151
0	-0,18623024	-975,03784	0,0004035274	0,001070076	0,0015550314
0	-0,18708706	-976,90686	-0,0022695835	-0,0014621461	-0,0013670481
0	-0,18781722	-978,63721	0,00069661188	0,0014123027	0,0019522932
0	-0,18858612	-980,47699	-0,0023646932	-0,001595051	-0,0014445024
0	-0,18859357	-982,53833	0,00077253551	0,0014527387	0,0020067673
0	-0,18917173	-982,95465	-0,0024125895	-0,0016950509	-0,0015133329
0	-0,18918663	-986,02405	0,0008023649	0,0015805787	0,0021330465
0	-0,18907338	-989,50336	-0,0024215728	-0,001635147	-0,0015250635
0	-0,19004941	-990,83362	0,00085034099	0,0015345453	0,0020671366
0	-0,19119978	-993,47205	-0,0026861976	-0,0019181781	-0,0017357389
0	-0,19151121	-993,92303	0,0011029333	0,001852433	0,0024136433
0	-0,19203871	-994,9259	-0,0028248902	-0,0021019676	-0,0018784591
0	-0,19160062	-996,88251	0,0012567203	0,002024089	0,002584385
0	-0,19305199	-998,66467	-0,0030613628	-0,0021893783	-0,0020761804
0	-0,19272864	-999,28241	0,001493986	0,0022443773	0,0027835311
0	-0,19438267	-1001,8389	-0,0030764504	-0,0022651257	-0,0021226779
0	-0,19363761	-1002,8504	0,0011677204	0,0019325995	0,0024251118
0	-0,19503087	-1005,8864	-0,0027786714	-0,0020088328	-0,0017832296
0	-0,19526035	-1006,0546	0,0011577507	0,0019288233	0,0024722586
0	-0,19547492	-1008,4089	-0,002703985	-0,0018761824	-0,0017878269
0	-0,19651502	-1011,0914	0,00093223143	0,0017212114	0,0022303383
0	-0,19650906	-1011,0269	-0,002537539	-0,0017779843	-0,0016203646
0	-0,19649118	-1012,4672	0,00088132027	0,0016657846	0,0021894139
0	-0,19695908	-1014,6601	-0,002582029	-0,0018247602	-0,0016472612
0	-0,19777417	-1017,097	0,00092816231	0,0016932284	0,0022286717
0	-0,1979962	-1018,7136	-0,0022763056	-0,0015390089	-0,0013842753
0	-0,1995191	-1020,5015	0,00058525428	0,0012302616	0,001693029
0	-0,19924343	-1022,8714	-0,0019377534	-0,0012105734	-0,0010507148
0	-0,19946247	-1025,7706	0,00033664535	0,00096802448	0,0014407419
0	-0,20097494	-1026,8292	-0,0016123302	-0,00080409693	-0,00055017415
0	-0,20145774	-1027,9467	-0,00021405054	0,00047241192	0,00088690303
0	-0,20094067	-1028,9525	-0,0012210677	-0,0003781027	-0,00017332801
0	-0,20146817	-1030,5637	-0,00024151953	0,00041491163	0,00083621225
0	-0,20186007	-1032,312	-0,0011970695	-0,00032149939	-4,6865316e-05
0	-0,20265579	-1033,2548	-0,00046405999	0,00021129803	0,00059085229
0	-0,20354539	-1034,8505	-0,0010812561	-0,0002252069	1,434586e-05
0	-0,20361543	-1038,0802	-0,00053622661	0,00016970123	0,00052247831
0	-0,20411909	-1038,8092	-0,00096819515	-0,00014864083	0,00010843636
0	-0,20493418	-1039,5808	-0,00082101236	-4,6309578e-05	0,00030487229
0	-0,20523965	-1040,8879	-0,0005896216	0,0001526167	0,00051848363
0	-0,20590276	-1042,303	-0,0011456744	-0,00040452636	-0,00014355115
0	-0,2058208	-1044,8987	-4,2525025e-05	0,0005981829	0,001004325
0	-0,20599514	-1046,6035	-0,0017060501	-0,00097719557	-0,00073419989
0	-0,20580739	-1047,9066	0,00038657378	0,0010061552	0,0015148275
0	-0,20786971	-1050,8864	-0,0021434249	-0,0013548248	-0,0012245805
0	-0,2077505	-1051,6361	0,00066421251	0,0013072073	0,0018630909
0	-0,2086997	-1054,1425	-0,0023626175	-0,0015685351	-0,0014562889
0	-0,20896643	-1053,8522	0,00079575396	0,0015621679	0,0021261442
0	-0,20943135	-1056,8566	-0,0024718146	-0,0016156678	-0,001430374
0	-0,21062642	-1059,8417	0,0007848824	0,0015271548	0,0019999796
0	-0,20983368	-1059,7744	-0,002536156	-0,0017086854	-0,0015920477
0	-0,21129549	-1061,3397	0,00080274517	0,0015257831	0,0020755595
0	-0,21177381	-1063,5667	-0,0025587974	-0,0018237379	-0,0016425275
0	-0,21117777	-1065,3977	0,0010749436	0,0018395028	0,0023922992
0	-0,21174848	-1066,1949	-0,0028701716	-0,0021029739	-0,0019376406
0	-0,21279007	-1067,3868	0,0013318328	0,0020377012	0,0026262887
0	-0,21249652	-1068,1836	-0,0029512737	-0,0021843079	-0,0019719177
0	-0,21419078	-1072,4763	0,001374793	0,0021750163	0,0027019477
0	-0,21346956	-1071,8571	-0,0030786872	-0,0023003414	-0,0021611252
0	-0,2142176	-1072,9912	0,0013629209	0,0021030055	0,0026649088
0	-0,21622181	-1074,7919	-0,0027588997	-0,0019956208	-0,0018169441
0	-0,21546334	-1076,3242	0,0011292393	0,0018404656	0,0023874866
0	-0,21649897	-1077,5612	-0,0028065117	-0,0020389694	-0,0018858701
0	-0,21521747	-1077,468	0,0010225086	0,0017515431	0,0023159368
0	-0,21665543	-1079,2603	-0,0025381646	-0,001804657	-0,0016423578
0	-0,21693259	-1083,936	0,00084865792	0,0016319712	0,0021250283
0	-0,21871775	-1085,3304	-0,0025638579	-0,001733573	-0,0016253103
0	-0,21877885	-1086,3256	0,00092400744	0,0016881214	0,0022588235
0	-0,21899343	-1088,7336	-0,0024323841	-0,0016760656	-0,001456315
0	-0,21982342	-1090,4099	0,00061937189	0,0013095386	0,0018895013
0	-0,21980107	-1092,1044	-0,0020577034	-0,0013242977	-0,0011226441
0	-0,22141337	-1093,3357	0,00045040066	0,0010049031	0,0015153121
0	-0,22096634	-1094,2714	-0,0016997409	-0,00091457926	-0,00072612206
0	-0,22180378	-1096,6935	-9,1582733e-05	0,00055519771	0,001034514
0	-0,22227019	-1097,8654	-0,0012743016	-0,00039263716	-0,00021867265
0	-0,22168607	-1099,1576	-0,00019816433	0,00040421786	0,00089206285
0	-0,22383779	-1101,7949	-0,0011331361	-0,00027992734	-3,6015117e-05
0	-0,22321641	-1101,1702	-0,00051443308	0,00017022699	0,00059330714
0	-0,22436827	-1104,8252	-0,00111783	-0,00021109183	5,4121483e-06
0	-0,22512078	-1103,5542	-0,00043392854	0,00021785643	0,00061257824
0	-0,22492707	-1105,0165	-0,00096036028	-0,0001193861	0,00017468556
0	-0,22488981	-1107,8542	-0,00070475857	2,517394e-05	0,00033113401
0	-0,2264142	-1109,2598	-0,00068710768	7,8534504e-05	0,00039676408
0	-0,22631288	-1109,6376	-0,0010949905	-0,00025439673	-2,3048779e-06
0	-0,22643954	-1112,4799	-0,0002286435	0,00048032191	0,00082899991
0	-0,22759736	-1114,0834	-0,0017068766	-0,00092266814	-0,0007649677
0	-0,22884607	-1116,1262	0,00039468255	0,00099743938	0,0014882577
0	-0,22749305	-1115,5757	-0,0019478614	-0,0011969924	-0,0010019399
0	-0,22818297	-1117,4506	0,000633727	0,0013338315	0,0018137824
0	-0,22916496	-1119,9832	-0,0023633931	-0,0015642798	-0,0013801198
0	-0,22996366	-1120,8843	0,00082923373	0,0015134919	0,0020313752
0	-0,2290681	-1122,2876	-0,0023478388	-0,0015713983	-0,0014351703
0	-0,23075193	-1124,3883	0,00077441212	0,001483871	0,0020303789
0	-0,23120344	-1125,8557	-0,0025246979	-0,0017591157	-0,0016130432
0	-0,23120344	-1126,8213	0,00090915558	0,0015800014	0,0021690512
0	-0,23135096	-1128,5653	-0,00248054	-0,0016986725	-0,0015372138
0	-0,232777	-1129,2744	0,0010291459	0,0017477919	0,0022565324
0	-0,23265481	-1131,6783	-0,0027949214	-0,0019827699	-0,0018805284
0	-0,2336219	-1132,115	0,001257288	0,0019795222	0,0026085209
0	-0,23380816	-1134,6074	-0,0029524365	-0,0021736398	-0,0019655542
0	-0,23432225	-1136,5195	0,0012670738	0,0020486368	0,0025930898
0	-0,23471415	-1136,7389	-0,0029799293	-0,002241822	-0,002066605
0	-0,23612976	-1139,3232	0,001421876	0,0021787102	0,0027267751
0	-0,23638159	-1140,3859	-0,0029209428	-0,002142722	-0,0019835585
0	-0,23657233	-1140,4546	0,0010286337	0,0017610802	0,0022959341
0	-0,23691207	-1142,4866	-0,00270308	-0,0019701906	-0,0017953351
0	-0,2375409	-1143,1919	0,0011136607	0,0018627496	0,0023830528
0	-0,23744255	-1145,5017	-0,0026134581	-0,0018965108	-0,0016956312
0	-0,23821741	-1147,0548	0,00092959026	0,0016678059	0,0021866532
0	-0,23769587	-1147,7664	-0,0025316225	-0,0017121639	-0,0015498041
0	-0,2389431	-1150,5176	0,00089444406	0,0016211307	0,0021450985
0	-0,2387464	-1151,3688	-0,0024452631	-0,0017339994	-0,0015786987
0	-0,24034977	-1153,4264	0,00074214861	0,0014910673	0,002006161
0	-0,24056733	-1154,1946	-0,0021003012	-0,0014044023	-0,0012071874
0	-0,24101883	-1156,1449	0,00038973481	0,0009928908	0,0014966067
0	-0,2430141	-1157,016	-0,0016917789	-0,00095503684	-0,00071550196
0	-0,2420485	-1157,9358	0,00012257454	0,00069254631	0,0012194436
0	-0,2427727	-1158,9105	-0,0013567542	-0,00056266831	-0,00038896338
0	-0,24294257	-1159,365	-0,00029999757	0,00032221928	0,00074842013
0	-0,2435416	-1160,6968	-0,0012098947	-0,00036571553	-0,00011713739
0	-0,2443254	-1162,9647	-0,00042262615	0,00033845572	0,0007082927
0	-0,24412423	-1164,3087	-0,0011287326	-0,00024146619	4,6145142e-05
0	-0,2453953	-1165,673	-0,00054260885	0,00019485335	0,00058678153
0	-0,24525225	-1166,9447	-0,00094049063	-0,00010530173	0,00011263313
0	-0,24654418	-1170,6104	-0,00060927635	3,8259168e-05	0,00045924593
0	-0,24633408	-1170,1459	-0,00079570297	-4,5960769e-05	0,0002988312
0	-0,24726689	-1171,7999	-0,0011058596	-0,00023171422	7,27101e-05
0	-0,24715215	-1172,3088	-0,00040263348	0,00033940363	0,00078275107
0	-0,24744272	-1174,7194	-0,0014133084	-0,00077354081	-0,0005071254
0	-0,24845749	-1176,0629	0,0003441679	0,00091761944	0,0014126715
0	-0,24835914	-1177,0591	-0,0019526316	-0,0012822076	-0,0010510539
0	-0,24980754	-1179,0543	0,00058245781	0,0013091291	0,0017972478
0	-0,2509281	-1180,4734	-0,0022390203	-0,0015848018	-0,0013544854
0	-0,25053769	-1181,6089	0,00072607968	0,0014192095	0,0019458611
0	-0,25004894	-1182,8237	-0,0023879565	-0,0016450351	-0,0014912522
0	-0,25095642	-1184,2157	0,00079252856	0,0014822609	0,0020524673
0	-0,25167614	-1185,3325	-0,0024080628	-0,001714946	-0,0015147829
0	-0,25242865	-1188,0277	0,00090007856	0,0015900964	0,0021534523
0	-0,25342405	-1188,385	-0,0025297783	-0,0018447468	-0,0016221236
0	-0,25328845	-1189,1174	0,00094831042	0,0016323699	0,0021911515
0	-0,25376976	-1190,3235	-0,0027216361	-0,001927234	-0,0017672194
0	-0,2542913	-1191,644	0,0012152395	0,0019294218	0,002521422
0	-0,25418848	-1193,1522	-0,0029958761	-0,0022152804	-0,0020474028
0	-0,2555877	-1194,0406	0,0013252567	0,0021618204	0,0026789848
0	-0,25556833	-1194,7115	-0,002953415	-0,0022499266	-0,0019991891
0	-0,2562806	-1198,7709	0,0013758737	0,002126212	0,0026416928
0	-0,25682747	-1198,354	-0,0030144656	-0,0022578619	-0,0020391671
0	-0,25645196	-1199,6891	0,0011117075	0,0018770903	0,0024499949
0	-0,25721043	-1202,3383	-0,0026504714	-0,001900345	-0,0017041621
0	-0,25900602	-1205,1011	0,0011053391	0,001866204	0,0023965323
0	-0,25928319	-1205,3024	-0,002733666	-0,0019769249	-0,0017933287
0	-0,25847852	-1205,6111	0,00099040917	0,0017405378	0,0023164593
0	-0,25913417	-1206,9727	-0,0025541496	-0,0017274077	-0,0015825209
0	-0,25987476	-1210,3354	0,00079494884	0,0015842183	0,0020935284
0	-0,26089698	-1210,5266	-0,00245056	-0,0016949385	-0,0014780026
0	-0,26055872	-1210,4417	0,00082609023	0,0015735097	0,0020949049
0	-0,26105195	-1213,1486	-0,0021761088	-0,0014103351	-0,001250583
0	-0,261648	-1213,7124	0,00038436582	0,0010938493	0,0016260089
0	-0,26181191	-1215,885	-0,0017641033	-0,00096980878	-0,00083537801
0	-0,26277602	-1216,3674	0,00023319558	0,00078601675	0,0012830817
0	-0,26308	-1216,8556	-0,0014396036	-0,00064669934	-0,00040739367
0	-0,26311278	-1220,2482	-0,00035733471	0,00034304991	0,00079726172
0	-0,26445091	-1221,5734	-0,0012065255	-0,00038772909	-0,00010703894
0	-0,26500076	-1221,8875	-0,00027095646	0,00040602928	0,00077726692
0	-0,2650708	-1223,5853	-0,0011002378	-0,00024357476	-1,301567e-05
0	-0,26581138	-1224,2882	-0,00059233932	0,00017060142	0,00053261634
0	-0,26655197	-1226,8832	-0,0011077034	-0,00022700682	9,536423e-05
0	-0,26614964	-1227,124	-0,00057361211	0,00011229102	0,00047906637
0	-0,26728511	-1226,9786	-0,00077806582	-7,3761039e-05	0,00023633831
0	-0,26738197	-1229,5776	-0,00092982803	-0,00019791696	8,7326625e-05
0	-0,26827157	-1231,6096	-0,00048431472	0,00029523508	0,00067182345
0	-0,26801378	-1232,2543	-0,0012970807	-0,00053068495	-0,00026710739
0	-0,26944876	-1234,167	0,0001334587	0,00077270414	0,0012779869
0	-0,26905388	-1234,5367	-0,002074718	-0,0012914395	-0,0010930123
0	-0,26941746	-1238,3818	0,00058223691	0,0012475797	0,0017062053
0	-0,27063638	-1238,5914	-0,0022132755	-0,0014769793	-0,0012549518
0	-0,27175397	-1238,5869	0,00070497551	0,0014222435	0,0019199647
0	-0,2712965	-1240,7971	-0,0023715424	-0,0016779969	-0,0014535936
0	-0,27158558	-1241,5656	0,00077743968	0,0014766697	0,0020611952
0	-0,27233958	-1243,5398	-0,0023681496	-0,0015841272	-0,0013926263
0	-0,27367473	-1244,6075	0,00091346586	0,0016416296	0,0021944323
0	-0,27328879	-1245,6952	-0,0026419628	-0,001864297	-0,0016692344
0	-0,27356744	-1247,2559	0,00096069428	0,001697522	0,0022260095
0	-0,27432591	-1248,0962	-0,0026389968	-0,0018913341	-0,0016980757
0	-0,27549416	-1248,4285	0,0011308782	0,0018429816	0,0024263524
0	-0,27475357	-1250,6433	-0,0029230563	-0,0021979641	-0,0019941865
0	-0,27645826	-1252,3796	0,0013607607	0,0021351578	0,0026974825
0	-0,2760157	-1253,6433	-0,0030468756	-0,0022777128	-0,002043982
0	-0,27799755	-1255,7395	0,0012494463	0,0020237404	0,0025680496
0	-0,27657598	-1254,6536	-0,0029810991	-0,0022635066	-0,0020096779
0	-0,27866811	-1257,9484	0,0012964825	0,0020123173	0,0025765514
0	-0,27776361	-1258,3835	-0,0027071822	-0,0019881236	-0,0017533683
0	-0,27899742	-1258,4624	0,00094571977	0,001719697	0,0022901059
0	-0,27818084	-1259,9421	-0,002707029	-0,0019535555	-0,0017771799
0	-0,28024614	-1261,3324	0,0010524122	0,0017605866	0,0023336459
0	-0,27969331	-1261,8568	-0,0026496064	-0,0018825977	-0,0016893558
0	-0,28066337	-1263,6205	0,00094429147	0,0016810432	0,0022164911
0	-0,28036088	-1264,2271	-0,0023735503	-0,0016888783	-0,0014715623
0	-0,28174073	-1267,1047	0,00074824516	0,001475207	0,0019841152
0	-0,28212965	-1267,5142	-0,0022805454	-0,0015754135	-0,0013552494
0	-0,28350949	-1268,0126	0,00053919147	0,0012576305	0,0017789421
0	-0,28351247	-1268,7194	-0,0017890633	-0,0010732132	-0,00090758654
0	-0,2829954	-1268,9055	0,00011761287	0,0007069562	0,001215841
0	-0,28452873	-1272,3336	-0,0014907698	-0,00072810787	-0,00048645496
0	-0,28473437	-1273,4984	-5,2340183e-05	0,0005307484	0,0010193142
0	-0,28468817	-1273,225	-0,001203131	-0,00039978622	-0,00020080071
0	-0,28586537	-1274,9351	-0,00035367109	0,00024622233	0,00072747783
0	-0,28575659	-1274,9146	-0,0011932483	-0,00033992706	-0,00010143121
0	-0,28580874	-1276,777	-0,00047175781	0,00021470172	0,00063067058
0	-0,28684884	-1277,7997	-0,0010806762	-0,0001772758	3,7044229e-05
0	-0,28722435	-1279,8368	-0,00065541244	9,7385055e-05	0,00049651944
0	-0,28723627	-1280,8215	-0,00083067402	-5,4409611e-07	0,00030227413
0	-0,28823465	-1284,2448	-0,00080300623	-0,00013091005	0,0002225957
0	-0,28915554	-1283,6926	-0,00045816883	0,00019718864	0,00060344022
0	-0,28917789	-1284,3049	-0,0013495233	-0,00051249051	-0,00027142392
0	-0,28991252	-1285,5306	-6,7266737e-05	0,00065709552	0,0010984528
0	-0,29010326	-1285,6274	-0,0018565338	-0,0011490081	-0,00096635474
0	-0,29045492	-1287,4677	0,00056657923	0,0011754148	0,0016941137
0	-0,29046834	-1288,4781	-0,0022174977	-0,0014624187	-0,0012602181
0	-0,2919808	-1289,8531	0,00075311941	0,0014338321	0,0019197844
0	-0,29251426	-1291,4409	-0,0023860934	-0,0015845515	-0,0014292066
0	-0,29201955	-1292,0509	0,00070893724	0,0014278336	0,0019513814
0	-0,29266328	-1294,0756	-0,0023941738	-0,0016172528	-0,0014777227
0	-0,29314756	-1293,874	0,00077067886	0,0015031579	0,0020271929
0	-0,2942726	-1295,8121	-0,0024815453	-0,001693077	-0,0015411432
0	-0,29464066	-1297,9209	0,00092785683	0,0017057095	0,0022608873
0	-0,29622465	-1298,7708	-0,0026462246	-0,0018975291	-0,0017155572
0	-0,2953276	-1299,672	0,0010692328	0,0018380572	0,0023431729
0	-0,2960369	-1301,0323	-0,0029031974	-0,0020603484	-0,0019152109
0	-0,29606223	-1302,187	0,0013242281	0,0021087064	0,0026636249
0	-0,29651374	-1303,8121	-0,0030889702	-0,0023111845	-0,0021553135
0	-0,29723346	-1303,8732	0,001308609	0,0022004526	0,0026801985
0	-0,29702187	-1305,4191	-0,0028997189	-0,0021440787	-0,0019204563
0	-0,29866248	-1308,8184	0,0012743328	0,0020708167	0,0025771786
0	-0,29911995	-1308,64	-0,0028700293	-0,002118492	-0,0019282884
0	-0,29974878	-1309,1715	0,00096242188	0,0017780063	0,0022593667
0	-0,29944777	-1309,9354	-0,0025390112	-0,0018565003	-0,0016804081
0	-0,30072033	-1312,2522	0,0010064432	0,0017597411	0,002347725
0	-0,30070543	-1314,0255	-0,0027057994	-0,0018813515	-0,0017196733
0	-0,30044764	-1313,9369	0,00098936551	0,0018105882	0,0023062716
0	-0,30224323	-1314,1572	-0,002483302	-0,0017868988	-0,0016106658
0	-0,30296594	-1316,6696	0,00079351111	0,0014930748	0,0020072139
0	-0,30431598	-1317,4756	-0,0023532929	-0,0015783748	-0,0014138543
0	-0,30370653	-1317,6353	0,00065016345	0,0013342892	0,0018419009
0	-0,30400157	-1317,7228	-0,0019159005	-0,001178035	-0,00098553696
0	-0,30375272	-1318,9653	0,0001225232	0,00082277856	0,001250895
0	-0,30431151	-1321,9896	-0,0014986737	-0,00074817071	-0,00046395318
0	-0,30474961	-1321,8606	2,5089939e-05	0,00058289629	0,0010198671
0	-0,30570179	-1322,682	-0,0012655818	-0,00043721127	-0,00024231122
0	-0,30750036	-1325,2534	-0,00043969948	0,00023896951	0,000628056
0	-0,30727237	-1324,9427	-0,0012163294	-0,00036915706	-0,00013020792
0	-0,30724108	-1325,6616	-0,00033925782	0,00029032642	0,00071255671
0	-0,3079474	-1326,8947	-0,0010745478	-0,00020188323	2,738976e-05
0	-0,30844063	-1327,5248	-0,00067791011	0,00011787022	0,00047398018
0	-0,30780733	-1330,9973	-0,00095418759	-0,00012666875	0,00016977036
0	-0,31074733	-1331,9034	-0,00079869392	-4,0331652e-05	0,00032676282
0	-0,30979663	-1331,1923	-0,00052440941	0,00013762256	0,00050369138
0	-0,30967146	-1333,2195	-0,0012850212	-0,00053618132	-0,00023193235
0	-0,31096041	-1334,5492	-3,941459e-05	0,00057254219	0,0010364201
0	-0,31074435	-1334,6458	-0,0017095315	-0,00091724459	-0,00065290532
0	-0,31210184	-1335,7145	0,00046830389	0,0010804641	0,0016373122
0	-0,31215549	-1336,1954	-0,0022616896	-0,0015693584	-0,0012644178
0	-0,31270534	-1339,4369	0,0007305785	0,0013510333	0,0019504993
0	-0,31280369	-1339,8104	-0,002278652	-0,0015907963	-0,001431193
0	-0,31413138	-1341,0421	0,00069680193	0,0014423213	0,0019783569
0	-0,31336695	-1341,9801	-0,0024328951	-0,0016998082	-0,0015127634
0	-0,31412989	-1342,429	0,0007695377	0,0014985489	0,0019661419
0	-0,3147006	-1343,7999	-0,002393757	-0,0016080686	-0,0014583739
0	-0,31597316	-1343,6915	0,00091260817	0,0016205501	0,0021635378
0	-0,31564683	-1344,272	-0,0027101876	-0,0019470793	-0,0017921017
0	-0,3162533	-1348,1166	0,0010632197	0,0018302571	0,0023270654
0	-0,31730533	-1350,1639	-0,0028485793	-0,0020706216	-0,0018337911
0	-0,31797141	-1349,4857	0,0012519765	0,0020259586	0,0025435071
0	-0,31784475	-1350,6088	-0,0030712762	-0,0022615262	-0,0021445842
0	-0,31858236	-1352,3269	0,0014192235	0,0021821847	0,0027449178
0	-0,31897873	-1354,1625	-0,0029752369	-0,0022159026	-0,002011447
0	-0,31921715	-1354,0991	0,0011631232	0,0019133312	0,0024428209
0	-0,32002032	-1354,2343	-0,0028874471	-0,0021325659	-0,0019488174
0	-0,32002628	-1356,593	0,0011772997	0,0019639237	0,0024873742
0	-0,31987429	-1357,7246	-0,0025996235	-0,0017980057	-0,0016562135
0	-0,32082647	-1359,1304	0,00090880535	0,001654741	0,0021979692
0	-0,32265484	-1359,0214	-0,0026742469	-0,0018411874	-0,0017101375
0	-0,3224507	-1359,749	0,00096817047	0,0016769764	0,0022636075
0	-0,32222718	-1362,6293	-0,0025847068	-0,0018393777	-0,0016232043
0	-0,32341331	-1364,0397	0,0010101709	0,001729391	0,0022892742
0	-0,32361597	-1364,7062	-0,0023324052	-0,0015465704	-0,0014145161
0	-0,32431632	-1366,0765	0,00069448713	0,0013268535	0,0018252273
0	-0,32441318	-1367,0818	-0,0020316369	-0,001283544	-0,001118743
0	-0,32556802	-1367,5533	0,00030379259	0,0009576694	0,0014680453
0	-0,325495	-1368,1102	-0,0015865589	-0,00073471107	-0,00050456234
0	-0,3260687	-1368,8998	-0,00019314603	0,00047494826	0,0009155639
0	-0,32597929	-1370,8795	-0,0012883366	-0,00056955277	-0,00032009018
0	-0,32677948	-1372,0973	-0,00029311766	0,00035940995	0,00075141224
0	-0,32696724	-1372,4795	-0,0011259416	-0,00027262897	-4,9060473e-05
0	-0,32930374	-1376,2794	-0,0003449067	0,00027949383	0,00066748005
0	-0,32812953	-1376,4711	-0,0010774077	-0,00026567577	2,9169751e-05
0	-0,32985657	-1378,3031	-0,00056624581	0,00014411489	0,00051195396
0	-0,32977462	-1379,4	-0,0010057006	-0,00016057151	4,0457671e-05
0	-0,33022463	-1378,7723	-0,0007845934	4,2325701e-06	0,00031811011
0	-0,32997727	-1380,8374	-0,00061774463	0,00011134602	0,00046158594
0	-0,33101588	-1382,1792	-0,0011135435	-0,00039600549	-5,7107391e-05
0	-0,3312245	-1382,3177	-2,2044951e-05	0,00053763442	0,0010161273
0	-0,33222884	-1385,2214	-0,0016821728	-0,00086799276	-0,00067843182
0	-0,3320992	-1385,5964	0,00029055084	0,00099125912	0,001505396
0	-0,33268332	-1387,4275	-0,0021486497	-0,0014529527	-0,0012243602
0	-0,33318549	-1387,952	0,00068762229	0,0013340114	0,0018758832
0	-0,3337428	-1388,66	-0,0023499238	-0,0015869749	-0,0013863116
0	-0,33423454	-1390,4353	0,0007069743	0,0014550302	0,0019912352
0	-0,33532232	-1391,8812	-0,0023717061	-0,0015882908	-0,0014439634
0	-0,33538491	-1391,8728	0,0008237756	0,0014559691	0,0020546543
0	-0,3358379	-1393,6539	-0,0024171881	-0,0016825612	-0,0014573527
0	-0,33554137	-1394,0237	0,00084073265	0,001566019	0,0020727247
0	-0,33605099	-1396,1656	-0,002671031	-0,0018572597	-0,0016751413
0	-0,33719093	-1398,5599	0,0010726461	0,0018878841	0,0023745066
0	-0,33801049	-1398,9359	-0,0027903037	-0,0020287856	-0,0018450188
0	-0,33808798	-1399,5541	0,0011924616	0,0019398569	0,002447763
0	-0,33806562	-1400,26	-0,0029725989	-0,0022324014	-0,0020553232
0	-0,33884495	-1402,7273	0,0013692962	0,0021623978	0,0027112702
0	-0,33927262	-1403,5984	-0,0031320634	-0,0023195187	-0,0021406196
0	-0,34038723	-1404,6289	0,0012946737	0,002032988	0,0025733798
0	-0,34206659	-1405,692	-0,0028160806	-0,0020713129	-0,0018395622
0	-0,34149736	-1407,1862	0,0012619256	0,0019680473	0,0024568273
0	-0,34140497	-1406,8497	-0,0027695345	-0,0019977728	-0,0018004766
0	-0,34205168	-1408,0042	0,00091731193	0,001626167	0,0021872576
0	-0,34228414	-1409,3429	-0,0024772047	-0,0017762684	-0,0016368653
0	-0,34178346	-1410,3793	0,00092741696	0,0017166507	0,0021786923
0	-0,34289658	-1412,8983	-0,0026599437	-0,0018530794	-0,0016500627
0	-0,34426302	-1413,036	0,00097304897	0,0016985269	0,0022874805
0	-0,34473985	-1413,9315	-0,0023320776	-0,0016633067	-0,0014607805
0	-0,34427196	-1416,1621	0,00066163362	0,001360761	0,0018082639
0	-0,34503043	-1417,2825	-0,0021574264	-0,0013854804	-0,001210993
0	-0,34520775	-1418,691	0,00044109274	0,0010571894	0,0016231176
0	-0,34671277	-1418,949	-0,0017252237	-0,00089999684	-0,00071027578
0	-0,34696311	-1419,3307	-0,00012482418	0,00053526653	0,00098650088
0	-0,34756809	-1421,5659	-0,0013631377	-0,00053348707	-0,00030320647
0	-0,34801066	-1421,394	-0,00020468897	0,00038123917	0,00086031237
0	-0,34837127	-1422,6573	-0,0011681303	-0,00027481758	-0,00010359465
0	-0,34894794	-1424,7644	-0,00056203763	0,00018395265	0,0005685651
0	-0,34966171	-1425,5758	-0,0011025022	-0,00033009157	-4,7507201e-05
0	-0,34928024	-1426,3844	-0,00050097273	0,00019043597	0,00055529381
0	-0,35059601	-1426,8499	-0,00093202654	-0,00015092504	0,00015362093
0	-0,35066307	-1426,015	-0,00071599084	-2,4967303e-05	0,0002938899
0	-0,35116822	-1429,4722	-0,00077940593	6,7937217e-05	0,00039215709
0	-0,35204142	-1429,6836	-0,00098360609	-0,00026578608	3,8376165e-05
0	-0,35194159	-1430,2153	-0,00012521868	0,00048094307	0,0008990512
0	-0,35218596	-1432,4985	-0,0016509802	-0,0008860596	-0,00065153802
0	-0,35396367	-1434,5016	0,00020875607	0,0008206825	0,0013377906
0	-0,35316348	-1434,6277	-0,0020058439	-0,0012077264	-0,0010246224
0	-0,3537029	-1434,5073	0,0006308509	0,0012960199	0,0018279231
0	-0,35426617	-1435,627	-0,0024014805	-0,0016181356	-0,0014870019
0	-0,3554523	-1439,574	0,0007591492	0,0014585963	0,0020274464
0	-0,3555119	-1438,8827	-0,0023358765	-0,0015995243	-0,0014827244
0	-0,35635233	-1439,3087	0,00079177797	0,0014590574	0,0019997195
0	-0,35652369	-1439,8041	-0,0025306272	-0,0017791461	-0,0016001072
0	-0,35687387	-1440,5837	0,00082183175	0,0015223953	0,0020589025
0	-0,35730898	-1443,2401	-0,0024712936	-0,0017817667	-0,0015091117
0	-0,35766661	-1442,5635	0,0010597752	0,0017763639	0,002304923
0	-0,35900921	-1443,4573	-0,0028380379	-0,0021263431	-0,001915935
0	-0,35946518	-1446,4154	0,0012226246	0,0019485985	0,0024841975
0	-0,35934895	-1448,1942	-0,0029447339	-0,0021682323	-0,001977853
0	-0,36011338	-1448,0096	0,0012910189	0,0020658688	0,0026092979
0	-0,36040545	-1448,8435	-0,0030676834	-0,0023259672	-0,0021237964
0	-0,36158413	-1450,4196	0,0014017328	0,0021433688	0,0026930547
0	-0,36133379	-1452,0957	-0,0027908632	-0,0020761965	-0,0018654367
0	-0,36234111	-1452,4197	0,0010948698	0,0018606018	0,0023884869
0	-0,36220253	-1451,6272	-0,0027951975	-0,0020581677	-0,0018488198
0	-0,36306828	-1453,8538	0,0010639947	0,0018025901	0,0023040539
0	-0,36334693	-1455,1101	-0,0024854245	-0,0017546607	-0,0016168436
0	-0,36410689	-1456,2236	0,0009068916	0,0016467465	0,0021973008
0	-0,36430806	-1457,0857	-0,0024831523	-0,0016912604	-0,0016271479
0	-0,36429465	-1457,7375	0,00094753248	0,0016107507	0,0021801263
0	-0,36514401	-1461,4454	-0,0025078536	-0,0017373224	-0,0015540717
0	-0,36591738	-1461,6412	0,00074941735	0,0014197899	0,0020104127
0	-0,36570579	-1461,7356	-0,002132355	-0,0013092371	-0,001208741
0	-0,36690086	-1463,8835	0,00050761265	0,0010783054	0,001573827
0	-0,3665626	-1465,3904	-0,0017059894	-0,00097845728	-0,0007568266
0	-0,36816299	-1466,723	7,7348159e-05	0,00076611666	0,0012238283
0	-0,36728829	-1466,2961	-0,0013769249	-0,00050857849	-0,00031302974
0	-0,36851317	-1468,1115	-0,00029558639	0,00032879048	0,0007476692
0	-0,3695786	-1470,6658	-0,0012730508	-0,00040985309	-0,00019526662
0	-0,36973357	-1470,6904	-0,00040030849	0,00023538247	0,00068373716
0	-0,37008673	-1470,5195	-0,0010973149	-0,00026659167	-2,0057196e-05
0	-0,37031621	-1472,7465	-0,00049353868	0,00015717771	0,00055421673
0	-0,37120581	-1473,9034	-0,00093326601	-0,00016015721	0,00015038386
0	-0,37057102	-1475,9784	-0,00064291048	4,5287452e-05	0,00040118088
0	-0,37266761	-1477,0514	-0,00085379864	-3,503068e-05	0,00028639281
0	-0,37321746	-1477,5469	-0,00097631378	-0,00019858635	5,1210372e-05
0	-0,37266612	-1480,0182	-0,00035520922	0,0003841974	0,00079878385
0	-0,37284642	-1480,5918	-0,0013990711	-0,0006984538	-0,00045305191
0	-0,37474632	-1481,4198	0,00023244126	0,00085573667	0,0013121275
0	-0,3735885	-1481,9552	-0,001966578	-0,0011827932	-0,0010805846
0	-0,37451982	-1483,3555	0,00055116508	0,0012700579	0,0017802049
0	-0,37689656	-1485,2639	-0,0023633773	-0,0016138143	-0,0013907148
0	-0,37608296	-1485,5057	0,00070802571	0,0014092901	0,0019127742
0	-0,37582368	-1486,0742	-0,0023838228	-0,0016662821	-0,0014671234
0	-0,3761366	-1487,7354	0,00074864761	0,0014439538	0,0019462446
0	-0,3767848	-1489,6493	-0,0024282071	-0,0016999485	-0,0015224067
0	-0,37806928	-1491,5807	0,00084232679	0,0015747403	0,0021570788
0	-0,37834346	-1492,3921	-0,0024414824	-0,0017607464	-0,0015858003
0	-0,3787607	-1492,4908	0,00092775672	0,0016394514	0,0022393172
0	-0,37975758	-1495,4183	-0,0027270736	-0,001981576	-0,0018361526
0	-0,37954152	-1496,4117	0,0012852123	0,001936648	0,0024997259
0	-0,38042963	-1496,9041	-0,0029259101	-0,0021885503	-0,0019858298
0	-0,38115531	-1499,5303	0,0012738976	0,0020513192	0,0025831317
0	-0,38079768	-1498,7021	-0,0029855943	-0,0021788762	-0,0020258497
0	-0,38179606	-1500,7682	0,0013528982	0,0021562835	0,0026845548
0	-0,38165748	-1502,7847	-0,0029861003	-0,0022378245	-0,0020398379
0	-0,38205534	-1502,4188	0,0011175902	0,0018374687	0,002397303
0	-0,38280189	-1503,9806	-0,0026799913	-0,0019458944	-0,001731653
0	-0,38393736	-1505,6442	0,0011176965	0,0018502909	0,0024388307
0	-0,38499534	-1505,1448	-0,0026668026	-0,0019158057	-0,001746923
0	-0,3842473	-1505,7246	0,00088271126	0,0016032611	0,0021965655
0	-0,38566291	-1506,6527	-0,002477796	-0,0017357442	-0,0015446211
0	-0,38512349	-1506,4001	0,00083647651	0,0015369545	0,0021469463
0	-0,38532168	-1509,0571	-0,0025856658	-0,0017483927	-0,0016141181
0	-0,38645267	-1510,1204	0,00079656468	0,0015495266	0,0020855737
0	-0,38654357	-1512,1627	-0,002174098	-0,0014163235	-0,0012267522
0	-0,3870219	-1513,5762	0,00042547373	0,0010579736	0,001609393
0	-0,38806945	-1514,7372	-0,0017983366	-0,0011067588	-0,00086305302
0	-0,38828999	-1516,4231	0,0002206447	0,00079815515	0,0012783918
0	-0,38922727	-1516,2894	-0,0014177128	-0,00057753699	-0,0003564691
0	-0,38945675	-1515,9938	-0,00033740437	0,00029987481	0,00072303822
0	-0,38994104	-1518,4001	-0,0012718891	-0,00043760971	-0,0002030113
0	-0,3890425	-1518,5115	-0,00029315156	0,00031840609	0,00071710325
0	-0,39123595	-1521,6166	-0,001062565	-0,00023010623	9,8095916e-06
0	-0,38995892	-1521,1829	-0,00064010092	0,0001063972	0,00053445232
0	-0,39231181	-1524,2002	-0,0010166821	-0,00018538311	5,0245435e-05
0	-0,39197952	-1525,5878	-0,0005728578	9,6464355e-05	0,00044231105
0	-0,39326698	-1526,4165	-0,00083754957	-5,0406088e-05	0,00031666737
0	-0,39244592	-1528,1479	-0,00097905914	-0,00021129134	7,8363664e-05
0	-0,39435625	-1531,2401	-0,00053499697	0,00025708476	0,0006141226
0	-0,39420277	-1530,3232	-0,001320052	-0,0005948036	-0,00032731841
0	-0,39402097	-1531,15	0,0002155313	0,00081361923	0,0013052954
0	-0,39513856	-1533,5729	-0,0019869441	-0,0012207178	-0,0010238909
0	-0,39553046	-1534,3975	0,00050644815	0,0011389363	0,0016892316
0	-0,39630383	-1534,938	-0,0022661898	-0,0015246567	-0,0013847144
0	-0,39642751	-1535,0741	0,0006782717	0,0013980033	0,0019708169
0	-0,39681941	-1536,2491	-0,0023768155	-0,0017093022	-0,0014979118
0	-0,39744526	-1538,9102	0,00076654262	0,0014610285	0,0019871884
0	-0,39793104	-1539,5397	-0,0023268494	-0,0016249255	-0,001416875
0	-0,39900243	-1541,0023	0,00087877759	0,0015635515	0,0020756898
0	-0,39894134	-1540,6951	-0,0026172919	-0,0018211267	-0,0016601901
0	-0,40040761	-1541,8292	0,00089504331	0,0015877312	0,0021657604
0	-0,39895177	-1542,943	-0,0026840051	-0,001929704	-0,0017507618
0	-0,40083081	-1544,2321	0,0011852758	0,0019496946	0,002473146
0	-0,4012689	-1542,8047	-0,0029948123	-0,0021842234	-0,0020754579
0	-0,40208548	-1545,5153	0,0013057899	0,0020927936	0,0026453175
0	-0,4019022	-1547,2107	-0,0029658852	-0,0021905245	-0,0020189786
0	-0,402686	-1548,5907	0,0013284505	0,0020431639	0,0026183985
0	-0,40247887	-1548,6836	-0,002983693	-0,0022446879	-0,0020679224
0	-0,40264279	-1550,754	0,0012406405	0,0019897292	0,0025325613
0	-0,40453374	-1554,3945	-0,0026984573	-0,0019653884	-0,0018035608
0	-0,4044205	-1553,6783	0,0010329096	0,0017703546	0,0023559332
0	-0,40422976	-1553,8817	-0,0027665398	-0,0019949612	-0,0018080288
0	-0,40563643	-1557,4443	0,00094882352	0,0017462559	0,0023003165
0	-0,40585548	-1557,5653	-0,0025582938	-0,0017882626	-0,0016238402
0	-0,40691048	-1558,5095	0,00084446912	0,0015891455	0,0021378472
0	-0,40751249	-1557,6108	-0,0024956185	-0,0016876262	-0,0015284099
0	-0,40731579	-1558,0018	0,00082498835	0,0015213474	0,0020736386
0	-0,40781647	-1560,271	-0,0022736618	-0,0015530752	-0,0014100318
0	-0,4080683	-1561,1516	0,0005118433	0,0012629023	0,0017444519
0	-0,40923953	-1562,4054	-0,0018555839	-0,0010875177	-0,00088690652
0	-0,40902346	-1562,3557	0,00015607048	0,00072784192	0,0012277212
0	-0,40973723	-1563,2948	-0,0015231227	-0,00072185561	-0,00051102904
0	-0,41019469	-1564,191	-0,00017449356	0,00045003108	0,00091432582
0	-0,41138977	-1564,6394	-0,0012164621	-0,00036303187	-0,00012516408
0	-0,41208267	-1566,256	-0,00029873106	0,00027172573	0,00073571462
0	-0,4116714	-1567,5322	-0,0011412622	-0,00026587091	-9,2256669e-05
0	-0,41198581	-1569,4927	-0,00057401677	0,00015438534	0,00058683835
0	-0,41294396	-1570,089	-0,0010700038	-0,00019202329	2,4068431e-05
0	-0,41296482	-1571,0699	-0,00069909426	5,2729301e-05	0,00045558234
0	-0,41297674	-1573,1566	-0,00079574349	-1,6811246e-05	0,00024953514
0	-0,41309595	-1575,6948	-0,00085274986	-0,00011170792	0,00020243097
0	-0,41399449	-1576,392	-0,00059345021	0,00017307684	0,00055784505
0	-0,41527152	-1576,3285	-0,0013485557	-0,00050491141	-0,00033212345
0	-0,4161939	-1578,3505	2,1229062e-06	0,00069046742	0,0011426755
0	-0,41650534	-1579,0149	-0,0019221966	-0,0011982927	-0,00097090192
0	-0,41715801	-1578,5587	0,00051738066	0,001130919	0,0016134963
0	-0,41701645	-1579,3387	-0,0022645425	-0,0014942309	-0,0013062225
0	-0,41733831	-1580,2023	0,00069652009	0,0013794177	0,0019742078
0	-0,41846782	-1582,7841	-0,0023605858	-0,0016528931	-0,0014770073
0	-0,41819066	-1581,7063	0,00074000657	0,0014327464	0,0020167253
0	-0,41928291	-1582,5914	-0,0023389091	-0,0016367318	-0,0014689127
0	-0,42015761	-1584,4733	0,00077401515	0,0014977247	0,0020373329
0	-0,42037368	-1586,0649	-0,0025981304	-0,0018283365	-0,0016334559
0	-0,42106062	-1587,3931	0,00097847753	0,001689802	0,0022649255
0	-0,42149723	-1588,8783	-0,0026082797	-0,0018820125	-0,0017157417
0	-0,42212903	-1588,7617	0,0010773565	0,0018368345	0,0024093562
0	-0,4220143	-1590,3463	-0,0029233384	-0,0021181249	-0,0019742462
0	-0,42167455	-1591,6647	0,001352698	0,002140742	0,0027006739
0	-0,42330921	-1591,4739	-0,0030429924	-0,0022452676	-0,0020830515
0	-0,4228577	-1591,6499	0,0012775366	0,0020369671	0,0025738599
0	-0,4239589	-1594,0449	-0,0027960562	-0,0020891675	-0,0018319725
0	-0,42438358	-1594,8558	0,0013529451	0,0020609226	0,0025963585
0	-0,42507499	-1596,5205	-0,0027862783	-0,0020942583	-0,0018673723
0	-0,42549968	-1597,1824	0,00095866545	0,0017513405	0,0023180607
0	-0,42630732	-1598,0762	-0,002715162	-0,0018992804	-0,0017252435
0	-0,42726249	-1599,6945	0,0010106872	0,0017857604	0,0023471408
0	-0,42568147	-1600,3253	-0,0026151622	-0,0018970204	-0,0017107012
0	-0,4271552	-1603,1217	0,00093262841	0,0017055057	0,0022024657
0	-0,42741895	-1603,8036	-0,0024242047	-0,0016977544	-0,0015103024
0	-0,42817295	-1605,0688	0,00079094298	0,0014700011	0,0020536885
0	-0,42895675	-1605,8464	-0,002361791	-0,0016648638	-0,001435805
0	-0,42909533	-1607,0837	0,00061086332	0,0012774324	0,0018425223
0	-0,43002367	-1608,2969	-0,0018784994	-0,0010845774	-0,00091619743
0	-0,43018162	-1609,6158	0,00015495953	0,00078029092	0,0012681793
0	-0,43136775	-1609,8221	-0,0015746655	-0,00081069348	-0,00058093877
0	-0,43196529	-1610,2113	-4,8650218e-05	0,00057057076	0,00099475798
0	-0,4307583	-1609,7014	-0,0011783808	-0,00035829376	-8,2136248e-05
0	-0,43186992	-1612,5044	-0,00039071988	0,00021698463	0,00071808585
0	-0,4324466	-1615,2554	-0,0012124327	-0,0003724212	-0,00014319623
0	-0,43334961	-1615,7209	-0,00039996958	0,00021771863	0,00066420774
0	-0,43318272	-1616,8228	-0,0010114623	-0,00015772544	0,00014018122
0	-0,43454766	-1618,1296	-0,00070227293	9,673342e-05	0,00044324197
0	-0,43502599	-1618,3322	-0,00083673937	-2,7604547e-05	0,0002926703
0	-0,43533742	-1620,2264	-0,00076661073	-0,00010801668	0,0002415121
0	-0,43635964	-1620,8177	-0,00045362854	0,00020959036	0,00054512982
0	-0,43528527	-1620,9097	-0,0013946047	-0,00053029915	-0,00026478097
0	-0,43663532	-1623,7794	-0,00019972112	0,0005434567	0,00098184613
0	-0,43722242	-1623,4813	-0,0017568637	-0,0010191773	-0,00076341152
0	-0,43759048	-1625,136	0,00051061326	0,0010918664	0,0016835688
0	-0,43773353	-1625,3756	-0,0022062436	-0,0015234704	-0,001281367
0	-0,43745786	-1626,3047	0,00068181462	0,0013421031	0,0018918108
0	-0,4392907	-1628,2328	-0,0023451927	-0,0015760011	-0,0014191698
0	-0,43936819	-1628,1179	0,00069454918	0,0014478306	0,0019799576
0	-0,44	-1629,2693	-0,0023999719	-0,001693121	-0,0015042378
0	-0,4390806	-1631,2972	0,0007732723	0,0014342807	0,0019496209
0	-0,44074506	-1633,2971	-0,0023848421	-0,0016625128	-0,0014920586
0	-0,44243932	-1635,2212	0,00096427609	0,0016805879	0,0022356687
0	-0,44233054	-1634,5853	-0,0027503897	-0,0020033612	-0,0018032112
0	-0,44283569	-1635,5806	0,0010260936	0,0017618308	0,0023042241
0	-0,44401437	-1637,0183	-0,0028841975	-0,002090781	-0,0018819702
0	-0,44380575	-1636,8004	0,0013444993	0,0021087273	0,0026062366
0	-0,44256747	-1636,397	-0,0031061666	-0,0023549316	-0,0021922258
0	-0,4450351	-1640,3602	0,0013991236	0,0021074049	0,0027159783
0	-0,4442364	-1641,8428	-0,0028934288	-0,002145529	-0,0019561991
0	-0,44541657	-1643,9905	0,0012891996	0,0019960536	0,0025342735
0	-0,44528097	-1645,0426	-0,0029024759	-0,0021532197	-0,0018601898
0	-0,44596344	-1645,2822	0,0010272596	0,0017807962	0,0023598559
0	-0,44697374	-1647,6616	-0,0025571918	-0,0017950766	-0,001641786
0	-0,44666231	-1647,0751	0,00090435694	0,0017153736	0,0022766634
0	-0,44724643	-1647,564	-0,0026397333	-0,0018476981	-0,001646573
0	-0,44770092	-1649,0067	0,00094902347	0,001707028	0,0022579771
0	-0,44960231	-1651,0767	-0,0025643772	-0,0018674745	-0,0016308618
0	-0,44951886	-1651,3275	0,00081332092	0,0015547738	0,0020930155
0	-0,44832975	-1652,1941	-0,0023045917	-0,0015795139	-0,0013710792
0	-0,45030415	-1653,8511	0,00062453345	0,001306523	0,0018275031
0	-0,45091361	-1656,6398	-0,002047553	-0,0013437296	-0,0010524365
0	-0,45018792	-1657,879	0,00024074555	0,00092514325	0,001424734
0	-0,45121014	-1658,0042	-0,001518173	-0,00072643638	-0,00053720287
0	-0,45209676	-1659,4768	-0,00010605221	0,00048537113	0,00099070359
0	-0,45262128	-1661,3123	-0,001330363	-0,00055983022	-0,00031350821
0	-0,45304894	-1663,0944	-0,0003269125	0,00029892908	0,00075777597
0	-0,45351386	-1663,7456	-0,0011827655	-0,00033279008	-9,1916154e-05
0	-0,45419484	-1663,7627	-0,00044987097	0,00024020832	0,00063747657
0	-0,45350194	-1666,1031	-0,0010427767	-0,00022473614	7,8804733e-05
0	-0,4544422	-1667,7886	-0,00059983617	0,00015642174	0,00052643905
0	-0,45563728	-1668,1233	-0,0010017894	-9,9120516e-05	0,00016698978
0	-0,45662373	-1668,5209	-0,0008539721	-0,00011487704	0,00020965279
0	-0,45668483	-1670,407	-0,00056277652	0,00013072669	0,00047200586
0	-0,45772642	-1673,479	-0,0011853989	-0,00046394023	-0,00012979624
0	-0,45761913	-1674,0399	-0,00015535086	0,00053534575	0,0010152189
0	-0,45810938	-1672,9987	-0,0016766302	-0,00089091354	-0,00068279053
0	-0,45804828	-1675,8563	0,00036267101	0,0010660264	0,0015529691
0	-0,4587546	-1678,4078	-0,0022382301	-0,00149385	-0,0012564433
0	-0,45912713	-1678,3452	0,00067253265	0,0013630585	0,0018948546
0	-0,46032518	-1679,8197	-0,0023870068	-0,0016406899	-0,0013996435
0	-0,45984983	-1679,4418	0,00074992055	0,0014656927	0,0019688231
0	-0,46095848	-1682,1521	-0,0023960276	-0,0016069728	-0,0014237048
0	-0,46139359	-1682,8419	0,00074549252	0,0014478508	0,001991994
0	-0,4612118	-1683,9524	-0,0023232945	-0,001609554	-0,0014397606
0	-0,46254396	-1686,5433	0,00089057063	0,0015948446	0,0021292733
0	-0,46229213	-1686,9995	-0,0026839105	-0,0019496055	-0,0017258821
0	-0,46388954	-1688,7186	0,0010596947	0,0018340646	0,002379288
0	-0,46363324	-1689,6078	-0,0027770861	-0,0020137366	-0,0018649943
0	-0,46330839	-1690,1194	0,0012760127	0,0019978685	0,0025462031
0	-0,46461225	-1693,03	-0,0029969793	-0,0022354212	-0,0020520671
0	-0,46437979	-1694,3964	0,0014755102	0,00223537	0,0027751396
0	-0,46542883	-1693,7471	-0,0030164132	-0,002259695	-0,0020737036
0	-0,46563745	-1695,339	0,0011534407	0,0019242505	0,0024739709
0	-0,46691298	-1697,5042	-0,0028460717	-0,0020753017	-0,0018824877
0	-0,46761632	-1699,1167	0,0011873468	0,0019498399	0,002519446
0	-0,46788454	-1699,5697	-0,002715661	-0,0018967757	-0,0017092353
0	-0,46702921	-1699,6359	0,00089004892	0,0016430778	0,0022186995
0	-0,46860576	-1701,416	-0,0025314607	-0,0017622787	-0,0016149798
0	-0,46984851	-1703,4369	0,00096301269	0,0017147723	0,0022835867
0	-0,46931505	-1703,7598	-0,0025945264	-0,0018733427	-0,0016660149
0	-0,47065616	-1706,0254	0,00092445477	0,0016411348	0,0021995055
0	-0,47005415	-1705,9324	-0,0023186451	-0,0015533353	-0,0013321517
0	-0,47094673	-1708,2252	0,00065014791	0,0013278573	0,0018728409
0	-0,47220141	-1709,223	-0,0021594893	-0,0013384193	-0,0011943995
0	-0,47133267	-1709,9414	0,00036278198	0,0010111362	0,0015206096
0	-0,47207922	-1711,7946	-0,001592116	-0,00079228356	-0,00060289039
0	-0,47232658	-1713,3755	-0,00017992753	0,00046084484	0,00096081721
0	-0,47314316	-1713,5072	-0,0013832193	-0,00056101347	-0,00032360855
0	-0,47372878	-1714,9852	-0,00021240594	0,00039044803	0,00085991214
0	-0,47457069	-1715,1945	-0,0010040882	-0,00015212601	8,9776295e-05
0	-0,4752934	-1717,1328	-0,00049812917	0,00021536849	0,00059328449
0	-0,47567636	-1718,2289	-0,0011433499	-0,00029786082	-3,3547694e-05
0	-0,47605634	-1718,189	-0,00054887019	0,00017662343	0,00059566379
0	-0,47661066	-1719,3334	-0,00094372302	-0,00012741322	0,00014921519
0	-0,47616661	-1719,2917	-0,00088488299	-7,0629176e-05	0,00027046399
0	-0,47692358	-1721,6104	-0,00067426387	0,00010995427	0,00043471271
0	-0,47814846	-1722,9979	-0,0011118224	-0,00036042897	-5,4922857e-05
0	-0,47729015	-1723,0643	3,6026904e-07	0,00055180566	0,0010403909
0	-0,47867447	-1724,9375	-0,0017186175	-0,00093497848	-0,0007010838
0	-0,47954619	-1727,7405	0,00023083176	0,00092742936	0,0014263045
0	-0,47965795	-1728,0304	-0,0021350072	-0,0014012529	-0,0012011755
0	-0,47964752	-1729,1395	0,00067453767	0,0013861218	0,0018787418
0	-0,48013777	-1729,4965	-0,0023462952	-0,0017450731	-0,0014816371
0	-0,48243701	-1731,1523	0,00073159096	0,0014686722	0,001965008
0	-0,4820168	-1732,7592	-0,002369931	-0,0016055467	-0,0013806233
0	-0,48220009	-1733,0454	0,00080141349	0,0014543685	0,002089032
0	-0,4825145	-1733,3604	-0,0024479437	-0,001711418	-0,0015190732
0	-0,48287213	-1736,4789	0,00080656487	0,0014917162	0,0020218459
0	-0,48350543	-1738,2333	-0,0025455162	-0,0018366501	-0,0016650896
0	-0,48413277	-1740,1188	0,0010854456	0,0018276089	0,0024459718
0	-0,48455	-1740,4121	-0,0028315268	-0,0020758305	-0,0018576132
0	-0,48523396	-1741,9871	0,0012965748	0,0019742353	0,0025313941
0	-0,48542619	-1744,576	-0,0029644307	-0,0021616328	-0,0019452256
0	-0,48635602	-1744,7897	0,0013847604	0,0021134007	0,0027126023
0	-0,48643053	-1745,0886	-0,0030850528	-0,002400198	-0,0021325364
0	-0,48697442	-1747,853	0,0012724088	0,0019915642	0,0025788003
0	-0,48632324	-1749,0283	-0,0027507551	-0,001941205	-0,0017810387
0	-0,48793405	-1750,4114	0,0011675317	0,0019465558	0,0024860539
0	-0,48944056	-1751,2445	-0,002772921	-0,0020387052	-0,0018088084
0	-0,48887581	-1751,5396	0,00091901742	0,0016412052	0,0022333297
0	-0,48961937	-1754,5488	-0,0025264265	-0,0017456176	-0,0016028674
0	-0,49036592	-1755,5425	0,00092604238	0,0016367292	0,0022438606
0	-0,49016029	-1755,689	-0,0025274572	-0,0017797011	-0,0015967567
0	-0,4909277	-1757,4031	0,00090677489	0,0016239767	0,0021390147
0	-0,49083978	-1758,3367	-0,0024082977	-0,00168366	-0,001479599
0	-0,49141943	-1760,4141	0,00071479892	0,0013564363	0,001929353
0	-0,49238056	-1761,2018	-0,0020113538	-0,0013560267	-0,001138014
0	-0,49264729	-1761,3315	0,0004186841	0,00098266779	0,0015061919
0	-0,49333423	-1765,1924	-0,0016838522	-0,00094433734	-0,00066625827
0	-0,49346387	-1766,5371	-4,6977111e-05	0,00057896652	0,0010399328
0	-0,49457252	-1768,5287	-0,0012783631	-0,00048025191	-0,00024063775
0	-0,49509108	-1769,1438	-0,00023677497	0,00039132626	0,00079258205
0	-0,4944101	-1770,3101	-0,0011385977	-0,00033103031	-0,00013011479
0	-0,4963994	-1773,3105	-0,00044752687	0,00023273722	0,00066622865
0	-0,49610585	-1772,5454	-0,0011189319	-0,00025698842	2,2405002e-05
0	-0,49676299	-1773,6215	-0,00063464598	0,00013131808	0,00051969825
0	-0,49674511	-1776,377	-0,00089317397	-0,00010188814	0,00019480518
0	-0,49745142	-1776,4415	-0,00066111371	6,196191e-05	0,00039736455
0	-0,49818158	-1776,67	-0,00075337058	7,5160351e-05	0,00041802516
0	-0,49854219	-1778,1453	-0,0010596531	-0,00031668838	-1,2963428e-05
0	-0,4994601	-1778,855	-0,00014739941	0,00049991475	0,00093675894
0	-0,49972385	-1780,7683	-0,0016992312	-0,00095207	-0,00067061034
0	-0,4997924	-1782,2036	0,00033536361	0,00092960161	0,0014284548
0	-0,50007403	-1782,23	-0,0021101709	-0,0013079243	-0,0010819819
0	-0,50055683	-1784,1492	0,00068999344	0,0013628688	0,0019330683
0	-0,50124526	-1786,48	-0,0023608515	-0,0016254741	-0,0014306412
0	-0,50227195	-1788,0203	0,00074145076	0,0013869796	0,0019895716
0	-0,50305277	-1788,3218	-0,0023715924	-0,0016699329	-0,0014603294
0	-0,50338358	-1788,5819	0,00080026785	0,0014750921	0,0019919472
0	-0,50365776	-1790,7482	-0,002494164	-0,0017167239	-0,0015617245
0	-0,50371289	-1791,2583	0,0008119031	0,0015124603	0,0020863255
0	-0,50372779	-1792,5787	-0,0025030957	-0,0017865164	-0,0016045197
0	-0,50564408	-1795,0969	0,0010305191	0,0017878521	0,0022714441
0	-0,50512403	-1796,203	-0,0027214636	-0,0019438188	-0,0017740893
0	-0,5055353	-1798,5664	0,0012967662	0,0020515819	0,0025732424
0	-0,50660968	-1798,9105	-0,002939376	-0,002185212	-0,0019665826
0	-0,5069837	-1799,6948	0,0012840554	0,0021010491	0,0026874396
0	-0,50648898	-1801,6134	-0,0030581288	-0,0023373058	-0,0021047823
0	-0,50745606	-1802,5413	0,0013952327	0,0021603249	0,00268582
0	-0,50757676	-1803,5356	-0,0027554254	-0,0020543898	-0,0018425424
0	-0,50877333	-1805,3125	0,0010894021	0,0018264515	0,0023864128
0	-0,510481	-1806,1239	-0,0028246329	-0,0020290723	-0,001844848
0	-0,510934	-1807,2729	0,0010858953	0,0017583318	0,0023369836
0	-0,50997138	-1807,3757	-0,0025660358	-0,0017947912	-0,0016642916
0	-0,51088929	-1808,572	0,00085386238	0,0016370283	0,0021691597
0	-0,5111441	-1811,1115	-0,0024254352	-0,0016819378	-0,001469911
0	-0,51149279	-1813,1378	0,00091310177	0,0015932742	0,0022229357
0	-0,51230043	-1812,9152	-0,0025119947	-0,0017555845	-0,0015455035
0	-0,51245391	-1814,7927	0,00070224382	0,0013690201	0,0019656448
0	-0,51305741	-1816,1343	-0,0019577816	-0,0012975703	-0,001034747
0	-0,51432997	-1818,2515	0,0004562129	0,00095222483	0,0015466379
0	-0,51441491	-1818,9333	-0,0018049123	-0,001065412	-0,0008576957
0	-0,51414818	-1818,6598	4,3379987e-05	0,00066140381	0,0011385869
0	-0,51536709	-1821,5808	-0,0012768045	-0,00044333443	-0,0001717046
0	-0,51564872	-1823,1909	-0,00031147528	0,00030711875	0,00075458817
0	-0,51548928	-1823,3409	-0,0012342797	-0,00044003042	-0,00019782121
0	-0,5159229	-1824,7681	-0,00037127582	0,0002191466	0,00072215311
0	-0,5165711	-1824,4583	-0,0010420547	-0,00018073581	7,1618269e-05
0	-0,51719546	-1825,9408	-0,00064406131	0,00012042496	0,00050624087
0	-0,51880032	-1829,0292	-0,00095292262	-0,00013597251	0,00012695164
0	-0,5185619	-1828,1725	-0,00067869894	1,1907832e-06	0,00041672844
0	-0,51925629	-1828,9899	-0,00070754567	4,4402259e-05	0,00041512545
0	-0,51905215	-1830,2435	-0,0011440648	-0,00031983916	-3,4798722e-05
0	-0,51902086	-1831,4176	-0,00035519811	0,00038322411	0,00080798566
0	-0,51964819	-1833,0322	-0,0015307901	-0,00087604905	-0,00059581723
0	-0,52085519	-1834,3834	0,00043049306	0,00095482444	0,0014725829
0	-0,52176565	-1836,6653	-0,0020181367	-0,0012820774	-0,0010809808
0	-0,52122325	-1837,6904	0,00060291652	0,0012896443	0,0018264379
0	-0,52265525	-1838,0034	-0,0023715184	-0,0015984972	-0,0013830343
0	-0,52298307	-1840,5289	0,00073186593	0,0014487868	0,0019374646
0	-0,52354485	-1841,1309	-0,0024134615	-0,0016815662	-0,0014225771
0	-0,52389205	-1842,5442	0,00073140045	0,0014296329	0,001993608
0	-0,52350163	-1844,0011	-0,0024147918	-0,0017481471	-0,0015201863
0	-0,52509159	-1845,1194	0,00097208959	0,0017821647	0,0022853443
0	-0,5257383	-1845,1826	-0,0025783642	-0,0017771298	-0,0015932823
0	-0,52532256	-1847,4341	0,00096405268	0,0016531382	0,0022405896
0	-0,52698255	-1846,9425	-0,0028076675	-0,0020202757	-0,001873753
0	-0,52609891	-1848,0803	0,0013058251	0,0020809453	0,0026028575
0	-0,52740872	-1850,5387	-0,0030339737	-0,0022327474	-0,0020326467
0	-0,52797049	-1850,9572	0,0013326621	0,0020884264	0,0026084154
0	-0,52888244	-1854,0187	-0,0029505158	-0,0022108101	-0,0019701486
0	-0,5278796	-1853,8838	0,0012916412	0,0020931445	0,0026912643
0	-0,52988976	-1854,9789	-0,0028629315	-0,0022309416	-0,0019919269
0	-0,52989125	-1855,8035	0,0010213396	0,0017740072	0,0023847267
0	-0,52909404	-1857,1361	-0,0026503222	-0,0019204941	-0,001722313
0	-0,52893013	-1859,6549	0,0011410275	0,0018220574	0,002409349
0	-0,53077638	-1860,4978	-0,0026496782	-0,0019448383	-0,001697215
0	-0,53247213	-1861,1804	0,00093979307	0,0016379564	0,002253731
0	-0,53177476	-1863,5681	-0,0024951482	-0,001781353	-0,0015578691
0	-0,53249449	-1864,5225	0,00085260905	0,001511514	0,0020830953
0	-0,533171	-1865,7151	-0,0024308183	-0,0017316868	-0,0014458514
0	-0,53417236	-1867,522	0,00073187356	0,0014253805	0,0019325868
0	-0,53378791	-1868,0272	-0,0020976723	-0,0013286202	-0,0011543224
0	-0,53504705	-1870,4346	0,00037551127	0,0010406898	0,0015726676
0	-0,53548962	-1869,7856	-0,0016643589	-0,00098223286	-0,00070523832
0	-0,53586513	-1870,8088	0,0001281864	0,00060588907	0,0011357937
0	-0,53674579	-1872,7397	-0,0013750405	-0,00056028087	-0,00035429344
0	-0,53694695	-1872,8346	-0,00028670451	0,0003545887	0,00076431071
0	-0,53620487	-1873,3862	-0,0012645705	-0,00039748178	-0,00013905999
0	-0,5367741	-1875,4036	-0,0003988588	0,00024171386	0,00066924677
0	-0,53893477	-1877,5876	-0,0010471401	-0,00021731408	0,00010635005
0	-0,53821206	-1879,8497	-0,00061025633	0,00014965961	0,00050668814
0	-0,53898841	-1879,2723	-0,00099299848	-0,00011970129	0,00014822275
0	-0,54002404	-1879,2242	-0,00071872131	-4,0549785e-05	0,00033971324
0	-0,53978264	-1881,3772	-0,00064762332	3,0719675e-05	0,0003959178
0	-0,54056644	-1881,9877	-0,001080192	-0,00032065014	-1,9486906e-05
0	-0,54199249	-1883,6749	-0,00034456101	0,00038893049	0,00079794897
0	-0,54163933	-1884,4801	-0,0015200061	-0,0008511098	-0,00057211291
0	-0,5421415	-1884,8411	0,00039344738	0,00096909649	0,0015334089
0	-0,54307878	-1887,9425	-0,0020802871	-0,0013835182	-0,0010888821
0	-0,54273307	-1887,7249	0,00060679793	0,0011985407	0,0018066451
0	-0,54242313	-1887,827	-0,0023089265	-0,0016585358	-0,0014146849
0	-0,54493994	-1889,5225	0,00071017619	0,0013954167	0,0019812935
0	-0,54399818	-1890,1498	-0,0023491858	-0,0016882147	-0,001427621
0	-0,54551363	-1892,3165	0,00072315347	0,0014013425	0,0019427884
0	-0,54527819	-1892,934	-0,0023922445	-0,0016590352	-0,0014255587
0	-0,54611564	-1893,5305	0,00087215722	0,0015855161	0,0021415651
0	-0,54547936	-1897,2792	-0,0026156763	-0,0018377618	-0,0017149169
0	-0,54652542	-1899,2615	0,0010193769	0,0016941956	0,0022399642
0	-0,54746568	-1900,0112	-0,0027622564	-0,0020142519	-0,0018324824
0	-0,54881871	-1900,4298	0,0012633437	0,0020387578	0,0025517016
0	-0,54815859	-1901,0355	-0,0030386816	-0,0022864868	-0,0020679894
0	-0,54872781	-1903,0663	0,0014094465	0,0021939937	0,0027374001
0	-0,54905266	-1904,1718	-0,0029196008	-0,0022031656	-0,0020214103
0	-0,54934621	-1903,2576	0,0012615843	0,0019918906	0,0025630533
0	-0,54976493	-1905,5933	-0,0029237454	-0,0021197817	-0,0019607209
0	-0,55164397	-1907,4097	0,0011651283	0,001877166	0,0024821619
0	-0,55163801	-1907,2925	-0,0026156507	-0,001878006	-0,0016790965
0	-0,55222064	-1908,0415	0,0010177083	0,0017235859	0,0023090625
0	-0,55256784	-1909,1892	-0,0026880545	-0,0019216748	-0,0017003894
0	-0,55242926	-1911,3978	0,001004005	0,0017406249	0,0022932605
0	-0,55347532	-1912,7821	-0,002621633	-0,0018612465	-0,0016629543
0	-0,55327415	-1912,1364	0,00080882915	0,001561694	0,0021544266
0	-0,55365264	-1914,7678	-0,0023545078	-0,0016380624	-0,00147556
0	-0,5549252	-1917,6414	0,00078686711	0,001446289	0,0020411129
0	-0,55510402	-1919,2261	-0,0021994929	-0,0014479207	-0,0012319551
0	-0,55479258	-1919,7478	0,00034234024	0,0010182147	0,0015211916
0	-0,55662394	-1920,746	-0,0016278265	-0,00088903599	-0,00061195635
0	-0,55581927	-1922,7776	2,073939e-05	0,00060486927	0,0011097456
0	-0,55689067	-1924,1292	-0,001487688	-0,00064854813	-0,00043072665
0	-0,55723339	-1923,0536	-0,00025339785	0,00038060258	0,00083431898
0	-0,5580008	-1926,1857	-0,0011115667	-0,00032311829	-1,5822297e-05
0	-0,55870116	-1927,7444	-0,00040070617	0,00025735935	0,00071607402
0	-0,55874437	-1929,7985	-0,0011415428	-0,00028254377	-8,7705412e-05
0	-0,5596295	-1930,4883	-0,00055739307	0,00015239697	0,00061393192
0	-0,5593881	-1929,4924	-0,00095554296	-7,9630117e-05	0,00016146019
0	-0,56000799	-1932,3655	-0,00080233463	-7,7542791e-06	0,0003322374
0	-0,56056976	-1934,0647	-0,00072976004	4,4329645e-05	0,00038428488
0	-0,56153834	-1932,9387	-0,00099542714	-0,00029917283	5,178721e-05
0	-0,56170225	-1934,6714	-0,00020699459	0,00041389314	0,00091076334
0	-0,56194514	-1935,8596	-0,00154314	-0,00068974798	-0,0004886986
0	-0,5630374	-1937,7518	0,00018897012	0,00091005402	0,0013501119
0	-0,56345463	-1938,283	-0,0020594145	-0,0013220905	-0,0010963501
0	-0,56467503	-1939,8639	0,00062963594	0,0012789139	0,0018777488
0	-0,56380928	-1941,7683	-0,0023489941	-0,0016311068	-0,0013915905
0	-0,56558698	-1943,9489	0,00076269929	0,0014370494	0,0020348283
0	-0,56533962	-1943,6464	-0,0023378348	-0,0015754676	-0,001357199
0	-0,56636631	-1945,8527	0,00075938745	0,0014358528	0,0020263735
0	-0,56566149	-1946,2268	-0,0023759897	-0,0016682285	-0,0014679927
0	-0,56713372	-1949,312	0,00081103336	0,0014050194	0,0020740186
0	-0,5671218	-1950,7202	-0,0025994533	-0,0018594681	-0,0016667565
0	-0,56720823	-1950,8696	0,00099262525	0,0017589335	0,0023299253
0	-0,56798458	-1952,9919	-0,0026974804	-0,0019876841	-0,00183493
0	-0,56816339	-1954,1892	0,0012019034	0,0019648816	0,0024763974
0	-0,56947172	-1954,6702	-0,0029817517	-0,0022376366	-0,0020532957
0	-0,56983978	-1955,0588	0,0014595613	0,0022342117	0,0027993431
0	-0,57112128	-1955,2842	-0,0031430626	-0,0023421966	-0,0021610982
0	-0,57010353	-1956,8549	0,0012161649	0,0019714278	0,0025313357
0	-0,57086796	-1959,9089	-0,0028349652	-0,0020853428	-0,0019096774
0	-0,57170391	-1959,5789	0,0011633968	0,0019524636	0,0025394808
0	-0,57267249	-1961,0968	-0,0026530523	-0,0019796258	-0,0016925506
0	-0,5716309	-1963,3983	0,00092262949	0,0016393615	0,0022585248
0	-0,57332218	-1965,6277	-0,0025846278	-0,0018317903	-0,0016287192
0	-0,57381988	-1965,7939	0,00098154251	0,0017375611	0,0022755258
0	-0,57406425	-1965,6019	-0,0026220903	-0,0018631998	-0,0016569927
0	-0,57401359	-1965,8684	0,00090071594	0,0016075793	0,0022138644
0	-0,57544261	-1968,5718	-0,0023882804	-0,0016609813	-0,0014100301
0	-0,57556927	-1968,7822	0,00083751755	0,0015052919	0,0021113562
0	-0,57670623	-1971,7261	-0,0021608332	-0,0013814105	-0,0012563549
0	-0,5768165	-1970,9498	0,00036873794	0,0010133308	0,0015816697
0	-0,57650506	-1972,1174	-0,0016839153	-0,00095408713	-0,00070613821
0	-0,57786256	-1973,6907	-3,6503516e-05	0,0005884812	0,0010712831
0	-0,57775825	-1974,0585	-0,0013380185	-0,00054437085	-0,00038723607
0	-0,57806224	-1975,3958	-0,00018833109	0,00039361062	0,00087465474
0	-0,57866573	-1977,0028	-0,0011522088	-0,00034841796	-3,6542042e-05
0	-0,57908595	-1977,5786	-0,00038527133	0,0002582524	0,00068422174
0	-0,57976991	-1979,4694	-0,0011515543	-0,00031260221	-4,2612373e-05
0	-0,58030337	-1980,9686	-0,00055929756	0,00013883124	0,00054879353
0	-0,58154762	-1982,2104	-0,00086911727	-9,3154667e-05	0,00021953885
0	-0,58243275	-1984,2887	-0,00069443003	3,6303391e-05	0,00038306933
0	-0,58276951	-1983,2535	-0,00078690599	3,9776933e-05	0,00036248931
0	-0,58222562	-1983,4012	-0,0010547014	-0,00033902674	-3,977344e-05
0	-0,58239698	-1984,8575	-0,00012735586	0,00042692336	0,00088202825
0	-0,58272183	-1985,7915	-0,001537744	-0,00073646707	-0,00052535837
0	-0,58387965	-1987,552	0,0001219659	0,0008044432	0,0012882019
0	-0,58427453	-1988,3562	-0,0020840955	-0,0012690674	-0,0011060805
0	-0,58466494	-1989,4662	0,00063679769	0,0012797759	0,0018753129
0	-0,58562458	-1992,285	-0,0023094686	-0,0015695068	-0,0014256611
0	-0,58577061	-1992,0933	0,00071666384	0,0013663808	0,0019718164
0	-0,58577806	-1993,8793	-0,0023914571	-0,0016591187	-0,0014835522
0	-0,58686584	-1996,4966	0,00074162055	0,0014865318	0,0020395503
0	-0,58690459	-1997,9127	-0,0023884403	-0,0017223142	-0,0015424589
0	-0,58947504	-1999,1273	0,00075966521	0,0014547943	0,001989356
0	-0,58752596	-1998,7637	-0,0024945594	-0,001748287	-0,0015536051
0	-0,58844388	-2001,0511	0,0010142833	0,0017850091	0,0023337943
0	-0,5891934	-2003,1016	-0,002767568	-0,0020180799	-0,001816337
0	-0,58932006	-2003,9227	0,0011843685	0,0019873718	0,0024890353
0	-0,58963597	-2004,9613	-0,0029531273	-0,0021532646	-0,001989692
0	-0,59099048	-2006,1772	0,0013835351	0,0021460149	0,002680789
0	-0,58999062	-2006,6445	-0,0031644837	-0,0024144766	-0,0021724384
0	-0,59171021	-2009,4874	0,0013272855	0,0021222122	0,0027166614
0	-0,5919531	-2009,4034	-0,002803908	-0,0020587193	-0,0018053012
0	-0,59226751	-2010,5829	0,0011857292	0,0018663157	0,0025068207
0	-0,59259683	-2012,0314	-0,0028016507	-0,0020472074	-0,0018226566
0	-0,59392303	-2013,6583	0,00098221214	0,0017628248	0,0023405128
0	-0,59410781	-2013,1688	-0,0025587264	-0,0018100259	-0,0015567704
0	-0,59410483	-2012,9414	0,00089001108	0,0016102021	0,0021524723
0	-0,59573352	-2013,6436	-0,0025401604	-0,0018227291	-0,0015925122
0	-0,59497654	-2016,4147	0,00098970172	0,0017696271	0,0022537431
0	-0,59631914	-2017,4448	-0,0024994561	-0,0018009125	-0,0015882012
0	-0,5956769	-2016,7439	0,00066142145	0,001337143	0,0019441427
0	-0,59629381	-2019,524	-0,0020912862	-0,0013154915	-0,0011574426
0	-0,59700012	-2021,4996	0,00048316378	0,0010820142	0,001656252
0	-0,59861541	-2022,5613	-0,0018214746	-0,0010889485	-0,00079986395
0	-0,59821159	-2022,6428	-1,7206112e-05	0,00066229596	0,0011118667
0	-0,59901625	-2023,2279	-0,0012761832	-0,0004534125	-0,00021174506
0	-0,59976876	-2025,1348	-0,00023554012	0,00035527768	0,0008135949
0	-0,60002953	-2025,476	-0,0013094852	-0,00047954585	-0,00019599232
0	-0,60098171	-2025,4817	-0,00038599526	0,00024006164	0,00067704095
0	-0,60146302	-2026,894	-0,0010699133	-0,00022961933	1,648732e-06
0	-0,60079247	-2028,3496	-0,00050871831	0,0001467485	0,00056158588
0	-0,60211122	-2031,7974	-0,0010132218	-0,00018884573	0,00011078577
0	-0,60234219	-2031,3926	-0,00066942198	3,2648531e-05	0,00042815285
0	-0,60219318	-2030,6995	-0,00069908326	6,7592773e-05	0,00042476162
0	-0,60225129	-2033,7855	-0,0010796883	-0,00026061432	1,6706326e-05
0	-0,60354471	-2035,4786	-0,00028743414	0,00034603581	0,00076635543
0	-0,60463548	-2036,3107	-0,001495451	-0,00083469332	-0,00055394776
0	-0,60452074	-2036,4755	0,00027815872	0,00082249613	0,0014053644
0	-0,60492158	-2037,1263	-0,0019554161	-0,0011935893	-0,0010533863
0	-0,60625672	-2038,9124	0,00059494475	0,0012717117	0,0018179206
0	-0,60596317	-2039,7639	-0,0023425694	-0,0015844904	-0,0013850793
0	-0,60686469	-2039,4454	0,00074501318	0,0014490592	0,0020203928
0	-0,60664564	-2042,2991	-0,0024545684	-0,0016675283	-0,0015162218
0	-0,60770214	-2044,708	0,0007574223	0,0014727697	0,0020368644
0	-0,60818344	-2045,0909	-0,0024541679	-0,0017071208	-0,0015646614
0	-0,60914606	-2045,486	0,00078165391	0,0014802092	0,0021124287
0	-0,60894936	-2045,3741	-0,002495826	-0,0017377855	-0,0015376789
0	-0,61016381	-2047,5609	0,0010023344	0,0016659432	0,0022382864
0	-0,61113685	-2048,9365	-0,0027535183	-0,002028262	-0,0018212253
0	-0,60994029	-2047,2655	0,0012194356	0,0019955582	0,002565322
0	-0,61092526	-2050,0981	-0,0029765018	-0,0022069197	-0,0020014667
0	-0,61224848	-2051,4053	0,0012643173	0,0020399999	0,0026245187
0	-0,61152577	-2052,3608	-0,0030187606	-0,0023231371	-0,002007016
0	-0,61286539	-2052,9226	0,0014881309	0,0022390382	0,0027813413
0	-0,61323345	-2052,6733	-0,0029046608	-0,0021828858	-0,0019820109
0	-0,61414838	-2055,5391	0,0010319727	0,0018076516	0,002396587
0	-0,61401725	-2056,655	-0,0028133639	-0,0020248867	-0,0017590721
0	-0,61460584	-2055,4233	0,001069808	0,0018533977	0,0023913514
0	-0,61578155	-2057,7346	-0,0026082667	-0,0018988845	-0,0017142283
0	-0,61489791	-2058,6121	0,00087140227	0,0015599078	0,0021092501
0	-0,6157279	-2060,5459	-0,0024261945	-0,001699403	-0,0015104526
0	-0,61659664	-2061,4211	0,00087964634	0,0016131327	0,0022131514
0	-0,61757714	-2061,895	-0,0024928348	-0,0017865236	-0,001524299
0	-0,61782897	-2063,4131	0,00074313645	0,0014276969	0,0019727503
0	-0,61748028	-2064,8462	-0,0021284849	-0,0013955113	-0,0011908588
0	-0,61905831	-2064,1753	0,00059273245	0,0011555505	0,0016907144
0	-0,61886758	-2066,1108	-0,0017387175	-0,0010362478	-0,00080902199
0	-0,61944574	-2066,5569	4,1765124e-05	0,00065422553	0,0012030193
0	-0,61950535	-2069,2578	-0,0013613105	-0,00059297541	-0,00028375958
0	-0,6208539	-2070,6609	-0,00027741195	0,00035006044	0,00083750003
0	-0,62090904	-2069,322	-0,0012645248	-0,00044066677	-0,00018733437
0	-0,62103122	-2071,2256	-0,00043962518	0,00021244166	0,00068990054
0	-0,62161684	-2071,8777	-0,0010174515	-0,00021653206	5,0513772e-05
0	-0,62274933	-2072,5342	-0,00046856658	0,00021814718	0,00059687655
0	-0,62273592	-2074,0842	-0,0010285471	-0,00021351705	0,0001180984
0	-0,62323958	-2075,8171	-0,00069773686	-4,725589e-06	0,00039367485
0	-0,62404275	-2076,2102	-0,00065880251	-3,5237463e-06	0,00039673585
0	-0,62408596	-2078,6577	-0,0010719352	-0,00016404359	0,00011953933
0	-0,6247282	-2079,0457	-0,00048505448	0,00030593888	0,00066158734
0	-0,62467307	-2080,7534	-0,0014979771	-0,00075625721	-0,00053939235
0	-0,62534213	-2082,7676	0,00032476787	0,00087159307	0,0014478618
0	-0,62632561	-2083,291	-0,0018454419	-0,0010497588	-0,00085913955
0	-0,62650293	-2085,0298	0,00049971347	0,0011670155	0,0017201492
0	-0,62739402	-2085,428	-0,0023073407	-0,0015591451	-0,0013442496
0	-0,62786937	-2085,6167	0,00071628968	0,0014158608	0,0020134496
0	-0,62768012	-2086,6614	-0,0024255035	-0,0016325822	-0,0014848494
0	-0,62933117	-2086,9202	0,00076115289	0,0014420332	0,0019428572
0	-0,62965453	-2088,5098	-0,0024311771	-0,0017033004	-0,0014640933
0	-0,62902272	-2088,959	0,00083341158	0,001589049	0,0022070988
0	-0,62952191	-2089,9067	-0,0025290165	-0,0017596643	-0,0015944643
0	-0,6304279	-2092,863	0,00086756446	0,0015786887	0,0021490708
0	-0,63010901	-2094,2405	-0,0027492135	-0,0020173544	-0,0017359895
0	-0,63193738	-2095,8118	0,0011906491	0,0019688176	0,002543658
0	-0,63139945	-2097,2876	-0,0030144784	-0,0022011225	-0,0020160743
0	-0,63257813	-2097,9397	0,0012817234	0,002147197	0,0026394434
0	-0,63296556	-2099,425	-0,0029494134	-0,0022029069	-0,001953606
0	-0,63332915	-2100,7297	0,0013692834	0,0021453912	0,0026564072
0	-0,63439161	-2102,5183	-0,0030476642	-0,0022369432	-0,0020597477
0	-0,63583553	-2104,4397	0,0010902418	0,0018729747	0,0024133972
0	-0,63451678	-2103,9722	-0,0026813655	-0,0018872665	-0,0017174524
0	-0,63572824	-2106,0374	0,001101442	0,0018420861	0,0024133697
0	-0,63568354	-2106,6343	-0,0027139937	-0,0019591502	-0,0017066377
0	-0,63613206	-2107,7083	0,00092764979	0,0016719211	0,0022948866
0	-0,63638836	-2110,2402	-0,0025214162	-0,0017644065	-0,0015598173
0	-0,63740015	-2111,0093	0,00083629694	0,0015070747	0,0021131355
0	-0,63785464	-2111,7373	-0,0024043496	-0,0017132731	-0,0014687855
0	-0,63790083	-2113,0229	0,00080390176	0,0015340969	0,0020997371
0	-0,64012408	-2113,5117	-0,0022174148	-0,0014771596	-0,001268763
0	-0,64007789	-2114,4585	0,00042387418	0,0010825624	0,0016523307
0	-0,63996315	-2114,8901	-0,0017249336	-0,0010180129	-0,0007396721
0	-0,64003766	-2116,4355	0,0001552483	0,00070813409	0,0012238491
0	-0,64155906	-2117,8845	-0,0015288256	-0,00073725404	-0,00043898879
0	-0,64146817	-2119,5085	-0,00030973088	0,00036318175	0,00077659893
0	-0,64196289	-2120,1689	-0,0012172603	-0,00034521916	-5,7087746e-05
0	-0,64209402	-2121,7957	-0,00029160819	0,00032798722	0,00074581103
0	-0,64304918	-2122,8337	-0,0011912418	-0,00030207215	-5,6699209e-05
0	-0,64248294	-2122,6545	-0,00055793411	0,00018489693	0,00061137549
0	-0,64269751	-2124,6787	-0,00098340306	-0,00014261081	0,00015009093
0	-0,64448565	-2126,1438	-0,00066287478	3,3226243e-05	0,00036602505
0	-0,64444542	-2128,7522	-0,00073494576	-7,7468721e-05	0,0003183395
0	-0,64456016	-2129,6533	-0,00096375559	-0,00022572538	8,7231019e-05
0	-0,64503849	-2129,9048	-0,00042847783	0,00031491218	0,0007274028
0	-0,64655989	-2132,2515	-0,0014306314	-0,00061239453	-0,00038112063
0	-0,64659566	-2132,7959	0,00017880372	0,00077686133	0,0012939016
0	-0,64734817	-2133,4692	-0,0019908252	-0,0012909666	-0,00098862266
0	-0,64855367	-2133,7185	0,00060931599	0,0012014802	0,0017849123
0	-0,64793378	-2135,1379	-0,0022794835	-0,0015537343	-0,0013734149
0	-0,64909905	-2139,1555	0,00075000472	0,0013535504	0,0019609956
0	-0,64917654	-2139,3186	-0,002367716	-0,0016271095	-0,0013828448
0	-0,64996034	-2139,6167	0,00075881043	0,0015035861	0,0020591472
0	-0,650011	-2141,9502	-0,0023759229	-0,0016766873	-0,001453538
0	-0,65162033	-2143,7097	0,00084306329	0,0014895217	0,0021077523
0	-0,65157115	-2143,2375	-0,0025743842	-0,0018620038	-0,0016509941
0	-0,65121204	-2144,6182	0,00095059001	0,0016989016	0,002245449
0	-0,65202862	-2144,9541	-0,0026686585	-0,0019005233	-0,001726162
0	-0,65348148	-2148,3635	0,0011148705	0,0018928919	0,0024637491
0	-0,65383613	-2149,0808	-0,0029697248	-0,0022367311	-0,0020079017
0	-0,65364391	-2147,3411	0,0014283631	0,002175574	0,0027605377
0	-0,65417737	-2150,1172	-0,0030132195	-0,0022554989	-0,0020207781
0	-0,65470338	-2151,3389	0,0012289757	0,0020048209	0,0025545482
0	-0,65537393	-2151,4556	-0,0030153131	-0,0022380617	-0,0019956511
0	-0,6554693	-2151,5647	0,0012483292	0,0020126533	0,0025577236
0	-0,65585375	-2151,9932	-0,0026795147	-0,0019156256	-0,001701491
0	-0,65657496	-2155,5669	0,00093000225	0,0017291267	0,0022992487
0	-0,65730661	-2157,761	-0,0026821084	-0,0019252154	-0,0017035422
0	-0,65720677	-2156,5078	0,0010300573	0,0017922003	0,0023175024
0	-0,65824986	-2158,6177	-0,002596966	-0,0018523344	-0,0016622572
0	-0,65836459	-2158,7581	0,00082865759	0,0015802371	0,0021609652
0	-0,65918863	-2160,9358	-0,0024297987	-0,0016903434	-0,0014250946
0	-0,65903962	-2162,3782	0,00080236926	0,0015392636	0,0020808708
0	-0,66057444	-2162,8931	-0,0022576838	-0,0014847966	-0,0013091248
0	-0,66013485	-2165,1577	0,00042558098	0,001113996	0,0016567734
0	-0,66014826	-2166,4683	-0,0017893893	-0,0010104589	-0,00075262168
0	-0,66111982	-2166,1492	0,00021530865	0,00076512835	0,0012766864
0	-0,66270679	-2168,1138	-0,0014857596	-0,00072316179	-0,00049574883
0	-0,66207945	-2168,5107	-0,00023418032	0,00042542123	0,00087835145
0	-0,66269487	-2171,2563	-0,0011878808	-0,00036853424	-3,9931911e-05
0	-0,66417903	-2173,252	-0,00028642773	0,00030252617	0,00083289773
0	-0,66375285	-2172,6145	-0,0012670041	-0,00041162202	-6,4267224e-05
0	-0,66369623	-2174,4915	-0,00058300776	0,00015665617	0,00062040007
0	-0,6643936	-2176,5508	-0,0010063645	-0,00017102226	0,00016258622
0	-0,66446662	-2177,8787	-0,00061590871	0,00013968121	0,00051994214
0	-0,66598803	-2178,9526	-0,00085558434	-3,9697043e-05	0,00030059819
0	-0,66646636	-2179,4866	-0,00096556975	-0,00022456559	0,00010075746
0	-0,66772699	-2180,8752	-0,00031582339	0,00029878967	0,00079360494
0	-0,66711009	-2181,5388	-0,0014246269	-0,00057791814	-0,00030415889
0	-0,66756308	-2181,5693	-2,3077155e-05	0,0006746857	0,0011472662
0	-0,6675005	-2182,5842	-0,0019005591	-0,0011857193	-0,0009916306
0	-0,66768229	-2184,7634	0,00061936979	0,0012496181	0,0017983111
0	-0,66845864	-2186,1399	-0,0021874069	-0,0014711135	-0,0012894154
0	-0,67033768	-2187,739	0,00070511649	0,0013446176	0,0019661079
0	-0,6695956	-2187,499	-0,0023302657	-0,0016269785	-0,001380439
0	-0,67065209	-2189,2131	0,00080988009	0,0014402845	0,0020272841
0	-0,67208558	-2191,5925	-0,0024052386	-0,0016730833	-0,0014715492
0	-0,67144334	-2190,7031	0,00070053508	0,0014333121	0,0019655719
0	-0,67280531	-2193,043	-0,0025438606	-0,0017897772	-0,001591053
0	-0,67268312	-2194,5779	0,00092579384	0,0017103447	0,002294891
0	-0,67362934	-2195,0603	-0,0026260584	-0,0019338781	-0,0016633021
0	-0,67308396	-2195,999	0,001127632	0,0018480127	0,0024362192
0	-0,67371875	-2196,5811	-0,0029168755	-0,0022080673	-0,0019344855
0	-0,67452788	-2197,1743	0,0014381376	0,0021605785	0,002742375
0	-0,67442954	-2198,2671	-0,0031171427	-0,0023231152	-0,0021418156
0	-0,67567378	-2199,7485	0,0012965347	0,0020209076	0,0026091132
0	-0,67594349	-2200,02	-0,0028895796	-0,0020872799	-0,0019054929
0	-0,67635477	-2202,0371	0,0012577368	0,0020014464	0,0025894779
0	-0,67648441	-2204,0674	-0,0026443892	-0,0019651158	-0,0017127908
0	-0,67743063	-2206,5994	0,0009391036	0,0016909787	0,0022205925
0	-0,67761391	-2206,3779	-0,0025565855	-0,0018258467	-0,0016378005
0	-0,67855269	-2207,748	0,00097346009	0,0017336115	0,0023098099
0	-0,67948252	-2210,0007	-0,0026303083	-0,0019089452	-0,0016648329
0	-0,67932308	-2210,2378	0,00094078272	0,0016842864	0,0022777407
0	-0,68053901	-2211,7571	-0,0024744894	-0,0017296221	-0,001540851
0	-0,680466	-2212,0286	0,00078541163	0,001441206	0,0019898885
0	-0,68134665	-2211,1968	-0,0022253969	-0,0015056746	-0,001332838
0	-0,68188161	-2213,0315	0,0005784221	0,0012291305	0,0018393636
0	-0,68114847	-2212,6667	-0,0018862075	-0,0011603067	-0,00089911988
0	-0,68351179	-2214,2573	8,0116988e-05	0,00070338009	0,001212319
0	-0,68232119	-2215,45	-0,0014369996	-0,00065125863	-0,00037359307
0	-0,68303645	-2217,3591	-7,373379e-05	0,00048566551	0,00099341478
0	-0,68373978	-2219,8357	-0,0013133136	-0,00045739114	-0,00016828664
0	-0,68471432	-2220,396	-0,00041685905	0,00020862804	0,00068951171
0	-0,68476796	-2220,9226	-0,0011253363	-0,00033786782	-3,7702412e-05
0	-0,68557709	-2224,2891	-0,00053514342	0,00021151922	0,00069039461
0	-0,68584532	-2223,5232	-0,0010505876	-0,00023725093	-2,223358e-05
0	-0,68577528	-2224,0027	-0,00062756165	0,00013982513	0,00051378767
0	-0,68566203	-2225,5835	-0,00083538343	1,4456164e-05	0,00034023207
0	-0,68696588	-2227,325	-0,00095299882	-0,00020179461	0,00018741397
0	-0,68847686	-2230,1372	-0,00037515248	0,00027777525	0,00068936904
0	-0,68861544	-2230,2268	-0,0014071628	-0,00060805411	-0,00038429091
0	-0,68838745	-2229,6499	6,467315e-05	0,00067994901	0,0011824338
0	-0,68846047	-2232,2852	-0,001866651	-0,0011052291	-0,00086058659
0	-0,68999827	-2234,0171	0,00053519331	0,0011422579	0,001714638
0	-0,68955272	-2234,21	-0,0022270957	-0,0014622665	-0,0012624236
0	-0,68994761	-2235,8271	0,00071649981	0,0013940845	0,0019577588
0	-0,69119334	-2235,4778	-0,0023504419	-0,0016679707	-0,0014414462
0	-0,69167614	-2238,0774	0,00073446875	0,0014032313	0,001958346
0	-0,69294274	-2239,4966	-0,0024261174	-0,0016384748	-0,0014964929
0	-0,69243908	-2237,5579	0,00078065228	0,0014794831	0,0020555551
0	-0,69280416	-2239,2048	-0,0024898082	-0,0017147978	-0,001529125
0	-0,69406033	-2240,4729	0,0009123896	0,0016874254	0,002271655
0	-0,69428682	-2241,0227	-0,0027610515	-0,0019724697	-0,0018053678
0	-0,69449097	-2242,3372	0,0011490282	0,0018610407	0,002432049
0	-0,69477111	-2242,554	-0,0028800969	-0,0020938113	-0,0019311243
0	-0,69532245	-2245,7896	0,0012974205	0,0020871072	0,0026184046
0	-0,69520772	-2246,3967	-0,0031362488	-0,0024440067	-0,0021410752
0	-0,69635808	-2246,4148	0,0013666224	0,0021990105	0,0027823329
0	-0,69735795	-2248,8352	-0,0028972654	-0,0021110175	-0,001896078
0	-0,69788694	-2248,5522	0,0011362168	0,0018557964	0,0024532326
0	-0,69745481	-2250,45	-0,0028672135	-0,0020986181	-0,0018580835
0	-0,69723874	-2252,1589	0,00099095993	0,0017236809	0,0023758509
0	-0,699085	-2251,8052	-0,0025085108	-0,0018122433	-0,0016013965
0	-0,69972873	-2255,4246	0,00083930726	0,0016289657	0,0022198041
0	-0,69931746	-2257,304	-0,0025740326	-0,0018625484	-0,0015744705
0	-0,70043355	-2257,5754	0,00099537091	0,0017649597	0,0023653337
0	-0,69998652	-2258,647	-0,0025532974	-0,0017813891	-0,0015842395
0	-0,70153773	-2260,2522	0,00074183295	0,0014980257	0,0020851253
0	-0,70192367	-2262,9263	-0,002232698	-0,0015184506	-0,0012804976
0	-0,70290267	-2264,6472	0,00064606644	0,0012415188	0,0018655877
0	-0,70257932	-2263,7236	-0,0019222725	-0,0012072244	-0,00094288465
0	-0,70441514	-2266,1621	0,00010954958	0,00079790159	0,0012582964
0	-0,70316046	-2267,9939	-0,0014075451	-0,0006370428	-0,00040404193
0	-0,70365965	-2269,7397	-5,7177604e-05	0,00046235145	0,00097825238
0	-0,70367903	-2271,5085	-0,0012841683	-0,00051367475	-0,00023541128
0	-0,7060498	-2273,05	-0,0004593966	0,00023213899	0,0006413192
0	-0,70621371	-2274,5093	-0,0010810524	-0,00020752603	2,8717768e-05
0	-0,70557594	-2275,1675	-0,00024596896	0,00033961871	0,00084278628
0	-0,70675015	-2275,8679	-0,0010917919	-0,00026193215	-6,8538066e-06
0	-0,70614219	-2277,9988	-0,00062502851	0,00014344871	0,00055371557
0	-0,70870221	-2281,0532	-0,00081644981	-5,246271e-05	0,00031838898
0	-0,70808381	-2280,8672	-0,00089836417	-9,4933202e-05	0,00027296488
0	-0,70829988	-2282,1467	-0,00051084807	0,00020568259	0,00057160971
0	-0,70917904	-2282,8752	-0,0013637756	-0,00066807144	-0,00040116254
0	-0,70925355	-2284,4971	9,4533061e-05	0,00068754412	0,0012314352
0	-0,7108286	-2286,1152	-0,0017329659	-0,00094162463	-0,00075907854
0	-0,71040839	-2284,7131	0,00042810538	0,0010955128	0,0016457171
0	-0,71067661	-2287,2085	-0,0022809068	-0,0015598197	-0,0013520098
0	-0,71097016	-2288,9956	0,0007068853	0,0013912385	0,0019670986
0	-0,71208924	-2291,6763	-0,0024024656	-0,0016298499	-0,0013966731
0	-0,71348399	-2292,1775	0,0007197106	0,0014343088	0,0020075222
0	-0,71312189	-2291,1475	-0,0023508344	-0,0016867665	-0,0014821107
0	-0,71363449	-2293,658	0,00082748139	0,0015384883	0,0021122363
0	-0,71391016	-2295,8408	-0,0024041717	-0,001736094	-0,0015363593
0	-0,71476698	-2294,9312	0,00087530928	0,0015579587	0,0021415153
0	-0,71538538	-2296,0081	-0,0027424914	-0,002033463	-0,0017813988
0	-0,71490705	-2296,396	0,0011452567	0,0019132349	0,0024912772
0	-0,71637481	-2298,9038	-0,0029154506	-0,0021428538	-0,0018515486
0	-0,71710795	-2298,6941	0,0012641342	0,0020004646	0,0026114064
0	-0,71708411	-2298,4019	-0,0031026965	-0,0023126302	-0,0020779558
0	-0,71725398	-2300,2737	0,0014844422	0,0022333134	0,002807708
0	-0,71824938	-2301,5239	-0,0030515655	-0,0022610715	-0,00206152
0	-0,71804225	-2300,4939	0,0011158631	0,0018965893	0,0024580189
0	-0,71843565	-2302,0989	-0,0028235398	-0,0019523316	-0,0018044446
0	-0,71844757	-2303,0054	0,0010926448	0,0019159917	0,0025020428
0	-0,71976781	-2305,9717	-0,0027180072	-0,0018908018	-0,0016771663
0	-0,72043687	-2307,9402	0,00083449046	0,0016062832	0,0022207
0	-0,72109848	-2306,7708	-0,002508678	-0,001732788	-0,0015074708
0	-0,72160512	-2308,4109	0,00087917602	0,0015812173	0,0021860071
0	-0,7216543	-2311,0476	-0,0025877759	-0,0018219447	-0,0016068369
0	-0,72253942	-2311,9727	0,00080999971	0,0016144232	0,0021638377
0	-0,72259307	-2313,9702	-0,0022782956	-0,0015287374	-0,0013104461
0	-0,72411746	-2314,9363	0,00054690131	0,001198269	0,0017515204
0	-0,72382092	-2314,4026	-0,0019537653	-0,0011370912	-0,00094313291
0	-0,72358996	-2317,0112	0,0002449608	0,00087222655	0,0014286673
0	-0,72420388	-2318,6418	-0,0015658755	-0,00076564291	-0,00047007285
0	-0,72588176	-2320,0164	-0,00021196165	0,00041745073	0,00085056812
0	-0,72545409	-2320,5476	-0,0012705656	-0,00040557818	-0,00016140271
0	-0,72593987	-2321,1011	-0,00033535445	0,00036336991	0,0008365559
0	-0,72651058	-2322,6895	-0,0011609172	-0,00030027266	-4,2791798e-05
0	-0,72716773	-2323,5557	-0,00046979828	0,00022785855	0,0006418851
0	-0,72727203	-2324,939	-0,00093066227	-0,00015068814	0,00022382861
0	-0,72735399	-2325,8501	-0,00059220765	0,00010168631	0,00051384274
0	-0,72854459	-2326,1455	-0,00089635293	-0,00013056095	0,00021485568
0	-0,72930455	-2328,0554	-0,00086668553	-8,0574391e-05	0,00026971981
0	-0,72928667	-2328,1467	-0,00053140934	0,00025048677	0,0006768005
0	-0,73007047	-2328,7649	-0,0013134287	-0,00058976351	-0,00025073867
0	-0,73018968	-2330,9827	0,00018399803	0,00071317219	0,001256456
0	-0,73157698	-2331,2622	-0,0017873893	-0,0010526301	-0,00086929312
0	-0,73162615	-2331,6208	0,00040519243	0,0010435748	0,0016485518
0	-0,73170215	-2333,9197	-0,0022355469	-0,0014955621	-0,00126304
0	-0,73277801	-2335,3782	0,00068788341	0,0013646452	0,0019079666
0	-0,73316097	-2336,114	-0,0023319216	-0,0015751068	-0,0014083319
0	-0,73366463	-2336,9631	0,00076747086	0,00147106	0,0020693038
0	-0,73520541	-2335,8779	-0,0024230226	-0,0016722998	-0,0014382375
0	-0,73474348	-2338,7883	0,00084776658	0,0015047289	0,0021115385
0	-0,73483884	-2339,6799	-0,0025036104	-0,0017927355	-0,0016099144
0	-0,73504001	-2340,8333	0,00086018053	0,0015368862	0,0021506869
0	-0,73665231	-2342,7737	-0,0026210572	-0,0018931513	-0,0016631202
0	-0,73609054	-2343,1689	0,0011613652	0,0018616883	0,0024882243
0	-0,73606521	-2345,8545	-0,0029117102	-0,0021384601	-0,0019627174
0	-0,73730052	-2346,4355	0,0013207918	0,0020609787	0,0026357793
0	-0,73819757	-2344,9333	-0,0029774231	-0,0022408671	-0,0019378097
0	-0,73800385	-2346,9834	0,0013858932	0,0021112533	0,0027286238
0	-0,73866397	-2348,1309	-0,0030776055	-0,0023250461	-0,0020522657
0	-0,73984712	-2348,5225	0,0011908765	0,0019919034	0,0025347807
0	-0,74064881	-2349,8176	-0,0026582298	-0,001945318	-0,00173597
0	-0,7414341	-2350,0925	0,0010981964	0,0018346118	0,0024636912
0	-0,74122995	-2352,1819	-0,002800107	-0,0020732542	-0,001774392
0	-0,74102134	-2352,6475	0,00096489029	0,0016983853	0,0023015512
0	-0,74195415	-2351,9758	-0,0025465149	-0,0017639807	-0,0015978802
0	-0,74351281	-2355,0571	0,00082504872	0,0015071224	0,0021410612
0	-0,74171424	-2354,7524	-0,0025304798	-0,001767649	-0,0015517151
0	-0,74325949	-2356,2454	0,00086393248	0,0016287003	0,0022205166
0	-0,74368864	-2358,01	-0,0023200051	-0,0014958683	-0,0013228361
0	-0,74457228	-2358,604	0,00051614776	0,0012036336	0,0017654201
0	-0,74484646	-2360,1567	-0,0018971282	-0,0011514524	-0,00088047364
0	-0,7454887	-2359,5378	0,00034050932	0,00089496147	0,0014524527
0	-0,74577481	-2360,0176	-0,0016114134	-0,00078311935	-0,00055103097
0	-0,74609816	-2362,7676	-0,00025918594	0,00039741833	0,00089915108
0	-0,74687898	-2365,4285	-0,001178893	-0,0003905475	-8,1341277e-05
0	-0,74705333	-2367,2258	-0,00024855474	0,00035909418	0,00084592408
0	-0,74736923	-2366,5305	-0,0011439919	-0,00036139638	7,9312304e-06
0	-0,74853152	-2366,4016	-0,00062518707	0,00015026293	0,00054584106
0	-0,74844807	-2368,3413	-0,0010681917	-0,00014466612	7,5540884e-05
0	-0,74961483	-2369,1982	-0,00059742783	0,00013364872	0,00056835642
0	-0,74956268	-2367,7551	-0,00082154147	-0,000111345	0,00022454064
0	-0,75001419	-2369,7322	-0,00086699473	-0,00010277538	0,00025779329
0	-0,75083077	-2370,0713	-0,00052454293	0,00021544271	0,00069197564
0	-0,75124055	-2371,4973	-0,0012880913	-0,00050557399	-0,00019864034
0	-0,75159073	-2372,9995	1,8512474e-05	0,00070507231	0,0011555038
0	-0,75162947	-2371,7046	-0,0019580366	-0,001210331	-0,00096417411
0	-0,75223297	-2375,1956	0,00052122638	0,0011246398	0,0016785206
0	-0,75320899	-2377,4968	-0,0021868898	-0,0014682785	-0,0011854292
0	-0,75400174	-2377,7021	0,00064464414	0,0013184084	0,0019465621
0	-0,75457394	-2378,7856	-0,0023859479	-0,00162013	-0,0014478662
0	-0,75547844	-2379,2629	0,00081116648	0,0014663566	0,0020146938
0	-0,75543821	-2380,2744	-0,0023692562	-0,0016510313	-0,0013669506
0	-0,75632632	-2381,156	0,00079109881	0,0014948908	0,0020645028
0	-0,75703859	-2380,4402	-0,0025976084	-0,0018080057	-0,0016464015
0	-0,75614899	-2381,7375	0,00088823651	0,0016920215	0,0021792303
0	-0,75650215	-2384,0151	-0,0025664771	-0,0018526551	-0,001662434
0	-0,75779259	-2383,78	0,0010791849	0,0018452303	0,002444834
0	-0,75695664	-2384,1541	-0,002981232	-0,0021884763	-0,0019057106
0	-0,75912029	-2387,2856	0,001357085	0,0021462615	0,0027067335
0	-0,75955987	-2389,7329	-0,003016497	-0,0022475109	-0,0020524666
0	-0,76022744	-2391,6992	0,0013025217	0,0020693201	0,002617561
0	-0,76037347	-2390,0713	-0,0029840947	-0,0022340249	-0,0019664431
0	-0,76054484	-2392,4917	0,0013229769	0,002104982	0,0026778234
0	-0,76152533	-2394,6331	-0,0027626585	-0,001983711	-0,0017507618
0	-0,7621631	-2394,9397	0,00097172317	0,001718357	0,0022990333
0	-0,76341927	-2395,1863	-0,0027108723	-0,0019761226	-0,0017321283
0	-0,7628873	-2394,5386	0,00098006299	0,0017702359	0,0023838815
0	-0,76351017	-2397,2371	-0,0025593105	-0,0018675607	-0,0016391441
0	-0,76458305	-2399,4565	0,00087361224	0,0016846389	0,0022272186
0	-0,76431632	-2397,8806	-0,0024716277	-0,0016950378	-0,0014964533
0	-0,7659927	-2400,2178	0,00080481748	0,0014523123	0,0021212439
0	-0,76665729	-2400,9524	-0,0022788623	-0,0015858781	-0,0013465907
0	-0,76638162	-2400,0659	0,00050349894	0,0012736442	0,0018485923
0	-0,76665133	-2401,3098	-0,001895978	-0,0010994846	-0,0008537278
0	-0,76678544	-2401,1406	0,00020335848	0,00075661606	0,0013076009
0	-0,76795965	-2403,7957	-0,0015115865	-0,00078402518	-0,00049932365
0	-0,76783746	-2405,4578	-0,00016064862	0,00049808767	0,00098485558
0	-0,7690832	-2405,9631	-0,0012183939	-0,00035930512	-0,00014626872
0	-0,76893866	-2406,207	-0,00028411692	0,00027790535	0,00079684344
0	-0,76817125	-2407,7773	-0,0012037242	-0,00029716044	-8,1366306e-05
0	-0,76937079	-2410,5457	-0,00051942159	0,00016768434	0,00067337742
0	-0,77077597	-2411,7598	-0,00112441	-0,00026168127	8,1633043e-05
0	-0,7706359	-2411,1199	-0,00064349856	9,0166141e-05	0,00055130926
0	-0,77125877	-2413,0669	-0,00082967069	-1,6840931e-06	0,00027547532
0	-0,7722348	-2414,8916	-0,00084433123	-0,00012083692	0,00028185145
0	-0,77326745	-2415,3467	-0,00050375902	0,00019412604	0,0006666244
0	-0,77298731	-2415,6685	-0,0013670288	-0,00046907953	-0,00019152532
0	-0,77452809	-2415,6489	-2,1114247e-05	0,00066166266	0,0011944226
0	-0,77310205	-2416,283	-0,0019335878	-0,0011881166	-0,00090631162
0	-0,77505112	-2419,438	0,00055294909	0,0011676785	0,0017102357
0	-0,77494383	-2417,6135	-0,0022128988	-0,0014222872	-0,001184109
0	-0,7762745	-2418,439	0,00067385309	0,0013980827	0,0019613821
0	-0,77643692	-2419,7029	-0,002383129	-0,0015694608	-0,0014345238
0	-0,77646226	-2419,9578	0,00077990041	0,0014734126	0,0020360239
0	-0,77698678	-2421,6831	-0,0023869763	-0,0016369061	-0,0014299726
0	-0,77733248	-2422,3589	0,00072926527	0,0014301352	0,0020082756
0	-0,77741891	-2423,3301	-0,00252586	-0,0017463143	-0,0015549299
0	-0,77835619	-2426,7388	0,0009401362	0,0016614503	0,0022580316
0	-0,77962875	-2426,3508	-0,0026868656	-0,0018733104	-0,0016878686
0	-0,78007728	-2428,0669	0,0012098701	0,0019332896	0,0025268255
0	-0,78005642	-2428,4971	-0,0029359281	-0,0021453919	-0,00192107
0	-0,77961683	-2429,5671	0,0013137518	0,0021129856	0,0026739356
0	-0,78020543	-2431,9626	-0,0030720118	-0,002300977	-0,0020868054
0	-0,78152567	-2433,0015	0,0012642547	0,0020927459	0,0026786132
0	-0,78247041	-2433,2273	-0,0029038484	-0,0021807083	-0,0019285262
0	-0,78247786	-2434,522	0,0012755395	0,0020426114	0,0026455482
0	-0,78375936	-2433,8105	-0,0027853812	-0,0021104012	-0,0018609203
0	-0,78335851	-2433,5422	0,00095677964	0,0016966321	0,0023096239
0	-0,78381598	-2434,6938	-0,0026253471	-0,0018540914	-0,0016895857
0	-0,78387409	-2435,033	0,0010206656	0,0017718746	0,0023868415
0	-0,7843405	-2437,3525	-0,0026763137	-0,0018863888	-0,0017014927
0	-0,78582168	-2438,2595	0,00099110883	0,0017435729	0,0023282361
0	-0,7857874	-2438,9102	-0,0024391469	-0,0017180318	-0,0015160413
0	-0,78651309	-2441,3396	0,00073824433	0,0014671036	0,0020105403
0	-0,78547299	-2441,3547	-0,0022789701	-0,00160493	-0,0013562817
0	-0,78720599	-2443,5645	0,00061443623	0,0013236805	0,0018680908
0	-0,78705996	-2443,8118	-0,0018754244	-0,0011186266	-0,00088879827
0	-0,78815967	-2445,4084	0,00011158114	0,00074974383	0,0012671648
0	-0,78791231	-2452,2021	-0,0014419688	-0,00068165467	-0,00043098524
0	-0,79094619	-2453,4734	-5,9051672e-06	0,00055419037	0,0011004444
0	-0,79016387	-2451,5452	-0,0013088529	-0,00045478373	-0,00015859085
0	-0,7902205	-2452,1775	-0,00044537248	0,0002087529	0,00065918092
0	-0,79196841	-2453,7402	-0,0012369144	-0,00035431105	-3,0016236e-05
0	-0,79148412	-2455,9565	-0,00040028826	0,00027368704	0,00074228959
0	-0,79246014	-2456,8811	-0,0010447341	-0,00020579537	0,00010255011
0	-0,79202056	-2455,1951	-0,00071835681	0,00010028249	0,0004593232
0	-0,79272836	-2459,7808	-0,00082734553	-6,1119645e-05	0,00026938476
0	-0,79268962	-2460,062	-0,00080294668	-6,584145e-05	0,00031065947
0	-0,79452395	-2461,3943	-0,00048826155	0,00018221457	0,00058805861
0	-0,79317987	-2462,1631	-0,001405887	-0,00059536414	-0,00030295778
0	-0,79469681	-2463,3174	4,4422086e-05	0,00068787398	0,0011545048
0	-0,79524219	-2465,3816	-0,0017983259	-0,0010631779	-0,00080702535
0	-0,79573095	-2467,0603	0,00052916212	0,0011707542	0,0017524163
0	-0,79609007	-2466,9263	-0,002298889	-0,0015942629	-0,0012917821
0	-0,79731345	-2468,9114	0,00071838021	0,0013994519	0,001941222
0	-0,79838187	-2469,8916	-0,0023038238	-0,0016251269	-0,0013843812
0	-0,79783946	-2468,4543	0,00070251507	0,0014184635	0,0020006702
0	-0,79757124	-2470,8008	-0,0024502836	-0,0017299411	-0,0014743041
0	-0,79898387	-2471,282	0,00078922411	0,0014596732	0,0021042253
0	-0,79973787	-2473,9534	-0,0024111634	-0,0016632186	-0,0014832068
0	-0,79990029	-2474,3081	0,00093685475	0,001690575	0,002233824
0	-0,80041587	-2475,1274	-0,0027678446	-0,0019884396	-0,0017326844
0	-0,80070198	-2478,4775	0,0010880666	0,0018479867	0,002467837
0	-0,80116391	-2479,1982	-0,0028516923	-0,0021275664	-0,0018831932
0	-0,80190748	-2480,5986	0,0013126943	0,0020447376	0,0026751021
0	-0,80197901	-2481,3088	-0,0031112481	-0,0023537825	-0,002115804
0	-0,8024469	-2480,8689	0,0014214313	0,0022129065	0,0027957419
0	-0,80445409	-2485,0505	-0,0028995951	-0,0021361201	-0,0019203812
0	-0,80415457	-2484,019	0,0011649259	0,0019283242	0,0024921161
0	-0,80385059	-2483,2517	-0,0028701513	-0,0020958732	-0,0018775336
0	-0,80585629	-2486,3611	0,0010620585	0,0017729461	0,0024034504
0	-0,80613345	-2485,4668	-0,0025089346	-0,00180493	-0,0016033552
0	-0,80730766	-2485,9216	0,00095353241	0,0015922113	0,0022727917
0	-0,80640167	-2487,0483	-0,0025869028	-0,0018307556	-0,00162623
0	-0,8058548	-2486,7068	0,00098228839	0,0017288369	0,0023255884
0	-0,80767423	-2490,3906	-0,0025330014	-0,0017508679	-0,0015442296
0	-0,80822855	-2491,9827	0,00077053346	0,0015728218	0,0021139311
0	-0,80837011	-2491,8467	-0,0023295819	-0,0015469086	-0,0013086585
0	-0,80861449	-2494,2791	0,00060262927	0,0012141853	0,0018063133
0	-0,80885291	-2495,5012	-0,0019011068	-0,0011653908	-0,00086678745
0	-0,81003904	-2498,8337	0,00012724416	0,00082616584	0,0013769541
0	-0,81050843	-2498,8916	-0,001512701	-0,00067161093	-0,00039084087
0	-0,81077367	-2498,6882	-0,00015445008	0,00038381913	0,00092966447
0	-0,81132054	-2500,9651	-0,0012878459	-0,00045347493	-0,00018498104
0	-0,81211925	-2502,4458	-0,00039239012	0,00023902816	0,00076736487
0	-0,81276298	-2501,0154	-0,0011513627	-0,00025906542	-1,856286e-05
0	-0,81319809	-2502,9097	-0,00039015786	0,00025179266	0,00069913041
0	-0,81346184	-2502,9724	-0,001037294	-0,00019448882	0,00013122393
0	-0,81436783	-2504,8765	-0,00062802515	9,4456336e-05	0,00047648815
0	-0,81440955	-2505,6035	-0,00094119058	-9,8636519e-05	0,00022207911
0	-0,81493407	-2505,7632	-0,000878994	-0,00010444375	0,00027142873
0	-0,81506968	-2507,2222	-0,00048173434	0,00020668536	0,00063097681
0	-0,81504285	-2509,8477	-0,0013429908	-0,00065714703	-0,00031612901
0	-0,81655979	-2510,9993	0,00015163186	0,00064982974	0,0011986807
0	-0,81689954	-2512,4128	-0,0018137466	-0,0010471018	-0,0007808283
0	-0,8183971	-2512,4692	0,00047741906	0,001167229	0,0017626778
0	-0,81774741	-2514,3406	-0,0023536549	-0,0015465934	-0,001343112
0	-0,81803948	-2515,9482	0,00070788368	0,0014022226	0,0019701149
0	-0,81814975	-2515,6409	-0,0023780125	-0,0016061101	-0,0013625908
0	-0,81845969	-2518,21	0,00073390419	0,0014119787	0,0019994609
0	-0,81938803	-2519,7898	-0,00240589	-0,0016936298	-0,0014630494
0	-0,81952363	-2519,9487	0,00081766554	0,0015696738	0,0021573384
0	-0,81992149	-2521,1069	-0,0024129481	-0,0017090403	-0,001404714
0	-0,82146376	-2522,9214	0,00083459495	0,0016510427	0,0021995418
0	-0,82138926	-2524,5579	-0,0027887111	-0,001982118	-0,001736763
0	-0,82167834	-2526,7095	0,0011863854	0,0018625974	0,0025161682
0	-0,8219555	-2527,2427	-0,0029005189	-0,0021644314	-0,0018782069
0	-0,82262754	-2528,7341	0,0012581811	0,0020772335	0,0026409128
0	-0,82277507	-2530,1592	-0,0030353768	-0,0022647001	-0,0020250634
0	-0,82369447	-2531,5713	0,0014151369	0,0022175401	0,0027663088
0	-0,82477331	-2534,488	-0,0030069801	-0,0022372641	-0,0020124423
0	-0,82365572	-2533,314	0,0011155135	0,0018931407	0,002439091
0	-0,82554668	-2534,5308	-0,002778799	-0,0020601524	-0,0017689674
0	-0,82664788	-2537,9641	0,001099493	0,0019030573	0,0024844564
0	-0,8262679	-2537,5911	-0,002639696	-0,0018682576	-0,0016398578
0	-0,82808286	-2539,5227	0,00083270436	0,0015962289	0,0022326107
0	-0,82646459	-2539,5967	-0,0025407914	-0,0017480784	-0,0015391641
0	-0,82733184	-2541,9792	0,00089217408	0,0016429633	0,0022140092
0	-0,82855076	-2545,8694	-0,0025353748	-0,001875304	-0,0016597694
0	-0,82917809	-2545,2969	0,000886945	0,0016118137	0,0021430405
0	-0,82938969	-2546,1782	-0,0022269245	-0,0015112148	-0,0012279633
0	-0,82967877	-2547,6506	0,00051956222	0,0011570763	0,0017456494
0	-0,83083063	-2549,762	-0,0019649658	-0,0012456281	-0,00095174968
0	-0,8300513	-2551,4761	0,0003489808	0,00097596855	0,0015715196
0	-0,83158314	-2552,1362	-0,0014484716	-0,00069564441	-0,00037549748
0	-0,83204806	-2552,4839	-0,00031357456	0,00036046084	0,00080133358
0	-0,83224624	-2554,5862	-0,0012683546	-0,00046129368	-0,00022430235
0	-0,83288699	-2555,0386	-0,00028303359	0,00035069766	0,00081972196
0	-0,83260685	-2556,2407	-0,0011299101	-0,00023955334	7,8727317e-05
0	-0,83392262	-2559,3892	-0,00055272749	0,00015023339	0,00062025373
0	-0,83445162	-2560,636	-0,00098208291	-0,00022731663	0,00012501856
0	-0,83436668	-2562,573	-0,00058792339	9,8406599e-05	0,00056146877
0	-0,83484054	-2563,7144	-0,00089041301	-0,00010101023	0,00026056217
0	-0,83535165	-2563,6499	-0,00097969547	-0,00016115489	0,00016817779
0	-0,83621442	-2566,3069	-0,00054601708	0,00027327129	0,00072670472
0	-0,83617419	-2566,3804	-0,0012455753	-0,00052051415	-0,00022467066
0	-0,83651394	-2567,1123	0,00015577624	0,00072313944	0,00122918
0	-0,83725005	-2569,5334	-0,0018702027	-0,0011601789	-0,00089669687
0	-0,83764791	-2570,1243	0,00053303194	0,0011316361	0,0017065401
0	-0,83915293	-2574,2654	-0,0022288309	-0,0015022948	-0,0013070186
0	-0,83920211	-2573,8677	0,0006909481	0,0013547979	0,0020079187
0	-0,84042847	-2574,3997	-0,0023923828	-0,0016248813	-0,001420935
0	-0,83932281	-2576,2866	0,00076606922	0,0014219945	0,0020283153
0	-0,84047168	-2577,7808	-0,0023189809	-0,0016063375	-0,0014134713
0	-0,8408919	-2579,4468	0,00081187079	0,0015123443	0,0021222238
0	-0,84164292	-2581,0793	-0,0025705469	-0,0018345513	-0,001555945
0	-0,84222108	-2580,5698	0,00088411744	0,0015691998	0,0021733716
0	-0,84197968	-2582,9014	-0,002658414	-0,0019312922	-0,0016954845
0	-0,84295124	-2584,1155	0,0011978653	0,0019153212	0,0025093406
0	-0,84244013	-2584,1711	-0,0029243575	-0,0022102317	-0,0019496218
0	-0,8428514	-2587,2092	0,0013183451	0,0020492689	0,0027010075
0	-0,84388554	-2589,552	-0,0029517852	-0,002152245	-0,001936732
0	-0,84405094	-2592,9578	0,0013569266	0,0020841565	0,0026880784
0	-0,84589124	-2594,3594	-0,0030566743	-0,0022537964	-0,0020297018
0	-0,8460179	-2594,7651	0,0011943502	0,0019603237	0,0025953143
0	-0,84587336	-2594,7405	-0,0026993868	-0,0019573905	-0,0016994319
0	-0,84647834	-2596,8281	0,0011040774	0,0018312942	0,0024127073
0	-0,84750354	-2598,2822	-0,0027004573	-0,001957834	-0,0017759566
0	-0,84758848	-2599,2461	0,00097594335	0,0016897637	0,0022776902
0	-0,84792078	-2599,9038	-0,002526616	-0,0017078348	-0,0015596342
0	-0,8479774	-2602,8806	0,00085230928	0,0016174933	0,0021806478
0	-0,84874481	-2604,667	-0,0024639124	-0,0017380067	-0,0015256037
0	-0,8487463	-2604,2488	0,0008873734	0,0014996007	0,0021546208
0	-0,84989071	-2607,4409	-0,0022704855	-0,0015103708	-0,00127538
0	-0,85067153	-2609,626	0,00050975051	0,0011574704	0,0017594224
0	-0,85089803	-2610,7444	-0,001823155	-0,0011045702	-0,0008715865
0	-0,8515209	-2611,8618	0,00023400248	0,00077803002	0,0013306908
0	-0,85135996	-2611,9861	-0,0015639268	-0,00077864388	-0,00046045243
0	-0,85215867	-2615,4922	-0,00026565234	0,0003948751	0,00086536718
0	-0,85300207	-2617,4216	-0,0012349923	-0,00040203115	-0,00015182392
0	-0,85303783	-2616,8201	-0,0002538861	0,00030270763	0,00079190818
0	-0,85369051	-2618,6531	-0,0011368175	-0,00027122529	3,2573735e-05
0	-0,85466057	-2620,8318	-0,00058171782	0,00015581536	0,00057149655
0	-0,85498393	-2622,0901	-0,0010922574	-0,00023904344	8,5026986e-05
0	-0,85587651	-2622,9963	-0,00064573815	8,4512139e-05	0,00051203422
0	-0,85554868	-2623,5017	-0,00077450217	-3,7683349e-05	0,00032091257
0	-0,85659921	-2626,7437	-0,00090261729	-0,00013982062	0,00022452899
0	-0,85628927	-2629,5732	-0,00057628681	0,00020221589	0,00060101587
0	-0,85724294	-2629,3535	-0,0012843432	-0,00051317457	-0,00021698172
0	-0,85745305	-2630,7632	8,8600391e-05	0,00078171113	0,0012417741
0	-0,8585304	-2633,865	-0,0019608731	-0,0012658442	-0,00096859963
0	-0,85850954	-2633,6641	0,00060375821	0,001116855	0,0017090575
0	-0,85993558	-2635,7532	-0,0022239303	-0,001500527	-0,0012594562
0	-0,85917711	-2635,6406	0,0007277847	0,0014336512	0,0019973123
0	-0,86010098	-2639,1406	-0,0023383619	-0,0016571033	-0,0014247834
0	-0,86102188	-2641,0667	0,00071059872	0,0014352192	0,002054574
0	-0,86120218	-2640,0571	-0,0023637488	-0,0015961052	-0,0014248821
0	-0,86120367	-2642,5344	0,00081684202	0,0014739721	0,0020255183
0	-0,86120814	-2644,2412	-0,0026234025	-0,0018608674	-0,0016294966
0	-0,86137801	-2646,6091	0,0010119019	0,0017293891	0,0022893222
0	-0,86248517	-2649,1055	-0,0026706222	-0,0019035481	-0,0017203867
0	-0,86263865	-2649,4128	0,0011910065	0,0019677952	0,0025222509
0	-0,86372495	-2650,8953	-0,0029865466	-0,0022013839	-0,0019386805
0	-0,86396337	-2653,1587	0,0013877806	0,0021720342	0,0027654602
0	-0,86495578	-2652,5972	-0,003016518	-0,0022529839	-0,0019802966
0	-0,86567551	-2655,4414	0,001282151	0,0020510587	0,0026307891
0	-0,86595267	-2656,6948	-0,002962864	-0,0022294377	-0,0019496378
0	-0,86546391	-2659,7419	0,0012613984	0,0020280289	0,0026419498
0	-0,86681545	-2661,4592	-0,002707185	-0,001901526	-0,0017002244
0	-0,86650103	-2660,1978	0,00097556878	0,0017694911	0,0023520705
0	-0,86796433	-2663,3218	-0,0026811666	-0,0018612783	-0,0016791995
0	-0,86792707	-2666,0254	0,0010249021	0,0017682338	0,0023354306
0	-0,86879134	-2667,4407	-0,002641472	-0,0018365618	-0,0016216118
0	-0,86799115	-2669,7686	0,00091221224	0,0016724283	0,0022255476
0	-0,86876601	-2671,71	-0,0023998565	-0,0016456346	-0,0014204161
0	-0,87055564	-2673,2686	0,00080613868	0,0014907583	0,0021075434
0	-0,87044984	-2674,0554	-0,002284423	-0,0015595723	-0,0013168469
0	-0,87102056	-2673,936	0,00052582345	0,0012304167	0,0017869441
0	-0,8707881	-2675,8479	-0,0018548541	-0,0010456662	-0,00081420946
0	-0,87240636	-2678,9177	8,6204818e-05	0,000703661	0,0012227111
0	-0,87276548	-2679,939	-0,0014779808	-0,00078011595	-0,00048580041
0	-0,8730337	-2681,6162	-8,1886828e-05	0,00048195245	0,0010736522
0	-0,87387711	-2681,8867	-0,0012331734	-0,0003479216	-2,8324866e-05
0	-0,87367296	-2682,9043	-0,00042682354	0,00025094239	0,00074382167
0	-0,87463856	-2686,2141	-0,0012426061	-0,00036305544	-8,2203624e-05
0	-0,87468922	-2685,3608	-0,00043990009	0,00021244137	0,00069501193
0	-0,87589025	-2688,2747	-0,001048241	-0,00013060504	0,0001511196
0	-0,87638348	-2690,478	-0,00072547735	2,7126516e-05	0,00045972795
0	-0,87624192	-2692,1558	-0,00083680789	-8,0041355e-06	0,0003252434
0	-0,87713003	-2693,7874	-0,00084287295	-0,0001634215	0,00024107903
0	-0,87739527	-2694,2329	-0,00041916198	0,00022853244	0,00068625639
0	-0,87782741	-2698,3508	-0,0014076702	-0,00056230929	-0,00030535783
0	-0,87847114	-2701,8015	-4,88566e-06	0,00069687312	0,001201119
0	-0,87906867	-2702,8496	-0,0018927975	-0,0011378359	-0,00091529672
0	-0,87881982	-2702,7402	0,00056712254	0,0011734475	0,0017503515
0	-0,88002831	-2705,6018	-0,002276459	-0,0015464872	-0,0013245346
0	-0,88063926	-2706,7163	0,00069805572	0,0014484412	0,0020497579
0	-0,88179857	-2709,1621	-0,0021879952	-0,0015003245	-0,0012309443
0	-0,88168532	-2709,429	0,00072050845	0,0014548611	0,0020220459
0	-0,88290721	-2709,928	-0,0024255074	-0,0015854648	-0,0014664627
0	-0,88212192	-2712,9448	0,00074290944	0,0014339336	0,0020090155
0	-0,88386089	-2713,3787	-0,0024486121	-0,0017015396	-0,00145577
0	-0,8828178	-2714,5205	0,0010182819	0,0017135104	0,0023680176
0	-0,88375062	-2715,9329	-0,0026883483	-0,0019737785	-0,0017438289
0	-0,88413209	-2716,9204	0,0011540717	0,0017823197	0,0024425951
0	-0,88513196	-2719,542	-0,0028851449	-0,0021156801	-0,0019108375
0	-0,88488013	-2719,2874	0,0013370569	0,0021668978	0,0027688169
0	-0,88471472	-2721,1123	-0,003116064	-0,0023888783	-0,002094374
0	-0,88581145	-2725,3782	0,0013240213	0,0021072673	0,002702354
0	-0,88737011	-2725,5027	-0,0028121818	-0,0020771909	-0,0018247532
0	-0,8880958	-2724,9622	0,0012501254	0,0020242934	0,0025574511
0	-0,88695735	-2726,344	-0,002841613	-0,0020372446	-0,0018366555
0	-0,88753998	-2728,6794	0,00097888079	0,0016924457	0,0023019402
0	-0,88851452	-2732,3423	-0,0025995353	-0,0018092898	-0,0016006349
0	-0,88946223	-2732,5149	0,00095142849	0,0017087382	0,0023362197
0	-0,8886531	-2732,9482	-0,0026208523	-0,0019248079	-0,0016085989
0	-0,88884383	-2735,6367	0,00094231201	0,001679101	0,0022771596
0	-0,89060366	-2737,6147	-0,0024978607	-0,0017386269	-0,0014860533
0	-0,89076906	-2740,2058	0,00076862355	0,0014667332	0,002110064
0	-0,89101195	-2741,3542	-0,0022265043	-0,0015655039	-0,001273417
0	-0,89181513	-2741,1201	0,00056550541	0,0012195838	0,0018262801
0	-0,89187622	-2743,0662	-0,0018559591	-0,0011197127	-0,00088418496
0	-0,89326501	-2745,2732	0,00011891036	0,00076923333	0,001299061
0	-0,89401752	-2747,1313	-0,0014444187	-0,00065685029	-0,00036550875
0	-0,89345723	-2749,5378	-0,00012001172	0,00046355912	0,0010084328
0	-0,8947894	-2750,1123	-0,001204744	-0,00045684006	-0,00012479577
0	-0,89427084	-2752,8682	-0,00043565192	0,00022721142	0,00069952942
0	-0,89440346	-2754,1045	-0,0011899258	-0,00037778416	-0,00010226591
0	-0,89545101	-2753,9846	-0,0004687919	0,00019532061	0,00067439419
0	-0,89614093	-2756,8389	-0,0010107621	-0,0001577285	0,00015576283
0	-0,89751482	-2758,6455	-0,00068089261	4,6211644e-05	0,00046710653
0	-0,89807212	-2760,4121	-0,00090663735	-4,1497988e-05	0,00027031681
0	-0,8965686	-2761,2129	-0,0008966336	-0,00020742489	0,00024852692
0	-0,89864284	-2762,2224	-0,00039169227	0,00021876971	0,00071549206
0	-0,89801848	-2764,6511	-0,001377056	-0,00067153666	-0,00037803431
0	-0,8986026	-2767,0837	9,4818824e-06	0,00061799533	0,0011644757
0	-0,90014488	-2767,1748	-0,0018332776	-0,0010604075	-0,00079601683
0	-0,89985728	-2769,7134	0,00057836692	0,0012647416	0,0017885267
0	-0,90040416	-2771,4014	-0,0022914424	-0,0015821755	-0,0013147598
0	-0,90194196	-2774,084	0,00071016327	0,0013738289	0,0020101592
0	-0,90169311	-2774,9382	-0,0023624976	-0,0016410071	-0,001390378
0	-0,9024933	-2776,5337	0,00074526493	0,0014030685	0,002034663
0	-0,90313256	-2780,4526	-0,0023811343	-0,0016808755	-0,0014419319
0	-0,90366751	-2782,3188	0,00074217288	0,0015136105	0,002052987
0	-0,90322495	-2781,6104	-0,0024162612	-0,0016762938	-0,0014543259
0	-0,90363622	-2784,3979	0,00092618063	0,0016247034	0,0023322208
0	-0,90439767	-2785,2583	-0,0027620813	-0,0020108237	-0,0017538404
0	-0,9046033	-2787,073	0,00116491	0,0018798863	0,0025153873
0	-0,9055078	-2788,7813	-0,0028984956	-0,002115085	-0,0018709113
0	-0,90613663	-2789,7043	0,0012906333	0,0020352013	0,002679046
0	-0,9062767	-2792,1184	-0,0030765969	-0,0023242396	-0,0020512745
0	-0,90736598	-2794,3364	0,0014359428	0,0022236498	0,0028273065
0	-0,90807378	-2795,2363	-0,002896368	-0,0021140298	-0,0019063225
0	-0,90864599	-2797,1111	0,0011463568	0,0018488325	0,0024504899
0	-0,90766549	-2797,4473	-0,0028927543	-0,0020763841	-0,0018286671
0	-0,90949237	-2800,0742	0,0010729849	0,0018844444	0,0024732803
0	-0,90933591	-2802,1797	-0,002611385	-0,0018200813	-0,001582796
0	-0,90935081	-2802,1848	0,00087099435	0,0016474003	0,0022428632
0	-0,90967417	-2804,3262	-0,0025225729	-0,0018037953	-0,0015773204
0	-0,91054589	-2806,4333	0,00092578144	0,0016640873	0,0022513813
0	-0,91068894	-2807,4875	-0,0025964177	-0,0018649218	-0,0016343482
0	-0,91191083	-2810,02	0,00083516317	0,0015465884	0,002141902
0	-0,91255903	-2811,2476	-0,002205461	-0,0014863973	-0,0011979723
0	-0,91250986	-2812,8767	0,00055783684	0,0012005433	0,0017797765
0	-0,91398954	-2815,8618	-0,0018958811	-0,0012143997	-0,00092708244
0	-0,91433227	-2815,0483	0,00014659617	0,00082140754	0,0013829601
0	-0,91411024	-2816,0464	-0,0013900354	-0,00059708662	-0,00029939401
0	-0,91399103	-2817,9792	-0,0002737779	0,00038536172	0,00081882632
0	-0,91493577	-2819,415	-0,0012760303	-0,00050336984	-0,00022178632
0	-0,91508925	-2820,647	-0,00032967087	0,00030151496	0,00077707932
0	-0,91646761	-2821,0969	-0,0011417751	-0,00022249718	9,9818863e-06
0	-0,91661811	-2822,9143	-0,00046634732	0,00016283826	0,00061630033
0	-0,91715306	-2827,9216	-0,0010053948	-0,00020127583	0,00012324221
0	-0,91729462	-2827,0859	-0,00057233748	0,00010756965	0,0005664833
0	-0,91879815	-2830,2388	-0,00088496046	-0,00010358577	0,00027403096
0	-0,91784447	-2831,1509	-0,00099419605	-0,000189493	0,00016469101
0	-0,91852695	-2833,6628	-0,00052420661	0,00022486594	0,00070487044
0	-0,91937929	-2837,0564	-0,0013266	-0,00058327673	-0,00027979884
0	-0,91991425	-2837,6873	0,00017585754	0,00068577228	0,0012918141
0	-0,92042387	-2838,8171	-0,0018658539	-0,0010395907	-0,00077378325
0	-0,92095435	-2841,3601	0,00045027523	0,0011322242	0,0016947178
0	-0,92130154	-2841,7085	-0,0022463747	-0,0014925691	-0,0012458214
0	-0,92273951	-2843,7249	0,00070111844	0,0013726365	0,0020392316
0	-0,92170089	-2844,7051	-0,0023810591	-0,0016771235	-0,0014224671
0	-0,92295259	-2847,1497	0,0007248061	0,0014271374	0,002030401
0	-0,92439651	-2849,7334	-0,002350007	-0,0016563839	-0,001418008
0	-0,92470497	-2850,5559	0,0007980222	0,0015849425	0,0021169477
0	-0,92450827	-2852,0776	-0,0024117767	-0,0016986746	-0,001471321
0	-0,92449933	-2854,603	0,00092041079	0,0015952124	0,0022019877
0	-0,9250313	-2856,543	-0,0027430519	-0,0019432588	-0,0017203023
0	-0,92614591	-2857,5173	0,0012205865	0,0018842088	0,0025520686
0	-0,92589259	-2859,0669	-0,0029285364	-0,0021995076	-0,0019305818
0	-0,92701316	-2861,1924	0,0012506463	0,0020703515	0,002657034
0	-0,92819631	-2864,0547	-0,0029590251	-0,0021913818	-0,0019828901
0	-0,92828721	-2862,9631	0,0014142507	0,0022374257	0,0027902955
0	-0,92804432	-2865,0078	-0,0030078462	-0,0022702613	-0,0020171327
0	-0,92804581	-2867,0696	0,0011431015	0,0018953227	0,0025200348
0	-0,92822462	-2869,9905	-0,0027415757	-0,002040829	-0,0017652083
0	-0,92980713	-2873,4253	0,0011392724	0,001943293	0,0024776524
0	-0,93019605	-2873,3474	-0,0027472747	-0,0019444681	-0,0017214236
0	-0,93058944	-2873,6929	0,00086263649	0,0016847296	0,0022335604
0	-0,93021393	-2876,2375	-0,0023741885	-0,0015686614	-0,001427094
0	-0,93160272	-2877,3315	0,00088009937	0,0016345541	0,0022373907
0	-0,93137622	-2878,9761	-0,0025448473	-0,0018242169	-0,0015605551
0	-0,93215108	-2882,0532	0,0008250454	0,0015386998	0,0021728654
0	-0,93338341	-2883,1555	-0,0022238204	-0,0015052264	-0,0012597216
0	-0,93386769	-2887,5342	0,000542672	0,0012093449	0,0017938956
0	-0,93432814	-2888,0337	-0,0019563921	-0,001115917	-0,00093694881
0	-0,93446076	-2887,6479	0,00023134239	0,00083141285	0,0014082761
0	-0,934425	-2891,6169	-0,0014882067	-0,00069179107	-0,00041616775
0	-0,93555748	-2892,4319	-0,0002468412	0,00037965795	0,00092367508
0	-0,93572289	-2895,0364	-0,0012662143	-0,00039147053	-0,00013625147
0	-0,93654841	-2896,8123	-0,00028194528	0,00031481177	0,00080769614
0	-0,93612075	-2896,446	-0,0011259246	-0,0001924712	4,5065681e-05
0	-0,93697011	-2899,8364	-0,0005076541	0,00020247782	0,0006248132
0	-0,9385556	-2900,0042	-0,0010580381	-0,00022381428	1,0625663e-05
0	-0,93798339	-2900,574	-0,00058489613	0,00011606753	0,00047848138
0	-0,93835145	-2904,7354	-0,00081423402	-7,6953438e-06	0,0003120421
0	-0,93893707	-2906,4985	-0,00097356498	-0,00014040241	0,00027030183
0	-0,93930364	-2909,4446	-0,00056654675	0,00021109299	0,00062818592
0	-0,93986392	-2909,6284	-0,0012899941	-0,00049568492	-0,0002092353
0	-0,9404406	-2910,145	0,00019226773	0,0007483465	0,0013040627
0	-0,94097406	-2914,3816	-0,0018258664	-0,0011442956	-0,00086661766
0	-0,9419933	-2915,5454	0,00043567258	0,0010258866	0,0016351801
0	-0,94171464	-2916,0894	-0,0021806778	-0,0014740567	-0,0012204743
0	-0,94259977	-2917,825	0,00071637001	0,0013952468	0,002016759
0	-0,94456673	-2918,9487	-0,0023982627	-0,00163829	-0,0013744428
0	-0,9439677	-2920,5664	0,00075033499	0,0014829632	0,0020332353
0	-0,9436816	-2921,9143	-0,0023734199	-0,0016318711	-0,0013218528
0	-0,9449631	-2924,272	0,00077274378	0,0015289871	0,0021259934
0	-0,94458908	-2927,0671	-0,002542943	-0,0017806301	-0,0015255959
0	-0,9453088	-2929,4004	0,00085454388	0,0015853199	0,0021766443
0	-0,94598383	-2931,3027	-0,002648687	-0,0018301962	-0,0015942602
0	-0,94651878	-2932,4319	0,001146087	0,0019254149	0,0024874676
0	-0,94769597	-2932,5134	-0,002967241	-0,0022444811	-0,0019584396
0	-0,94821751	-2935,0432	0,001383428	0,0021396268	0,002707405
0	-0,947541	-2936,5347	-0,0029610572	-0,0021871242	-0,0019107042
0	-0,94867051	-2936,7268	0,0013263484	0,0020576231	0,0026665723
0	-0,94902962	-2939,0869	-0,0030523702	-0,00224714	-0,0019642471
0	-0,94936043	-2941,1704	0,0012470459	0,0020135771	0,0026149694
0	-0,94928592	-2942,4041	-0,0027046036	-0,0019200619	-0,0016979438
0	-0,94955862	-2944,2375	0,0010375435	0,0018617703	0,0024255107
0	-0,95066279	-2944,9883	-0,0027675049	-0,0020355273	-0,0017459294
0	-0,95147789	-2948,0854	0,0010297581	0,0017669674	0,0023552326
0	-0,95122457	-2949,3015	-0,002521452	-0,0017805259	-0,0015817826
0	-0,95159858	-2949,4741	0,00081529154	0,0016269091	0,0021704107
0	-0,95270872	-2951,7942	-0,0024374342	-0,0016726261	-0,0014320553
0	-0,95320344	-2953,2451	0,00084029796	0,0015682419	0,0021313103
0	-0,95381588	-2955,2305	-0,0022947718	-0,0015748771	-0,0013573187
0	-0,95442086	-2957,1311	0,00053427863	0,0011595014	0,0018204008
0	-0,9545967	-2957,1726	-0,0018153564	-0,0010228205	-0,00076566852
0	-0,95490664	-2960,2158	0,00020140037	0,00077426288	0,0013437549
0	-0,9559527	-2962,5542	-0,0015445648	-0,00076520944	-0,00046425368
0	-0,95543712	-2962,3301	-0,00016072788	0,00047115865	0,0010172375
0	-0,95652491	-2965,7505	-0,0011874553	-0,00031942545	-1,1383963e-05
0	-0,95585138	-2967,051	-0,0003512429	0,00029991323	0,0007778834
0	-0,95700473	-2969,9805	-0,001157808	-0,0003498228	-0,00010196221
0	-0,95836222	-2971,9404	-0,00051594363	0,00020684369	0,00066944014
0	-0,95770359	-2972,3545	-0,0010532243	-0,00018345134	0,00010252028
0	-0,95875114	-2975,6453	-0,0006770714	1,4807447e-05	0,00046353947
0	-0,95929056	-2978,3159	-0,0008517722	-5,5067649e-05	0,00033707294
0	-0,95957667	-2978,6035	-0,00075967296	-0,00010783595	0,00030740944
0	-0,95929205	-2979,353	-0,0004687724	0,00020692154	0,00070657261
0	-0,96041858	-2982,4546	-0,0013431258	-0,00054756284	-0,00025711342
0	-0,96137226	-2986,0542	-2,3880057e-06	0,00066006783	0,001210981
0	-0,96105188	-2988,3882	-0,0018587926	-0,0011213454	-0,0008791096
0	-0,96181631	-2989,0635	0,00054928689	0,0011296447	0,0016939775
0	-0,9624064	-2992,1885	-0,0022306596	-0,0014707849	-0,0012260989
0	-0,96248388	-2995,103	0,00074702862	0,0014518111	0,0020173388
0	-0,96346438	-2995,8867	-0,0023107629	-0,0016177834	-0,0013412505
0	-0,96439719	-2997,5125	0,00075363484	0,0014955981	0,0020215448
0	-0,96315891	-2997,5273	-0,0023259264	-0,0016448107	-0,0013732108
0	-0,96575618	-3002,145	0,00076541398	0,0015239228	0,0020664493
0	-0,96733421	-3003,6824	-0,0025675632	-0,0017387811	-0,0015361757
0	-0,9658128	-3003,2871	0,00095508725	0,0017035562	0,0023060732
0	-0,96606165	-3006,9543	-0,0026490483	-0,0018855352	-0,0016668946
0	-0,96789747	-3007,9839	0,0011652395	0,0019268894	0,0025138373
0	-0,96684843	-3009,0144	-0,0029131074	-0,0021464129	-0,0019511582
0	-0,96737295	-3013,0396	0,0014701878	0,0021855747	0,0027865409
0	-0,96907467	-3014,864	-0,003120339	-0,0023000217	-0,0020776566
0	-0,96875429	-3015,2944	0,0012517519	0,0020617391	0,0025909608
0	-0,96980035	-3019,3225	-0,0028828261	-0,0021247831	-0,001912699
0	-0,96968561	-3019,313	0,001297257	0,002020221	0,0026601432
0	-0,97099692	-3020,9456	-0,0027973715	-0,0019942464	-0,0018099491
0	-0,97101182	-3022,6885	0,0009466639	0,0017481887	0,0023294112
0	-0,97102821	-3027,3872	-0,0026286372	-0,0018716541	-0,0016417732
0	-0,97207278	-3030,1599	0,0010834684	0,0018416665	0,0024332902
0	-0,97201914	-3031,375	-0,0026411559	-0,0018918411	-0,0016714116
0	-0,97362399	-3033,2488	0,00089871255	0,0016371403	0,0022754786
0	-0,97403526	-3036,957	-0,0023817592	-0,001702658	-0,0014909352
0	-0,97368211	-3037,0581	0,00079259172	0,0014991601	0,0020462715
0	-0,97431093	-3038,8318	-0,0023165061	-0,0015533726	-0,001344334
0	-0,97474903	-3040,7073	0,00053268328	0,001198865	0,0017501635
0	-0,97564459	-3042,3726	-0,0018599755	-0,0010535495	-0,00083282869
0	-0,97695887	-3046,1599	0,00010420976	0,00072671915	0,0012431968
0	-0,97683519	-3044,9431	-0,0014864196	-0,00067098532	-0,00047164285
0	-0,9776473	-3046,6636	-0,00010208314	0,00045963161	0,0010270445
0	-0,97837001	-3049,4075	-0,0011770532	-0,00032092314	-7,1714167e-05
0	-0,97825825	-3048,4688	-0,00041178221	0,00022250882	0,00073733943
0	-0,97899586	-3050,5483	-0,0012512082	-0,00041680789	-0,00011857672
0	-0,97913593	-3051,104	-0,00045084953	0,00019926083	0,00067892071
0	-0,97960681	-3052,5869	-0,0010566192	-0,00013707773	0,0001463751
0	-0,97947419	-3056,5613	-0,00068547175	6,8722293e-05	0,00050457788
0	-0,9803772	-3056,5068	-0,00088400021	-2,593064e-05	0,00030274788
0	-0,98048747	-3058,3643	-0,00087516714	-0,00015665573	0,00024614856
0	-0,98161846	-3063,2666	-0,0002462471	0,00042586762	0,00084150722
0	-0,98142326	-3064,5681	-0,0014008534	-0,00060065853	-0,0003145315
0	-0,98298788	-3066,897	-3,8845574e-05	0,00064862613	0,0011438848
0	-0,98264217	-3066,9482	-0,0018552112	-0,0011412344	-0,00084025349
0	-0,98371506	-3067,7998	0,00057523698	0,0012056151	0,0017866929
0	-0,98436922	-3071,1724	-0,0021852949	-0,0014750544	-0,0012587516
0	-0,98426342	-3071,9988	0,00071604282	0,0013761829	0,0019759426
0	-0,98448992	-3073,3972	-0,0023570894	-0,0016386476	-0,0014230796
0	-0,98412335	-3075,4128	0,00075533963	0,0015146456	0,0021187603
0	-0,98606795	-3077,0757	-0,0024309091	-0,0016758679	-0,0014290003
0	-0,98686069	-3079,5886	0,00073095498	0,0014084587	0,0020162505
0	-0,98669976	-3080,0728	-0,0024542308	-0,0016904237	-0,0014099608
0	-0,98684132	-3081,3518	0,00094599783	0,0017310622	0,0023481396
0	-0,98773837	-3083,6824	-0,0026923635	-0,0019192807	-0,0017024418
0	-0,98825395	-3084,3252	0,0010986786	0,0019283743	0,002420618
0	-0,987795	-3084,5388	-0,0028971341	-0,0021273361	-0,0019080344
0	-0,98881572	-3086,9236	0,0013354976	0,0021023834	0,0026892642
0	-0,98960847	-3088,1499	-0,003154441	-0,0023663472	-0,0020664644
0	-0,99015087	-3091,9033	0,0014070041	0,0021098233	0,0027294373
0	-0,99058598	-3093,7998	-0,0028265165	-0,0020167595	-0,0018310441
0	-0,99101514	-3094,9465	0,0011215016	0,001910012	0,0025617939
0	-0,99225193	-3098,3518	-0,0028429409	-0,002100582	-0,0018647865
0	-0,99209547	-3099,0745	0,00099521433	0,0017371228	0,0023544445
0	-0,99291801	-3101,4417	-0,0025437784	-0,0017951882	-0,0015824107
0	-0,99259019	-3102,604	0,00098050805	0,0017572349	0,0023432211
0	-0,99251568	-3104,3013	-0,0025976487	-0,0018580521	-0,0016413752
0	-0,99406987	-3108,5574	0,00099134597	0,0017258291	0,00234348
0	-0,99354237	-3109,0955	-0,0025565024	-0,0017824916	-0,0015850669
0	-0,99471807	-3110,5754	0,00075002614	0,0014240996	0,0020102037
0	-0,99478811	-3113,303	-0,0021993883	-0,0014607805	-0,0012388978
0	-0,99672526	-3112,9653	0,0005623484	0,0011847591	0,0017850462
0	-0,99597573	-3113,4971	-0,0018616789	-0,0011915643	-0,00089203229
0	-0,99681765	-3115,9565	0,00010051015	0,00074805529	0,0013082313
0	-0,99738985	-3115,2471	-0,0014111286	-0,00060483802	-0,00028181894
0	-0,99841505	-3119,0725	-0,00012276658	0,00042373658	0,00093054748
0	-0,99817663	-3120,3704	-0,0012630314	-0,0004832838	-0,0002022009
0	-0,99817812	-3122,4563	-0,00044799369	0,00022030246	0,00070219365
0	-0,99901706	-3125,1121	-0,0011663971	-0,00026417896	-6,9108501e-06
0	-1,0000632	-3125,6912	-0,00046711197	0,0001986706	0,00064788235
0	-1,0003328	-3127,0127	-0,0010574217	-0,00019235638	7,2657131e-05
0	-1,0006175	-3128,3181	-0,00059963187	0,00017260478	0,00056218624
[truncated: 2,297 more rows]
