# Supplementary material for: Medial open wedge osteotomy yields comparable stability to lateral open wedge procedure on the distal femur
Source: PLoS One. 2024 Sep 25;19(9):e0310869. doi: 10.1371/journal.pone.0310869 (PMC11423964; doi:10.1371/journal.pone.0310869)
Supplement: S1 File — This file contains all raw data in csv format as it was stored on the testing machine. (ZIP) [file pone.0310869.s001.zip › Specimens/M6_Axial/specimen.dat]

MTS793|MPT|DEU|1|2|,|.|:|49|1|1|A
Datenerfassung						Zeit:	10,024414	Sec	06.12.2021 12:04:49
Laufzeit	Axial Z�hler	Axial Weg	Axial Kraft	Aux Input 1	Aux Input 2
Sec	segments	mm	N	V	V
0,010742188	0	-0,00023245811	10,452456	0,0036027597	0,003093058
0,020507813	0	-0,00059008598	10,219943	0,0013617211	0,0010612197
0,030273438	0	-0,00027418137	11,838153	0,0031214471	0,0027023759
0,040039063	0	-0,00023841858	11,508633	0,0016788198	0,0014428225
0,049804688	0	0,00025033951	11,670124	0,002993471	0,0024753711
0,059570313	0	-0,001335144	10,660551	0,0018628994	0,0016299791
0,069335938	0	-0,00014305115	11,149049	0,0028415069	0,0023638764
0,079101563	0	-0,00014901161	11,33781	0,001961526	0,0018051977
0,088867188	0	-0,00083446503	9,586997	0,0026503915	0,0022808318
0,098632813	0	-0,00056028366	9,6047115	0,0021095141	0,0018844915
0,10839844	0	-0,0012993813	10,728836	0,002441	0,0021043071
0,11816406	0	-0,0007390976	9,860136	0,0026053446	0,0022702061
0,12792969	0	-0,00087022781	10,580868	0,0018761259	0,0016034956
0,13769531	0	-0,00079274178	9,7198229	0,0030401428	0,0026514826
0,14746094	0	-0,0014781952	9,8041449	0,001137428	0,00088761997
0,15722656	0	0,0003695488	10,997113	0,0035964865	0,0032058172
0,16699219	0	-0,00088214874	10,207538	0,00075697346	0,00052910094
0,17675781	0	-0,0021517277	9,7222252	0,0037033309	0,0033394468
0,18652344	0	-0,0012099743	9,7025003	0,00079662842	0,00049270224
0,19628906	0	-0,0023245811	10,045823	0,0037259823	0,003363261
0,20605469	0	-0,00054240227	10,844227	0,00072643266	0,00044003187
0,21582031	0	-0,0024557114	9,2127733	0,0037722972	0,0033493983
0,22558594	0	-0,0012874603	9,7464771	0,00053079228	0,0003120405
0,23535156	0	-0,0011026859	10,383669	0,0038565928	0,0034914953
0,24511719	0	-0,00028014183	9,4195824	0,00038558763	0,0001354405
0,25488281	0	-0,0014781952	9,3344231	0,0042006359	0,0038842589
0,26464844	0	-0,0017821789	9,294692	-5,5338023e-06	-0,00020095293
0,27441406	0	-0,0017285347	9,1880751	0,0044309809	0,0040798923
0,28417969	0	-0,0013828278	9,80515	5,8066798e-05	-0,00022703491
0,29394531	0	-0,00041723251	8,4962883	0,004304572	0,0040635355
0,30371094	0	-0,001335144	8,546133	-2,8150389e-05	-0,00027478585
0,31347656	0	-0,00085830688	9,6391325	0,004150833	0,0038942557
0,32324219	0	-9,5367432e-05	8,7645645	0,0003065147	1,7934362e-05
0,33300781	0	-0,0024318695	9,326767	0,0040887981	0,0037838663
0,34277344	0	-0,0014662743	8,3456373	0,00024365581	-4,112022e-05
0,35253906	0	-0,0009894371	8,5939655	0,0040007788	0,0037137009
0,36230469	0	-0,0011205673	9,2859755	0,00041909894	0,00011222321
0,37207031	0	-0,00067353249	8,2973022	0,0038779615	0,003578071
0,38183594	0	-0,0011265278	7,863287	0,00058996229	0,00026438269
0,39160156	0	-0,001513958	8,3406639	0,0037830207	0,0034666113
0,40136719	0	-0,00056028366	7,9914184	0,00089815934	0,00063869898
0,41113281	0	-0,0014007092	8,9275646	0,0033155482	0,0029278116
0,42089844	0	-0,00028014183	7,6359696	0,0013873918	0,0011236561
0,43066406	0	-0,0012159348	7,7254324	0,0031265686	0,0027011167
0,44042969	0	-0,0011920929	9,0639105	0,0016081835	0,0013482568
0,45019531	0	-0,00057220459	7,8086367	0,0026526737	0,0023246829
0,45996094	0	-0,0012636185	7,6710062	0,0017498059	0,0015656597
0,46972656	0	-0,00040531158	7,1398168	0,0027823618	0,0023802947
0,47949219	0	-0,00019669533	7,232409	0,0017959141	0,0016459087
0,48925781	0	7,7486038e-05	7,9786777	0,0024847093	0,002160972
0,49902344	0	-0,0007390976	7,1280265	0,0020088325	0,0018769624
0,50878906	0	-0,0012814999	6,8374538	0,002214937	0,0019555816
0,51855469	0	-0,0016033649	7,8561902	0,0025096552	0,0021138014
0,52832031	0	-0,0013768673	7,0881844	0,0016673707	0,0013668247
0,53808594	0	-0,00067949295	7,4304452	0,0030104306	0,0026691237
0,54785156	0	-0,001180172	6,0112214	0,0011305257	0,00092654169
0,55761719	0	-0,0011265278	6,2762012	0,0035699322	0,0031778063
0,56738281	0	-0,0012040138	7,0258231	0,00076021272	0,00047395239
0,57714844	0	-0,0028967857	6,0876088	0,0037443421	0,0033710273
0,58691406	0	-0,00071525574	5,7891011	0,00069247064	0,00039383827
0,59667969	0	-0,0011742115	6,1927738	0,0036986824	0,0033217736
0,60644531	0	-0,0026166439	6,4196439	0,0006942834	0,00037517311
0,61621094	0	-0,0012636185	6,6473522	0,0037378487	0,0033257175
0,62597656	0	-0,0029563904	5,710814	0,00062728155	0,00034295314
0,63574219	0	-0,0020980835	5,0341153	0,0039340723	0,0035771476
0,64550781	0	-0,0015497208	6,3582883	0,0003745401	2,8190843e-05
0,65527344	0	-0,0021994114	5,3750911	0,004139198	0,0038126209
0,66503906	0	-0,0012695789	5,2753463	9,6811273e-05	-0,0001525518
0,67480469	0	-0,0030636787	5,2121468	0,0043419991	0,0040785912
0,68457031	0	-0,0028848648	5,1410122	-0,00012454839	-0,00041785504
0,69433594	0	-0,0011861324	5,7342277	0,0043418645	0,0040488709
0,70410156	0	-0,0033140182	4,6692228	0,00014611142	-8,8295783e-05
0,71386719	0	-0,0027000904	4,3683686	0,0042342953	0,0039535575
0,72363281	0	-0,0014960766	5,0831771	0,00017733182	-7,1996765e-05
0,73339844	0	-0,0016570091	4,470963	0,0039893109	0,0036693176
0,74316406	0	-0,0030398369	4,5414829	0,00039205421	0,00013887737
0,75292969	0	-0,001513958	3,8941762	0,0039672451	0,0036405334
0,76269531	0	-0,0020623207	3,662277	0,00033842778	6,4237975e-05
0,77246094	0	-0,0031709671	4,6669879	0,0039394922	0,0037336198
0,78222656	0	-0,0021636486	3,3651106	0,0005446779	0,00033882068
0,79199219	0	-0,0021517277	2,7864239	0,0037037972	0,0033246514
0,80175781	0	-0,0016868114	3,6778674	0,00085407356	0,00058671518
0,81152344	0	-0,0011742115	3,2719598	0,0034826759	0,0030165697
0,82128906	0	-0,0015854836	3,8334913	0,0013319217	0,0010594807
0,83105469	0	-0,0014305115	3,0653737	0,0028869333	0,002532017
0,84082031	0	-0,0012695789	2,8165989	0,0016498247	0,0014439987
0,85058594	0	-0,0013828278	3,4209342	0,0028789875	0,0024364407
0,86035156	0	-0,0017404556	2,0130537	0,0017898276	0,0016501838
0,87011719	0	-0,0014483929	2,2670255	0,0025897713	0,0022600512
0,87988281	0	-0,0024735928	2,0830147	0,0018541163	0,0015406717
0,88964844	0	-0,0015079975	1,8079765	0,002594413	0,0022163775
0,89941406	0	-0,0019609928	2,4520419	0,0020711711	0,0017997411
0,90917969	0	-0,0025570393	1,7873012	0,0021917683	0,0019462708
0,91894531	0	-0,0013828278	1,409389	0,0024672409	0,00216109
0,92871094	0	-0,0015377998	2,0026603	0,0017524369	0,0014364811
0,93847656	0	-0,0014066696	1,6510115	0,0031842629	0,0027472773
0,94824219	0	-0,00066757202	1,7575734	0,0011622539	0,00085374311
0,95800781	0	-0,0014483929	1,2680143	0,0034780339	0,0030918813
0,96777344	0	-0,0014543533	0,99856406	0,00083689566	0,00047444715
0,97753906	0	-0,0023663044	2,0225532	0,0037255893	0,0033464453
0,98730469	0	-0,0022292137	0,64982104	0,00067666377	0,00040070037
0,99707031	0	-0,0019848347	0,48492104	0,0036982631	0,0033381863
1,0068359	0	-0,0016987324	1,2625382	0,00089031964	0,00049510505
1,0166016	0	-0,0020742416	0,38551167	0,0037785743	0,0034501492
1,0263672	0	-0,0026762486	0,78191984	0,00069432997	0,00031218544
1,0361328	0	-0,0019073486	-0,31610951	0,0038646543	0,0034933498
1,0458984	0	-0,0029325485	-0,27900562	0,00036473837	6,6747307e-05
1,0556641	0	-0,0013887882	0,42742118	0,0041684657	0,003912448
1,0654297	0	-0,002104044	-0,88015568	6,3260086e-05	-0,00025550631
1,0751953	0	-0,0025391579	-0,31169504	0,0042955624	0,0040403041
1,0849609	0	-0,0035822392	-0,28353184	4,3218897e-05	-0,00019526313
1,0947266	0	-0,0019431114	-0,56220222	0,0044083311	0,0041345106
1,1044922	0	-0,0023782253	0,00027939677	3,8700528e-05	-0,00026585796
1,1142578	0	-0,0031113625	-1,4647096	0,0040525626	0,0037809236
1,1240234	0	-0,0024318695	-1,7794781	0,00027371716	-6,7797664e-05
1,1337891	0	-0,0023543835	-0,78247857	0,0041471696	0,0038951815
1,1435547	0	-0,0023126602	-1,5832856	0,0003147524	2,6404741e-05
1,1533203	0	-0,0034213066	-1,5432761	0,0039449367	0,0036123844
1,1630859	0	-0,003516674	-2,0942464	0,00048893981	0,00020152598
1,1728516	0	-0,0025868416	-2,0052865	0,0039032176	0,0035384479
1,1826172	0	-0,0032782555	-1,2296252	0,00055844488	0,00025546731
1,1923828	0	-0,0039756298	-1,9695237	0,0036825296	0,0033165321
1,2021484	0	-0,0033080578	-2,4322047	0,00096444623	0,00066565291
1,2119141	0	-0,0032365322	-1,872126	0,0034071812	0,0029556861
1,2216797	0	-0,003272295	-2,6179478	0,0013180239	0,0010544991
1,2314453	0	-0,0044882298	-2,0827911	0,0030326836	0,0025797556
1,2412109	0	-0,0027000904	-3,2704511	0,0017233917	0,0015140118
1,2509766	0	-0,0028729439	-3,1544454	0,0027410251	0,0023379549
1,2607422	0	-0,0032305717	-2,2385828	0,0017126928	0,0015153531
1,2705078	0	-0,0024974346	-3,1940081	0,00265187	0,0022835981
1,2802734	0	-0,0030517578	-3,3283978	0,0019593472	0,0017032108
1,2900391	0	-0,0034749508	-3,0218997	0,0025496662	0,0022348505
1,2998047	0	-0,0023126602	-3,0190496	0,0020539726	0,0018284494
1,3095703	0	-0,0041246414	-2,8421357	0,0021964819	0,0018907846
1,3193359	0	-0,0031113625	-3,9750896	0,0026288428	0,0022008393
1,3291016	0	-0,0024199486	-4,1136703	0,0016572886	0,0014680279
1,3388672	0	-0,0026762486	-3,3478997	0,0029662703	0,0026455617
1,3486328	0	-0,0030517578	-3,9279833	0,0010185975	0,0007645975
1,3583984	0	-0,0029206276	-3,9209983	0,003629911	0,0031588366
1,3681641	0	-0,0040650368	-4,8262997	0,00081458234	0,00051873125
1,3779297	0	-0,0026762486	-4,6686082	0,0036811475	0,0033085281
1,3876953	0	-0,0041127205	-4,5002437	0,0007245774	0,00041792635
1,3974609	0	-0,0032126904	-5,1559319	0,0037086743	0,0033926582
1,4072266	0	-0,0028312206	-5,5864267	0,00063415978	0,00037414342
1,4169922	0	-0,0022351742	-4,2747707	0,0037181794	0,0033232982
1,4267578	0	-0,0026464462	-5,39504	0,00053045177	0,00025183806
1,4365234	0	-0,0024139881	-4,6597795	0,0039549163	0,0036071506
1,4462891	0	-0,0038921833	-4,9643221	0,0004470245	0,00013011042
1,4560547	0	-0,0035703182	-5,4053774	0,0040891245	0,0038647049
1,4658203	0	-0,0029802322	-4,4398942	7,2411203e-05	-0,00017519837
1,4755859	0	-0,0037133694	-5,6663899	0,004483833	0,0041873525
1,4853516	0	-0,0018954277	-5,4410844	-9,0357207e-05	-0,0003428731
1,4951172	0	-0,0028192997	-5,3437986	0,0042063491	0,0039370111
1,5048828	0	-0,003194809	-5,8138556	6,1824685e-05	-0,00015344005
1,5146484	0	-0,002771616	-5,2608175	0,0042214906	0,0039655352
1,5244141	0	-0,0036597252	-5,837213	0,00032633558	2,1059241e-05
1,5341797	0	-0,0042796135	-6,6833944	0,0039313342	0,0036794825
1,5439453	0	-0,0028669834	-5,5138392	0,00029518822	4,6575442e-05
1,5537109	0	-0,0033259392	-6,3244252	0,0040426562	0,0037354354
1,5634766	0	-0,0043570995	-6,2663107	0,00028646959	4,7044014e-05
1,5732422	0	-0,0025689602	-6,3734317	0,0038996818	0,0036299515
1,5830078	0	-0,0035703182	-6,4518862	0,00060785766	0,00031488918
1,5927734	0	-0,0038266182	-6,0757065	0,003680398	0,0033244309
1,6025391	0	-0,0028014183	-7,0128031	0,0009125279	0,00061835395
1,6123047	0	-0,0038444996	-7,2454848	0,003302196	0,0029490008
1,6220703	0	-0,0028967857	-7,1754122	0,0013520427	0,00115147
1,6318359	0	-0,0023186207	-7,7833233	0,0029790874	0,0025241466
1,6416016	0	-0,0024497509	-7,7595191	0,0016501896	0,0014293783
1,6513672	0	-0,0034630299	-8,0436096	0,0026391919	0,0023714574
1,6611328	0	-0,0035941601	-7,9384446	0,00182215	0,0016438221
1,6708984	0	-0,0031352043	-7,5865722	0,0027370162	0,0023609556
1,6806641	0	-0,0024139881	-8,5364656	0,0018396485	0,0016593607
1,6904297	0	-0,0040173531	-8,3890553	0,0025363392	0,0021976263
1,7001953	0	-0,0034213066	-7,5999832	0,0019572987	0,001799038
1,7099609	0	-0,003528595	-7,604845	0,0021596414	0,0019501308
1,7197266	0	-0,0029146671	-7,6716208	0,0025482846	0,0022418608
1,7294922	0	-0,0029444695	-8,1249142	0,0016210983	0,0013090995
1,7392578	0	-0,0036478043	-8,731596	0,0032006176	0,0026830481
1,7490234	0	-0,0044047832	-7,9865565	0,0012036099	0,00095979718
1,7587891	0	-0,0038802624	-9,2692118	0,0035420328	0,0031363319
1,7685547	0	-0,0029504299	-8,9032574	0,00073299656	0,00044499146
1,7783203	0	-0,0037372112	-8,4968472	0,0037196095	0,0034221723
1,7880859	0	-0,0037491322	-8,6036882	0,0006610062	0,00040679763
1,7978516	0	-0,0028610229	-8,3268061	0,0036942314	0,0034236214
1,8076172	0	-0,0035583973	-9,0832453	0,00056572637	0,0003902163
1,8173828	0	-0,0039935112	-8,8384933	0,0037682015	0,0034193383
1,8271484	0	-0,0035226345	-8,1429634	0,00068288308	0,0003923077
1,8369141	0	-0,0045835972	-8,9797564	0,0039307554	0,0035848203
1,8466797	0	-0,0028192997	-8,4751101	0,00026057271	-6,6508946e-05
1,8564453	0	-0,0046372414	-8,5833483	0,0041352627	0,003864127
1,8662109	0	-0,0034928322	-8,9237652	0,00012814475	-0,00017049199
1,8759766	0	-0,0030517578	-8,2592478	0,0043143397	0,0040569622
1,8857422	0	-0,0038325787	-9,2384777	-0,00015846628	-0,00032273005
1,8955078	0	-0,0031590462	-9,1977415	0,004391667	0,0041469326
1,9052734	0	-0,0044226646	-8,9116955	0,00013683282	-0,000120482
1,9150391	0	-0,003862381	-8,892808	0,0040748054	0,003834985
1,9248047	0	-0,002682209	-8,7066183	0,00017330167	-5,4509728e-05
1,9345703	0	-0,0038802624	-9,2649651	0,0040724091	0,0038194263
1,9443359	0	-0,0039517879	-9,016469	0,00036336613	0,00011509954
1,9541016	0	-0,0035405159	-8,2413664	0,0039076256	0,0036278828
1,9638672	0	-0,0034928322	-9,5645895	0,0004753127	0,00020192412
1,9736328	0	-0,0027120113	-8,8976698	0,0039532841	0,0036325008
1,9833984	0	-0,003606081	-8,5272455	0,00056202058	0,00022413558
1,9931641	0	-0,0030040741	-8,8093243	0,0037111267	0,0033680093
2,0029297	0	-0,0035881996	-8,5120459	0,00096443691	0,00069942675
2,0126953	0	-0,0038504601	-9,0420055	0,0033936198	0,0029477905
2,0224609	0	-0,0033020973	-9,1625376	0,0014395504	0,0011469197
2,0322266	1	-0,0041127205	-8,2275085	0,0029119325	0,0026070797
2,0419922	1	-0,0029802322	-9,1460533	0,0017086	0,0015649305
2,0517578	1	-0,0022411346	-8,9425964	0,0028076742	0,0023837674
2,0615234	1	-0,0037372112	-8,3892794	0,0017793388	0,0015766862
2,0712891	1	-0,0027537346	-8,9290733	0,0026364014	0,0022521531
2,0810547	1	-0,0031769276	-8,5678692	0,0018016841	0,0016438682
2,0908203	1	-0,0031113625	-9,1229753	0,0025019972	0,0021776995
2,1005859	1	-0,0036418438	-9,8693562	0,0020966255	0,0018288484
2,1103516	1	-0,003105402	-8,6936541	0,0022416869	0,0019695661
2,1201172	1	-0,0041604042	-9,5009432	0,0024566636	0,002222999
2,1298828	1	-0,0026881695	-9,6926098	0,0016055754	0,0014556845
2,1396484	1	-0,0024914742	-10,187923	0,0031681189	0,0027783103
2,1494141	1	-0,0030755997	-10,666642	0,0010694682	0,0007733432
2,1591797	1	-0,0036776066	-10,291692	0,0035149846	0,0030830503
2,1689453	1	-0,0038564205	-11,331048	0,00076684781	0,00051745679
2,1787109	1	-0,0037491322	-11,315569	0,0037096308	0,0034033842
2,1884766	1	-0,0041723251	-11,27081	0,00068679382	0,00045063265
2,1982422	1	-0,0042259693	-12,026634	0,0037079314	0,0033365239
2,2080078	1	-0,0044465065	-11,86492	0,00070414029	0,00040813291
2,2177734	1	-0,0041544437	-12,73591	0,0037625707	0,0034464805
2,2275391	1	-0,0052273273	-13,532806	0,00055196043	0,00023457018
2,2373047	1	-0,0045001507	-13,237875	0,0038404367	0,0035409334
2,2470703	1	-0,0043392181	-14,491808	0,00040900093	8,8029483e-05
2,2568359	1	-0,0044047832	-14,031809	0,0041280473	0,0038759029
2,2666016	1	-0,0040948391	-14,661848	3,5049452e-05	-0,00021748972
2,2763672	1	-0,0051617622	-15,404485	0,0043289741	0,0041226624
2,2861328	1	-0,004196167	-15,688017	3,6682177e-05	-0,00027304777
2,2958984	1	-0,0043690205	-17,061253	0,0042861686	0,0040579834
2,3056641	1	-0,0050485134	-17,570761	7,9194433e-06	-0,00025403511
2,3154297	1	-0,0049114227	-16,897861	0,004118613	0,0038516698
2,3251953	1	-0,0061869621	-18,356201	0,00036422149	0,00010233256
2,3349609	1	-0,0055491924	-18,44706	0,0040569529	0,003778768
2,3447266	1	-0,0057697296	-19,360968	0,00022438791	-3,8697035e-05
2,3544922	1	-0,0042259693	-20,090361	0,00398708	0,0037669027
2,3642578	1	-0,0059008598	-19,972567	0,00031282732	0,00016821985
2,3740234	1	-0,0059068203	-21,330938	0,0038193734	0,0035602232
2,3837891	1	-0,0056445599	-21,550488	0,00058322225	0,00033600401
2,3935547	1	-0,0054717064	-21,520815	0,0037431654	0,0034269439
2,4033203	1	-0,0055849552	-23,145731	0,00094010658	0,00065620407
2,4130859	1	-0,0061571598	-23,263357	0,0032679152	0,0029510008
2,4228516	1	-0,0053107738	-24,659447	0,0014106637	0,0011971708
2,4326172	1	-0,0070571899	-24,856926	0,0030739869	0,0025760035
2,4423828	1	-0,0061452389	-24,971533	0,0015939591	0,001395012
2,4521484	1	-0,0062346458	-26,685074	0,0026684017	0,0022977621
2,4619141	1	-0,0060737133	-26,708879	0,0017820861	0,0015832195
2,4716797	1	-0,0061452389	-27,500242	0,0027390809	0,0023148472
2,4814453	1	-0,0062346458	-28,683319	0,0018269244	0,0017127057
2,4912109	1	-0,0057399273	-28,645546	0,0025266157	0,0021986249
2,5009766	1	-0,0069439411	-30,321255	0,0021069315	0,0019391815
2,5107422	1	-0,007134676	-30,385014	0,0022080026	0,0018837962
2,5205078	1	-0,006967783	-30,887928	0,0025271024	0,0020929435
2,5302734	1	-0,0065743923	-32,571629	0,0016373965	0,0013863057
2,5400391	1	-0,0067830086	-33,05426	0,0030954971	0,0027125927
2,5498047	1	-0,0061035156	-33,911282	0,0010758773	0,00084340136
2,5595703	1	-0,0069022179	-35,162922	0,0036068847	0,0031945107
2,5693359	1	-0,0075399876	-34,623405	0,00075781299	0,00043710606
2,5791016	1	-0,0078260899	-36,40691	0,0037164546	0,0033182134
2,5888672	1	-0,0083863735	-37,199165	0,00074000622	0,00045698253
2,5986328	1	-0,0080168247	-37,58736	0,003676903	0,0033078624
2,6083984	1	-0,0077068806	-39,192719	0,00064754556	0,00041148887
2,6181641	1	-0,0076234341	-40,29002	0,003727051	0,0033326058
2,6279297	1	-0,0086009502	-41,009747	0,00058406021	0,0002825266
2,6376953	1	-0,007724762	-41,574799	0,0039652348	0,0036283198
2,6474609	1	-0,008392334	-41,85157	0,00030472496	4,9329246e-05
2,6572266	1	-0,0089287758	-43,830814	0,0041156155	0,0038670625
2,6669922	1	-0,010091066	-43,870827	8,4049825e-05	-0,00013504701
2,6767578	1	-0,0085651875	-44,559258	0,0043748925	0,0040731844
2,6865234	1	-0,0098526478	-45,999046	-7,9075398e-05	-0,00039021776
2,6962891	1	-0,0095367432	-46,415405	0,0043090247	0,004089409
2,7060547	1	-0,009393692	-48,010647	0,00015800411	-6,6394859e-05
2,7158203	1	-0,0083327293	-48,85247	0,0041732118	0,0039506275
2,7255859	1	-0,0082433224	-49,328896	0,00017396829	-0,00010889722
2,7353516	1	-0,009560585	-50,716103	0,0039698384	0,0036832877
2,7451172	1	-0,0099003315	-51,392635	0,0004261086	0,00014978839
2,7548828	1	-0,0094115734	-51,814579	0,0039388039	0,0036455598
2,7646484	1	-0,0083088875	-53,186417	0,0003375618	9,2792325e-05
2,7744141	1	-0,0096917152	-53,487217	0,0040084948	0,0037493652
2,7841797	1	-0,0097155571	-55,326542	0,00056893262	0,00028031413
2,7939453	1	-0,010854006	-56,253242	0,0036886837	0,0032664146
2,8037109	1	-0,0099122524	-56,970844	0,00086179498	0,0006252341
2,8134766	1	-0,010162592	-58,678741	0,0034091861	0,0029977148
2,8232422	1	-0,011450052	-58,887508	0,001340868	0,0011303122
2,8330078	1	-0,011354685	-59,969612	0,00283765	0,0024556946
2,8427734	1	-0,010550022	-61,248241	0,0017178631	0,0014909748
2,8525391	1	-0,012016296	-61,348042	0,002835081	0,0024535784
2,8623047	1	-0,011819601	-63,222511	0,0018066786	0,0016435202
2,8720703	1	-0,010627508	-64,047066	0,002596447	0,0022159419
2,8818359	1	-0,010883808	-64,576355	0,0018271573	0,0016631453
2,8916016	1	-0,012117624	-66,093544	0,0026153594	0,0022112513
2,9013672	1	-0,012212992	-66,394791	0,0020306441	0,0017982494
2,9111328	1	-0,011599064	-68,049767	0,0021297322	0,0019375742
2,9208984	1	-0,01154542	-68,957916	0,002439284	0,0022329218
2,9306641	1	-0,011765957	-68,912041	0,0017303143	0,0014582821
2,9404297	1	-0,011247396	-70,888885	0,0031968171	0,0027890673
2,9501953	1	-0,01232028	-71,357155	0,0010726012	0,00077953533
2,9599609	1	-0,011867285	-72,192612	0,0035272429	0,003140938
2,9697266	1	-0,01257062	-73,687492	0,0007204595	0,00044056069
2,9794922	1	-0,012600422	-74,156036	0,0037031835	0,0033402718
2,9892578	1	-0,012791157	-75,753464	0,00070659735	0,00035226985
2,9990234	1	-0,013792515	-76,395569	0,0037216712	0,0033413984
3,0087891	1	-0,012767315	-76,707939	0,000706508	0,00045595807
3,0185547	1	-0,013387203	-78,642479	0,0038082753	0,0034654299
3,0283203	1	-0,014203787	-79,40696	0,00057431258	0,00028232665
3,0380859	1	-0,013661385	-80,238396	0,0039840629	0,003692416
3,0478516	1	-0,014847517	-81,506294	0,00028063034	7,8426674e-05
3,0576172	1	-0,013381243	-81,993568	0,0042186924	0,0039317179
3,0673828	1	-0,014823675	-83,650391	2,1457963e-05	-0,00019093452
3,0771484	1	-0,016194582	-84,355698	0,0042654006	0,0040659187
3,0869141	1	-0,015348196	-84,831345	3,6311103e-05	-0,00020337553
3,0966797	1	-0,015312433	-86,408707	0,0043399753	0,0041093719
3,1064453	1	-0,016051531	-87,081154	2,4896581e-05	-0,00019157858
3,1162109	1	-0,016278028	-88,096146	0,0041004531	0,0038648003
3,1259766	1	-0,016921759	-88,941154	0,00025861547	-2,1368905e-05
3,1357422	1	-0,015747547	-89,784874	0,0041783936	0,0038587875
3,1455078	1	-0,016188622	-91,31424	0,00024318171	3,4164696e-05
3,1552734	1	-0,015759468	-91,958031	0,0038852026	0,0036160112
3,1650391	1	-0,017172098	-92,812416	0,00050867919	0,00017752289
3,1748047	1	-0,016438961	-94,279137	0,0038700646	0,003581973
3,1845703	1	-0,016450882	-94,557701	0,00052896317	0,00024400884
3,1943359	1	-0,018888712	-95,821411	0,0036855158	0,0033714031
3,2041016	1	-0,017857552	-96,278053	0,0009098578	0,00071781367
3,2138672	1	-0,017285347	-96,596069	0,0032946046	0,0028817367
3,2236328	1	-0,01642704	-98,552185	0,0013619629	0,0010592979
3,2333984	1	-0,016617775	-99,276886	0,0030302033	0,0025999863
3,2431641	1	-0,018125772	-99,060524	0,0017310239	0,0015616424
3,2529297	1	-0,018584728	-100,81759	0,0026716301	0,0023182724
3,2626953	1	-0,016784668	-100,97601	0,0017324068	0,0015306216
3,2724609	1	-0,018572807	-102,69872	0,0026670881	0,0022665628
3,2822266	1	-0,01847744	-103,57149	0,0019006178	0,0017576931
3,2919922	1	-0,018131733	-104,10726	0,0024833076	0,0021914779
3,3017578	1	-0,017404556	-105,48151	0,0020513404	0,0018708894
3,3115234	1	-0,017333031	-106,68531	0,0022599481	0,0019341905
3,3212891	1	-0,018846989	-107,02238	0,0025974265	0,0022241215
3,3310547	1	-0,018703938	-107,52183	0,001625289	0,0014544521
3,3408203	1	-0,018936396	-108,01709	0,0029773666	0,0026508584
3,3505859	1	-0,018537045	-109,43652	0,0010846907	0,00081471691
3,3603516	1	-0,019139051	-109,69939	0,0036401304	0,0032478552
3,3701172	1	-0,019240379	-110,08289	0,00073339627	0,00046015834
3,3798828	1	-0,019997358	-111,95378	0,0037389321	0,0033439691
3,3896484	1	-0,019448996	-112,10745	0,00073867978	0,00049214606
3,3994141	1	-0,018215179	-113,22241	0,0037030419	0,0033423225
3,4091797	1	-0,019323826	-113,63721	0,00075577828	0,00044069806
3,4189453	1	-0,018334389	-114,19852	0,0036714158	0,0033003627
3,4287109	1	-0,01963377	-115,44653	0,00053672004	0,00026835885
3,4384766	1	-0,019073486	-116,1791	0,0039718086	0,0036802969
3,4482422	1	-0,019657612	-116,57294	0,00029829476	6,7764486e-05
3,4580078	1	-0,019836426	-117,82022	0,0040840069	0,0038465671
3,4677734	1	-0,019794703	-117,59776	3,4071272e-05	-0,0002050749
3,4775391	1	-0,02092123	-119,27342	0,0044071805	0,0041172039
3,4873047	1	-0,020492077	-119,35725	-4,908361e-05	-0,00031823496
3,4970703	1	-0,020617247	-119,48845	0,0042302697	0,0039792252
3,5068359	1	-0,021278858	-120,95847	4,4908375e-05	-0,00017974729
3,5166016	1	-0,0202775	-121,15829	0,0042071464	0,0039417176
3,5263672	1	-0,020623207	-121,74525	0,00025129964	-3,2220851e-06
3,5361328	1	-0,021249056	-122,18412	0,0039467327	0,0036628188
3,5458984	1	-0,020933151	-122,65697	0,00032648473	8,5311476e-05
3,5556641	1	-0,021839142	-123,91817	0,0040022116	0,0037465082
3,5654297	1	-0,021702051	-124,15778	0,00038714716	0,00010273943
3,5751953	1	-0,021338463	-123,95041	0,0038970858	0,0035997124
3,5849609	1	-0,021761656	-125,56794	0,00059155852	0,00033617194
3,5947266	1	-0,021779537	-125,56123	0,0036942249	0,0033598447
3,6044922	1	-0,022041798	-126,44649	0,00091996888	0,00060847815
3,6142578	1	-0,022023916	-126,7736	0,0032381173	0,0029571741
3,6240234	1	-0,022900105	-126,56641	0,0014017981	0,0011289071
3,6337891	1	-0,022774935	-127,53741	0,0029350785	0,0024939231
3,6435547	1	-0,022566319	-128,26384	0,0016448374	0,001406118
3,6533203	1	-0,022763014	-127,69064	0,0026751957	0,0023177017
3,6630859	1	-0,023180246	-128,96837	0,0018556304	0,0016832363
3,6728516	1	-0,022345781	-129,00151	0,0026939167	0,0023703747
3,6826172	1	-0,023007393	-129,97913	0,0018585244	0,0016282278
3,6923828	1	-0,023621321	-129,57903	0,0024849861	0,0021657287
3,7021484	1	-0,022983551	-129,63774	0,0020487541	0,0018509785
3,7119141	1	-0,024580956	-131,37805	0,0021593687	0,0019741768
3,7216797	1	-0,02347827	-131,27055	0,0025044456	0,0022082238
3,7314453	1	-0,02450943	-131,49786	0,0016498968	0,0012873923
3,7412109	1	-0,023311377	-131,72038	0,00321401	0,0027267612
3,7509766	1	-0,02438426	-131,50909	0,0011437552	0,00090093352
3,7607422	1	-0,023126602	-133,07004	0,0035384726	0,0031325866
3,7705078	1	-0,024324656	-132,5993	0,00070292648	0,00046410278
3,7802734	1	-0,023633242	-132,13054	0,0037279809	0,0033357525
3,7900391	1	-0,02322197	-133,55188	0,00065369648	0,00041057501
3,7998047	1	-0,023531914	-133,27283	0,0036575734	0,0032989336
3,8095703	1	-0,023585558	-133,49265	0,00068159279	0,0003801164
3,8193359	1	-0,022304058	-133,1743	0,0037687351	0,0034052157
3,8291016	1	-0,023138523	-133,10027	0,00069450849	0,00034418888
3,8388672	1	-0,023657084	-135,02933	0,0038710802	0,0035835337
3,8486328	1	-0,02270937	-134,45479	0,00023474815	-4,7526264e-05
3,8583984	1	-0,023329258	-133,81267	0,0041801804	0,0039298148
3,8681641	1	-0,024032593	-134,82632	4,6233763e-05	-0,0001837642
3,8779297	1	-0,022310019	-134,69456	0,0042953165	0,0039941301
3,8876953	1	-0,025111437	-135,04514	-3,2850658e-05	-0,00029141986
3,8974609	1	-0,024491549	-134,6808	0,0044132909	0,0041414071
3,9072266	1	-0,023669004	-134,4631	0,00011924159	-0,00017393089
3,9169922	1	-0,023561716	-135,73692	0,0040724627	0,0038400628
3,9267578	1	-0,022220612	-135,13304	0,00018362131	-9,3319977e-05
3,9365234	1	-0,022721291	-134,69495	0,0040750396	0,0038155424
3,9462891	1	-0,024247169	-134,99095	0,00035867328	9,8684686e-05
3,9560547	1	-0,02348423	-134,71809	0,0039138389	0,0036278728
3,9658203	1	-0,02284646	-134,9368	0,00042445143	0,00020093081
3,9755859	1	-0,023496151	-135,02809	0,0039217444	0,0035734414
3,9853516	1	-0,024789572	-134,09711	0,00051720988	0,00022625725
3,9951172	1	-0,023448467	-135,10767	0,003652188	0,0033654144
4,0048828	1	-0,023031235	-134,79016	0,00097309169	0,00069220579
4,0146484	1	-0,0243783	-134,60078	0,0033905879	0,0029189643
4,0244141	2	-0,023883581	-134,4155	0,00139297	0,0010664305
4,0341797	2	-0,024205446	-134,26077	0,0028974565	0,0025611171
4,0439453	2	-0,023680925	-135,1869	0,0017420468	0,001521408
4,0537109	2	-0,022780895	-134,28084	0,0029515068	0,0024617382
4,0634766	2	-0,023978949	-133,22968	0,0017719467	0,0015760389
4,0732422	2	-0,023305416	-134,05786	0,0026059032	0,0022706387
4,0830078	2	-0,023901463	-133,09529	0,0018299031	0,0016698984
4,0927734	2	-0,022816658	-133,44287	0,0024775842	0,0021681418
4,1025391	2	-0,024521351	-133,20801	0,0021041229	0,001854878
4,1123047	2	-0,023680925	-131,89998	0,00226892	0,0018941134
4,1220703	2	-0,023806095	-132,97163	0,0024669874	0,002188548
4,1318359	2	-0,023269653	-132,51208	0,0016160393	0,0014269374
4,1416016	2	-0,024217367	-131,90836	0,0031181497	0,0027593912
4,1513672	2	-0,023430586	-131,78128	0,0010247679	0,00066909561
4,1611328	2	-0,02450943	-131,23659	0,0035220787	0,0031078567
4,1708984	2	-0,023400784	-132,01738	0,00077270379	0,00050017727
4,1806641	2	-0,022345781	-131,00255	0,0036720969	0,0033417512
4,1904297	2	-0,022977591	-130,00923	0,00071594841	0,00040738058
4,2001953	2	-0,0233531	-130,44839	0,0037059113	0,0033667416
4,2099609	2	-0,023877621	-129,73857	0,00076152966	0,00048792193
4,2197266	2	-0,023722649	-129,1217	0,003734163	0,0034057759
4,2294922	2	-0,023555756	-128,67361	0,00056580378	0,00020284671
4,2392578	2	-0,022470951	-127,87309	0,0038541642	0,0035334108
4,2490234	2	-0,02335906	-128,50922	0,00038224331	8,4629864e-05
4,2587891	2	-0,022244453	-127,82	0,0041670622	0,0039238255
4,2685547	2	-0,023436546	-126,78249	3,1095115e-05	-0,00029532006
4,2783203	2	-0,02348423	-126,52829	0,0044100219	0,0041055116
4,2880859	2	-0,023496151	-126,08483	6,9875387e-05	-0,00025874033
4,2978516	2	-0,023454428	-126,13484	0,0042203572	0,0039906627
4,3076172	2	-0,022804737	-125,21815	2,7856149e-05	-0,00019483705
4,3173828	2	-0,02361536	-124,14956	0,0041710725	0,0038947987
4,3271484	2	-0,022542477	-125,01218	0,00032729673	0,00010760763
4,3369141	2	-0,022882223	-123,61525	0,0040610912	0,003798164
4,3466797	2	-0,022161007	-122,79572	0,00023831861	1,0835938e-05
4,3564453	2	-0,021350384	-122,24883	0,0040081777	0,0037298466
4,3662109	2	-0,021487474	-121,54883	0,00036048426	4,9833907e-05
4,3759766	2	-0,022411346	-121,58442	0,003849678	0,003540759
4,3857422	2	-0,022667646	-120,13715	0,00062202814	0,00038406637
4,3955078	2	-0,021255016	-118,99962	0,0037208647	0,0033798614
4,4052734	2	-0,02092123	-120,12155	0,00092813134	0,00060201157
4,4150391	2	-0,022256374	-119,10154	0,0032781572	0,0029449712
4,4248047	2	-0,021862984	-117,90276	0,0014294297	0,0012017605
4,4345703	2	-0,021213293	-116,79685	0,0030343863	0,0025146988
4,4443359	2	-0,020849705	-115,96716	0,0016229828	0,0013650691
4,4541016	2	-0,021028519	-116,53606	0,0027031519	0,0023213881
4,4638672	2	-0,020992756	-115,51396	0,0017662937	0,0015710932
4,4736328	2	-0,0205338	-113,96349	0,002674534	0,0023428493
4,4833984	2	-0,022286177	-114,37649	0,0018590023	0,0016893186
4,4931641	2	-0,020194054	-113,75277	0,0025449893	0,0022306039
4,5029297	2	-0,019562244	-112,59093	0,0020601028	0,0018389606
4,5126953	2	-0,019806623	-111,75167	0,0020731809	0,0018647346
4,5224609	2	-0,020188093	-110,30215	0,0025685257	0,0022222488
4,5322266	2	-0,019806623	-110,72523	0,0016707996	0,0012952531
4,5419922	2	-0,019311905	-108,72793	0,0031318453	0,0026774406
4,5517578	2	-0,019186735	-107,92912	0,0010635437	0,0008318419
4,5615234	2	-0,018799305	-107,62102	0,0036018377	0,0031802494
4,5712891	2	-0,019490719	-106,97387	0,0007961932	0,00048611226
4,5810547	2	-0,019711256	-106,15127	0,0037218449	0,0033432019
4,5908203	2	-0,019067526	-105,10029	0,00066542707	0,00038026657
4,6005859	2	-0,020265579	-103,45621	0,0037272035	0,0033301916
4,6103516	2	-0,019085407	-104,09184	0,00065711548	0,00037106773
4,6201172	2	-0,019848347	-103,25952	0,0037322387	0,0034019451
4,6298828	2	-0,019395351	-101,83572	0,00062511157	0,00033384247
4,6396484	2	-0,019329786	-101,18058	0,0039197356	0,0036368517
4,6494141	2	-0,018775463	-100,00829	0,00028676877	4,3766922e-05
4,6591797	2	-0,019305944	-99,905022	0,0041020443	0,0038869411
4,6689453	2	-0,018060207	-98,430199	4,5281777e-05	-0,00022545253
4,6787109	2	-0,018340349	-96,389091	0,0044081551	0,0041581858
4,6884766	2	-0,018012524	-96,772202	-0,00015277183	-0,00040631508
4,6982422	2	-0,018292665	-95,611748	0,0043606856	0,0040807733
4,7080078	2	-0,018769503	-94,681587	0,00020180654	-4,9709924e-05
4,7177734	2	-0,017488003	-93,507561	0,0041404185	0,0038802049
4,7275391	2	-0,018209219	-92,305763	0,00015319063	-8,4632193e-05
4,7373047	2	-0,017613173	-92,958321	0,0039747707	0,003765302
4,7470703	2	-0,016969442	-91,606377	0,00041916137	0,00017320039
4,7568359	2	-0,017172098	-89,746101	0,0039103837	0,003629294
4,7666016	2	-0,017178059	-89,551804	0,00035759338	0,00015705125
4,7763672	2	-0,016641617	-88,526146	0,0039020993	0,0037186232
4,7861328	2	-0,017058849	-88,244843	0,00052735908	0,00036757003
4,7958984	2	-0,016838312	-86,325272	0,0036814287	0,0033297907
4,8056641	2	-0,017476082	-84,534508	0,00093830138	0,00071014802
4,8154297	2	-0,016230345	-85,307213	0,0034603532	0,0030094055
4,8251953	2	-0,015687943	-83,968285	0,0013421918	0,0011160285
4,8349609	2	-0,015026331	-82,272797	0,0028321187	0,0025018281
4,8447266	2	-0,017112494	-81,170189	0,0017456828	0,0015271199
4,8544922	2	-0,016349554	-80,385582	0,0028619745	0,0024130372
4,8642578	2	-0,015628338	-80,75975	0,0017549823	0,0016037279
4,8740234	2	-0,015550852	-78,779945	0,0026432902	0,0022509568
4,8837891	2	-0,016921759	-76,97683	0,0018425358	0,0016911722
4,8935547	2	-0,01604557	-77,540985	0,0025449474	0,0021905059
4,9033203	2	-0,015407801	-76,617134	0,0020380232	0,0017910568
4,9130859	2	-0,015044212	-75,355766	0,0021485258	0,001899713
4,9228516	2	-0,01616478	-74,052498	0,0025441356	0,0022599641
4,9326172	2	-0,01591444	-72,215187	0,0016803361	0,0014312513
4,9423828	2	-0,015544891	-72,703674	0,0032133434	0,0028222012
4,9521484	2	-0,014328957	-71,732437	0,0010470931	0,00078530924
4,9619141	2	-0,01514554	-69,289444	0,0035223323	0,0031315405
4,9716797	2	-0,015366077	-69,457207	0,00078032754	0,00050427305
4,9814453	2	-0,014436245	-68,194382	0,0036871235	0,0033097928
4,9912109	2	-0,014287233	-67,673813	0,00068680255	0,00046363071
5,0009766	2	-0,014549494	-65,995468	0,003730532	0,0033819212
5,0107422	2	-0,014472008	-64,39537	0,00067236222	0,0004263522
5,0205078	2	-0,01424551	-64,741928	0,0037729375	0,0034704418
5,0302734	2	-0,013941526	-63,511074	0,00056205463	0,000255708
5,0400391	2	-0,013953447	-61,869621	0,0038393077	0,0035192864
5,0498047	2	-0,013613701	-61,484501	0,00031986478	5,0638046e-05
5,0595703	2	-0,013011694	-60,658493	0,0042146817	0,0039293407
5,0693359	2	-0,013929605	-60,561878	0,00011920405	-7,9194433e-05
5,0791016	2	-0,012868643	-58,682709	0,0043374309	0,0040625366
5,0888672	2	-0,012630224	-56,972633	1,0925287e-05	-0,00021501968
5,0986328	2	-0,012844801	-57,208389	0,0043776981	0,0041317157
5,1083984	2	-0,013750792	-56,101418	4,6248315e-05	-0,00023593078
5,1181641	2	-0,012362003	-54,834915	0,0041221185	0,0038045379
5,1279297	2	-0,012910366	-53,662395	0,00029100411	5,6960271e-05
5,1376953	2	-0,012344122	-52,791851	0,0040914528	0,0038348648
5,1474609	2	-0,011783838	-52,776989	0,00022462264	1,2913079e-05
5,1572266	2	-0,012230873	-51,874706	0,0039287163	0,0037200644
5,1669922	2	-0,01168251	-50,112717	0,00049529161	0,00023532572
5,1767578	2	-0,01116991	-49,833767	0,0038239702	0,0035095974
5,1865234	2	-0,011265278	-48,565865	0,00052662031	0,00028072362
5,1962891	2	-0,011759996	-48,236065	0,0036829156	0,0033590978
5,2060547	2	-0,011509657	-46,753475	0,00098650716	0,00070146285
5,2158203	2	-0,010955334	-45,391582	0,0033164176	0,0028822767
5,2255859	2	-0,011318922	-45,625885	0,0014221186	0,0011387772
5,2353516	2	-0,011086464	-44,869053	0,0030968264	0,0026347861
5,2451172	2	-0,010079145	-43,356735	0,0017198406	0,0015232676
5,2548828	2	-0,010216236	-42,846668	0,0026890791	0,0023139277
5,2646484	2	-0,011521578	-41,822063	0,0017561485	0,0014920353
5,2744141	2	-0,010478497	-41,454548	0,0027357438	0,002308046
5,2841797	2	-0,011199713	-40,485096	0,001849912	0,0017224203
5,2939453	2	-0,010383129	-38,276241	0,0024479064	0,0022046347
5,3037109	2	-0,010836124	-38,937798	0,0021495887	0,0019054908
5,3134766	2	-0,0094950199	-38,212036	0,0022246819	0,0019243304
5,3232422	2	-0,010758638	-36,50341	0,0026026363	0,0021743947
5,3330078	2	-0,010085106	-35,774632	0,0015595161	0,00138446
5,3427734	2	-0,01039505	-35,204945	0,0030018785	0,0026936333
5,3525391	2	-0,0099360943	-35,472271	0,0010663606	0,00089795329
5,3623047	2	-0,01052022	-34,116638	0,0036025702	0,0032212629
5,3720703	2	-0,0096440315	-32,452496	0,00076144323	0,00048284681
5,3818359	2	-0,0094592571	-32,28804	0,0036791915	0,0033504451
5,3916016	2	-0,0082552433	-32,053795	0,00074607274	0,00050454895
5,4013672	2	-0,0092089176	-31,1495	0,0037049134	0,0033558339
5,4111328	2	-0,0092089176	-29,696301	0,00068747043	0,00039915816
5,4208984	2	-0,0085949898	-28,92416	0,0037197422	0,0033525582
5,4306641	2	-0,0083744526	-29,349401	0,00053975219	0,00027315895
5,4404297	2	-0,0090837479	-28,990377	0,0039416915	0,0037010892
5,4501953	2	-0,0091433525	-27,368925	0,00034632874	9,8577584e-05
5,4599609	2	-0,0094175339	-27,037897	0,0041547241	0,0038888939
5,4697266	2	-0,0074923038	-26,195292	3,3338438e-06	-0,00019275671
5,4794922	2	-0,0074803829	-26,168581	0,004409947	0,004184111
5,4892578	2	-0,0089526176	-24,732481	-0,00014866295	-0,00034320226
5,4990234	2	-0,0092983246	-23,203342	0,0042615682	0,0040287459
5,5087891	2	-0,0084102154	-24,249851	9,0759422e-05	-0,00012245553
5,5185547	2	-0,0091314316	-23,529287	0,0042207506	0,0039832899
5,5283203	2	-0,0081837177	-22,548159	0,00028676019	5,8030128e-06
5,5380859	2	-0,0082671642	-22,082962	0,0039429022	0,0037089468
5,5478516	2	-0,0077188015	-21,367092	0,00032630269	0,0001404935
5,5576172	2	-0,0074148178	-21,967571	0,0040446268	0,003757203
5,5673828	2	-0,0073194504	-21,050255	0,00029012357	6,9921953e-05
5,5771484	2	-0,0087499619	-19,192379	0,0039054584	0,0036572469
5,5869141	2	-0,0077903271	-19,681324	0,00061889633	0,0004299116
5,5966797	2	-0,0077605247	-19,753742	0,0037256032	0,00334691
5,6064453	2	-0,0072717667	-18,945169	0,00091059436	0,00064144668
5,6162109	2	-0,0069379807	-17,694422	0,0033481948	0,002958507
5,6259766	2	-0,0081002712	-16,710051	0,0014454711	0,0012371043
5,6357422	2	-0,0079095364	-18,092562	0,0029241615	0,0025133623
5,6455078	2	-0,0075876713	-17,141941	0,0016474868	0,0013762793
5,6552734	2	-0,0068247318	-15,840065	0,0027588613	0,0024404244
5,6650391	2	-0,0066995621	-15,817937	0,0018508685	0,0017382794
5,6748047	2	-0,0074088573	-15,861578	0,0026762395	0,0023515737
5,6845703	2	-0,0080525875	-15,920363	0,0017894258	0,0016032509
5,6943359	2	-0,0062644482	-15,274118	0,0025096308	0,0021970663
5,7041016	2	-0,0073373318	-13,570413	0,0020754854	0,0018469482
5,7138672	2	-0,0075519085	-15,189853	0,0021684761	0,0019518513
5,7236328	2	-0,0068604946	-14,575906	0,0024911806	0,0021731798
5,7333984	2	-0,0073075294	-14,015045	0,0016253742	0,0013164722
5,7431641	2	-0,0064969063	-13,706032	0,0032647776	0,0028493858
5,7529297	2	-0,0064492226	-13,225805	0,0011563603	0,00089329493
5,7626953	2	-0,0070989132	-14,07193	0,0034949002	0,0031712388
5,7724609	2	-0,0061035156	-13,171882	0,00075544667	0,00047855603
5,7822266	2	-0,0068724155	-11,813846	0,0037420592	0,0033262761
5,7919922	2	-0,0065028667	-12,820457	0,00067960459	0,00044284418
5,8017578	2	-0,0068366528	-12,383871	0,0036745539	0,0032964384
5,8115234	2	-0,0058829784	-11,943598	0,00064763869	0,00041766092
5,8212891	2	-0,0065803528	-11,828821	0,003774785	0,0034625558
5,8310547	2	-0,0058114529	-11,044666	0,00066815992	0,00036903395
5,8408203	2	-0,0070095062	-12,507029	0,0038822086	0,0035609542
5,8505859	2	-0,0061750412	-11,981931	0,00024508583	-1,6276899e-05
5,8603516	2	-0,0072836876	-10,817907	0,0041782986	0,0039221472
5,8701172	2	-0,0060021877	-11,414141	0,00010322605	-0,00014630437
5,8798828	2	-0,0062644482	-11,361167	0,004270453	0,004034779
5,8896484	2	-0,0064074993	-11,551548	-1,1608645e-05	-0,00030238472
5,8994141	2	-0,0065803528	-11,187829	0,0043985448	0,004164584
5,9091797	2	-0,0064373016	-10,31857	7,1034592e-05	-0,00016291626
5,9189453	2	-0,0067830086	-11,641067	0,0041083177	0,0038103049
5,9287109	2	-0,0055193901	-11,48019	0,00013608631	-1,1206139e-05
5,9384766	2	-0,0067174435	-10,919106	0,0040475233	0,003807096
5,9482422	2	-0,0060498714	-11,04394	0,00039387363	0,00013976503
5,9580078	2	-0,0053882599	-10,838751	0,0038769629	0,0036035876
5,9677734	2	-0,0061035156	-11,968966	0,00048504473	0,00027847564
5,9775391	2	-0,0053167343	-11,430569	0,0039498019	0,0036116014
5,9873047	2	-0,0055015087	-10,545719	0,00059425394	0,00029892632
5,9970703	2	-0,0055611134	-11,685043	0,0036777402	0,0033358498
6,0068359	2	-0,0065922737	-12,167059	0,00094226259	0,00066866516
6,0166016	2	-0,0065803528	-11,482649	0,0034573441	0,0029307483
6,0263672	3	-0,0064492226	-11,85704	0,0013581018	0,0010809535
6,0361328	3	-0,0063300133	-11,10211	0,0029148443	0,0025837168
6,0458984	3	-0,0064134598	-13,023187	0,0017161393	0,0015342318
6,0556641	3	-0,0063478947	-12,565087	0,0028075825	0,0023847579
6,0654297	3	-0,0060260296	-11,66286	0,001749533	0,0015670168
6,0751953	3	-0,0065326691	-12,308825	0,0025277697	0,0022447868
6,0849609	3	-0,0067710876	-12,890306	0,0019881569	0,0018127757
6,0947266	3	-0,0063598156	-13,174954	0,0025486941	0,0022356226
6,1044922	3	-0,0071763992	-12,831073	0,0020986509	0,001863909
6,1142578	3	-0,0074028969	-12,407172	0,0022493247	0,0019317853
6,1240234	3	-0,0063359737	-14,417097	0,0024804629	0,00218967
6,1337891	3	-0,0070035458	-14,6918	0,0017395575	0,0015860186
6,1435547	3	-0,006377697	-13,763365	0,0030586282	0,002771263
6,1533203	3	-0,0065028667	-14,482197	0,0010268086	0,00075523218
6,1630859	3	-0,0069141388	-14,190953	0,0036003469	0,0031238794
6,1728516	3	-0,007379055	-15,609227	0,00086922094	0,00055467099
6,1826172	3	-0,0076055527	-15,616603	0,0036788303	0,0033323048
6,1923828	3	-0,0067234039	-14,756062	0,00072114763	0,0004242899
6,2021484	3	-0,0065088272	-16,733521	0,0037491745	0,0033765989
6,2119141	3	-0,0071763992	-17,027054	0,00076842145	0,00050281058
6,2216797	3	-0,0068843365	-16,863216	0,0037663246	0,0034060401
6,2314453	3	-0,0067830086	-16,72525	0,00049738126	0,00023383996
6,2412109	3	-0,0073432922	-17,317179	0,0039345501	0,0035815286
6,2509766	3	-0,0068843365	-18,978584	0,00040202649	0,00012403762
6,2607422	3	-0,0065684319	-19,14695	0,0041569904	0,0039000944
6,2705078	3	-0,00654459	-18,411186	1,9736181e-05	-0,00018633174
6,2802734	3	-0,0079810619	-19,772909	0,0044284444	0,0040929485
6,2900391	3	-0,008136034	-20,791479	3,726891e-05	-0,00020988256
6,2998047	3	-0,0080168247	-20,92341	0,0042504612	0,0039744559
6,3095703	3	-0,008392334	-21,118204	1,8959399e-05	-0,00020018342
6,3193359	3	-0,0072896481	-20,947382	0,0041742823	0,0039722431
6,3291016	3	-0,0083506107	-22,832695	0,00033717079	6,3778716e-05
6,3388672	3	-0,0075280666	-23,417528	0,0041009961	0,003810426
6,3486328	3	-0,0075936317	-23,014917	0,00029163741	1,6716367e-05
6,3583984	3	-0,0074625015	-24,019182	0,003987906	0,0037396983
6,3681641	3	-0,0068187714	-25,146269	0,00043790293	0,0001677926
6,3779297	3	-0,0098586082	-26,144329	0,0038667188	0,0035365997
6,3876953	3	-0,0084340572	-25,908686	0,00063193683	0,00038320897
6,3974609	3	-0,0087440014	-25,722719	0,0037290754	0,0033885848
6,4072266	3	-0,0074505806	-27,590654	0,00086449832	0,00064961496
6,4169922	3	-0,0087678432	-28,568991	0,0033361053	0,0030093039
6,4267578	3	-0,0089585781	-28,105192	0,0014530094	0,0011398792
6,4365234	3	-0,008058548	-29,168352	0,003094929	0,0025555158
6,4462891	3	-0,0092089176	-29,482674	0,0016640341	0,0014232438
6,4560547	3	-0,0091433525	-31,925608	0,0026775799	0,0023465513
6,4658203	3	-0,0087141991	-31,512045	0,0017451458	0,001618762
6,4755859	3	-0,009304285	-30,972363	0,0027898208	0,0023546047
6,4853516	3	-0,0099301338	-32,904556	0,0019109655	0,0016935788
6,4951172	3	-0,0086784363	-33,678207	0,002521578	0,0022167249
6,5048828	3	-0,010585785	-34,260414	0,0019705882	0,0018175568
6,5146484	3	-0,0092446804	-34,879166	0,0021705937	0,001943195
6,5244141	3	-0,0090241432	-35,482327	0,0025601215	0,0022014016
6,5341797	3	-0,0093340874	-37,361774	0,001727196	0,0014480818
6,5439453	3	-0,0088274479	-37,696548	0,0030496316	0,0026574093
6,5537109	3	-0,009816885	-37,537739	0,0011780976	0,00091514521
6,5634766	3	-0,0093698502	-39,120579	0,0035646693	0,0031936099
6,5732422	3	-0,0098526478	-39,929653	0,00077973091	0,00047017005
6,5830078	3	-0,0096857548	-40,97348	0,0036953264	0,0033117321
6,5927734	3	-0,0099897385	-41,565689	0,00072468643	0,00045024441
6,6025391	3	-0,0097930431	-40,945877	0,0036956728	0,0033845673
6,6123047	3	-0,010949373	-43,473637	0,00071276154	0,00037960184
6,6220703	3	-0,011241436	-44,246056	0,003709414	0,0033319211
6,6318359	3	-0,010812283	-44,097862	0,00066133752	0,00033587334
6,6416016	3	-0,011718273	-45,768097	0,0039250501	0,003652995
6,6513672	3	-0,010770559	-46,446136	0,00032736585	4,1366729e-05
6,6611328	3	-0,011193752	-48,429573	0,0041359277	0,0038699927
6,6708984	3	-0,010591745	-48,472435	0,00012908073	-0,00012745382
6,6806641	3	-0,011777878	-48,832634	0,0043414291	0,0040857997
6,6904297	3	-0,010365248	-50,820095	-0,00014955498	-0,0003487934
6,7001953	3	-0,011736155	-51,667225	0,0043822313	0,0041003781
6,7099609	3	-0,011998415	-52,544811	0,00016028003	-5,9176818e-05
6,7197266	3	-0,010329485	-53,071362	0,0041694851	0,0039387918
6,7294922	3	-0,011861324	-53,411221	0,00014100166	-8,1298349e-05
6,7392578	3	-0,010967255	-55,504906	0,0040371348	0,0037245553
6,7490234	3	-0,01308918	-55,994968	0,00036457219	0,00014215475
6,7587891	3	-0,012439489	-55,758041	0,0039311848	0,0036917969
6,7685547	3	-0,011992455	-57,730972	0,00040276325	0,00014142483
6,7783203	3	-0,01321435	-58,585758	0,0039814082	0,0036972251
6,7880859	3	-0,012880564	-59,631596	0,00053044222	0,00029045768
6,7978516	3	-0,012671947	-60,989799	0,0036870451	0,0033121279
6,8076172	3	-0,012540817	-60,676373	0,00087171781	0,0006518088
6,8173828	3	-0,012868643	-63,039623	0,0034689517	0,0030520617
6,8271484	3	-0,01308918	-64,003258	0,0012469008	0,0009758104
6,8369141	3	-0,013250113	-64,341667	0,0029392939	0,0025746904
6,8466797	3	-0,013643503	-65,494789	0,0017032268	0,0014832001
6,8564453	3	-0,013566017	-66,218491	0,0028317766	0,0023798228
6,8662109	3	-0,013297796	-67,907166	0,0017388695	0,0016052328
6,8759766	3	-0,014364719	-68,724167	0,0026111687	0,0022574472
6,8857422	3	-0,014227629	-67,98629	0,0018816642	0,0016929068
6,8955078	3	-0,015300512	-70,587532	0,002523408	0,0021759837
6,9052734	3	-0,014466047	-71,01165	0,0020298953	0,0017747257
6,9150391	3	-0,014263391	-71,723831	0,0023222889	0,0019694569
6,9248047	3	-0,014764071	-72,655899	0,0024069657	0,0021832357
6,9345703	3	-0,015133619	-73,026047	0,0017673632	0,0014497796
6,9443359	3	-0,015252829	-75,506531	0,0031379994	0,0026762667
6,9541016	3	-0,015407801	-76,03006	0,0012325471	0,00094940042
6,9638672	3	-0,015687943	-75,790123	0,0035204687	0,0030954336
6,9736328	3	-0,015860796	-78,119278	0,00075877149	0,00048973277
6,9833984	3	-0,015634298	-78,96714	0,0036900556	0,0033149698
6,9931641	3	-0,015604496	-80,021027	0,00073018484	0,00044409418
7,0029297	3	-0,016278028	-80,734604	0,0036880232	0,0033666682
7,0126953	3	-0,015944242	-80,800934	0,00075095554	0,00044693094
7,0224609	3	-0,015860796	-83,359764	0,0037028857	0,0033828344
7,0322266	3	-0,017130375	-84,363968	0,00054381002	0,00034736324
7,0419922	3	-0,015950203	-84,049591	0,003829028	0,0034622953
7,0517578	3	-0,015705824	-85,217743	0,0003881329	9,9047029e-05
7,0615234	3	-0,017488003	-86,488785	0,004134831	0,0038781471
7,0712891	3	-0,016486645	-88,167671	8,7427325e-05	-0,00016199774
7,0810547	3	-0,017905235	-88,215561	0,0042697545	0,0040394706
7,0908203	3	-0,018441677	-88,311058	6,2088657e-05	-0,00019863015
7,1005859	3	-0,017774105	-90,187492	0,0044624824	0,0042530363
7,1103516	3	-0,017768145	-91,722275	-1,2304226e-05	-0,00030758121
7,1201172	3	-0,016790628	-91,682541	0,0041213618	0,0038655179
7,1298828	3	-0,017750263	-93,019905	0,0002762115	3,2864336e-05
7,1396484	3	-0,017869473	-93,511032	0,0041419854	0,003835289
7,1494141	3	-0,018143654	-95,680656	0,00026217182	-1,5037949e-06
7,1591797	3	-0,018519163	-96,299347	0,0039528455	0,0036694761
7,1689453	3	-0,017267466	-96,135849	0,00045716239	0,0001749635
7,1787109	3	-0,017869473	-97,735062	0,0038330031	0,0035320458
7,1884766	3	-0,018489361	-98,847893	0,00054553512	0,00024493405
7,1982422	3	-0,018835068	-99,474472	0,0038401571	0,0034784903
7,2080078	3	-0,018167496	-100,33099	0,00085769582	0,00060178369
7,2177734	3	-0,018799305	-100,49449	0,003384633	0,0029407446
7,2275391	3	-0,017809868	-102,48	0,0013268753	0,0010240697
7,2373047	3	-0,018930435	-103,01292	0,0031728109	0,0027594531
7,2470703	3	-0,018751621	-102,81013	0,001533109	0,0013247336
7,2568359	3	-0,018435717	-104,90292	0,002697963	0,0023291521
7,2666016	3	-0,019013882	-105,05688	0,0017281293	0,0015394943
7,2763672	3	-0,019550323	-106,30164	0,0027729152	0,0023628143
7,2861328	3	-0,019317865	-107,27792	0,0018646476	0,001738323
7,2958984	3	-0,01912117	-107,30653	0,0024528042	0,0021982423
7,3056641	3	-0,019168854	-109,08242	0,001970202	0,0018821057
7,3154297	3	-0,020033121	-110,57094	0,0023344166	0,0019936338
7,3251953	3	-0,020420551	-110,13792	0,0024320798	0,002097067
7,3349609	3	-0,019901991	-111,50026	0,0017628664	0,0015372385
7,3447266	3	-0,021064281	-111,01724	0,0027884434	0,0025936393
7,3544922	3	-0,020200014	-112,96721	0,0011804809	0,00092338363
7,3642578	3	-0,020593405	-113,61502	0,0035280678	0,0031326911
7,3740234	3	-0,021028519	-112,9457	0,0008073448	0,00055424287
7,3837891	3	-0,020092726	-114,74993	0,003664433	0,0033521652
7,3935547	3	-0,020444393	-115,98508	0,00073162152	0,00037690334
7,4033203	3	-0,019812584	-116,16446	0,0037130401	0,0033791212
7,4130859	3	-0,020569563	-117,26656	0,00069135579	0,0004355429
7,4228516	3	-0,020962954	-117,34251	0,0036524872	0,0033405747
7,4326172	3	-0,020653009	-119,47553	0,00059003563	0,00038816128
7,4423828	3	-0,0205338	-119,681	0,0038960534	0,0035932714
7,4521484	3	-0,021272898	-119,20111	0,00042451327	0,00022762688
7,4619141	3	-0,020986795	-120,50204	0,0040674992	0,0038012324
7,4716797	3	-0,021874905	-120,97444	0,00012213277	-0,00011756551
7,4814453	3	-0,021499395	-122,33706	0,0043040169	0,0040695346
7,4912109	3	-0,021183491	-122,77354	-9,9299068e-05	-0,00038436119
7,5009766	3	-0,021541119	-122,5113	0,0043033049	0,0040738722
7,5107422	3	-0,021314621	-124,24557	0,00013181532	-0,00014078309
7,5205078	3	-0,021481514	-124,55224	0,0042244606	0,0040507186
7,5302734	3	-0,022101402	-124,45729	0,00020254607	-4,3450855e-05
7,5400391	3	-0,022029877	-125,22066	0,0039759036	0,0037413875
7,5498047	3	-0,022029877	-125,521	0,00029738483	9,5303985e-05
7,5595703	3	-0,023347139	-126,62586	0,0040065795	0,003782359
7,5693359	3	-0,022923946	-127,46918	0,00027235161	4,3682812e-05
7,5791016	3	-0,02207756	-127,15357	0,0039533544	0,0036781686
7,5888672	3	-0,022429228	-128,72838	0,00061068113	0,00030640425
7,5986328	3	-0,023955107	-129,13077	0,0037718324	0,0034278464
7,6083984	3	-0,02399683	-129,07556	0,0007395781	0,00049327587
7,6181641	3	-0,023597479	-129,40439	0,0034657042	0,0031265828
7,6279297	3	-0,025087595	-129,11835	0,0012623263	0,0010539079
7,6376953	3	-0,023436546	-130,73277	0,0030181878	0,0025971481
7,6474609	3	-0,024175644	-131,15192	0,0015563031	0,001330974
7,6572266	3	-0,024902821	-130,18152	0,0028768408	0,0024682793
7,6669922	3	-0,02387166	-131,77699	0,0017956375	0,0016444426
7,6767578	3	-0,024294853	-132,03033	0,002648694	0,0023168877
7,6865234	3	-0,023156404	-132,63792	0,0017241091	0,0016056355
7,6962891	3	-0,024336576	-132,95525	0,0026428027	0,0022197219
7,7060547	3	-0,024282932	-133,1163	0,0019500918	0,001759031
7,7158203	3	-0,024229288	-134,08977	0,0022359064	0,00203884
7,7255859	3	-0,023698807	-134,61336	0,0023333277	0,0021588334
7,7353516	3	-0,024974346	-134,11134	0,0018270813	0,0016214813
7,7451172	3	-0,02271533	-134,9368	0,0030351665	0,002570526
7,7548828	3	-0,024688244	-134,6203	0,0012422906	0,00099805242
7,7646484	3	-0,024974346	-135,12656	0,003297034	0,0030085105
7,7744141	3	-0,024825335	-135,44647	0,00081207242	0,00059961283
7,7841797	3	-0,023788214	-134,66864	0,0037144714	0,0033168457
7,7939453	3	-0,02425313	-135,72223	0,00063177152	0,00037976046
7,8037109	3	-0,024932623	-136,27924	0,0037406543	0,0033488066
7,8134766	3	-0,024449825	-136,19325	0,00070649153	0,00044371962
7,8232422	3	-0,025999546	-136,50734	0,0037699493	0,0034625924
7,8330078	3	-0,025677681	-136,11713	0,00069000555	0,0004024143
7,8427734	3	-0,024455786	-136,75824	0,0037669744	0,003405076
7,8525391	3	-0,024276972	-137,05629	0,00036502708	0,00017490704
7,8623047	3	-0,025224686	-136,45151	0,0041117892	0,0037971411
7,8720703	3	-0,025010109	-137,28395	0,00015060883	-0,00013150508
7,8818359	3	-0,024187565	-137,62376	0,0042348108	0,0040092645
7,8916016	3	-0,024539232	-137,49304	2,5793852e-05	-0,00027092436
7,9013672	3	-0,024437904	-137,37253	0,0044572912	0,004197821
7,9111328	3	-0,024819374	-136,96196	-7,0812821e-05	-0,00032518146
7,9208984	3	-0,02592206	-137,5282	0,0041225557	0,0039184988
7,9306641	3	-0,024795532	-137,94339	0,0001830596	-6,307906e-05
7,9404297	3	-0,024813414	-136,79959	0,0041585979	0,0038797236
7,9501953	3	-0,025880337	-137,72836	0,00035896301	0,00010921678
7,9599609	3	-0,024706125	-137,43057	0,0038933866	0,0036059723
7,9697266	3	-0,026249886	-137,71729	0,0004130954	0,00013396231
7,9794922	3	-0,026094913	-137,47031	0,0039139763	0,0036469267
7,9892578	3	-0,026112795	-136,76328	0,00043753083	0,00022036373
7,9990234	3	-0,025808811	-137,55083	0,003810741	0,0034732935
8,0087891	3	-0,024670362	-137,64589	0,00078306231	0,00055742799
8,0185547	3	-0,025904179	-136,34143	0,0035637731	0,0031758239
8,0283203	4	-0,025433302	-137,07257	0,0011727246	0,00085951237
8,0380859	4	-0,025230646	-135,85312	0,003130272	0,002744315
8,0478516	4	-0,025320053	-136,48421	0,0015786368	0,0014477916
8,0576172	4	-0,024849176	-136,68855	0,0027885917	0,0024231172
8,0673828	4	-0,024646521	-135,60974	0,0016691645	0,0015173478
8,0771484	4	-0,02566576	-136,80486	0,0026023248	0,002318237
8,0869141	4	-0,024813414	-136,28549	0,0018220118	0,0017047853
8,0966797	4	-0,024688244	-135,31895	0,0026151023	0,0023124577
8,1064453	4	-0,025266409	-135,53186	0,0019659726	0,001764912
8,1162109	4	-0,02502799	-134,66829	0,0025115686	0,002158568
8,1259766	4	-0,025308132	-135,41815	0,002342422	0,0020827118
8,1357422	4	-0,02476573	-135,10846	0,0018721818	0,0017282197
8,1455078	4	-0,024551153	-133,77412	0,0027470454	0,0024536061
8,1552734	4	-0,024062395	-134,24306	0,0012684742	0,0010068598
8,1650391	4	-0,025159121	-133,72594	0,0034789224	0,0030504067
8,1748047	4	-0,024902821	-133,77412	0,00093964743	0,00069280766
8,1845703	4	-0,025719404	-133,55003	0,0036348044	0,0032898204
8,1943359	4	-0,024598837	-132,26994	0,00070798909	0,00046774338
8,2041016	4	-0,023168325	-132,64038	0,0037263683	0,0034026909
8,2138672	4	-0,024902821	-132,55806	0,00070923008	0,00045997673
8,2236328	4	-0,024884939	-131,39159	0,0036846297	0,0033504982
8,2333984	4	-0,024330616	-131,96188	0,00058819645	0,00029318093
8,2431641	4	-0,024712086	-130,4304	0,0038267269	0,0035088419
8,2529297	4	-0,025480986	-130,49651	0,0005462165	0,00026581256
8,2626953	4	-0,025206804	-130,52104	0,0040162425	0,0037393174
8,2724609	4	-0,024330616	-128,83646	0,00013659446	-0,00013212673
8,2822266	4	-0,023519993	-129,25067	0,0043240753	0,0040568816
8,2919922	4	-0,024878979	-128,9101	-5,5578712e-05	-0,00021609361
8,3017578	4	-0,023847818	-127,89616	0,0042621591	0,0040166066
8,3115234	4	-0,023823977	-127,45438	-3,0569208e-05	-0,00023174536
8,3212891	4	-0,024592876	-126,48928	0,0042970954	0,0040490963
8,3310547	4	-0,025671721	-126,23526	0,00020773325	-1,3567042e-05
8,3408203	4	-0,024044514	-126,24034	0,0040379656	0,0037544924
8,3505859	4	-0,023692846	-124,55385	0,00022102555	-1,8220453e-05
8,3603516	4	-0,023800135	-125,29665	0,0040796576	0,0038322811
8,3701172	4	-0,022763014	-123,96449	0,00035093253	0,0001292731
8,3798828	4	-0,023233891	-123,57233	0,0038872957	0,0036450617
8,3896484	4	-0,023180246	-123,17279	0,00051797339	0,0003244495
8,3994141	4	-0,023031235	-121,7644	0,003881494	0,0035243388
8,4091797	4	-0,023531914	-121,85627	0,00074743479	0,00047745387
8,4189453	4	-0,023722649	-121,16756	0,0034740139	0,0031472959
8,4287109	4	-0,023025274	-119,29247	0,00111499	0,00093445269
8,4384766	4	-0,023657084	-119,82825	0,0031547353	0,0027678281
8,4482422	4	-0,022673607	-118,35532	0,0015097529	0,0013306212
8,4580078	4	-0,023180246	-117,87274	0,0027866093	0,0024448095
8,4677734	4	-0,022429228	-117,6566	0,0018152498	0,00157154
8,4775391	4	-0,02296567	-116,62105	0,0028439218	0,0024074423
8,4873047	4	-0,022786856	-116,58183	0,0018222082	0,0016305347
8,4970703	4	-0,021213293	-115,769	0,0025585094	0,0022909271
8,5068359	4	-0,021630526	-114,15381	0,0018791498	0,001690765
8,5166016	4	-0,021386147	-114,05663	0,0023386737	0,0021235119
8,5263672	4	-0,020301342	-112,75688	0,0023050273	0,0020225761
8,5361328	4	-0,020712614	-112,17551	0,0019585567	0,0016358008
8,5458984	4	-0,021541119	-111,7197	0,0027877735	0,0024265586
8,5556641	4	-0,020992756	-109,93894	0,0013952448	0,0012704569
8,5654297	4	-0,020772219	-109,9632	0,0033184953	0,0030104278
8,5751953	4	-0,020414591	-108,65322	0,00080357143	0,0005783001
8,5849609	4	-0,020414591	-107,86788	0,003691284	0,0033063849
8,5947266	4	-0,01899004	-107,51976	0,00074654922	0,00049215421
8,6044922	4	-0,020575523	-106,16759	0,003705929	0,0033389744
8,6142578	4	-0,020074844	-105,78079	0,00064486475	0,00043028762
8,6240234	4	-0,019818544	-105,15902	0,0037455074	0,0034072387
8,6337891	4	-0,019425154	-103,27175	0,00076705124	0,00047996262
8,6435547	4	-0,018680096	-103,95074	0,0038063189	0,0035202133
8,6533203	4	-0,019556284	-102,64456	0,00043128981	0,00020070875
8,6630859	4	-0,018429756	-101,21489	0,0039826268	0,0037024387
8,6728516	4	-0,018769503	-100,55081	0,00028209557	-1,307315e-05
8,6826172	4	-0,019806623	-98,899193	0,004248295	0,0039987704
8,6923828	4	-0,018334389	-99,050018	-5,2771938e-05	-0,0002584522
8,7021484	4	-0,017696619	-97,883865	0,0044646207	0,004228639
8,7119141	4	-0,017911196	-96,559807	5,4464035e-05	-0,00016570382
8,7216797	4	-0,0182271	-96,140709	0,0041321563	0,003920272
8,7314453	4	-0,01693964	-94,850677	4,182104e-05	-0,00016919803
8,7412109	4	-0,018036366	-93,946495	0,0041210405	0,003883827
8,7509766	4	-0,017702579	-93,337852	0,00038728424	0,00016892212
8,7607422	4	-0,016367435	-92,014236	0,0039603831	0,0036936321
8,7705078	4	-0,017100573	-91,726128	0,0003009224	0,00011678174
8,7802734	4	-0,017899275	-90,374741	0,0040041958	0,0037657872
8,7900391	4	-0,017273426	-89,216469	0,00034642348	0,00016772625
8,7998047	4	-0,018668175	-89,092316	0,0038262762	0,0035244441
8,8095703	4	-0,016361475	-87,649673	0,0007394877	0,00047757261
8,8193359	4	-0,017440319	-86,86412	0,0036108177	0,0032754531
8,8291016	4	-0,017797947	-85,744469	0,0010293081	0,00079072837
8,8388672	4	-0,017511845	-83,896255	0,0031401822	0,0027973873
8,8486328	4	-0,017738342	-84,073677	0,0015763144	0,0013760151
8,8583984	4	-0,017297268	-83,219559	0,0029322885	0,0024480508
8,8681641	4	-0,018197298	-82,02005	0,0016670233	0,0014999103
8,8779297	4	-0,017803907	-81,353409	0,0026755461	0,002323997
8,8876953	4	-0,017291307	-79,974144	0,0017964831	0,0016406669
8,8974609	4	-0,01655817	-79,698936	0,0026113747	0,0022917523
8,9072266	4	-0,016641617	-78,334869	0,0019150249	0,0017669703
8,9169922	4	-0,016647577	-77,150673	0,0025255138	0,0021856204
8,9267578	4	-0,016283989	-76,386688	0,0020537865	0,0019629113
8,9365234	4	-0,01693964	-75,028542	0,0019445979	0,0017947367
8,9462891	4	-0,016379356	-74,123802	0,0027777213	0,0024653696
8,9560547	4	-0,016635656	-73,404518	0,0014801916	0,0011502111
8,9658203	4	-0,015306473	-71,557823	0,0032746561	0,0028461909
8,9755859	4	-0,015825033	-72,167572	0,0009951212	0,00073109724
8,9853516	4	-0,015312433	-70,347969	0,0036197177	0,0033029607
8,9951172	4	-0,015252829	-69,026588	0,00071492919	0,0004741372
9,0048828	4	-0,016456842	-69,091919	0,0037221096	0,0033848998
9,0146484	4	-0,014740229	-67,373009	0,00073887745	0,0004813433
9,0244141	4	-0,015175343	-66,531357	0,0037148716	0,0033765114
9,0341797	4	-0,015228987	-66,00341	0,00061762548	0,00033487187
9,0439453	4	-0,014793873	-63,87809	0,0037490153	0,0033823759
9,0537109	4	-0,013709068	-64,09742	0,0006148743	0,00035068369
9,0634766	4	-0,013273954	-62,758884	0,0039941859	0,0037377381
9,0732422	4	-0,014340878	-61,410461	0,00023223329	-1,7815037e-05
9,0830078	4	-0,013750792	-61,157158	0,0041815238	0,0039906972
9,0927734	4	-0,014424324	-59,914291	7,6668221e-06	-0,00016897102
9,1025391	4	-0,014960766	-59,488602	0,0043972372	0,004163004
9,1123047	4	-0,013297796	-58,196949	-9,4456191e-05	-0,00033075688
9,1220703	4	-0,013273954	-56,639313	0,0042935396	0,0040337024
9,1318359	4	-0,013518333	-56,827126	0,00042379994	0,00012642937
9,1416016	4	-0,012993813	-55,566208	0,0041445647	0,003922014
9,1513672	4	-0,012969971	-54,181068	0,0002259211	-6,0840102e-05
9,1611328	4	-0,013417006	-54,063667	0,0039704125	0,0037006703
9,1708984	4	-0,012582541	-52,429138	0,00043850261	0,00019742787
9,1806641	4	-0,01206398	-52,201263	0,0039098454	0,0036298665
9,1904297	4	-0,011104345	-50,583389	0,00047076202	0,00021518179
9,2001953	4	-0,012439489	-49,434956	0,0039337822	0,0036562893
9,2099609	4	-0,011962652	-49,60606	0,000654709	0,00041177525
9,2197266	4	-0,010550022	-48,346092	0,0036027094	0,0032381641
9,2294922	4	-0,011712313	-47,377144	0,0011319399	0,00081659993
9,2392578	4	-0,012207031	-47,20755	0,0033843631	0,0028980658
9,2490234	4	-0,011318922	-45,425667	0,0014260956	0,001184927
9,2587891	4	-0,011360645	-45,109169	0,0027681254	0,0024691897
9,2685547	4	-0,011813641	-43,97694	0,0017664083	0,0016247102
9,2783203	4	-0,011271238	-42,873268	0,0027611936	0,0024089476
9,2880859	4	-0,011223555	-42,798779	0,0017792981	0,0015802619
9,2978516	4	-0,010251999	-41,617882	0,0026281539	0,0022577017
9,3076172	4	-0,012248755	-40,924755	0,0018857868	0,001713997
9,3173828	4	-0,011503696	-39,933735	0,0024381606	0,0021339934
9,3271484	4	-0,010925531	-39,059223	0,0021281519	0,0018617284
9,3369141	4	-0,01103878	-39,172882	0,0021574716	0,0019038969
9,3466797	4	-0,010180473	-37,826412	0,0025288463	0,0023909283
9,3564453	4	-0,010484457	-36,991741	0,0014877982	0,0012876081
9,3662109	4	-0,010865927	-36,753975	0,0033134711	0,0029659327
9,3759766	4	-0,010293722	-35,513454	0,0010199116	0,00072667637
9,3857422	4	-0,010991096	-35,232212	0,0035994737	0,0032087327
9,3955078	4	-0,010329485	-34,260582	0,00076499116	0,00049510796
9,4052734	4	-0,010240078	-32,883324	0,00371409	0,0033545997
9,4150391	4	-0,010466576	-33,05085	0,00071657705	0,00043351843
9,4248047	4	-0,0096738338	-32,097492	0,0037409302	0,0034489823
9,4345703	4	-0,010091066	-30,815676	0,00067309127	0,0004010048
9,4443359	4	-0,010168552	-30,819139	0,0038609325	0,0035245621
9,4541016	4	-0,0096917152	-29,815435	0,000500942	0,00029152434
9,4638672	4	-0,0095546246	-29,986818	0,003969145	0,0036593068
9,4736328	4	-0,010251999	-28,905664	0,00023991946	5,485781e-05
9,4833984	4	-0,0095009804	-27,694143	0,0042304872	0,0040113088
9,4931641	4	-0,0099003315	-27,931183	6,6720531e-06	-0,00020919979
9,5029297	4	-0,0098288059	-26,945248	0,0043801488	0,0041209217
9,5126953	4	-0,010317564	-26,491117	4,5606575e-05	-0,00017980958
9,5224609	4	-0,0093400478	-25,90444	0,0043492708	0,0041068522
9,5322266	4	-0,010186434	-24,751425	5,9744052e-05	-0,00024135516
9,5419922	4	-0,0095427036	-25,245287	0,0040716538	0,0038632446
9,5517578	4	-0,0091195107	-24,152174	0,00033078541	0,00015039463
9,5615234	4	-0,0091612339	-22,976809	0,0040577473	0,0038616308
9,5712891	4	-0,0081300735	-23,098066	0,00034176875	4,2622851e-05
9,5810547	4	-0,0093698502	-22,27541	0,0040280134	0,003759007
9,5908203	4	-0,0084877014	-22,44087	0,00048347778	0,00018436695
9,6005859	4	-0,0098347664	-21,655262	0,0038639333	0,0034883579
9,6103516	4	-0,0081121922	-20,569302	0,00059375493	0,00030043331
9,6201172	4	-0,0081002712	-20,905975	0,0036805086	0,0033600342
9,6298828	4	-0,0080645084	-20,160879	0,0010243224	0,00079978578
9,6396484	4	-0,0077009201	-19,267593	0,0032030523	0,0028274171
9,6494141	4	-0,0084519386	-19,664112	0,0014734648	0,0011993038
9,6591797	4	-0,0078082085	-19,019321	0,0030750621	0,0026584477
9,6689453	4	-0,0081896782	-19,239653	0,0017317166	0,0015082385
9,6787109	4	-0,0083744526	-18,156935	0,0025922526	0,0022938424
9,6884766	4	-0,0079095364	-17,289799	0,0017300104	0,0015800996
9,6982422	4	-0,0070691109	-17,753653	0,0026832728	0,0023381531
9,7080078	4	-0,0067651272	-17,34009	0,0018817089	0,0017198802
9,7177734	4	-0,0086247921	-16,61919	0,0024477008	0,0021962367
9,7275391	4	-0,0072896481	-16,503464	0,0021051755	0,0019278361
9,7373047	4	-0,0077962875	-16,349964	0,002212679	0,0018952356
9,7470703	4	-0,0084340572	-16,857683	0,0026509576	0,0022090247
9,7568359	4	-0,0072240829	-15,819948	0,0015441226	0,0013765738
9,7666016	4	-0,0077307224	-14,721807	0,0031198303	0,0027547388
9,7763672	4	-0,0075101852	-15,347209	0,0010574786	0,00080596103
9,7861328	4	-0,0074028969	-15,22148	0,0036513777	0,0032668661
9,7958984	4	-0,0061929226	-14,670175	0,0007984339	0,00050961506
9,8056641	4	-0,0064074993	-14,253259	0,003714561	0,0033383633
9,8154297	4	-0,0085890293	-13,622381	0,0008077547	0,00048562128
9,8251953	4	-0,0070691109	-14,679395	0,0037265152	0,0033799135
9,8349609	4	-0,0065922737	-14,176312	0,00068594632	0,00039818406
9,8447266	4	-0,0076889992	-13,091248	0,0037435656	0,0033841019
9,8544922	4	-0,0072002411	-14,002472	0,00052833813	0,00027223199
9,8642578	4	-0,0074088573	-14,102999	0,0039595133	0,0037374382
9,8740234	4	-0,0077009201	-14,301147	0,00027672344	9,8064484e-05
9,8837891	4	-0,0072896481	-13,653896	0,0041642636	0,003875325
9,8935547	4	-0,0077068806	-12,971554	2,3068569e-05	-0,0001707804
9,9033203	4	-0,0079512596	-14,066342	0,0044127959	0,0041341479
9,9130859	4	-0,0064790249	-13,478771	-0,00010165852	-0,00038214523
9,9228516	4	-0,0074863434	-12,707804	0,0042843278	0,0040361308
9,9326172	4	-0,0061810017	-12,981389	0,00014132704	-0,00011444848
9,9423828	4	-0,0078141689	-12,808106	0,0042253416	0,0039665778
9,9521484	4	-0,0075757504	-13,748947	0,00025105401	1,0133663e-05
9,9619141	4	-0,0078856945	-13,175011	0,0039853049	0,0037075391
9,9716797	4	-0,0073671341	-12,389068	0,00041632855	0,0001192023
9,9814453	4	-0,0085175037	-13,815835	0,0040377062	0,0037970732
9,9912109	4	-0,0069141388	-13,726596	0,00036204758	7,6890283e-05
10,000977	4	-0,0074744225	-13,779737	0,0039449879	0,0036776951
10,010742	4	-0,0071227551	-13,862662	0,00065552566	0,00043093489
10,020508	4	-0,0077664852	-13,406687	0,0037289287	0,0033879762
10,030273	5	-0,0074446201	-14,5364	0,00087727618	0,00066964596
10,040039	5	-0,0065922737	-14,208332	0,0034156607	0,0030199608
10,049805	5	-0,0071167946	-13,483577	0,0013584748	0,0011399906
10,05957	5	-0,0086545944	-14,639888	0,0028830685	0,0025213035
10,069336	5	-0,0083267689	-14,352779	0,001657815	0,0014202228
10,079102	5	-0,0067770481	-14,812723	0,0028218576	0,0024021436
10,088867	5	-0,0059604645	-14,286339	0,0018876207	0,0017018815
10,098633	5	-0,0077962875	-14,085509	0,0026413004	0,0023324308
10,108398	5	-0,008136034	-15,891026	0,0018137733	0,0016744402
10,118164	5	-0,0077366829	-15,854984	0,0025872621	0,0021806476
10,12793	5	-0,0078439713	-15,332233	0,0020759904	0,0018522876
10,137695	5	-0,0076949596	-16,110744	0,0021772964	0,0019590638
10,147461	5	-0,0084400177	-16,589184	0,0025267026	0,0022998983
10,157227	5	-0,0075042248	-16,91563	0,0017017082	0,001483414
10,166992	5	-0,0075101852	-16,725864	0,0032357844	0,0027796417
10,176758	5	-0,0085294247	-16,326775	0,0011546107	0,00089500507
10,186523	5	-0,0075936317	-18,262268	0,0034719729	0,0031317172
10,196289	5	-0,007879734	-17,967056	0,00079297938	0,00055864919
10,206055	5	-0,0077307224	-18,297695	0,0037262256	0,0033895348
10,21582	5	-0,0073432922	-18,585083	0,00071835949	0,00046708185
10,225586	5	-0,0092744827	-18,887613	0,0036352605	0,0033461174
10,235352	5	-0,007879734	-20,601488	0,00068563415	0,00043458393
10,245117	5	-0,0082314014	-20,359531	0,0037532025	0,0034712567
10,254883	5	-0,0088334084	-19,942839	0,00059326034	0,00032839889
10,264648	5	-0,009906292	-21,292046	0,0039048875	0,0035704027
10,274414	5	-0,0080943108	-22,119339	0,00033096629	3,2366952e-05
10,28418	5	-0,0078499317	-22,54961	0,0041991519	0,0038840354
10,293945	5	-0,0088453293	-22,641476	7,8461599e-05	-0,00017362327
10,303711	5	-0,0085234642	-22,406448	0,0042507197	0,004031918
10,313477	5	-0,0086784363	-24,570879	-2,6242924e-06	-0,0002300553
10,323242	5	-0,0091135502	-24,524107	0,0044177007	0,0041929032
10,333008	5	-0,0086724758	-24,206993	7,6814613e-05	-0,00018778694
10,342773	5	-0,0087618828	-25,167837	0,0041389652	0,0038366765
10,352539	5	-0,0086069107	-25,956295	0,0001802	-6,8185618e-05
10,362305	5	-0,0094473362	-27,121826	0,0041487045	0,003923323
10,37207	5	-0,0085055828	-27,089752	0,00035726393	8,8909874e-05
10,381836	5	-0,008970499	-27,060024	0,0039767381	0,0036564155
10,391602	5	-0,007802248	-29,585381	0,00046966801	0,00023232977
10,401367	5	-0,0084638596	-29,47636	0,0039295009	0,0036295389
10,411133	5	-0,0081658363	-29,531624	0,00053925847	0,00023657019
10,420898	5	-0,0081062317	-30,347742	0,0037169207	0,0033975309
10,430664	5	-0,0086009502	-30,923019	0,00090091984	0,0006621654
10,44043	5	-0,009816885	-32,45216	0,0034738206	0,0029894579
10,450195	5	-0,010156631	-32,686237	0,0013255175	0,0010580063
10,459961	5	-0,0092685223	-32,40958	0,0030531385	0,0026613739
10,469727	5	-0,010848045	-34,055283	0,001705179	0,0014740882
10,479492	5	-0,010937452	-34,890678	0,0028029305	0,0024074083
10,489258	5	-0,010198355	-35,0672	0,0017305072	0,0015173643
10,499023	5	-0,0099420547	-35,722332	0,0026138502	0,0023133513
10,508789	5	-0,011026859	-36,333763	0,0019159946	0,0017020787
10,518555	5	-0,010198355	-38,816036	0,0025975648	0,0022451291
10,52832	5	-0,010311604	-38,658455	0,0020665918	0,0017957097
10,538086	5	-0,010472536	-39,068218	0,0023085808	0,0019504757
10,547852	5	-0,010347366	-40,690731	0,002454126	0,0021336137
10,557617	5	-0,010251999	-40,895699	0,001801054	0,0016366432
10,567383	5	-0,010895729	-42,024067	0,0029383339	0,0026540656
10,577148	5	-0,0099420547	-41,986629	0,0011495433	0,00083596824
10,586914	5	-0,012016296	-42,153652	0,0036184725	0,0031160591
10,59668	5	-0,01013279	-44,742935	0,00082004175	0,00054561242
10,606445	5	-0,0099718571	-45,168957	0,0036775568	0,0033351048
10,616211	5	-0,011348724	-45,538822	0,00072302925	0,0004289081
10,625977	5	-0,012278557	-46,380814	0,003741659	0,0033593264
10,635742	5	-0,011223555	-47,456268	0,00075637084	0,00049208262
10,645508	5	-0,012654066	-49,279667	0,0036861675	0,0032801176
10,655273	5	-0,011730194	-49,280506	0,00054775167	0,00028148759
10,665039	5	-0,011134148	-49,084873	0,003958948	0,0035890997
10,674805	5	-0,012677908	-51,098877	0,00047015797	0,00016548351
10,68457	5	-0,012153387	-52,477867	0,0041051889	0,0038033226
10,694336	5	-0,012636185	-52,900425	7,410621e-05	-0,00022247666
10,704102	5	-0,012922287	-53,557175	0,0043879817	0,0041407514
10,713867	5	-0,013005733	-53,90033	2,2312452e-05	-0,00025289395
10,723633	5	-0,013047457	-56,026764	0,0042526922	0,0039715869
10,733398	5	-0,012534857	-56,523922	1,6455597e-05	-0,00024713867
10,743164	5	-0,013381243	-56,365002	0,0042808526	0,0040490567
10,75293	5	-0,013625622	-58,270042	0,0002460547	-2,7984206e-05
10,762695	5	-0,014388561	-59,590023	0,0039959066	0,0037947239
10,772461	5	-0,014472008	-60,557407	0,00022042324	8,030911e-06
10,782227	5	-0,014191866	-61,032326	0,004083625	0,0037969875
10,791992	5	-0,014400482	-61,085857	0,00035158359	0,00010094984
10,801758	5	-0,013512373	-63,908882	0,003934741	0,0036077956
10,811523	5	-0,014561415	-64,48835	0,00057811337	0,00029191026
10,821289	5	-0,013464689	-64,594742	0,0038506645	0,0034930441
10,831055	5	-0,015228987	-65,712776	0,00080403278	0,00056358782
10,84082	5	-0,014299154	-66,676872	0,0034411347	0,0030948576
10,850586	5	-0,015902519	-68,067818	0,0012983996	0,0010803479
10,860352	5	-0,015372038	-68,70266	0,0030367589	0,0026159454
10,870117	5	-0,014895201	-68,926346	0,0016011103	0,0013937778
10,879883	5	-0,015425682	-71,14917	0,0027768519	0,0024252236
10,889648	5	-0,014692545	-72,344376	0,0017729872	0,0016281783
10,899414	5	-0,01617074	-72,818787	0,0027433173	0,0023567255
10,90918	5	-0,015574694	-73,572159	0,0018140144	0,0016413357
10,918945	5	-0,015085936	-74,416656	0,0025291352	0,0022327211
10,928711	5	-0,01578927	-76,402115	0,0019014234	0,0017714368
10,938477	5	-0,01565814	-76,654289	0,0022842388	0,0020362944
10,948242	5	-0,016850233	-76,722633	0,0023911102	0,0021396726
10,958008	5	-0,015872717	-78,374931	0,0018133066	0,001512269
10,967773	5	-0,016313791	-79,795494	0,0029471011	0,0025358212
10,977539	5	-0,015723705	-80,835854	0,0013195717	0,0010888965
10,987305	5	-0,016635656	-81,351784	0,0034497718	0,0030675665
10,99707	5	-0,016373396	-81,624535	0,0007501751	0,00053035241
11,006836	5	-0,017398596	-84,396988	0,0037030205	0,0033365062
11,016602	5	-0,016081333	-84,590111	0,00067381479	0,00045030407
11,026367	5	-0,016409159	-84,663589	0,0037090112	0,0033732587
11,036133	5	-0,016957521	-86,338013	0,00069349509	0,00046079542
11,045898	5	-0,017410517	-87,119995	0,0037004245	0,0033505049
11,055664	5	-0,017732382	-88,841751	0,00072615076	0,00047479989
11,06543	5	-0,017303228	-89,380371	0,0038468682	0,0035572364
11,075195	5	-0,017142296	-89,74157	0,00028177441	4,9258524e-05
11,084961	5	-0,017827749	-91,992676	0,0040990282	0,0038018657
11,094727	5	-0,018465519	-92,640427	0,00011586322	-6,8969093e-05
11,104492	5	-0,017505884	-92,9804	0,0043272548	0,0040428904
11,114258	5	-0,018841028	-93,699394	-6,317423e-05	-0,0003416941
11,124023	5	-0,018769503	-94,361069	0,0044432944	0,0041869855
11,133789	5	-0,019156933	-96,504478	7,5066928e-05	-8,7629596e-05
11,143555	5	-0,018298626	-97,21521	0,0041675675	0,0038606024
11,15332	5	-0,018429756	-97,069923	0,00015653495	-0,00010766729
11,163086	5	-0,018489361	-99,085999	0,0042309044	0,0039303517
11,172852	5	-0,019067526	-100,17961	0,00034532597	0,00015183323
11,182617	5	-0,018638372	-100,51304	0,0039274492	0,0036816618
11,192383	5	-0,019305944	-101,22713	0,00033584132	0,00017902727
11,202148	5	-0,019139051	-101,53368	0,00403027	0,0037464411
11,211914	5	-0,018996	-103,69186	0,00045426132	0,00015584636
11,22168	5	-0,019687414	-104,2426	0,0038004068	0,0034946022
11,231445	5	-0,019407272	-104,38359	0,00082187471	0,00054375152
11,241211	5	-0,019800663	-105,71988	0,0035192068	0,0031527355
11,250977	5	-0,01989007	-106,8877	0,0011539836	0,00088156376
11,260742	5	-0,020390749	-108,0087	0,0030461492	0,0027063284
11,270508	5	-0,020229816	-108,81376	0,0016826929	0,0015344972
11,280273	5	-0,021272898	-107,93589	0,0028780529	0,0024211681
11,290039	5	-0,021409988	-110,61832	0,0016865517	0,0014885096
11,299805	5	-0,020492077	-111,02193	0,002683844	0,0023016639
11,30957	5	-0,020843744	-111,16538	0,0018111952	0,0016807426
11,319336	5	-0,021439791	-112,28453	0,0026104734	0,0022553997
11,329102	5	-0,021159649	-113,29684	0,0020180964	0,0017675966
11,338867	5	-0,022429228	-115,03598	0,0024168228	0,0021345618
11,348633	5	-0,021260977	-115,00693	0,0022514518	0,0020578785
11,358398	5	-0,021708012	-114,53541	0,0018407828	0,0016788291
11,368164	5	-0,02322793	-116,87016	0,0029236656	0,002532355
11,37793	5	-0,022035837	-117,27876	0,0013430831	0,0010443584
11,387695	5	-0,022906065	-117,33452	0,0033257932	0,0029122517
11,397461	5	-0,022238493	-118,0757	0,00089497934	0,00065302447
11,407227	5	-0,023442507	-118,49105	0,003703604	0,0033681577
11,416992	5	-0,022125244	-120,72355	0,00078453158	0,00047078036
11,426758	5	-0,022614002	-120,96763	0,0037198348	0,0033353893
11,436523	5	-0,023573637	-120,68717	0,00072384864	0,00043518579
11,446289	5	-0,023072958	-122,18943	0,0037461105	0,0034092308
11,456055	5	-0,023931265	-123,04203	0,00064607535	0,00035492296
11,46582	5	-0,023788214	-123,72644	0,0037820989	0,0033993574
11,475586	5	-0,023853779	-123,73315	0,00051522732	0,00022646622
11,485352	5	-0,023931265	-123,47521	0,0040804991	0,0038062539
11,495117	5	-0,02425313	-125,35265	0,0001149578	-0,00013511803
11,504883	5	-0,023436546	-126,37099	0,004294809	0,004023633
11,514648	5	-0,024265051	-125,66876	7,2510447e-05	-0,00015970145
11,524414	5	-0,024616718	-126,7617	0,0043336949	0,0041100187
11,53418	5	-0,023287535	-127,50238	-4,1647872e-05	-0,00034632394
11,543945	5	-0,024062395	-128,96815	0,0042612595	0,0039916611
11,553711	5	-0,022464991	-129,17737	0,00024925859	2,2416061e-05
11,563477	5	-0,024038553	-128,22696	0,0041474784	0,0038727757
11,573242	5	-0,024735928	-130,38023	0,00017630271	-4,7450885e-05
11,583008	5	-0,024372339	-130,98462	0,0040172171	0,0037791743
11,592773	5	-0,024598837	-130,63565	0,00042880478	0,00016527571
11,602539	5	-0,023448467	-131,28111	0,0038451548	0,0035760459
11,612305	5	-0,024718046	-131,49916	0,00053145795	0,00025010493
11,62207	5	-0,024718046	-133,02885	0,0039055324	0,003601236
11,631836	5	-0,024265051	-133,07327	0,0006889549	0,00049454626
11,641602	5	-0,025182962	-132,19077	0,0034883346	0,0031552739
11,651367	5	-0,024271011	-133,64755	0,0011801352	0,00090997055
11,661133	5	-0,024753809	-134,26305	0,0032777055	0,0028115886
11,670898	5	-0,024873018	-134,20998	0,0014343905	0,0012571667
11,680664	5	-0,024288893	-134,65622	0,0027036169	0,0023766952
11,69043	5	-0,025862455	-134,41013	0,0017663949	0,0015709125
11,700195	5	-0,025129318	-136,67075	0,0027445455	0,0023539327
11,709961	5	-0,024718046	-136,65408	0,001756834	0,0015851069
11,719727	5	-0,024533272	-136,08344	0,0025716515	0,0022356494
11,729492	5	-0,024992228	-136,92218	0,001909715	0,0018337037
11,739258	5	-0,025051832	-137,12201	0,0023336136	0,0020740731
11,749023	5	-0,024962425	-137,66745	0,0022171664	0,0019811734
11,758789	5	-0,025475025	-137,42599	0,0019900107	0,0017165135
11,768555	5	-0,02502799	-136,61295	0,002671188	0,0024924767
11,77832	5	-0,025016069	-138,16098	0,0013903719	0,0011802432
11,788086	5	-0,02566576	-138,76721	0,0034120951	0,0029821205
11,797852	5	-0,025999546	-138,00385	0,00093955675	0,00065938686
11,807617	5	-0,0251472	-138,76218	0,0036511787	0,0032538697
11,817383	5	-0,026398897	-138,73174	0,00070663722	0,00046944973
11,827148	5	-0,025379658	-140,41153	0,0036890022	0,0033216553
11,836914	5	-0,026416779	-139,81714	0,00071823248	0,00041745079
11,84668	5	-0,025910139	-138,8031	0,0037236507	0,003381121
11,856445	5	-0,025856495	-139,81897	0,00064213877	0,00041784748
11,866211	5	-0,026327372	-140,16208	0,0038090693	0,0035113643
11,875977	5	-0,026237965	-140,04567	0,00047369394	0,00024502922
11,885742	5	-0,026124716	-139,56427	0,0040039979	0,0037004084
11,895508	5	-0,026541948	-139,07924	0,00025188798	-8,437637e-05
11,905273	5	-0,026786327	-140,2422	0,0043127239	0,0039970847
11,915039	5	-0,02656579	-140,47488	-0,0001160329	-0,00036051671
11,924805	5	-0,02554059	-139,50533	0,0044127526	0,0041056895
11,93457	5	-0,027030706	-140,07356	0,00010876334	-0,00012905512
11,944336	5	-0,025224686	-140,33759	0,0042855507	0,0040121484
11,954102	5	-0,026005507	-140,26689	0,00010417483	-0,00012703415
11,963867	5	-0,026649237	-140,05608	0,0040751379	0,0037241704
11,973633	5	-0,025486946	-139,37685	0,00034709796	8,7668886e-05
11,983398	5	-0,02694726	-140,17403	0,0040972717	0,0038274874
11,993164	5	-0,027436018	-140,20616	0,00028156894	3,794441e-05
12,00293	5	-0,026029348	-139,44638	0,0039870632	0,0037483973
12,012695	5	-0,026029348	-139,89095	0,00046847097	0,00018153776
12,022461	5	-0,025767088	-139,31221	0,0037705631	0,0035005275
12,032227	6	-0,026130676	-140,13425	0,00068490888	0,00037163292
12,041992	6	-0,025689602	-139,51897	0,0036177589	0,0033054522
12,051758	6	-0,025981665	-138,00949	0,0010898958	0,00085830718
12,061523	6	-0,025975704	-139,29666	0,0031736109	0,0027773038
12,071289	6	-0,026547909	-139,3663	0,0015392596	0,0012974943
12,081055	6	-0,024658442	-138,60466	0,0030306173	0,0025624991
12,09082	6	-0,025618076	-138,89066	0,0017060849	0,00157307
12,100586	6	-0,025331974	-137,89583	0,0025724818	0,0022943863
12,110352	6	-0,025713444	-138,55414	0,0017389552	0,0015367565
12,120117	6	-0,025451183	-137,90706	0,0027093175	0,0023466516
12,129883	6	-0,023692846	-137,09346	0,0018924703	0,001727276
12,139648	6	-0,025695562	-137,31352	0,0023775618	0,0021308039
12,149414	6	-0,025230646	-137,41052	0,0021774578	0,001986023
12,15918	6	-0,025719404	-136,99718	0,0021078018	0,0017725035
12,168945	6	-0,024300814	-136,52583	0,0028237102	0,0023772684
12,178711	6	-0,025266409	-135,14297	0,0015079062	0,0013005798
12,188477	6	-0,025510788	-136,20413	0,0031395997	0,0028704717
12,198242	6	-0,025439262	-135,93732	0,00097106822	0,00072546827
12,208008	6	-0,025224686	-134,09837	0,0036242553	0,003267698
12,217773	6	-0,02502203	-134,57956	0,00072879804	0,00043815176
12,227539	6	-0,024741888	-134,09229	0,0037361903	0,0033625481
12,237305	6	-0,024652481	-134,22981	0,00072205393	0,00041738327
12,24707	6	-0,024235249	-133,34837	0,0037321614	0,0033924803
12,256836	6	-0,023949146	-131,92502	0,00070011464	0,00036255718
12,266602	6	-0,024080276	-132,49341	0,0036827037	0,0033259036
12,276367	6	-0,024980307	-132,42764	0,00053110154	0,00025632209
12,286133	6	-0,026124716	-130,7197	0,0040212614	0,003695796
12,295898	6	-0,025653839	-130,3158	0,00027057191	2,0916341e-05
12,305664	6	-0,024867058	-129,66855	0,0042037391	0,0039630849
12,31543	6	-0,0233531	-130,15224	-1,4193065e-05	-0,00025382324
12,325195	6	-0,024950504	-129,30623	0,0044175908	0,0041453484
12,334961	6	-0,024217367	-127,51171	-0,00012299221	-0,00033241435
12,344727	6	-0,024479628	-128,05588	0,004278258	0,0039877896
12,354492	6	-0,023889542	-127,7754	0,00018299135	-3,5160629e-05
12,364258	6	-0,024288893	-127,04423	0,0041527562	0,0039735008
12,374023	6	-0,023710728	-126,22414	0,00026904832	3,3700489e-05
12,383789	6	-0,023972988	-125,16461	0,0038976562	0,0036687972
12,393555	6	-0,023466349	-125,88668	0,00038030048	0,00018554158
12,40332	6	-0,023281574	-125,0823	0,0039756447	0,0037632736
12,413086	6	-0,02387166	-122,71799	0,0003405966	0,00012819364
12,422852	6	-0,023299456	-122,86188	0,003900232	0,0035912725
12,432617	6	-0,022912025	-122,46933	0,00066882727	0,00039810984
12,442383	6	-0,02425313	-122,03347	0,003617184	0,003255646
12,452148	6	-0,022178888	-121,16908	0,0010109309	0,00071858609
12,461914	6	-0,022870302	-119,70889	0,0033441212	0,0028549219
12,47168	6	-0,022512674	-119,90636	0,0014932852	0,0012529489
12,481445	6	-0,023245811	-119,36797	0,0028057999	0,0024177281
12,491211	6	-0,02233386	-117,47092	0,0016352338	0,0014904798
12,500977	6	-0,021737814	-117,59883	0,0027510992	0,0024087089
12,510742	6	-0,022494793	-116,30221	0,0018716302	0,0017186803
12,520508	6	-0,023466349	-116,29678	0,0026473044	0,0023095936
12,530273	6	-0,022089481	-115,12236	0,0018418874	0,0016889918
12,540039	6	-0,022387505	-113,56194	0,0024992998	0,0021696971
12,549805	6	-0,022023916	-113,81194	0,0021637573	0,0018842812
12,55957	6	-0,020903349	-112,83115	0,0020900159	0,0018790072
12,569336	6	-0,021499395	-111,51038	0,0025120794	0,0022616084
12,579102	6	-0,021839142	-111,02625	0,0015361349	0,0012789418
12,588867	6	-0,020843744	-109,93716	0,0033611746	0,0029625129
12,598633	6	-0,021445751	-109,40887	0,0010552122	0,00082014769
12,608398	6	-0,020653009	-108,92088	0,0035068679	0,0031426635
12,618164	6	-0,020623207	-106,96314	0,00078286231	0,00048689137
12,62793	6	-0,020331144	-106,79841	0,0037174241	0,0033568132
12,637695	6	-0,021910667	-106,24062	0,00066552614	0,00037517049
12,647461	6	-0,020933151	-105,69038	0,0036902556	0,0033244807
12,657227	6	-0,021463633	-104,34402	0,00068738987	0,00036889513
12,666992	6	-0,020730495	-102,624	0,0038172859	0,0035468158
12,676758	6	-0,020462275	-102,70603	0,00058938935	0,00034847442
12,686523	6	-0,020289421	-102,24833	0,0038932492	0,0036018556
12,696289	6	-0,020676851	-100,44096	0,00024594003	6,4479245e-05
12,706055	6	-0,019729137	-100,04981	0,0042245248	0,0039386787
12,71582	6	-0,019443035	-98,538162	-9,5026917e-06	-0,00024285779
12,725586	6	-0,020653009	-98,00753	0,004299893	0,0040424755
12,735352	6	-0,019586086	-96,955597	-4,8981747e-07	-0,00027829548
12,745117	6	-0,019907951	-95,132202	0,0044111046	0,0042031086
12,754883	6	-0,019043684	-95,481667	2,9892544e-06	-0,00014480436
12,764648	6	-0,019818544	-94,683159	0,0040965984	0,0037685884
12,774414	6	-0,019264221	-93,061981	0,0002727237	2,2293825e-05
12,78418	6	-0,019448996	-92,449265	0,0040801028	0,0038499697
12,793945	6	-0,018644333	-91,308044	0,00036294048	9,8682358e-05
12,803711	6	-0,019049644	-91,104973	0,0038917365	0,0036329378
12,813477	6	-0,01873374	-90,21711	0,00045811947	0,00020902342
12,823242	6	-0,01924634	-88,117493	0,0038672818	0,0035534415
12,833008	6	-0,018471479	-87,951759	0,00057664467	0,00029535615
12,842773	6	-0,018179417	-86,698669	0,0036094696	0,0033838605
12,852539	6	-0,017595291	-85,752174	0,00097607682	0,0006972425
12,862305	6	-0,016701221	-84,930527	0,0033132739	0,0028975853
12,87207	6	-0,017374754	-83,652901	0,0013697556	0,0010919021
12,881836	6	-0,016778708	-83,27314	0,0029547561	0,0026313276
12,891602	6	-0,018107891	-82,646347	0,0017433572	0,0015446056
12,901367	6	-0,017869473	-80,034431	0,0027273761	0,0023751692
12,911133	6	-0,016850233	-80,0821	0,001688735	0,0015379819
12,920898	6	-0,016522408	-78,814087	0,0025418799	0,0022351805
12,930664	6	-0,016546249	-78,395767	0,0018686814	0,0017335305
12,94043	6	-0,016742945	-77,176598	0,0025170802	0,0022382559
12,950195	6	-0,017005205	-75,666458	0,002095982	0,0018854189
12,959961	6	-0,015848875	-75,369347	0,0022126625	0,0019102556
12,969727	6	-0,015985966	-74,919014	0,0025807181	0,0022204313
12,979492	6	-0,01630187	-73,114944	0,0017249892	0,0014894356
12,989258	6	-0,016093254	-72,610863	0,0029750764	0,002759242
12,999023	6	-0,015860796	-71,133636	0,001000881	0,00074901851
13,008789	6	-0,015866756	-70,704308	0,0036335108	0,0032653585
13,018555	6	-0,016343594	-69,508163	0,00082713144	0,00053646014
13,02832	6	-0,015228987	-67,485611	0,0036633634	0,0033402585
13,038086	6	-0,015175343	-67,885086	0,00071616145	0,00046355708
13,047852	6	-0,014597178	-66,853615	0,0037178688	0,0033914994
13,057617	6	-0,015646219	-65,624428	0,00077642297	0,00045707682
13,067383	6	-0,014650822	-64,915268	0,0037131258	0,0033562675
13,077148	6	-0,014841557	-63,838249	0,00053504761	0,00026265188
13,086914	6	-0,014394522	-63,467262	0,0039134119	0,0036708119
13,09668	6	-0,014436245	-62,189083	0,00034561643	0,00012759003
13,106445	6	-0,013971329	-60,661064	0,0040754331	0,0038402851
13,116211	6	-0,014638901	-60,407482	0,0001721397	-5,1612442e-05
13,125977	6	-0,014191866	-58,85437	0,0044457815	0,0042832731
13,135742	6	-0,013625622	-58,402531	-2,7407659e-05	-0,00027167116
13,145508	6	-0,013488531	-57,559311	0,0042363508	0,0039776005
13,155273	6	-0,014346838	-55,922047	8,2657789e-05	-0,00020106294
13,165039	6	-0,013852119	-55,908634	0,0042364546	0,003982116
13,174805	6	-0,014090538	-55,179241	0,00027042421	6,4257183e-05
13,18457	6	-0,011777878	-53,193794	0,003948099	0,0036493116
13,194336	6	-0,013250113	-53,154957	0,0004799616	0,00019641011
13,204102	6	-0,012910366	-51,65493	0,0040255361	0,0037880542
13,213867	6	-0,012856722	-51,566418	0,00032879354	8,4765488e-05
13,223633	6	-0,012260675	-50,851723	0,003915512	0,0036110808
13,233398	6	-0,012820959	-49,154945	0,00063429528	0,00037298683
13,243164	6	-0,013709068	-49,081352	0,0037625083	0,003365637
13,25293	6	-0,012683868	-48,269089	0,00091484294	0,00065601896
13,262695	6	-0,013142824	-47,033207	0,0033235447	0,0030537597
13,272461	6	-0,011914968	-46,022797	0,0013904843	0,0011908193
13,282227	6	-0,012654066	-44,79641	0,0029297464	0,0024942155
13,291992	6	-0,012940168	-44,826977	0,001680447	0,0014081011
13,301758	6	-0,010752678	-44,005943	0,0027651705	0,002404233
13,311523	6	-0,011759996	-42,073299	0,0017664179	0,0016411769
13,321289	6	-0,011229515	-42,38773	0,0026799855	0,0023295071
13,331055	6	-0,011444092	-41,115246	0,0018803504	0,001648379
13,34082	6	-0,011122227	-40,831436	0,0025308933	0,002226803
13,350586	6	-0,011879206	-40,166973	0,0019421047	0,0017904014
13,360352	6	-0,010788441	-38,513336	0,0020960667	0,0019649682
13,370117	6	-0,011628866	-38,070602	0,002438091	0,00221991
13,379883	6	-0,010335445	-37,833508	0,0016786676	0,0014098844
13,389648	6	-0,01128912	-36,021397	0,0031332814	0,0026556172
13,399414	6	-0,0094532967	-35,97295	0,0012330965	0,0009809155
13,40918	6	-0,010609627	-34,82798	0,0036349131	0,0033297213
13,418945	6	-0,010430813	-34,654697	0,0008408312	0,00058229663
13,428711	6	-0,010383129	-34,240746	0,0037310759	0,0033670722
13,438477	6	-0,010722876	-32,746307	0,00072948681	0,00044745218
13,448242	6	-0,010544062	-33,010674	0,0037235778	0,0033739731
13,458008	6	-0,010228157	-32,109955	0,00066510052	0,00043940148
13,467773	6	-0,010812283	-31,027681	0,0037637055	0,0034058823
13,477539	6	-0,009983778	-31,410679	0,0006860937	0,00040554558
13,487305	6	-0,009572506	-29,80208	0,0038687	0,0035852124
13,49707	6	-0,010752678	-29,351246	0,00037981023	6,1008323e-05
13,506836	6	-0,011217594	-28,982498	0,0041392138	0,0038078479
13,516602	6	-0,009906292	-27,706884	0,00013368728	-0,0001272856
13,526367	6	-0,0098586082	-27,986113	0,0042418707	0,0040351436
13,536133	6	-0,0093400478	-26,778839	-7,3343399e-05	-0,00031551317
13,545898	6	-0,0085234642	-26,039667	0,0044552172	0,0041414248
13,555664	6	-0,010818243	-25,601238	0,00010465126	-0,00011508295
13,56543	6	-0,009560585	-24,924931	0,0040834853	0,0038761338
13,575195	6	-0,0095069408	-24,792385	0,00010575488	-0,00011776021
13,584961	6	-0,0097751617	-24,73332	0,0040527624	0,0037802071
13,594727	6	-0,0088691711	-23,160427	0,00036236554	0,00013196346
13,604492	6	-0,010234118	-23,74744	0,0038970152	0,0036401257
13,614258	6	-0,0092864037	-22,845436	0,00043756649	0,00022526598
13,624023	6	-0,0081777573	-22,399351	0,0040010302	0,0037233124
13,633789	6	-0,0083804131	-22,320059	0,00040738538	0,00019312603
13,643555	6	-0,0091552734	-21,016895	0,0037180728	0,0034167769
13,65332	6	-0,0084519386	-21,664314	0,00088621251	0,00065124303
13,663086	6	-0,0080227852	-20,808075	0,0035165569	0,003029864
13,672852	6	-0,0077724457	-19,353031	0,0012296634	0,0009083387
13,682617	6	-0,0083982944	-19,787773	0,0029755721	0,0026241157
13,692383	6	-0,0086843967	-19,550844	0,0017300968	0,001496611
13,702148	6	-0,0079452991	-19,414946	0,0027777571	0,0023611067
13,711914	6	-0,0075161457	-19,381809	0,0018382326	0,0015824318
13,72168	6	-0,0076949596	-17,864908	0,0028625887	0,0023737843
13,731445	6	-0,0070214272	-18,467457	0,0018810005	0,0017030794
13,741211	6	-0,0087499619	-17,847027	0,0025196581	0,002228416
13,750977	6	-0,0083208084	-16,820021	0,0020360474	0,0017960592
13,760742	6	-0,0081956387	-17,1691	0,0023442665	0,0020648823
13,770508	6	-0,0085771084	-16,542971	0,0022761184	0,0020888676
13,780273	6	-0,0075519085	-16,596504	0,0017438452	0,0016111509
13,790039	6	-0,0074446201	-16,633608	0,0029586942	0,0026405414
13,799805	6	-0,0074326992	-16,033407	0,0011662062	0,00093686423
13,80957	6	-0,0076055527	-16,381201	0,0034832859	0,0030286827
13,819336	6	-0,0074267387	-15,899576	0,00096636533	0,00066769368
13,829102	6	-0,0076830387	-15,463438	0,0037666303	0,0034919882
13,838867	6	-0,0080525875	-16,121138	0,00078877422	0,00044805551
13,848633	6	-0,0079274178	-15,08452	0,0037332925	0,0033819696
13,858398	6	-0,0077605247	-15,631467	0,00070706883	0,00045184017
13,868164	6	-0,0078380108	-15,526917	0,0037549902	0,0034029125
13,87793	6	-0,0068604946	-14,516618	0,00054438494	0,00021799293
13,887695	6	-0,0075876713	-15,00545	0,0037967069	0,0035460282
13,897461	6	-0,0069439411	-14,844518	0,00044369386	0,00020301639
13,907227	6	-0,0087201595	-14,689342	0,0042128614	0,0039914423
13,916992	6	-0,0079452991	-15,437454	0,00023605608	-6,2525796e-05
13,926758	6	-0,0070512295	-14,17134	0,0042976323	0,0040909112
13,936523	6	-0,0069797039	-15,461035	5,5445707e-05	-0,0001764216
13,946289	6	-0,0089287758	-15,021041	0,0042787087	0,0040358552
13,956055	6	-0,0067710876	-14,254041	-4,8651709e-05	-0,00023701752
13,96582	6	-0,0073730946	-15,149452	0,0042381366	0,0039466373
13,975586	6	-0,0080645084	-14,552269	0,00029547649	3,8204598e-06
13,985352	6	-0,0081121922	-14,934987	0,0040703621	0,0038144549
13,995117	6	-0,007724762	-14,953427	0,00018980922	2,8570939e-05
14,004883	6	-0,008046627	-14,595129	0,0039982279	0,003771089
14,014648	6	-0,0073492527	-15,469193	0,00038606784	0,00015383062
14,024414	7	-0,006788969	-15,26121	0,0038137566	0,0035702144
14,03418	7	-0,0084519386	-14,721472	0,00049230189	0,00030532683
14,043945	7	-0,0081300735	-15,57894	0,003865615	0,0035921589
14,053711	7	-0,0077962875	-15,807543	0,00073576812	0,00054883596
14,063477	7	-0,0066816807	-15,868116	0,0033886298	0,0030504854
14,073242	7	-0,0079333782	-16,362034	0,001251891	0,0010532488
14,083008	7	-0,0077724457	-15,589167	0,0032220576	0,0027073952
14,092773	7	-0,0068366528	-16,689878	0,0015229314	0,0012563762
14,102539	7	-0,0078260899	-16,681105	0,0027522699	0,002410433
14,112305	7	-0,0090003014	-16,239267	0,0018043835	0,0017046054
14,12207	7	-0,008046627	-17,068851	0,0028158552	0,0024098593
14,131836	7	-0,0079035759	-16,769562	0,0017452324	0,0016246245
14,141602	7	-0,0090718269	-18,203762	0,0025212911	0,0022103782
14,151367	7	-0,0087440014	-18,065237	0,0019875206	0,0018014151
14,161133	7	-0,0084936619	-17,213747	0,0023407903	0,0020192212
14,170898	7	-0,0083744526	-18,588659	0,0022734893	0,0020299912
14,180664	7	-0,008636713	-19,408968	0,001898592	0,0015977293
14,19043	7	-0,0074803829	-19,30084	0,0027988022	0,0024809726
14,200195	7	-0,0093340874	-19,329618	0,0013481372	0,0011497051
14,209961	7	-0,0088393688	-19,728876	0,0035029533	0,0032130622
14,219727	7	-0,0092804432	-20,679329	0,00086738251	0,00057582307
14,229492	7	-0,0079333782	-20,675697	0,0036937885	0,0032658821
14,239258	7	-0,0086903572	-20,304825	0,00066189154	0,00037435355
14,249023	7	-0,0091850758	-21,80703	0,0036688698	0,0032899494
14,258789	7	-0,0083565712	-21,799206	0,00069807953	0,00035918958
14,268555	7	-0,0091850758	-22,609512	0,0036964314	0,0033639786
14,27832	7	-0,010049343	-22,83672	0,00069091842	0,00043543812
14,288086	7	-0,0099956989	-23,55069	0,0037683679	0,0035052849
14,297852	7	-0,0078856945	-24,359821	0,00043388383	8,8929082e-05
14,307617	7	-0,0084161758	-24,643354	0,0040432755	0,0037587315
14,317383	7	-0,0088393688	-24,394915	0,00016766498	-3,6314304e-05
14,327148	7	-0,0097095966	-26,050619	0,0042275344	0,0039767302
14,336914	7	-0,0089049339	-25,833752	-9,093259e-05	-0,00031851145
14,34668	7	-0,009906292	-27,025492	0,0045218552	0,0042113322
14,356445	7	-0,0091910362	-26,931446	0,00023260975	-2,0704465e-05
14,366211	7	-0,0088393688	-27,564001	0,0042293728	0,0039919522
14,375977	7	-0,009316206	-29,105042	0,00014014426	-0,00015936967
14,385742	7	-0,0088453293	-29,084198	0,0040447791	0,0038058613
14,395508	7	-0,0093579292	-29,503628	0,00034645855	0,00011423865
14,405273	7	-0,0090301037	-30,821207	0,0039860108	0,0037356201
14,415039	7	-0,0097453594	-31,091999	0,00034483804	5,1649404e-05
14,424805	7	-0,0095784664	-32,012554	0,0040014647	0,0037248759
14,43457	7	-0,010126829	-32,101906	0,0004338118	0,00018682564
14,444336	7	-0,0094354153	-32,43137	0,0038139042	0,0034875716
14,454102	7	-0,01026392	-34,178215	0,00074243319	0,00044717133
14,463867	7	-0,009727478	-34,57222	0,0035855093	0,003208515
14,473633	7	-0,011056662	-34,742931	0,0011004324	0,00088095461
14,483398	7	-0,010859966	-36,03788	0,0030391554	0,0026964727
14,493164	7	-0,0098705292	-36,390869	0,0015758142	0,0013547251
14,50293	7	-0,010061264	-37,977119	0,0030152311	0,0025218721
14,512695	7	-0,01026988	-38,22366	0,0018332388	0,0017041927
14,522461	7	-0,01090169	-38,623085	0,0027068658	0,002347538
14,532227	7	-0,010859966	-39,92725	0,0017994111	0,0015733506
14,541992	7	-0,01090765	-40,693691	0,0026988667	0,0023153469
14,551758	7	-0,010639429	-41,888561	0,0019978818	0,0017614487
14,561523	7	-0,01154542	-42,269547	0,0023481527	0,0021032793
14,571289	7	-0,010550022	-42,099506	0,0021611208	0,0019734101
14,581055	7	-0,01142621	-44,007618	0,0020150782	0,0017888574
14,59082	7	-0,010794401	-44,85704	0,0028247694	0,0024777614
14,600586	7	-0,012123585	-45,011993	0,0013892223	0,001120785
14,610352	7	-0,011223555	-46,26548	0,0032376845	0,0028691562
14,620117	7	-0,013190508	-47,264324	0,00094068469	0,00068643392
14,629883	7	-0,011736155	-48,414486	0,0036630079	0,0033075272
14,639648	7	-0,011700392	-49,267429	0,00069934828	0,00039478939
14,649414	7	-0,012880564	-49,53632	0,0037081381	0,003378391
14,65918	7	-0,013071299	-51,573517	0,00071227306	0,00048305665
14,668945	7	-0,013852119	-52,31118	0,0037177438	0,0033560467
14,678711	7	-0,012630224	-52,531677	0,00064959587	0,00035176927
14,688477	7	-0,012814999	-53,662846	0,0037552211	0,0034062485
14,698242	7	-0,01347661	-54,200459	0,00052608637	0,00027421018
14,708008	7	-0,013023615	-56,08136	0,0040139747	0,0037340797
14,717773	7	-0,012862682	-56,157856	0,00017519909	-6,7465298e-05
14,727539	7	-0,012385845	-56,09108	0,0042180517	0,0039630248
14,737305	7	-0,012886524	-58,436226	2,1407614e-05	-0,00023291796
14,74707	7	-0,014209747	-59,46027	0,0044042892	0,0041411957
14,756836	7	-0,013542175	-60,450005	-9,0136018e-05	-0,00036186044
14,766602	7	-0,013709068	-61,121284	0,0042788521	0,0039933431
14,776367	7	-0,014448166	-61,901585	0,00020931169	-2,9187067e-05
14,786133	7	-0,014078617	-63,699722	0,0041652787	0,0038841732
14,795898	7	-0,01475215	-64,044449	0,00019564992	-8,7195076e-07
14,805664	7	-0,01424551	-64,002762	0,0039540981	0,0036707746
14,81543	7	-0,014179945	-65,920937	0,00043024076	0,00012357486
14,825195	7	-0,01553297	-67,127312	0,0039879833	0,0036760105
14,834961	7	-0,01462698	-68,215118	0,0005332469	0,00027473026
14,844727	7	-0,01578927	-68,655998	0,0039792676	0,0036931632
14,854492	7	-0,014942884	-69,142654	0,00063008571	0,00042133877
14,864258	7	-0,015336275	-71,338997	0,0036241235	0,003244211
14,874023	7	-0,016146898	-71,92382	0,0010592586	0,00077512173
14,883789	7	-0,015598536	-72,091743	0,003284829	0,0028195286
14,893555	7	-0,015211105	-73,141098	0,0015136057	0,0012213192
14,90332	7	-0,015562773	-74,248077	0,0027979803	0,0024138945
14,913086	7	-0,015479326	-75,705963	0,0017028485	0,0014775189
14,922852	7	-0,014442205	-76,374557	0,0027564995	0,0023624799
14,932617	7	-0,016611814	-76,169708	0,001801786	0,0016815005
14,942383	7	-0,016611814	-79,088448	0,0025955848	0,0022660675
14,952148	7	-0,015717745	-79,156013	0,0018122534	0,0016665325
14,961914	7	-0,015705824	-80,289635	0,0024561048	0,0021149477
14,97168	7	-0,016731024	-80,946159	0,0021793563	0,0018867892
14,981445	7	-0,016731024	-81,640404	0,0020659084	0,0018553187
14,991211	7	-0,016564131	-83,733932	0,0024755232	0,0023104541
15,000977	7	-0,017911196	-83,935928	0,0015215903	0,0012853486
15,010742	7	-0,016653538	-84,352402	0,0033738825	0,0029230809
15,020508	7	-0,017994642	-86,442841	0,0010177952	0,00073951931
15,030273	7	-0,016504526	-87,490471	0,0035627922	0,0031543151
15,040039	7	-0,017172098	-88,53849	0,0007237785	0,0004694832
15,049805	7	-0,01680851	-88,854431	0,0037322135	0,0033612889
15,05957	7	-0,017988682	-89,574219	0,00067398185	0,00037861086
15,069336	7	-0,018948317	-91,544746	0,0037032384	0,0032980528
15,079102	7	-0,017899275	-91,915504	0,00067772053	0,0004051358
15,088867	7	-0,018572807	-92,138855	0,003921906	0,0036453111
15,098633	7	-0,018471479	-93,951187	0,00066558435	0,00038009428
15,108398	7	-0,018501282	-94,568657	0,0038637568	0,0036229605
15,118164	7	-0,018048286	-96,051529	0,00022828652	-2,6517082e-05
15,12793	7	-0,018680096	-96,496269	0,0042547514	0,004013868
15,137695	7	-0,019204617	-96,778687	-3,8965372e-05	-0,00028664363
15,147461	7	-0,019818544	-99,092873	0,0042961878	0,0040573725
15,157227	7	-0,020045042	-99,82489	8,1309408e-05	-0,00022519554
15,166992	7	-0,020098686	-99,950623	0,0043153535	0,0040999465
15,176758	7	-0,020331144	-101,091	1,4236139e-05	-0,00020982116
15,186523	7	-0,020378828	-101,59933	0,0040253904	0,0037659886
15,196289	7	-0,021547079	-103,58127	0,00021626794	2,690067e-06
15,206055	7	-0,019663572	-103,63178	0,0040890952	0,0039168396
15,21582	7	-0,019967556	-103,72712	0,00024542373	3,7245336e-05
15,225586	7	-0,020456314	-105,90954	0,0041172598	0,0037866973
15,235352	7	-0,020337105	-106,96526	0,00049090839	0,00021673914
15,245117	7	-0,020486116	-107,25321	0,0038208149	0,0035603447
15,254883	7	-0,021100044	-107,78172	0,00055764103	0,0002937112
15,264648	7	-0,021004677	-108,50994	0,003642082	0,0033168118
15,274414	7	-0,020778179	-110,86173	0,0009743846	0,00071599643
15,28418	7	-0,021070242	-111,16639	0,003288937	0,0028788815
15,293945	7	-0,021368265	-110,82295	0,0014923615	0,0011977442
15,303711	7	-0,021123886	-112,61852	0,002988352	0,0026027912
15,313477	7	-0,021487474	-113,21169	0,0017822607	0,0016080238
15,323242	7	-0,022226572	-113,92225	0,0028919894	0,0024192715
15,333008	7	-0,021469593	-114,96786	0,0017221607	0,0015759345
15,342773	7	-0,021678209	-114,5933	0,0027171609	0,0022843475
15,352539	7	-0,023025274	-117,02014	0,0018847664	0,001738785
15,362305	7	-0,021845102	-117,30111	0,0024763988	0,0022124939
15,37207	7	-0,023669004	-117,95467	0,0020933817	0,001893175
15,381836	7	-0,022518635	-118,67539	0,0021417716	0,0018615371
15,391602	7	-0,023275614	-119,71347	0,0025830872	0,0022084129
15,401367	7	-0,02207756	-120,78457	0,0016481766	0,001476197
15,411133	7	-0,022816658	-121,08922	0,002980507	0,0027325212
15,420898	7	-0,023412704	-121,04206	0,0010444042	0,00077414414
15,430664	7	-0,024294853	-122,81768	0,0036116091	0,0031871148
15,44043	7	-0,024759769	-123,61977	0,00079283345	0,00051063806
15,450195	7	-0,024610758	-123,57346	0,0036940882	0,0033664198
15,459961	7	-0,023847818	-124,22472	0,00066540018	0,00042320025
15,469727	7	-0,024044514	-124,6703	0,0037446148	0,0033381567
15,479492	7	-0,025337934	-126,71816	0,00074704923	0,00040757353
15,489258	7	-0,024348497	-126,44307	0,0036637576	0,0033599434
15,499023	7	-0,02412796	-126,23443	0,00053159648	0,00019284023
15,508789	7	-0,025057793	-127,56385	0,0039130668	0,0036153654
15,518555	7	-0,023627281	-128,60974	0,00037949081	0,00010322576
15,52832	7	-0,025719404	-128,87733	0,0040928437	0,0038094553
15,538086	7	-0,024753809	-129,35669	-4,7899084e-06	-0,00021301908
15,547852	7	-0,024956465	-129,30774	0,0044279667	0,0041771033
15,557617	7	-0,024586916	-131,61337	-0,0001360086	-0,00034518045
15,567383	7	-0,025433302	-131,6584	0,0042264108	0,003943786
15,577148	7	-0,025057793	-131,35269	0,00014128018	-0,0001979465
15,586914	7	-0,025308132	-132,15033	0,0042402409	0,0040281201
15,59668	7	-0,025093555	-133,13173	0,00022290507	-9,1886614e-06
15,606445	7	-0,02553463	-133,87782	0,003973851	0,0037120439
15,616211	7	-0,024783611	-133,83345	0,00042039479	0,00010706804
15,625977	7	-0,02618432	-133,12144	0,0040015494	0,0037035933
15,635742	7	-0,026255846	-134,96585	0,00032868717	1,7627899e-05
15,645508	7	-0,024902821	-135,54576	0,0039354926	0,0036548134
15,655273	7	-0,025266409	-135,3018	0,000597551	0,00038138271
15,665039	7	-0,025689602	-135,51553	0,0037704478	0,0033483147
15,674805	7	-0,025546551	-135,8293	0,00084208569	0,00051235809
15,68457	7	-0,026082993	-136,93922	0,0034235101	0,0030769233
15,694336	7	-0,0256598	-137,1438	0,0013221009	0,0010678438
15,704102	7	-0,026410818	-136,51712	0,0028838145	0,0025000474
15,713867	7	-0,025975704	-137,83739	0,0015839798	0,0013704895
15,723633	7	-0,026845932	-138,80705	0,002868281	0,0024718323
15,733398	7	-0,027358532	-138,39343	0,0017421616	0,0016296013
15,743164	7	-0,026029348	-138,36957	0,0026622601	0,0022360196
15,75293	7	-0,025761127	-138,00406	0,0017830122	0,0016382186
15,762695	7	-0,02681613	-139,37837	0,002539892	0,0021791542
15,772461	7	-0,025826693	-139,65688	0,0019588307	0,0017656665
15,782227	7	-0,02644062	-138,38628	0,0021701986	0,0019531327
15,791992	7	-0,026232004	-139,53159	0,0023716141	0,0022043621
15,801758	7	-0,025379658	-140,17923	0,0017831801	0,0014823467
15,811523	7	-0,025987625	-140,60242	0,0030835131	0,002643229
15,821289	7	-0,026643276	-139,92403	0,0012077747	0,0009813949
15,831055	7	-0,025898218	-139,7589	0,0034340969	0,0030698839
15,84082	7	-0,026232004	-141,05708	0,00078653044	0,00046664238
15,850586	7	-0,027269125	-141,19116	0,0036728811	0,0032986512
15,860352	7	-0,026679039	-140,36363	0,00065352709	0,00040746469
15,870117	7	-0,026804209	-140,79027	0,003743432	0,0033735628
15,879883	7	-0,027787685	-140,96394	0,00068702083	0,00039024191
15,889648	7	-0,027310848	-141,5229	0,0037438651	0,0033920896
15,899414	7	-0,027060509	-141,42171	0,00071395392	0,00039713224
15,90918	7	-0,026571751	-140,2204	0,00383395	0,0034618927
15,918945	7	-0,027441978	-141,30055	0,00032884403	5,4390403e-05
15,928711	7	-0,026273727	-142,02727	0,0041062706	0,003818407
15,938477	7	-0,027936697	-140,86592	0,00012742676	-0,00013965386
15,948242	7	-0,028002262	-141,05821	0,0043380209	0,0040197847
15,958008	7	-0,026643276	-140,65421	-5,7421857e-07	-0,00030883035
15,967773	7	-0,026589632	-142,29431	0,0044199969	0,004211457
15,977539	7	-0,02732873	-141,67567	1,4611287e-05	-0,00025965448
15,987305	7	-0,025415421	-140,52295	0,0041095233	0,0038513776
15,99707	7	-0,026094913	-140,99875	0,00022441658	-9,5758587e-05
16,006836	7	-0,02758503	-141,40326	0,0041745366	0,003850542
16,016602	7	-0,026476383	-140,8358	0,00038230864	6,8318332e-05
16,026367	8	-0,026810169	-140,67509	0,0039023582	0,0036656654
16,036133	8	-0,026071072	-139,44128	0,00038779443	0,00023038039
16,045898	8	-0,026005507	-141,00066	0,0039744163	0,0036913087
16,055664	8	-0,027292967	-140,52831	0,00040945917	0,00015327387
16,06543	8	-0,026190281	-139,45392	0,0037731642	0,0034381989
16,075195	8	-0,027430058	-139,70688	0,00088315469	0,00054741919
16,084961	8	-0,026643276	-139,6443	0,0035712586	0,0030550319
16,094727	8	-0,026738644	-139,92535	0,0011467689	0,00086322601
16,104492	8	-0,026458502	-139,76666	0,0030898245	0,0027301593
16,114258	8	-0,026774406	-138,2899	0,0016444805	0,0014679186
16,124023	8	-0,027734041	-139,10188	0,0027677335	0,002416275
16,133789	8	-0,02617836	-139,17888	0,0016547072	0,0014963768
16,143555	8	-0,026315451	-138,26424	0,0026592063	0,0023091247
16,15332	8	-0,02554059	-138,0224	0,0018559129	0,0016996709
16,163086	8	-0,025874376	-137,57855	0,002587928	0,0022614256
16,172852	8	-0,025767088	-137,46812	0,0019520426	0,0017295718
16,182617	8	-0,025779009	-137,20958	0,0024183416	0,0020454652
16,192383	8	-0,026202202	-135,53867	0,0023128281	0,0020338881
16,202148	8	-0,025624037	-136,53757	0,0018527567	0,0016115552
16,211914	8	-0,026404858	-136,31366	0,0028630388	0,0025049739
16,22168	8	-0,025892258	-135,26291	0,0013113834	0,0010399402
16,231445	8	-0,025647879	-134,77005	0,0036165754	0,0031431918
16,241211	8	-0,024592876	-134,03983	0,001013469	0,00079182995
16,250977	8	-0,026136637	-134,64159	0,0037214074	0,0034377691
16,260742	8	-0,025737286	-133,99272	0,00076078181	0,00046926667
16,270508	8	-0,024676323	-132,50035	0,0037525927	0,0033642794
16,280273	8	-0,024962425	-132,61601	0,00068689813	0,00038853905
16,290039	8	-0,024884939	-132,32085	0,0036980002	0,0033429607
16,299805	8	-0,02515316	-131,65674	0,00057793676	0,00036512123
16,30957	8	-0,024539232	-130,83876	0,0038500738	0,0035587188
16,319336	8	-0,024193525	-129,86636	0,0005146676	0,0002221344
16,329102	8	-0,02322793	-129,99454	0,004050049	0,0037316519
16,338867	8	-0,024473667	-129,55394	0,00013012701	-0,00013411511
16,348633	8	-0,023764372	-128,24966	0,0043090614	0,0040836884
16,358398	8	-0,024294853	-128,07402	-6,2480394e-05	-0,00030272437
16,368164	8	-0,023603439	-127,32145	0,0042790775	0,0040209214
16,37793	8	-0,023323298	-127,85208	-7,5272983e-05	-0,00024822948
16,387695	8	-0,023579597	-127,09412	0,004318763	0,0040122666
16,397461	8	-0,024068356	-125,25893	0,00021939763	-1,3179088e-05
16,407227	8	-0,023877621	-125,32191	0,0040123356	0,0037424995
16,416992	8	-0,022822618	-124,92031	0,00023092391	-6,0469029e-05
16,426758	8	-0,023329258	-123,47884	0,0040116776	0,0038058646
16,436523	8	-0,022828579	-123,04031	0,00034555022	0,00013805635
16,446289	8	-0,023043156	-121,7795	0,0038942017	0,0035938423
16,456055	8	-0,024169683	-122,42557	0,00054831046	0,00029419491
16,46582	8	-0,022757053	-121,49072	0,0038920722	0,0035239409
16,475586	8	-0,022596121	-119,2062	0,00069922139	0,00045420253
16,485352	8	-0,023549795	-119,02118	0,0034917707	0,0031204254
16,495117	8	-0,022876263	-119,22023	0,0012064592	0,00093843817
16,504883	8	-0,024282932	-118,5015	0,0032527605	0,0027321184
16,514648	8	-0,024020672	-117,39196	0,0014867996	0,0011930702
16,524414	8	-0,023066998	-115,63349	0,0028084742	0,0023934243
16,53418	8	-0,023943186	-116,34115	0,0018355539	0,001640433
16,543945	8	-0,023108721	-115,47726	0,0027945132	0,0023914638
16,553711	8	-0,022822618	-113,55741	0,0017348297	0,0015888619
16,563477	8	-0,022608042	-113,52769	0,0025599871	0,002220138
16,573242	8	-0,021773577	-112,54605	0,0019327924	0,0017668915
16,583008	8	-0,023418665	-112,39813	0,0024026413	0,0021086098
16,592773	8	-0,022542477	-111,1708	0,0022169701	0,001965527
16,602539	8	-0,023192167	-109,32438	0,0019921106	0,0016688402
16,612305	8	-0,023686886	-109,53979	0,0027940243	0,0024516247
16,62207	8	-0,023293495	-108,80208	0,0014650038	0,0012779306
16,631836	8	-0,021862984	-106,92425	0,0032846236	0,0029018654
16,641602	8	-0,021100044	-106,62199	0,00085251185	0,0005603442
16,651367	8	-0,021463633	-105,14757	0,0036986351	0,00324401
16,661133	8	-0,0218153	-105,20183	0,00087611901	0,00056237157
16,670898	8	-0,021249056	-104,13079	0,0037692396	0,0034454963
16,680664	8	-0,020831823	-102,74481	0,00068848749	0,00044694025
16,69043	8	-0,0213027	-102,56499	0,0037238433	0,0033891632
16,700195	8	-0,019943714	-101,95624	0,0006940146	0,00042859203
16,709961	8	-0,019699335	-100,4855	0,0037643774	0,003422159
16,719727	8	-0,020265579	-99,560974	0,00043706692	0,00016099366
16,729492	8	-0,020992756	-98,323975	0,0039964388	0,0036636104
16,739258	8	-0,019752979	-97,853912	0,00027615562	-3,4879486e-05
16,749023	8	-0,021147728	-96,788071	0,0041827499	0,0039519798
16,758789	8	-0,0200212	-95,066711	-8,5561187e-05	-0,00034397031
16,768555	8	-0,018936396	-94,729813	0,0044608517	0,0042108162
16,77832	8	-0,018787384	-93,747002	2,7834612e-05	-0,00017568935
16,788086	8	-0,018703938	-93,303543	0,0041946652	0,0039569968
16,797852	8	-0,018614531	-91,756195	4,3298642e-05	-0,00013093028
16,807617	8	-0,018453598	-90,354172	0,0041233539	0,0038592841
16,817383	8	-0,018632412	-90,476387	0,00041984706	0,00013891258
16,827148	8	-0,018334389	-89,764656	0,0039637522	0,0036996491
16,836914	8	-0,018054247	-87,805351	0,0003312435	6,0066232e-05
16,84668	8	-0,018370152	-87,054893	0,0040460331	0,0037694231
16,856445	8	-0,018006563	-85,970673	0,00040221319	0,00017928047
16,866211	8	-0,017619133	-85,898804	0,0038248142	0,0035417373
16,875977	8	-0,018298626	-84,493889	0,00065273768	0,00035928679
16,885742	8	-0,017523766	-82,271011	0,0036484175	0,003264962
16,895508	8	-0,017464161	-82,297661	0,0010183897	0,00073905539
16,905273	8	-0,017750263	-81,8395	0,0031322613	0,0028188128
16,915039	8	-0,017166138	-80,114288	0,0015111424	0,0012854987
16,924805	8	-0,017362833	-79,380531	0,0030243946	0,0024775672
16,93457	8	-0,017005205	-77,940414	0,0016957958	0,0014993756
16,944336	8	-0,016522408	-78,042061	0,0025980289	0,002271632
16,954102	8	-0,016659498	-76,914192	0,0017360507	0,0015284852
16,963867	8	-0,016641617	-75,000488	0,0028437036	0,0023366027
16,973633	8	-0,016498566	-74,650284	0,0019201804	0,0017019836
16,983398	8	-0,017005205	-73,583664	0,002488832	0,0022088063
16,993164	8	-0,016617775	-72,608627	0,002052139	0,0019114735
17,00293	8	-0,016272068	-71,962105	0,002089608	0,0018543683
17,012695	8	-0,016838312	-70,13826	0,0026761582	0,0023902166
17,022461	8	-0,016206503	-70,128426	0,0015001479	0,0012013919
17,032227	8	-0,016528368	-69,553818	0,0032522799	0,0027630157
17,041992	8	-0,015473366	-67,31881	0,0010817004	0,00086785061
17,051758	8	-0,016456842	-67,447052	0,0036009769	0,0032622595
17,061523	8	-0,016200542	-65,839676	0,00068085588	0,00036822137
17,071289	8	-0,015991926	-65,406448	0,0037405347	0,0033265296
17,081055	8	-0,015205145	-64,26696	0,00069406454	0,00045718509
17,09082	8	-0,016081333	-62,53727	0,0037201906	0,003369387
17,100586	8	-0,014811754	-62,528885	0,00059648347	0,00037901191
17,110352	8	-0,014644861	-62,157398	0,0037207685	0,0033554775
17,120117	8	-0,015425682	-60,367138	0,0006257022	0,0003814997
17,129883	8	-0,014948845	-59,85791	0,0039606718	0,0036501102
17,139648	8	-0,014191866	-58,168228	0,00025751302	1,1038501e-05
17,149414	8	-0,01527071	-57,888161	0,0041208155	0,0039043615
17,15918	8	-0,014817715	-57,289806	0,00011394965	-0,00017625454
17,168945	8	-0,013780594	-55,230988	0,0043141865	0,004134804
17,178711	8	-0,014817715	-55,656509	-0,00011134718	-0,00037164078
17,188477	8	-0,014090538	-54,462925	0,0043883156	0,0041347509
17,198242	8	-0,014102459	-53,281746	0,00022422872	-5,2095857e-08
17,208008	8	-0,01308322	-52,792019	0,0041683447	0,0038466528
17,217773	8	-0,01360178	-51,201416	0,00020859632	-8,860341e-05
17,227539	8	-0,014066696	-50,879829	0,0039851312	0,0037856
17,237305	8	-0,012868643	-50,240623	0,00039658378	0,00019550498
17,24707	8	-0,012463331	-48,198235	0,0039128107	0,003651527
17,256836	8	-0,013142824	-48,108715	0,00062442606	0,00028471462
17,266602	8	-0,01245141	-47,121441	0,0039329981	0,0037108965
17,276367	8	-0,012296438	-46,254414	0,00056352827	0,00031565665
17,286133	8	-0,012785196	-46,188755	0,0036717691	0,003344123
17,295898	8	-0,012308359	-44,60754	0,00095237192	0,00071678107
17,305664	8	-0,012081861	-44,430847	0,0034071952	0,0029572742
17,31543	8	-0,012749434	-43,605957	0,0014612401	0,001210016
17,325195	8	-0,011646748	-42,299442	0,0030824419	0,0026892477
17,334961	8	-0,012820959	-42,014904	0,0017141644	0,0014988137
17,344727	8	-0,012600422	-40,638092	0,0028208713	0,0024085867
17,354492	8	-0,011777878	-40,325394	0,0017869377	0,0016365321
17,364258	8	-0,010710955	-39,498714	0,0026809156	0,0022559545
17,374023	8	-0,011187792	-37,694817	0,0017806095	0,0016777192
17,383789	8	-0,012081861	-38,367603	0,0025124857	0,0022112932
17,393555	8	-0,011825562	-37,279911	0,0020875554	0,001822434
17,40332	8	-0,01026988	-36,376232	0,0022845715	0,0019827883
17,413086	8	-0,011348724	-35,733898	0,002416095	0,0021874472
17,422852	8	-0,01154542	-34,429058	0,001663317	0,0014583303
17,432617	8	-0,009816885	-34,346806	0,0031586136	0,002757045
17,442383	8	-0,011098385	-33,952911	0,0011044642	0,00079704565
17,452148	8	-0,011080503	-32,558498	0,0034910738	0,0030392178
17,461914	8	-0,011759996	-32,540394	0,00082654704	0,00054660748
17,47168	8	-0,011765957	-31,709131	0,0037236898	0,0033721637
17,481445	8	-0,011110306	-31,318199	0,00074365456	0,0004342242
17,491211	8	-0,01026988	-30,809864	0,0037317262	0,0033782269
17,500977	8	-0,010985136	-29,828232	0,00074346375	0,00040741288
17,510742	8	-0,0099241734	-29,583536	0,003770455	0,0034885628
17,520508	8	-0,010943413	-28,815363	0,00070613506	0,00043169945
17,530273	8	-0,010097027	-27,453751	0,0039416961	0,0036074128
17,540039	8	-0,010812283	-27,68889	0,00044191009	0,00023303379
17,549805	8	-0,0097751617	-26,753078	0,0041429009	0,0038948634
17,55957	8	-0,0098586082	-26,379358	2,0538573e-06	-0,00017187325
17,569336	8	-0,0092029572	-26,108679	0,0043627443	0,0041198418
17,579102	8	-0,0090181828	-24,975277	2,0862499e-05	-0,00023375469
17,588867	8	-0,010144711	-25,110506	0,00434379	0,0041234801
17,598633	8	-0,0099360943	-24,610329	-7,7898731e-05	-0,00030118594
17,608398	8	-0,011402369	-23,560469	0,0041642063	0,0039259465
17,618164	8	-0,0097632408	-24,050083	0,00030041265	0,00011665717
17,62793	8	-0,010424852	-23,072641	0,00414387	0,0038289095
17,637695	8	-0,0099539757	-22,74016	0,00019502288	-1,9863946e-05
17,647461	8	-0,010192394	-22,416674	0,0040061842	0,0037279068
17,657227	8	-0,0086188316	-21,216831	0,00045214896	0,00014851918
17,666992	8	-0,0089466572	-21,591782	0,0038313563	0,0035806531
17,676758	8	-0,0098109245	-21,265335	0,00052725826	0,00028671056
17,686523	8	-0,0088572502	-20,567402	0,0038031973	0,0034949076
17,696289	8	-0,0087320805	-20,495876	0,00080404367	0,00058326987
17,706055	8	-0,0090777874	-19,218418	0,0033529475	0,0030433969
17,71582	8	-0,0080227852	-19,664169	0,0013506844	0,0010433106
17,725586	8	-0,0092804432	-19,875225	0,0031510759	0,002721024
17,735352	8	-0,0096201897	-18,927958	0,0015223237	0,0013419692
17,745117	8	-0,0077664852	-18,9217	0,0027384285	0,002369931
17,754883	8	-0,0084459782	-18,451027	0,0017484592	0,0016135907
17,764648	8	-0,0092089176	-18,097311	0,0027126779	0,0023600322
17,774414	8	-0,0081121922	-18,473043	0,0019033888	0,0017849023
17,78418	8	-0,0086247921	-16,962793	0,0026575273	0,0023238964
17,793945	8	-0,0080764294	-17,422234	0,0019844773	0,0018339885
17,803711	8	-0,0080704689	-17,070192	0,0023169874	0,0020396009
17,813477	8	-0,0096976757	-16,712677	0,00232616	0,0020268669
17,823242	8	-0,0093519688	-16,892719	0,001921683	0,0016511374
17,833008	8	-0,0084638596	-16,398355	0,0028563971	0,0025488858
17,842773	8	-0,0081717968	-16,389639	0,0012665489	0,00099623133
17,852539	8	-0,0081300735	-16,80728	0,003465242	0,003118247
17,862305	8	-0,0084161758	-16,176235	0,00083060423	0,00058940437
17,87207	8	-0,0079512596	-16,995539	0,0037014757	0,0033261878
17,881836	8	-0,0090181828	-16,127563	0,00070202851	0,00044952263
17,891602	8	-0,008636713	-15,310776	0,0036746655	0,003279987
17,901367	8	-0,0086724758	-16,070623	0,00065198983	0,00043161301
17,911133	8	-0,0075221062	-16,247147	0,0037247064	0,0033585848
17,920898	8	-0,0085771084	-15,861634	0,00066288689	0,00041346764
17,930664	8	-0,0088095665	-15,705787	0,0038730209	0,0036141863
17,94043	8	-0,0086545944	-15,331786	0,00043314925	0,00013116078
17,950195	8	-0,0081241131	-16,052853	0,0041334694	0,0038757434
17,959961	8	-0,0092148781	-15,615932	0,00032245734	6,4537162e-05
17,969727	8	-0,0087618828	-15,546307	0,0043109353	0,0040124054
17,979492	8	-0,0088810921	-16,134493	-0,00010774995	-0,00028906448
17,989258	8	-0,0092744827	-15,85029	0,0043231379	0,0041371919
17,999023	8	-0,0081419945	-16,258545	7,182156e-05	-0,00014545076
18,008789	8	-0,0089764595	-16,609133	0,0042511607	0,0040939618
18,018555	8	-0,0090777874	-16,094818	0,00012024015	-9,6105214e-05
18,02832	9	-0,0094711781	-17,035379	0,0040011178	0,0037920517
18,038086	9	-0,0094234943	-16,641319	0,00033770149	0,00010097312
18,047852	9	-0,008803606	-16,231052	0,004008376	0,0037694981
18,057617	9	-0,0076830387	-16,822983	0,00027458838	5,8226869e-05
18,067383	9	-0,0091433525	-16,681664	0,0040174583	0,0037542507
18,077148	9	-0,0095903873	-17,284042	0,00048543792	0,0002410484
18,086914	9	-0,0081777573	-17,188545	0,0037640368	0,0034559851
18,09668	9	-0,0078141689	-16,75738	0,0007423971	0,00048541231
18,106445	9	-0,0096142292	-18,172749	0,0036620595	0,0034205485
18,116211	9	-0,0080168247	-18,176325	0,0011280847	0,00092582952
18,125977	9	-0,0081658363	-18,507074	0,0030441501	0,0027004187
18,135742	9	-0,0085771084	-18,724165	0,0016111429	0,0014042505
18,145508	9	-0,0074207783	-18,814356	0,0029535557	0,0025282635
18,155273	9	-0,0074565411	-19,536596	0,001734715	0,0015554902
18,165039	9	-0,0076830387	-19,292961	0,0025642742	0,0022658624
18,174805	9	-0,0077068806	-19,007586	0,0017893334	0,0016001433
18,18457	9	-0,0097632408	-20,329971	0,0026237059	0,0022993761
18,194336	9	-0,0093638897	-20,538736	0,0018737008	0,0017574281
18,204102	9	-0,0092923641	-20,629484	0,0025377683	0,0022283078
18,213867	9	-0,0081598759	-21,015667	0,0023124041	0,0020961501
18,223633	9	-0,0087320805	-21,517797	0,0020909933	0,0018056639
18,233398	9	-0,0083982944	-22,586491	0,0028393161	0,0024128952
18,243164	9	-0,0090062618	-22,669752	0,0013764948	0,0011533656
18,25293	9	-0,0072658062	-22,204109	0,0031887067	0,0028666884
18,262695	9	-0,0079870224	-23,899935	0,00094918505	0,00069895003
18,272461	9	-0,0090956688	-23,778454	0,0037512358	0,0034566165
18,282227	9	-0,0084161758	-24,741032	0,00072498852	0,00045371533
18,291992	9	-0,0081598759	-24,774279	0,003708492	0,0033581916
18,301758	9	-0,008392334	-24,71298	0,00073748361	0,00044501212
18,311523	9	-0,0093877316	-26,173388	0,0037625018	0,003390739
18,321289	9	-0,0095248222	-26,996992	0,0006169792	0,00040435174
18,331055	9	-0,0094890594	-26,380867	0,0037378394	0,003388888
18,34082	9	-0,0086665154	-27,559753	0,00053636788	0,00029807154
18,350586	9	-0,0091671944	-28,207897	0,0040473961	0,0037248735
18,360352	9	-0,01001358	-28,998814	0,00023066954	1,0888907e-05
18,370117	9	-0,010019541	-29,56789	0,0042045042	0,0039658938
18,379883	9	-0,0094652176	-29,442776	6,8604131e-05	-0,00017756509
18,389648	9	-0,010156631	-31,617434	0,0044181314	0,0041868705
18,399414	9	-0,011271238	-31,718853	-8,1857143e-05	-0,00038946804
18,40918	9	-0,0096142292	-31,768139	0,0042446498	0,0040802476
18,418945	9	-0,010591745	-32,577553	0,00017778206	-5,7159923e-05
18,428711	9	-0,010675192	-33,12925	0,0041935155	0,0039185011
18,438477	9	-0,010669231	-34,324062	0,00025448971	-8,2160113e-07
18,448242	9	-0,010925531	-34,495388	0,0039564529	0,0036746014
18,458008	9	-0,011664629	-34,599434	0,00047212146	0,0001991351
18,467773	9	-0,012004375	-36,584885	0,0039271442	0,0036695322
18,477539	9	-0,011533499	-37,042816	0,00032494121	5,7331927e-05
18,487305	9	-0,011599064	-37,812889	0,0039087185	0,0036539945
18,49707	9	-0,012248755	-38,278812	0,00066061999	0,000406412
18,506836	9	-0,011473894	-38,87035	0,0036440277	0,0032916884
18,516602	9	-0,011712313	-40,650944	0,00098057394	0,00071501505
18,526367	9	-0,011456013	-41,066296	0,0033093642	0,0028844578
18,536133	9	-0,011879206	-40,399937	0,0014856878	0,0012572518
18,545898	9	-0,012457371	-42,196625	0,0028049985	0,0024559265
18,555664	9	-0,011467934	-42,992847	0,001639577	0,0014959882
18,56543	9	-0,012171268	-43,823944	0,0027949167	0,0023592941
18,575195	9	-0,012093782	-43,990799	0,0018410061	0,0017031354
18,584961	9	-0,012552738	-44,26796	0,0026250365	0,0022817415
18,594727	9	-0,013309717	-46,241394	0,0018322265	0,0017220097
18,604492	9	-0,012105703	-47,244541	0,0024594953	0,0021425663
18,614258	9	-0,012391806	-46,900436	0,002133803	0,0018573529
18,624023	9	-0,012820959	-48,169735	0,0020665033	0,0018984727
18,633789	9	-0,011986494	-49,708096	0,0026128774	0,0024028893
18,643555	9	-0,012153387	-51,088203	0,0017032567	0,0014707746
18,65332	9	-0,01372695	-51,01947	0,0033612335	0,0028691934
18,663086	9	-0,012588501	-51,554291	0,0010421255	0,00076369266
18,672852	9	-0,012594461	-53,479057	0,0035398125	0,0031493302
18,682617	9	-0,012660027	-54,107979	0,00070340146	0,00047675276
18,692383	9	-0,014060736	-54,442696	0,0037471612	0,0034147094
18,702148	9	-0,014483929	-55,562408	0,00065835146	0,00040407816
18,711914	9	-0,012814999	-56,150536	0,0036832795	0,0033260311
18,72168	9	-0,014358759	-57,848042	0,00066150399	0,0004143847
18,731445	9	-0,013709068	-58,397614	0,0038200903	0,00351162
18,741211	9	-0,013536215	-58,115086	0,00053116074	0,00027375587
18,750977	9	-0,015133619	-60,041306	0,0038912992	0,0035818373
18,760742	9	-0,013512373	-61,156097	0,00026470021	6,5057829e-05
18,770508	9	-0,014621019	-61,881691	0,0042510862	0,0039236173
18,780273	9	-0,014305115	-63,093937	-2,3533066e-05	-0,00027175411
18,790039	9	-0,013947487	-63,216255	0,0042816889	0,0040896763
18,799805	9	-0,014865398	-65,660316	0,00010325661	-0,00019025436
18,80957	9	-0,016021729	-66,158531	0,0043831058	0,0041524088
18,819336	9	-0,015479326	-66,21759	3,7136488e-05	-0,00021089683
18,829102	9	-0,015330315	-67,678329	0,004102618	0,0038481797
18,838867	9	-0,015246868	-68,591576	0,00028173075	1,4794641e-05
18,848633	9	-0,016319752	-69,863663	0,0041326303	0,0038246093
18,858398	9	-0,015980005	-70,511253	0,00034749915	7,3573901e-05
18,868164	9	-0,015366077	-70,590767	0,0039655976	0,0036943527
18,87793	9	-0,016367435	-73,327858	0,00046066314	0,00019251893
18,887695	9	-0,017088652	-73,710457	0,0038841974	0,0035831993
18,897461	9	-0,016570091	-74,711143	0,00055883545	0,00027416885
18,907227	9	-0,016993284	-75,577888	0,0037108953	0,0033895308
18,916992	9	-0,016534328	-76,297058	0,00093631865	0,00069714384
18,926758	9	-0,017422438	-78,125656	0,0033417519	0,0029728375
18,936523	9	-0,016695261	-78,257584	0,001364153	0,00113779
18,946289	9	-0,017350912	-77,840332	0,0030245094	0,0026179273
18,956055	9	-0,017225742	-80,574677	0,0016646935	0,001480424
18,96582	9	-0,017660856	-81,438629	0,0027195599	0,0023376897
18,975586	9	-0,017815828	-81,899521	0,0017883471	0,0015628207
18,985352	9	-0,017100573	-82,688423	0,0026224761	0,0022987092
18,995117	9	-0,017702579	-83,679672	0,0018632105	0,0017481635
19,004883	9	-0,018656254	-85,590912	0,0025354209	0,0022078552
19,014648	9	-0,018548965	-86,264198	0,0021601277	0,001973626
19,024414	9	-0,017613173	-86,176582	0,0023198447	0,0020218648
19,03418	9	-0,018060207	-88,005737	0,0025579422	0,0021614751
19,043945	9	-0,018519163	-89,135841	0,0016845842	0,001545042
19,053711	9	-0,018686056	-89,724701	0,0028957813	0,0026192663
19,063477	9	-0,018692017	-90,473145	0,001063474	0,00086193875
19,073242	9	-0,020235777	-91,022552	0,0036504178	0,0032424477
19,083008	9	-0,018882751	-93,173126	0,00078702334	0,00053086987
19,092773	9	-0,01885891	-93,541306	0,003722447	0,003354179
19,102539	9	-0,019800663	-93,70929	0,00074619649	0,00043925567
19,112305	9	-0,019437075	-94,904381	0,0037390636	0,0033836102
19,12207	9	-0,02078414	-95,894562	0,00074846961	0,00046506117
19,131836	9	-0,020724535	-97,302498	0,0037370967	0,0033310556
19,141602	9	-0,019544363	-97,852905	0,00060917053	0,00032002106
19,151367	9	-0,020331144	-97,85112	0,0039636688	0,0036671755
19,161133	9	-0,021004677	-99,986656	0,00041697436	0,00014525693
19,170898	9	-0,019550323	-101,43427	0,0040731495	0,0038048332
19,180664	9	-0,02065897	-101,3452	7,5932476e-05	-0,00017984305
19,19043	9	-0,021088123	-102,89886	0,0044247122	0,0041562724
19,200195	9	-0,021916628	-103,58228	-7,5378921e-05	-0,00030203635
19,209961	9	-0,020676851	-104,99702	0,0042523583	0,0039653834
19,219727	9	-0,020754337	-105,28335	8,0433092e-05	-0,00010310585
19,229492	9	-0,020384789	-105,06509	0,0042541367	0,0040121968
19,239258	9	-0,021314621	-107,0435	0,00019952276	-4,1069288e-05
19,249023	9	-0,021713972	-108,24993	0,0040231473	0,0037053348
19,258789	9	-0,022232533	-108,40974	0,00035004399	4,6938076e-05
19,268555	9	-0,021356344	-109,20518	0,0041325414	0,0038603954
19,27832	9	-0,022387505	-109,51113	0,00055468455	0,00022151973
19,288086	9	-0,022661686	-111,75826	0,0040661236	0,0038472789
19,297852	9	-0,022155046	-112,08169	0,00062244799	0,00031212548
19,307617	9	-0,022858381	-111,73284	0,0037326228	0,0033780183
19,317383	9	-0,02194643	-113,44738	0,00083702744	0,00057324272
19,327148	9	-0,022447109	-114,64783	0,003443175	0,0031362132
19,336914	9	-0,022929907	-115,5014	0,0012832087	0,001061481
19,34668	9	-0,021976233	-115,98213	0,0029732944	0,0025819847
19,356445	9	-0,023257732	-116,0427	0,0016464391	0,0014130295
19,366211	9	-0,024175644	-118,35007	0,0028603419	0,0024313007
19,375977	9	-0,024360418	-118,81951	0,0018084381	0,0016378092
19,385742	9	-0,02399087	-118,44909	0,0026605979	0,002273631
19,395508	9	-0,023335218	-119,51873	0,0018666385	0,0016601135
19,405273	9	-0,024563074	-120,2517	0,0025937324	0,0022321953
19,415039	9	-0,023669004	-121,80347	0,002022374	0,001793435
19,424805	9	-0,023251772	-121,51781	0,0022158872	0,0020598378
19,43457	9	-0,023716688	-121,38125	0,0023064874	0,002133569
19,444336	9	-0,023645163	-123,81625	0,0018265411	0,0015270328
19,454102	9	-0,023835897	-124,05836	0,0029963977	0,0025735323
19,463867	9	-0,024086237	-124,37096	0,0013226068	0,0011138581
19,473633	9	-0,023967028	-125,25565	0,0033335057	0,0030564619
19,483398	9	-0,025808811	-125,51023	0,00074482174	0,00053832686
19,493164	9	-0,023698807	-127,29032	0,0036938738	0,0033446099
[truncated: 86,706 more rows]
