# Supplementary material for: Medial open wedge osteotomy yields comparable stability to lateral open wedge procedure on the distal femur
Source: PLoS One. 2024 Sep 25;19(9):e0310869. doi: 10.1371/journal.pone.0310869 (PMC11423964; doi:10.1371/journal.pone.0310869)
Supplement: S1 File — This file contains all raw data in csv format as it was stored on the testing machine. (ZIP) [file pone.0310869.s001.zip › Specimens/M6_Axial/specimen.log]

(12/06/2021 11:40:33) Information [Stmgr] "Regelart umgestellt auf: Axial Weg"
(12/06/2021 11:40:33) Information [Stmgr] "Manueller Sollwert aktiviert: Axial Weg"
(12/06/2021 11:40:52) Information [Stmgr] "Manueller Sollwert deaktiviert: Axial Weg"
(12/06/2021 11:40:52) Information [Stmgr] "Manueller Sollwert aktiviert: Torsional Drehmoment"
(12/06/2021 11:41:01) Warning [Stmgr] "Torsional -- Regelartwechsel versagte, bedingt durch Istwert-Sättigung."
(12/06/2021 11:41:01) Warning [Stmgr] "Programm Stopp Interlock 1 -- Programmverriegelung."
(12/06/2021 11:41:13) Information [Stmgr] "Regelart umgestellt auf: Torsional Winkel"
(12/06/2021 11:44:01) Information [Stmgr] "HSM-J28 -- Niederdruck."
(12/06/2021 11:44:02) Information [Stmgr] "HSM-J28 -- Kein Druck."
(12/06/2021 11:44:04) Information [Stmgr] "HPU-J25 -- Niederdruck."
(12/06/2021 11:44:05) Information [Stmgr] "HPU-J25 -- Kein Druck."
(12/06/2021 11:55:13) Information [Stmgr] "HPU-J25 -- Hochdruck."
(12/06/2021 11:55:15) Information [Stmgr] "HSM-J28 -- Niederdruck."
(12/06/2021 11:55:18) Information [Stmgr] "HSM-J28 -- Hochdruck."
(12/06/2021 11:55:23) Information [Stmgr] "Manueller Sollwert deaktiviert: Torsional Winkel"
(12/06/2021 11:55:23) Information [Stmgr] "Manueller Sollwert aktiviert: Axial Weg"
(12/06/2021 12:04:35) Information [Stmgr] "Manueller Sollwert deaktiviert: Axial Weg"
(12/06/2021 12:04:39) Information [MPT Runtime] "Prozedur beginnt: Zyklischer_axialer_test.000"
(12/06/2021 12:04:39) Information [MPT Runtime] "Läuft"
(12/06/2021 12:19:04) Information [MPT Runtime] "Übergang nach Stopp"
(12/06/2021 12:19:05) Information [MPT Runtime] "Angehalten
 Laufzeit:  00:14:26 
 Kanalzähler:
    Axial -        201  Zyklen
    Torsional -        201  Zyklen"
(12/06/2021 12:19:10) Information [Stmgr] "Gespeicherter Parametersatz: '15kN_DFO_Axial_Torsion'."
(12/06/2021 12:19:12) Information [Stmgr] "Gespeicherter Parametersatz: '15kN_DFO_Axial_Torsion'."
