# Supplementary material for: Medial open wedge osteotomy yields comparable stability to lateral open wedge procedure on the distal femur
Source: PLoS One. 2024 Sep 25;19(9):e0310869. doi: 10.1371/journal.pone.0310869 (PMC11423964; doi:10.1371/journal.pone.0310869)
Supplement: S1 File — This file contains all raw data in csv format as it was stored on the testing machine. (ZIP) [file pone.0310869.s001.zip › Specimens/M6_Torsion/specimen.dat]

MTS793|MPT|DEU|1|2|,|.|:|49|1|1|A
Datenerfassung						Zeit:	10,054688	Sec	06.12.2021 11:10:27
Zeit	Torsional Z�hler	Torsional Winkel	Torsional Drehmoment	Axial Kraft	Aux Input 1	Aux Input 2	Aux Input 3
Sec	segments	deg	N-m	N	V	V	V
0,044921875	0	-0,005408898	0,014611613	13,661552	-0,0035456971	-0,0037814947	-0,0040648077
0,0546875	0	-0,0046359748	-0,030928385	13,985206	-0,00020079264	-0,00055147632	-0,00044462935
0,064453125	0	0,0027678162	-0,016848743	13,863835	-0,0033789962	-0,0036553366	-0,0039204815
0,07421875	0	-0,0091926754	0,014298968	12,843814	-0,00052470737	-0,00095539656	-0,00081233308
0,083984375	0	0,0051742047	0,00094212592	12,231432	-0,0028954218	-0,0032196764	-0,0034369978
0,09375	0	-0,0082080066	-0,012374762	13,571196	-0,00061688136	-0,0011251207	-0,0010111638
0,10351563	0	0,0082335621	-0,014328863	12,860634	-0,0027130886	-0,0029173491	-0,0031928346
0,11328125	0	-0,008206442	0,014752708	12,75111	-0,0012424069	-0,0016321726	-0,0017083525
0,12304688	0	-0,00059664249	0,035264902	12,06955	-0,0023859735	-0,0025852146	-0,0027439315
0,1328125	0	-0,0010597706	-0,012324192	12,054797	-0,0010459028	-0,0016036225	-0,0015496206
0,14257813	0	0,0030426681	-0,028625317	13,191886	-0,0022651248	-0,00242535	-0,0026099395
0,15234375	0	-0,0014243275	-0,0083039515	12,20623	-0,0013466029	-0,0018126065	-0,0018035974
0,16210938	0	0,0035715103	-0,011801161	12,291726	-0,002139536	-0,0023581737	-0,0025441253
0,171875	0	-0,0078742206	-0,0042364933	12,802855	-0,0014282153	-0,0019285216	-0,001867444
0,18164063	0	0,0076786429	-0,018446892	12,573749	-0,0019158362	-0,0022083251	-0,0022429985
0,19140625	0	-0,013793707	-0,0037109479	12,673661	-0,0019254823	-0,002195379	-0,0023375005
0,20117188	0	0,0094304979	0,0048455782	11,780653	-0,0016662955	-0,0019122777	-0,0019968378
0,2109375	0	-0,016653314	-0,035048649	12,158566	-0,0024055683	-0,0026761303	-0,0028296178
0,22070313	0	0,013308153	-0,026473403	13,418813	-0,00097681291	-0,0013839462	-0,0013741083
0,23046875	0	-0,012786612	-0,012261607	12,323409	-0,0030296389	-0,0032951115	-0,003556527
0,24023438	0	0,007962361	-0,0003372319	11,382625	-0,00061908516	-0,001115136	-0,00099599932
0,25	0	-0,012854412	0,0030772761	11,747908	-0,0032774427	-0,0035559353	-0,0038522119
0,25976563	0	0,0020872056	-0,022239704	11,532102	-0,00035982369	-0,00090244832	-0,00076038903
0,26953125	0	-0,0094873458	-0,020793546	11,631735	-0,0034638473	-0,0037917057	-0,0039917701
0,27929688	0	0,0021988153	0,0074576586	11,663251	-0,00034509599	-0,0007729365	-0,00064304838
0,2890625	0	-0,0085318834	-0,0026120804	11,556242	-0,0033740345	-0,0037141938	-0,0039377995
0,29882813	0	0,0064723194	-0,019392092	12,821797	-0,00030742187	-0,00068768353	-0,00061005232
0,30859375	0	-0,011601672	-0,023820251	12,114029	-0,0035340353	-0,0038720407	-0,0041608177
0,31835938	0	0,0045316666	-0,0024958514	11,970587	-0,00025077214	-0,00063868373	-0,00056339079
0,328125	0	-0,014913455	0,025772676	12,767651	-0,0036625038	-0,003971566	-0,0042648315
0,33789063	0	0,0084468722	-0,017151609	12,456011	2,747809e-05	-0,00027932308	-0,00015838858
0,34765625	0	-0,012833551	-0,014107581	12,966971	-0,0040566721	-0,0042972625	-0,0045673065
0,35742188	0	0,0069390982	0,021438394	12,169629	0,00020454288	-5,785314e-05	-2,9463627e-05
0,3671875	0	-0,0063643605	0,016850699	11,980198	-0,0040955474	-0,0043548662	-0,0045966222
0,37695313	0	0,0054078549	0,021517184	13,149082	0,0001690106	-0,00012196931	4,939764e-05
0,38671875	0	-0,0023490191	0,025268365	12,432374	-0,0041945754	-0,0044686478	-0,0046675438
0,39648438	0	0,00098623335	0,059182663	12,190528	0,00016081991	-0,00017237886	-2,703091e-05
0,40625	0	0,0026775897	0,10146545	11,536907	-0,0038389342	-0,0041290764	-0,0044073076
0,41601563	0	0,011220425	0,090225875	11,46812	-6,9495582e-05	-0,0003243447	-0,00023977365
0,42578125	0	0,0048325956	0,11084955	12,020823	-0,0038788132	-0,0041800169	-0,0044212216
0,43554688	0	0,015616491	0,15068622	10,988898	-7,23837e-05	-0,00042381504	-0,00032899581
0,4453125	0	0,0084093213	0,17265156	9,2685966	-0,0036467642	-0,0039714053	-0,0042237383
0,45507813	0	0,016602203	0,18020254	9,8153763	-0,0002060314	-0,00061613519	-0,00042964326
0,46484375	0	0,011765435	0,17134622	8,1233492	-0,003604243	-0,0038900771	-0,0041674478
0,47460938	0	0,017850772	0,18494977	8,2838345	-0,00021390013	-0,00055714598	-0,00043837776
0,484375	0	0,023657084	0,23149504	7,5292401	-0,0034557497	-0,0037270286	-0,0039482201
0,49414063	0	0,014593229	0,22909836	6,8693609	-0,00048321695	-0,00093221705	-0,00082619279
0,50390625	0	0,029097274	0,21962374	7,2443113	-0,0030945982	-0,00340475	-0,0035755085
0,51367188	0	0,015877783	0,23477012	5,8717465	-0,00074422196	-0,0012330897	-0,0011815139
0,5234375	0	0,033985674	0,26936865	4,8662534	-0,002708707	-0,0029894388	-0,0032859659
0,53320313	0	0,020554438	0,31547779	4,5738926	-0,0012134736	-0,0016184024	-0,0016616684
0,54296875	0	0,031522959	0,29681772	3,7967787	-0,0024626607	-0,002674595	-0,0028560206
0,55273438	0	0,03193289	0,2964313	3,6708264	-0,001235711	-0,0017306476	-0,0016654698
0,5625	0	0,040955022	0,35749543	3,1267292	-0,0023185983	-0,0025583731	-0,0028014444
0,57226563	0	0,035820976	0,38155431	1,3715029	-0,0015068722	-0,001873091	-0,001923195
0,58203125	0	0,044267327	0,39369464	1,0404177	-0,0023465795	-0,0024947154	-0,002684915
0,59179688	0	0,036854148	0,40920478	0,13612211	-0,001516794	-0,0019212421	-0,001950036
0,6015625	0	0,054389909	0,4429414	-0,8398667	-0,0019797098	-0,0022936801	-0,0024122407
0,61132813	0	0,037354305	0,48649013	-1,2313015	-0,0019287539	-0,0022854186	-0,0023660762
0,62109375	0	0,06340839	0,47970331	-3,7867763	-0,0016806175	-0,001943341	-0,0020425243
0,63085938	0	0,038917363	0,5067302	-4,8787146	-0,0024872129	-0,0026457303	-0,0028543952
0,640625	0	0,073763058	0,56240195	-5,3667092	-0,0009677381	-0,0014428961	-0,0013946134
0,65039063	0	0,045897663	0,58899915	-6,6463461	-0,002992617	-0,0033728962	-0,0035652008
0,66015625	0	0,072981268	0,60091007	-6,3116846	-0,00063749059	-0,0011393658	-0,001041712
0,66992188	0	0,052566081	0,60727477	-7,8752451	-0,0032968549	-0,0036310463	-0,0038390465
0,6796875	0	0,070844516	0,62612426	-8,7536125	-0,00035169965	-0,00081064028	-0,0007051265
0,68945313	0	0,061867237	0,69474912	-9,2599916	-0,0034254314	-0,0037581562	-0,0039819451
0,69921875	0	0,074957386	0,7053327	-10,677539	-0,00038328208	-0,00084079371	-0,00067145046
0,70898438	0	0,068575293	0,70533383	-10,147076	-0,0033421475	-0,0037037465	-0,0039480184
0,71875	0	0,085017383	0,74490869	-12,060385	-0,0003085674	-0,00073798484	-0,00064976391
0,72851563	0	0,071117803	0,7866556	-13,509952	-0,0035615806	-0,0038724747	-0,0040693353
0,73828125	0	0,089787915	0,83247775	-13,456251	-0,00024873443	-0,00069800654	-0,00054202444
0,74804688	0	0,073089749	0,83559471	-15,005339	-0,0036904057	-0,0039254762	-0,0042316704
0,7578125	0	0,098695308	0,84320575	-14,979858	-2,0199659e-05	-0,0003575478	-0,00023505774
0,76757813	0	0,080338642	0,90636176	-15,783962	-0,0040468629	-0,0043339217	-0,0046010651
0,77734375	0	0,10267049	0,9412514	-18,192139	0,00023627508	-0,00012903166	9,9950557e-06
0,78710938	0	0,092401877	0,96187258	-18,022264	-0,0040377313	-0,0043826187	-0,0045940611
0,796875	0	0,10760427	0,99554014	-18,786974	0,00013833735	-0,00010042011	9,9133467e-06
0,80664063	0	0,10124408	1,0497702	-20,250231	-0,004129651	-0,0044468669	-0,0046898155
0,81640625	0	0,10769919	1,1024925	-20,660553	0,00022081585	-0,00013255197	2,3614266e-05
0,82617188	0	0,11085659	1,0980527	-22,65539	-0,0038301563	-0,0040994454	-0,0043540923
0,8359375	0	0,12014627	1,1080652	-22,874269	-7,1754621e-05	-0,00031125543	-0,00023071123
0,84570313	0	0,1158347	1,181769	-23,256987	-0,0038733727	-0,0041159284	-0,0043994877
0,85546875	0	0,12485266	1,2192193	-24,801046	-7,9035963e-05	-0,00046293155	-0,00029449665
0,86523438	0	0,12031317	1,2395209	-25,013052	-0,0037058294	-0,003969091	-0,0042560007
0,875	0	0,12981094	1,2597363	-25,572851	-0,00023414155	-0,00060466136	-0,00052544766
0,88476563	0	0,12639068	1,2727774	-26,705469	-0,0035455332	-0,0038545309	-0,0041198409
0,89453125	0	0,13255529	1,3397517	-26,73246	-0,00023110966	-0,00058351888	-0,00049255649
0,90429688	0	0,1397004	1,378328	-28,162748	-0,003476334	-0,0037682138	-0,0040351748
0,9140625	0	0,13444953	1,3812472	-28,69796	-0,00050293544	-0,00093386305	-0,00085249951
0,92382813	0	0,1500123	1,4249196	-28,992836	-0,0030264575	-0,0032756082	-0,0035650833
0,93359375	0	0,14042638	1,470934	-30,059628	-0,00076601666	-0,0012642369	-0,0012129922
0,94335938	0	0,15761949	1,5252974	-31,15749	-0,0028408987	-0,0030369735	-0,0032811437
0,953125	0	0,14698945	1,5437627	-31,858608	-0,0011743034	-0,0016131244	-0,0016276757
0,96289063	0	0,15926234	1,5745255	-32,619854	-0,0024137404	-0,0026844114	-0,002825374
0,97265625	0	0,16055994	1,6459979	-32,386669	-0,0012876102	-0,0017519151	-0,0016978388
0,98242188	0	0,16859166	1,6624136	-34,513771	-0,0023585926	-0,0026524614	-0,0028425185
0,9921875	0	0,1665128	1,6617364	-34,909901	-0,0014863792	-0,001899324	-0,0018702229
1,0019531	0	0,1740741	1,7172916	-35,760494	-0,0022830125	-0,0024229344	-0,0026362808
1,0117188	0	0,16763724	1,7772211	-36,03112	-0,0017173877	-0,0020299018	-0,0020867239
1,0214844	0	0,18349625	1,8160958	-36,300903	-0,0019460787	-0,0023080646	-0,0024228422
1,03125	0	0,16779058	1,8229293	-37,72773	-0,0019274611	-0,0022473563	-0,0024032563
1,0410156	0	0,19260444	1,8353435	-38,052109	-0,0016581124	-0,0019138369	-0,0019998294
1,0507813	0	0,17122962	1,8952092	-37,8876	-0,002434293	-0,002623186	-0,0028657352
1,0605469	0	0,20515688	1,9342264	-39,022511	-0,001020318	-0,0014696002	-0,0013919534
1,0703125	0	0,17594539	1,9550616	-39,405506	-0,0029727041	-0,0032665823	-0,0035625054
1,0800781	0	0,20457692	1,9987223	-39,435623	-0,00062063208	-0,0011649291	-0,001127755
1,0898438	0	0,18592246	2,0341399	-40,051582	-0,0033198814	-0,0035477588	-0,0038321305
1,0996094	0	0,20528935	2,1045249	-41,3353	-0,00035010069	-0,00084678078	-0,00073612295
1,109375	0	0,19745581	2,1307626	-43,074657	-0,0033825412	-0,0036932207	-0,0039129173
1,1191406	0	0,21148525	2,1383893	-43,652393	-0,00035964971	-0,00080487056	-0,00074542797
1,1289063	0	0,20620205	2,196871	-42,955688	-0,003372547	-0,0037589469	-0,0039835195
1,1386719	0	0,22158541	2,2487283	-44,550934	-0,00035303872	-0,00079477951	-0,0006706178
1,1484375	0	0,20708762	2,2935262	-44,856705	-0,0036283161	-0,0038557705	-0,0040684119
1,1582031	0	0,22719093	2,3134606	-46,229324	-0,000252761	-0,00067003071	-0,00055533455
1,1679688	0	0,21020435	2,322541	-46,224968	-0,0036870087	-0,0039392887	-0,0042570168
1,1777344	0	0,2373641	2,3849263	-45,380463	-3,7788268e-05	-0,00036035097	-0,00023033215
1,1875	0	0,21773539	2,4406588	-47,92638	-0,0040381053	-0,0042726747	-0,0045483657
1,1972656	0	0,24059661	2,454937	-47,874748	0,00017585407	-0,00014426143	-3,2124808e-05
1,2070313	0	0,228379	2,4925311	-46,988224	-0,0040763202	-0,0043634623	-0,004612172
1,2167969	0	0,24389066	2,5350559	-48,911087	0,00018879291	-6,4723827e-05	-3,8523212e-05
1,2265625	0	0,23641385	2,5654776	-48,934612	-0,0041032154	-0,0043955361	-0,0046746298
1,2363281	0	0,24419524	2,5942192	-49,465633	0,00017254526	-0,00010173742	4,3887849e-06
1,2460938	0	0,24835922	2,6236558	-49,993469	-0,003818782	-0,0041484423	-0,0043599028
1,2558594	0	0,25562221	2,6919889	-49,439369	-5,1524694e-05	-0,00038436815	-0,00021156098
1,265625	0	0,25302911	2,7333057	-50,712303	-0,0038716677	-0,0041671293	-0,0043870937
1,2753906	0	0,2607218	2,7478762	-51,227623	-4,7196663e-05	-0,00040063437	-0,00028349459
1,2851563	0	0,25685722	2,7931514	-50,933304	-0,0036198823	-0,0039682561	-0,0042324122
1,2949219	0	0,2664327	2,822664	-51,797871	-0,0002078031	-0,00059725071	-0,00050011871
1,3046875	0	0,26402944	2,8845146	-52,507648	-0,0035724526	-0,0038461203	-0,0040960563
1,3144531	0	0,27115577	2,9178572	-53,330528	-0,00016354796	-0,0005240668	-0,00044043525
1,3242188	0	0,27787322	2,9093804	-52,617229	-0,0034375226	-0,0037419635	-0,0039663687
1,3339844	0	0,27165437	2,9679632	-51,999763	-0,00051863439	-0,00091735669	-0,00081416155
1,34375	0	0,28587574	3,0238044	-53,883789	-0,0030034063	-0,003351958	-0,0035807029
1,3535156	0	0,2762053	3,0539203	-54,556969	-0,00072072138	-0,0012499245	-0,0011412264
1,3632813	0	0,29337442	3,0741239	-53,54142	-0,0028053797	-0,0030901921	-0,003319528
1,3730469	0	0,28230107	3,0860262	-53,985661	-0,0011776981	-0,001650234	-0,0015955943
1,3828125	0	0,29356009	3,1509821	-53,900051	-0,0023762994	-0,0026043588	-0,0028202664
1,3925781	0	0,29574955	3,2069681	-55,829453	-0,0012641166	-0,0017394724	-0,0016967241
1,4023438	0	0,30226982	3,2002239	-56,369751	-0,0024432372	-0,0026642759	-0,0028413148
1,4121094	0	0,29886627	3,2250237	-55,018925	-0,0015222916	-0,0019292954	-0,0019347997
1,421875	0	0,30774391	3,2782362	-57,193413	-0,0022015385	-0,0024396386	-0,0026336827
1,4316406	0	0,30083036	3,3240829	-57,526009	-0,001670254	-0,0019997177	-0,0020351377
1,4414063	0	0,31761044	3,3563192	-57,629829	-0,0019903646	-0,0023108318	-0,0024364379
1,4511719	0	0,30071771	3,3658645	-57,728683	-0,0019976962	-0,0022519866	-0,0023990783
1,4609375	0	0,32737261	3,4125063	-57,520473	-0,0016351679	-0,0019390415	-0,0019584715
1,4707031	0	0,30409002	3,4522667	-59,242062	-0,0024613163	-0,0027247251	-0,0028479947
1,4804688	0	0,33578718	3,4579871	-58,803745	-0,0010413758	-0,00149039	-0,0014809016
1,4902344	0	0,30902797	3,5088999	-58,474224	-0,0030018555	-0,0033353523	-0,0035562587
1,5	0	0,33421105	3,5386038	-59,960224	-0,00057330617	-0,001068311	-0,00096818124
1,5097656	0	0,31561083	3,5739944	-59,523918	-0,0033164574	-0,0035964558	-0,0038649514
1,5195313	0	0,33513522	3,6002705	-60,051643	-0,00040144625	-0,00090011349	-0,00075860857
1,5292969	0	0,32637858	3,5921345	-60,724709	-0,0033299581	-0,003694731	-0,0039817868
1,5390625	0	0,33798182	3,6449611	-59,503799	-0,00030609308	-0,00077919039	-0,00070073886
1,5488281	0	0,33148444	3,7093973	-61,115028	-0,0033846067	-0,0037127987	-0,0039778366
1,5585938	0	0,34714007	3,730603	-61,039757	-0,0003335473	-0,00079734699	-0,00064900413
1,5683594	0	0,3327716	3,7458591	-59,814323	-0,0036028342	-0,0038670397	-0,0041499757
1,578125	0	0,35232937	3,7645619	-60,863457	-0,00021216263	-0,00064179441	-0,0005420486
1,5878906	0	0,33485883	3,814147	-60,782265	-0,0036887042	-0,0039584613	-0,0042279791
1,5976563	0	0,36098069	3,8590114	-61,828438	-6,4310443e-05	-0,00036719083	-0,0002457879
1,6074219	0	0,33982599	3,8547502	-62,013008	-0,0039197598	-0,0042076544	-0,0044429451
1,6171875	0	0,36368752	3,8905017	-61,32217	0,00023019995	-6,9509697e-05	-7,8627636e-06
1,6269531	0	0,34991676	3,9377277	-62,733128	-0,0041111861	-0,0044070962	-0,0046194009
1,6367188	0	0,36357796	3,9660423	-62,813759	0,00013213692	-0,00011696447	-2,2857494e-05
1,6464844	0	0,35566831	3,9907627	-62,882988	-0,0041192574	-0,0044248789	-0,0046886145
1,65625	0	0,36250883	3,9931064	-63,237488	0,00019147541	-0,00012189266	3,094101e-05
1,6660156	0	0,3667354	4,0359931	-63,433289	-0,0038605421	-0,0041665598	-0,0043689981
1,6757813	0	0,37112051	4,0872107	-64,385643	-5,6722056e-05	-0,00040005331	-0,00025921821
1,6855469	0	0,36734247	4,088963	-65,301399	-0,0038718975	-0,0041600466	-0,0044261795
1,6953125	0	0,37568188	4,1062937	-64,02774	-5,7235302e-05	-0,00041740929	-0,00028680434
1,7050781	0	0,3705802	4,1371603	-65,461433	-0,0036740461	-0,0039907149	-0,0042278096
1,7148438	0	0,37908548	4,1621504	-65,484459	-0,00022115033	-0,00061845564	-0,00049626059
1,7246094	0	0,3749705	4,1803946	-65,343811	-0,0035585524	-0,0038444656	-0,0041374015
1,734375	0	0,38205826	4,1769309	-65,511169	-0,00023195847	-0,00060879381	-0,00050316501
1,7441406	0	0,38538879	4,2173839	-64,957352	-0,0034511697	-0,0037460676	-0,0039617089
1,7539063	0	0,37791932	4,2711844	-65,785583	-0,00052449241	-0,00093953422	-0,0008932841
1,7636719	0	0,39405996	4,2751293	-66,130089	-0,0030780176	-0,0033547413	-0,0035633766
1,7734375	0	0,3822189	4,2909002	-65,030937	-0,00071974739	-0,0013169614	-0,0012099559
1,7832031	0	0,3968721	4,314641	-66,979286	-0,0027808552	-0,0030231657	-0,0032592616
1,7929688	0	0,38380331	4,3439956	-66,354607	-0,001224921	-0,0015918129	-0,0016270104
1,8027344	0	0,39718294	4,3786163	-66,967888	-0,0023753447	-0,0025969157	-0,0028217323
1,8125	0	0,3966791	4,358768	-67,521095	-0,0012366893	-0,0017508775	-0,0016953273
1,8222656	0	0,40111536	4,3669405	-66,833656	-0,0023416455	-0,0026007916	-0,0028193453
1,8320313	0	0,39658004	4,4262495	-66,655243	-0,0015628469	-0,0019348052	-0,00196735
1,8417969	0	0,40363437	4,450788	-66,784828	-0,0022512309	-0,0024966944	-0,0026365616
1,8515625	0	0,39649552	4,448503	-65,883659	-0,0016478605	-0,0019944613	-0,0020279975
1,8613281	0	0,41038936	4,4344015	-66,661896	-0,0019946715	-0,0023030022	-0,0023985554
1,8710938	0	0,39305127	4,464777	-67,012314	-0,0020174589	-0,0022976347	-0,0024735131
1,8808594	0	0,41863179	4,5068235	-67,677834	-0,0016077692	-0,0019233726	-0,0019913521
1,890625	0	0,39322758	4,4954028	-68,327484	-0,0024026844	-0,0026424848	-0,002895148
1,9003906	0	0,42377734	4,5147491	-67,681137	-0,0010931912	-0,0015202264	-0,0015321095
1,9101563	0	0,39500183	4,5449591	-67,505554	-0,0030440718	-0,0033696599	-0,0035665445
1,9199219	0	0,4195497	4,5443778	-67,901573	-0,00056026207	-0,0010845861	-0,00097368227
1,9296875	0	0,39940053	4,5578976	-67,724823	-0,0032186497	-0,0035124198	-0,0037671514
1,9394531	0	0,41834289	4,5508986	-68,191872	-0,00039538398	-0,00090671459	-0,00077427411
1,9492188	0	0,40710992	4,5815587	-68,048477	-0,0034355759	-0,0037241399	-0,0040092221
1,9589844	0	0,41965193	4,64044	-67,897438	-0,00031427474	-0,00079705851	-0,00070223986
1,96875	0	0,41092867	4,6344066	-68,46534	-0,0033406557	-0,0037118932	-0,0039532022
1,9785156	0	0,42297518	4,6110005	-68,381638	-0,00033570593	-0,0007913594	-0,00067525404
1,9882813	0	0,40717667	4,6145549	-68,345207	-0,0036017664	-0,0038896296	-0,0041486048
1,9980469	0	0,42491531	4,6424289	-69,089119	-0,00021748994	-0,00061576138	-0,00048300004
2,0078125	0	0,40705884	4,6858149	-68,813797	-0,0036486462	-0,0039868932	-0,0042010117
2,0175781	0	0,43081915	4,6635203	-69,288612	-4,7263893e-05	-0,0003898881	-0,00023736902
2,0273438	0	0,4077149	4,6551619	-68,423317	-0,0040489668	-0,0042759473	-0,0045716697
2,0371094	0	0,43045825	4,7001233	-68,994743	0,00024589797	-4,8897964e-05	5,2120449e-05
2,046875	0	0,41552657	4,70187	-69,546326	-0,0041214679	-0,0044271504	-0,0046530222
2,0566406	0	0,42566633	4,6948533	-68,422096	0,00010247226	-0,00012770884	-8,1346006e-05
2,0664063	0	0,4177984	4,6959615	-69,004578	-0,0040774285	-0,0044167317	-0,0046333396
2,0761719	0	0,42374915	4,7171669	-68,523621	0,0001727714	-0,00010090673	-1,4386023e-06
2,0859375	0	0,42511874	4,7407284	-68,298096	-0,0038505036	-0,0041212901	-0,0044500763
2,0957031	1	0,42801535	4,7110319	-69,579071	-9,7987358e-05	-0,00039866829	-0,00026884663
2,1054688	1	0,42101002	4,7147818	-68,868462	-0,003867201	-0,0041759815	-0,0044212472
2,1152344	1	0,42863286	4,7416005	-69,274086	-8,4870699e-05	-0,00038952864	-0,00024836475
2,125	1	0,42162752	4,7528052	-69,692398	-0,0037354762	-0,0039591892	-0,0042498447
2,1347656	1	0,42907828	4,7546372	-69,192215	-0,00017699174	-0,00054204516	-0,00043708889
2,1445313	1	0,42628282	4,7278533	-69,846794	-0,0035662984	-0,0038341992	-0,0040893327
2,1542969	1	0,42846704	4,7093506	-68,8964	-0,00026874855	-0,00069505727	-0,00054069562
2,1640625	1	0,43046868	4,7603192	-68,638336	-0,003466327	-0,0037606249	-0,0039883419
2,1738281	1	0,4228062	4,7653823	-70,090088	-0,00050259242	-0,00090374384	-0,00082438253
2,1835938	1	0,43507284	4,7466149	-69,203285	-0,0030953279	-0,0033804807	-0,0036548127
2,1933594	1	0,42169845	4,7536511	-70,20224	-0,00081211171	-0,0013631849	-0,0012565423
2,203125	1	0,43438965	4,7544842	-69,812149	-0,0027578461	-0,0029895375	-0,0032461814
2,2128906	1	0,42250687	4,7648063	-68,69014	-0,0011383771	-0,0015669882	-0,0015439175
2,2226563	1	0,43278122	4,7326388	-69,636513	-0,0023675133	-0,0025694494	-0,0028032642
2,2324219	1	0,43085361	4,7138476	-68,451988	-0,0013160361	-0,0017954462	-0,0017283149
2,2421875	1	0,43328708	4,7510209	-68,86203	-0,0024351249	-0,0026395211	-0,0027885234
2,2519531	1	0,42576963	4,7532458	-69,716644	-0,0015277033	-0,0019404932	-0,0018833483
2,2617188	1	0,4327395	4,7379584	-69,767494	-0,0022051609	-0,0024973191	-0,0027241961
2,2714844	1	0,42338723	4,7280126	-69,348801	-0,0016543792	-0,0020153103	-0,0020560657
2,28125	1	0,43650293	4,7244697	-69,21032	-0,0019442074	-0,0022770527	-0,0023743717
2,2910156	1	0,41703796	4,7422996	-68,886116	-0,0019169886	-0,0023487632	-0,002379999
2,3007813	1	0,44167346	4,7276993	-70,093498	-0,0015825166	-0,0020329687	-0,0020028483
2,3105469	1	0,41480786	4,7231369	-69,40937	-0,0024421741	-0,0026607679	-0,0029134585
2,3203125	1	0,44389522	4,7434368	-69,298729	-0,0010869865	-0,0014807294	-0,0014937879
2,3300781	1	0,41246927	4,7280321	-69,362312	-0,003026671	-0,0033231657	-0,0035644127
2,3398438	1	0,43574566	4,7029343	-69,173164	-0,00056757196	-0,0011115023	-0,0010250467
2,3496094	1	0,41683459	4,7004676	-69,947655	-0,0033168013	-0,0035566548	-0,0038131322
2,359375	1	0,43199474	4,7063146	-68,699081	-0,00039870603	-0,00084773556	-0,00077824527
2,3691406	1	0,42077219	4,7489042	-68,329613	-0,0033422394	-0,0037509147	-0,0039392463
2,3789063	1	0,43073469	4,7233014	-70,379662	-0,00036170837	-0,00084372063	-0,00072380737
2,3886719	1	0,41969156	4,6886878	-69,369583	-0,0033350885	-0,0036797239	-0,0039928141
2,3984375	1	0,43050832	4,7094383	-68,245567	-0,00033460659	-0,00073897612	-0,0006466005
2,4082031	1	0,41343933	4,7122602	-68,878235	-0,0035920742	-0,003871724	-0,00416314
2,4179688	1	0,43032581	4,7245278	-68,407219	-0,00023003187	-0,00060666964	-0,00049842929
2,4277344	1	0,41076386	4,6949492	-68,936127	-0,003640319	-0,0039368421	-0,0042052302
2,4375	1	0,43246514	4,6583438	-67,530037	-5,7290745e-05	-0,00037471691	-0,00025416928
2,4472656	1	0,40929937	4,6908717	-67,21476	-0,0040036361	-0,0042611598	-0,0045241094
2,4570313	1	0,43102151	4,691833	-68,043114	0,00023694476	-9,2546143e-05	1,4032121e-05
2,4667969	1	0,41307741	4,6495595	-67,375687	-0,0040955269	-0,0044011273	-0,0046841381
2,4765625	1	0,42193419	4,6323347	-68,223663	0,0001326426	-0,00016948601	-5,0663875e-05
2,4863281	1	0,4094913	4,6122937	-68,795364	-0,0041037966	-0,0043285415	-0,004624615
2,4960938	1	0,41296059	4,586915	-68,183823	0,00025354035	-8,176823e-05	2,2078457e-05
2,5058594	1	0,40935045	4,5160098	-69,361862	-0,0039267293	-0,0041688769	-0,0044247573
2,515625	1	0,40720588	4,4432216	-69,0466	-8,6909859e-05	-0,00041168177	-0,00030299532
2,5253906	1	0,3970077	4,4167209	-67,767517	-0,0038323384	-0,0041018045	-0,0043932507
2,5351563	1	0,3990761	4,3491831	-68,731323	-4,7326612e-05	-0,00032238325	-0,00021995409
2,5449219	1	0,38827813	4,2731891	-68,812462	-0,0037520882	-0,0040399032	-0,0042848065
2,5546875	1	0,39139175	4,2358718	-68,374763	-0,00016136684	-0,00052327674	-0,00045154185
2,5644531	1	0,38538462	4,187501	-68,072006	-0,0034885223	-0,0038081747	-0,0040461784
2,5742188	1	0,38549936	4,1840577	-67,684937	-0,00027315336	-0,0005964599	-0,00053185789
2,5839844	1	0,38532519	4,15453	-69,063248	-0,0034624629	-0,0037569182	-0,0040431144
2,59375	1	0,37481195	4,101932	-69,041962	-0,00047371723	-0,00092996791	-0,00085450977
2,6035156	1	0,38577789	4,0955248	-67,596588	-0,0029841529	-0,0033138921	-0,0035373352
2,6132813	1	0,37003362	4,076282	-68,500328	-0,00084290648	-0,001313498	-0,001257405
2,6230469	1	0,37998146	4,0502715	-68,50132	-0,0026577539	-0,0029710699	-0,0031286941
2,6328125	1	0,36631501	3,9940953	-68,389732	-0,0010762996	-0,0015549113	-0,00152172
2,6425781	1	0,37297821	3,919554	-68,010201	-0,0024166647	-0,0026474155	-0,0028747316
2,6523438	1	0,36609912	3,8937683	-67,638603	-0,001347092	-0,0017481435	-0,0018171229
2,6621094	1	0,36173695	3,8249302	-68,68483	-0,0024302125	-0,00268859	-0,0028787518
2,671875	1	0,35076058	3,7251418	-67,822723	-0,0014369766	-0,0018540885	-0,001856138
2,6816406	1	0,35077834	3,6510429	-66,463188	-0,0022688557	-0,0024524818	-0,0026495839
2,6914063	1	0,33602709	3,5807228	-67,531151	-0,0017158157	-0,0020364248	-0,0020829039
2,7011719	1	0,34601247	3,5265796	-67,577202	-0,0020182151	-0,0022700035	-0,0023934648
2,7109375	1	0,32309914	3,4718347	-68,168121	-0,001880005	-0,002275296	-0,0024469274
2,7207031	1	0,34296459	3,4019816	-67,943932	-0,0015711504	-0,0019670906	-0,0019851099
2,7304688	1	0,31392521	3,3916841	-66,356003	-0,0024782219	-0,0027227395	-0,0028831065
2,7402344	1	0,34037048	3,3612678	-67,670906	-0,0011025782	-0,0015021134	-0,00145018
2,75	1	0,30721927	3,2915587	-66,460556	-0,0029544795	-0,0033295285	-0,0034891726
2,7597656	1	0,32780027	3,2684987	-66,178703	-0,00052752648	-0,0010786835	-0,0010107316
2,7695313	1	0,305107	3,2358427	-66,168533	-0,0032023662	-0,0035827686	-0,0038286303
2,7792969	1	0,31933045	3,2109427	-65,35202	-0,00039967644	-0,00084178924	-0,00075579749
2,7890625	1	0,30183589	3,1439888	-66,39518	-0,0033785789	-0,0036814448	-0,0039626872
2,7988281	1	0,30815804	3,0424242	-66,08857	-0,0003313396	-0,0008331014	-0,00074774137
2,8085938	1	0,29161477	2,9948349	-65,385834	-0,003460428	-0,0037438329	-0,0039861454
2,8183594	1	0,29675925	2,9322824	-66,197365	-0,00035817124	-0,00080155034	-0,00071976369
2,828125	1	0,27365708	2,8473058	-67,100761	-0,0034683775	-0,0038101841	-0,0040895073
2,8378906	1	0,28633052	2,7587202	-65,775978	-0,00021054635	-0,00058938889	-0,0004656784
2,8476563	1	0,26173884	2,661571	-66,424568	-0,003657714	-0,0039789416	-0,0042355163
2,8574219	1	0,28070205	2,6193364	-65,464897	-4,235626e-05	-0,00039538852	-0,00035384175
2,8671875	1	0,2535882	2,5950696	-66,342262	-0,0040133088	-0,0042755282	-0,0045005204
2,8769531	1	0,27173257	2,5324848	-65,247864	0,00022837194	-4,3510809e-05	1,0680815e-05
2,8867188	1	0,25162196	2,490345	-64,446777	-0,0041576358	-0,0044202842	-0,0046895733
2,8964844	1	0,2581141	2,4494274	-65,461037	0,00015259866	-0,00011465239	-5,4797129e-05
2,90625	1	0,24522059	2,407733	-66,681725	-0,0040969905	-0,0043340167	-0,0045849937
2,9160156	1	0,24852194	2,3631268	-66,016701	0,00022898661	-0,00010530057	1,9712606e-05
2,9257813	1	0,24479188	2,2843587	-65,553802	-0,0038808035	-0,0041519422	-0,0044356887
2,9355469	1	0,23841552	2,2190709	-64,714607	-0,0001104649	-0,0004527143	-0,00028514885
2,9453125	1	0,22606649	2,1414165	-65,62114	-0,0037973698	-0,0041280948	-0,0043307417
2,9550781	1	0,2251298	2,0271604	-64,055618	-2,6309863e-05	-0,0003665408	-0,00024042667
2,9648438	1	0,21092303	1,9402441	-62,677578	-0,003733051	-0,00402585	-0,0042909528
2,9746094	1	0,20988934	1,8510237	-62,226635	-0,00017803752	-0,0005603038	-0,00042336696
2,984375	1	0,19746207	1,7776334	-60,726273	-0,0035293757	-0,0038271199	-0,0040964647
2,9941406	1	0,19308738	1,6874436	-60,053429	-0,00021523017	-0,00066671148	-0,00053232099
3,0039063	1	0,18861361	1,5668415	-58,688354	-0,0034695489	-0,0037787438	-0,0039835707
3,0136719	1	0,17441832	1,5159471	-56,819191	-0,00046182045	-0,00098025089	-0,00083668868
3,0234375	1	0,18367983	1,4859974	-57,095066	-0,0030274796	-0,0033197273	-0,0035596415
3,0332031	1	0,16277127	1,4349411	-56,284199	-0,00079771847	-0,0013427404	-0,0012379799
3,0429688	1	0,17177932	1,3607628	-54,538025	-0,0027749017	-0,0030728048	-0,0032445949
3,0527344	1	0,15360571	1,2815857	-53,286442	-0,0010550678	-0,0015738722	-0,0014997493
3,0625	1	0,16185127	1,2412615	-51,832573	-0,0023992043	-0,0025889692	-0,0028203626
3,0722656	1	0,15183978	1,2022114	-51,234493	-0,0013417092	-0,0017451108	-0,0017566766
3,0820313	1	0,14462478	1,097589	-50,466991	-0,0024374651	-0,0026667551	-0,0029247508
3,0917969	1	0,13414495	1,0055816	-47,891121	-0,0014414854	-0,0018924407	-0,0018661394
3,1015625	1	0,1301416	0,92742431	-46,774261	-0,0021978519	-0,0023957007	-0,0026065626
3,1113281	1	0,11329114	0,82792866	-45,376942	-0,0016691464	-0,0019987661	-0,0020183208
3,1210938	1	0,11725016	0,72980702	-41,844193	-0,0020583686	-0,0022589085	-0,0024430561
3,1308594	1	0,090447143	0,6218822	-40,178707	-0,001920447	-0,0022951372	-0,0024133164
3,140625	1	0,10635778	0,55122304	-37,178768	-0,0015303269	-0,0019601183	-0,0019372182
3,1503906	1	0,07165812	0,49777356	-35,675335	-0,0024553537	-0,0027174291	-0,002909004
3,1601563	1	0,092297047	0,3983871	-34,172962	-0,0011879186	-0,0015742091	-0,0016203242
3,1699219	1	0,054268911	0,3402223	-30,53343	-0,002977587	-0,0032863873	-0,0035121948
3,1796875	1	0,074072331	0,27821016	-29,4007	-0,00052180263	-0,0010402523	-0,0010115139
3,1894531	1	0,047571808	0,22732112	-27,061197	-0,0032130992	-0,0035781921	-0,0037726071
3,1992188	1	0,058135614	0,18073647	-24,714935	-0,00040725732	-0,0008533895	-0,00082120544
3,2089844	1	0,038603917	0,087108649	-22,982397	-0,0033546921	-0,0036692272	-0,0039227391
3,21875	1	0,042760596	0,020150933	-18,819496	-0,00034335308	-0,00082979474	-0,00071999978
3,2285156	1	0,024199486	-0,012974627	-16,672388	-0,003416487	-0,0037576971	-0,0039955955
3,2382813	1	0,027341247	-0,086031571	-14,068186	-0,00037347281	-0,0008480734	-0,00075057388
3,2480469	1	-0,00047773123	-0,16755955	-9,6412563	-0,0035221188	-0,0038448479	-0,0040756441
3,2578125	1	0,011003986	-0,24970305	-6,1481261	-0,00021102001	-0,00054776343	-0,00049261376
3,2675781	1	-0,019855574	-0,31490725	-1,6964972	-0,0036460785	-0,0039749807	-0,0042118481
3,2773438	1	-0,006197989	-0,37281084	2,7831271	-0,00010942997	-0,00042530103	-0,00034181657
3,2871094	1	-0,039609969	-0,48867306	7,4763222	-0,0039846115	-0,004221289	-0,0045374311
3,296875	1	-0,026374832	-0,55883712	12,694672	0,00022289867	-7,9314268e-05	5,1849347e-05
3,3066406	1	-0,056553259	-0,59274167	16,159639	-0,004203367	-0,004474998	-0,0046548648
3,3164063	1	-0,054596961	-0,68087596	20,414684	0,0002015206	-0,00018241488	-1,7494385e-05
3,3261719	1	-0,071542338	-0,74704158	25,890245	-0,0040125158	-0,0043519861	-0,0046006748
3,3359375	1	-0,074379519	-0,80859715	28,840675	0,00017093771	-0,00013185432	-4,3312539e-05
3,3457031	1	-0,083461106	-0,83948898	33,821484	-0,003906132	-0,0042297784	-0,0044195084
3,3554688	1	-0,09281911	-0,87613964	38,044621	-9,864656e-05	-0,00040311291	-0,00033294322
3,3652344	1	-0,10843873	-0,99186945	42,154659	-0,0037553974	-0,0040586498	-0,004309922
3,375	1	-0,11137448	-1,0482794	48,330444	-7,2488183e-05	-0,00033015481	-0,00024736661
3,3847656	1	-0,12808569	-1,0745921	52,342972	-0,0037449102	-0,0040979548	-0,004294741
3,3945313	1	-0,13259336	-1,1213654	57,618378	-0,00019418185	-0,00053950184	-0,00043484615
3,4042969	1	-0,15032105	-1,1862891	63,560307	-0,0036153616	-0,0038637677	-0,0041672084
3,4140625	1	-0,15907928	-1,2828405	67,908394	-0,0002474089	-0,00069556531	-0,00055241911
3,4238281	1	-0,17038733	-1,3319799	73,804169	-0,0034320995	-0,0037445058	-0,0040175389
3,4335938	1	-0,19127868	-1,3440845	79,38266	-0,00045775762	-0,00090220227	-0,00082029484
3,4433594	1	-0,18960245	-1,4103702	83,987282	-0,003075364	-0,0033998443	-0,0035843852
3,453125	1	-0,21845669	-1,4675965	91,104248	-0,00078794046	-0,001341304	-0,0012149498
3,4628906	1	-0,21879047	-1,5046575	95,194839	-0,002722756	-0,0030229518	-0,0031955298
3,4726563	1	-0,24581723	-1,5219873	100,21001	-0,0010874795	-0,001597047	-0,0015276861
3,4824219	1	-0,24926566	-1,5197152	104,47993	-0,002434805	-0,002659617	-0,0029035308
3,4921875	1	-0,26783302	-1,5402374	104,27139	-0,0012214467	-0,0017670625	-0,0017393087
3,5019531	1	-0,2866888	-1,5457977	104,69674	-0,0024128905	-0,0026924149	-0,0028765176
3,5117188	1	-0,31133473	-1,520327	104,55687	-0,0014824508	-0,0019180211	-0,0019387011
3,5214844	1	-0,32908535	-1,5339146	104,29675	-0,0022230358	-0,0024710679	-0,0026670753
3,53125	1	-0,35983905	-1,5480392	104,72238	-0,001588783	-0,0020018758	-0,0020380078
3,5410156	1	-0,37347317	-1,5503991	104,45914	-0,0020180631	-0,0022412397	-0,0024583754
3,5507813	1	-0,42299345	-1,5415709	104,62817	-0,0019607819	-0,0023642059	-0,0024392779
3,5605469	1	-0,42976931	-1,5318944	105,01324	-0,0015186534	-0,0019735997	-0,001949291
3,5703125	1	-0,49466565	-1,5582824	104,4968	-0,0024534245	-0,0026793082	-0,002850048
3,5800781	1	-0,50763583	-1,5572237	104,70925	-0,0011864291	-0,0015859369	-0,0015511886
3,5898438	1	-0,57848662	-1,5251502	104,62973	-0,0030117659	-0,0033380683	-0,0034916159
3,5996094	1	-0,5959723	-1,5361484	103,77885	-0,00050887105	-0,0010300281	-0,0010096179
3,609375	1	-0,65994811	-1,5492729	103,43106	-0,0032661422	-0,0035117052	-0,0038038658
3,6191406	1	-0,6932621	-1,5846868	101,53094	-0,00042622146	-0,00087852642	-0,00082651683
3,6289063	1	-0,75450242	-1,6654501	90,757744	-0,0034191431	-0,0037335665	-0,0040426729
3,6386719	1	-0,79606557	-1,8083867	73,730408	-0,00023684661	-0,000695033	-0,00056522421
3,6484375	1	-0,8595475	-2,1545622	55,803528	-0,0033658161	-0,0037346899	-0,0039960183
3,6582031	1	-0,89761162	-2,4888041	40,903687	-0,00038648437	-0,00084015558	-0,00075026834
3,6679688	1	-0,9586423	-2,8012938	24,077631	-0,0035523055	-0,0038630846	-0,0040936326
3,6777344	1	-0,97724563	-3,1380286	10,593328	-0,00017313076	-0,00057697139	-0,00049684662
3,6875	1	-1,0242026	-3,4240031	2,3581088	-0,0036439123	-0,0040094121	-0,0042303712
3,6972656	1	-1,015702	-3,584856	-3,3657253	-5,8856676e-05	-0,00038725347	-0,00031151948
3,7070313	1	-1,0428147	-3,5811994	-5,5598841	-0,0039587207	-0,0042938096	-0,0045017553
3,7167969	1	-1,0216345	-3,5092776	-5,54597	0,00022706532	-4,4923872e-05	4,5404013e-05
3,7265625	1	-1,0382164	-3,5335166	-7,6982751	-0,0041835192	-0,0045106551	-0,0047377259
3,7363281	1	-1,0254714	-3,5541363	-6,8898687	0,00017938481	-0,00015118389	-4,3742984e-05
3,7460938	1	-1,0321858	-3,5224025	-6,7128429	-0,0039936104	-0,0043065744	-0,0045958385
3,7558594	1	-1,0237195	-3,4699085	-6,8309717	0,00024230234	-9,7949232e-05	-2,8648283e-05
3,765625	1	-1,0233817	-3,456264	-5,8325195	-0,0039542029	-0,004257034	-0,0044424739
3,7753906	1	-1,0235887	-3,5047843	-7,1744061	-0,00011478071	-0,00051764364	-0,00037138793
3,7851563	1	-1,0295238	-3,515517	-6,4221025	-0,0037506665	-0,0040762769	-0,0042960569
3,7949219	1	-1,0234927	-3,4636326	-5,685389	-5,3397816e-05	-0,00036268344	-0,00029597897
3,8046875	1	-1,031803	-3,4555519	-7,5520387	-0,0037607411	-0,004067231	-0,0043337424
3,8144531	1	-1,0253656	-3,5039372	-6,806776	-0,000147912	-0,00048321651	-0,00037874217
3,8242188	1	-1,0379462	-3,6040709	-7,404294	-0,0035581642	-0,0039449446	-0,0041483943
3,8339844	1	-1,0462481	-3,7356598	-8,8553133	-0,00032939148	-0,0007564043	-0,00062363362
3,84375	1	-1,0576348	-3,8070202	-11,827089	-0,0034449457	-0,0037474283	-0,0040174667
3,8535156	1	-1,0758716	-3,9320869	-16,9909	-0,00040630612	-0,00088561367	-0,00081083557
3,8632813	1	-1,0736769	-4,0610762	-19,420647	-0,0030583309	-0,0033443004	-0,0035506873
3,8730469	1	-1,0948421	-4,1224847	-21,115635	-0,00082356588	-0,0013453943	-0,0012266878
3,8828125	1	-1,0855613	-4,1559334	-23,120586	-0,0026868747	-0,0030041675	-0,003234783
3,8925781	1	-1,0983776	-4,1537876	-23,280401	-0,0010667356	-0,0015318084	-0,0014858203
3,9023438	1	-1,0874377	-4,1646667	-24,442802	-0,0024543074	-0,0027196896	-0,00294556
3,9121094	1	-1,0914344	-4,16644	-24,521425	-0,0013783644	-0,0018093096	-0,001831567
3,921875	1	-1,0909989	-4,1334033	-24,228785	-0,0023756227	-0,0025942086	-0,002868596
3,9316406	1	-1,0959218	-4,1512699	-25,757532	-0,0014694416	-0,0018469651	-0,0018495613
3,9414063	1	-1,0889711	-4,1626482	-25,638901	-0,002265132	-0,0024820403	-0,0027145226
3,9511719	1	-1,0980517	-4,1516757	-25,600121	-0,0016716999	-0,0020138009	-0,0020213153
3,9609375	1	-1,0855587	-4,1454043	-25,700424	-0,0020340511	-0,0022348962	-0,002379637
3,9707031	1	-1,1030391	-4,1387415	-24,837759	-0,0019171659	-0,0023278601	-0,0023578468
3,9804688	1	-1,0827491	-4,1901131	-25,622528	-0,0015838054	-0,0020077024	-0,0019908575
3,9902344	1	-1,1146737	-4,2515926	-25,140345	-0,0024717732	-0,0026947334	-0,0029200006
4	1	-1,0929906	-4,2704887	-25,565029	-0,0011582278	-0,0015336713	-0,0015646066
4,0097656	1	-1,1294307	-4,338726	-28,127153	-0,003001597	-0,0032599624	-0,0035317966
4,0195313	1	-1,108217	-4,4187679	-29,331966	-0,00050272443	-0,0010355987	-0,00094638061
4,0292969	1	-1,1309943	-4,4617724	-30,933638	-0,0032949771	-0,0035692225	-0,0038410234
4,0390625	1	-1,1179974	-4,4972	-32,003056	-0,00036714593	-0,00084466249	-0,00078727369
4,0488281	1	-1,1308692	-4,4815855	-32,14035	-0,0034227613	-0,0037012899	-0,0040186513
4,0585938	1	-1,1224968	-4,4922051	-33,310802	-0,00035589212	-0,0008225973	-0,00070561125
4,0683594	1	-1,1347942	-4,5246973	-32,788887	-0,0034789252	-0,0037126569	-0,0039915792
4,078125	1	-1,1234825	-4,5007677	-32,240936	-0,00035174418	-0,00081665523	-0,00069416035
4,0878906	2	-1,139123	-4,4808679	-33,420437	-0,0035302287	-0,0038244221	-0,0040760231
4,0976563	2	-1,1208951	-4,4753084	-33,53756	-0,00018283594	-0,00056890992	-0,00042450076
4,1074219	2	-1,1392419	-4,4900532	-33,932457	-0,0036903219	-0,0040103421	-0,0042563267
4,1171875	2	-1,1176386	-4,5054722	-33,706261	-7,9101883e-05	-0,00040913044	-0,00031836476
4,1269531	2	-1,1403267	-4,4661279	-32,807438	-0,0039581819	-0,0042341435	-0,004532815
4,1367188	2	-1,1195078	-4,4590511	-34,176819	0,00024757785	-0,0001141366	4,2208849e-05
4,1464844	2	-1,1363927	-4,4785814	-33,121536	-0,0042054118	-0,0044516404	-0,004793263
4,15625	2	-1,1273534	-4,4740777	-32,320507	0,00023141576	-7,6482029e-05	1,706183e-05
4,1660156	2	-1,1335654	-4,4724107	-33,533089	-0,0040057348	-0,0042473455	-0,0045290152
4,1757813	2	-1,1266248	-4,4759402	-32,979885	0,00016805061	-0,00013767657	-3,7813661e-05
4,1855469	2	-1,1307288	-4,491848	-32,893269	-0,0039607729	-0,004239148	-0,0045502344
4,1953125	2	-1,1323211	-4,5173335	-33,73632	-5,5729033e-05	-0,00043593676	-0,0003165027
4,2050781	2	-1,1358378	-4,4833422	-33,186192	-0,0037273453	-0,0039463588	-0,0042802338
4,2148438	2	-1,1300253	-4,4859653	-35,357941	-7,2136754e-05	-0,00037589594	-0,0002303502
4,2246094	2	-1,1363677	-4,507194	-34,451187	-0,0037694417	-0,0041350997	-0,0043380465
4,234375	2	-1,1278234	-4,4996085	-33,48386	-0,00012374599	-0,00044711278	-0,00037118507
4,2441406	2	-1,1332672	-4,5019956	-34,577026	-0,0035852492	-0,0038777443	-0,0041492744
4,2539063	2	-1,1307168	-4,4832811	-34,208782	-0,00028464454	-0,0006867284	-0,00059638405
4,2636719	2	-1,1305541	-4,4874487	-35,024956	-0,0034646601	-0,0037612652	-0,0040187277
4,2734375	2	-1,1374645	-4,510859	-34,20364	-0,00044056578	-0,00091357052	-0,00079923286
4,2832031	2	-1,1244802	-4,4877806	-33,659935	-0,0030682092	-0,0033591134	-0,0035856061
4,2929688	2	-1,1393081	-4,4676223	-34,644863	-0,00087250746	-0,0013539641	-0,0012828655
4,3027344	2	-1,1247374	-4,4656153	-35,081673	-0,0027287372	-0,0030025644	-0,0031962714
4,3125	2	-1,1364636	-4,4817863	-34,079475	-0,00098702754	-0,0015360744	-0,0015266321
4,3222656	2	-1,1233182	-4,503479	-34,67543	-0,0024471558	-0,0026699046	-0,002918795
4,3320313	2	-1,1299355	-4,477654	-33,256821	-0,0014595771	-0,0018325523	-0,001859645
4,3417969	2	-1,1271505	-4,4662366	-35,075584	-0,0024300208	-0,0026297006	-0,0028936486
4,3515625	2	-1,1326888	-4,4870348	-34,35854	-0,0013508095	-0,0018180882	-0,0017969501
4,3613281	2	-1,1262759	-4,4725389	-33,045486	-0,0022583541	-0,0024540476	-0,0026845045
4,3710938	2	-1,1346372	-4,4626327	-34,24667	-0,0017390416	-0,0020253994	-0,0020705101
4,3808594	2	-1,1204816	-4,4767427	-34,383797	-0,0020123096	-0,0022254584	-0,0024219465
4,390625	2	-1,1392508	-4,4878764	-33,907425	-0,0018726687	-0,0022594333	-0,0023326296
4,4003906	2	-1,1137813	-4,4909053	-33,71788	-0,0015477829	-0,0019425958	-0,0020649503
4,4101563	2	-1,1408457	-4,4473991	-33,464691	-0,0024506059	-0,0027310937	-0,0029837522
4,4199219	2	-1,1141428	-4,4319463	-35,2953	-0,0011602913	-0,0015459957	-0,001538262
4,4296875	2	-1,1425583	-4,4596238	-34,941303	-0,002998767	-0,0032075774	-0,0034511499
4,4394531	2	-1,1142706	-4,4412966	-34,180172	-0,00050379266	-0,0010193881	-0,00095173588
4,4492188	2	-1,1327143	-4,4181199	-35,648289	-0,0032791544	-0,0035789676	-0,003814162
4,4589844	2	-1,1145084	-4,3675885	-34,82692	-0,00040382502	-0,00084335398	-0,00075934641
4,46875	2	-1,1244333	-4,3327088	-34,940914	-0,0033857655	-0,0037495466	-0,0039440203
4,4785156	2	-1,1100862	-4,3279018	-34,48991	-0,00037308113	-0,00081038172	-0,00072063121
4,4882813	2	-1,1201577	-4,267458	-32,748432	-0,003481776	-0,0037854845	-0,0040218425
4,4980469	2	-1,1053262	-4,2060256	-34,119934	-0,00033710312	-0,00077893608	-0,00069673348
4,5078125	2	-1,1178186	-4,1738071	-33,605396	-0,0034710839	-0,0037910179	-0,004077096
4,5175781	2	-1,0953777	-4,1395774	-32,439865	-0,00019065141	-0,00056211953	-0,00046281479
4,5273438	2	-1,111449	-4,1209822	-32,505802	-0,0037243203	-0,0039819446	-0,0042418707
4,5371094	2	-1,0870488	-4,0625939	-31,837486	-5,462949e-05	-0,00040541255	-0,00031610829
4,546875	2	-1,108775	-4,0032697	-32,714569	-0,0039558578	-0,0042409701	-0,0045724125
4,5566406	2	-1,0848463	-4,0097089	-32,009315	0,00024303154	-6,5077074e-05	4,2830652e-06
4,5664063	2	-1,0999553	-3,9857848	-31,173975	-0,004173486	-0,0044799605	-0,0047088885
4,5761719	2	-1,0873272	-3,9371581	-31,988695	0,00023247354	-7,3535557e-05	-1,0409058e-05
4,5859375	2	-1,0910729	-3,9132948	-31,476282	-0,0039911889	-0,0042715203	-0,0045499662
4,5957031	2	-1,0801748	-3,8800986	-30,946936	0,00016764097	-0,00015938448	-1,5439364e-05
4,6054688	2	-1,079864	-3,8520761	-31,047407	-0,0039384118	-0,0042275889	-0,0044490425
4,6152344	2	-1,0765089	-3,7713621	-28,749649	-5,3065887e-05	-0,00038515736	-0,00028442568
4,625	2	-1,0775291	-3,7088163	-28,958916	-0,0037328675	-0,0040404182	-0,0043017552
4,6347656	2	-1,0653114	-3,6999376	-27,440786	-6,6066714e-05	-0,00042258727	-0,00026295811
4,6445313	2	-1,0674716	-3,6552105	-25,370066	-0,0037938547	-0,0040950505	-0,0043715797
4,6542969	2	-1,0543038	-3,602349	-25,47361	-5,2809628e-05	-0,00036535467	-0,00023464003
4,6640625	2	-1,0560693	-3,5301497	-24,671574	-0,0035762463	-0,0038458644	-0,0041446155
4,6738281	2	-1,0493591	-3,4618249	-22,946186	-0,000266199	-0,00068853708	-0,00056713144
4,6835938	2	-1,0437003	-3,4463768	-21,644142	-0,0034067209	-0,0037194814	-0,0040199631
4,6933594	2	-1,0441582	-3,4046183	-19,215178	-0,00046766683	-0,00086752529	-0,0008105255
4,703125	2	-1,028644	-3,3317559	-19,176901	-0,0030305269	-0,003313147	-0,0035870126
4,7128906	2	-1,0379493	-3,2955172	-17,67218	-0,00086961366	-0,0013194144	-0,0012670279
4,7226563	2	-1,0189523	-3,2484515	-14,543608	-0,0026756718	-0,0029650305	-0,0032351657
4,7324219	2	-1,0248863	-3,200058	-13,26073	-0,0010397586	-0,0015291423	-0,0015360297
4,7421875	2	-1,0080442	-3,1476109	-11,424479	-0,0024524019	-0,0026835625	-0,0028168017
4,7519531	2	-1,0072019	-3,0804377	-10,336675	-0,0013971017	-0,0017967491	-0,0018469325
4,7617188	2	-1,0027725	-3,058409	-7,3988733	-0,0024290844	-0,00265581	-0,0029593923
4,7714844	2	-0,99987894	-2,995996	-4,2351522	-0,0013860021	-0,0018405076	-0,0018391095
4,78125	2	-0,98671943	-2,8992336	-1,5633926	-0,0021825179	-0,0024091022	-0,0026357367
4,7910156	2	-0,98945177	-2,8430758	1,5119836	-0,0016901772	-0,0019846815	-0,0021034298
4,8007813	2	-0,96819168	-2,79052	5,4838324	-0,0019912506	-0,0022428855	-0,0025085851
4,8105469	2	-0,97820997	-2,7406282	8,0269575	-0,0019386822	-0,0023045326	-0,0023851765
4,8203125	2	-0,94561315	-2,6680403	11,343788	-0,0015094592	-0,0019026083	-0,0019464693
4,8300781	2	-0,96698225	-2,5949092	14,156029	-0,0024597675	-0,0027177224	-0,0029752909
4,8398438	2	-0,93232954	-2,5593679	17,556679	-0,0012351397	-0,0015254004	-0,0015319198
4,8496094	2	-0,95439434	-2,4854097	22,827665	-0,0029670678	-0,0032771807	-0,0034838342
4,859375	2	-0,92104024	-2,4061863	25,216955	-0,00052341435	-0,0010085995	-0,00083887356
4,8691406	2	-0,92950535	-2,3336322	29,547327	-0,0033603916	-0,0036327299	-0,0038689494
4,8789063	2	-0,90641314	-2,2825232	34,294724	-0,00038671418	-0,00086906436	-0,0008412071
4,8886719	2	-0,90944064	-2,254277	37,694035	-0,0033918212	-0,0036915853	-0,0039043794
4,8984375	2	-0,88966125	-2,1795914	43,045933	-0,00036355754	-0,00075338763	-0,00072398019
4,9082031	2	-0,89180112	-2,0711982	46,911724	-0,0034322219	-0,0037489852	-0,0040231235
4,9179688	2	-0,87089097	-2,034847	51,048473	-0,00038240061	-0,00080074836	-0,0007754722
4,9277344	2	-0,87686729	-1,9983768	55,238644	-0,0035042858	-0,0038082211	-0,0041131433
4,9375	2	-0,8474102	-1,960381	57,973656	-0,00016239377	-0,0005487345	-0,00044849003
4,9472656	2	-0,85490632	-1,9060194	62,909424	-0,0036975681	-0,003973132	-0,0042493204
4,9570313	2	-0,822456	-1,8340563	66,724976	-3,5590783e-05	-0,00039452713	-0,00029372168
4,9667969	2	-0,83303499	-1,8171566	71,419853	-0,0039836927	-0,0042616548	-0,0045516524
4,9765625	2	-0,79743356	-1,7746867	76,611771	0,00024547888	-5,5572054e-05	1,9236322e-05
4,9863281	2	-0,8012048	-1,6958631	82,142487	-0,0042455392	-0,0045013996	-0,0047457293
4,9960938	2	-0,77532649	-1,6523927	87,572617	0,0002581891	-9,2197406e-05	2,0318403e-05
5,0058594	2	-0,76266038	-1,6046939	93,579254	-0,0039597447	-0,0042563351	-0,004546118
5,015625	2	-0,73864812	-1,5780517	99,143997	0,00017710365	-0,00010782991	-6,5590139e-05
5,0253906	2	-0,72248244	-1,5445671	104,0701	-0,0039494419	-0,0042424416	-0,0045041512
5,0351563	2	-0,70312023	-1,5161895	104,62253	-0,00011948636	-0,00042201605	-0,00032066571
5,0449219	2	-0,68710995	-1,5431193	104,38727	-0,0037512218	-0,003979716	-0,00425955
5,0546875	2	-0,65608352	-1,5551594	104,4912	-4,6966306e-05	-0,00040740796	-0,00029271009
5,0644531	2	-0,63741755	-1,5122479	104,11844	-0,0037669598	-0,0040579736	-0,0043400149
5,0742188	2	-0,60350442	-1,5266638	104,48998	-0,00011217402	-0,00043590841	-0,00038622681
5,0839844	2	-0,57851374	-1,5340791	104,75177	-0,0035529656	-0,003916163	-0,0041791559
5,09375	2	-0,54249877	-1,5530857	104,62051	-0,00028117385	-0,00075903459	-0,00062600616
5,1035156	2	-0,50443774	-1,554324	104,1223	-0,0033988925	-0,0037316643	-0,0039885249
5,1132813	2	-0,47074413	-1,4915242	104,62298	-0,00045063804	-0,00090462848	-0,00084156106
5,1230469	2	-0,41432178	-1,5106295	103,87854	-0,003118926	-0,0033536321	-0,0036100855
5,1328125	2	-0,38356549	-1,5480654	104,12029	-0,00085633487	-0,0013719737	-0,0013440598
5,1425781	2	-0,31845585	-1,5349549	102,62505	-0,0026169049	-0,0028815162	-0,0031752253
5,1523438	2	-0,27620688	-1,5030097	97,410904	-0,0010744709	-0,0015933267	-0,0015392341
5,1621094	2	-0,20919882	-1,3339356	80,963982	-0,0024349755	-0,0026607737	-0,0029244283
5,171875	2	-0,15652269	-1,002286	60,16206	-0,0014009768	-0,0018180999	-0,0017893212
5,1816406	2	-0,097284019	-0,66121954	37,358646	-0,0023680085	-0,0025919625	-0,0028301843
5,1914063	2	-0,046480224	-0,20415886	16,969555	-0,0014274924	-0,0019244452	-0,0018883913
5,2011719	2	0,0064222515	0,20904914	-0,62014908	-0,0022268959	-0,0024332239	-0,0026725614
5,2109375	2	0,037273467	0,52460879	-11,86654	-0,0016322429	-0,0019795066	-0,002031337
5,2207031	2	0,073118955	0,73195583	-19,776598	-0,0019407743	-0,002190249	-0,0023254857
5,2304688	2	0,065179542	0,85719126	-23,871883	-0,0019539774	-0,0023194891	-0,0024797576
5,2402344	2	0,092542171	0,905523	-25,720484	-0,0014574119	-0,0018628561	-0,0019493575
5,25	2	0,061953291	0,85575652	-26,548561	-0,0024523665	-0,0027030807	-0,0029920104
5,2597656	2	0,087163523	0,80965525	-25,953892	-0,0011125199	-0,0015383465	-0,00153395
5,2695313	2	0,056859925	0,80409276	-26,464071	-0,0030078897	-0,0032774373	-0,0035123804
5,2792969	2	0,080101341	0,77911049	-27,40575	-0,00047675712	-0,00095125416	-0,00092022598
5,2890625	2	0,059854612	0,77867573	-26,419088	-0,0032663292	-0,003521272	-0,0038809185
5,2988281	2	0,076227337	0,7676267	-27,186535	-0,00041042507	-0,0008646163	-0,00082548521
5,3085938	2	0,065140426	0,76234972	-26,335157	-0,0033874684	-0,0037467862	-0,0039894637
5,3183594	2	0,078766719	0,79642022	-26,370642	-0,00034045937	-0,00081556797	-0,00072306464
5,328125	2	0,06995216	0,81825286	-27,837194	-0,0034321018	-0,0037420637	-0,004020927
5,3378906	2	0,096969008	0,99676669	-28,714165	-0,00032789109	-0,00079204759	-0,00066359813
5,3476563	2	0,10186628	1,2120019	-33,261181	-0,0035694938	-0,0038486032	-0,0041344366
5,3574219	2	0,14125146	1,4653405	-38,411694	-0,00016166661	-0,0004890064	-0,00038986973
5,3671875	2	0,14219649	1,729242	-42,320675	-0,0037629758	-0,004001746	-0,0042956406
5,3769531	2	0,17971195	1,8685721	-46,976822	-5,0834205e-06	-0,00038324887	-0,0003203816
5,3867188	2	0,16899951	1,9566419	-49,149078	-0,0039930209	-0,0042749653	-0,0045447876
5,3964844	2	0,19648053	2,046031	-50,052536	0,00026125446	-2,0443367e-05	5,2432733e-05
5,40625	2	0,17927177	2,0650415	-51,335579	-0,0042415434	-0,0045116413	-0,0047855256
5,4160156	2	0,18887021	2,0510166	-51,107315	0,00020625244	-6,8989393e-05	-6,3727202e-06
5,4257813	2	0,18516831	2,0363743	-51,848999	-0,0040095239	-0,0042909659	-0,0045966394
5,4355469	2	0,19141637	2,0366359	-51,541161	0,00013075289	-0,0001119505	-7,1996619e-05
5,4453125	2	0,18807955	2,0528784	-51,104744	-0,0039901235	-0,0042805597	-0,0045326343
5,4550781	2	0,18873565	2,0273869	-52,071232	-0,00010548902	-0,00039349636	-0,00030834961
5,4648438	2	0,18505149	2,013489	-50,786118	-0,0037039742	-0,0039639231	-0,0043065059
5,4746094	2	0,19423686	2,0536819	-50,317738	-7,3580886e-05	-0,00037853912	-0,00030723328
5,484375	2	0,19454561	2,1409192	-51,949471	-0,0037180774	-0,0040509589	-0,004350537
5,4941406	2	0,21381341	2,284368	-52,293522	-0,00012422781	-0,00043799295	-0,00035682519
5,5039063	2	0,22392921	2,4687309	-54,680351	-0,0036383756	-0,0038939379	-0,0041989707
5,5136719	2	0,23913838	2,6306391	-56,451614	-0,00031050347	-0,00075739686	-0,00064728991
5,5234375	2	0,25558466	2,8199573	-58,999992	-0,003412996	-0,003693609	-0,0039257915
5,5332031	2	0,25979763	2,9432037	-61,24802	-0,00044715701	-0,00085210241	-0,00082729297
5,5429688	2	0,2797789	3,00664	-61,50037	-0,0030964345	-0,0033065532	-0,0035898222
5,5527344	2	0,26759261	3,0638666	-61,910301	-0,00091380969	-0,0014031747	-0,0013524095
5,5625	2	0,28277987	3,0752633	-63,272194	-0,0026099361	-0,0029196329	-0,0031246655
5,5722656	2	0,27327532	3,0688143	-62,480213	-0,0010037624	-0,0015120099	-0,0015400811
5,5820313	2	0,28181082	3,0230117	-62,623829	-0,0024500699	-0,0026747	-0,0029501482
5,5917969	2	0,2768364	3,0004284	-62,372368	-0,0014143985	-0,0018292094	-0,0018547478
5,6015625	2	0,27857417	3,0570483	-61,185936	-0,0023677463	-0,0026325728	-0,0028583524
5,6113281	2	0,27303332	3,0616612	-63,601048	-0,0014663567	-0,001855255	-0,0018339746
5,6210938	2	0,28080428	3,0240979	-62,524975	-0,0022092762	-0,0025178094	-0,0027519404
5,6308594	2	0,27541256	3,0528812	-62,629356	-0,0016830363	-0,0019959756	-0,0020543544
5,640625	2	0,29603219	3,1656861	-63,429661	-0,0019621246	-0,002162019	-0,0023381161
5,6503906	2	0,28802758	3,3125656	-63,32925	-0,0019915444	-0,0022906868	-0,0024560951
5,6601563	2	0,32574123	3,4526596	-65,303581	-0,0014113329	-0,0018182176	-0,0019167291
5,6699219	2	0,30891424	3,576937	-66,790695	-0,002382952	-0,0026976878	-0,0028739877
5,6796875	2	0,34534699	3,7192154	-66,597794	-0,0010805101	-0,0015019056	-0,0014324898
5,6894531	2	0,32275075	3,801852	-69,88266	-0,0029790893	-0,0033028438	-0,0035746894
5,6992188	2	0,35203522	3,8332672	-69,518501	-0,0005055829	-0,0010205234	-0,00092812377
5,7089844	2	0,33579969	3,8648798	-68,78653	-0,0033241422	-0,0035432098	-0,0039300267
5,71875	2	0,3514626	3,8624043	-69,404778	-0,00035350036	-0,00080933806	-0,00080131408
5,7285156	2	0,33919388	3,8746958	-68,664047	-0,0034152062	-0,0036833065	-0,0040106433
5,7382813	2	0,3505165	3,851485	-69,743584	-0,00035085023	-0,00080382026	-0,00077334454
5,7480469	2	0,33701694	3,8178954	-70,003479	-0,0034788854	-0,00378386	-0,0040258761
5,7578125	2	0,34919387	3,8429332	-69,563873	-0,00032238889	-0,00080528244	-0,00070524891
5,7675781	2	0,33359772	3,8543885	-70,388931	-0,0034873073	-0,0038339046	-0,0040949145
5,7773438	2	0,35354459	3,8609314	-70,436821	-0,00015809237	-0,00048211822	-0,00045496592
5,7871094	2	0,33692831	3,8668492	-69,814041	-0,0037491599	-0,0040654526	-0,0043442976
5,796875	2	0,36335164	3,9192941	-69,927704	-1,2290548e-05	-0,00035875419	-0,00029299161
5,8066406	2	0,34935868	4,0697246	-68,780106	-0,0039660647	-0,0042569977	-0,0045027998
5,8164063	2	0,37903333	4,1972237	-71,596146	0,0002789461	-3,9425759e-05	3,4664117e-05
5,8261719	2	0,37186527	4,2815762	-71,69355	-0,0042199059	-0,0045451601	-0,0047943387
5,8359375	2	0,38771278	4,3710032	-71,881027	0,00026041365	-4,2121574e-05	4,0247542e-05
5,8457031	2	0,38766897	4,4339514	-73,357018	-0,0040278365	-0,0042579621	-0,0045322315
5,8554688	2	0,39653516	4,4747796	-73,816017	0,0001164437	-0,00014409219	-6,3843909e-05
5,8652344	2	0,39576536	4,482554	-73,139145	-0,0039661475	-0,0042251279	-0,0044714171
5,875	2	0,39528555	4,4600902	-72,570404	-0,00014005695	-0,00043301255	-0,00033480712
5,8847656	2	0,39119667	4,4652205	-71,252823	-0,0036636477	-0,0039441218	-0,0042546373
5,8945313	2	0,39669687	4,461143	-72,833435	-0,00011331067	-0,00040982955	-0,00030730962
5,9042969	2	0,39128429	4,4448318	-73,015602	-0,003784013	-0,0040417742	-0,0043376181
5,9140625	2	0,39792353	4,4605627	-72,49279	-0,0001133568	-0,0004661892	-0,00031138223
5,9238281	2	0,3936615	4,4600415	-73,556511	-0,0035537437	-0,0038540328	-0,0041725384
5,9335938	2	0,39464927	4,4724135	-73,743317	-0,0003024555	-0,00072049146	-0,00062325061
5,9433594	2	0,39869958	4,4620681	-74,816811	-0,0034276913	-0,0036981949	-0,0039649261
5,953125	2	0,39398068	4,4489837	-74,327812	-0,0004457662	-0,00091352261	-0,00082711095
5,9628906	2	0,4090386	4,5188332	-73,019226	-0,0030080888	-0,0032712005	-0,0035731825
5,9726563	2	0,3991794	4,6065593	-74,890518	-0,00092937821	-0,001309849	-0,0013727517
5,9824219	2	0,41849101	4,6727757	-75,084419	-0,0026129719	-0,0028355299	-0,003112484
5,9921875	2	0,41348732	4,7189732	-74,322334	-0,00097278005	-0,0015555646	-0,0015499999
6,0019531	2	0,42760229	4,7393556	-74,758247	-0,0023912617	-0,002644551	-0,0029317355
6,0117188	2	0,42487985	4,8048854	-73,722137	-0,0014305688	-0,0018376906	-0,0018605101
6,0214844	2	0,42837209	4,8485827	-75,476974	-0,0023370092	-0,0026368706	-0,0028870341
6,03125	2	0,42384827	4,8253798	-75,54866	-0,0014053138	-0,0017985632	-0,0018472946
6,0410156	2	0,43118948	4,8070412	-74,129555	-0,0022190262	-0,0024717806	-0,0026964606
6,0507813	2	0,42076284	4,8087354	-75,433662	-0,0017049197	-0,0020341002	-0,0020837637
6,0605469	2	0,43551201	4,81463	-75,377113	-0,0019924762	-0,002238061	-0,0024117588
6,0703125	2	0,41647679	4,814703	-75,505463	-0,0019863548	-0,0023141436	-0,0024529793
6,0800781	2	0,44255072	4,7844491	-76,438652	-0,0014248849	-0,0018434518	-0,0018850926
6,0898438	3	0,41210628	4,8084464	-75,344254	-0,0026152285	-0,0028548334	-0,0031120093
6,0996094	3	0,43923163	4,821363	-76,135735	-0,0010594203	-0,0014199938	-0,0014373777
6,109375	3	0,40979379	4,7874608	-75,238197	-0,0029987744	-0,0032878183	-0,0035118745
6,1191406	3	0,4361003	4,7813282	-74,629051	-0,00048242632	-0,00099744252	-0,00086432014
6,1289063	3	0,41848475	4,7749949	-75,439255	-0,0033392338	-0,0036327722	-0,0039283447
6,1386719	3	0,43290848	4,8027997	-75,995476	-0,00035135285	-0,00077757682	-0,00075443229
6,1484375	3	0,42187369	4,8149285	-76,442619	-0,0034130856	-0,0036830404	-0,0039309594
6,1582031	3	0,43344146	4,7892375	-75,08062	-0,00032425486	-0,00082209083	-0,00071800302
6,1679688	3	0,42069608	4,8007712	-74,763672	-0,0034622557	-0,0037648091	-0,0040925359
6,1777344	3	0,43304408	4,8248487	-76,144226	-0,00035465398	-0,00079962541	-0,00068280636
6,1875	3	0,4173488	4,8208313	-76,070686	-0,0035185935	-0,0038301966	-0,004098387
6,1972656	3	0,4383325	4,8187356	-75,350853	-0,00014290759	-0,00051228964	-0,00039803417
6,2070313	3	0,41925871	4,8064718	-75,940269	-0,0038021451	-0,0040851571	-0,004395748
6,2167969	3	0,43966031	4,8407912	-75,817444	3,7649734e-05	-0,00030935401	-0,00023150533
6,2265625	3	0,41893327	4,8658743	-76,472908	-0,0040159691	-0,004245922	-0,0045666387
6,2363281	3	0,43805921	4,8170042	-76,120483	0,00024612847	-2,2482782e-05	5,2029063e-05
6,2460938	3	0,42120093	4,8116174	-75,154442	-0,0042481124	-0,0044630785	-0,004797854
6,2558594	3	0,43018395	4,8362818	-76,30896	0,0002432293	-4,8719012e-05	3,96205e-05
6,265625	3	0,42655402	4,8448243	-75,690041	-0,0039607249	-0,0042863213	-0,0045391261
6,2753906	3	0,43250793	4,8389821	-74,827934	0,0001667162	-0,00017452934	-5,2775213e-05
6,2851563	3	0,42936093	4,8143177	-75,335876	-0,0038901882	-0,0041937297	-0,0045078942
6,2949219	3	0,42907619	4,8237066	-74,677948	-9,1434922e-05	-0,00042106572	-0,00035452176
6,3046875	3	0,42569661	4,8357458	-76,062813	-0,0036719323	-0,0039410288	-0,0042190752
6,3144531	3	0,43228781	4,7983327	-76,417191	-9,2732225e-05	-0,00042738716	-0,00034109878
6,3242188	3	0,42495078	4,804513	-75,557602	-0,0037522393	-0,0040501663	-0,004318953
6,3339844	3	0,43174332	4,8182039	-76,234642	-0,0001160246	-0,00039584967	-0,00032402755
6,34375	3	0,42716318	4,8408861	-75,699089	-0,0035769918	-0,0039192871	-0,0041733566
6,3535156	3	0,42804873	4,8413248	-75,650871	-0,00030809941	-0,00063237449	-0,00060852477
6,3632813	3	0,42910957	4,783731	-74,713768	-0,003337556	-0,0036845601	-0,0039074328
6,3730469	3	0,42345399	4,7871537	-74,597313	-0,00047129195	-0,00087395543	-0,00084033003
6,3828125	3	0,43513542	4,8264718	-75,885612	-0,0030116485	-0,003300162	-0,0035776319
6,3925781	3	0,41954243	4,82412	-75,729492	-0,00092677306	-0,0013793067	-0,0013083023
6,4023438	3	0,43236607	4,8089437	-75,025696	-0,0026126774	-0,0028819528	-0,0031797572
6,4121094	3	0,424375	4,7804737	-75,560226	-0,0010933779	-0,0016094204	-0,0015657879
6,421875	3	0,43217516	4,7663274	-75,593033	-0,0024111585	-0,0026255844	-0,0028966994
6,4316406	3	0,42499149	4,7725477	-75,762009	-0,0013701207	-0,001809139	-0,0018521759
6,4414063	3	0,42323387	4,7179966	-74,951935	-0,0024125336	-0,0026189252	-0,0028556916
6,4511719	3	0,41658843	4,6854119	-74,457565	-0,0013989541	-0,0018464938	-0,0018533419
6,4609375	3	0,42161399	4,6759429	-74,910912	-0,0021911536	-0,0024298062	-0,0026595271
6,4707031	3	0,40763354	4,6321177	-74,459854	-0,0017167913	-0,0019930974	-0,002106006
6,4804688	3	0,4189927	4,5810766	-73,533493	-0,0020219216	-0,0022134939	-0,0024018174
6,4902344	3	0,39442712	4,4961133	-74,814301	-0,0020522848	-0,0023594128	-0,002458775
6,5	3	0,41878408	4,4415379	-74,062721	-0,0013745492	-0,0017816577	-0,0018382597
6,5097656	3	0,38385546	4,4213538	-74,560608	-0,0025696133	-0,0028712316	-0,003120203
6,5195313	3	0,4078328	4,3534164	-75,474678	-0,00096704112	-0,0014708984	-0,0014226419
6,5292969	3	0,37718809	4,3264799	-74,421356	-0,0030169005	-0,0032822788	-0,0035788796
6,5390625	3	0,39956534	4,3155503	-76,005089	-0,00043272637	-0,0009294583	-0,00087744364
6,5488281	3	0,38281137	4,2873149	-75,592812	-0,0033854672	-0,0036252849	-0,0039701206
6,5585938	3	0,39336419	4,2564583	-74,350166	-0,00040926723	-0,00088687241	-0,00077450054
6,5683594	3	0,37851179	4,2067637	-74,756577	-0,0033920635	-0,0037018945	-0,0039643347
6,578125	3	0,38937443	4,189961	-74,106529	-0,00034030096	-0,00077460299	-0,00072072446
6,5878906	3	0,37399733	4,2002707	-75,138512	-0,0035062544	-0,0037600119	-0,0040850933
6,5976563	3	0,3828395	4,1462564	-76,539963	-0,00031529926	-0,00074002269	-0,00072251027
6,6074219	3	0,36333388	4,0722542	-75,278763	-0,0034991738	-0,0037905832	-0,0041186134
6,6171875	3	0,37899053	4,0053649	-75,32856	-0,00013133125	-0,00046081014	-0,00039837958
6,6269531	3	0,35409635	3,9430182	-74,895706	-0,0037823231	-0,0040154536	-0,0043454156
6,6367188	3	0,36836886	3,8971033	-74,409561	5,8498845e-05	-0,00028484705	-0,00017772247
6,6464844	3	0,34290409	3,7949049	-74,577766	-0,0039740661	-0,0043065199	-0,0045369384
6,65625	3	0,3566227	3,7189951	-74,090721	0,0002650221	-2,5244553e-05	8,0215541e-05
6,6660156	3	0,33654755	3,7041643	-74,496681	-0,0042197681	-0,0045205536	-0,004794783
6,6757813	3	0,34225112	3,657918	-74,947342	0,0002994675	-3,9617735e-05	8,8569213e-05
6,6855469	3	0,33657783	3,6101081	-73,731689	-0,0037940948	-0,0041008811	-0,0044128662
6,6953125	3	0,34084088	3,5576932	-74,012314	7,0983224e-05	-0,000197327	-0,0001029046
6,7050781	3	0,3327111	3,5343838	-73,358131	-0,0039266408	-0,0041487245	-0,0044719307
6,7148438	3	0,33137596	3,5247769	-73,608086	-8,7312656e-05	-0,00039178488	-0,00033768403
6,7246094	3	0,32488173	3,4580548	-74,343124	-0,0036290521	-0,0038891095	-0,0042390269
6,734375	3	0,3283354	3,4088011	-73,203011	-0,00011077733	-0,00042615648	-0,00034940313
6,7441406	3	0,3178159	3,374743	-73,707771	-0,0036965173	-0,0040058317	-0,0043192129
6,7539063	3	0,31767821	3,3005946	-74,216949	-5,7148573e-05	-0,00039290159	-0,00034544937
6,7636719	3	0,30916667	3,2123511	-73,022362	-0,0036106191	-0,00385257	-0,0041669495
6,7734375	3	0,3019371	3,1073446	-73,570251	-0,00030844274	-0,00069474964	-0,00058564421
6,7832031	3	0,29950565	3,0275145	-73,512535	-0,0033402394	-0,0036432897	-0,0038815965
6,7929688	3	0,28530097	2,9909749	-73,340759	-0,00050732977	-0,000946972	-0,00087657885
6,8027344	3	0,29322839	2,8965487	-73,980751	-0,0030103542	-0,0032886304	-0,0035071908
6,8125	3	0,27389175	2,815104	-72,462555	-0,00089722499	-0,0013380744	-0,001364007
6,8222656	3	0,28534377	2,7798989	-72,826225	-0,0025324463	-0,0027388497	-0,0030302969
6,8320313	3	0,27344429	2,7450359	-72,887627	-0,0010877021	-0,0015799872	-0,0015946615
6,8417969	3	0,27948791	2,7317255	-72,031837	-0,0024396265	-0,0026751808	-0,0029228935
6,8515625	3	0,27059144	2,6800778	-72,013847	-0,0013855255	-0,0018296588	-0,0018256769
6,8613281	3	0,26776159	2,6281815	-71,577316	-0,0023245106	-0,0026127242	-0,002786492
6,8710938	3	0,25911862	2,608598	-71,567657	-0,0014326909	-0,001893778	-0,0018506495
6,8808594	3	0,26259935	2,5364873	-72,811691	-0,0021714729	-0,002445613	-0,0026698471
6,890625	3	0,24795137	2,4561994	-71,428566	-0,0016509835	-0,0020232461	-0,0020962167
6,9003906	3	0,25641179	2,3707592	-71,069489	-0,0020022998	-0,0021448878	-0,0023362362
6,9101563	3	0,22907786	2,2890737	-70,030128	-0,0020902441	-0,0023518635	-0,0025439756
6,9199219	3	0,2489277	2,2138836	-68,948418	-0,0013656882	-0,001810917	-0,0018723266
6,9296875	3	0,20966925	2,0910871	-68,782288	-0,0025916374	-0,0028951445	-0,0031160512
6,9394531	3	0,23081772	1,9963028	-66,970848	-0,00095656194	-0,0014527297	-0,0013812352
6,9492188	3	0,1958891	1,9618118	-66,83271	-0,0030884703	-0,0032985341	-0,0036730045
6,9589844	3	0,21567635	1,9026216	-66,945198	-0,0004606843	-0,00090159639	-0,00084112422
6,96875	3	0,19422017	1,8317398	-65,522057	-0,0033126613	-0,0036266549	-0,0039415034
6,9785156	3	0,20274632	1,7689308	-64,999756	-0,0003662674	-0,00083724299	-0,00077826623
6,9882813	3	0,18871374	1,7185231	-64,414368	-0,0033774623	-0,003702099	-0,0040161926
6,9980469	3	0,19573994	1,7114807	-63,759075	-0,00038447056	-0,00077284337	-0,00069306826
7,0078125	3	0,17923214	1,6582115	-64,24762	-0,0034569455	-0,0037985386	-0,004046028
7,0175781	3	0,18466763	1,579017	-62,777386	-0,00030354378	-0,00071924255	-0,00068703078
7,0273438	3	0,16233109	1,5119221	-61,675495	-0,0035202841	-0,0037992671	-0,0040637227
7,0371094	3	0,17491274	1,4130391	-61,170124	-0,00010721415	-0,00049397553	-0,00040451216
7,046875	3	0,14549054	1,336457	-58,946686	-0,0038238107	-0,0040741111	-0,0043519633
7,0566406	3	0,15982248	1,2318307	-58,403648	5,0709932e-05	-0,00031121884	-0,0002171391
7,0664063	3	0,13020627	1,1349102	-56,699551	-0,0040132911	-0,0043007024	-0,0045833378
7,0761719	3	0,14144234	1,0775998	-53,59037	0,0002375264	-1,2040873e-05	7,5463613e-05
7,0859375	3	0,1153262	0,97833544	-52,625107	-0,0042164209	-0,0044742697	-0,0047785877
7,0957031	3	0,11837251	0,86708164	-49,342533	0,00028598763	1,9986546e-05	6,2332547e-05
7,1054688	3	0,1089175	0,80578756	-48,432873	-0,0039397483	-0,0042244825	-0,0044817496
7,1152344	3	0,10886796	0,76359278	-46,725868	8,9550158e-05	-0,00017972471	-0,00011731405
7,125	3	0,099240839	0,73580092	-44,562946	-0,003933365	-0,0042173052	-0,0044665411
7,1347656	3	0,095035136	0,66774094	-44,519028	-6,0710736e-05	-0,0004045979	-0,00032271084
7,1445313	3	0,085965544	0,58090752	-42,077209	-0,0036452778	-0,0039164033	-0,0042220154
7,1542969	3	0,084774867	0,54349321	-39,712452	-0,0001630529	-0,00051659119	-0,00042819724
7,1640625	3	0,071311817	0,46841121	-38,299877	-0,0037156311	-0,0039677527	-0,0043361639
7,1738281	3	0,070495084	0,3667756	-35,236961	-8,4511703e-05	-0,00041022705	-0,00029811155
7,1835938	3	0,058558583	0,29479599	-32,512955	-0,0036621089	-0,0039317198	-0,0041764188
7,1933594	3	0,046044737	0,22615297	-28,649233	-0,00029259094	-0,0006828378	-0,00059466762
7,203125	3	0,042661503	0,18236451	-24,543777	-0,0032972959	-0,0036341972	-0,0038990406
7,2128906	3	0,02451919	0,068279266	-22,144764	-0,00044823333	-0,00091030035	-0,00089741818
7,2226563	3	0,029345006	-0,046540517	-17,51136	-0,0029931429	-0,0032896823	-0,0035523707
7,2324219	3	0,0033138692	-0,093940459	-12,962222	-0,00099536718	-0,0014060447	-0,0013993977
7,2421875	3	0,0099796802	-0,1479378	-10,536053	-0,0025508197	-0,0027768889	-0,0030176111
7,2519531	3	-0,006749779	-0,21986738	-5,9532189	-0,001112373	-0,0016437613	-0,001585528
7,2617188	3	-0,0072838366	-0,31421408	-2,4894252	-0,0024336779	-0,0027118369	-0,0030000347
7,2714844	3	-0,023208037	-0,39615026	0,70782375	-0,0014775681	-0,0018721009	-0,0019101169
7,28125	3	-0,0320445	-0,42318413	4,966166	-0,0023347472	-0,0025002742	-0,0028148175
7,2910156	3	-0,044132769	-0,47657183	7,5812078	-0,0013959066	-0,0018455866	-0,0018943951
7,3007813	3	-0,045161769	-0,56142604	12,325701	-0,0021855133	-0,00245889	-0,0026688052
7,3105469	3	-0,063233674	-0,61618948	16,347002	-0,0016974648	-0,0019916173	-0,0020802866
7,3203125	3	-0,057852939	-0,68544298	20,177309	-0,0019708797	-0,0021377059	-0,0022954438
7,3300781	3	-0,089503154	-0,74843693	24,876818	-0,0020719706	-0,0023030627	-0,0025480024
7,3398438	3	-0,071060956	-0,82806134	28,68265	-0,0013636698	-0,0017955095	-0,0018407804
7,3496094	3	-0,11480883	-0,91035235	33,991245	-0,0026446958	-0,0029067716	-0,0031305999
7,359375	3	-0,097843111	-0,93752873	39,607006	-0,00086507009	-0,0013080869	-0,0013219912
7,3691406	3	-0,138456	-0,98298687	43,142941	-0,0030892664	-0,0032942905	-0,0035978919
7,3789063	3	-0,12571216	-1,0857699	49,577618	-0,00048124231	-0,00089656253	-0,00088993669
7,3886719	3	-0,15399478	-1,1460501	55,329723	-0,0033846409	-0,0036417069	-0,0039442945
7,3984375	3	-0,15395097	-1,2060047	60,085506	-0,0003675856	-0,00077974627	-0,0007223048
7,4082031	3	-0,17555684	-1,2412682	65,846504	-0,0034117054	-0,0036820911	-0,0040042326
7,4179688	3	-0,17615244	-1,3114922	70,570198	-0,00031396165	-0,00079223706	-0,00073405082
7,4277344	3	-0,20637207	-1,3849611	75,663551	-0,0034658334	-0,0037817042	-0,0041129435
7,4375	3	-0,20329028	-1,4085591	81,864983	-0,00029300121	-0,00072792411	-0,00060339953
7,4472656	3	-0,23240112	-1,4436321	86,154343	-0,0034612601	-0,0037804996	-0,0040291594
7,4570313	3	-0,22538431	-1,4708118	91,570618	-0,00013556499	-0,00047168543	-0,0004482636
7,4667969	3	-0,26079172	-1,5158243	97,193756	-0,0037621735	-0,0041078618	-0,0044122124
7,4765625	3	-0,2558496	-1,5699772	101,40286	4,5179186e-05	-0,00025218591	-0,00021052685
7,4863281	3	-0,29336244	-1,5326418	105,25084	-0,0040108687	-0,0042660008	-0,0045865108
7,4960938	3	-0,2918703	-1,5083612	105,05274	0,00026944341	-0,00010260126	1,4416582e-05
7,5058594	3	-0,32718331	-1,5515069	104,81731	-0,004227458	-0,0044669844	-0,0047725914
7,515625	3	-0,3395845	-1,5383689	105,10336	0,00029541683	4,4205663e-05	0,00010201504
7,5253906	3	-0,36585712	-1,5457655	104,87057	-0,0039637168	-0,0042215181	-0,0044998983
7,5351563	3	-0,38783431	-1,5188956	104,71651	8,475341e-05	-0,00025394154	-0,00013278412
7,5449219	3	-0,42216367	-1,520269	104,81989	-0,003937833	-0,0042817639	-0,0045127841
7,5546875	3	-0,45276091	-1,5610684	104,74602	-6,9314119e-05	-0,00043122223	-0,0003123458
7,5644531	3	-0,4906258	-1,5449497	104,70327	-0,0036615566	-0,0039371056	-0,0041750721
7,5742188	3	-0,52304423	-1,512843	104,54613	-0,00014707533	-0,0005033444	-0,0004283544
7,5839844	3	-0,56738877	-1,5511724	103,81194	-0,0036607352	-0,003958913	-0,0042694104
7,59375	3	-0,60567713	-1,5422522	104,61459	-6,1059691e-05	-0,0004118536	-0,00028463395
7,6035156	3	-0,65203637	-1,5562342	103,13295	-0,0036143383	-0,0038858051	-0,0042549027
7,6132813	3	-0,70293558	-1,5569791	98,793076	-0,00029553004	-0,0007288733	-0,00063222164
7,6230469	3	-0,74691659	-1,6429622	88,329834	-0,0032599391	-0,0036024826	-0,0038763545
7,6328125	3	-0,80509293	-1,9457052	72,467087	-0,00047412736	-0,00091364444	-0,00093720859
7,6425781	3	-0,84411508	-2,1733239	56,285709	-0,0029622505	-0,0032380233	-0,003523062
7,6523438	3	-0,90816808	-2,3970814	38,45377	-0,00098460924	-0,0014128269	-0,0014608019
7,6621094	3	-0,93560064	-2,8134134	23,786221	-0,0024892997	-0,0027738295	-0,0030253036
7,671875	3	-0,97755021	-3,1321685	11,894535	-0,00108885	-0,0016277864	-0,0015820907
7,6816406	3	-0,99667978	-3,3607016	2,3424067	-0,0023981726	-0,0026049952	-0,00289922
7,6914063	3	-1,0167967	-3,4548984	-2,4198554	-0,001471683	-0,0018736108	-0,001885734
7,7011719	3	-1,0183978	-3,4753749	-5,5009313	-0,0022516795	-0,0024766005	-0,0027067526
7,7109375	3	-1,0242646	-3,5069044	-6,9747491	-0,0013709145	-0,0018563159	-0,0018315047
7,7207031	3	-1,0149119	-3,4963324	-5,8893485	-0,0021150711	-0,0023793841	-0,0026153605
7,7304688	3	-1,0247235	-3,4706461	-7,499568	-0,001729543	-0,0020332909	-0,0021520283
7,7402344	3	-1,0079315	-3,4625783	-7,7233648	-0,0019488813	-0,0021076773	-0,0022725617
7,75	3	-1,0269912	-3,4626086	-7,7285061	-0,0020519276	-0,0023833851	-0,0025492308
7,7597656	3	-1,0012485	-3,4713721	-7,5208583	-0,0013581538	-0,0017366953	-0,0017351239
7,7695313	3	-1,0336096	-3,446876	-6,4209847	-0,0026617206	-0,0029573666	-0,0032792755
7,7792969	3	-1,006429	-3,4388878	-7,3460674	-0,00084354635	-0,0013383174	-0,0012804867
7,7890625	3	-1,0349145	-3,4822619	-7,1854701	-0,0030027472	-0,0033293981	-0,0035597964
7,7988281	3	-1,012992	-3,4761925	-5,0163455	-0,00041149202	-0,00091811258	-0,00089599181
7,8085938	3	-1,034662	-3,5379746	-6,9240108	-0,0033737414	-0,0036665923	-0,0039251982
7,8183594	3	-1,0339366	-3,6522839	-9,4326029	-0,00033251214	-0,00076892122	-0,00069361599
7,828125	3	-1,0582784	-3,777931	-13,556499	-0,003315896	-0,0036789405	-0,0039632465
7,8378906	3	-1,0597477	-3,9520497	-17,485489	-0,00033684942	-0,00076136284	-0,00069535628
7,8476563	3	-1,0848129	-4,0565214	-20,570084	-0,0034767061	-0,0037403996	-0,0041003563
7,8574219	3	-1,0797857	-4,1100912	-24,517681	-0,00026497131	-0,00067410909	-0,00061615941
7,8671875	3	-1,1019434	-4,1617494	-27,134903	-0,0034797662	-0,0038146719	-0,0040682862
7,8769531	3	-1,0818	-4,1880708	-26,365053	-0,00012093471	-0,00049177627	-0,00036047582
7,8867188	3	-1,105214	-4,197104	-28,357319	-0,0038680327	-0,0041496651	-0,0044176322
7,8964844	3	-1,0826026	-4,1733456	-28,465782	7,288967e-05	-0,0002536806	-0,00017136706
7,90625	3	-1,1034454	-4,1598091	-29,541571	-0,0040144138	-0,0043032137	-0,0045549036
7,9160156	3	-1,0858237	-4,1881413	-29,703789	0,00023176457	-4,3893233e-05	1,1204393e-05
7,9257813	3	-1,1007183	-4,1774325	-28,158781	-0,0042332825	-0,0045078481	-0,004832196
7,9355469	3	-1,0919695	-4,1489539	-29,06369	0,00033185774	6,7539149e-05	0,00014120786
7,9453125	3	-1,0930527	-4,1586246	-29,222668	-0,0039423667	-0,0041975798	-0,0044422923
7,9550781	3	-1,0885258	-4,159709	-28,217957	5,3110271e-05	-0,00028697672	-0,00017729595
7,9648438	3	-1,0983453	-4,1947603	-28,839111	-0,0038778533	-0,004209816	-0,0044985833
7,9746094	3	-1,0986828	-4,2232175	-28,245504	-1,6220729e-05	-0,00038787402	-0,00032682045
7,984375	3	-1,1077075	-4,2696395	-29,822979	-0,0036351695	-0,0039175134	-0,0041862987
7,9941406	3	-1,1069033	-4,3671141	-31,199064	-0,0001830922	-0,00054449885	-0,00045420334
8,0039063	3	-1,1199219	-4,4248147	-31,349546	-0,0036549962	-0,003941088	-0,0042386581
8,0136719	3	-1,1183954	-4,4643564	-33,969505	-0,0001204398	-0,00046629435	-0,00037355721
8,0234375	3	-1,1235701	-4,4933071	-34,827366	-0,0035462677	-0,0038872529	-0,0041542756
8,0332031	3	-1,1299778	-4,5126739	-35,397057	-0,00030530756	-0,00069840375	-0,000646142
8,0429688	3	-1,124271	-4,5419369	-37,321709	-0,0031762063	-0,0035532366	-0,0038430749
8,0527344	3	-1,1337762	-4,5360456	-36,919491	-0,00052768731	-0,0010204227	-0,00091892079
8,0625	3	-1,1215221	-4,5030389	-38,547813	-0,0029117332	-0,0032077834	-0,003449925
8,0722656	3	-1,1361294	-4,5107584	-39,495865	-0,00098469376	-0,0014118869	-0,0013997231
8,0820313	3	-1,1220665	-4,5349836	-38,393642	-0,0025048882	-0,002725638	-0,0029788818
8,0917969	4	-1,1276021	-4,5448751	-39,087273	-0,0011569218	-0,0016958676	-0,0016678809
8,1015625	4	-1,1229479	-4,5189385	-38,326698	-0,0023318906	-0,0026657856	-0,0028879279
8,1113281	4	-1,1281941	-4,4883661	-37,717445	-0,0014433917	-0,0018246584	-0,0018315384
8,1210938	4	-1,1266629	-4,5191932	-38,297585	-0,0023491043	-0,0025699439	-0,0027870382
8,1308594	4	-1,1314386	-4,5248909	-37,238171	-0,0014624688	-0,0018766925	-0,0018872611
8,140625	4	-1,1233834	-4,5116596	-37,650558	-0,0021372235	-0,0023560687	-0,002537699
8,1503906	4	-1,1352036	-4,5351763	-38,565975	-0,0016960722	-0,0020612511	-0,0022028508
8,1601563	4	-1,1187266	-4,5317407	-37,571377	-0,0019978196	-0,0021484974	-0,0023373193
8,1699219	4	-1,1421703	-4,5334034	-38,422478	-0,0021828611	-0,0023999638	-0,0026010626
8,1796875	4	-1,1144489	-4,5194798	-37,375355	-0,0012785018	-0,0016849294	-0,0017703974
8,1894531	4	-1,1497551	-4,518806	-37,894585	-0,0027240706	-0,0030721291	-0,0032927687
8,1992188	4	-1,1227305	-4,5838771	-38,517136	-0,00086068042	-0,0013221656	-0,0013244395
8,2089844	4	-1,1464579	-4,5977788	-37,493816	-0,0030451808	-0,0033534542	-0,0036548099
8,21875	4	-1,1257168	-4,560441	-38,743111	-0,00044386383	-0,00085776282	-0,00085833325
8,2285156	4	-1,1411768	-4,541316	-38,782898	-0,0033660734	-0,003664342	-0,0039558681
8,2382813	4	-1,1300414	-4,5489101	-38,6698	-0,00040110273	-0,00081571273	-0,00075650512
8,2480469	4	-1,1402203	-4,5751872	-39,797554	-0,003326322	-0,0036967837	-0,0040456573
8,2578125	4	-1,127913	-4,5770812	-39,730053	-0,00033395088	-0,00076016632	-0,00062676141
8,2675781	4	-1,1426861	-4,5414767	-40,016434	-0,0035015685	-0,003744985	-0,0040499233
8,2773438	4	-1,1282254	-4,5486345	-39,821079	-0,00027210632	-0,00064007525	-0,00059151137
8,2871094	4	-1,1449585	-4,5603876	-38,849674	-0,0034949826	-0,0038507176	-0,0041408599
8,296875	4	-1,1236343	-4,5512934	-38,553848	-8,017174e-05	-0,00042232935	-0,00037595461
8,3066406	4	-1,1449851	-4,5449739	-38,672871	-0,0038806747	-0,0041504549	-0,0044504581
8,3164063	4	-1,1230068	-4,5224938	-38,54351	5,5711571e-05	-0,00021619501	-0,00013091441
8,3261719	4	-1,14238	-4,5516839	-38,980431	-0,0039927559	-0,0042807413	-0,0045612156
8,3359375	4	-1,1269273	-4,5487504	-38,462261	0,00026498368	-2,8183676e-05	3,9935985e-05
8,3457031	4	-1,1399335	-4,5055714	-38,289371	-0,0042039915	-0,004488817	-0,0047951397
8,3554688	4	-1,1327316	-4,5114942	-39,389076	0,00030566793	5,5965502e-05	0,00014125006
8,3652344	4	-1,1322814	-4,5306854	-38,105362	-0,0039452217	-0,0042032874	-0,0045241998
8,375	4	-1,1290599	-4,5471902	-39,2258	2,8142822e-05	-0,00029666731	-0,00021383086
8,3847656	4	-1,1347587	-4,5289793	-39,149521	-0,0038646588	-0,004126728	-0,0044307178
8,3945313	4	-1,1299763	-4,5014186	-38,545357	-3,1725504e-05	-0,00031283629	-0,00026107009
8,4042969	4	-1,1339117	-4,5259557	-39,717144	-0,0036070086	-0,0038882629	-0,004178334
8,4140625	4	-1,1254628	-4,5176363	-38,9963	-0,00018690633	-0,00048737461	-0,00039943072
8,4238281	4	-1,1310031	-4,4876108	-39,214848	-0,0035744808	-0,0038651156	-0,004194105
8,4335938	4	-1,1238168	-4,4725714	-39,29274	-9,8330929e-05	-0,00043199581	-0,00041451299
8,4433594	4	-1,1222193	-4,4400043	-37,916824	-0,0035712505	-0,003851959	-0,0040811589
8,453125	4	-1,125964	-4,4215999	-38,231705	-0,00031177385	-0,0006691193	-0,00061472273
8,4628906	4	-1,114656	-4,396481	-37,781708	-0,0031518443	-0,0034575402	-0,0037599104
8,4726563	4	-1,1212394	-4,324461	-38,007572	-0,00050417008	-0,0010138511	-0,00096004503
8,4824219	4	-1,1054659	-4,3060317	-38,438179	-0,0029115281	-0,0031792107	-0,0034805448
8,4921875	4	-1,1172725	-4,2901425	-37,26136	-0,00095511915	-0,0014468468	-0,0013569761
8,5019531	4	-1,0994186	-4,2221956	-36,955364	-0,0024524124	-0,0026714352	-0,0029485105
8,5117188	4	-1,1019835	-4,1598992	-37,555565	-0,0011613728	-0,0016985937	-0,0016760858
8,5214844	4	-1,0944672	-4,1109838	-36,942959	-0,0024008872	-0,002642401	-0,0028556178
8,53125	4	-1,0973303	-4,1195436	-37,834011	-0,0013212146	-0,0018109743	-0,0018110434
8,5410156	4	-1,0931367	-4,10814	-36,681946	-0,0022230411	-0,002407064	-0,0027046704
8,5507813	4	-1,0973325	-4,0325336	-36,196915	-0,0014653924	-0,0018955688	-0,0019012215
8,5605469	4	-1,084864	-3,9904704	-36,25922	-0,0020880871	-0,0023362392	-0,0025029038
8,5703125	4	-1,0963979	-3,9750948	-34,680908	-0,0016430719	-0,0020076546	-0,0021796548
8,5800781	4	-1,0749359	-3,9598334	-36,027321	-0,0017639416	-0,0020471963	-0,0022131
8,5898438	4	-1,0945849	-3,9394042	-35,530663	-0,0021781791	-0,002430723	-0,0025574788
8,5996094	4	-1,062602	-3,8865042	-34,939125	-0,0012649018	-0,0016509093	-0,0017444247
8,609375	4	-1,0912571	-3,8568249	-35,750103	-0,0027865495	-0,0030919572	-0,0033131854
8,6191406	4	-1,0622985	-3,8091471	-34,320763	-0,00072012359	-0,0012269495	-0,0012430678
8,6289063	4	-1,0808898	-3,7249141	-33,324825	-0,0031544867	-0,0034120723	-0,0036621143
8,6386719	4	-1,0559013	-3,678416	-33,187141	-0,00039824576	-0,00087306357	-0,00086354278
8,6484375	4	-1,0658659	-3,6501918	-31,683985	-0,0033849352	-0,0036201698	-0,0039311796
8,6582031	4	-1,0506999	-3,6079006	-31,015165	-0,00035816702	-0,00080574665	-0,00072229473
8,6679688	4	-1,054791	-3,5582128	-29,790289	-0,0033598943	-0,0036810185	-0,0040260395
8,6777344	4	-1,0387416	-3,4637544	-28,100609	-0,00035875337	-0,00076695526	-0,00070934312
8,6875	4	-1,0511	-3,4267316	-26,812479	-0,0034787096	-0,0037878496	-0,0041025393
8,6972656	4	-1,0313081	-3,4156826	-24,540146	-0,00027275551	-0,00068505626	-0,00061051099
8,7070313	4	-1,0444138	-3,3520851	-23,800303	-0,0035431006	-0,0038673382	-0,004155485
8,7167969	4	-1,0180823	-3,3002331	-22,271778	-3,0962547e-05	-0,00027069967	-0,00025283385
8,7265625	4	-1,0358564	-3,2324076	-20,151325	-0,0038754663	-0,0041241813	-0,0043871286
8,7363281	4	-1,0092499	-3,2091687	-19,279942	0,0001114553	-0,00015196747	-5,9077138e-05
8,7460938	4	-1,0228257	-3,1834786	-16,574265	-0,0039695115	-0,0043398463	-0,0045593604
8,7558594	4	-1,0012866	-3,0965412	-14,269799	0,00022952852	-8,1170692e-05	-4,9458176e-05
8,765625	4	-1,0074246	-3,0336502	-12,94205	-0,0041682213	-0,0044387574	-0,0047683548
8,7753906	4	-0,99257165	-2,9709244	-8,6312923	0,00029160088	-1,9979198e-05	9,5769647e-05
8,7851563	4	-0,98493683	-2,902	-5,4209123	-0,0038658748	-0,0041824472	-0,0044943225
8,7949219	4	-0,97317344	-2,8359449	-2,105087	-7,6429569e-06	-0,00028174144	-0,00018474573
8,8046875	4	-0,97336435	-2,7567689	1,28394	-0,0039065499	-0,0041614161	-0,0044925818
8,8144531	4	-0,96094596	-2,7041323	3,5957806	-2,3296889e-05	-0,00032934043	-0,00024953531
8,8242188	4	-0,96004158	-2,6570959	7,7668948	-0,0036483586	-0,0039395308	-0,004253956
8,8339844	4	-0,94570392	-2,5659525	12,382362	-0,00022197506	-0,00050574628	-0,00047303422
8,84375	4	-0,94444442	-2,5164123	14,500469	-0,0035604611	-0,0038819967	-0,0041455766
8,8535156	4	-0,93116593	-2,4740937	18,617939	-0,00010878633	-0,00044775775	-0,00042440725
8,8632813	4	-0,92261583	-2,3999693	22,40505	-0,00356014	-0,0038314606	-0,0040905904
8,8730469	4	-0,91940886	-2,3403242	26,538893	-0,0004029955	-0,00080459763	-0,00072010024
8,8828125	4	-0,90184337	-2,2563679	31,130388	-0,0031421266	-0,0034636783	-0,0037160898
8,8925781	4	-0,90412307	-2,2018681	33,989624	-0,00057049328	-0,0010328736	-0,0010020318
8,9023438	4	-0,88261729	-2,1698723	39,032902	-0,0029266616	-0,0032508138	-0,0035019827
8,9121094	4	-0,8874228	-2,0934329	43,519287	-0,0010216249	-0,0014662	-0,0015083699
8,921875	4	-0,86324883	-2,0327611	47,162567	-0,0024253887	-0,0026911662	-0,0029717151
8,9316406	4	-0,85728502	-1,9630795	51,63353	-0,0011979418	-0,0016790157	-0,0016773656
8,9414063	4	-0,84355026	-1,9391727	55,356213	-0,0024294325	-0,0026838817	-0,0029235322
8,9511719	4	-0,83734548	-1,9278426	60,37373	-0,0014642451	-0,0018937089	-0,0019417864
8,9609375	4	-0,82180464	-1,8452873	64,845589	-0,0022445489	-0,0024482845	-0,0027199897
8,9707031	4	-0,81561238	-1,7911797	69,351135	-0,0014672648	-0,0018802356	-0,0019059588
8,9804688	4	-0,78905654	-1,7641642	75,271217	-0,0021326419	-0,0023770675	-0,0025634719
8,9902344	4	-0,78874832	-1,6974562	80,65995	-0,0017581515	-0,0021200962	-0,0021841866
9	4	-0,75211895	-1,6583394	87,093674	-0,0018103177	-0,0020438116	-0,0021271945
9,0097656	4	-0,76020706	-1,6122065	93,083771	-0,0022510611	-0,0024582956	-0,0026742003
9,0195313	4	-0,71307176	-1,5812832	98,587387	-0,0012687533	-0,0016705297	-0,0017580534
9,0292969	4	-0,72571129	-1,5654495	103,69235	-0,0028460531	-0,0031780719	-0,0034357603
9,0390625	4	-0,67911375	-1,5264232	104,40314	-0,00066672947	-0,0011937974	-0,0011448404
9,0488281	4	-0,68171728	-1,5441624	104,28825	-0,0031239495	-0,0033859289	-0,0037018685
9,0585938	4	-0,64001745	-1,5725676	104,08743	-0,00042590365	-0,00092871796	-0,00088808249
9,0683594	4	-0,62861609	-1,5275619	104,30284	-0,003349446	-0,0036361848	-0,0039364551
9,078125	4	-0,59049094	-1,5515817	104,40046	-0,00036408508	-0,00076758448	-0,00071444508
9,0878906	4	-0,5686363	-1,5195706	104,76256	-0,0034099349	-0,0037309821	-0,0039958386
9,0976563	4	-0,52401066	-1,520887	103,87692	-0,00034198383	-0,00073717139	-0,00070460723
9,1074219	4	-0,50300145	-1,5678531	104,45628	-0,0035550247	-0,0038188193	-0,0041076592
9,1171875	4	-0,44603616	-1,5339082	104,21399	-0,00026958581	-0,00065684109	-0,00057897525
9,1269531	4	-0,41996694	-1,5287747	103,50382	-0,003590924	-0,0038664881	-0,0041971523
9,1367188	4	-0,35297245	-1,5315455	103,5864	-9,9398603e-05	-0,00038829958	-0,00033182878
9,1464844	4	-0,32391691	-1,5223283	101,21009	-0,0039014809	-0,0042115105	-0,0044923541
9,15625	4	-0,25063053	-1,4790682	91,120003	0,00016726786	-0,00011606375	-1,4450634e-05
9,1660156	4	-0,2133289	-1,2384262	72,729553	-0,0040780562	-0,0043202965	-0,0046246853
9,1757813	4	-0,14110647	-0,86759096	51,175823	0,00022651788	-8,0291793e-05	1,1376615e-05
9,1855469	4	-0,096834973	-0,54589772	29,695574	-0,0041325982	-0,0044278386	-0,0047138836
9,1953125	4	-0,040572211	-0,1352434	11,183023	0,00031251417	-1,9022482e-05	6,6822831e-05
9,2050781	4	0,0045139343	0,29581609	-4,7551656	-0,0039095143	-0,0041702706	-0,0044588018
9,2148438	4	0,04104577	0,57096767	-16,489494	1,2589298e-05	-0,00030652311	-0,00022488239
9,2246094	4	0,051581413	0,7194618	-22,458862	-0,0038924527	-0,0041810605	-0,0045093014
9,234375	4	0,065651014	0,74449211	-26,340019	-3,034671e-05	-0,00034416001	-0,00024905929
9,2441406	4	0,05957976	0,78679836	-26,37472	-0,0037030003	-0,0039095161	-0,0042238035
9,2539063	4	0,06553106	0,80980694	-28,747078	-0,00018732069	-0,00054060476	-0,00048437199
9,2636719	4	0,057626069	0,76641273	-27,999971	-0,0035435662	-0,0038092979	-0,0041614934
9,2734375	4	0,063092858	0,74510396	-26,901104	-0,00014916717	-0,00048568135	-0,00041804544
9,2832031	4	0,062349141	0,72688955	-27,620886	-0,0035111865	-0,0038172561	-0,0041011628
9,2929688	4	0,055737048	0,74759537	-26,919321	-0,00039760314	-0,00084202684	-0,00077571464
9,3027344	4	0,067600012	0,75234401	-27,505663	-0,0031468817	-0,0034239085	-0,0037378815
9,3125	4	0,057577044	0,72570264	-27,181562	-0,000580094	-0,0011485984	-0,00105918
9,3222656	4	0,072953627	0,75186455	-26,401375	-0,0028269717	-0,0031030611	-0,0034212815
9,3320313	4	0,069838986	0,9163208	-28,385427	-0,0010577907	-0,00150735	-0,0015026142
9,3417969	4	0,10087796	1,0658658	-33,349751	-0,0024824126	-0,0026921383	-0,0029080133
9,3515625	4	0,11762515	1,2913618	-36,864391	-0,0011935883	-0,0016729049	-0,0016463357
9,3613281	4	0,14038153	1,5140249	-41,702763	-0,0024148279	-0,0026899315	-0,0028912185
9,3710938	4	0,15314884	1,7401893	-45,807827	-0,0015732313	-0,0018819973	-0,0019524905
9,3808594	4	0,17085306	1,9019449	-49,969276	-0,0023334259	-0,0024701189	-0,0027133506
9,390625	4	0,1712703	1,9559383	-51,137936	-0,0015228468	-0,001903832	-0,0019419098
9,4003906	4	0,18681221	1,9829727	-51,526855	-0,0021112247	-0,0023595602	-0,0025236984
9,4101563	4	0,17227896	1,9943269	-52,794201	-0,0018085259	-0,0021278453	-0,0023034716
9,4199219	4	0,19324802	1,9810265	-52,912106	-0,0017508132	-0,0020490307	-0,0021785484
9,4296875	4	0,16748182	1,9734257	-52,970665	-0,002305998	-0,002529413	-0,0027103161
9,4394531	4	0,19817971	1,9563184	-52,853432	-0,001178938	-0,0016099944	-0,0015957527
9,4492188	4	0,16449861	1,9745311	-52,806938	-0,0029448848	-0,0032653045	-0,0035165916
9,4589844	4	0,18986426	1,9762152	-53,420216	-0,00062499067	-0,0011302573	-0,0010999419
9,46875	4	0,16980477	1,9396607	-53,621773	-0,003220178	-0,0033945662	-0,0036969807
9,4785156	4	0,19285686	2,0199795	-52,836666	-0,00040066871	-0,00090901437	-0,00086950813
9,4882813	4	0,19292466	2,1862714	-55,184441	-0,0034040245	-0,0037023497	-0,003917296
9,4980469	4	0,21843217	2,3792562	-57,269184	-0,00035877305	-0,00078079774	-0,00074139924
9,5078125	4	0,22292994	2,5497358	-59,323814	-0,0033740872	-0,0037272684	-0,0039841216
9,5175781	4	0,24855323	2,664427	-61,413479	-0,00032209908	-0,00076000631	-0,00070432789
9,5273438	4	0,24421819	2,815716	-62,770561	-0,0035806205	-0,0038093633	-0,0041744015
9,5371094	4	0,26819235	2,9518371	-65,910873	-0,00024722575	-0,00062333967	-0,00056558033
9,546875	4	0,25424534	2,9968071	-66,097565	-0,0035970963	-0,003812361	-0,0041630697
9,5566406	4	0,27852619	2,9911621	-65,635727	-5,0430681e-05	-0,00038571283	-0,00036106328
9,5664063	4	0,25619382	2,9685459	-66,55175	-0,0039750244	-0,0042475509	-0,0045708427
9,5761719	4	0,27739233	2,9753008	-67,160164	0,00019613202	-0,00010689186	-4,1329622e-05
9,5859375	4	0,26006365	2,9948502	-67,232864	-0,0040699942	-0,0042924676	-0,0046457173
9,5957031	4	0,27430797	2,9567862	-66,585335	0,00023748842	-7,0312926e-05	1,2159871e-05
9,6054688	4	0,26350474	2,9566174	-66,188423	-0,0041379966	-0,0043971329	-0,0047163218
9,6152344	4	0,26892567	2,9828722	-67,527458	0,00024945926	-1,5749356e-05	4,7462527e-05
9,625	4	0,2725879	3,0026507	-67,33049	-0,0038965098	-0,0041142032	-0,0044468697
9,6347656	4	0,28423911	3,1087098	-67,072098	1,9735453e-05	-0,00032498722	-0,00026692825
9,6445313	4	0,28712845	3,2295494	-67,458672	-0,0039048046	-0,0041396813	-0,0044425218
9,6542969	4	0,30531353	3,3956337	-68,47641	-3,2970274e-05	-0,00038544234	-0,00030632305
9,6640625	4	0,30960059	3,5595651	-71,662254	-0,0036983141	-0,003901046	-0,0042713857
9,6738281	4	0,32712853	3,6460094	-73,19352	-0,00013505953	-0,00052231218	-0,00048530608
9,6835938	4	0,32842511	3,7290378	-72,813255	-0,0036421171	-0,0038252617	-0,004139435
9,6933594	4	0,33817267	3,7864108	-74,407104	-0,0002181164	-0,00056857523	-0,00045622111
9,703125	4	0,34138328	3,8081429	-74,75959	-0,0035231276	-0,0038016704	-0,0040636072
9,7128906	4	0,33354455	3,8088615	-74,926613	-0,00038925419	-0,0008370257	-0,00078347215
9,7226563	4	0,34537411	3,7807255	-75,684845	-0,0030274722	-0,0033560633	-0,0036418047
9,7324219	4	0,33294475	3,7879279	-75,163322	-0,00056247757	-0,0011276389	-0,0010144127
9,7421875	4	0,34503615	3,8154719	-75,887962	-0,0027899775	-0,0030816139	-0,0033987989
9,7519531	4	0,33193922	3,7930994	-75,529778	-0,0010059103	-0,0014974211	-0,0015323048
9,7617188	4	0,34372395	3,7678733	-73,916481	-0,0024720416	-0,0026727035	-0,002920809
9,7714844	4	0,3421343	3,7690742	-74,64856	-0,0012639691	-0,0017353634	-0,0017716871
9,78125	4	0,34812576	3,8370767	-75,821465	-0,0023521904	-0,0025803528	-0,0028671785
9,7910156	4	0,35042262	3,9578252	-74,902863	-0,0014887252	-0,0018876642	-0,0019401629
9,8007813	4	0,36124146	4,0224099	-75,472382	-0,0022972361	-0,0025593548	-0,002795256
9,8105469	4	0,36347157	4,1106234	-75,802132	-0,001597447	-0,0019690692	-0,0020187537
9,8203125	4	0,3830502	4,2473392	-76,984032	-0,0020022842	-0,0022811156	-0,0024991955
9,8300781	4	0,37270075	4,3384962	-77,631844	-0,0018472548	-0,0022009679	-0,0023320497
9,8398438	4	0,39934003	4,3970599	-77,241867	-0,0017366686	-0,0020283409	-0,0021084333
9,8496094	4	0,37556505	4,3964953	-77,986855	-0,0023757871	-0,0025680913	-0,0027549728
9,859375	4	0,40766275	4,4045396	-78,25222	-0,0010744904	-0,0015165658	-0,0015162979
9,8691406	4	0,3754347	4,4164128	-78,36068	-0,0029722888	-0,0032254979	-0,0035458347
9,8789063	4	0,39976662	4,3748517	-78,557716	-0,00057426188	-0,0011184661	-0,0010768359
9,8886719	4	0,37858999	4,3833838	-78,321457	-0,0032005992	-0,0034850182	-0,0037734346
9,8984375	4	0,39567566	4,3971806	-79,380363	-0,00039379235	-0,00086274248	-0,00079018646
9,9082031	4	0,38466907	4,3954315	-78,796928	-0,0033527794	-0,0036459425	-0,0039189085
9,9179688	4	0,39429462	4,3881359	-78,163307	-0,00035748736	-0,00076509279	-0,00079686777
9,9277344	4	0,38494134	4,3588409	-79,390701	-0,0034108832	-0,0036305515	-0,0039272811
9,9375	4	0,39938384	4,3789153	-78,804138	-0,00034390789	-0,00070088316	-0,00067037961
9,9472656	4	0,38444275	4,4629941	-78,90612	-0,0035654136	-0,0038684763	-0,0041445475
9,9570313	4	0,4053899	4,5096107	-79,016312	-0,00022529661	-0,00062916661	-0,00059992488
9,9667969	4	0,39331728	4,5580921	-78,421196	-0,0036376913	-0,00389409	-0,0041608969
9,9765625	4	0,42102987	4,6352997	-79,791695	-1,8122955e-05	-0,00036539504	-0,0002443628
9,9863281	4	0,40265495	4,7064953	-79,978722	-0,003975261	-0,0041670217	-0,0045239339
9,9960938	4	0,42834705	4,7747803	-79,716652	0,00022855951	-7,4871677e-05	2,4582114e-05
10,005859	4	0,41262889	4,7735672	-81,39537	-0,0040950882	-0,0043177535	-0,0046424698
10,015625	4	0,42578214	4,7661366	-81,224052	0,00019656625	-2,8452705e-05	1,4646939e-05
10,025391	4	0,41727686	4,7943602	-81,456291	-0,0041772528	-0,0044237836	-0,0047397409
10,035156	4	0,42104965	4,7955775	-81,711601	0,00029665374	-3,3372235e-05	7,7964651e-05
10,044922	4	0,42320049	4,7916794	-81,016068	-0,0038097862	-0,0040692086	-0,0043888185
10,054688	4	0,4251855	4,7773967	-82,136108	-1,3184763e-05	-0,00037079389	-0,00025906664
10,064453	4	0,41757518	4,7688823	-81,647278	-0,0038068399	-0,0041533355	-0,0044173971
10,074219	4	0,42404646	4,7888846	-81,293121	-4,9681403e-05	-0,00032584311	-0,00030224392
10,083984	4	0,41687316	4,7635388	-81,805527	-0,0036568977	-0,0039449157	-0,0042433292
10,09375	5	0,42408502	4,7510071	-81,218407	-0,00022050364	-0,00052018353	-0,00045677787
10,103516	5	0,41898543	4,7704391	-81,400017	-0,0034992867	-0,0037788404	-0,0041597341
10,113281	5	0,42267269	4,7739997	-81,581238	-0,00020949628	-0,00059993926	-0,00049164699
10,123047	5	0,42677617	4,7757587	-81,266182	-0,0034336688	-0,0037398795	-0,0040358189
10,132813	5	0,41731024	4,7584815	-81,782845	-0,00048200839	-0,00087591016	-0,00080883759
10,142578	5	0,4302392	4,7591715	-81,202087	-0,0030098467	-0,0032727516	-0,0036204411
10,152344	5	0,41732794	4,7977147	-80,925537	-0,00073156517	-0,0012268116	-0,0011707287
10,162109	5	0,4325434	4,7930393	-81,72049	-0,0027997869	-0,0030630874	-0,0033469489
10,171875	5	0,41966444	4,7860951	-81,619339	-0,0010853767	-0,0015652652	-0,0015759682
10,181641	5	0,43125099	4,8097563	-82,18026	-0,0024349589	-0,0026076159	-0,0028561712
10,191406	5	0,4293015	4,8282304	-82,05117	-0,0012691219	-0,0016871257	-0,0017589997
10,201172	5	0,43169326	4,8470879	-81,405998	-0,0023696967	-0,0026165769	-0,0028608283
10,210938	5	0,42754805	4,805975	-83,498001	-0,0014168444	-0,0018662086	-0,0018870286
10,220703	5	0,43160146	4,7832532	-82,707031	-0,0022808574	-0,0024200552	-0,0027300143
10,230469	5	0,42265499	4,8303924	-81,540108	-0,0016781531	-0,001960061	-0,0020964805
10,240234	5	0,4353326	4,8327975	-81,523735	-0,0019762293	-0,002275636	-0,0024781618
10,25	5	0,41671461	4,8050232	-81,691757	-0,0018911897	-0,0022065998	-0,0023579618
10,259766	5	0,43961966	4,7869759	-81,398499	-0,0016771477	-0,0019695018	-0,002072887
10,269531	5	0,41337883	4,7876134	-80,97081	-0,0024481427	-0,0026534765	-0,0028723634
10,279297	5	0,44531488	4,8096561	-80,778191	-0,001050014	-0,0013906908	-0,0014195787
10,289063	5	0,41192377	4,7894197	-81,597939	-0,0030264657	-0,003345374	-0,0036224094
10,298828	5	0,43641114	4,7851954	-81,871078	-0,00054994982	-0,001041365	-0,00096442219
10,308594	5	0,41608983	4,8089166	-81,265953	-0,0032460163	-0,0035538287	-0,0038130609
10,318359	5	0,43058759	4,7932968	-82,381371	-0,00039028571	-0,00082886475	-0,00078826962
10,328125	5	0,41856295	4,7742343	-81,139893	-0,0033694347	-0,0036860439	-0,003951929
10,337891	5	0,42944437	4,7722597	-81,619064	-0,00035523117	-0,00078393833	-0,00075046124
10,347656	5	0,41869754	4,7834754	-81,111008	-0,0034229141	-0,0037109607	-0,0040237168
10,357422	5	0,4326331	4,8192501	-80,774277	-0,00031488575	-0,00073245988	-0,00067989493
10,367188	5	0,41389519	4,7891626	-82,186966	-0,0035523726	-0,0038759941	-0,0041580829
10,376953	5	0,42994922	4,7504878	-80,56797	-0,00020599953	-0,00057637948	-0,00053573551
10,386719	5	0,4116171	4,7605724	-80,877151	-0,0037213571	-0,0039940923	-0,004332304
10,396484	5	0,43361044	4,7794123	-81,364197	-5,616268e-05	-0,00026972429	-0,00025376168
10,40625	5	0,41047072	4,8012819	-80,608589	-0,0039837379	-0,0042124456	-0,0045756511
10,416016	5	0,43100172	4,7542896	-81,49305	0,00022159613	-2,8822578e-05	-1,7446509e-05
10,425781	5	0,41294807	4,7061515	-81,06591	-0,004123468	-0,0043835142	-0,0046266331
10,435547	5	0,42278743	4,7259703	-79,78521	0,00020302075	-5,4974516e-05	-4,4743429e-05
10,445313	5	0,41122591	4,7052326	-81,49752	-0,0041898778	-0,0044416408	-0,0047573582
10,455078	5	0,41230029	4,6545558	-80,516228	0,00021069427	-4,6973546e-05	-2,4247129e-05
10,464844	5	0,41127598	4,6152883	-81,10553	-0,00382516	-0,0040979008	-0,0044046398
10,474609	5	0,4119029	4,5621581	-80,326126	-6,9779198e-05	-0,00036444308	-0,00032709475
10,484375	5	0,40031111	4,5061231	-80,047455	-0,0038725843	-0,004120592	-0,004435753
10,494141	5	0,403359	4,4436526	-80,851555	-4,2762986e-05	-0,00032472136	-0,00026417183
10,503906	5	0,39298558	4,3959026	-81,483665	-0,0037152404	-0,0039424854	-0,0042731194
10,513672	5	0,39641625	4,3975406	-80,707611	-0,00021308486	-0,00056054577	-0,00048988103
10,523438	5	0,38875377	4,3683653	-81,451202	-0,003520675	-0,0037732655	-0,0040796325
10,533203	5	0,38961327	4,3120437	-80,65274	-0,00019467712	-0,00057168532	-0,00048650661
10,542969	5	0,3913886	4,2698302	-80,212357	-0,0034321989	-0,003688734	-0,0040451572
10,552734	5	0,38007116	4,2437711	-79,825165	-0,00052156596	-0,00095793547	-0,00093090913
10,5625	5	0,39135838	4,2624335	-79,856514	-0,0029571906	-0,003334078	-0,0035506003
10,572266	5	0,3747713	4,2265015	-81,807091	-0,00072486908	-0,0012699249	-0,0012355159
10,582031	5	0,38552648	4,1493554	-80,925659	-0,0027533299	-0,003012782	-0,0033058783
10,591797	5	0,36970609	4,1191664	-80,658112	-0,0011787569	-0,0016172789	-0,0016209817
10,601563	5	0,37695652	4,0671964	-81,734451	-0,0023925027	-0,0025808238	-0,0028623766
10,611328	5	0,37070221	4,0162458	-80,3806	-0,0011957414	-0,0016923873	-0,0017191913
10,621094	5	0,36838764	3,9387836	-80,478004	-0,0023743086	-0,0025998501	-0,0028862767
10,630859	5	0,35816127	3,8516695	-79,934135	-0,0014993583	-0,0018764727	-0,0019288973
10,640625	5	0,35795474	3,8268569	-80,248787	-0,0021710608	-0,0024185763	-0,0026978832
10,650391	5	0,34241384	3,7777488	-81,024231	-0,0016934712	-0,0020166794	-0,0020935943
10,660156	5	0,35351956	3,701653	-80,640053	-0,0019746015	-0,0022670815	-0,0024441301
10,669922	5	0,32939202	3,6489828	-80,007835	-0,0019440828	-0,0023163962	-0,0024631049
10,679688	5	0,35188502	3,6118672	-80,427887	-0,0015096539	-0,0018414062	-0,0019047059
10,689453	5	0,32142812	3,5854073	-80,301704	-0,0025409278	-0,0027390206	-0,0030073891
10,699219	5	0,34921998	3,5222628	-80,898392	-0,00094313471	-0,0013820401	-0,0014154925
10,708984	5	0,31632745	3,4598227	-80,657318	-0,0030751834	-0,0033968454	-0,0036839694
10,71875	5	0,33521557	3,4586275	-78,951607	-0,0005286368	-0,00096741458	-0,00097259087
10,728516	5	0,31235749	3,4172869	-80,618324	-0,0032591508	-0,0035568213	-0,0038989612
10,738281	5	0,3218714	3,3250926	-80,583954	-0,00040246139	-0,00087870553	-0,00081977347
10,748047	5	0,30658925	3,2542992	-78,980553	-0,0032592008	-0,0035256755	-0,0038533513
10,757813	5	0,31286335	3,1660953	-79,262405	-0,00033398683	-0,00077619951	-0,00072510232
10,767578	5	0,29639417	3,1246467	-77,796516	-0,0033925402	-0,0036611303	-0,0039809672
10,777344	5	0,30321276	3,0505345	-79,619812	-0,00027639203	-0,00075682509	-0,00063273293
10,787109	5	0,27970904	2,9488397	-79,143661	-0,0036276174	-0,0038772821	-0,0041880147
10,796875	5	0,2932117	2,8823488	-78,686905	-0,00017495237	-0,00056239252	-0,00050139369
10,806641	5	0,26804948	2,8371546	-79,673004	-0,0036519887	-0,0039656502	-0,0042611687
10,816406	5	0,28734857	2,7993131	-79,559349	4,6780042e-05	-0,00026990453	-0,00023965382
10,826172	5	0,26109314	2,7463222	-78,601685	-0,004014479	-0,0042907246	-0,0045959204
10,835938	5	0,27910197	2,6849504	-77,852348	0,00026711234	-1,0131407e-06	5,0525705e-05
10,845703	5	0,26079273	2,6813893	-76,941628	-0,0040769111	-0,0043860879	-0,0046412586
10,855469	5	0,26897991	2,6518469	-78,385384	0,00019020415	-2,7217829e-05	-3,2183525e-05
10,865234	5	0,25562012	2,5674009	-78,072731	-0,0041631553	-0,0044153845	-0,0046751024
10,875	5	0,25367165	2,5083129	-77,059135	0,00013493191	-0,00011510227	-9,3523777e-05
10,884766	5	0,25090015	2,4497089	-76,707321	-0,0038359009	-0,0040529063	-0,0044150874
10,894531	5	0,24751849	2,3739059	-76,14579	-3,9254082e-05	-0,00036020344	-0,00031815376
10,904297	5	0,2330447	2,292716	-75,512512	-0,0039003862	-0,004125929	-0,004410414
10,914063	5	0,2346959	2,1916251	-74,598778	-3,8850558e-05	-0,00036950508	-0,00030959293
10,923828	5	0,21886297	2,1225874	-73,462578	-0,0036835799	-0,0039677918	-0,0042667175
10,933594	5	0,21882646	2,0456223	-74,417107	-0,00020583022	-0,00056141685	-0,00052426837
10,943359	5	0,20872317	1,9517832	-73,309082	-0,0035485318	-0,0038409904	-0,0041469522
10,953125	5	0,20635016	1,9052854	-71,302444	-0,00024527253	-0,00059347146	-0,00055385672
10,962891	5	0,20671003	1,8464121	-71,173981	-0,0033375104	-0,0036477721	-0,0039741714
10,972656	5	0,19147269	1,8080995	-70,753487	-0,00055385847	-0,00094845501	-0,00093393942
10,982422	5	0,20054333	1,7496274	-70,91861	-0,0029699614	-0,0032096328	-0,0034701959
10,992188	5	0,18365063	1,6627829	-70,595856	-0,00078646676	-0,0013592661	-0,00127668
11,001953	5	0,19103669	1,639394	-68,906509	-0,0026579164	-0,0029182965	-0,0032529472
11,011719	5	0,17382167	1,6036441	-68,745628	-0,0012244052	-0,0016266229	-0,0016883061
11,021484	5	0,17580457	1,5279717	-68,058533	-0,0023755399	-0,0025759216	-0,002850316
11,03125	5	0,16700096	1,4376243	-65,88813	-0,001211922	-0,0016691019	-0,0016908415
11,041016	5	0,16410954	1,3344566	-64,771164	-0,0023744807	-0,0025417565	-0,0028225807
11,050781	5	0,15025847	1,2506487	-62,959717	-0,0016036291	-0,001944819	-0,0019803841
11,060547	5	0,14673389	1,1688782	-63,330753	-0,0022201526	-0,0024454219	-0,0027181078
11,070313	5	0,12802519	1,0511962	-60,19268	-0,0016782288	-0,0019954464	-0,0021017033
11,080078	5	0,13643242	0,97461611	-56,943073	-0,0019021989	-0,0021779672	-0,0023260778
11,089844	5	0,10583311	0,90775311	-56,224968	-0,0020216901	-0,002387746	-0,0025549212
11,099609	5	0,12593329	0,83334583	-54,463596	-0,0014642533	-0,001817366	-0,0019016482
11,109375	5	0,091067255	0,76784939	-51,732994	-0,0025637944	-0,0027824182	-0,0030202416
11,119141	5	0,11879601	0,68546563	-50,354897	-0,00090432714	-0,0013257886	-0,0013289414
11,128906	5	0,081116259	0,6557188	-47,333221	-0,0032162622	-0,0034562976	-0,003788359
11,138672	5	0,095999464	0,62343508	-48,146881	-0,00044568718	-0,00096119626	-0,00085335301
11,148438	5	0,07314086	0,52570152	-45,580288	-0,0032579897	-0,0035788629	-0,0038977354
11,158203	5	0,079032704	0,46146345	-42,379349	-0,00039569335	-0,00082754716	-0,00081277115
11,167969	5	0,061457306	0,39768443	-40,954762	-0,0032450501	-0,0035501383	-0,0038513741
11,177734	5	0,062340274	0,32651928	-38,191303	-0,0003050114	-0,00072336261	-0,0007117861
11,1875	5	0,042276084	0,24582949	-34,449177	-0,0033660198	-0,003644889	-0,0039944067
11,197266	5	0,047936365	0,12555113	-30,281189	-0,00029596756	-0,00069613435	-0,00061219069
11,207031	5	0,019923896	0,065698475	-25,886335	-0,0036172804	-0,0039431518	-0,0042980374
11,216797	5	0,02363883	0,018974952	-23,438316	-0,00018012237	-0,00052795582	-0,00046007612
11,226563	5	-0,0020918995	-0,069686584	-19,524582	-0,0036314265	-0,0038817255	-0,0042715631
11,236328	5	0,009464398	-0,15568519	-14,752261	5,155016e-06	-0,00024478266	-0,00016616803
11,246094	5	-0,019988045	-0,2494175	-11,774227	-0,0040777982	-0,0043522771	-0,0046225041
11,255859	5	-0,009996891	-0,30643064	-6,6074543	0,00027921764	1,591714e-05	3,5103294e-05
11,265625	5	-0,031967312	-0,34058523	-3,3738277	-0,0041273581	-0,0043405723	-0,0046843234
11,275391	5	-0,033409372	-0,4349663	0,59550631	0,00017206985	-7,0711867e-05	-6,5711865e-05
11,285156	5	-0,04648231	-0,50833392	4,9699655	-0,0041321083	-0,004326724	-0,004681902
11,294922	5	-0,055794939	-0,54926223	7,802937	0,00016771126	-0,0001021089	-9,6092263e-05
11,304688	5	-0,062586963	-0,60367918	11,575967	-0,0038037563	-0,0040308302	-0,0043402151
11,314453	5	-0,068888739	-0,66673124	16,561802	-9,088355e-05	-0,00040527049	-0,00036861995
11,324219	5	-0,085664093	-0,75586939	20,420774	-0,0038038604	-0,0040448601	-0,0044030575
11,333984	5	-0,089185536	-0,79485977	25,357605	-4,6469213e-05	-0,00035025552	-0,00032328151
11,34375	5	-0,10742798	-0,84090942	29,720161	-0,0036925848	-0,0039332644	-0,0042894897
11,353516	5	-0,11361293	-0,93555564	35,089943	-0,00020656305	-0,00056192256	-0,0005222538
11,363281	5	-0,13009153	-1,0058359	41,891354	-0,0034515772	-0,0037698692	-0,0040898691
11,373047	5	-0,13976559	-1,0733739	45,817104	-0,00033542732	-0,0006771324	-0,00063131406
11,382813	5	-0,14455855	-1,1316785	51,61425	-0,0032906213	-0,0036070982	-0,0039228499
11,392578	5	-0,17135791	-1,1610657	56,522804	-0,00059234392	-0,0010334516	-0,00098937005
11,402344	5	-0,166917	-1,256081	61,63409	-0,0028529661	-0,0031577875	-0,0034092586
11,412109	5	-0,19343734	-1,3143721	67,703873	-0,00087581965	-0,0014339976	-0,0014469258
11,421875	5	-0,1950489	-1,3305641	72,360855	-0,0026077642	-0,0029084838	-0,0031353997
11,431641	5	-0,2180697	-1,382162	77,226219	-0,0012028904	-0,001644586	-0,0016735077
11,441406	5	-0,22667877	-1,4363524	83,981194	-0,0023801744	-0,0025650261	-0,0028725187
11,451172	5	-0,24163291	-1,475565	89,077446	-0,0013179894	-0,0017693856	-0,0018120127
11,460938	5	-0,2517826	-1,4829396	94,497635	-0,0022865827	-0,0025134746	-0,0027933982
11,470703	5	-0,27305418	-1,488747	99,214081	-0,0014741727	-0,0019029097	-0,00195461
11,480469	5	-0,28334886	-1,5623183	103,42822	-0,0021690149	-0,00238303	-0,0026760581
11,490234	5	-0,31451613	-1,5767219	105,13729	-0,0017971842	-0,0020812699	-0,002214178
11,5	5	-0,31761199	-1,5255834	104,66946	-0,001834461	-0,0021018116	-0,0022899064
11,509766	5	-0,3641746	-1,527215	104,49618	-0,0021436187	-0,0024583682	-0,0026756271
11,519531	5	-0,36030167	-1,5379939	105,32375	-0,0013717449	-0,0017696469	-0,001799577
11,529297	5	-0,4174307	-1,5477467	104,83006	-0,0026656254	-0,0028498238	-0,0031891742
11,539063	5	-0,41396767	-1,5583057	104,69147	-0,00079431623	-0,0011840989	-0,0012153849
11,548828	5	-0,47300816	-1,5405506	104,4194	-0,0032058416	-0,0035479015	-0,0038591023
11,558594	5	-0,48996136	-1,5519414	104,25601	-0,00045229914	-0,00093217683	-0,0008895417
11,568359	5	-0,54427356	-1,5672307	104,59621	-0,0033350047	-0,0036382957	-0,0039558774
11,578125	5	-0,57398832	-1,5443223	103,75511	-0,00036492018	-0,00082417286	-0,00078350079
11,587891	5	-0,62948811	-1,5458711	102,82271	-0,0033829203	-0,0037327991	-0,0040289131
11,597656	5	-0,65958726	-1,5587984	101,57671	-0,00036768412	-0,00079480489	-0,0007400157
11,607422	5	-0,72077179	-1,6436068	93,364563	-0,0033959728	-0,0036406543	-0,0040151482
11,617188	5	-0,75353652	-1,8007702	81,05233	-0,00028016133	-0,00066118635	-0,00058009702
11,626953	5	-0,82422924	-1,9612346	63,588409	-0,003676231	-0,0039454489	-0,004298022
11,636719	5	-0,85483223	-2,2872884	47,985725	-0,00012204531	-0,0004759618	-0,00043240332
11,646484	5	-0,91907924	-2,5741551	32,221878	-0,0037978115	-0,0040177647	-0,0043462683
11,65625	5	-0,93742913	-2,8993061	16,803312	7,5443095e-05	-0,00017545291	-0,00010489195
11,666016	5	-0,98998636	-3,1742094	6,5239706	-0,0040793712	-0,0043138731	-0,0046838322
11,675781	5	-0,99181229	-3,3366098	-0,70720911	0,00027731847	6,6891225e-05	5,2967953e-05
11,685547	5	-1,0132043	-3,4516754	-5,3796172	-0,0040963944	-0,0043385332	-0,0047027338
11,695313	5	-1,0094585	-3,470454	-6,3714199	0,00017772458	-0,0001028764	-8,8246961e-05
11,705078	5	-1,0147914	-3,4293449	-7,4629111	-0,004115609	-0,0043540811	-0,0046514892
11,714844	5	-1,0124011	-3,4343677	-7,6823497	0,00012246746	-0,00015867973	-0,00012495024
11,724609	5	-1,0106988	-3,4286199	-7,1208181	-0,0037212668	-0,0039781402	-0,0042906185
11,734375	5	-1,0060003	-3,4326003	-8,3943081	-0,00011865763	-0,00038478634	-0,00037225414
11,744141	5	-1,0122781	-3,4161286	-7,8697691	-0,003691253	-0,0040023397	-0,0043497677
11,753906	5	-1,0064217	-3,3957443	-8,3838587	-5,8677251e-05	-0,00039254822	-0,0002958402
11,763672	5	-1,0127547	-3,4245274	-9,158514	-0,0035813628	-0,0038531697	-0,0041854605
11,773438	5	-1,0086497	-3,4199958	-8,3934698	-0,00024592009	-0,00056015945	-0,0005312729
11,783203	5	-1,0136482	-3,4015353	-9,3871164	-0,0034861548	-0,0037442716	-0,0040596905
11,792969	5	-1,0189	-3,4538057	-9,3553219	-0,00029244518	-0,00069259293	-0,00068306545
11,802734	5	-1,0221841	-3,5995827	-10,591931	-0,0032883494	-0,0035785055	-0,0038854419
11,8125	5	-1,0467968	-3,7608349	-15,569609	-0,00066768541	-0,0011196872	-0,0010608952
11,822266	5	-1,0458304	-3,8860383	-19,722954	-0,0027781529	-0,0030814242	-0,0033402727
11,832031	5	-1,0701315	-3,9603319	-23,741014	-0,00095796492	-0,001492986	-0,0015039959
11,841797	5	-1,0691677	-4,0693064	-26,384779	-0,0026231941	-0,0028849698	-0,0031037882
11,851563	5	-1,0873685	-4,1537161	-27,718731	-0,0012331198	-0,0017018324	-0,0017271243
11,861328	5	-1,0854684	-4,181057	-29,80018	-0,0022176877	-0,0024645205	-0,0027180493
11,871094	5	-1,0861183	-4,1647434	-31,206999	-0,0011668538	-0,0016753642	-0,0016891131
11,880859	5	-1,0796726	-4,1219907	-30,338968	-0,0022005043	-0,0024359419	-0,0026037174
11,890625	5	-1,0880297	-4,1518807	-30,883848	-0,0014884489	-0,0019023491	-0,0019420248
11,900391	5	-1,0795615	-4,18185	-31,137764	-0,002174017	-0,0023551576	-0,002616663
11,910156	5	-1,0939925	-4,146698	-31,416994	-0,0018285241	-0,0021463351	-0,0023164172
11,919922	5	-1,0742016	-4,1464772	-32,66288	-0,0017254278	-0,0021175975	-0,0022443745
11,929688	5	-1,10323	-4,1431732	-30,738619	-0,0022096743	-0,0025522544	-0,0027196328
11,939453	5	-1,0738282	-4,1535282	-31,846203	-0,0012331796	-0,0016730188	-0,0016774139
11,949219	5	-1,1058726	-4,1816025	-32,569839	-0,0027731282	-0,0029919499	-0,0032534089
11,958984	5	-1,0776751	-4,222703	-32,053795	-0,00069202628	-0,0011192497	-0,0011299405
11,96875	5	-1,1097915	-4,3158259	-34,250355	-0,0032314358	-0,0035286418	-0,0038249872
11,978516	5	-1,0990984	-4,3806195	-34,933315	-0,00044098051	-0,00091645494	-0,00085376325
11,988281	5	-1,1198463	-4,4120555	-36,044811	-0,0033351653	-0,0037069083	-0,0039804969
11,998047	5	-1,1134346	-4,4762983	-38,508194	-0,00037779164	-0,00084609358	-0,00077448291
12,007813	5	-1,1294969	-4,5243134	-38,473495	-0,0033346033	-0,0036701914	-0,0039859368
12,017578	5	-1,1200978	-4,5545187	-40,141716	-0,00033361203	-0,00075489533	-0,00069420086
12,027344	5	-1,1312113	-4,5502448	-40,693302	-0,0034299619	-0,0037263269	-0,0040437197
12,037109	5	-1,115566	-4,5065527	-40,738842	-0,00023387052	-0,00062264828	-0,0005677045
12,046875	5	-1,1351217	-4,5206308	-42,082016	-0,0037338932	-0,0039759343	-0,0043180864
12,056641	5	-1,1159896	-4,5594664	-41,281208	-0,0001257738	-0,00042527009	-0,00038891492
12,066406	5	-1,1367708	-4,544559	-41,889233	-0,003826784	-0,0041026389	-0,0044511654
12,076172	5	-1,1144702	-4,5230308	-41,498745	0,00013295226	-0,00015135197	-0,00011684548
12,085938	5	-1,1363484	-4,495481	-40,58456	-0,0040981434	-0,0044286712	-0,0047420729
12,095703	6	-1,1183167	-4,5177183	-41,714386	0,00033123462	9,3712442e-05	7,3857518e-05
12,105469	6	-1,1294739	-4,5374856	-41,617321	-0,004132791	-0,0043312311	-0,0046964786
12,115234	6	-1,1227915	-4,5093746	-41,253826	0,00017246392	-5,6371537e-05	-5,0132803e-06
12,125	6	-1,1286974	-4,5195537	-42,441486	-0,0040528411	-0,0042508808	-0,0046593784
12,134766	6	-1,1275735	-4,5435438	-41,545795	6,8971567e-05	-0,00028418034	-0,00017188337
12,144531	6	-1,1286838	-4,5545354	-41,880737	-0,0037482234	-0,0039933687	-0,0043239053
12,154297	6	-1,125721	-4,54808	-41,934719	-0,00016896913	-0,0004515289	-0,00038934479
12,164063	6	-1,1338491	-4,5395842	-41,78513	-0,0036997229	-0,0039786962	-0,0043650572
12,173828	6	-1,1288909	-4,5821953	-43,35165	-8,2101906e-07	-0,00037678407	-0,00026564748
12,183594	6	-1,1354326	-4,6121421	-42,670483	-0,0036855661	-0,0039721532	-0,0043096589
12,193359	6	-1,1331451	-4,5874109	-42,049995	-0,00021815504	-0,00057122565	-0,00051410263
12,203125	6	-1,1345767	-4,5908237	-43,195354	-0,003472328	-0,0037309211	-0,0040716394
12,212891	6	-1,1350529	-4,6017928	-43,006706	-0,00027456423	-0,00068830251	-0,00062751019
12,222656	6	-1,127284	-4,6040764	-42,947754	-0,0032100165	-0,0035060365	-0,0038097901
12,232422	6	-1,1415883	-4,5989738	-43,331924	-0,00073966145	-0,001142766	-0,0011182351
12,242188	6	-1,1249043	-4,564652	-42,657684	-0,0027025824	-0,0029934333	-0,0032337182
12,251953	6	-1,1371593	-4,5753307	-44,227448	-0,00095269398	-0,0015219603	-0,001490965
12,261719	6	-1,1268131	-4,6066313	-43,467434	-0,0026059099	-0,0028850222	-0,0031493795
12,271484	6	-1,1369544	-4,5910158	-42,776875	-0,00128267	-0,0017320003	-0,0017779527
12,28125	6	-1,1313275	-4,5802646	-43,921341	-0,0023488065	-0,002569136	-0,0028054928
12,291016	6	-1,1317739	-4,5660658	-43,245872	-0,0013034618	-0,0017309255	-0,0018015964
12,300781	6	-1,1271515	-4,5888801	-44,325123	-0,0022650117	-0,0025653904	-0,0028484592
12,310547	6	-1,1334888	-4,6047931	-43,956207	-0,0015695723	-0,0018938773	-0,002025862
12,320313	6	-1,1248296	-4,5671735	-43,155907	-0,0021270057	-0,002359418	-0,0025773423
12,330078	6	-1,1388695	-4,5727844	-44,996964	-0,0018999008	-0,0021493516	-0,002344744
12,339844	6	-1,1193461	-4,5922251	-44,404808	-0,0017172714	-0,0020422055	-0,0021770662
12,349609	6	-1,1467776	-4,5923462	-43,898708	-0,0022654913	-0,0026106858	-0,0028266737
12,359375	6	-1,117697	-4,578258	-44,336693	-0,0011316581	-0,0015518052	-0,0015783618
12,369141	6	-1,1453298	-4,550303	-44,073219	-0,0027780375	-0,0030290275	-0,0033441973
12,378906	6	-1,1163468	-4,5646586	-45,040268	-0,00067605166	-0,0011145681	-0,0010783428
12,388672	6	-1,1396368	-4,5802426	-44,236332	-0,0032814029	-0,0035383066	-0,0038587223
12,398438	6	-1,1236974	-4,5563054	-42,872372	-0,00039272534	-0,00081333821	-0,00078922248
12,408203	6	-1,1350222	-4,5548258	-44,019299	-0,0033771531	-0,0036656666	-0,0039801365
12,417969	6	-1,1238924	-4,5476308	-44,023598	-0,0003741456	-0,00082643854	-0,00080108893
12,427734	6	-1,1343582	-4,5202875	-44,160057	-0,0033720981	-0,0037134287	-0,0039796806
12,4375	6	-1,119912	-4,5035915	-44,404808	-0,00029339653	-0,00078111683	-0,00071313005
12,447266	6	-1,1295846	-4,4594831	-43,494087	-0,0034177743	-0,003733166	-0,0039859535
12,457031	6	-1,1093618	-4,44805	-44,391006	-0,00024054956	-0,00061199372	-0,00053750438
12,466797	6	-1,1276538	-4,4370918	-43,552647	-0,0037359393	-0,0039994055	-0,0043054894
12,476563	6	-1,1065986	-4,3542519	-43,16127	-4,7787471e-05	-0,00034480353	-0,00032435768
12,486328	6	-1,1231654	-4,2856684	-43,493862	-0,0038446612	-0,0041646459	-0,0044171182
12,496094	6	-1,0992684	-4,2375607	-42,936745	0,00015083511	-0,00017122296	-9,9429672e-05
12,505859	6	-1,1144948	-4,2215271	-43,222347	-0,0040756809	-0,0043685529	-0,0046756337
12,515625	6	-1,0956416	-4,215735	-42,818169	0,00036602971	3,842506e-05	0,00010542703
12,525391	6	-1,1012497	-4,1401982	-41,825195	-0,0040019304	-0,0042912532	-0,0045558861
12,535156	6	-1,0933203	-4,0898371	-42,470097	0,00022046443	-5,9226586e-05	5,3739059e-05
12,544922	6	-1,0959249	-4,0829158	-41,80949	-0,0038105007	-0,0041426015	-0,0044296971
12,554688	6	-1,0930157	-4,0625091	-40,8582	2,0618609e-06	-0,00024888851	-0,00021913613
12,564453	6	-1,0912846	-4,0373578	-41,740929	-0,0036772401	-0,0039395913	-0,004280041
12,574219	6	-1,0833374	-3,9989932	-40,813889	-0,00014255958	-0,00049162266	-0,00042831822
12,583984	6	-1,0875833	-3,9672391	-41,393917	-0,0037856791	-0,0040141172	-0,0043110205
12,59375	6	-1,0764577	-3,9315722	-40,572548	-3,5519624e-05	-0,0004222031	-0,00035167753
12,603516	6	-1,0792903	-3,8442199	-38,804523	-0,0036876902	-0,0039704326	-0,004277016
12,613281	6	-1,072757	-3,8012872	-40,382557	-0,00023628796	-0,00063929462	-0,00052829564
12,623047	6	-1,0680292	-3,8005304	-38,976074	-0,0034806894	-0,0037096003	-0,004022432
12,632813	6	-1,0658476	-3,7408619	-37,952194	-0,00037727485	-0,00079937361	-0,000816732
12,642578	6	-1,0535334	-3,6892152	-36,701839	-0,0030164227	-0,0033305024	-0,0036304251
12,652344	6	-1,0616106	-3,6054103	-35,398064	-0,00064864359	-0,0010517542	-0,0010555772
12,662109	6	-1,0410399	-3,5454965	-34,868996	-0,0025557189	-0,0028064735	-0,0031258622
12,671875	6	-1,0493429	-3,5340304	-32,707081	-0,0010784281	-0,0015605976	-0,0015081144
12,681641	6	-1,0363784	-3,4854381	-30,903351	-0,0025175733	-0,0028154275	-0,0030352646
12,691406	6	-1,041099	-3,435709	-31,516235	-0,0013271305	-0,001798358	-0,0017962183
12,701172	6	-1,0343376	-3,3873396	-30,428768	-0,0023988574	-0,0025653441	-0,0028323801
12,710938	6	-1,0298373	-3,3569489	-27,944595	-0,0013166538	-0,0017089547	-0,0017813377
12,720703	6	-1,0198461	-3,334511	-26,602373	-0,002188727	-0,0023774351	-0,002628803
12,730469	6	-1,0217654	-3,2482164	-23,791418	-0,0016387918	-0,0019331313	-0,0020725746
12,740234	6	-1,0065166	-3,1799512	-23,302195	-0,0021012793	-0,0023135119	-0,0025191898
12,75	6	-1,0167049	-3,1534166	-20,495039	-0,0018772604	-0,0021885154	-0,0023327796
12,759766	6	-0,9890846	-3,1029627	-17,231684	-0,0015871469	-0,001983406	-0,0020596741
12,769531	6	-1,0112209	-3,0343003	-15,609674	-0,0024376716	-0,0027487043	-0,0029489943
12,779297	6	-0,97569668	-2,965956	-12,863651	-0,00096990005	-0,0014399949	-0,0014347285
12,789063	6	-0,99699688	-2,8964946	-9,7841396	-0,0028520387	-0,0031043743	-0,0033689775
12,798828	6	-0,96014118	-2,8607905	-6,6463461	-0,00052112335	-0,00091319397	-0,00093283417
12,808594	6	-0,97263628	-2,7657366	-2,0090864	-0,0032628523	-0,003568206	-0,0038170577
12,818359	6	-0,95268941	-2,6985934	-0,068619847	-0,000282408	-0,00076123443	-0,00064516038
12,828125	6	-0,95631099	-2,6736994	3,998112	-0,0033667157	-0,0036583983	-0,0039497521
12,837891	6	-0,93847847	-2,5958486	8,9674072	-0,00038933597	-0,00081203954	-0,00081239059
12,847656	6	-0,94312543	-2,5273023	12,375824	-0,0033696438	-0,0037365698	-0,0040499605
12,857422	6	-0,92322814	-2,4521451	15,923158	-0,00027467613	-0,00071878522	-0,00065243407
12,867188	6	-0,92729509	-2,3927782	19,150526	-0,0034248163	-0,0037122094	-0,0040441081
12,876953	6	-0,90007794	-2,3634837	23,963638	-0,00025974115	-0,000623826	-0,00053808116
12,886719	6	-0,91108406	-2,2757902	29,03223	-0,0037638859	-0,0040953122	-0,0043435008
12,896484	6	-0,88380486	-2,1894979	32,172371	-4,0034938e-05	-0,00038657349	-0,0002769749
12,90625	6	-0,8939963	-2,1454327	36,258102	-0,0038922317	-0,0041697538	-0,0044941814
12,916016	6	-0,86415583	-2,0903301	41,288586	0,00012516801	-0,00016890655	-0,00011192293
12,925781	6	-0,87233669	-2,0484643	45,337994	-0,0041821026	-0,0044159666	-0,0047164233
12,935547	6	-0,84843868	-1,9779829	49,934296	0,00034376179	7,6006108e-05	0,00013409226
12,945313	6	-0,84285557	-1,9115337	53,65424	-0,0040845531	-0,0043889908	-0,0046199802
12,955078	6	-0,8254481	-1,9007926	58,708973	8,9131063e-05	-0,00023768301	-0,00012869568
12,964844	6	-0,81779659	-1,8589118	64,012596	-0,0039778166	-0,0043123877	-0,0046003554
12,974609	6	-0,8035236	-1,7916793	67,910851	4,8916845e-05	-0,00026390754	-0,00020219173
12,984375	6	-0,79075629	-1,7516336	72,875008	-0,0036915219	-0,0039394507	-0,0042518512
12,994141	6	-0,77031082	-1,7039108	78,820175	-0,00013735458	-0,00050361751	-0,00044505962
13,003906	6	-0,75946438	-1,6763678	84,364975	-0,0037486404	-0,0039878525	-0,004283654
13,013672	6	-0,7374981	-1,6062862	90,887215	-7,6932192e-05	-0,00044655963	-0,00038008424
13,023438	6	-0,72326159	-1,5526365	96,556229	-0,0036864339	-0,0039934115	-0,004274141
13,033203	6	-0,70301956	-1,5552782	101,66483	-0,00024983403	-0,00060204463	-0,00054619089
13,042969	6	-0,67877316	-1,5373122	105,35701	-0,0033647846	-0,0036845929	-0,004014649
13,052734	6	-0,66225803	-1,5547181	104,19561	-0,00039635823	-0,00088312873	-0,0008015827
13,0625	6	-0,62786037	-1,515751	104,23584	-0,0031425026	-0,0034019151	-0,0036961166
13,072266	6	-0,61750466	-1,5256476	104,45885	-0,0007569599	-0,0012184168	-0,0012593945
13,082031	6	-0,57495368	-1,5614064	104,5995	-0,0025979157	-0,0029132785	-0,0032029774
13,091797	6	-0,55464494	-1,5376953	104,76658	-0,0010524106	-0,0016652932	-0,0016003171
13,101563	6	-0,5107578	-1,5142502	104,55843	-0,0025043513	-0,0027711187	-0,002999004
13,111328	6	-0,48194945	-1,5270036	104,29518	-0,0012938732	-0,0017837173	-0,0017504517
13,121094	6	-0,43738171	-1,5427527	104,00288	-0,0023149131	-0,0025298262	-0,0028119222
13,130859	6	-0,39675111	-1,5629957	103,31724	-0,001351326	-0,0018321467	-0,0018647967
13,140625	6	-0,34086332	-1,5169512	102,63713	-0,0021733935	-0,0024490517	-0,0026460371
13,150391	6	-0,30087733	-1,4672048	97,075912	-0,0015663594	-0,0019882317	-0,0020410628
13,160156	6	-0,2345144	-1,3751768	81,849113	-0,0021194986	-0,0023182025	-0,0025216523
13,169922	6	-0,19951068	-1,1382563	63,044987	-0,0020034628	-0,0022582021	-0,0024312702
13,179688	6	-0,11829376	-0,78129816	41,259361	-0,0015058832	-0,0019225718	-0,0019770544
13,189453	6	-0,096876174	-0,41770738	21,720026	-0,0024632341	-0,0028123287	-0,0030332592
13,199219	6	-0,018455237	-0,045747869	4,8426723	-0,0010430531	-0,0014881128	-0,0014897016
13,208984	6	-0,0069959462	0,28905916	-9,6331539	-0,0029302859	-0,003165599	-0,0034681244
13,21875	6	0,049130172	0,55061924	-19,220598	-0,00054718193	-0,00096543238	-0,0009952517
13,228516	6	0,042468533	0,70476353	-24,761427	-0,0033689691	-0,0036872965	-0,0039581265
13,238281	6	0,061665922	0,72054446	-27,712639	-0,00034843246	-0,00082700583	-0,00075152499
13,248047	6	0,05092375	0,71306247	-27,511808	-0,0033084911	-0,0036783481	-0,0039401921
13,257813	6	0,058819875	0,70826465	-28,843973	-0,0003928876	-0,00088310638	-0,00074008456
13,267578	6	0,045225918	0,70740581	-29,813704	-0,003367011	-0,0037008692	-0,003994016
13,277344	6	0,057904571	0,70591468	-29,551796	-0,00033081399	-0,00079562835	-0,00070329697
13,287109	6	0,044784173	0,67180622	-29,648413	-0,003454241	-0,0037354415	-0,0040742001
13,296875	6	0,063048005	0,67734832	-28,615259	-0,00013753139	-0,00060110458	-0,0005141687
13,306641	6	0,042847693	0,70848483	-29,817671	-0,0036099907	-0,0039632097	-0,0042655799
13,316406	6	0,065379292	0,70739186	-29,71435	8,6479122e-05	-0,00022273169	-0,00015271515
13,326172	6	0,050851777	0,74655151	-29,677582	-0,0037875071	-0,0040581175	-0,004380574
13,335938	6	0,086695179	0,92648697	-33,481178	0,00016763952	-0,00012793622	-6,0810198e-05
13,345703	6	0,089275241	1,1639167	-38,452541	-0,0041487766	-0,0043967455	-0,0046948139
13,355469	6	0,12304448	1,4067091	-42,952168	0,00036750775	4,4436965e-05	0,00013743804
13,365234	6	0,13807215	1,5666951	-48,034901	-0,0040413877	-0,0043144124	-0,0045468523
13,375	6	0,15663795	1,7321427	-50,317402	0,0001860084	-0,00011551132	-5,7803554e-05
13,384766	6	0,16331784	1,8963575	-53,900948	-0,0037532323	-0,0040784203	-0,004428118
13,394531	6	0,17119415	1,9477218	-56,290459	6,9179223e-05	-0,00031326574	-0,00026677619
13,404297	6	0,17123692	1,9423776	-55,648014	-0,0036755481	-0,0040011164	-0,0042492473
13,414063	6	0,17762057	1,9088371	-56,041908	-0,00016530706	-0,00055473135	-0,00040504325
13,423828	6	0,17082594	1,9256909	-55,487415	-0,0036010775	-0,0039118128	-0,0042191329
13,433594	6	0,17759554	1,9521128	-55,953114	-7,8075682e-05	-0,00043873498	-0,00031003758
13,443359	6	0,17237075	1,9077044	-56,512859	-0,0036602351	-0,0039786398	-0,0042132372
13,453125	6	0,17201819	1,9018371	-55,518707	-0,00024181281	-0,0006393292	-0,00058729778
13,462891	6	0,17835073	1,927441	-56,910385	-0,0033345963	-0,0036671772	-0,0039029275
13,472656	6	0,17544888	1,9975243	-57,389549	-0,00039563695	-0,00093938684	-0,00086688256
13,482422	6	0,19685812	2,1332736	-58,174599	-0,0030899388	-0,0034152074	-0,0036877086
13,492188	6	0,19749649	2,2527416	-60,109814	-0,00079309684	-0,0013230164	-0,0012472278
13,501953	6	0,22772498	2,4223661	-62,709263	-0,002563647	-0,0028635738	-0,0031070027
13,511719	6	0,23124851	2,6326044	-64,995796	-0,001161085	-0,001675976	-0,0016351552
13,521484	6	0,25078231	2,7689991	-67,49852	-0,0025265366	-0,002776983	-0,0030432451
13,53125	6	0,25221026	2,8581071	-68,3918	-0,0013656984	-0,0017852811	-0,001801237
13,541016	6	0,26185668	2,9088295	-70,828873	-0,0022930875	-0,0025151798	-0,002725834
13,550781	6	0,26177222	2,9330163	-71,044952	-0,0014051123	-0,0018436868	-0,0018735537
13,560547	6	0,2696141	2,9633856	-70,447716	-0,0021872881	-0,0024287128	-0,0026158472
13,570313	6	0,26270366	2,9331632	-71,340111	-0,0014010527	-0,0018795605	-0,0019285677
13,580078	6	0,27482325	2,9142289	-70,208611	-0,0018804965	-0,0021140375	-0,0022639954
13,589844	6	0,25394177	2,933979	-70,606583	-0,0019496675	-0,0022177296	-0,00231885
13,599609	6	0,27954525	2,9105203	-70,491745	-0,0014876371	-0,0019033877	-0,0020220594
13,609375	6	0,24698131	2,8977525	-69,536491	-0,0024829826	-0,0028266693	-0,0030430392
13,619141	6	0,28091794	2,9272914	-70,647537	-0,00088702154	-0,0013820053	-0,0014003763
13,628906	6	0,25953686	3,0339997	-71,211815	-0,0030342687	-0,0032545722	-0,0035161809
13,638672	6	0,29613441	3,1825063	-73,171394	-0,00051446201	-0,0010153739	-0,00095344742
13,648438	6	0,28844798	3,2959068	-74,750595	-0,0032888581	-0,0036332407	-0,0039494783
13,658203	6	0,31169093	3,4351397	-75,53894	-0,00034846243	-0,00082422676	-0,00074183871
13,667969	6	0,31236792	3,5918875	-77,17643	-0,0034196666	-0,0037359335	-0,0040335204
13,677734	6	0,33034122	3,6869931	-78,941658	-0,00040004976	-0,00080531061	-0,0008196627
13,6875	6	0,32204872	3,7317271	-78,41304	-0,0034000471	-0,0037464683	-0,0040323623
13,697266	6	0,33855343	3,7322917	-79,193901	-0,00030909127	-0,00079543184	-0,000639859
13,707031	6	0,32434458	3,7267735	-79,116783	-0,0034674669	-0,0037881481	-0,0040689898
13,716797	6	0,34492874	3,7696223	-80,089478	-0,00020708088	-0,00058111513	-0,00048472901
13,726563	6	0,32130921	3,7454329	-80,452301	-0,003670891	-0,0039413776	-0,0042703664
13,736328	6	0,34264541	3,708863	-78,904495	0,00011848882	-0,00025132266	-0,00014896956
13,746094	6	0,32235855	3,7207379	-80,384911	-0,0039360388	-0,0042403773	-0,0045225625
13,755859	6	0,34055197	3,7423069	-80,531921	0,00014391029	-8,5173997e-05	-4,1943713e-05
13,765625	6	0,32448018	3,7730281	-80,599373	-0,0041384669	-0,004432091	-0,0047276514
13,775391	6	0,34000748	3,7769945	-80,688164	0,00033324322	8,0138489e-05	9,0993562e-05
13,785156	6	0,34313464	3,8296518	-80,589989	-0,0039863703	-0,0043391511	-0,0045977645
13,794922	6	0,35444582	3,9743431	-80,965889	0,00016607708	-0,00011827859	-5,8616861e-05
13,804688	6	0,35794741	4,0921073	-82,460159	-0,0039669857	-0,0042453017	-0,0045068306
13,814453	6	0,37116325	4,2045016	-82,444962	7,1209797e-06	-0,00033602581	-0,00023486427
13,824219	6	0,37506336	4,2836614	-83,347298	-0,0036336698	-0,0039247656	-0,0042628888
13,833984	6	0,38597399	4,3470488	-84,434662	-0,00018635437	-0,00052583974	-0,00052396319
13,84375	6	0,38164622	4,3881712	-84,387321	-0,0036665881	-0,0039301026	-0,0042476826
13,853516	6	0,38952565	4,3579783	-85,421989	-0,00010583724	-0,0004097044	-0,00040634355
13,863281	6	0,38620448	4,34482	-85,133255	-0,0036302798	-0,0039578276	-0,0042459317
13,873047	6	0,3834998	4,3816757	-84,290428	-0,00028531213	-0,00067804701	-0,00054882601
13,882813	6	0,38908029	4,3824773	-84,816528	-0,0032997611	-0,0037154227	-0,0039111408
13,892578	6	0,3812238	4,3580761	-83,854126	-0,00042997149	-0,00097128958	-0,00087980012
13,902344	6	0,39296055	4,3408003	-84,382629	-0,0030195178	-0,0033271261	-0,0036291317
13,912109	6	0,37898952	4,3374176	-84,446609	-0,00090497045	-0,0013966638	-0,0013111194
13,921875	6	0,39548582	4,3791947	-83,354401	-0,002570102	-0,0027878678	-0,0030435778
13,931641	6	0,38731748	4,3743415	-85,066422	-0,0011229451	-0,0016599285	-0,0016322213
13,941406	6	0,39513117	4,3728909	-83,756165	-0,0024777825	-0,002779406	-0,0029823354
13,951172	6	0,39318269	4,4443645	-84,181465	-0,0013883584	-0,0018351771	-0,0018506553
13,960938	6	0,40165669	4,5270104	-84,53904	-0,0022629774	-0,0025300877	-0,0027499229
13,970703	6	0,40392435	4,6174765	-84,945053	-0,00134746	-0,0018065302	-0,0018257203
13,980469	6	0,41688567	4,6637354	-85,831749	-0,00220716	-0,0025166986	-0,0027103347
13,990234	6	0,41154301	4,7019038	-86,841942	-0,0016101487	-0,0020041023	-0,0020711785
14	6	0,42837524	4,7592673	-86,504036	-0,0019772484	-0,0022033169	-0,0023538193
14,009766	6	0,40803617	4,7610912	-88,485245	-0,0020633393	-0,0023114679	-0,0024883179
14,019531	6	0,43386704	4,7256413	-86,797012	-0,0014159097	-0,0018339742	-0,0019452798
14,029297	6	0,40191329	4,7346048	-86,726768	-0,0026129226	-0,0029923981	-0,0032222753
14,039063	6	0,43087029	4,7386708	-86,680725	-0,00082548696	-0,0013862487	-0,0012504065
14,048828	6	0,40445948	4,7522802	-86,45816	-0,0030186358	-0,0033050464	-0,0035937009
14,058594	6	0,42864853	4,7293906	-87,182358	-0,00050494267	-0,00094596128	-0,00090466416
14,068359	6	0,41073775	4,7047601	-86,912849	-0,0033349197	-0,0036866616	-0,0040161316
14,078125	6	0,42341954	4,7269754	-86,526833	-0,00036184728	-0,00075596978	-0,00071058195
14,087891	7	0,41219705	4,7318196	-86,873283	-0,0033487496	-0,0037289425	-0,0040378482
14,097656	7	0,42355412	4,7169681	-86,52549	-0,00033138058	-0,00079374627	-0,00069659023
14,107422	7	0,40810192	4,7193294	-86,973648	-0,0034124213	-0,0037453915	-0,0040514371
14,117188	7	0,42359793	4,7145853	-87,176262	-0,00025965768	-0,00070542097	-0,00058532407
14,126953	7	0,41026837	4,7519584	-86,938721	-0,0034621083	-0,0037933644	-0,0040958161
14,136719	7	0,43026423	4,7418647	-88,466965	-0,00021714957	-0,0004976198	-0,00044172077
14,146484	7	0,40880597	4,7173429	-88,037476	-0,0038345291	-0,0041233953	-0,0044546956
14,15625	7	0,43082857	4,7524624	-86,758842	7,0003298e-05	-0,00027189578	-0,00019636464
14,166016	7	0,41202283	4,7702451	-87,47287	-0,0039398917	-0,0042649182	-0,0045585171
14,175781	7	0,43069506	4,8013787	-86,6819	0,00012026256	-0,00015859368	-6,4461055e-05
14,185547	7	0,41538262	4,7962446	-87,007729	-0,0041883402	-0,0044575725	-0,0047120401
14,195313	7	0,42792982	4,7755489	-87,327805	0,00031752264	5,1898678e-06	0,00010658929
14,205078	7	0,42470878	4,8079576	-86,466431	-0,0038258345	-0,0042403005	-0,0044624647
14,214844	7	0,42685235	4,8049655	-87,620728	0,00016854465	-0,00013621579	-0,00011625802
14,224609	7	0,42135215	4,7868609	-87,585297	-0,0037650615	-0,0040635159	-0,0043534329
14,234375	7	0,42623693	4,7898006	-86,773872	5,3919211e-06	-0,00031502178	-0,00021060325
14,244141	7	0,42211568	4,8027277	-87,818428	-0,003666515	-0,0039420999	-0,0042644916
14,253906	7	0,42752409	4,803772	-88,179794	-0,00018033934	-0,00057191489	-0,00044807864
14,263672	7	0,42103612	4,7838297	-89,273972	-0,0035977617	-0,0039414354	-0,004227384
14,273438	7	0,42695141	4,761538	-87,736061	-8,6392829e-05	-0,00050338591	-0,00036116102
14,283203	7	0,42487359	4,7906628	-86,649147	-0,0035704819	-0,0038818854	-0,0041917376
14,292969	7	0,42069608	4,7984695	-88,035301	-0,00030234683	-0,00072986126	-0,00063583144
14,302734	7	0,42700046	4,770617	-88,057755	-0,0033326235	-0,0035969121	-0,0039481483
14,3125	7	0,4201985	4,7736373	-87,829102	-0,00048986112	-0,0010083504	-0,00093602872
14,322266	7	0,43150657	4,7740502	-87,650009	-0,0028989166	-0,0032986351	-0,0035309512
14,332031	7	0,41701084	4,7953176	-86,899834	-0,00089539291	-0,0014209698	-0,0013738107
14,341797	7	0,43074095	4,7775369	-87,923203	-0,0025072377	-0,0028231824	-0,0030881041
14,351563	7	0,42366987	4,7328086	-86,962639	-0,0012073284	-0,0016732633	-0,0016839601
14,361328	7	0,42607105	4,7585564	-85,872101	-0,002411705	-0,0026977102	-0,0029436401
14,371094	7	0,42131358	4,7764554	-87,162514	-0,0014454279	-0,0018959731	-0,0018990175
14,380859	7	0,4231233	4,7835231	-87,627884	-0,0022300063	-0,0024850401	-0,0026970049
14,390625	7	0,41986889	4,754591	-87,673309	-0,001281688	-0,0017493753	-0,0017307749
14,400391	7	0,42817289	4,7182336	-87,323395	-0,0020771124	-0,0023577786	-0,0025140846
14,410156	7	0,413504	4,7316351	-86,433624	-0,0016289736	-0,0020654665	-0,0021473875
14,419922	7	0,43033516	4,7206955	-88,641357	-0,0019515611	-0,0021987404	-0,0023399887
14,429688	7	0,40513122	4,6806407	-87,02478	-0,0021435411	-0,0023328341	-0,0025568104
14,439453	7	0,43014222	4,6615562	-86,380707	-0,0013556309	-0,0017736283	-0,0018048977
14,449219	7	0,39530122	4,6320295	-87,155312	-0,0027388353	-0,003021358	-0,0033145291
14,458984	7	0,41993564	4,5886822	-87,646484	-0,00078646943	-0,0013730737	-0,0012509257
14,46875	7	0,39219177	4,5300245	-87,201073	-0,0030571171	-0,0033861478	-0,0036343082
14,478516	7	0,41066474	4,4553576	-87,027115	-0,00041082909	-0,0009237146	-0,00089419313
14,488281	7	0,39177036	4,4375877	-86,442787	-0,0033707055	-0,003785783	-0,0040581133
14,498047	7	0,39888209	4,3984523	-88,00071	-0,00036069169	-0,00083848345	-0,00076381367
14,507813	7	0,38592184	4,32692	-87,527519	-0,003379236	-0,0037152036	-0,0039622844
14,517578	7	0,39522296	4,2965484	-86,385399	-0,00036340891	-0,00084520265	-0,00073631306
14,527344	7	0,37761992	4,2560306	-86,845009	-0,0035042656	-0,0038373098	-0,0040902584
14,537109	7	0,39051867	4,2578588	-87,51461	-0,00026952353	-0,00071041798	-0,00057131372
14,546875	7	0,37205303	4,2410946	-88,453888	-0,0034970962	-0,0038333023	-0,0040829871
14,556641	7	0,39257461	4,1904202	-87,878777	-0,00012672186	-0,00054292101	-0,00041740941
14,566406	7	0,36819988	4,1827226	-87,485161	-0,0038861975	-0,0041899965	-0,0044707642
14,576172	7	0,38738942	4,1635923	-88,856277	0,00011991098	-0,00022771582	-0,00016707374
14,585938	7	0,36345804	4,1236529	-88,66835	-0,0039460314	-0,0042714025	-0,004553719
14,595703	7	0,37704414	4,0597796	-87,507904	0,00021790416	-0,00013638964	-5,0644085e-05
14,605469	7	0,35943067	3,976589	-88,261108	-0,0041731731	-0,0044699227	-0,0047225258
14,615234	7	0,36265278	3,944267	-88,129623	0,00031042553	4,5400739e-05	7,1632094e-05
14,625	7	0,35622114	3,8826132	-88,71859	-0,0039674225	-0,0042686397	-0,0045643197
14,634766	7	0,35485154	3,7820528	-87,456551	1,9268482e-05	-0,0003046029	-0,00021978361
14,644531	7	0,34344757	3,7250681	-86,06337	-0,0039105616	-0,0042501763	-0,0044965646
14,654297	7	0,34290934	3,6846266	-86,693352	-1,8232386e-05	-0,00033964304	-0,00030756986
14,664063	7	0,33419228	3,6283488	-87,068245	-0,0036259047	-0,0039679501	-0,0042465311
14,673828	7	0,33904469	3,5781105	-86,859375	-0,0001641472	-0,00057145057	-0,00044699816
14,683594	7	0,33055609	3,5200417	-86,410942	-0,0035632954	-0,0038925144	-0,0041565779
14,693359	7	0,33162004	3,5113995	-85,001945	-0,00010399963	-0,00047923985	-0,00041457461
14,703125	7	0,32883292	3,497395	-86,393562	-0,0035882946	-0,0038806824	-0,0041540815
14,712891	7	0,32118404	3,4314058	-85,647018	-0,00035308744	-0,00071486307	-0,00065261958
14,722656	7	0,32541788	3,3988488	-84,252594	-0,003194151	-0,0035921731	-0,0037704334
14,732422	7	0,3133046	3,3497851	-84,416496	-0,00055067195	-0,0011091944	-0,0010191789
14,742188	7	0,31884754	3,2904603	-84,124298	-0,0028944693	-0,0032143553	-0,0034193676
14,751953	7	0,29881203	3,1974463	-84,789154	-0,0010105286	-0,0014779399	-0,001441249
14,761719	7	0,30749464	3,0852065	-84,570663	-0,0025030912	-0,0028025392	-0,0030407081
14,771484	7	0,29528224	3,032192	-84,435104	-0,0012386577	-0,0017184409	-0,0016755345
14,78125	7	0,29295826	2,9879131	-85,483681	-0,0024236559	-0,00267432	-0,0028892211
14,791016	7	0,2815125	2,8998015	-85,488258	-0,0014122267	-0,0018349534	-0,0018731576
14,800781	7	0,27973408	2,8126729	-83,839088	-0,0023407249	-0,0025617508	-0,002781552
14,810547	7	0,27051741	2,7377927	-83,873238	-0,0012647476	-0,0018102281	-0,0017854875
14,820313	7	0,27844483	2,7240698	-83,271698	-0,0020804424	-0,0023563688	-0,0026046596
14,830078	7	0,26059246	2,7218056	-84,137764	-0,0016711364	-0,0020923754	-0,0021292237
14,839844	7	0,27711695	2,6521525	-83,102547	-0,0018742104	-0,0021217028	-0,0022399118
14,849609	7	0,25026494	2,6002736	-81,813126	-0,0021997127	-0,0025010249	-0,0026727649
14,859375	7	0,27608222	2,5623999	-83,530022	-0,0012264621	-0,0016922993	-0,0017516661
14,869141	7	0,23896106	2,5031867	-83,321541	-0,0027720102	-0,0031613163	-0,003351439
14,878906	7	0,26098466	2,4471066	-82,81868	-0,00071926462	-0,0012892563	-0,0012033156
14,888672	7	0,23114108	2,3565643	-81,710815	-0,003134002	-0,0034453906	-0,0037106322
14,898438	7	0,24486177	2,2955172	-80,939232	-0,00041978952	-0,00091029983	-0,00081892993
14,908203	7	0,22501715	2,2181349	-81,805077	-0,0033726359	-0,0037223091	-0,003957089
14,917969	7	0,22839151	2,0902996	-80,305176	-0,00030809329	-0,00085638766	-0,00079382781
14,927734	7	0,21111287	2,0286591	-78,336212	-0,0033579397	-0,0036815193	-0,0039530192
14,9375	7	0,21788038	1,9762471	-78,987419	-0,00034763617	-0,00083618663	-0,00076670182
14,947266	7	0,19543327	1,9142148	-78,870865	-0,0035008728	-0,0038337912	-0,0041111456
14,957031	7	0,2045884	1,8438929	-77,451469	-0,00025582296	-0,00071979122	-0,00061203731
14,966797	7	0,18296115	1,7546955	-76,736938	-0,0035265668	-0,0038601677	-0,0041505019
14,976563	7	0,20180129	1,7198721	-75,837448	-6,5181812e-05	-0,00040496196	-0,00034014563
14,986328	7	0,17515786	1,7116556	-76,480171	-0,0039137513	-0,0042160563	-0,0044484478
14,996094	7	0,1911483	1,6451385	-75,111465	0,0001227262	-0,00018152499	-0,00013167264
15,005859	7	0,1674182	1,5777178	-72,588905	-0,0039870441	-0,0042963033	-0,0045225485
15,015625	7	0,17769672	1,5040191	-72,916687	0,00021278174	-0,00010994812	3,0687806e-05
15,025391	7	0,15883155	1,4428843	-72,496872	-0,0042074001	-0,0045088604	-0,0047110748
15,035156	7	0,15859582	1,375762	-70,915535	0,0002599736	6,4104097e-06	0,00013126933
15,044922	7	0,14920391	1,2528151	-69,539177	-0,003973865	-0,0042517823	-0,0044910046
15,054688	7	0,14468528	1,1673868	-67,279305	6,3197949e-05	-0,00030848628	-0,00016225502
15,064453	7	0,12968473	1,1081434	-66,850769	-0,0038930944	-0,0043095746	-0,0045256964
15,074219	7	0,12596823	1,005283	-65,477028	-1,7029233e-05	-0,00037334478	-0,00031302677
15,083984	7	0,11220634	0,91813439	-61,454716	-0,0036198467	-0,0039349082	-0,0042046215
15,09375	7	0,11391386	0,82371169	-60,607029	-0,0001475789	-0,00059797103	-0,00043918297
15,103516	7	0,1004117	0,77819741	-58,036633	-0,0035883957	-0,0038991447	-0,0041668341
15,113281	7	0,099530295	0,74681163	-56,888649	-9,6664007e-05	-0,00048203982	-0,00041004649
15,123047	7	0,094304979	0,65913892	-55,304916	-0,003500653	-0,0038273367	-0,004094684
15,132813	7	0,082679316	0,59960699	-51,195492	-0,00040105544	-0,00082084257	-0,00070590159
15,142578	7	0,085324571	0,54688591	-50,825233	-0,0031524084	-0,0034869357	-0,0037054825
15,152344	7	0,066730604	0,47838482	-48,492046	-0,00057904114	-0,0011468141	-0,0010773051
15,162109	7	0,072170794	0,41264305	-44,465492	-0,00287397	-0,0032545365	-0,0034781282
15,171875	7	0,049422756	0,31392771	-41,869061	-0,0010089583	-0,0015199486	-0,0014607819
15,181641	7	0,052094087	0,23776917	-38,123074	-0,0024280413	-0,0027338532	-0,0029688277
15,191406	7	0,040102303	0,19727647	-35,699978	-0,0012014068	-0,0017397031	-0,0017273924
15,201172	7	0,033283681	0,089988947	-31,182133	-0,0024584574	-0,0027257211	-0,0029597045
15,210938	7	0,0171832	-0,0015274622	-26,722626	-0,0013721074	-0,0018364233	-0,0018131915
15,220703	7	0,012337565	-0,075182877	-23,942795	-0,0023015924	-0,0025098985	-0,0028048521
15,230469	7	-0,0070220232	-0,14430703	-19,854605	-0,0014953803	-0,0019250123	-0,0020098127
15,240234	7	-0,0033326447	-0,18886076	-15,693326	-0,0020862853	-0,0024201048	-0,0025929878
15,25	7	-0,027495623	-0,29799622	-12,60247	-0,0017295715	-0,002121899	-0,0021882078
15,259766	7	-0,016066059	-0,36718127	-8,125864	-0,0018428818	-0,0020663661	-0,0022174057
15,269531	7	-0,048685819	-0,41005221	-4,5907125	-0,002263305	-0,002583951	-0,0027128912
15,279297	7	-0,029375255	-0,49002451	-0,83835793	-0,0011607311	-0,0015824047	-0,0016479115
15,289063	7	-0,071067214	-0,54525787	4,4088812	-0,0028322227	-0,0032110058	-0,0034286706
15,298828	7	-0,054240748	-0,61234695	7,9408474	-0,00063132646	-0,0011872848	-0,0011038047
15,308594	7	-0,087413341	-0,68765694	12,742449	-0,003208281	-0,0034848761	-0,0037667751
15,318359	7	-0,080406964	-0,73605824	17,34417	-0,00036477562	-0,00085138599	-0,00078010972
15,328125	7	-0,10227464	-0,81891471	21,870731	-0,0033414911	-0,0037118562	-0,0039867414
15,337891	7	-0,10522865	-0,87824047	27,527288	-0,00037855221	-0,00081471546	-0,00078205246
15,347656	7	-0,12319468	-0,91685671	31,673145	-0,0033814209	-0,0037068585	-0,0039958688
15,357422	7	-0,12393214	-0,98652709	36,824551	-0,0003134046	-0,00079319743	-0,00062229991
15,367188	7	-0,15430719	-1,0580248	43,085945	-0,0035224338	-0,003861048	-0,0041044001
15,376953	7	-0,14911212	-1,1551361	47,463364	-0,00023892833	-0,0006803578	-0,00057028147
15,386719	7	-0,18186122	-1,2034163	53,269173	-0,0035875929	-0,0039125611	-0,0041891504
15,396484	7	-0,16893744	-1,1932967	58,121067	-2,151588e-05	-0,00038731654	-0,00027769222
15,40625	7	-0,20653687	-1,2766631	63,469223	-0,0038693545	-0,0042730626	-0,0044609415
15,416016	7	-0,19738279	-1,3712076	69,771858	0,00015185375	-0,00020137646	-0,00018062361
15,425781	7	-0,22932559	-1,4019378	74,079544	-0,003996267	-0,0043382002	-0,0045736316
15,435547	7	-0,22797376	-1,40179	79,569183	0,00020038584	-0,00011484783	2,3363391e-05
15,445313	7	-0,2559998	-1,4158665	85,461548	-0,0041497969	-0,0044773002	-0,0047320155
15,455078	7	-0,26480132	-1,4982498	90,240349	0,00023811692	-5,132777e-05	7,1129034e-05
15,464844	7	-0,27982897	-1,5390462	96,064209	-0,0039086509	-0,0042292899	-0,0045079729
15,474609	7	-0,29435024	-1,520841	100,33004	7,3082774e-05	-0,00026302473	-0,0002286442
15,484375	7	-0,31951612	-1,5213448	103,15144	-0,003870876	-0,0042119133	-0,0044470155
15,494141	7	-0,33431119	-1,5292361	105,68121	-5,9039739e-05	-0,00037987609	-0,00031754031
15,503906	7	-0,36161804	-1,5433738	103,71398	-0,0036052566	-0,0039803637	-0,0041940315
15,513672	7	-0,37985528	-1,5523202	103,84765	-0,00020061052	-0,00054635009	-0,00049939385
15,523438	7	-0,41204005	-1,5280846	104,02417	-0,0035322388	-0,0039017778	-0,0041444926
15,533203	7	-0,43651021	-1,5326476	103,70331	-0,00012573451	-0,0004988201	-0,0004171113
15,542969	7	-0,46756589	-1,556232	104,1827	-0,0034623323	-0,0037648804	-0,0041048466
15,552734	7	-0,511042	-1,5330049	104,97311	-0,00043788314	-0,00087798393	-0,00080085383
15,5625	7	-0,53718323	-1,5331172	104,94193	-0,0031042458	-0,0034201527	-0,0036642659
15,572266	7	-0,59061348	-1,5548716	104,14375	-0,00061099266	-0,0011879851	-0,0011375077
15,582031	7	-0,61901295	-1,5695571	102,32146	-0,0028529686	-0,0031664667	-0,0033827017
15,591797	7	-0,67916012	-1,5867636	98,456459	-0,0010488036	-0,0016006681	-0,0015546782
15,601563	7	-0,71580619	-1,6183838	88,891823	-0,002390661	-0,0027048071	-0,0029239571
15,611328	7	-0,76764995	-1,8193717	74,135643	-0,0011954556	-0,0017214037	-0,0016940365
15,621094	7	-0,81357366	-2,0805216	58,787483	-0,0024410791	-0,0026889537	-0,0029410277
15,630859	7	-0,86702323	-2,3368123	42,051895	-0,0014054819	-0,0018831666	-0,0018835659
15,640625	7	-0,90653723	-2,6482136	26,403889	-0,0022675118	-0,0024749783	-0,0027237358
15,650391	7	-0,95212877	-2,9193821	13,19468	-0,0014785153	-0,001944658	-0,0019931437
15,660156	7	-0,96680391	-3,176398	3,1595304	-0,0020730088	-0,002383214	-0,0025010896
15,669922	7	-1,0037483	-3,3631854	-3,4435651	-0,001846159	-0,0022486467	-0,0023148025
15,679688	7	-0,99088758	-3,4186873	-6,4004211	-0,0017011286	-0,0020084898	-0,0020913135
15,689453	7	-1,0183967	-3,4262364	-9,1481209	-0,0023274426	-0,0026010377	-0,0027580077
15,699219	7	-0,9874261	-3,4213369	-9,4362345	-0,001052171	-0,0015611366	-0,0015583303
15,708984	7	-1,018622	-3,4113755	-10,662563	-0,0029068887	-0,0033230113	-0,0035364728
15,71875	7	-0,99326789	-3,4013956	-11,103898	-0,00058992184	-0,0011219084	-0,0010437705
15,728516	7	-1,0154443	-3,3797734	-10,572318	-0,0032352153	-0,0035447581	-0,0037937497
15,738281	7	-0,99758679	-3,4059792	-10,948609	-0,00038318476	-0,00087375467	-0,00077498768
15,748047	7	-1,0094732	-3,4131811	-10,091252	-0,0033675027	-0,0036950062	-0,0040211976
15,757813	7	-1,0009278	-3,3834758	-9,4010305	-0,00033539173	-0,00084746815	-0,00066307833
15,767578	7	-1,0104157	-3,3832581	-10,430105	-0,0034041679	-0,003756206	-0,0039665997
15,777344	7	-0,99898344	-3,4052398	-9,2194233	-0,00036786805	-0,00085587392	-0,00066585327
15,787109	7	-1,0261667	-3,5330386	-11,101719	-0,0035402046	-0,003891564	-0,0041342033
15,796875	7	-1,0225071	-3,6665277	-14,811829	-0,00019803432	-0,00063711015	-0,00053614407
15,806641	7	-1,056828	-3,7610385	-18,798988	-0,003608888	-0,0039371308	-0,0041983211
15,816406	7	-1,0455774	-3,907161	-24,331547	2,4698384e-05	-0,00038805944	-0,00025846763
15,826172	7	-1,0794097	-4,038723	-27,125292	-0,0038504037	-0,0041846489	-0,0044476562
15,835938	7	-1,0675462	-4,098433	-30,500013	0,00023550907	-0,00012742533	-5,6299396e-05
15,845703	7	-1,0886916	-4,1496143	-32,584145	-0,0040803673	-0,0043533132	-0,0046047354
15,855469	7	-1,0779588	-4,1532826	-32,930653	0,0002045212	-9,7380471e-05	3,5060366e-05
15,865234	7	-1,0883949	-4,1651673	-34,339035	-0,004156142	-0,0044426625	-0,0046577868
15,875	7	-1,0845948	-4,1644249	-34,536907	0,00025088477	-0,00014427849	-5,98513e-06
15,884766	7	-1,0834422	-4,1199756	-34,024883	-0,0039159996	-0,0042083417	-0,0044338908
15,894531	7	-1,0795687	-4,1226516	-34,821556	1,508306e-05	-0,00034578383	-0,00024681824
15,904297	7	-1,0872313	-4,1513095	-34,233482	-0,0039131776	-0,0041999044	-0,0044166329
15,914063	7	-1,0813999	-4,1536121	-34,107639	-4,7125213e-05	-0,00042907492	-0,0003232935
15,923828	7	-1,0876532	-4,1264081	-34,599266	-0,0036063637	-0,0039217565	-0,0042215567
15,933594	7	-1,0834152	-4,1168237	-34,136921	-0,00021775042	-0,00061504537	-0,00049323577
15,943359	7	-1,0917681	-4,1800656	-35,402645	-0,003556771	-0,0039133583	-0,0041422173
15,953125	7	-1,093217	-4,2662868	-34,900402	-0,00020815685	-0,00066996389	-0,0004795423
15,962891	7	-1,0965022	-4,3142762	-36,399422	-0,0034308115	-0,0036959478	-0,003989181
15,972656	7	-1,1119387	-4,3891654	-39,227531	-0,00044638955	-0,00093182019	-0,00078357413
15,982422	7	-1,1068866	-4,4564028	-40,840378	-0,003066625	-0,003398886	-0,0036466792
15,992188	7	-1,1234016	-4,4962225	-42,431038	-0,00067828369	-0,0012350095	-0,001145635
16,001953	7	-1,1133511	-4,5437469	-43,352264	-0,0027887032	-0,0030747012	-0,003332305
16,011719	7	-1,1299887	-4,534575	-43,781586	-0,0011003969	-0,0016155156	-0,0015544551
16,021484	7	-1,1202682	-4,5447259	-45,588444	-0,0023486675	-0,0026709032	-0,0028966591
16,03125	7	-1,1229359	-4,5635071	-45,374763	-0,0011821953	-0,0017106686	-0,0017083832
16,041016	7	-1,1188393	-4,5442286	-44,874138	-0,0023134223	-0,0026102744	-0,0028132091
16,050781	7	-1,1244265	-4,5394135	-45,720207	-0,0015591778	-0,0019107549	-0,0019604184
16,060547	7	-1,119244	-4,524653	-44,959076	-0,0023011891	-0,0025256013	-0,0027072525
16,070313	7	-1,1283662	-4,5411596	-45,375656	-0,0016103669	-0,0019788379	-0,0019924813
16,080078	7	-1,1151843	-4,5494604	-45,359283	-0,0019377685	-0,0022610947	-0,0024125993
16,089844	8	-1,1346116	-4,5222259	-44,877884	-0,0019279845	-0,0022884544	-0,0023779299
16,099609	8	-1,1113619	-4,5285964	-47,049019	-0,0016838788	-0,0019963523	-0,0020388202
16,109375	8	-1,1399225	-4,5588398	-46,300068	-0,0024197428	-0,0026915604	-0,0028194166
16,119141	8	-1,1082447	-4,5586929	-45,275131	-0,00094770174	-0,0014723042	-0,0013852423
16,128906	8	-1,1392643	-4,5580664	-46,368801	-0,0029919655	-0,0033803585	-0,0035585586
16,138672	8	-1,1189717	-4,5666084	-45,925396	-0,00056731288	-0,0010998495	-0,001014312
16,148438	8	-1,1400424	-4,598671	-46,205631	-0,0032251989	-0,0035582692	-0,003809595
16,158203	8	-1,1268032	-4,6289415	-45,808609	-0,00034991076	-0,00088430883	-0,00072895479
16,167969	8	-1,1372063	-4,6125345	-45,652481	-0,0034088753	-0,0037554968	-0,003982394
16,177734	8	-1,1308879	-4,6243305	-47,011135	-0,00034173048	-0,00077793252	-0,00071822194
16,1875	8	-1,1393087	-4,651072	-47,493092	-0,003309835	-0,0037241809	-0,0039145499
16,197266	8	-1,1266378	-4,6521392	-47,476383	-0,00025793671	-0,00080349221	-0,00063110108
16,207031	8	-1,1439233	-4,6502433	-48,230869	-0,0036186052	-0,0039376919	-0,0042004418
16,216797	8	-1,1271729	-4,6041365	-48,550274	-0,00017796803	-0,00065753597	-0,00053353282
16,226563	8	-1,1471986	-4,6088691	-49,381367	-0,0036593929	-0,003973973	-0,0042527067
16,236328	8	-1,1237835	-4,6519794	-48,969482	3,302499e-05	-0,00036732724	-0,00025366031
16,246094	8	-1,1464537	-4,6308208	-47,645645	-0,0040633571	-0,0043619517	-0,0045785229
16,255859	8	-1,1245047	-4,6064858	-48,84811	0,00025608781	-7,8918638e-05	-1,8521823e-05
16,265625	8	-1,1403856	-4,5913081	-48,666225	-0,0040331334	-0,0043982118	-0,0046272231
16,275391	8	-1,1280204	-4,6084027	-48,70182	0,00023783999	-5,1558491e-05	2,9314106e-05
16,285156	8	-1,1364032	-4,6346889	-48,737022	-0,0041200831	-0,0044818157	-0,0047102286
16,294922	8	-1,1345882	-4,6016893	-48,803295	0,00018851497	-0,00010724754	-3,599358e-05
16,304688	8	-1,1328802	-4,5910668	-50,673187	-0,0038422556	-0,0041425973	-0,0044255876
16,314453	8	-1,127924	-4,6153913	-49,663895	3,9467268e-05	-0,00033190101	-0,00025563335
16,324219	8	-1,1362712	-4,6065373	-48,222374	-0,0038856084	-0,0041614468	-0,0043708393
16,333984	8	-1,1300659	-4,5894146	-48,865211	-6,0031161e-05	-0,00041473127	-0,00027172675
16,34375	8	-1,1372215	-4,5941243	-48,520435	-0,0036875017	-0,0039717723	-0,0042553055
16,353516	8	-1,1295094	-4,6089149	-48,171803	-0,00022799672	-0,00060797465	-0,00049587572
16,363281	8	-1,134742	-4,6280923	-48,618614	-0,0034895418	-0,0038998001	-0,0041353116
16,373047	8	-1,1319534	-4,5917554	-47,856087	-0,00021945787	-0,00064850022	-0,00053525122
16,382813	8	-1,1259421	-4,5685134	-49,300064	-0,0033689917	-0,0036927946	-0,0039496371
16,392578	8	-1,1346915	-4,5736899	-48,773682	-0,00050803117	-0,00093956303	-0,00086543633
16,402344	8	-1,1211762	-4,5638728	-47,746784	-0,0029573133	-0,003301762	-0,0035636404
16,412109	8	-1,1328295	-4,5721927	-48,360229	-0,00072593661	-0,0013490849	-0,0013125156
16,421875	8	-1,1193743	-4,5471315	-47,101601	-0,002668249	-0,0030338743	-0,0032877207
16,431641	8	-1,129972	-4,5217996	-48,683155	-0,0011774106	-0,0016344185	-0,0016403378
16,441406	8	-1,1204362	-4,5112162	-47,776291	-0,0024107923	-0,0026528286	-0,0029154881
16,451172	8	-1,1173137	-4,4570117	-46,749283	-0,001239781	-0,0017774996	-0,0017669892
16,460938	8	-1,1113853	-4,4130225	-48,00914	-0,0023082094	-0,0026319118	-0,0028129984
16,470703	8	-1,1137651	-4,3772006	-46,877079	-0,0014821636	-0,0019193557	-0,0018908454
16,480469	8	-1,1046507	-4,3420749	-45,996307	-0,0022779584	-0,0024814494	-0,002688789
16,490234	8	-1,1128389	-4,3068757	-46,394897	-0,0017068696	-0,0020771455	-0,0020947463
16,5	8	-1,0942804	-4,2432623	-45,575539	-0,0018849472	-0,0022461996	-0,0023459026
16,509766	8	-1,1110015	-4,1884727	-47,007389	-0,0019572577	-0,0023127042	-0,0024462771
16,519531	8	-1,0834705	-4,1745677	-45,105087	-0,0015926758	-0,001895247	-0,001950797
16,529297	8	-1,1105394	-4,144917	-43,638813	-0,0024772072	-0,0027675307	-0,0029048901
16,539063	8	-1,0763268	-4,110157	-45,039429	-0,00082733727	-0,0013783717	-0,001336
16,548828	8	-1,1050491	-4,0890641	-45,387894	-0,0030669025	-0,003389868	-0,0036742371
16,558594	8	-1,079731	-4,0736089	-45,942104	-0,00051872339	-0,0011024047	-0,0009861571
16,568359	8	-1,0970268	-4,0655484	-45,798328	-0,0032404652	-0,0036694454	-0,0038232058
16,578125	8	-1,0823966	-3,9987087	-44,625252	-0,0003533808	-0,00087886996	-0,00078251399
16,587891	8	-1,0888824	-3,9582398	-45,427849	-0,0033904489	-0,0037392091	-0,0039980062
16,597656	8	-1,0751983	-3,9590666	-43,327232	-0,00034347569	-0,00083883625	-0,00073486171
16,607422	8	-1,0825478	-3,8986688	-41,947124	-0,0033484395	-0,0036593243	-0,0039279968
16,617188	8	-1,0607814	-3,8367097	-43,193958	-0,00025825066	-0,00070479116	-0,00064994773
16,626953	8	-1,076548	-3,7601469	-42,700489	-0,0035929638	-0,0039548408	-0,0041966368
16,636719	8	-1,0535293	-3,7095008	-42,306091	-0,00019336534	-0,00061153696	-0,0005525045
16,646484	8	-1,0701805	-3,6991012	-40,88765	-0,0037103405	-0,0040339204	-0,0043247691
16,65625	8	-1,0434746	-3,6304319	-38,264561	-4,292815e-06	-0,00032221881	-0,0002091533
16,666016	8	-1,0596992	-3,5474849	-38,806198	-0,0040346207	-0,004342922	-0,0045908005
16,675781	8	-1,0365756	-3,4964259	-37,012138	0,00024697496	-8,3060513e-05	1,4879697e-05
16,685547	8	-1,0474648	-3,4717414	-35,698524	-0,0040385779	-0,0043995157	-0,0046078903
16,695313	8	-1,0309904	-3,4484706	-35,088715	0,00018787221	-0,00011742199	1,4105171e-06
16,705078	8	-1,0361344	-3,3913124	-32,729767	-0,0041131242	-0,0044104182	-0,0046560266
16,714844	8	-1,0298581	-3,3352258	-32,03664	0,00017496801	-0,00017689087	-7,1470131e-05
16,724609	8	-1,024563	-3,3211701	-30,09025	-0,0037204169	-0,0040758979	-0,0043263296
16,734375	8	-1,0126317	-3,2610688	-26,995483	-4,7225767e-05	-0,00043142342	-0,00027069642
16,744141	8	-1,0145483	-3,1881695	-26,749502	-0,0038487252	-0,0041448399	-0,004386228
16,753906	8	-1,0034254	-3,1406162	-24,203695	-9,0397516e-05	-0,00043836323	-0,0003538967
16,763672	8	-1,0037587	-3,0850167	-21,137875	-0,0036581622	-0,0039952127	-0,0042079082
16,773438	8	-0,99019444	-3,0448024	-19,31319	-0,00021607739	-0,00063330715	-0,00049592671
16,783203	8	-0,98783082	-2,9532583	-15,114862	-0,0034796414	-0,0038389254	-0,0040911785
16,792969	8	-0,97973287	-2,8715458	-12,837276	-0,00024589745	-0,00061895192	-0,00051303627
16,802734	8	-0,96513182	-2,8409154	-9,7245169	-0,0033932095	-0,0037311751	-0,0039299186
16,8125	8	-0,96709019	-2,7630627	-4,1760316	-0,00051328825	-0,0010291708	-0,00087257731
16,822266	8	-0,94662964	-2,6942894	-2,2519939	-0,0028372579	-0,0031937463	-0,0034327297
16,832031	8	-0,95146173	-2,6205516	1,2335367	-0,00082632445	-0,0013979115	-0,0012987491
16,841797	8	-0,93058234	-2,5704999	5,2469597	-0,0026030703	-0,0028965811	-0,003130673
16,851563	8	-0,93451792	-2,5485973	9,1607494	-0,0012088517	-0,0016983984	-0,0016719254
16,861328	8	-0,91992104	-2,4707987	13,888087	-0,0023896703	-0,0026521757	-0,0028242222
16,871094	8	-0,91395199	-2,3687842	16,785431	-0,00129651	-0,0017866876	-0,0018049413
16,880859	8	-0,90024644	-2,3099473	20,884405	-0,0023191061	-0,002647006	-0,0028289398
16,890625	8	-0,89519012	-2,2726319	26,605	-0,0014614713	-0,0019285233	-0,0019418425
16,900391	8	-0,87968576	-2,2268584	29,735081	-0,0021887587	-0,0024381946	-0,0026386157
16,910156	8	-0,88309455	-2,1421368	34,48164	-0,0017312564	-0,0021501651	-0,0021815724
16,919922	8	-0,85672802	-2,0563438	39,89473	-0,001851329	-0,0022610975	-0,0023204798
16,929688	8	-0,86944997	-2,0376873	44,766796	-0,0020260364	-0,0024145513	-0,0025697544
16,939453	8	-0,83204037	-2,0039582	48,999767	-0,0015007743	-0,0018415629	-0,0018346859
16,949219	8	-0,85047007	-1,9333797	52,837841	-0,0025770795	-0,0029041613	-0,0031432274
16,958984	8	-0,80519724	-1,8938314	56,882332	-0,00075779122	-0,0012974062	-0,0012246533
16,96875	8	-0,82113969	-1,853006	61,96579	-0,0031445031	-0,0034987419	-0,0037306463
16,978516	8	-0,78683585	-1,8229759	66,606461	-0,00047433277	-0,0010107683	-0,00086529047
16,988281	8	-0,79058415	-1,7591758	71,859222	-0,0033780469	-0,0037391463	-0,0039809481
16,998047	8	-0,76252526	-1,6964624	77,485725	-0,00035570542	-0,00087030861	-0,00074185489
17,007813	8	-0,7553755	-1,6783767	83,440285	-0,0033614011	-0,0037317502	-0,0039441623
17,017578	8	-0,72801441	-1,6273143	89,607521	-0,00035098506	-0,00077060575	-0,00073094573
17,027344	8	-0,71812183	-1,5813092	94,893036	-0,0033893969	-0,003717216	-0,0040060603
17,037109	8	-0,68162912	-1,5621139	100,78278	-0,00024553257	-0,00070564082	-0,00059483334
17,046875	8	-0,67929518	-1,5403342	105,10638	-0,0036163148	-0,0039966376	-0,0042569712
17,056641	8	-0,64051241	-1,562953	105,0163	-0,00017829901	-0,00058670668	-0,00052107411
17,066406	8	-0,6366384	-1,5643353	104,1461	-0,003766878	-0,0040926975	-0,0043222471
17,076172	8	-0,58956885	-1,5203428	104,59274	9,9096942e-05	-0,00032930585	-0,00017267776
17,085938	8	-0,57893407	-1,517984	104,26579	-0,0041069416	-0,0043692966	-0,0046711108
17,095703	8	-0,53026706	-1,5491526	104,83598	0,00024603651	-0,00013027158	-1,4698016e-05
17,105469	8	-0,50679201	-1,5551112	104,30434	-0,0040432345	-0,0044149677	-0,0045995088
17,115234	8	-0,45789912	-1,5311887	104,03758	0,0002489482	-0,00012947657	-1,7697967e-05
17,125	8	-0,42641735	-1,4932373	104,13626	-0,0040784152	-0,0044201193	-0,0046412973
17,134766	8	-0,37811017	-1,5254965	103,03739	0,00010776464	-0,00024065713	-0,00015354104
17,144531	8	-0,33316121	-1,5119164	100,22823	-0,0037488188	-0,0040962398	-0,0043467134
17,154297	8	-0,27619594	-1,4310362	89,113998	-8,2366751e-06	-0,00036650131	-0,00026665555
17,164063	8	-0,2315072	-1,2981341	70,756615	-0,0038634397	-0,0041459412	-0,0043911561
17,173828	8	-0,1678203	-0,99792677	51,597321	-6,2915933e-05	-0,00043249325	-0,00030110817
17,183594	8	-0,12372822	-0,64509612	31,381287	-0,0036795046	-0,0039981767	-0,0042710821
17,193359	8	-0,067894682	-0,27115765	13,369247	-0,00022496679	-0,00064469187	-0,00057422672
17,203125	8	-0,027242154	0,10000309	-2,8191693	-0,003523726	-0,003895246	-0,0041277069
17,212891	8	0,0072608888	0,35971609	-15,584807	-0,00022286004	-0,0006580787	-0,00054024695
17,222656	8	0,036724284	0,54085767	-22,316816	-0,0032962486	-0,0035834294	-0,0038674718
17,232422	8	0,038027614	0,6481005	-27,038343	-0,00064809201	-0,0011162526	-0,0010524024
17,242188	8	0,056785867	0,68351126	-29,753353	-0,0028469216	-0,0031698321	-0,0034737089
17,251953	8	0,041410848	0,68593639	-29,155556	-0,00077274116	-0,0013811192	-0,0013419209
17,261719	8	0,053982586	0,64863944	-30,089245	-0,0026260857	-0,0029522823	-0,0031511604
17,271484	8	0,041827038	0,62756956	-30,493698	-0,0012483731	-0,0017491331	-0,0017115285
17,28125	8	0,04588984	0,65607643	-30,278564	-0,0023498472	-0,0026437375	-0,0028257167
17,291016	8	0,045574307	0,64786524	-30,576233	-0,0012613656	-0,0017385021	-0,0017518665
17,300781	8	0,05052112	0,62901407	-29,260666	-0,0023204177	-0,0025764818	-0,0028326982
17,310547	8	0,046326369	0,62710661	-30,257944	-0,0015667456	-0,0019397167	-0,0019621113
17,320313	8	0,060628578	0,66461813	-30,459501	-0,0021594972	-0,0023786137	-0,0025649855
17,330078	8	0,059020147	0,88065946	-32,601246	-0,0017877348	-0,0021168657	-0,0021735299
17,339844	8	0,097137988	1,0488337	-38,398224	-0,0017955495	-0,0022231266	-0,0023403675
17,349609	8	0,09319827	1,2374589	-42,944962	-0,0021201959	-0,002505989	-0,002636893
17,359375	8	0,13822861	1,4690872	-47,554001	-0,0013616887	-0,0017496236	-0,0017799236
17,369141	8	0,12708694	1,6438756	-51,754677	-0,0026552768	-0,0029860679	-0,0031897016
17,378906	8	0,17104812	1,7846475	-54,11731	-0,00069205323	-0,0011991815	-0,0012123961
17,388672	8	0,15235923	1,856838	-56,942402	-0,0031781532	-0,0035356954	-0,0037745631
17,398438	8	0,17495759	1,8761616	-58,24065	-0,00044141911	-0,00093660213	-0,00092533824
17,408203	8	0,15949704	1,8794864	-58,906563	-0,0032912625	-0,0036751011	-0,0039987476
17,417969	8	0,17056309	1,8468171	-60,180332	-0,00038898818	-0,00087094569	-0,00073901546
17,427734	8	0,16061626	1,8496625	-59,319176	-0,0033438352	-0,0037409293	-0,0039684945
17,4375	8	0,17024495	1,8810126	-60,337688	-0,00033954473	-0,00082654192	-0,00072224654
17,447266	8	0,15881591	1,869607	-59,421993	-0,0033696129	-0,0037325108	-0,0040311138
17,457031	8	0,17778642	1,8541267	-59,386063	-0,00022020657	-0,00068220985	-0,00059623021
17,466797	8	0,16325735	1,8898789	-60,540195	-0,0036196816	-0,0039527435	-0,0042405762
17,476563	8	0,18982671	2,028002	-60,77718	-0,00012056407	-0,00053792878	-0,00046209025
17,486328	8	0,18203698	2,2207613	-62,966705	-0,0038103822	-0,0041232556	-0,0044224896
17,496094	8	0,21694161	2,3675573	-65,797829	0,00010364834	-0,00023803797	-0,0001742068
17,505859	8	0,2135662	2,5176549	-67,890671	-0,004090915	-0,0044157594	-0,0047025546
17,515625	8	0,242761	2,6722553	-70,099197	0,00027989663	-6,812119e-05	2,2961467e-06
17,525391	8	0,24143316	2,7882853	-72,178406	-0,004016595	-0,0043726726	-0,0045952625
17,535156	8	0,25631273	2,8767328	-72,417694	0,00015154801	-0,00014997361	-7,4641139e-06
17,544922	8	0,25457805	2,8693802	-74,084457	-0,0040186672	-0,0043628067	-0,0046274993
17,554688	8	0,2551747	2,8502617	-74,393639	5,3538824e-05	-0,00031176157	-0,00016369268
17,564453	8	0,25525188	2,8937192	-74,203979	-0,0037426634	-0,0040787975	-0,0043132179
17,574219	8	0,26081359	2,8818839	-75,339005	-4,4328917e-05	-0,00035301931	-0,00025447027
17,583984	8	0,25362051	2,8609285	-74,071663	-0,0038058832	-0,0040989867	-0,0043661431
17,59375	8	0,26140922	2,85851	-75,25927	-8,7776862e-05	-0,00045383227	-0,0003495242
17,603516	8	0,25392824	2,8714764	-75,265305	-0,0036574008	-0,0039948942	-0,0042390185
17,613281	8	0,26322937	2,9231732	-74,970039	-0,00020295149	-0,00061536074	-0,00050051225
17,623047	8	0,26655996	2,9917951	-76,603554	-0,0034706993	-0,0038262364	-0,0040915706
17,632813	8	0,27565563	3,1064367	-76,653343	-0,00028189272	-0,00068723381	-0,00064671499
17,642578	8	0,29802972	3,2860155	-77,522659	-0,0032384612	-0,0035143199	-0,0037812651
17,652344	8	0,29542828	3,4333158	-79,827904	-0,00069957058	-0,0011955911	-0,0011101326
17,662109	8	0,32022858	3,5415826	-80,990356	-0,0027866205	-0,0031731292	-0,003363746
17,671875	8	0,31657881	3,6095598	-81,682877	-0,00086915831	-0,0014422444	-0,0013283385
17,681641	8	0,33450836	3,6601458	-82,372093	-0,0025393539	-0,0028187656	-0,0030912855
17,691406	8	0,32578713	3,7209761	-83,027557	-0,0013831126	-0,001774763	-0,0018100775
17,701172	8	0,3293336	3,7086239	-84,388611	-0,0023796307	-0,0026631032	-0,0029096219
17,710938	8	0,32837921	3,6741514	-83,575729	-0,001293859	-0,0018098361	-0,0018050021
17,720703	8	0,33346736	3,6912963	-83,14563	-0,0022445158	-0,0025221864	-0,0026896007
17,730469	8	0,32803184	3,6943445	-84,348259	-0,0015615507	-0,0019773967	-0,0020145543
17,740234	8	0,33648396	3,6975687	-83,006546	-0,0021005734	-0,0024475853	-0,0025870164
17,75	8	0,3222459	3,6605208	-84,337654	-0,0017725686	-0,0021457914	-0,002219633
17,759766	8	0,3428092	3,6504054	-82,844887	-0,0017205654	-0,0020876094	-0,0021602975
17,769531	8	0,32085234	3,7450354	-83,800766	-0,0022428303	-0,0025913892	-0,0027311775
17,779297	8	0,35583729	3,8489454	-85,768166	-0,0013665963	-0,0017068087	-0,0017405845
17,789063	8	0,33356434	3,9577703	-85,737869	-0,0027410446	-0,003048236	-0,0032112321
17,798828	8	0,3745032	4,0631065	-86,051804	-0,00062326255	-0,0011568059	-0,0010655128
17,808594	8	0,35913652	4,1594515	-87,028015	-0,0032143241	-0,0035520457	-0,0037977365
17,818359	8	0,38296992	4,2543502	-86,740021	-0,0004481448	-0,00096271036	-0,00081107242
17,828125	8	0,37230229	4,2899532	-88,849129	-0,0033061786	-0,0036143002	-0,0039291871
17,837891	8	0,38474107	4,3023653	-88,326546	-0,00032726477	-0,00085060706	-0,00077015552
17,847656	8	0,37588841	4,33146	-88,276474	-0,0034465196	-0,0037873255	-0,0040676715
17,857422	8	0,3861711	4,3141227	-89,251785	-0,00025132898	-0,00070049433	-0,00065853889
17,867188	8	0,37285513	4,2890778	-88,534073	-0,0034105848	-0,0037002051	-0,0039805989
17,876953	8	0,39083368	4,2946305	-88,994415	-0,00022678156	-0,00065054902	-0,00051455875
17,886719	8	0,3720457	4,2986889	-88,853874	-0,0036965606	-0,0040400838	-0,0042838538
17,896484	8	0,39071894	4,3328943	-87,550041	-5,6685967e-05	-0,00053574773	-0,00035905885
17,90625	8	0,36848152	4,3184376	-88,800903	-0,0038134845	-0,004177779	-0,0044263601
17,916016	8	0,39211357	4,2784944	-89,022682	0,00017941667	-8,3921477e-05	-5,6905265e-07
17,925781	8	0,3733986	4,3219056	-88,274689	-0,0041720141	-0,0044319928	-0,004714658
17,935547	8	0,39183295	4,3897915	-89,402718	0,00027617687	-2,0742482e-05	6,8005756e-05
17,945313	8	0,38777536	4,4775476	-89,725197	-0,0039831013	-0,0043057357	-0,0045890519
17,955078	8	0,40435517	4,5267267	-89,700226	0,00023700137	-0,0001357017	-9,7075099e-06
17,964844	8	0,40415382	4,5681686	-89,92469	-0,0040073097	-0,0043448787	-0,004595615
17,974609	8	0,40838665	4,6611071	-90,092659	6,8861991e-05	-0,00028604694	-0,0002211918
17,984375	8	0,41069186	4,7100091	-92,039268	-0,0037319979	-0,0040521245	-0,0042737396
17,994141	8	0,41897708	4,720808	-92,244133	-4,4368062e-05	-0,00035649509	-0,00028481847
18,003906	8	0,41293764	4,7210207	-91,884438	-0,0037722122	-0,0040801791	-0,0043288297
18,013672	8	0,41939431	4,7205162	-92,058556	-0,00014720528	-0,00048646214	-0,00029728306
18,023438	8	0,41201031	4,7350488	-91,674164	-0,0036280046	-0,0039364025	-0,0041998471
18,033203	8	0,4174667	4,7168722	-92,155052	-0,00021997374	-0,00061653124	-0,00052162126
18,042969	8	0,41435415	4,6982431	-92,062515	-0,0034636841	-0,0038318511	-0,0040552747
18,052734	8	0,41110283	4,720161	-91,595985	-0,00031182004	-0,00075764424	-0,00071368052
18,0625	8	0,42294288	4,7154784	-92,872322	-0,0031706579	-0,0035091268	-0,0037227049
18,072266	8	0,40838456	4,6909566	-92,918541	-0,00070853514	-0,001176637	-0,0011455824
18,082031	8	0,42337155	4,6966686	-92,044189	-0,0027362343	-0,0031052516	-0,0033129468
18,091797	9	0,4127937	4,6892567	-91,640068	-0,00093737809	-0,001519867	-0,0014282714
18,101563	9	0,4246577	4,722827	-91,891754	-0,0024988498	-0,0028397171	-0,0030443324
18,111328	9	0,41674799	4,7225304	-93,404861	-0,0013155179	-0,001805898	-0,0017987391
18,121094	9	0,41868186	4,6983986	-92,532303	-0,0023741063	-0,0026458479	-0,0028673192
18,130859	9	0,41802579	4,7213211	-91,514793	-0,0013061044	-0,0018292753	-0,0017503605
18,140625	9	0,42510623	4,7390394	-91,741096	-0,0021721651	-0,0024729026	-0,0026133016
18,150391	9	0,42014635	4,7718859	-92,021065	-0,0015323176	-0,0019776574	-0,0019666511
18,160156	9	0,43139601	4,7792177	-92,567726	-0,0021587966	-0,0023797245	-0,0025576032
18,169922	9	0,41644657	4,7665639	-91,904663	-0,0018554793	-0,0021907771	-0,0022729654
18,179688	9	0,43675637	4,7936869	-91,107933	-0,0016037371	-0,0021030556	-0,0021267165
18,189453	9	0,4096446	4,7946739	-93,430786	-0,0022687144	-0,0026141822	-0,0028048994
18,199219	9	0,43852651	4,7759295	-93,231354	-0,0013278872	-0,001668684	-0,0016741331
18,208984	9	0,4076367	4,7790294	-92,24044	-0,002796375	-0,0031194396	-0,0033289045
18,21875	9	0,43780679	4,7848725	-93,35965	-0,00056079001	-0,0010436556	-0,0010272424
18,228516	9	0,41378772	4,7923532	-92,896461	-0,0032463446	-0,0036263301	-0,0038609651
18,238281	9	0,43042386	4,7774053	-93,560081	-0,00039457562	-0,00095307908	-0,00080747978
18,248047	9	0,41707659	4,7637405	-93,19268	-0,0033247329	-0,0036692757	-0,0039427597
18,257813	9	0,42712873	4,7835531	-91,333405	-0,00031994059	-0,00073817	-0,00063460955
18,267578	9	0,41637355	4,7729673	-93,130653	-0,0033721342	-0,0037669106	-0,0039738971
18,277344	9	0,42673862	4,7472453	-92,968109	-0,00036419858	-0,00085475913	-0,00078399095
18,287109	9	0,41287398	4,7681298	-92,548615	-0,0034334091	-0,0036959322	-0,0039746943
18,296875	9	0,43204689	4,7717972	-92,427582	-0,00015469603	-0,00057335384	-0,00047617353
18,306641	9	0,41238689	4,7913518	-92,000885	-0,003666115	-0,0039991625	-0,0042876964
18,316406	9	0,43321514	4,7734756	-92,826393	-6,9252128e-05	-0,00047448769	-0,00039494532
18,326172	9	0,40908241	4,7292476	-92,016754	-0,0038716572	-0,0042033652	-0,0044582589
18,335938	9	0,4313063	4,7561169	-91,684219	0,00017587532	-0,00013648845	-6,3535845e-05
18,345703	9	0,41285312	4,7822719	-93,98494	-0,0041332822	-0,0044012885	-0,0046906271
18,355469	9	0,42523348	4,7830687	-94,04026	0,00025281144	-7,6561446e-05	6,5645145e-05
18,365234	9	0,41663116	4,7567816	-93,097626	-0,0039898334	-0,004346299	-0,0045781019
18,375	9	0,42416012	4,7290492	-93,238564	0,00017475628	-0,00013717377	-4,5260094e-06
18,384766	9	0,42008793	4,7614613	-92,44278	-0,0039894111	-0,0042964481	-0,0045252964
18,394531	9	0,41952366	4,7718883	-92,870537	8,5082138e-06	-0,00037879095	-0,00025082432
18,404297	9	0,41597092	4,7294927	-92,555374	-0,0036650226	-0,0040059816	-0,0042830915
18,414063	9	0,42062306	4,7107449	-91,141853	-4,970163e-05	-0,00042809854	-0,0003154196
18,423828	9	0,41303569	4,6960468	-92,542809	-0,0037131316	-0,0040944004	-0,00430605
18,433594	9	0,41794336	4,6653142	-92,922562	-0,00012211836	-0,00045574107	-0,00037094302
18,443359	9	0,40824896	4,6340218	-92,912781	-0,0036269522	-0,0039526876	-0,0041919905
18,453125	9	0,40940368	4,584796	-92,527496	-0,00023470333	-0,00063592731	-0,00056843017
18,462891	9	0,40494657	4,5514641	-92,088615	-0,003393888	-0,003764237	-0,0039955992
18,472656	9	0,39678866	4,4948516	-92,031395	-0,00033422455	-0,00085454085	-0,00072410441
18,482422	9	0,40351129	4,409493	-92,29599	-0,0031126572	-0,0034660376	-0,0036778995
18,492188	9	0,38763666	4,3885479	-91,146988	-0,00074574957	-0,0012785867	-0,0011505405
18,501953	9	0,39990431	4,3629775	-92,739555	-0,002656816	-0,0030200041	-0,0032057192
18,511719	9	0,38524276	4,339499	-92,075035	-0,0009121598	-0,0015099435	-0,0014330995
18,521484	9	0,39555049	4,291851	-92,487373	-0,0025273995	-0,0027966187	-0,0030272929
18,53125	9	0,38540864	4,2278709	-92,272072	-0,0012991226	-0,0017796126	-0,0017459798
18,541016	9	0,38512909	4,2429123	-91,419853	-0,0023629265	-0,002618904	-0,0028515938
18,550781	9	0,38158679	4,2499404	-92,857185	-0,0013033155	-0,0018176876	-0,0017948546
18,560547	9	0,3852042	4,2253146	-92,933342	-0,00217002	-0,0025091998	-0,0027611037
18,570313	9	0,375539	4,164793	-92,252899	-0,0015104838	-0,0019499441	-0,0019406487
18,580078	9	0,38445944	4,0848918	-91,872589	-0,0020696768	-0,0023111254	-0,0024458941
18,589844	9	0,36462837	4,0543618	-92,075768	-0,0018772429	-0,0022551881	-0,0023615158
18,599609	9	0,38080865	4,0178671	-92,420486	-0,0016087734	-0,0020499702	-0,0021075911
18,609375	9	0,34768766	3,9280851	-91,801842	-0,0023274554	-0,0026045667	-0,0028266578
18,619141	9	0,36953187	3,8508995	-90,679291	-0,0012590804	-0,0016240571	-0,0015696289
18,628906	9	0,33440089	3,7970283	-91,702377	-0,0028915589	-0,0032159202	-0,0034273448
18,638672	9	0,35887474	3,725296	-91,876549	-0,00048504537	-0,0010224548	-0,0009170323
18,648438	9	0,3345167	3,6782866	-91,537201	-0,0031733532	-0,0035704125	-0,0038314266
18,658203	9	0,34586644	3,6207626	-91,823029	-0,00037189966	-0,00091130094	-0,00078858354
18,667969	9	0,33162212	3,6126378	-90,937279	-0,0033200216	-0,0036873179	-0,0039617447
18,677734	9	0,33942229	3,5834367	-91,243896	-0,00038239267	-0,00084182655	-0,0007583797
18,6875	9	0,32505488	3,5116956	-91,743332	-0,0033080452	-0,0037007055	-0,0040046899
18,697266	9	0,33406401	3,4841917	-90,204033	-0,00036303152	-0,0008561131	-0,00077045534
18,707031	9	0,31498289	3,4496493	-90,96254	-0,0034511962	-0,0037636776	-0,0040081483
18,716797	9	0,33025676	3,4158876	-90,682472	-0,00019731277	-0,00054626534	-0,00047854695
18,726563	9	0,3069762	3,3582239	-90,55188	-0,0036579648	-0,0039501968	-0,0042583384
18,736328	9	0,32157516	3,2378957	-90,134743	-6,8523659e-05	-0,00039811732	-0,00034006668
18,746094	9	0,29259628	3,1657577	-89,398476	-0,0038824042	-0,0042388444	-0,0044630142
18,755859	9	0,30886525	3,1155539	-89,852211	0,0002738263	-8,7700719e-05	-6,5263157e-06
18,765625	9	0,28357571	3,0443559	-89,689384	-0,0041067465	-0,0044505154	-0,0047079972
18,775391	9	0,29268289	2,9593523	-88,174553	0,00024981811	-3,1270902e-05	3,7153077e-05
18,785156	9	0,27800149	2,8663404	-88,597778	-0,0040200902	-0,0043544117	-0,0045920908
18,794922	9	0,28300828	2,8194933	-88,098885	0,00022093736	-0,00012889682	-1,7361963e-05
18,804688	9	0,27436113	2,8064215	-88,542786	-0,0039567137	-0,0042483881	-0,0045538316
18,814453	9	0,27210289	2,7480249	-88,184105	-4,319998e-05	-0,00039430163	-0,00029184937
18,824219	9	0,26417857	2,7099826	-87,557304	-0,0037052787	-0,0040632309	-0,0043366002
18,833984	9	0,26695633	2,680275	-89,572258	-4,43928e-05	-0,00035677309	-0,00030733689
18,84375	9	0,25740063	2,6208954	-89,349014	-0,0037453284	-0,0040868483	-0,0043345694
18,853516	9	0,2623772	2,5751414	-89,001953	-6,8122899e-05	-0,00046054905	-0,00034699967
18,863281	9	0,25104725	2,4954798	-89,180481	-0,003610428	-0,0038865663	-0,0042198943
18,873047	9	0,24927817	2,4441803	-88,375717	-0,00016476319	-0,00063764834	-0,00047131733
18,882813	9	0,24367057	2,3834088	-87,710808	-0,0034007446	-0,0037844595	-0,004025145
18,892578	9	0,22995301	2,2696042	-87,147934	-0,00038186452	-0,00081896962	-0,00074267731
18,902344	9	0,2369187	2,2025881	-85,275475	-0,0030897963	-0,0034184314	-0,0036477635
18,912109	9	0,21625318	2,1338341	-85,744301	-0,0008253603	-0,0013596296	-0,0013422477
18,921875	9	0,22391774	2,0578423	-84,841789	-0,0025846718	-0,0029139535	-0,003210284
18,931641	9	0,20784177	1,9899275	-83,63089	-0,00098336989	-0,0015249801	-0,0014628179
18,941406	9	0,21322407	1,8953394	-82,669418	-0,0024108524	-0,0027301167	-0,0029863706
18,951172	9	0,20122342	1,838998	-82,147957	-0,0013666906	-0,0018071178	-0,0018079375
18,960938	9	0,19843005	1,8189943	-81,982834	-0,0023409105	-0,0026084012	-0,0028462731
18,970703	9	0,19023247	1,7602377	-81,396164	-0,001261725	-0,0017959469	-0,0017806734
18,980469	9	0,19167922	1,6923633	-79,88546	-0,0022528388	-0,0025051048	-0,0026707905
18,990234	9	0,18005617	1,6318426	-79,908432	-0,0016148788	-0,0019904638	-0,0020419487
19	9	0,18731602	1,5881605	-78,093689	-0,0020406952	-0,0022534989	-0,0023649365
19,009766	9	0,16284011	1,5445439	-77,167885	-0,0018973688	-0,0023125149	-0,0024073867
19,019531	9	0,1795242	1,4293537	-76,251068	-0,0015430048	-0,001999761	-0,0020875735
19,029297	9	0,14317282	1,3251778	-73,822327	-0,0024350258	-0,0027635861	-0,0029365364
19,039063	9	0,16467489	1,268006	-73,455261	-0,0011315213	-0,001532928	-0,0014878301
19,048828	9	0,12472384	1,1727595	-72,286652	-0,0028798622	-0,0032810518	-0,0035214531
19,058594	9	0,14267422	1,0896553	-68,996307	-0,000459784	-0,00096005393	-0,00090459548
19,068359	9	0,11709109	0,991359	-68,403763	-0,003282933	-0,0036339988	-0,0039220853
19,078125	9	0,12385443	0,91899019	-66,014977	-0,00035753095	-0,00087783375	-0,00073576928
19,087891	9	0,10560572	0,86372828	-64,345238	-0,0033688315	-0,0037318862	-0,0039579747
19,097656	9	0,10966904	0,75976753	-63,58886	-0,00036281266	-0,00088994333	-0,00078030606
19,107422	9	0,091484487	0,7152465	-60,675758	-0,0033731118	-0,0037423822	-0,0040034056
19,117188	9	0,09748064	0,68383056	-60,064495	-0,00031469075	-0,00083213719	-0,00076884421
19,126953	9	0,074227229	0,63377804	-58,247746	-0,0034492046	-0,0037859762	-0,0040893741
19,136719	9	0,088457987	0,56974673	-55,309441	-0,00010740376	-0,00055788498	-0,00039050274
19,146484	9	0,062954128	0,48055825	-53,496548	-0,0037143887	-0,0040360177	-0,0043427795
19,15625	9	0,073939338	0,4057481	-50,21587	7,3270348e-06	-0,00039662528	-0,00024946721
19,166016	9	0,045611337	0,36714301	-47,405697	-0,0039596264	-0,004260377	-0,0044878381
19,175781	9	0,05348295	0,28721428	-44,359657	0,00030926705	2,6014677e-05	0,00014600038
19,185547	9	0,028757751	0,18161713	-38,981045	-0,0040446254	-0,004369149	-0,0045711021
19,195313	9	0,029486865	0,093172118	-35,920757	0,00039389721	1,1425655e-05	0,00012829056
19,205078	9	0,012417361	0,014591496	-31,771715	-0,0039968947	-0,0042937598	-0,0045461566
19,214844	9	0,008584559	-0,036191382	-26,542862	0,00016085774	-0,0001184412	-1,4202524e-05
19,224609	9	-0,0053593516	-0,13983306	-22,773407	-0,0039577377	-0,0042408179	-0,0044773393
19,234375	9	-0,01260303	-0,23083203	-18,834248	-6,5847853e-05	-0,00042738847	-0,00028210648
19,244141	9	-0,025017783	-0,27363756	-15,355368	-0,0037023956	-0,004037491	-0,0042571458
19,253906	9	-0,028092787	-0,33240336	-12,824256	-3,4600816e-05	-0,00043541385	-0,00030825258
19,263672	9	-0,042368397	-0,39599323	-8,0061703	-0,0037370962	-0,0040368265	-0,0043126433
19,273438	9	-0,043862611	-0,46022403	-5,1113405	-0,00011154945	-0,00053919025	-0,00036087571
19,283203	9	-0,057653189	-0,50396949	-1,2638793	-0,0035838878	-0,0038659195	-0,0041605998
19,292969	9	-0,066341013	-0,54660344	3,5651028	-0,00025427178	-0,00077467225	-0,00058718119
19,302734	9	-0,073748976	-0,66120809	7,4511766	-0,0033694373	-0,0037331018	-0,0040518688
19,3125	9	-0,092016459	-0,73399794	13,561249	-0,0004460389	-0,00092603901	-0,00087942276
19,322266	9	-0,089119822	-0,76315945	17,959234	-0,0030406038	-0,0032705106	-0,003524072
19,332031	9	-0,1164595	-0,82239437	22,992008	-0,00088991266	-0,0014331705	-0,0013204489
19,341797	9	-0,11601776	-0,8924464	29,071905	-0,0025965334	-0,0029460397	-0,0031876559
19,351563	9	-0,13851702	-0,99793094	33,646187	-0,0009937674	-0,0015454707	-0,0014979765
19,361328	9	-0,13943024	-1,0874176	39,23077	-0,00239473	-0,0026347339	-0,0028767812
19,371094	9	-0,15666038	-1,0957631	44,884422	-0,0013603091	-0,001843169	-0,001824049
19,380859	9	-0,16835697	-1,1310289	49,8298	-0,0024231407	-0,0026638827	-0,0028383092
19,390625	9	-0,1851584	-1,2243683	55,700989	-0,0013877868	-0,0018706915	-0,0018602372
19,400391	9	-0,19090682	-1,2948697	60,458164	-0,0021865405	-0,0024914285	-0,0026078385
19,410156	9	-0,21253042	-1,3213491	65,134209	-0,0016723897	-0,0020061238	-0,0020726309
19,419922	9	-0,21290384	-1,3383323	70,87989	-0,001937291	-0,0022429449	-0,0023751834
19,429688	9	-0,24757013	-1,413947	75,799454	-0,0019322881	-0,0023466405	-0,002430595
19,439453	9	-0,23471363	-1,4700408	80,977066	-0,0013572903	-0,0018724296	-0,0018984529
19,449219	9	-0,28060293	-1,4623616	86,679443	-0,00254495	-0,0028251498	-0,0030220221
19,458984	9	-0,26711643	-1,4851707	91,056747	-0,0010564203	-0,0015150801	-0,0014886134
19,46875	9	-0,3155978	-1,5171055	97,238731	-0,0030093458	-0,0033013592	-0,0035682085
19,478516	9	-0,31027704	-1,5558584	100,89291	-0,00042070591	-0,00094744732	-0,000904997
19,488281	9	-0,34752026	-1,5646527	103,73003	-0,0033168728	-0,0037001115	-0,0038712746
19,498047	9	-0,3570441	-1,5210937	104,14375	-0,00036817516	-0,00086087373	-0,00076051749
19,507813	9	-0,39027774	-1,552021	103,60776	-0,0033240316	-0,0036703132	-0,0039303945
19,517578	9	-0,40673181	-1,5549294	103,93102	-0,00034896634	-0,00084523391	-0,00072327256
19,527344	9	-0,44698849	-1,5395197	103,58524	-0,0034181159	-0,0037198749	-0,0039931401
[truncated: 169,079 more rows]
