# Supplementary material for: Medial open wedge osteotomy yields comparable stability to lateral open wedge procedure on the distal femur
Source: PLoS One. 2024 Sep 25;19(9):e0310869. doi: 10.1371/journal.pone.0310869 (PMC11423964; doi:10.1371/journal.pone.0310869)
Supplement: S1 File — This file contains all raw data in csv format as it was stored on the testing machine. (ZIP) [file pone.0310869.s001.zip › Specimens/M6_Torsion/specimen.log]

(12/06/2021 11:10:14) Information [Stmgr] "Manueller Sollwert deaktiviert: Axial Weg"
(12/06/2021 11:10:16) Information [MPT Runtime] "Prozedur beginnt: Zyklische_Torsion_axial_load.000"
(12/06/2021 11:10:16) Information [MPT Runtime] "Läuft"
(12/06/2021 11:38:06) Information [MPT Runtime] "Übergang nach Stopp"
(12/06/2021 11:38:06) Information [MPT Runtime] "Angehalten
 Laufzeit:  00:27:50 
 Kanalzähler:
    Axial -          1  Zyklen
    Torsional -        300  Zyklen"
(12/06/2021 11:38:16) Information [Stmgr] "Gespeicherter Parametersatz: '15kN_DFO_Axial_Torsion'."
(12/06/2021 11:38:18) Information [Stmgr] "Gespeicherter Parametersatz: '15kN_DFO_Axial_Torsion'."
