# Supplementary material for: Medial open wedge osteotomy yields comparable stability to lateral open wedge procedure on the distal femur
Source: PLoS One. 2024 Sep 25;19(9):e0310869. doi: 10.1371/journal.pone.0310869 (PMC11423964; doi:10.1371/journal.pone.0310869)
Supplement: S1 File — This file contains all raw data in csv format as it was stored on the testing machine. (ZIP) [file pone.0310869.s001.zip › Specimens/M6_Zerstoerung/specimen.dat]

MTS793|MPT|DEU|1|2|,|.|:|49|1|1|A
Datenerfassung						Zeit:	10,014648	Sec	06.12.2021 12:22:23
Axial Z�hler	Axial Weg	Axial Kraft	Aux Input 1	Aux Input 2	Aux Input 3
segments	mm	N	V	V	V
0	-0,00047683716	5,6501851	0,0024267982	0,0024186976	0,0027178049
0	0,0012099743	5,6441503	0,0013703064	0,0017566395	0,0018096481
0	0,00041127205	5,8808551	0,0022735966	0,0023174048	0,0026067793
0	0,0003516674	5,1718578	0,0014362064	0,0017348117	0,0017802764
0	-0,00040531158	6,0571542	0,0020199451	0,0021036379	0,0023455981
0	-8,9406967e-05	5,9858522	0,0019553252	0,0021155879	0,0023285351
0	-0,00097751617	3,3335946	0,0014243324	0,0017205388	0,0017778425
0	-0,00046491623	1,8993951	0,0023232449	0,0024664521	0,002694601
0	2,3841858e-05	1,6850419	0,001064087	0,0013027205	0,0013586641
0	-0,00097751617	-1,2131966	0,0030017735	0,0030632871	0,0033984494
0	-0,0020265579	-4,0905924	0,00053584855	0,00071615068	0,00074297993
0	-0,0020742416	-8,4462757	0,003062174	0,0031488864	0,0034764381
0	-0,0027596951	-12,026466	0,00029904288	0,00049400667	0,00052706513
0	-0,0036776066	-14,282092	0,0032060586	0,0032991902	0,0036460015
0	-0,0043511391	-17,524437	0,00011511002	0,00034583791	0,00039701408
0	-0,0051259995	-19,149576	0,0031780265	0,0032934479	0,0036491384
0	-0,0039160252	-20,929445	0,00014604171	0,00037903083	0,00034772296
0	-0,0055134296	-25,271662	0,0033796513	0,0035251863	0,0038990334
0	-0,0056862831	-27,614738	-5,8335718e-06	0,00019146246	0,00017430604
0	-0,0065863132	-31,184982	0,0035204128	0,0036642146	0,0039726994
0	-0,0061035156	-35,652874	-0,00036832585	-7,5823045e-05	-0,00010397256
0	-0,0061452389	-38,1371	0,0038571651	0,0040277746	0,0043820087
0	-0,0059843063	-42,747314	-0,00056051096	-0,00033058837	-0,00032123877
0	-0,007390976	-46,75124	0,0038303335	0,004043425	0,0043835384
0	-0,0087440014	-51,220303	-0,00047140406	-0,00023717817	-0,00021561893
0	-0,0089645386	-54,829212	0,0038575851	0,0041149403	0,0044480404
0	-0,0087678432	-57,136192	-0,00036967365	-0,00013101351	-0,00016599253
0	-0,0099420547	-61,40448	0,0035259409	0,003732871	0,0040930668
0	-0,010126829	-63,869938	-0,00010004354	0,00011571217	8,5621723e-05
0	-0,010067225	-65,082176	0,0035445062	0,003774629	0,0041719154
0	-0,011068583	-69,44133	-9,4073912e-05	0,00014266494	9,7641314e-05
0	-0,011664629	-71,991669	0,0033757885	0,0035994963	0,0039490541
0	-0,012689829	-75,701775	6,5005879e-05	0,00029938674	0,0003250374
0	-0,011903048	-78,603867	0,003300092	0,0034766931	0,0037896533
0	-0,013822317	-81,467743	0,00011833938	0,00040207407	0,00032922631
0	-0,013875961	-84,184425	0,0031563407	0,0032979203	0,0036241345
0	-0,013184547	-87,460579	0,00049614144	0,00071786257	0,00075912348
0	-0,013744831	-90,139267	0,0027772794	0,002851191	0,0031745145
0	-0,014513731	-94,237175	0,00088677596	0,0010755919	0,0011152071
0	-0,01603961	-97,13575	0,0025754643	0,0025937357	0,0028955699
0	-0,015711784	-100,33971	0,0011711254	0,0014446884	0,0014571908
0	-0,016200542	-102,4396	0,0022616878	0,0023619756	0,002663055
0	-0,016993284	-103,04348	0,0011172032	0,0014288916	0,0014445393
0	-0,016266108	-105,96185	0,0022532649	0,002289077	0,0025486811
0	-0,016689301	-108,20177	0,0013438138	0,0016410627	0,0017268992
0	-0,016611814	-110,51372	0,0020238589	0,0021885931	0,0023816898
0	-0,016891956	-114,19287	0,0015686593	0,0018429817	0,0019396087
0	-0,018584728	-117,58955	0,0016930182	0,0018257843	0,0019971305
0	-0,018519163	-121,97916	0,0021273298	0,0021878313	0,0024415955
0	-0,019931793	-125,05659	0,0011700362	0,0014254381	0,0015302117
0	-0,020051003	-126,6002	0,0024396642	0,0025453831	0,0028265135
0	-0,02091527	-129,64911	0,00066933193	0,00087383058	0,00088922668
0	-0,020712614	-132,26196	0,0030671982	0,0031395261	0,0034963379
0	-0,022268295	-135,23576	0,00039527295	0,00057545869	0,00054706237
0	-0,02219677	-138,83264	0,0031469685	0,0032398312	0,0035923743
0	-0,0225842	-141,4696	0,00025781919	0,00043668813	0,00046108791
0	-0,023752451	-145,94576	0,0032070784	0,0032830394	0,0037106583
0	-0,022900105	-148,26727	0,00015269208	0,00037140388	0,00040816143
0	-0,023579597	-148,93335	0,0032342523	0,0032852541	0,0036816155
0	-0,024122	-151,54549	4,3727778e-05	0,00026229653	0,00020350708
0	-0,024372339	-154,11325	0,0034460537	0,0036609932	0,0040006894
0	-0,024592876	-157,83426	-0,000203932	5,3364492e-05	7,5730786e-05
0	-0,02451539	-162,2458	0,0035763483	0,0038135962	0,004113005
0	-0,025177002	-165,3369	-0,00039653649	-0,00018969062	-0,00018992374
0	-0,025421381	-169,51299	0,0038664583	0,0040907334	0,0044876835
0	-0,026410818	-172,53935	-0,00059851067	-0,0004090133	-0,00039087958
0	-0,02630353	-174,61879	0,0037969071	0,0040186867	0,0043595396
0	-0,026577711	-178,78813	-0,00039449049	-0,00015706202	-0,00014089106
0	-0,028276443	-181,70328	0,0037408578	0,0039503532	0,0043062828
0	-0,02835989	-184,49805	-0,00025528963	-5,0247763e-05	2,6772614e-06
0	-0,030177832	-188,55923	0,0034572051	0,0035719844	0,0040179212
0	-0,029587746	-190,52702	-9,4302522e-05	0,00014057907	9,7921584e-05
0	-0,02964735	-193,56647	0,0035040604	0,0036215123	0,0040518283
0	-0,03066659	-196,56412	-8,6813088e-05	7,8591984e-05	8,2542538e-05
0	-0,030642748	-199,11267	0,0033976648	0,0035898455	0,0040077926
0	-0,031703711	-202,43314	2,7502538e-05	0,00027174945	0,00029688526
0	-0,031763315	-203,62022	0,0032090386	0,0033426161	0,0037219247
0	-0,031745434	-205,66139	0,00036414945	0,0005146506	0,00055961718
0	-0,033479929	-208,80383	0,0029774331	0,0031153006	0,0034840188
0	-0,032871962	-211,11115	0,00068471814	0,00089805544	0,00096248375
0	-0,033599138	-215,45961	0,0026160367	0,0025938426	0,0029632999
0	-0,034362078	-218,06963	0,0011433091	0,0013679841	0,0014135905
0	-0,035566092	-220,21651	0,0025077462	0,0024951943	0,002856984
0	-0,034326315	-222,38675	0,0012178863	0,0015513026	0,0016453571
0	-0,035560131	-223,66489	0,0022788257	0,0023220989	0,0026068578
0	-0,036352873	-226,24493	0,0012626469	0,0015326277	0,0015500415
0	-0,035744905	-229,35576	0,0021343133	0,0022314738	0,0024931426
0	-0,037378073	-232,40598	0,001375896	0,0016246303	0,0017236269
0	-0,036460161	-236,4549	0,0018700771	0,0020453657	0,0022602868
0	-0,036299229	-238,60675	0,0017827237	0,0020560035	0,0021921569
0	-0,037765503	-241,01805	0,0014297762	0,0015984816	0,0018001889
0	-0,037789345	-245,74896	0,002375308	0,0024356502	0,0027163161
0	-0,038534403	-248,71252	0,00092962082	0,0011556041	0,001213926
0	-0,039660931	-253,21075	0,002753	0,0027888401	0,0031451625
0	-0,039541721	-255,50098	0,00046009634	0,00059525832	0,00065009634
0	-0,040376186	-257,84024	0,0031766901	0,0032038921	0,0035594909
0	-0,040835142	-261,70453	0,00031603689	0,00048115122	0,00051073323
0	-0,040882826	-263,72467	0,0031926974	0,0033158374	0,0036279177
0	-0,042021275	-266,34451	0,00022538719	0,00042613974	0,00048069574
0	-0,041514635	-269,36902	0,0032153463	0,0033749221	0,003704797
0	-0,042909384	-271,4296	0,00016421021	0,00036445854	0,00038256811
0	-0,042384863	-275,50381	0,0032710128	0,0033881087	0,0038314853
0	-0,044053793	-278,16992	-5,0965318e-05	0,0001706442	0,00015554047
0	-0,044429302	-280,57153	0,0035816359	0,0037481666	0,0041455152
0	-0,043982267	-284,98517	-0,00030224939	-0,00010893098	-8,8270463e-05
0	-0,044751167	-287,54291	0,0037892463	0,0040402352	0,0043418049
0	-0,046515465	-289,84689	-0,00049346127	-0,00023167813	-0,00020484818
0	-0,046443939	-291,91013	0,0039028334	0,0041601392	0,0045069722
0	-0,046402216	-294,49252	-0,00063019164	-0,00036518963	-0,0003661192
0	-0,04632473	-297,75293	0,0036933052	0,0039093434	0,0042979494
0	-0,047075748	-299,89639	-0,00027624497	1,6135164e-06	-6,0156162e-05
0	-0,047242641	-302,23245	0,0036667148	0,0038910895	0,0042575621
0	-0,047641993	-307,24487	-0,00024174253	7,4940617e-05	-9,2928531e-07
0	-0,049519539	-309,4949	0,0033795277	0,0035693308	0,0039551673
0	-0,048905611	-312,47345	1,3351091e-05	0,0002320428	0,00023035362
0	-0,04966855	-315,3894	0,0033884177	0,0035604243	0,0039269468
0	-0,05056262	-318,57114	-7,0992537e-05	0,00012254168	0,00013714307
0	-0,049763918	-322,01456	0,0034768353	0,0036672531	0,0040985392
0	-0,051212311	-324,78931	0,00020857755	0,00036935235	0,00038240425
0	-0,051176548	-326,55273	0,003120709	0,0032286951	0,0035418831
0	-0,05261898	-331,25934	0,00054401415	0,00069293892	0,00073539675
0	-0,052297115	-333,74722	0,0028875859	0,0029678387	0,0033160157
0	-0,05313158	-335,81677	0,00092643395	0,0010954252	0,0011700777
0	-0,052821636	-337,86215	0,0023468896	0,0024571223	0,0027855001
0	-0,054001808	-340,33203	0,0011442847	0,0014042917	0,0014194654
0	-0,053441525	-345,42163	0,0024029699	0,0024209653	0,0027331423
0	-0,054711103	-348,67761	0,0012350407	0,0015813499	0,001616501
0	-0,054711103	-351,26974	0,0022070515	0,0022705095	0,0025413742
0	-0,056380033	-354,59033	0,0013733191	0,0015963597	0,0016220794
0	-0,055772066	-356,88306	0,0020836291	0,0021766473	0,0024472466
0	-0,05735755	-359,50668	0,0015383315	0,001749597	0,0019012006
0	-0,057011843	-362,24478	0,0016236185	0,0018628432	0,0020403443
0	-0,057905912	-364,4566	0,001981891	0,0022286726	0,0024592427
0	-0,057184696	-368,58176	0,0011954625	0,0013928941	0,0015916611
0	-0,057649612	-371,30954	0,0027041549	0,002695163	0,0030645696
0	-0,058871508	-374,07266	0,00070199266	0,00086868095	0,00087530166
0	-0,057983398	-378,42868	0,0029200611	0,0029896221	0,0033143433
0	-0,059080124	-381,14172	0,0003139436	0,00055226526	0,0005764942
0	-0,060415268	-384,98633	0,0031462417	0,0032601552	0,0035731657
0	-0,059843063	-386,31863	0,00021241765	0,00044236338	0,00045577588
0	-0,060588121	-387,9408	0,003210471	0,003323372	0,0036891354
0	-0,0618577	-391,4071	0,00024597379	0,00041418214	0,00048630172
0	-0,062340498	-394,68195	0,003286798	0,0034611688	0,0038630432
0	-0,061994791	-397,49258	9,1722177e-06	0,00024926499	0,00023859408
0	-0,062477589	-399,99374	0,0033573494	0,003551532	0,0039051841
0	-0,063711405	-403,67285	-0,0001669809	1,9547879e-05	5,1879324e-05
0	-0,064200163	-408,62567	0,0036794189	0,0038894427	0,0042577963
0	-0,063979626	-411,40555	-0,0004537229	-0,00022648048	-0,00023383851
0	-0,06455183	-412,55566	0,0038284368	0,0040513091	0,0044083088
0	-0,066298246	-415,76111	-0,00048611662	-0,00025371555	-0,00025451183
0	-0,06518364	-418,85538	0,0038902729	0,0041221818	0,0045104544
0	-0,067126751	-421,54004	-0,00056914287	-0,00030951574	-0,0002826337
0	-0,066304207	-424,16492	0,0036198916	0,0038618557	0,0042339033
0	-0,067222118	-427,05423	-0,00024415	2,6816851e-05	2,5992631e-05
0	-0,068056583	-431,75513	0,0036399786	0,0038074392	0,0042260811
0	-0,068742037	-433,69614	-0,00022460241	4,0128652e-05	8,4112689e-05
0	-0,068688393	-436,08835	0,0033983595	0,0036251408	0,0039840792
0	-0,068551302	-438,39581	5,2310643e-05	0,00026056747	0,00026832451
0	-0,069570541	-441,82904	0,0033056622	0,0035093434	0,003872029
0	-0,068718195	-444,44446	1,0432996e-05	0,00024086126	0,00027447502
0	-0,069385767	-445,90982	0,0032666717	0,0034397929	0,0038548228
0	-0,070464611	-447,63046	0,00030883471	0,00058973703	0,000602933
0	-0,069850683	-452,06604	0,002973221	0,0030704986	0,0033906365
0	-0,07199645	-455,23889	0,00071340241	0,00090229849	0,00090282731
0	-0,071835518	-457,20782	0,0027308732	0,0027605169	0,0030521157
0	-0,07237196	-460,13858	0,00099502585	0,001296962	0,001325938
0	-0,072824955	-463,97183	0,0022947777	0,0024022819	0,0026514616
0	-0,073635578	-467,65994	0,0011094973	0,0014681567	0,0014589553
0	-0,074112415	-468,90552	0,0023081012	0,0023137706	0,0026933765
0	-0,073689222	-471,48523	0,0013388774	0,001633011	0,0017437197
0	-0,075620413	-475,72009	0,0020552552	0,0022160874	0,0024540368
0	-0,075906515	-478,70419	0,0014299902	0,0017259624	0,0017973275
0	-0,075590611	-481,00943	0,00188489	0,0020375873	0,002254552
0	-0,077313185	-483,63049	0,0018275487	0,0019800686	0,0021532013
0	-0,076186657	-486,04202	0,0013833041	0,0016915048	0,0017890034
0	-0,077313185	-490,12402	0,0022006156	0,0023551863	0,0026014012
0	-0,078642368	-492,54681	0,00092600699	0,0011312374	0,0012143423
0	-0,077861547	-493,99545	0,0029602372	0,0030379889	0,0033537452
0	-0,078457594	-496,99908	0,00049822294	0,00066608569	0,00062045408
0	-0,08020401	-499,61893	0,0030962948	0,0031523972	0,0034741175
0	-0,079154968	-502,4014	0,00030895899	0,00049995841	0,00056345336
0	-0,079095364	-505,13388	0,0031697839	0,0032836532	0,0036598239
0	-0,080597401	-507,18713	0,00023480592	0,00039615843	0,00041076913
0	-0,080358982	-511,62851	0,0031930162	0,0032790543	0,0036797184
0	-0,080698729	-514,34686	0,00021014072	0,00035645178	0,00042507774
0	-0,081795454	-517,1795	0,0033840258	0,0035980709	0,0039072419
0	-0,082230568	-520,99603	-8,662435e-05	0,00012821401	0,00013872894
0	-0,083005428	-523,40851	0,003469409	0,0036604817	0,0039923028
0	-0,083422661	-525,79034	-0,00032077427	-4,5539928e-05	-7,7391742e-05
0	-0,084680319	-528,88721	0,0038217246	0,0040445584	0,0044363909
0	-0,084161758	-530,57434	-0,00057915517	-0,00036996178	-0,00032933953
0	-0,084596872	-535,34583	0,0038174973	0,0040858891	0,0044453009
0	-0,085312128	-538,14307	-0,00044634682	-0,00020911597	-0,00022947876
0	-0,085753202	-540,22839	0,0037890589	0,0039782943	0,0043573966
0	-0,086420774	-544,03918	-0,00039891893	-0,00014709716	-0,00015866244
0	-0,086772442	-546,64716	0,0035297074	0,0037378357	0,0041473797
0	-0,087577105	-549,45996	-9,7466109e-05	0,00012791308	0,00010787771
0	-0,087338686	-552,88849	0,003547797	0,0037397684	0,004114368
0	-0,088071823	-554,52332	-0,00014889127	8,4720377e-05	8,8675588e-05
0	-0,088083744	-558,58478	0,0034040094	0,003635674	0,0039710039
0	-0,088649988	-561,95428	4,0199666e-06	0,00024950859	0,00025375834
0	-0,089114904	-564,29279	0,0032798459	0,0034566559	0,0038346159
0	-0,089168549	-566,72308	0,00018529987	0,00034079829	0,00044227112
0	-0,090020895	-569,69513	0,0031677466	0,0033524919	0,003653683
0	-0,089937449	-573,66119	0,00046911038	0,00068774505	0,00078587281
0	-0,09174943	-576,50348	0,0027513315	0,0028076165	0,0031927449
0	-0,092226267	-577,57379	0,00097311637	0,0011517839	0,00123461
0	-0,092035532	-580,77612	0,0025915715	0,0025483309	0,0028731597
0	-0,093096495	-582,69611	0,0011520679	0,0013895568	0,0014753833
0	-0,091922283	-585,03418	0,002301811	0,0023405019	0,0026155873
0	-0,092685223	-588,55573	0,0011989461	0,0014628037	0,0015224901
0	-0,094980001	-592,72052	0,0021946712	0,0022622272	0,0025422075
0	-0,094097853	-597,05035	0,0013555037	0,0016722978	0,001760633
0	-0,094592571	-599,04126	0,0020408949	0,0021667914	0,0024039559
0	-0,094908476	-600,61157	0,0015382702	0,001868853	0,0019330998
0	-0,096040964	-604,04749	0,0016638038	0,0018294038	0,0020018052
0	-0,095278025	-605,86432	0,0020609864	0,0021703092	0,0024265195
0	-0,096815825	-609,15271	0,0011346878	0,0013684207	0,0014603796
0	-0,097227097	-612,25641	0,0024786487	0,0026017916	0,0029446485
0	-0,097745657	-614,81104	0,00067271397	0,00088619097	0,00088939723
0	-0,098657608	-620,05359	0,0030938738	0,0031646034	0,0035430032
0	-0,098735094	-623,19818	0,00032734504	0,00053522788	0,00054109871
0	-0,09971261	-624,83844	0,0031400679	0,003265928	0,003543023
0	-0,09958148	-627,93512	0,00023197601	0,00044090295	0,0004834609
0	-0,099736452	-631,59167	0,0031632883	0,0033354722	0,0036340174
0	-0,10051727	-635,0733	0,00021637927	0,00043234613	0,00043620559
0	-0,10129809	-638,28943	0,003205956	0,0033247049	0,0037092848
0	-0,10150671	-640,07031	5,5632991e-05	0,00032539625	0,00025894493
0	-0,10182261	-643,19611	0,0034894203	0,0036898877	0,0040730848
0	-0,10111332	-646,43658	-0,00021442465	3,9709266e-06	-6,967457e-07
0	-0,10217428	-648,80762	0,0036287901	0,0038744784	0,004205294
0	-0,10332465	-652,28381	-0,0003866668	-0,00024153676	-0,00015704718
0	-0,10343194	-654,38495	0,0038989277	0,0041380404	0,0044742934
0	-0,10399222	-657,7934	-0,00060241233	-0,00042038213	-0,00032710755
0	-0,10438561	-661,2597	0,0038479946	0,004116646	0,0044905073
0	-0,10534525	-663,82251	-0,00036506943	-0,00014061632	-0,0001237783
0	-0,10493398	-668,25098	0,0037964075	0,004000518	0,0044062892
0	-0,10646582	-671,54089	-0,00027083035	-8,6360378e-05	-3,9978186e-05
0	-0,10641217	-674,71924	0,0034462931	0,0036510674	0,0040709688
0	-0,10745525	-677,34546	-2,9879448e-06	0,00018883904	0,00019005907
0	-0,10675192	-678,90778	0,0034345209	0,0035208722	0,0039533866
0	-0,10812879	-682,30255	-9,3832932e-05	0,00017500424	0,0002179158
0	-0,10840893	-684,6748	0,0034597823	0,0036610854	0,004052198
0	-0,10833144	-686,34021	2,2532477e-05	0,00028821465	0,00025329937
0	-0,10890365	-690,71332	0,0032149153	0,0033430432	0,0037294964
0	-0,1095891	-694,4743	0,00035450852	0,00054458156	0,00056009652
0	-0,11148453	-699,00891	0,003059194	0,0031749438	0,0034978646
0	-0,11178851	-701,53223	0,00064991356	0,00086966844	0,00093140418
0	-0,1116693	-703,22546	0,0025730687	0,0026311488	0,0029128266
0	-0,11166334	-705,71558	0,001096887	0,0013714805	0,0013942311
0	-0,11196733	-709,52625	0,002483048	0,0024850329	0,0027929151
0	-0,11191964	-711,8158	0,0011308414	0,0014161663	0,0015025183
0	-0,11250377	-715,26349	0,0022470909	0,0022817554	0,0025386256
0	-0,11250973	-718,29846	0,0012889218	0,0015663907	0,0015992238
0	-0,11261702	-722,18738	0,0020952835	0,0022056997	0,0024546883
0	-0,11390448	-726,73053	0,0014354342	0,0016479149	0,0017964733
0	-0,11469126	-729,24744	0,0018552209	0,0020639019	0,0022342785
0	-0,11532903	-732,76819	0,0017652987	0,0020177565	0,0021876753
0	-0,1152277	-735,16058	0,0014740509	0,0016464955	0,0017928085
0	-0,11656284	-737,34265	0,0023356881	0,0023956792	0,0026536561
0	-0,11669397	-739,87195	0,00083805399	0,0010158352	0,0011128176
0	-0,11777878	-741,8891	0,0028173085	0,0028464969	0,0032031953
0	-0,11787415	-745,6156	0,00043122127	0,00066926412	0,00067346729
0	-0,11833906	-750,1535	0,0031483343	0,0032585736	0,0036271571
0	-0,11761785	-753,13239	0,00027152637	0,00045083114	0,00045171881
0	-0,11908412	-757,58832	0,003212943	0,0033121658	0,0037456402
0	-0,11773109	-760,99792	0,00021824919	0,00041809457	0,00047952053
0	-0,11996627	-763,90674	0,0032026882	0,0032704072	0,0036768503
0	-0,12108088	-767,67822	0,0001163088	0,0003679347	0,00037852034
0	-0,12103915	-769,63837	0,0033051001	0,0034110139	0,0037713689
0	-0,11999011	-772,89178	-4,5927882e-05	0,00015876401	0,00019294879
0	-0,12128353	-776,0589	0,0035913291	0,0037449005	0,0041351817
0	-0,1224339	-778,11639	-0,00042294851	-0,00013015786	-0,00013764657
0	-0,12232661	-782,01367	0,003738421	0,0039894157	0,0043397788
0	-0,12200475	-784,80939	-0,00045435241	-0,00026544672	-0,00023164117
0	-0,1244247	-787,62201	0,0038780316	0,0041519483	0,0044737044
0	-0,12385249	-790,80573	-0,00055206387	-0,00036200596	-0,00027311093
0	-0,1245141	-792,53168	0,0037972231	0,0040128459	0,0044013974
0	-0,12472868	-796,51758	-0,00028916184	-7,6548604e-05	-2,4072942e-05
0	-0,12609959	-799,3056	0,0036171423	0,0038235544	0,0042138747
0	-0,12533665	-801,25537	-0,00030635259	-6,1745523e-05	-1,9989093e-05
0	-0,12709498	-804,87097	0,0034495834	0,0036968212	0,0040524323
0	-0,12673736	-807,47882	-8,9846726e-05	0,0001866385	0,00014841295
0	-0,12860298	-810,68457	0,0033388012	0,0035026462	0,0038780186
0	-0,12793541	-814,284	2,3345929e-05	0,00016089092	0,00018246705
0	-0,127846	-816,66693	0,0034128679	0,0035813733	0,0040072757
0	-0,12793541	-819,90253	0,00012635792	0,00035869045	0,00039724924
0	-0,13000369	-823,31464	0,0030993184	0,0032334605	0,0035687597
0	-0,12971759	-825,04083	0,00050015969	0,00072175055	0,00074205833
0	-0,12885332	-827,77661	0,0028672752	0,0029069022	0,0032521775
0	-0,13058186	-828,99139	0,0007669683	0,0010143401	0,0010830053
0	-0,1311183	-830,9212	0,0024101299	0,0024903866	0,002764408
0	-0,13176203	-833,89178	0,0011942296	0,001450078	0,0014924315
0	-0,13151169	-835,91382	0,0024391899	0,0023873169	0,0027671668
0	-0,13166666	-838,23138	0,0011865215	0,0015151091	0,0015866216
0	-0,13255477	-841,31952	0,0021145951	0,0021997329	0,0024962944
0	-0,1329422	-843,29041	0,0013370608	0,0016097974	0,0017204661
0	-0,134027	-846,22357	0,0020326569	0,0021174618	0,0024066546
0	-0,13430119	-848,76044	0,0016318669	0,0018259531	0,0019938338
0	-0,13492703	-850,78076	0,001656879	0,0018591001	0,0020198678
0	-0,13667345	-854,19867	0,001944966	0,0021569759	0,0023862121
0	-0,13583302	-856,59875	0,0012412862	0,0014379965	0,0015965254
0	-0,13670325	-860,3877	0,002591247	0,0026280489	0,0029832905
0	-0,13536215	-862,33539	0,00057807862	0,00073691277	0,00081212854
0	-0,13685226	-865,3949	0,0030040389	0,0029902901	0,0034303546
0	-0,13810396	-869,28253	0,00034487937	0,00052815973	0,00057344936
0	-0,13793111	-871,1214	0,0031371748	0,0031960241	0,0036325254
0	-0,13859272	-873,68622	0,0002217482	0,00042184518	0,00048224174
0	-0,13887286	-876,25732	0,0031364288	0,0032656363	0,003655087
0	-0,13987422	-879,17621	0,00026811889	0,00045012013	0,00046406669
0	-0,13984442	-883,2829	0,0032593161	0,00336199	0,0038286611
0	-0,14159679	-885,31848	-6,0534949e-05	0,00016815728	0,00020081847
0	-0,14098883	-887,31189	0,0034297577	0,0035262536	0,0039415825
0	-0,14079213	-891,815	-0,00018508217	5,5462006e-05	9,8572928e-05
0	-0,14252663	-894,57721	0,0036714538	0,0038514421	0,0042787897
0	-0,14266372	-897,75275	-0,0004708406	-0,00030021736	-0,00025982503
0	-0,14275908	-900,49487	0,0038418809	0,0040548909	0,0044797068
0	-0,14337897	-902,58899	-0,00052475138	-0,00026416907	-0,00023779256
0	-0,14492869	-906,78607	0,0038055894	0,0040304242	0,0044514271
0	-0,14452934	-909,31384	-0,00048745336	-0,00025040819	-0,00022870256
0	-0,14483333	-911,10309	0,0037032247	0,0039511817	0,0043005501
0	-0,14602542	-915,146	-0,00021307584	9,3519338e-06	1,8794963e-05
0	-0,14647245	-916,01508	0,0035061017	0,0037130867	0,0040997397
0	-0,14603734	-918,66418	-0,00027576563	5,4482371e-07	2,0206789e-05
0	-0,14609098	-920,63318	0,003449511	0,0036731602	0,0039974516
0	-0,1468122	-922,20941	-9,0050162e-06	0,00017638318	0,00019532163
0	-0,14720559	-926,62457	0,0033573087	0,0034813993	0,003844921
0	-0,14764667	-929,52686	7,8223966e-05	0,00030972675	0,00032093754
0	-0,1480937	-931,25781	0,0032823666	0,0033840332	0,0038363067
0	-0,14801025	-934,7832	0,00032641416	0,00053123658	0,00059927057
0	-0,15054345	-937,29834	0,002933475	0,003079033	0,0034186025
0	-0,14907718	-940,94861	0,00073237706	0,00095757365	0,0010168625
0	-0,14924407	-943,71387	0,0027570091	0,0026379046	0,0030143687
0	-0,14993548	-946,82947	0,00099549175	0,0012277197	0,0012650341
0	-0,15112758	-951,74451	0,0023706285	0,0024242434	0,002721346
0	-0,15253425	-954,68451	0,0011630749	0,0015034615	0,0015008813
0	-0,15252233	-956,30902	0,0023676553	0,0023766602	0,0026963202
0	-0,15357733	-958,23798	0,0012902478	0,0015644261	0,0015885539
0	-0,15338659	-958,98315	0,0021136471	0,0021995769	0,0024081653
0	-0,15342236	-961,88617	0,0014075703	0,0016852155	0,0018266432
0	-0,15369058	-964,32202	0,001900784	0,0020229463	0,0022625031
0	-0,15520453	-966,49933	0,0018181145	0,0020035231	0,0021727425
0	-0,15535355	-970,23676	0,0014152067	0,001592419	0,0017430957
0	-0,15513897	-972,42102	0,0022234619	0,0023186286	0,0026591304
0	-0,15560389	-974,40436	0,00090540742	0,0012015239	0,00128214
0	-0,15559793	-976,75409	0,0028272932	0,0029235457	0,0032571091
0	-0,15719533	-979,27344	0,00040279308	0,00057439116	0,00058532576
0	-0,15637875	-982,84705	0,0031075575	0,0032033646	0,0036111963
0	-0,15807748	-984,68445	0,00029835108	0,00049672526	0,00048704998
0	-0,15810132	-986,60046	0,0031975803	0,0032477994	0,0036882916
0	-0,15813708	-990,34528	0,0002587121	0,00044138316	0,0003852346
0	-0,15920997	-993,70001	0,0031418281	0,0032948942	0,003666945
0	-0,15819669	-996,55988	0,00021926928	0,00042602624	0,0004554831
0	-0,16067028	-999,81891	0,0033412762	0,0034667936	0,0038766258
0	-0,16081929	-1002,6788	-0,00015800761	6,8460358e-05	8,9884561e-05
0	-0,16100407	-1007,0486	0,0035479038	0,0037473768	0,0040728981
0	-0,16262531	-1009,1353	-0,00025230533	-7,9611782e-05	3,5401899e-06
0	-0,16243458	-1010,2657	0,0037616859	0,0040219729	0,004359012
0	-0,16322732	-1012,9276	-0,00062936218	-0,00039861043	-0,00030705036
0	-0,16372204	-1015,2478	0,0039525069	0,0041116034	0,0045363428
0	-0,16359091	-1018,809	-0,00044592685	-0,00025645859	-0,00018057268
0	-0,16443133	-1020,8364	0,0036955436	0,0039617666	0,0043328251
0	-0,16517639	-1022,3901	-0,00037971797	-0,00014378951	-0,00017955899
0	-0,16412735	-1026,2899	0,0035941121	0,0038755219	0,0041971919
0	-0,16502142	-1029,3879	-9,4361021e-05	0,00016140752	0,00011190918
0	-0,16653538	-1030,9684	0,0034320678	0,0036118026	0,0039830524
0	-0,16566515	-1033,4739	-0,00013585552	9,6892472e-05	9,9414319e-05
0	-0,16645193	-1036,1742	0,0034879581	0,0036566113	0,004058368
0	-0,16621947	-1040,6991	-5,764974e-05	0,00012725301	0,00018143532
0	-0,1666069	-1043,1864	0,0033452807	0,0035137017	0,0038732167
0	-0,16748309	-1044,3246	0,00022913315	0,00038569851	0,00045169902
0	-0,16759038	-1048,6721	0,003187655	0,0032458876	0,0036852369
0	-0,16876459	-1051,8101	0,00046727539	0,00065419619	0,00073542481
0	-0,16929507	-1054,0013	0,0028114293	0,0029063856	0,0032628635
0	-0,17036796	-1056,1108	0,00094203767	0,0012004474	0,0012381149
0	-0,17185807	-1058,3817	0,0024987007	0,0024807961	0,0028323017
0	-0,17136335	-1062,2045	0,0010514995	0,0012852505	0,0013690813
0	-0,17112494	-1064,9138	0,002354244	0,0023596273	0,0026699763
0	-0,17347336	-1066,5608	0,0012166859	0,0015727014	0,0016206113
0	-0,17342567	-1069,3853	0,0021969688	0,0022894295	0,0025768816
0	-0,17356873	-1071,4033	0,0013422176	0,0016133292	0,0017294802
0	-0,17321706	-1074,0885	0,0020447453	0,0021731507	0,002414844
0	-0,17346144	-1076,6042	0,0015814473	0,0018520029	0,0019652862
0	-0,17364025	-1079,1694	0,0015766704	0,0018165414	0,0019804146
0	-0,17493963	-1083,8099	0,00202532	0,0022301585	0,0024100961
0	-0,17555356	-1086,2471	0,0012134032	0,0013784225	0,0015031351
0	-0,17568469	-1087,1051	0,0025681402	0,0025810953	0,0029754487
0	-0,17508864	-1089,7723	0,00068934506	0,00095213065	0,00095161406
0	-0,1752615	-1094,0504	0,0029821096	0,003093252	0,0034288347
0	-0,17578602	-1098,0179	0,00026682392	0,00048894115	0,00049950526
0	-0,1760006	-1100,5156	0,0031965945	0,0032709562	0,0036458892
0	-0,17769933	-1101,7178	0,00022222695	0,00038655213	0,00038969447
0	-0,1783967	-1104,9241	0,0031868052	0,0032933638	0,0036778976
0	-0,17889142	-1108,3068	0,00022671054	0,00043901207	0,00044668152
0	-0,17945766	-1110,674	0,0032011142	0,003336499	0,0036923231
0	-0,1804173	-1113,4962	0,00010373376	0,00036463724	0,00037368533
0	-0,17985106	-1115,0607	0,0033434695	0,0036025234	0,0039668251
0	-0,18182397	-1118,9498	-0,00024227411	-6,6237408e-06	-5,1284151e-05
0	-0,17994046	-1121,0881	0,0036590146	0,0038989389	0,0042618657
0	-0,18196106	-1122,1599	-0,00045243942	-0,00019950268	-0,00011773227
0	-0,18228292	-1125,4745	0,0038504109	0,0040396671	0,0043796897
0	-0,18315315	-1128,3896	-0,0006168746	-0,00034955709	-0,00033034012
0	-0,18303394	-1130,5603	0,0038995277	0,0041331211	0,0045580501
0	-0,18357038	-1133,4327	-0,00041088875	-0,00019873813	-0,00017263432
0	-0,1837194	-1135,8696	0,0035848501	0,0038200056	0,0042134277
0	-0,1845777	-1140,2932	-0,00033023476	-0,00011466531	-4,9634546e-05
0	-0,18461943	-1143,5063	0,0035568264	0,0037853541	0,0041231494
0	-0,18520355	-1144,7012	-6,6080538e-05	0,00018097839	0,00015812082
0	-0,18603802	-1148,1459	0,0033867031	0,0035492221	0,0038780908
0	-0,18699765	-1150,671	1,4378456e-05	0,00023005588	0,00024510024
0	-0,18591285	-1153,2817	0,0034159534	0,0035728251	0,0039863717
0	-0,18797517	-1155,6359	-1,4242833e-05	0,00017088401	0,00018000894
0	-0,1881063	-1157,712	0,0032405499	0,0033702017	0,0037864204
0	-0,18761754	-1160,8047	0,00031194853	0,00053501193	0,00056752353
0	-0,1883328	-1163,1869	0,0030551746	0,0031352998	0,0035167502
0	-0,18911362	-1164,8622	0,00057474524	0,00078743644	0,00087553333
0	-0,19010901	-1167,6226	0,0026433659	0,002729835	0,0030554389
0	-0,19015074	-1170,9237	0,0010970475	0,001327145	0,0013886117
0	-0,1904428	-1174,715	0,002415857	0,0024118044	0,0027437122
0	-0,19107461	-1177,7368	0,0011205578	0,0013334283	0,0013469678
0	-0,19167066	-1178,563	0,0022326803	0,0022904743	0,0025762701
0	-0,19284487	-1181,0591	0,0012852756	0,0016060889	0,001696726
0	-0,19235611	-1183,7168	0,0021426561	0,0022507133	0,0025013408
0	-0,1932919	-1185,4657	0,0014260134	0,0016763905	0,0017535069
0	-0,19310713	-1188,552	0,0018767986	0,001987075	0,0022211235
0	-0,19341111	-1191,8457	0,0018034382	0,0020330537	0,0021521191
0	-0,19410253	-1195,4015	0,0013773311	0,0016875502	0,0017236257
0	-0,19555092	-1199,0107	0,0022135782	0,0024015377	0,0026023148
0	-0,1963377	-1201,0564	0,00090856117	0,0010801763	0,0012006309
0	-0,19495487	-1204,338	0,0028508641	0,0028084335	0,0032010381
0	-0,19604564	-1207,1154	0,00049893849	0,00071991759	0,00076365162
0	-0,19685626	-1210,2855	0,0030478328	0,0031820284	0,003577003
0	-0,19831657	-1213,3894	0,00034722674	0,00045586145	0,00049559196
0	-0,19789338	-1215,1641	0,0032126817	0,0033234069	0,003712971
0	-0,19837022	-1217,9739	0,00022378983	0,00038182276	0,000423069
0	-0,19853115	-1221,4462	0,0031786016	0,0032734165	0,0036817915
0	-0,19924641	-1224,0532	0,00014292717	0,00030889962	0,00030696858
0	-0,19959211	-1226,5552	0,0032978847	0,0034823322	0,0038032134
0	-0,19935966	-1228,8815	3,0348165e-05	0,0002071957	0,00024535548
0	-0,20045638	-1231,5184	0,0034679277	0,0036534732	0,0040570055
0	-0,20201802	-1236,1342	-0,00034068085	-0,0001634669	-0,00013805984
0	-0,20221472	-1238,1355	0,0038382169	0,0040838574	0,0044394927
0	-0,20281076	-1240,3702	-0,00051622803	-0,00028861425	-0,00024357345
0	-0,20241141	-1241,8704	0,0038133583	0,0040490571	0,0044229915
0	-0,20316839	-1241,8163	-0,00047806592	-0,00027194095	-0,00022663502
0	-0,20307899	-1243,9181	0,0038609793	0,0040859794	0,0045114369
0	-0,20320415	-1246,8793	-0,0003496214	-0,00012265577	-0,00011837983
0	-0,20452142	-1250,5188	0,0035262413	0,0037236733	0,0041878289
0	-0,20462275	-1253,5896	-0,0003074808	-1,7418643e-05	-1,7694256e-05
0	-0,20426512	-1256,3594	0,0035731734	0,0037685295	0,0041147904
0	-0,20547509	-1260,4843	-0,0001201815	0,00011796423	0,0001590568
0	-0,2070725	-1263,3077	0,00331329	0,0035135911	0,003918801
0	-0,20706058	-1265,665	3,4109107e-05	0,00023487286	0,00035366596
0	-0,20750761	-1268,173	0,0033452827	0,0035021997	0,0039078244
0	-0,20868778	-1269,4231	0,00010260526	0,00032062206	0,00034080411
0	-0,20830035	-1271,6223	0,0031638681	0,0032905329	0,0035966188
0	-0,20828247	-1275,1876	0,0004495756	0,00071264018	0,00071549701
0	-0,20945072	-1278,427	0,0029269729	0,0028757697	0,0032497125
0	-0,208956	-1281,8788	0,00078984216	0,0010417239	0,0010212808
0	-0,20991564	-1283,4435	0,0025297508	0,0025496546	0,0028515162
0	-0,21125078	-1285,649	0,0011482025	0,0014250136	0,0014876015
0	-0,21107197	-1288,72	0,0023701859	0,0023938708	0,0027273386
0	-0,21356344	-1290,6847	0,0011553403	0,0014617841	0,0014730172
0	-0,21203756	-1292,6609	0,0020884818	0,0022144043	0,0024857887
0	-0,2129674	-1296,1663	0,0013395797	0,0016540062	0,0017167712
0	-0,21221638	-1297,7751	0,0020139976	0,0021653138	0,0024286646
0	-0,21367073	-1301,9857	0,0015635145	0,0017758692	0,0019376271
0	-0,21309853	-1305,1559	0,0017012836	0,0018332775	0,002055482
0	-0,21409988	-1307,3475	0,0020203153	0,0020979291	0,002437084
0	-0,21498799	-1309,991	0,0011844473	0,0014987501	0,0016103348
0	-0,21447539	-1311,8029	0,0024225307	0,0025004663	0,0028495169
0	-0,21513104	-1314,7113	0,00063917181	0,00086190586	0,00087033561
0	-0,21563768	-1316,8035	0,0030343814	0,0030571516	0,0033965318
0	-0,21595359	-1318,0608	0,00040739716	0,00063830143	0,00061443483
0	-0,21649599	-1322,3062	0,0031715224	0,0032494983	0,0036159232
0	-0,21865368	-1324,6754	0,00025108209	0,00040106854	0,00046786095
0	-0,21843314	-1327,2933	0,0032106852	0,0033539641	0,0036629236
0	-0,21910071	-1331,1042	0,00023147135	0,00048286514	0,00048377551
0	-0,21918416	-1333,8545	0,003212261	0,0033297581	0,0036691744
0	-0,2196908	-1336,7913	5,3700933e-06	0,00025869289	0,00024590583
0	-0,22054315	-1338,1746	0,0033654755	0,0035856252	0,0039201458
0	-0,2204895	-1340,0818	-0,00012808334	0,00013043289	0,00011349795
0	-0,22188425	-1344,1996	0,0035539393	0,0038060129	0,0041540745
0	-0,22227168	-1345,6179	-0,0005241594	-0,00024555164	-0,00018886407
0	-0,22126436	-1347,3099	0,0039761197	0,0041033588	0,0045804251
0	-0,2224803	-1350,5919	-0,00060933206	-0,00037950696	-0,00031590578
0	-0,22199154	-1351,9604	0,0037785706	0,0039598057	0,0043601887
0	-0,22310615	-1354,9364	-0,00046404573	-0,00024949521	-0,00017821818
0	-0,22371411	-1358,1614	0,0037954226	0,0040008542	0,0043873163
0	-0,22421479	-1361,0663	-0,00030756259	-4,3823966e-05	-2,1206506e-05
0	-0,22412539	-1365,1854	0,0034358683	0,0036159041	0,0040464438
0	-0,22493601	-1368,1376	-0,00018352323	6,6130015e-05	7,6251454e-05
0	-0,22549629	-1370,777	0,0034856708	0,0036996957	0,0040771579
0	-0,2269268	-1374,6084	-0,00010939242	0,00013012264	8,2371989e-05
0	-0,2258718	-1376,2474	0,0033351262	0,0035779094	0,0039612753
0	-0,22709966	-1378,1152	6,0288003e-05	0,00027820992	0,00034662895
0	-0,22748113	-1379,8267	0,0032249968	0,0033694583	0,0037804297
0	-0,22723675	-1382,1182	0,00024406021	0,00044794549	0,00050474569
0	-0,22835732	-1386,9363	0,0030137605	0,003123434	0,003490804
0	-0,22822022	-1389,3779	0,00068364595	0,00092772447	0,00090742647
0	-0,22986531	-1391,8397	0,0026875287	0,002658979	0,0030230258
0	-0,23087859	-1394,4169	0,00096589903	0,0012275872	0,0012295012
0	-0,23053288	-1397,197	0,0024321438	0,0025169896	0,0027652208
0	-0,23115277	-1401,2354	0,0012684558	0,0015318268	0,001539318
0	-0,23174882	-1402,5558	0,002329557	0,0023274096	0,0026408792
0	-0,23260713	-1404,0067	0,0012019804	0,001476552	0,0015662581
0	-0,23257732	-1407,6368	0,0021182464	0,0022322589	0,0024840757
0	-0,2322197	-1409,9502	0,0013457235	0,0016413379	0,0017462136
0	-0,2332449	-1413,5708	0,001815681	0,0020330243	0,0022714694
0	-0,23384094	-1416,2679	0,0017541394	0,0020041084	0,0021781763
0	-0,23457408	-1418,6904	0,0014944839	0,0016902848	0,0017657927
0	-0,23328066	-1422,9192	0,0022855252	0,0023619011	0,0026178239
0	-0,23449659	-1424,6074	0,00096280861	0,0012079229	0,0012677577
0	-0,23545027	-1426,8768	0,0026686902	0,002783753	0,0031322427
0	-0,23628473	-1430,7468	0,00044559158	0,00064802967	0,00072416326
0	-0,23580194	-1433,3005	0,0031191078	0,0031361815	0,0035130058
0	-0,23676157	-1435,4561	0,00032428637	0,00046174362	0,00051454466
0	-0,23716688	-1437,5364	0,0031899682	0,0032839833	0,0036906253
0	-0,23818612	-1440,1996	0,00017615908	0,00044817018	0,00044108572
0	-0,23881793	-1444,1755	0,0031824308	0,0034080038	0,0036975376
0	-0,23921132	-1445,0974	0,0001953273	0,0003986634	0,00044223125
0	-0,24084449	-1446,0618	0,0032577566	0,0034100767	0,0037258992
0	-0,24039149	-1448,7661	-6,4310589e-05	0,00016479258	0,00018079707
0	-0,24023056	-1451,9148	0,0034697985	0,0036455435	0,0040987888
0	-0,24057031	-1455,3604	-0,00029902803	-1,7369166e-05	-2,6815396e-05
0	-0,24143457	-1458,4042	0,003707234	0,0039557582	0,0043080449
0	-0,24102926	-1459,8076	-0,00049037917	-0,00027202885	-0,00025122485
0	-0,24231672	-1463,6483	0,0039502643	0,0041947211	0,004585898
0	-0,24402738	-1465,0607	-0,00059077254	-0,00042289787	-0,00038862927
0	-0,24324656	-1466,3766	0,0037058506	0,0038826009	0,0042982288
0	-0,24325252	-1469,2253	-0,00039600476	-0,00013065815	-0,00012134435
0	-0,24378896	-1472,8616	0,0036656251	0,0038758984	0,0042859027
0	-0,24415255	-1477,0775	-0,00018093386	5,958369e-05	7,408933e-05
0	-0,24417043	-1479,5188	0,0034223362	0,0035874299	0,0039581507
0	-0,24434328	-1481,3407	-3,8580474e-05	0,00019093713	0,00018549705
0	-0,24462342	-1485,6648	0,0033841103	0,0035687336	0,0040185591
0	-0,2460897	-1488,3788	-0,00012555596	0,00010848918	0,00014883786
0	-0,24687648	-1490,2198	0,0033799123	0,0035584576	0,0039514271
0	-0,24755001	-1491,7384	0,00018335588	0,00034715922	0,00044036511
0	-0,24796724	-1493,9729	0,0031541947	0,0032402098	0,0036572616
0	-0,24852157	-1497,0962	0,00037267469	0,00056019431	0,000626455
0	-0,24906397	-1497,9873	0,00289506	0,0029999875	0,0033027136
0	-0,24920702	-1499,151	0,00083456736	0,0010616007	0,0011204195
0	-0,25010705	-1503,7188	0,0024279298	0,0024504275	0,0028477991
0	-0,24955273	-1506,9874	0,001085371	0,0012899521	0,0013592769
0	-0,25110841	-1510,1656	0,0024418388	0,0024195416	0,0027645929
0	-0,25113225	-1512,2996	0,0012569592	0,0015143331	0,0015843515
0	-0,25195479	-1513,6957	0,0022267047	0,0022572328	0,0025722017
0	-0,25307536	-1517,7566	0,0012199195	0,0015815893	0,001659719
0	-0,25203228	-1519,9338	0,0020870089	0,0022102818	0,0024500177
0	-0,25291443	-1522,4714	0,0015063551	0,001713303	0,0018700758
0	-0,25269985	-1526,488	0,0016695285	0,0019418229	0,0020870198
0	-0,2543807	-1529,8005	0,0018955998	0,0020880816	0,0023237362
0	-0,25442243	-1532,2853	0,0013488035	0,0014966317	0,0016563263
0	-0,25516748	-1533,8008	0,0025297373	0,0025146194	0,0028884483
0	-0,25480986	-1535,1573	0,00074393768	0,00097866054	0,0010086624
0	-0,2554059	-1539,5267	0,0028307582	0,0029146653	0,0032848171
0	-0,25548935	-1543,0044	0,00037502163	0,0006356166	0,00064345397
0	-0,25729537	-1544,5377	0,0031319095	0,003201284	0,0036343138
0	-0,2564013	-1546,6813	0,00021933258	0,00042070722	0,00044968241
0	-0,25818348	-1548,1292	0,0031853232	0,0032930151	0,0036218939
0	-0,25779009	-1551,1572	0,00022213644	0,00042735133	0,00050026458
0	-0,25909543	-1553,348	0,0032620952	0,0034117678	0,003780205
0	-0,25928617	-1555,0649	0,00015861733	0,00033598917	0,00033799181
0	-0,26009679	-1559,2537	0,0033244928	0,0034349612	0,0038578496
0	-0,26076436	-1561,8593	-0,00010606265	0,00010630669	0,00011302734
0	-0,26026368	-1562,6592	0,0036631261	0,0037854149	0,0041616862
0	-0,26169419	-1565,2394	-0,00042357278	-0,0001704655	-0,00012450299
0	-0,26272535	-1566,9849	0,0037488944	0,0040045548	0,0044002724
0	-0,26154518	-1571,036	-0,0005021473	-0,0003165222	-0,00029084826
0	-0,26205182	-1573,0704	0,0039396905	0,0041794484	0,0045822952
0	-0,26293397	-1574,2904	-0,00057627039	-0,00033684308	-0,00029531773
0	-0,26337504	-1577,5615	0,0036649092	0,00390111	0,0042523416
0	-0,26388764	-1580,0021	-0,0002416558	-1,6542035e-05	2,269895e-05
0	-0,26436448	-1582,4219	0,0036527128	0,0038699047	0,0042367815
0	-0,26506186	-1584,6359	-0,00017706567	3,7974096e-05	7,0352107e-05
0	-0,26608706	-1585,6646	0,0034018331	0,0035592339	0,0039494056
0	-0,26512146	-1589,6038	2,7843053e-05	0,00030828669	0,00024971378
0	-0,26597977	-1592,7723	0,0033913627	0,0035378581	0,0039302269
0	-0,26733279	-1594,5498	-4,5050547e-05	0,00016998354	0,00014687568
0	-0,2669394	-1598,5649	0,0032974894	0,0034592284	0,0038840252
0	-0,26741624	-1600,468	0,000279862	0,00050510891	0,00049854512
0	-0,26789308	-1603,5206	0,0030906706	0,0031115366	0,003511542
0	-0,26867986	-1606,1423	0,00057191704	0,00075308548	0,00081956922
0	-0,26872754	-1607,8799	0,0027922948	0,0027864971	0,0031883596
0	-0,27012229	-1612,0156	0,00096938084	0,0011995367	0,0013315692
0	-0,26987791	-1614,2316	0,0023333037	0,0024063787	0,002666065
0	-0,27107596	-1615,8407	0,0011367872	0,0013835658	0,0013832678
0	-0,27158856	-1618,0242	0,0023161003	0,0023292201	0,0025981187
0	-0,27086735	-1619,2003	0,0013218854	0,0016146497	0,0016744798
0	-0,27305484	-1622,8517	0,00220739	0,0022648924	0,0025272681
0	-0,27217865	-1625,2878	0,0013509123	0,0016618054	0,0017313298
0	-0,273633	-1626,1458	0,0019348938	0,002048736	0,00226278
0	-0,27313232	-1630,4071	0,0017648141	0,0019063973	0,0021096168
0	-0,27250051	-1633,3407	0,0015303954	0,0018019399	0,0018753761
0	-0,27468204	-1635,5792	0,0020604045	0,0022664752	0,0025277345
0	-0,27554631	-1638,5942	0,0010873872	0,0012768632	0,0013461532
0	-0,27503371	-1639,8008	0,0028499274	0,002880791	0,003209033
0	-0,27552843	-1642,983	0,00057159911	0,00077302364	0,00084964512
0	-0,27543306	-1646,0994	0,002965691	0,0030405989	0,0034142144
0	-0,27644634	-1648,36	0,00039299688	0,00052747928	0,00058455335
0	-0,27620196	-1652,7727	0,0031912229	0,0032964239	0,0036826977
0	-0,27701855	-1655,8679	0,00021647225	0,00043875305	0,00041027932
0	-0,27748942	-1658,8163	0,0031723524	0,0033009781	0,0036092165
0	-0,27809143	-1661,2833	0,00020529231	0,00035569974	0,00036785845
0	-0,27965307	-1664,1584	0,0033491342	0,0034880775	0,0038673785
0	-0,27961135	-1666,9833	5,2477408e-05	0,00029818271	0,00027857692
0	-0,28024316	-1669,7756	0,0033927357	0,0035627903	0,0039479071
0	-0,28113723	-1671,5065	-0,0002473456	-3,3793331e-05	-2,7424539e-06
0	-0,28061867	-1674,8325	0,0037269639	0,0039886786	0,0043503488
0	-0,28192997	-1676,5828	-0,00053452852	-0,0002437277	-0,00024274079
0	-0,28160214	-1679,0288	0,0037944568	0,0040446562	0,0044248039
0	-0,281775	-1682,101	-0,00049224182	-0,00030587893	-0,00020956475
0	-0,28165579	-1683,4244	0,0039201798	0,0040892158	0,0045267781
0	-0,28261542	-1687,3259	-0,00048911956	-0,00027331029	-0,00022214343
0	-0,28432012	-1690,4945	0,0036085569	0,0037361365	0,0041611772
0	-0,28485656	-1691,3064	-0,00020846797	4,6609493e-05	4,6071073e-05
0	-0,28463602	-1693,7332	0,0035229512	0,0038325533	0,0041373167
0	-0,28643608	-1695,1998	-0,00017523969	5,4301927e-05	6,1247556e-05
0	-0,28698444	-1697,9141	0,0034075805	0,003592771	0,0039745537
0	-0,28594136	-1700,3059	1,7611601e-05	0,00021926448	0,00024907524
0	-0,2867043	-1701,3738	0,0032948591	0,0034612967	0,0038686495
0	-0,2866745	-1704,7334	4,4224726e-05	0,00024653127	0,00033071265
0	-0,28784275	-1708,5092	0,0032252693	0,0033792802	0,0038066739
0	-0,28837919	-1711,9095	0,00036512793	0,00060173974	0,0006734507
0	-0,2887249	-1715,4761	0,0028874089	0,0029349625	0,0033062021
0	-0,28893948	-1717,569	0,00079447433	0,0010224286	0,001046395
0	-0,28850436	-1720,6545	0,0026504267	0,0026224977	0,00302242
0	-0,29013753	-1723,4512	0,0010585029	0,0013514825	0,0013635472
0	-0,29138923	-1724,4773	0,0023046145	0,0023634045	0,0026447729
0	-0,29028654	-1726,7794	0,0011997797	0,0014699649	0,001538777
0	-0,29075146	-1729,6104	0,0022200411	0,0023108379	0,0025801009
0	-0,29094815	-1732,0309	0,0013374311	0,0016307656	0,0017173355
0	-0,29168129	-1735,8324	0,0021040838	0,0022335206	0,002503538
0	-0,2921164	-1738,0828	0,0015119826	0,0017179716	0,0018818706
0	-0,29284954	-1741,4874	0,001795568	0,0018909902	0,0021079117
0	-0,29364824	-1744,6692	0,0018969446	0,0020375657	0,0022881054
0	-0,29374361	-1745,8696	0,0013121731	0,0016120193	0,0016899775
0	-0,29408932	-1748,5515	0,0022881899	0,0024536734	0,0027372667
0	-0,29387474	-1750,2021	0,00080317212	0,001005329	0,0010325613
0	-0,29526949	-1753,6155	0,0029807929	0,0030219124	0,0034230007
0	-0,29720664	-1756,1373	0,00044772911	0,00061692437	0,00064516673
0	-0,29703379	-1757,3441	0,0030822235	0,0031307263	0,0035454815
0	-0,29781461	-1760,6721	0,00030208917	0,00042599044	0,00050147355
0	-0,29856563	-1763,2549	0,0031679897	0,0032808459	0,0036423327
0	-0,29765964	-1763,6243	0,00021707936	0,0003908365	0,00041138439
0	-0,29912591	-1766,1195	0,0032094081	0,0032548737	0,0036429781
0	-0,29838085	-1768,1284	0,00011977289	0,00030116062	0,00035267061
0	-0,30041337	-1770,4136	0,0034097875	0,0035586902	0,0040219883
0	-0,30018091	-1773,2406	-9,3030394e-05	0,0001383503	0,00010027026
0	-0,30062795	-1774,7517	0,0035265319	0,0036605033	0,0041011726
0	-0,30044913	-1777,626	-0,00029623639	-0,00016920007	-3,737252e-05
0	-0,30174255	-1779,5942	0,0038158926	0,0040538167	0,0044484381
0	-0,30136704	-1781,7646	-0,00058412232	-0,00034811907	-0,0003145833
0	-0,30145049	-1786,1224	0,0038529399	0,0040236847	0,0044424669
0	-0,30257106	-1788,7047	-0,00043909473	-0,00018134422	-0,00022441527
0	-0,30309558	-1790,4088	0,0037654503	0,0039936048	0,0043626665
0	-0,30363798	-1793,2496	-0,00040707557	-0,00021204236	-9,5047872e-05
0	-0,30432343	-1795,1776	0,003470792	0,0036547608	0,004024257
0	-0,30474067	-1798,1926	-0,00010133022	0,00011692377	8,3136838e-05
0	-0,30425787	-1799,7194	0,0035101324	0,003672719	0,0040663988
0	-0,305897	-1801,8583	-0,00014107194	4,6180212e-05	2,8477807e-05
0	-0,30591488	-1804,9193	0,0034538216	0,0036185815	0,0040036738
0	-0,30645728	-1806,7761	4,1483145e-06	0,00024663954	0,0002361316
0	-0,30677915	-1809,2679	0,0032452983	0,003367709	0,0038361524
0	-0,30806661	-1812,4761	0,00022555309	0,00038952479	0,00039254141
0	-0,30741096	-1816,4242	0,003133582	0,0032416561	0,0035905882
0	-0,30853748	-1819,8738	0,00062023522	0,00079463178	0,00083950628
0	-0,30907393	-1822,0962	0,0027295833	0,0027136158	0,0031198657
0	-0,30955672	-1824,0942	0,0010050293	0,0012165097	0,0012423877
0	-0,30933022	-1828,7567	0,0025831328	0,0025462196	0,0028740894
0	-0,31171441	-1831,2997	0,0011303021	0,0014142389	0,0014817197
0	-0,31173229	-1833,6421	0,002251518	0,0022309695	0,0025775051
0	-0,31222105	-1834,5173	0,0012540929	0,0014910444	0,0015284492
0	-0,31165481	-1835,4175	0,0022243347	0,002296461	0,0025336489
0	-0,31312108	-1839,2125	0,0013336148	0,0016077042	0,0016946099
0	-0,31306744	-1841,064	0,0018953341	0,0020851563	0,0023484428
0	-0,31242967	-1842,1733	0,0016128478	0,0019370549	0,002079583
0	-0,31349659	-1845,6669	0,0016168243	0,0017720455	0,0019540719
0	-0,31400919	-1846,9155	0,0021828348	0,0022269976	0,0025298831
0	-0,31465292	-1849,1832	0,0010465188	0,0012835161	0,0013019185
0	-0,31456351	-1851,4196	0,002623196	0,0027159594	0,0030022275
0	-0,31558871	-1853,7504	0,00053025928	0,00078985206	0,00082680635
0	-0,31605363	-1857,4852	0,003069215	0,0031416721	0,0035209863
0	-0,31567216	-1859,1145	0,00031271309	0,00048236485	0,00050708622
0	-0,316149	-1861,2444	0,0031851486	0,0033061591	0,0036497549
0	-0,31623244	-1864,8859	0,00027324277	0,00044097018	0,00052474526
0	-0,31839013	-1868,6196	0,0031501949	0,0032440852	0,0036364675
0	-0,31835437	-1873,6163	0,00018834267	0,0003539765	0,00042348285
0	-0,31935573	-1876,5823	0,0032498988	0,0033341304	0,0037698539
0	-0,31810403	-1877,9119	4,6166097e-05	0,00027256028	0,00025544665
0	-0,32011271	-1882,7046	0,0034977477	0,0036806029	0,004091986
0	-0,32118559	-1885,0037	-0,0002165715	8,0018071e-06	2,4076726e-05
0	-0,32083392	-1887,5758	0,0036386279	0,0038644813	0,0042888736
0	-0,3221035	-1889,6296	-0,00041064486	-0,0001872814	-0,00022268941
0	-0,32211542	-1890,6843	0,0038074204	0,004057359	0,0044485461
0	-0,32272339	-1892,9529	-0,00062444626	-0,00038905069	-0,00035422068
0	-0,32274723	-1894,6777	0,003837052	0,0040015392	0,0044245655
0	-0,32323599	-1895,7463	-0,00036007841	-7,5212738e-05	-0,00011622877
0	-0,32390952	-1898,4418	0,0036869254	0,0039400221	0,0042835823
0	-0,32489896	-1900,5326	-0,00030554846	-5,2297255e-05	-4,7960202e-06
0	-0,32372475	-1902,7867	0,0034063305	0,0035711646	0,0040403921
0	-0,3238976	-1905,2867	-4,6224741e-05	0,00018123537	0,00016687671
0	-0,32538772	-1908,0071	0,0034004352	0,0035860764	0,0039936313
0	-0,3269136	-1912,0015	-0,00011329466	0,00014069112	0,00010351941
0	-0,32630563	-1912,8994	0,0034260096	0,0036153093	0,0040366803
0	-0,32729506	-1913,3488	0,00010875796	0,00030564814	0,00032362383
0	-0,32629967	-1915,7278	0,0032053653	0,0032543596	0,0037105884
0	-0,32783747	-1918,9231	0,00035093137	0,00052147487	0,00056135235
0	-0,33035874	-1921,823	0,0029663609	0,0030637223	0,0034070816
0	-0,32973289	-1924,2406	0,0007666169	0,0009752778	0,0010391948
0	-0,32990575	-1925,1333	0,0025160192	0,0025640251	0,0028699099
0	-0,33110976	-1928,3352	0,0010853268	0,0013965641	0,0013911392
0	-0,3301084	-1929,7983	0,0024464305	0,002452787	0,0027752526
0	-0,33157468	-1931,5431	0,0011918645	0,0014636322	0,0015659957
0	-0,33205748	-1934,0204	0,0021636705	0,0022273397	0,0024882278
0	-0,33093691	-1935,4771	0,0012379671	0,0015281268	0,0015660904
0	-0,33200979	-1939,6235	0,0021840499	0,0022055719	0,0024840564
0	-0,33214688	-1943,3427	0,0014889031	0,0017069048	0,001792043
0	-0,33368468	-1945,4116	0,0017614122	0,0019696299	0,002202596
0	-0,33438206	-1949,4865	0,0018092442	0,00202494	0,0022116774
0	-0,33422709	-1951,767	0,001455921	0,0015818583	0,0017493374
0	-0,33539534	-1953,8677	0,0024941335	0,0025844837	0,0027903549
0	-0,33503175	-1956,3673	0,00082221464	0,00097175536	0,0010294912
0	-0,33547282	-1957,9403	0,00281617	0,00285079	0,0032335538
0	-0,33571124	-1961,6321	0,00043818349	0,00063172774	0,00063447282
0	-0,33643246	-1963,6785	0,0031135746	0,0032029455	0,0036111716
0	-0,33708811	-1965,5974	0,00024508467	0,00039651553	0,00046314817
0	-0,33793449	-1969,5635	0,0032279368	0,003305838	0,0036587028
0	-0,33749938	-1972,4763	0,00029939954	0,000406607	0,00047363457
0	-0,33972859	-1974,5226	0,0032364351	0,0033580193	0,0037607702
0	-0,33856034	-1976,9329	0,0001055708	0,0002493395	0,00028992363
0	-0,34051538	-1979,6696	0,0032839172	0,0034641034	0,0038454698
0	-0,34049749	-1983,4519	-7,1793183e-05	0,00014180463	0,00012931443
0	-0,34067035	-1984,5046	0,0035847535	0,0037971043	0,0042243269
0	-0,34145117	-1985,2271	-0,00039483682	-0,00014231366	-0,00013144192
0	-0,34205317	-1987,9518	0,0037450518	0,0039357664	0,0043354407
0	-0,34200549	-1990,1912	-0,0004361145	-0,00019135739	-0,00020738051
0	-0,34159422	-1992,8904	0,0038078907	0,0040333848	0,0044454313
0	-0,34285188	-1995,5966	-0,00059910904	-0,00029381859	-0,00030819618
0	-0,34342408	-1997,0033	0,0037240698	0,0039344262	0,0043021943
0	-0,3443718	-2000,4923	-0,00023848421	1,2853707e-05	2,5958579e-05
0	-0,34452677	-2002,0521	0,0036167528	0,0038248366	0,0042186389
0	-0,34435987	-2002,9449	-0,00023133427	-9,3545532e-06	3,9896404e-05
0	-0,34515858	-2006,8185	0,0033890752	0,00360998	0,0039893459
0	-0,34451485	-2010,2122	7,079856e-05	0,00023591419	0,00021000335
0	-0,34698248	-2014,2502	0,0033251315	0,0035186573	0,0039118328
0	-0,34695864	-2015,2931	3,3572578e-05	0,00017491431	0,00026383146
0	-0,34636259	-2016,3391	0,003345394	0,0034896641	0,0038836065
0	-0,34791827	-2021,2142	0,00014872625	0,00041049498	0,00045043736
0	-0,34831166	-2024,0428	0,0030586754	0,0031891277	0,0035821251
0	-0,34905672	-2024,7545	0,00056701351	0,00077410892	0,00084148301
0	-0,34869909	-2026,6912	0,0028515742	0,0028497095	0,003212125
0	-0,34928918	-2028,9784	0,00092929637	0,001133138	0,0012033671
0	-0,34935474	-2032,5958	0,0023887095	0,0024625142	0,0027762244
0	-0,35095215	-2034,6615	0,0011312765	0,0013823821	0,001482239
0	-0,35066009	-2035,1315	0,0024154501	0,0024087613	0,002775284
0	-0,35074353	-2037,2642	0,0012714965	0,0015334834	0,0016452491
0	-0,35146475	-2039,6486	0,002149869	0,0022172316	0,0025381132
0	-0,35156012	-2042,9302	0,0013507467	0,0016032638	0,0016945323
0	-0,35310388	-2045,7944	0,0019856261	0,0020849619	0,0023206959
0	-0,35315156	-2046,6036	0,0016739999	0,0018456576	0,0020260706
0	-0,35325885	-2050,2786	0,0016048936	0,0017870592	0,0019711808
0	-0,35300255	-2052,5857	0,001991953	0,0021897883	0,002455079
0	-0,35489798	-2054,3174	0,0011199028	0,001336378	0,0014367492
0	-0,3552556	-2057,8342	0,0027705599	0,0028288977	0,0031638404
0	-0,35698414	-2060,4561	0,00052570453	0,00076846598	0,00078884477
0	-0,35694838	-2062,4841	0,002993972	0,0030226435	0,0034208116
0	-0,35694838	-2064,7261	0,0003601244	0,0004917488	0,00058876758
0	-0,35702586	-2065,4919	0,0031678868	0,0032866441	0,0036610942
0	-0,35763979	-2068,6362	0,00025501504	0,00038662169	0,00045290333
0	-0,35825372	-2071,8293	0,0031782573	0,0032511135	0,0036151479
0	-0,35851598	-2073,2522	0,00025050991	0,0004381215	0,00045122666
0	-0,35861731	-2075,751	0,0033728587	0,0034484717	0,0038529469
0	-0,36132932	-2077,6882	-1,386099e-05	0,00019746949	0,00020669919
0	-0,36031604	-2081,4736	0,0033809242	0,003530734	0,0039480049
0	-0,36013722	-2082,4768	-0,00015290338	2,9336661e-07	1,7864222e-05
0	-0,36109686	-2083,6321	0,0036859112	0,0039247111	0,0043248991
0	-0,36098957	-2087,083	-0,00048553688	-0,0002865342	-0,00026768888
0	-0,36190152	-2089,3103	0,0038192349	0,0040498804	0,0044636955
0	-0,36216974	-2090,9453	-0,00045424677	-0,00024302164	-0,00016291742
0	-0,36343932	-2094,032	0,003770269	0,0040616151	0,0044617234
0	-0,36355257	-2096,1704	-0,00049888098	-0,00026986556	-0,0002164219
0	-0,36476851	-2099,5254	0,0036332195	0,0038257791	0,0042385338
0	-0,36457181	-2102,4954	-0,00017574814	5,4164266e-05	9,8695455e-05
0	-0,36504865	-2103,4854	0,0035904148	0,0037787266	0,004159525
0	-0,36563873	-2106,5027	-0,00016763181	3,8424041e-05	6,6674838e-05
0	-0,36656857	-2109,1528	0,0034025442	0,0035625286	0,0040586195
0	-0,36706924	-2110,9988	-1,0733638e-05	0,00016452657	0,00019703963
0	-0,36585927	-2113,1313	0,0033016598	0,0034861942	0,0037807573
0	-0,36841035	-2114,0486	0,00013981655	0,00038409315	0,00037951919
0	-0,36848187	-2117,1238	0,0032832699	0,0033868607	0,003779331
0	-0,36946535	-2119,4805	0,00041346633	0,00061663159	0,00058349804
0	-0,36965013	-2121,1426	0,0028944006	0,0029645741	0,0033732608
0	-0,3697753	-2123,7883	0,00083012768	0,0010424398	0,0010826872
0	-0,3698945	-2127,1858	0,0027067461	0,002675639	0,0029908645
0	-0,36950111	-2129,96	0,001018625	0,0012482053	0,0013352188
0	-0,37102103	-2132,377	0,0023372741	0,0023347088	0,002647673
0	-0,37030578	-2134,1023	0,0012546463	0,0014863735	0,0015489913
0	-0,37161708	-2138,1328	0,002290138	0,0023407147	0,0026268889
0	-0,37153959	-2140,6794	0,001280076	0,0015506591	0,001703975
0	-0,37353635	-2141,8232	0,0021155819	0,0021694591	0,0024258799
0	-0,37282109	-2144,2554	0,0014863829	0,0017797591	0,0018728287
0	-0,37389994	-2145,0291	0,0017874771	0,001897804	0,0021546299
0	-0,37400723	-2146,6536	0,0018923951	0,0020031983	0,0022208297
0	-0,37488341	-2148,2607	0,0012945107	0,0015416375	0,0016371978
0	-0,37562847	-2149,0942	0,0023299125	0,0024470745	0,0027160253
0	-0,37410855	-2152,2383	0,00077877572	0,0010032044	0,0011112327
0	-0,37665963	-2155,3308	0,0029452413	0,002996021	0,0033862614
0	-0,37589073	-2156,7817	0,0003941574	0,00057450816	0,00061437488
0	-0,37609339	-2159,9961	0,0031273821	0,0031619037	0,0036341022
0	-0,37812591	-2162,2993	0,00026945723	0,00042655796	0,00045054359
0	-0,37822723	-2165,5613	0,0031702993	0,003243448	0,003663949
0	-0,37831664	-2168,5571	0,00019279105	0,00044625107	0,00045517052
0	-0,37989616	-2169,7573	0,0031709813	0,0032796927	0,0036104871
0	-0,37907958	-2172,916	0,00018548017	0,00034191762	0,00039741688
0	-0,38033724	-2175,0066	0,003400859	0,0035442545	0,0040034181
0	-0,38024187	-2176,4548	-0,0001807962	8,4938947e-05	5,0270173e-05
0	-0,38021803	-2179,0022	0,0035301708	0,003741859	0,0041040075
0	-0,3806591	-2181,166	-0,00033810124	-0,0001355572	-8,1616454e-05
0	-0,38200021	-2184,321	0,0038239053	0,0040115244	0,0044261483
0	-0,38252473	-2187,4458	-0,00063692161	-0,00036168029	-0,00028932409
0	-0,38276911	-2187,8269	0,0039065136	0,0040504574	0,0044713933
0	-0,38290024	-2189,7969	-0,0003850233	-0,00019528379	-0,00012542063
0	-0,38266778	-2191,8611	0,003766998	0,0039220778	0,004324514
0	-0,38419366	-2194,366	-0,00040532206	-0,00018807827	-7,7736331e-05
0	-0,38343072	-2197,2488	0,0035486473	0,0037416865	0,0041103503
0	-0,38395524	-2198,9131	-0,00011006588	0,0001342973	0,00017627754
0	-0,38509369	-2202,6003	0,0035046069	0,0036315015	0,0040248656
0	-0,3857553	-2205,2764	-0,00011747645	5,5759447e-05	0,00011474971
0	-0,38739443	-2206,4155	0,0034617884	0,0036155109	0,0040383609
0	-0,38712025	-2209,7495	3,7225109e-05	0,0001917113	0,00024764799
0	-0,3888905	-2211,5	0,0032580174	0,0033642019	0,0037495764
0	-0,38924813	-2214,385	0,00025140631	0,00044172397	0,00051580777
0	-0,38924813	-2216,7632	0,003121716	0,0032486997	0,0036636703
0	-0,38927197	-2218,2329	0,00055221096	0,00071956776	0,00080897851
0	-0,38936734	-2221,0632	0,0026599453	0,0027116258	0,0030777582
0	-0,38918853	-2224,0537	0,001000801	0,0012424106	0,0012905858
0	-0,39000511	-2225,6504	0,0026273327	0,0025083723	0,0028907256
0	-0,39164424	-2228,8115	0,0010997895	0,0013389683	0,0014221228
0	-0,39111376	-2230,7708	0,0022594749	0,0022613353	0,0026089316
0	-0,39188266	-2233,0027	0,0011711724	0,001497009	0,0015804684
0	-0,39284825	-2235,823	0,0022822442	0,0023210212	0,0025758452
0	-0,39159656	-2236,7952	0,001428101	0,0016894903	0,0017346703
0	-0,3932476	-2240,6067	0,0019014101	0,0020917775	0,0023725329
0	-0,39279461	-2242,856	0,0016127239	0,0019057328	0,0020809344
0	-0,39389729	-2243,7651	0,0015667676	0,0017910649	0,0019333567
0	-0,39508343	-2247,5498	0,0022150411	0,002208313	0,0025448266
0	-0,39409399	-2247,8096	0,0010382883	0,0011920911	0,0013064339
0	-0,39505363	-2250,4392	0,0026545399	0,0026946806	0,003107145
0	-0,39561987	-2253,3916	0,00060663978	0,00083816587	0,00083937543
0	-0,39705634	-2254,8433	0,0030748707	0,0031515816	0,0035443697
0	-0,39668679	-2257,887	0,00026525173	0,00040933926	0,00048333604
0	-0,39741397	-2260,2146	0,0032205009	0,0032968421	0,0037422141
0	-0,39867163	-2262,7847	0,00028172493	0,00043882028	0,00044345361
0	-0,39921403	-2265,6353	0,0032064749	0,0032855545	0,0036525615
0	-0,39846301	-2265,8521	0,0001933804	0,00034900819	0,00041201856
0	-0,39991736	-2268,5068	0,0032683036	0,0033196791	0,0037659945
0	-0,39987564	-2270,9424	0,00014722827	0,00030813098	0,00030294381
0	-0,40127039	-2272,8088	0,0035299007	0,0036567026	0,0040811226
0	-0,40043592	-2275,0916	-0,0002464671	-9,4849092e-05	-2,1742599e-05
0	-0,40125847	-2277,1926	0,0036887836	0,0038546817	0,0042657661
0	-0,40184259	-2279,542	-0,00045969209	-0,0001962157	-0,00019619765
0	-0,40239692	-2282,5178	0,0038936599	0,0040771207	0,0045095198
0	-0,4016459	-2283,9768	-0,00061532599	-0,00041344145	-0,00035564153
0	-0,40299296	-2286,5342	0,0038215157	0,0040424275	0,004439556
0	-0,40303469	-2288,575	-0,00032854674	-0,00010531425	-7,3887932e-05
0	-0,40410161	-2290,9067	0,0036575827	0,0038727575	0,0042723045
0	-0,40471554	-2293,7314	-0,00033251898	-0,00011970435	-4,9510272e-05
0	-0,40548444	-2295,4558	0,0035024674	0,0036641741	0,0041229827
0	-0,40522218	-2296,1824	5,577167e-06	0,00018281484	0,00019488391
0	-0,40711164	-2299,2068	0,0033668024	0,0036057888	0,0039739921
0	-0,40641427	-2301,4651	2,1081651e-05	0,00012612261	0,00018169667
0	-0,40808916	-2305,3533	0,0034277881	0,0035981501	0,0039719772
0	-0,40710568	-2307,3359	4,7477515e-05	0,0002818348	0,00034839555
0	-0,40875077	-2308,9573	0,003160048	0,0032666211	0,0036999222
0	-0,40925145	-2311,3928	0,00045343579	0,000553235	0,00062896288
0	-0,409168	-2312,4587	0,0030143866	0,003008557	0,0034193443
0	-0,40935278	-2314,3689	0,0007454945	0,0009105471	0,0010540318
0	-0,41048527	-2316,9292	0,0024193667	0,002565105	0,0029098955
0	-0,41086078	-2318,9045	0,0010981889	0,0013777019	0,0013839948
0	-0,41174293	-2322,96	0,0025329634	0,0024553195	0,0028284225
0	-0,41216612	-2325,0173	0,0011792544	0,0014636894	0,0016051346
0	-0,41204095	-2325,7334	0,0021594679	0,0022184714	0,0025219189
0	-0,41248202	-2329,2031	0,0012236079	0,0015586994	0,0016405664
0	-0,41325092	-2330,8198	0,0021131895	0,002160884	0,002511037
0	-0,41370988	-2333,0591	0,001512106	0,0017297828	0,001913429
0	-0,41365027	-2335,6807	0,0017343594	0,0019139565	0,0021254499
0	-0,413692	-2338,011	0,0018344678	0,0020727541	0,0022723656
0	-0,41541457	-2341,3584	0,0013281044	0,0015658853	0,0017208634
0	-0,41454434	-2342,8496	0,0024758861	0,0026183322	0,0028836315
0	-0,41665435	-2344,2485	0,00075462565	0,00092259899	0,00096653064
0	-0,41604638	-2347,686	0,0029253203	0,0028675855	0,0032886444
0	-0,41700602	-2349,5247	0,0004353626	0,00060933904	0,0006657702
0	-0,41604638	-2351,7573	0,0031500757	0,0032068091	0,0036625951
0	-0,41710734	-2353,9084	0,00024701556	0,00039054255	0,00045430585
0	-0,41877627	-2355,7888	0,0031942115	0,0032694228	0,0037441244
0	-0,41816831	-2359,6995	0,00030652198	0,00042702479	0,00048265356
0	-0,42056441	-2361,8979	0,0032415334	0,0033393248	0,0037039761
0	-0,41959882	-2362,854	4,8062793e-05	0,0002515543	0,0002811267
0	-0,42090416	-2366,4221	0,003325993	0,0034330506	0,0038775138
0	-0,42034984	-2368,0288	-4,8444635e-05	0,00017493905	0,00017078244
0	-0,42000413	-2370,4641	0,0035668255	0,0038501625	0,0041962825
0	-0,42181015	-2371,3875	-0,0003926811	-0,0002188771	-0,00019377272
0	-0,42263865	-2372,6926	0,0038652054	0,0039611217	0,0044839121
0	-0,42139888	-2376,855	-0,00042880536	-0,00023607223	-0,00020655774
0	-0,42417049	-2378,8115	0,0038118123	0,0040664328	0,0044290377
0	-0,42275786	-2380,3936	-0,00049376016	-0,00033474615	-0,0003041001
0	-0,42340159	-2383,2759	0,0037325504	0,0039294949	0,0043672407
0	-0,42394996	-2385,3442	-0,00018049337	1,9650906e-06	2,002751e-05
0	-0,42442083	-2388,687	0,0035961475	0,0037809741	0,00414808
0	-0,42580962	-2390,2271	-0,00024786423	-5,5787386e-05	-6,1241735e-05
0	-0,42600632	-2389,8711	0,0034654222	0,0036306486	0,004060755
0	-0,42565465	-2392,9851	4,2151078e-06	0,00019938743	0,0001880835
0	-0,42723417	-2394,9192	0,0033544726	0,0035041454	0,0039282162
0	-0,42775273	-2397,8096	5,9244339e-05	0,00021511427	0,00028580456
0	-0,42768717	-2401,1414	0,0033328603	0,0034944876	0,0038719876
0	-0,42783022	-2402,626	0,00022812193	0,00041429623	0,00046544708
0	-0,42924285	-2405,5432	0,0030893707	0,003208976	0,0034975284
0	-0,42838454	-2406,4531	0,00063455867	0,00086829852	0,00093997852
0	-0,42907596	-2407,6025	0,0028194038	0,0027464631	0,0031589845
0	-0,43004155	-2411,7288	0,00094053621	0,0011303716	0,0012378761
0	-0,4311502	-2413,1597	0,0024254746	0,002480838	0,00280203
0	-0,43021441	-2415,0127	0,0011919414	0,001437807	0,0015469303
0	-0,43073297	-2416,8608	0,0023993202	0,0023758765	0,0026560326
0	-0,43181181	-2417,7642	0,0012032122	0,0015366436	0,0016013065
0	-0,43208599	-2421,9446	0,0021817791	0,0022148988	0,0025571075
0	-0,43237805	-2424,4685	0,0013826626	0,0016435275	0,0017385841
0	-0,43475032	-2425,6978	0,0018577793	0,0020161981	0,0022523908
0	-0,43379068	-2429,29	0,0017134526	0,0019213719	0,0020954865
0	-0,43556094	-2431,9844	0,0015733155	0,0017440869	0,0019001135
0	-0,43485165	-2433,7937	0,0021315655	0,002245672	0,0025320428
0	-0,43687224	-2435,2358	0,0010424221	0,0013042531	0,0013377322
0	-0,43548346	-2435,176	0,002754275	0,0027932141	0,0031567654
0	-0,43652058	-2439,4619	0,0005397019	0,00066823239	0,00074632803
0	-0,43646097	-2441,5413	0,0030535816	0,0030584077	0,0034851525
0	-0,4383266	-2443,717	0,00029430827	0,00047720649	0,00049728988
0	-0,43823123	-2446,0691	0,0031889472	0,0032781824	0,0037108578
0	-0,43765306	-2447,9065	0,0002192019	0,00043247623	0,00043074659
0	-0,43919086	-2450,5544	0,0032045136	0,0033058967	0,003649781
0	-0,43968558	-2452,2041	0,0002287903	0,00040297367	0,00047427835
0	-0,43929219	-2451,4136	0,0032633627	0,0033940983	0,0038266736
0	-0,43951869	-2454,7749	-4,5786146e-05	0,00013215235	0,00016535108
0	-0,44091344	-2457,9824	0,0034363728	0,0036037897	0,003955984
0	-0,4406631	-2460,4863	-0,0001717094	4,3203181e-05	2,8824143e-05
0	-0,44090748	-2463,5366	0,0037420602	0,0038779795	0,0043283692
0	-0,44209361	-2464,9019	-0,00054515025	-0,00031097617	-0,00027224771
0	-0,44279695	-2468,3503	0,0038973182	0,0040883273	0,0045263683
0	-0,44294596	-2469,6426	-0,00042162457	-0,00028409413	-0,00015511643
0	-0,44263005	-2471,353	0,0037279637	0,0039183875	0,0043612341
0	-0,44385791	-2475,3137	-0,00043499313	-0,00023452711	-0,00015709491
0	-0,44546723	-2477,6997	0,0035788328	0,0038003542	0,0041965279
0	-0,44519901	-2479,3276	-7,0795359e-05	8,5067004e-05	0,00011565076
0	-0,44580698	-2481,0508	0,0034584175	0,0036649054	0,0040589683
0	-0,44586062	-2481,2297	-0,00019368657	-3,888621e-05	7,9302117e-05
0	-0,44614673	-2484,6372	0,0034805397	0,0036371173	0,0040793647
0	-0,44675469	-2486,3892	-3,4153636e-05	0,00013060169	0,00018770545
0	-0,44822097	-2487,1509	0,0032883354	0,0034285281	0,0038902599
0	-0,44825673	-2490,6038	0,00015259793	0,00031489035	0,00042897038
0	-0,44929385	-2492,9351	0,0032610444	0,0033193841	0,0037456644
0	-0,44930577	-2496,1768	0,00037311387	0,00054541073	0,00061417668
0	-0,44848323	-2497,5115	0,0028617105	0,0029778881	0,0033204097
0	-0,44878721	-2498,478	0,00087075168	0,0010747242	0,0011583593
0	-0,44959188	-2503,0581	0,002667502	0,0026057968	0,0029334452
0	-0,45040846	-2505,1865	0,001029817	0,0012139156	0,0013385378
0	-0,45115948	-2505,3733	0,0023532242	0,0023702469	0,0026908272
0	-0,45272112	-2506,9507	0,0012706164	0,0014907453	0,0015577184
0	-0,45129657	-2507,6045	0,0023338618	0,0023361458	0,0026665705
0	-0,45298338	-2508,9185	0,0012649981	0,0015435547	0,0015946314
0	-0,45308471	-2510,771	0,0021149137	0,0021444219	0,0024698784
0	-0,45250654	-2511,8125	0,0015451136	0,0018025264	0,001904933
0	-0,45450926	-2516,0217	0,0017084723	0,0018990869	0,0020744586
0	-0,45372844	-2518,8716	0,0019746118	0,0020951675	0,0023014303
0	-0,4540205	-2521,2979	0,0012750721	0,0014812322	0,0015713475
0	-0,45613647	-2524,8328	0,0024890981	0,0024767914	0,0028754484
0	-0,45714378	-2527,3289	0,00075917586	0,0010530443	0,0010778839
0	-0,45629144	-2530,4338	0,0029782432	0,0029769819	0,0033742518
0	-0,45686364	-2532,2068	0,00037060803	0,00058401958	0,00053301512
0	-0,45821071	-2533,2131	0,0031509146	0,0032167218	0,0036181344
0	-0,45933723	-2535,0779	0,00023473229	0,0003852282	0,00046815869
0	-0,45841932	-2535,9617	0,0031701671	0,0032899221	0,0036819403
0	-0,45784712	-2537,46	0,00028495604	0,00041142484	0,00049214461
0	-0,45913458	-2540,5989	0,0032139218	0,0033326433	0,0037012831
0	-0,45884848	-2542,2063	0,00019267463	0,00036711834	0,00043851673
0	-0,4603982	-2546,6274	0,0033456923	0,0035162459	0,0039207642
0	-0,46079755	-2548,6726	-0,00017822298	2,6153866e-05	4,0703744e-05
0	-0,46092868	-2548,925	0,0036392196	0,003745045	0,0041778442
0	-0,46079159	-2550,9355	-0,0003215851	-0,00015014928	-4,517904e-05
0	-0,4609704	-2552,5054	0,0038336311	0,0039995746	0,0044117873
0	-0,46336055	-2555,3909	-0,00061487313	-0,00038643368	-0,00030653522
0	-0,46255589	-2557,1555	0,0039266972	0,0041469536	0,0045913276
0	-0,46368241	-2556,9607	-0,00042375905	-0,00022213877	-0,00012312987
0	-0,46364069	-2559,0708	0,0036853384	0,0038658939	0,004240552
0	-0,46498179	-2560,957	-0,00034327721	-0,00010516349	-7,0376555e-05
0	-0,46615005	-2561,5623	0,0035610041	0,0037301681	0,0041682031
0	-0,46545863	-2564,1919	-4,321817e-05	0,00013479235	0,00017568032
0	-0,46559572	-2565,1335	0,0033705367	0,0035608022	0,0040027816
0	-0,46625733	-2568,5818	-8,332936e-05	0,00010746677	0,00021476939
0	-0,4663825	-2570,7437	0,0034612361	0,0036190285	0,0040879338
0	-0,4673779	-2573,0071	4,0290033e-05	0,00015359139	0,00021512184
0	-0,4678309	-2577,9795	0,0032261077	0,0034097645	0,0037849969
0	-0,46774149	-2580,7063	0,00026311391	0,00049001945	0,00054344127
0	-0,46947598	-2582,616	0,0030837222	0,0031517041	0,0035834264
0	-0,47014952	-2584,5442	0,00058536779	0,0007982846	0,00086435187
0	-0,47113299	-2584,4849	0,0026308759	0,0027744428	0,003070286
0	-0,47033429	-2586,8857	0,0011072315	0,0012908536	0,0013441959
0	-0,47238469	-2589,2034	0,002491148	0,002426452	0,0028057529
0	-0,47127604	-2589,6255	0,0011345851	0,0013509237	0,0013736835
0	-0,471735	-2592,2732	0,0022058117	0,0022484101	0,0025966323
0	-0,47262907	-2594,7932	0,0012831697	0,0015333765	0,0016380039
0	-0,47271848	-2597,1523	0,0022334126	0,0022577837	0,0025802315
0	-0,47275424	-2599,603	0,001356064	0,001650189	0,001720249
0	-0,47253966	-2600,0745	0,0019309017	0,0020559346	0,0023048841
0	-0,47391653	-2602,2295	0,0017501842	0,0019570109	0,002132827
0	-0,47636032	-2604,9299	0,0016181042	0,001798548	0,0019879697
0	-0,47562122	-2605,6443	0,0021810653	0,0022701873	0,0025677814
0	-0,47549605	-2608,0881	0,00096713821	0,0011396417	0,0012578999
0	-0,476861	-2610,0474	0,0027957626	0,0027650069	0,0032013054
0	-0,47751665	-2612,769	0,00059080165	0,0007825697	0,00087442866
0	-0,47752857	-2615,9548	0,0030782311	0,0031525034	0,0035502145
0	-0,47833323	-2616,4543	0,00026933412	0,0004601531	0,00051755051
0	-0,47876835	-2619,1482	0,003233799	0,0033247205	0,0036867596
0	-0,47987103	-2621,1438	0,00026563124	0,00039744016	0,00044894463
0	-0,47969222	-2622,3198	0,0031787648	0,0032706193	0,0036740515
0	-0,47908425	-2625,1797	0,00021199856	0,00033267686	0,00038131548
0	-0,47889948	-2626,897	0,0032718931	0,0034185657	0,0038119005
0	-0,48004985	-2629,9009	0,00010424279	0,00027710717	0,00039071048
0	-0,48173666	-2632,1675	0,0034668357	0,003552862	0,0040229307
0	-0,48181415	-2632,4753	-0,00031713134	-0,00012134173	-7,6427241e-05
0	-0,48266053	-2634,3994	0,0037119174	0,0039541121	0,0043577403
0	-0,48269033	-2635,6187	-0,0004461364	-0,00027106988	-0,00013898505
0	-0,48327446	-2636,4158	0,0038772554	0,0040209885	0,0044658985
0	-0,48274994	-2639,5161	-0,00056553079	-0,00037697493	-0,00032911717
0	-0,48362017	-2641,8687	0,003924272	0,0041373237	0,0045703407
0	-0,4850626	-2644,8777	-0,00037605205	-0,00010463467	-7,6521246e-05
0	-0,48475266	-2647,8628	0,0036229475	0,0037902121	0,004164598
0	-0,48599839	-2647,3286	-0,00028513736	-2,3579341e-05	-2,5396876e-05
0	-0,48502088	-2650,1265	0,0035754805	0,0036861282	0,0041755866
0	-0,48596263	-2652,1797	-2,6564812e-05	0,00013986224	0,00019427942
0	-0,4881084	-2655,1841	0,0033358852	0,0035268972	0,0039294576
0	-0,48732758	-2658,2083	3,5935082e-05	0,00025378307	0,00025640824
0	-0,48870444	-2659,2422	0,0034164642	0,0035976374	0,0039711208
0	-0,48755407	-2661,4419	8,5304491e-05	0,00029204588	0,00038765953
0	-0,48974156	-2664,3601	0,0031776179	0,0033569017	0,0037036994
0	-0,48953891	-2665,9482	0,00041412073	0,00058993348	0,00062169973
0	-0,49017668	-2668,8176	0,0030396879	0,0029279252	0,0033200243
0	-0,49016476	-2669,7766	0,00077254034	0,00099416729	0,0010444248
0	-0,49046278	-2671,6023	0,0025430978	0,0026162351	0,0029175379
0	-0,49062371	-2674,2944	0,0011846098	0,0013457269	0,001473016
0	-0,49011111	-2676,1123	0,0024657063	0,0024308113	0,002774046
0	-0,49210191	-2680,0281	0,0011772452	0,0014132378	0,0014886928
0	-0,4925251	-2683,157	0,0022438222	0,0022496583	0,0025750669
0	-0,49250722	-2685,2788	0,001279598	0,0015575662	0,0016289764
0	-0,49374104	-2688,4314	0,0021685869	0,0021907915	0,0024982919
0	-0,49487948	-2688,9583	0,001550955	0,001801271	0,0019343696
0	-0,49476624	-2689,0476	0,0017745654	0,0018555502	0,0021301061
0	-0,4942894	-2690,9758	0,0018726683	0,0020623682	0,0023254885
0	-0,4945755	-2692,6978	0,0012713285	0,0016113415	0,0016804518
0	-0,49520731	-2696,25	0,0023690742	0,0025505263	0,0028564869
0	-0,49672127	-2698,8628	0,00069815374	0,00092148199	0,00093687879
0	-0,49712658	-2700,418	0,00292088	0,0029498811	0,0033653753
0	-0,4979372	-2703,0664	0,00044202199	0,00067931483	0,00070918584
0	-0,49862862	-2704,6152	0,0031386802	0,0032550392	0,0036342028
0	-0,4986465	-2706,0439	0,00023422777	0,00045449939	0,00049297494
0	-0,49926639	-2708,9167	0,003222951	0,0033170092	0,0036724422
0	-0,5002141	-2710,2109	0,00026187467	0,00041228777	0,00050637667
0	-0,49848557	-2712,1514	0,0032158864	0,0033456595	0,003748633
0	-0,50036311	-2713,8579	3,9939478e-05	0,00025052199	0,00026106252
0	-0,50123334	-2716,5911	0,0033878835	0,0035915077	0,0039883652
0	-0,5010128	-2719,4453	5,5375858e-06	0,00016873324	0,0002313056
0	-0,50183535	-2720,0042	0,0035402786	0,0037453747	0,0042009163
0	-0,50194263	-2720,7559	-0,00041089865	-0,00018085033	-0,0001662047
0	-0,50311685	-2722,8337	0,0038803611	0,0040824288	0,0045144362
0	-0,5035162	-2725,0037	-0,00046963745	-0,0002663926	-0,0001930233
0	-0,50343871	-2727,1365	0,0037698231	0,0040158387	0,0044056899
0	-0,5053699	-2728,6807	-0,00051527197	-0,00033004326	-0,00025375426
0	-0,50488114	-2730,0776	0,0038114674	0,0040517217	0,0044349381
0	-0,50411224	-2734,2722	-0,000222862	-3,6173151e-05	1,4538527e-05
0	-0,50690174	-2736,6277	0,0034908159	0,0037123796	0,004151701
0	-0,50681829	-2737,8818	-0,00027124304	-2,901972e-05	-8,6810905e-06
0	-0,50709844	-2738,9087	0,0035074085	0,003724036	0,0041584237
0	-0,50688386	-2740,6877	-3,4904515e-05	0,00015406724	0,00020642794
0	-0,50811768	-2744,0637	0,0033595779	0,0035341508	0,0039269431
0	-0,50880909	-2744,3284	0,00014520279	0,00031645846	0,00035233214
0	-0,50716996	-2744,5625	0,0033344177	0,0034090295	0,0038557574
0	-0,51010847	-2747,8777	0,00018257197	0,00034854573	0,0004198376
0	-0,5092442	-2748,4033	0,0030273739	0,0031801856	0,0035287989
0	-0,51047802	-2750,1167	0,0006198209	0,00083625375	0,00093043083
0	-0,51010251	-2751,9185	0,0027154046	0,0027730733	0,0031467448
0	-0,51010251	-2753,4189	0,00095701043	0,0011426501	0,0012330186
0	-0,51150322	-2756,115	0,0024843228	0,0024688509	0,0028898909
0	-0,51190853	-2757,1316	0,0011932072	0,0014828426	0,0015727822
0	-0,51211119	-2758,7615	0,0023193453	0,0023359063	0,0026571685
0	-0,51326156	-2761,696	0,0011918703	0,0014456997	0,0015449557
0	-0,51340461	-2763,6707	0,002184192	0,0022402562	0,0026120648
0	-0,51433444	-2766,3433	0,0013271528	0,0016411353	0,0017621226
0	-0,51385164	-2768,0369	0,0019824859	0,0020270278	0,0022910547
0	-0,51493049	-2768,8628	0,0016920569	0,0019304454	0,0021023296
0	-0,51587224	-2772,604	0,0015971181	0,0017109815	0,0019146741
0	-0,51569343	-2774,2344	0,0021536862	0,0022417605	0,0025409954
0	-0,51626563	-2776,3413	0,00099988549	0,0012996562	0,0014120552
0	-0,51656961	-2778,6375	0,0026146066	0,0027709939	0,0030938082
0	-0,51713586	-2780,7788	0,00047430935	0,00067194196	0,00072387862
0	-0,51810741	-2783,9319	0,0030797063	0,0030884505	0,0034621959
0	-0,51847696	-2785,0442	0,00033296106	0,0005092044	0,00054164178
0	-0,51929355	-2786,1362	0,0031948322	0,0032679408	0,0036922086
0	-0,519526	-2789,8186	0,00028780763	0,00045225723	0,00052075775
0	-0,5202055	-2791,7998	0,0032274269	0,0032930141	0,0036667474
0	-0,52102208	-2794,7314	0,00020772015	0,00035323494	0,00046857109
0	-0,52053332	-2794,8147	0,0032727837	0,0033582407	0,0038069237
0	-0,52158833	-2795,0342	-6,7913788e-05	0,00011483091	0,00019772793
0	-0,52213073	-2798,5139	0,0034920836	0,0036017213	0,0040720785
0	-0,52202344	-2799,8088	-0,00020834312	-2,1950109e-05	4,2730244e-05
0	-0,52229762	-2800,8911	0,0037171631	0,0038620951	0,0042922054
0	-0,52280426	-2804,1367	-0,00050226372	-0,0002876381	-0,00022109598
0	-0,52300096	-2806,3582	0,0039650965	0,004134703	0,0045914161
0	-0,52300692	-2808,6321	-0,00048386253	-0,00031234929	-0,00026084366
0	-0,52467585	-2813,4351	0,0037625576	0,0039551537	0,0043875379
0	-0,52441955	-2815,6348	-0,0004321037	-0,00022467284	-0,00013498793
0	-0,52508712	-2819,5945	0,0036706268	0,0038863239	0,0042763953
0	-0,52570701	-2820,303	-0,00010940712	7,4775598e-05	9,1006223e-05
0	-0,52812099	-2821,6648	0,0034682606	0,0035947089	0,0040299376
0	-0,52726865	-2824,4695	-9,1875118e-05	9,2072878e-05	0,00014556659
0	-0,52875876	-2825,6646	0,0035453096	0,003709934	0,0040790248
0	-0,52853227	-2826,9844	-0,00014879071	8,270843e-05	0,00012387201
0	-0,52818656	-2827,4827	0,0033527855	0,0034995598	0,0039386912
0	-0,52888989	-2828,1558	0,00019604762	0,00035629142	0,00044432178
0	-0,52897334	-2832,9329	0,0032613426	0,0033383982	0,0037363244
0	-0,5286932	-2835,4561	0,00032617769	0,00053099531	0,00060339924
0	-0,5305171	-2837,3093	0,0029238078	0,00301309	0,0033755354
0	-0,53023696	-2839,2192	0,00080167537	0,0010473982	0,0011395379
0	-0,53145885	-2840,2158	0,0025833377	0,0025176585	0,0029253769
0	-0,5317688	-2842,4817	0,0010682968	0,0012291543	0,0013278842
0	-0,53211451	-2843,6934	0,002405335	0,0023682907	0,0027244505
0	-0,53165555	-2844,947	0,0013019962	0,0015551619	0,0016233545
0	-0,53324699	-2847,6536	0,0023005854	0,0023098954	0,002634644
0	-0,53432584	-2849,7014	0,0012348945	0,0015130547	0,0016170251
0	-0,53562522	-2850,3936	0,00216025	0,0022391966	0,0024962272
0	-0,53445697	-2852,0049	0,0015053692	0,0017783721	0,0018744937
0	-0,53399801	-2853,6611	0,0017058864	0,0019076553	0,0021314137
0	-0,53499341	-2858,4207	0,0018615369	0,0021093506	0,0022278451
0	-0,53639412	-2861,3735	0,0013305723	0,0014435697	0,0016504976
0	-0,53631067	-2862,5117	0,0025491163	0,0025498441	0,0029142282
0	-0,53781867	-2866,3218	0,00076587615	0,0010741754	0,0010687729
0	-0,53869486	-2869,364	0,0028633254	0,002905153	0,0033477107
0	-0,53917766	-2870,6299	0,00038217389	0,00055866316	0,00057226542
0	-0,53886771	-2871,4519	0,0031413252	0,0032529428	0,0036463642
0	-0,53884983	-2871,0381	0,00027926246	0,00043485779	0,00049545546
0	-0,53873658	-2875,2495	0,0032023601	0,0032827461	0,0036473053
0	-0,54044724	-2878,2437	0,00026338355	0,00041692168	0,00048919814
0	-0,54007769	-2879,2312	0,0032479933	0,0033380743	0,0037955469
0	-0,54123998	-2882,8047	0,00012039745	0,00036977057	0,00040341634
0	-0,54250956	-2884,2324	0,0033687023	0,0034650778	0,0039062048
0	-0,54141283	-2886,4104	-0,00017069236	1,2040255e-05	8,9231762e-05
0	-0,5420506	-2888,2742	0,0035621165	0,0037758159	0,0041662413
0	-0,54209828	-2889,1853	-0,00035627803	-0,00015971629	-0,00010419637
0	-0,54301023	-2893,5549	0,0037733749	0,0039676996	0,0043392912
0	-0,54454803	-2895,4443	-0,00054624514	-0,00036188401	-0,00024186505
0	-0,54415464	-2895,8953	0,0040118778	0,0041443198	0,0045690569
0	-0,54475665	-2896,8296	-0,00049683964	-0,00028265349	-0,00022731576
0	-0,54530501	-2897,8018	0,0036077905	0,0038484233	0,0041992525
0	-0,54550171	-2901,085	-0,00028097915	-8,971052e-05	-7,3063711e-05
0	-0,54644942	-2903,3733	0,0036009275	0,0037617758	0,0042224703
0	-0,54699779	-2904,8503	-8,8669331e-05	0,00010694261	0,00010027667
0	-0,54805875	-2907,8269	0,0033722396	0,0035184247	0,0039573112
0	-0,54712892	-2909,8811	5,4822885e-06	0,000197138	0,00027053989
0	-0,54860115	-2910,9548	0,0034282256	0,0036466944	0,0041005122
0	-0,54844618	-2914,1545	-5,7940633e-05	0,00014089543	0,00015267316
0	-0,54894686	-2915,2864	0,0032966142	0,0034437301	0,0038686646
0	-0,54955482	-2919,9517	0,0002507944	0,00044864108	0,00049695605
0	-0,55088401	-2923,4297	0,0031354558	0,0031756577	0,0036073243
0	-0,55123568	-2923,7744	0,00057314493	0,00076124095	0,0008252362
0	-0,54998994	-2925,7551	0,0027608261	0,0028525509	0,0031587975
0	-0,55160522	-2927,8655	0,0010120575	0,0012441793	0,0013294218
0	-0,55229664	-2930,3066	0,0024326982	0,0024319061	0,0027368499
0	-0,55226684	-2932,9106	0,0011345318	0,0013754969	0,0014148996
0	-0,55357814	-2933,8406	0,0022519121	0,0022942331	0,0026060767
0	-0,55258274	-2935,6863	0,0013309203	0,001540483	0,0017407023
0	-0,55333376	-2937,4236	0,0022355996	0,002277662	0,0025951804
0	-0,5540669	-2937,2668	0,0013821248	0,0016008934	0,0017360989
0	-0,5553484	-2939,5483	0,0019353494	0,0020825069	0,0023186654
0	-0,5553484	-2941,3738	0,0016533823	0,0018390405	0,0020883342
0	-0,5556941	-2945,9077	0,0015238228	0,0017843228	0,0019684555
0	-0,55642724	-2948,009	0,0020542743	0,0022571848	0,0025569806
0	-0,5567193	-2949,5613	0,00097326032	0,001107163	0,0012720503
0	-0,55828094	-2952,7231	0,0028369538	0,0028464952	0,0032215442
0	-0,55794716	-2953,4385	0,00065971154	0,00081540842	0,00089276279
0	-0,55934787	-2954,1755	0,0030197124	0,0030583967	0,003419606
0	-0,55968761	-2956,4185	0,00027746515	0,00047172827	0,00051049457
0	-0,55940151	-2957,3611	0,0032090924	0,0032944095	0,003611098
0	-0,56014061	-2960,303	0,00028390248	0,00040942075	0,00044589193
0	-0,56020617	-2963,0403	0,0031979519	0,0032579214	0,0036757616
0	-0,56134462	-2964,6484	0,00016521968	0,00034190278	0,00037587248
0	-0,56046247	-2967,332	0,0033345921	0,0034624324	0,0038826324
0	-0,56188703	-2969,3386	7,2354887e-05	0,00028292125	0,00030246825
0	-0,56089163	-2970,0757	0,0033960664	0,0035693545	0,0039657108
0	-0,56117177	-2971,9133	-0,00028522176	-6,920367e-05	-6,2054314e-05
0	-0,56327581	-2972,4653	0,0037364867	0,0039729518	0,0043324605
0	-0,5635798	-2974,6084	-0,00045343855	-0,00020611624	-0,00018239138
0	-0,56384802	-2976,2915	0,0038296534	0,0039809835	0,0044172984
0	-0,56356788	-2977,9167	-0,00050922536	-0,00033375953	-0,000243432
0	-0,56510568	-2981,801	0,0039969147	0,004095905	0,0044811121
0	-0,56506991	-2983,4666	-0,00040525454	-0,00016212696	-0,00012364995
0	-0,5662024	-2984,823	0,00354855	0,0037783352	0,004145626
0	-0,56735277	-2987,4207	-0,00023972461	-2,8399809e-05	-3,8677535e-05
0	-0,56735873	-2987,2395	0,0035758757	0,0037799682	0,004189102
0	-0,56881905	-2989,5583	-0,00011268799	9,1908732e-05	0,00013115176
0	-0,56746602	-2991,6841	0,0033495456	0,0035274727	0,0040124981
0	-0,56834817	-2993,0293	0,00010010815	0,00026358553	0,00033759105
0	-0,5695343	-2997,22	0,0033149458	0,0035140428	0,0038454286
0	-0,57002306	-2999,0232	3,9356091e-05	0,00022368506	0,00030731811
0	-0,57073236	-3001,5117	0,0032179209	0,0033348179	0,0037867858
0	-0,56965947	-3002,2473	0,00041464416	0,00062907144	0,00068563444
0	-0,57139993	-3003,1416	0,0029098466	0,002908882	0,0032878779
0	-0,57088137	-3005,3865	0,0007963035	0,0010145741	0,0011109766
0	-0,57345033	-3007,5234	0,0025926251	0,0026140737	0,0029578761
0	-0,57182312	-3007,6975	0,0010958691	0,0013504587	0,001446274
0	-0,57364106	-3010,8623	0,0023871402	0,0023779899	0,0026936682
0	-0,57300329	-3012,7104	0,0011532134	0,0014259703	0,0015126662
0	-0,5736649	-3014,8506	0,0022499326	0,0022952384	0,002586741
0	-0,57433844	-3017,7971	0,0013469581	0,0015749008	0,0016421637
0	-0,57438612	-3018,0759	0,0021234408	0,0022065677	0,0024772524
0	-0,57518482	-3021,0786	0,001551097	0,0017875002	0,0019231534
0	-0,5764544	-3023,3667	0,0018240375	0,0018913143	0,0021274195
0	-0,57688951	-3024,6892	0,0019048318	0,0020066674	0,0022614028
0	-0,57618022	-3027,7578	0,0012596366	0,0015503608	0,0016676221
0	-0,57688355	-3029,8267	0,0023833765	0,00257281	0,0028130473
0	-0,57789087	-3033,2869	0,00069049816	0,00080926489	0,00096929155
0	-0,57839155	-3036,5403	0,0030301996	0,0031070185	0,0034059677
0	-0,57913661	-3036,9512	0,00049097161	0,00060404243	0,00067491492
0	-0,58040619	-3040,0122	0,0031186077	0,0032280707	0,003583963
0	-0,57978034	-3041,2891	0,00024386361	0,00043835636	0,00050227245
0	-0,58012605	-3044,1042	0,0031720062	0,0032707653	0,0036699369
0	-0,58056116	-3047,5095	0,0002444064	0,00043162174	0,00050923642
0	-0,58036447	-3048,5725	0,0032026561	0,0033207885	0,0037141913
0	-0,58164001	-3051,6724	4,1039893e-05	0,00021844724	0,00026414316
0	-0,58274269	-3053,6165	0,0033965386	0,0035924602	0,0040017208
0	-0,582093	-3053,4473	-5,827038e-05	0,00012440607	0,00015409954
0	-0,58346391	-3054,7864	0,0035434337	0,0036653574	0,004145917
0	-0,58299899	-3056,6973	-0,00040251471	-0,00019120926	-0,00013941637
0	-0,5839467	-3059,8955	0,0038516177	0,0040274374	0,0044850619
0	-0,5849123	-3062,854	-0,00051388721	-0,0003568214	-0,00029230519
0	-0,58453083	-3063,8855	0,0037944873	0,0039895792	0,0044033262
0	-0,58517456	-3065,9529	-0,00045899535	-0,00026839378	-0,00019236002
0	-0,58624744	-3068,9417	0,0038139925	0,0040112697	0,0044373926
0	-0,58634281	-3069,8035	-0,00027422851	-9,1729744e-05	-2,5121844e-05
0	-0,58609843	-3071,5845	0,0034367447	0,0036567401	0,0039802105
0	-0,58651567	-3073,0955	-0,00018643463	6,9255766e-05	3,7999125e-05
0	-0,58811307	-3075,6377	0,0035084418	0,0037318086	0,0041247122
0	-0,58783889	-3079,1162	-9,9383906e-05	6,2326144e-05	0,0001032633
0	-0,58921576	-3080,5535	0,0034243411	0,003590967	0,0040047462
0	-0,58820844	-3082,9224	9,7925367e-05	0,00025149522	0,00031170493
0	-0,58892965	-3084,2126	0,0032806508	0,003375951	0,0038043663
0	-0,58909655	-3085,6003	0,00018295177	0,00035155565	0,00042558968
0	-0,59040785	-3088,3083	0,0030793904	0,0032081462	0,0035336805
0	-0,59210658	-3089,4548	0,00061719824	0,00084179308	0,00093983242
0	-0,5918622	-3091,135	0,0026506607	0,0026401016	0,0030131915
0	-0,59274435	-3093,9766	0,00099134934	0,0012311455	0,0012487744
0	-0,59277415	-3095,6389	0,0025431458	0,002521496	0,0028339801
0	-0,59254169	-3098,3618	0,0012086208	0,0014631766	0,0015724472
0	-0,59363842	-3100,8064	0,0022582223	0,0022843909	0,0025643641
0	-0,59460402	-3103,449	0,0012414347	0,0014778131	0,0015756068
0	-0,59565902	-3106,3855	0,0022146604	0,002234742	0,0025741975
0	-0,59585571	-3107,1243	0,001383571	0,0016720875	0,0017549561
0	-0,59609413	-3108,3567	0,0019392895	0,0020823823	0,0022993046
0	-0,59677362	-3108,6328	0,0017110219	0,0019157326	0,0020641647
0	-0,59645772	-3109,2219	0,0016601654	0,0017487858	0,0019143603
0	-0,59707761	-3112,0371	0,0022790912	0,0022552193	0,0025840569
0	-0,59759021	-3114,8325	0,0009776752	0,0012328074	0,001288218
0	-0,59850812	-3116,2888	0,002669882	0,0027971249	0,0031295286
0	-0,59813261	-3119,7942	0,00052069593	0,00071412534	0,00074141746
0	-0,59822798	-3121,1101	0,0030818123	0,0031540233	0,0035568869
0	-0,59894919	-3122,7666	0,0002946821	0,00044554094	0,00049192167
0	-0,5998075	-3125,063	0,0031953489	0,0032406962	0,0035889191
0	-0,60082078	-3126,9202	0,00030916941	0,00048336835	0,00057412777
0	-0,60003996	-3130,1523	0,0032023313	0,003268112	0,0036585997
0	-0,60041547	-3131,0369	0,00022309032	0,00041146588	0,0004315839
0	-0,60035586	-3133,3071	0,003251947	0,003373995	0,0037108164
0	-0,60266852	-3137,4868	-5,4929405e-05	0,00015857921	0,00023141009
0	-0,60427189	-3138,2034	0,0035427653	0,0037019965	0,0041364115
0	-0,602597	-3140,2617	-0,00028310082	-6,9206289e-05	4,6641217e-05
0	-0,60415268	-3142,0928	0,0036709481	0,003891546	0,0042754058
0	-0,60498714	-3144,5366	-0,00045672845	-0,00030514144	-0,00022226945
0	-0,6058991	-3148,6399	0,0039368984	0,0041102627	0,0045365253
0	-0,60501695	-3149,5757	-0,00060550141	-0,00034221128	-0,0003398073
0	-0,60563684	-3150,2073	0,0037711684	0,0039660144	0,0043967436
0	-0,60650706	-3153,2422	-0,00031937496	-0,00012288248	-0,00011342287
0	-0,60648322	-3154,9177	0,0037037095	0,0038969177	0,0043112766
0	-0,60619116	-3157,8928	-0,00017499187	-2,6080525e-05	5,7708821e-05
0	-0,60767531	-3160,3665	0,0034109671	0,0036422415	0,0039892928
0	-0,60878396	-3162,2329	-5,1478419e-05	0,00016005361	0,00018336024
0	-0,61024427	-3165,2383	0,0034060243	0,0035992309	0,0039935797
0	-0,60759783	-3164,9504	-0,00010950884	7,4582349e-05	8,0514874e-05
0	-0,60935616	-3165,925	0,0033779289	0,0035132787	0,0039524282
0	-0,60991645	-3168,5647	0,0001468719	0,00035443198	0,00039065926
0	-0,61020851	-3170,0168	0,0031902448	0,0033300035	0,0036877482
0	-0,60992241	-3172,7502	0,0003940615	0,00057642203	0,00063152896
0	-0,61056018	-3175,6038	0,0029066836	0,0029381365	0,0033366245
0	-0,61218143	-3177,6768	0,0008516552	0,0010437827	0,0011108245
0	-0,61191916	-3181,5132	0,0024739821	0,002552256	0,0028241847
0	-0,61344504	-3182,4944	0,0011049018	0,0013273549	0,0013979424
0	-0,61299801	-3184,6147	0,0024427404	0,00240841	0,002762937
0	-0,61388016	-3187,3281	0,0012862365	0,0015556633	0,0015906971
0	-0,61480403	-3188,5046	0,0022263692	0,0022878242	0,0025600696
0	-0,61621666	-3190,9019	0,0012608216	0,0014992104	0,0015987159
0	-0,616014	-3191,0161	0,0020596527	0,002173695	0,0024784612
0	-0,61614513	-3189,583	0,0015685513	0,00180185	0,001931372
0	-0,61757565	-3193,2456	0,0016820425	0,0019097795	0,0021355243
0	-0,61599016	-3194,7698	0,0018013145	0,0020971561	0,0022396646
0	-0,61743259	-3197,6194	0,0013207539	0,0014598294	0,0016282529
0	-0,61763525	-3200,6216	0,0026378131	0,0026156805	0,002940292
0	-0,6177783	-3201,4128	0,00075943593	0,00092368195	0,00095967
0	-0,61863065	-3204,5718	0,002902023	0,0029887559	0,0033488006
0	-0,61969161	-3206,2275	0,0004122447	0,00059222919	0,00064196473
0	-0,61988235	-3207,1824	0,0031896622	0,0032840953	0,0036289725
0	-0,6198287	-3209,8984	0,00023233617	0,00035580655	0,00046842557
0	-0,62010288	-3211,1814	0,0031522098	0,0032507116	0,0036388126
0	-0,62056184	-3213,6877	0,00024327994	0,00043045817	0,00047851237
0	-0,62119961	-3215,2144	0,0032396857	0,0034006971	0,0038155778
0	-0,62322617	-3216,5964	8,1392645e-05	0,00029066665	0,00034275581
0	-0,622648	-3219,938	0,0033625895	0,0034643519	0,0038144044
0	-0,62333345	-3220,9138	-0,00016019228	5,1255047e-05	0,00011272001
0	-0,62464476	-3221,5898	0,003677051	0,0038549618	0,004232184
0	-0,62451959	-3224,3806	-0,00038025086	-0,00019767642	-0,00017999439
0	-0,62484741	-3226,2078	0,0037937632	0,0040039616	0,0043784748
0	-0,62564015	-3229,8489	-0,0005071974	-0,00026834081	-0,00020844425
0	-0,62567592	-3231,1113	0,003918	0,004087307	0,0045287907
0	-0,62688589	-3233,2573	-0,00057174271	-0,00032403361	-0,00032698445
0	-0,62758327	-3237,123	0,0036609494	0,0038553097	0,0042889589
0	-0,62764287	-3239,4829	-0,00027679824	-2,0050793e-05	-2,7284841e-06
0	-0,6280899	-3241,0715	0,003645234	0,0038179669	0,0041642366
0	-0,6289959	-3242,6357	-0,00018512379	8,6761429e-06	5,1418319e-05
0	-0,6282866	-3243,0349	0,0033624654	0,0034936119	0,0039439057
0	-0,6301105	-3246,1709	1,1161173e-05	0,00020993262	0,0002220305
0	-0,62949061	-3246,6902	0,0033383416	0,0035423383	0,0039195158
0	-0,62903166	-3247,125	3,0852534e-05	0,00020153297	0,00028243958
0	-0,629282	-3250,7625	0,0032981534	0,0034915758	0,0038193553
0	-0,63102841	-3252,6743	0,00023332512	0,00049495255	0,00049364113
0	-0,63162446	-3255,4773	0,0030353505	0,0031299682	0,0034848591
0	-0,63096881	-3258,0415	0,00067266403	0,00088364002	0,0009082316
0	-0,63355565	-3258,468	0,0027558689	0,0028170082	0,0031440333
0	-0,63307881	-3260,8286	0,00094936241	0,0012103848	0,0012841122
0	-0,6334424	-3263,2803	0,0024055752	0,0024181125	0,0026788656
0	-0,6357789	-3263,9731	0,0012237898	0,0014241394	0,0015271353
0	-0,6338954	-3266,0098	0,0023715277	0,0023534251	0,0026724492
0	-0,6355226	-3267,645	0,0012947591	0,0015932204	0,0016633979
0	-0,63623786	-3269,3533	0,0021360847	0,0021930188	0,0024986451
0	-0,63639879	-3271,4871	0,0014068405	0,0016821001	0,0017724361
0	-0,6359756	-3270,8525	0,001874537	0,0020171313	0,0022418248
0	-0,6375134	-3274,7563	0,0017817877	0,0019607737	0,0021180168
0	-0,63709617	-3276,6948	0,0015741426	0,001816476	0,0019401889
0	-0,63698888	-3278,4404	0,0020467823	0,002280442	0,0024886951
0	-0,63797832	-3281,7861	0,00093804434	0,0011861773	0,0012714828
0	-0,6390512	-3283,6055	0,0028503828	0,0028866562	0,0031944287
0	-0,63830018	-3287,282	0,00055337558	0,0007898669	0,00077437551
0	-0,63958764	-3289,446	0,003077039	0,0031368807	0,0035362304
0	-0,63983798	-3290,2681	0,00024557594	0,00047957757	0,00043249252
0	-0,64083934	-3293,189	0,0031638008	0,0032707918	0,0036251154
0	-0,64173341	-3295,625	0,0002886841	0,00041251973	0,00049777067
0	-0,64072013	-3296,3247	0,0031652835	0,0032770359	0,0036677408
0	-0,64231157	-3298,418	0,00019884741	0,0004052333	0,00048356917
0	-0,64237714	-3299,7617	0,0033806034	0,0035263207	0,0038645091
0	-0,64347982	-3303,7686	-3,0237134e-05	0,00013558805	0,00022785651
0	-0,64522028	-3305,2327	0,0034389235	0,0035899589	0,0039843214
0	-0,64407587	-3306,3042	-0,0002669754	-0,0001090864	-3,3244141e-05
0	-0,64479709	-3310,2866	0,003750643	0,00399007	0,0043543614
0	-0,6442368	-3311,6672	-0,00052927615	-0,00030992669	-0,00029669493
0	-0,64693689	-3314,0081	0,003812725	0,0040759444	0,0044168816
0	-0,64523816	-3315,4773	-0,00040124927	-0,00018433115	-0,00017450016
0	-0,64516068	-3317,249	0,0037849653	0,0040214062	0,0044072894
0	-0,64684749	-3321,8416	-0,00044008164	-0,00026603317	-0,00014879945
0	-0,64768791	-3324,1392	0,0035730063	0,0037607083	0,0041649225
0	-0,64702034	-3325,3716	-0,00014662131	9,2264381e-05	9,0079848e-05
0	-0,64878464	-3328,1628	0,0035810706	0,0037747493	0,0041768057
0	-0,64835548	-3329,9841	-0,00019361032	3,5842822e-05	5,5301352e-05
0	-0,6499052	-3333,4941	0,0034226724	0,0035852005	0,0040053125
0	-0,64947605	-3335,5413	4,0372106e-05	0,00021610555	0,00023037865
0	-0,65010786	-3336,0066	0,0032956945	0,0033947078	0,0038704411
0	-0,65147281	-3337,999	0,0001366077	0,0002748557	0,00040482206
0	-0,6511271	-3339,0356	0,003229809	0,0033987539	0,0037572607
0	-0,65251589	-3340,498	0,00050257629	0,00066967128	0,00076781772
0	-0,65169334	-3343,4077	0,0028312483	0,0028773586	0,003265955
0	-0,65282583	-3345,2795	0,00095934467	0,0011143974	0,0011848256
0	-0,65323114	-3348,2954	0,0026869071	0,0026355367	0,0029972503
0	-0,65409541	-3350,5889	0,0010830002	0,0013339149	0,0013979942
0	-0,65449476	-3351,5371	0,0022801659	0,0023163948	0,0026374559
0	-0,65365434	-3354,9617	0,0011881508	0,0014553684	0,0015603325
0	-0,65569282	-3357,8411	0,0022897706	0,0023181073	0,0026832521
0	-0,65655112	-3359,407	0,0013221535	0,0016014804	0,0016784905
0	-0,656569	-3361,521	0,0020071475	0,0021382044	0,0024200794
0	-0,65675974	-3362,9116	0,0015395925	0,0018417015	0,00199158
0	-0,6573379	-3366,3418	0,0017396236	0,0018735796	0,0020655345
0	-0,65773726	-3368,6086	0,0019429846	0,002029032	0,0022793782
0	-0,65862536	-3369,2861	0,00136629	0,0015199046	0,0016137306
0	-0,65944195	-3372,7612	0,0024288308	0,0025095667	0,0027918818
0	-0,65979362	-3373,3196	0,0007552891	0,00094327843	0,0010293325
0	-0,66047311	-3373,9275	0,00300198	0,0030120891	0,003441137
0	-0,65951347	-3375,7566	0,00039041581	0,00055550248	0,0005468665
0	-0,66033602	-3376,3779	0,0031693939	0,003245258	0,0036414689
0	-0,66133738	-3379,6174	0,00022918117	0,00043769163	0,00048687798
0	-0,66183805	-3381,2043	0,0031429732	0,0031882357	0,0036443751
0	-0,66193938	-3381,9712	0,0002113817	0,00039743085	0,00047107722
0	-0,66279769	-3384,5	0,0032051008	0,0033246793	0,0036503696
0	-0,66358447	-3386,062	0,00017861152	0,00030278199	0,00037051825
0	-0,66233873	-3388,063	0,0034252626	0,0035630192	0,0039872723
0	-0,66332817	-3390,8501	-0,00018115636	-4,072499e-06	5,41599e-05
0	-0,66403747	-3392,895	0,0036258213	0,0037986066	0,0041841031
0	-0,66441894	-3396,9185	-0,00040017854	-0,00022012042	-0,00017434562
0	-0,66457391	-3400,1416	0,0038579276	0,0040198057	0,0044495738
0	-0,66608787	-3400,6904	-0,00058176956	-0,00041062594	-0,00037205027
0	-0,66688061	-3402,646	0,0038542969	0,0040809186	0,0044443971
0	-0,66554546	-3403,6846	-0,00033368618	-0,00013400364	-0,00013637095
0	-0,66700578	-3406,5554	0,0037070136	0,003919689	0,0042823204
0	-0,6677568	-3408,52	-0,00027103175	-0,00010145246	-0,00011003867
0	-0,66779256	-3409,1467	0,0035036136	0,0036667523	0,0040995614
0	-0,66833496	-3411,3105	-3,9229781e-05	0,00018776074	0,00017870887
0	-0,66922307	-3412,8369	0,0034711829	0,0036853147	0,0040492862
0	-0,6698072	-3414,459	-9,0654648e-05	9,9527533e-05	0,00014488032
0	-0,67086816	-3417,3997	0,0033893292	0,003664369	0,0040139286
0	-0,66992044	-3418,3557	8,2072802e-06	0,00024807843	0,00025813875
0	-0,67198873	-3421,4265	0,0032288767	0,0033499044	0,0037381703
0	-0,67120194	-3424,1963	0,00025863832	0,00045270688	0,00051763345
0	-0,67164898	-3425,6809	0,0031077641	0,0032373141	0,0035876739
0	-0,67224503	-3430,1306	0,00064543594	0,00080866739	0,00088614889
0	-0,67306161	-3433,157	0,0025988284	0,0026637891	0,0030500076
0	-0,67477226	-3435,4534	0,0010690839	0,0013021786	0,0013929682
0	-0,67442656	-3438,1814	0,0025729102	0,0025102503	0,0028516231
0	-0,67478418	-3437,8071	0,0012098172	0,0014321198	0,001508299
0	-0,67462325	-3439,2439	0,0021629985	0,0022496695	0,0025550723
0	-0,67560673	-3441,5923	0,0012031479	0,0014662675	0,0015902428
0	-0,67652464	-3441,762	0,0022486062	0,0023182812	0,0026127356
0	-0,67657232	-3443,8284	0,0014176981	0,0017318181	0,0017396901
0	-0,67654848	-3446,1238	0,0018942871	0,0020720114	0,0022861387
0	-0,67737699	-3447,8074	0,0016456436	0,0019702895	0,0020814829
0	-0,677073	-3449,0693	0,0016461617	0,0017520953	0,001954796
0	-0,67913532	-3451,0791	0,0022553685	0,0023385107	0,0025560046
0	-0,67853332	-3452,9836	0,0010493303	0,0011949774	0,0012639695
0	-0,67933798	-3455,1123	0,002659739	0,0027249306	0,0030716886
0	-0,68045259	-3456,1299	0,00059364567	0,00076446595	0,00079247402
0	-0,68078637	-3458,1729	0,0031043377	0,0031819344	0,0035491178
0	-0,68064928	-3458,6787	0,00024540233	0,00041168503	0,00047461217
0	-0,68148375	-3460,7942	0,003252889	0,0032739369	0,0036963823
0	-0,68126917	-3463,7781	0,00028953393	0,00044185552	0,00055041106
0	-0,68244934	-3464,8499	0,0031939286	0,0032669064	0,0036927529
0	-0,68201423	-3466,6558	0,00017299913	0,00039348262	0,00036424259
0	-0,68334341	-3468,2703	0,0032718545	0,0033673868	0,0037035386
0	-0,68370104	-3469,2021	8,0438476e-05	0,00025950692	0,00030309049
0	-0,68374276	-3472,9919	0,0035069729	0,0036547289	0,0041433461
0	-0,68420172	-3474,3062	-0,00032433643	-0,00011219468	-8,1835315e-05
0	-0,68413019	-3476,781	0,0037136651	0,0039574443	0,0042972425
0	-0,68548322	-3480,4331	-0,00042507076	-0,00023389468	-0,00023989094
0	-0,68472624	-3481,6609	0,003852206	0,0040507605	0,0044572311
0	-0,68552494	-3485,1665	-0,00061997504	-0,00041890278	-0,00031724572
0	-0,68728924	-3486,5291	0,0038560962	0,0040583815	0,0044820709
0	-0,68779588	-3488,1956	-0,0002533439	-9,5912255e-05	-4,4745684e-05
0	-0,68810582	-3491,593	0,0036087038	0,0038546936	0,0041839047
0	-0,68757534	-3492,7959	-0,00027889531	-6,4626511e-05	-5,9131125e-05
0	-0,68953037	-3495,1265	0,0034357482	0,0036793384	0,0040542013
0	-0,69035292	-3497,4219	1,4251273e-05	0,00023407134	0,00017567218
0	-0,68961978	-3497,729	0,0033579241	0,0035663033	0,003952866
0	-0,69075823	-3499,4431	6,6374196e-06	0,0001617815	0,00019983156
0	-0,69035888	-3501,1863	0,0033751088	0,0035648402	0,0039952104
0	-0,69157481	-3504,2969	0,00011405296	0,00028443465	0,00025287532
0	-0,69243312	-3509,2222	0,0032046526	0,0033312605	0,0036990419
0	-0,69197416	-3510,5403	0,00040577244	0,00059724756	0,00069196918
0	-0,69171786	-3512,7087	0,0029729786	0,0030370788	0,0033778087
0	-0,69331527	-3515,0547	0,00083966192	0,0010204604	0,001147515
0	-0,69329739	-3516,5371	0,0025195326	0,0025838816	0,002880581
0	-0,69488287	-3519,5313	0,0011383441	0,0013868567	0,0014919611
0	-0,69385767	-3519,3074	0,0023850314	0,0023947586	0,0027155539
0	-0,69591999	-3520,627	0,0012234988	0,0015734623	0,0015732185
0	-0,6953001	-3523,3552	0,0021469782	0,0022560034	0,0024770275
0	-0,6963551	-3524,8286	0,0012732506	0,0015348226	0,0016438124
0	-0,69591403	-3527,0225	0,0020512477	0,0021768366	0,0024190613
0	-0,69671273	-3530,2964	0,0015864139	0,001825496	0,001930472
0	-0,6983757	-3531,5981	0,0018039912	0,0019369824	0,0021685441
0	-0,69798231	-3534,8186	0,001849212	0,0020549777	0,0022575015
0	-0,69903731	-3535,1064	0,0013255434	0,0015133874	0,0016866444
0	-0,69919229	-3534,7124	0,0025576712	0,0025578304	0,0029318014
0	-0,69870353	-3537,6558	0,00072509691	0,00084177504	0,00099337089
0	-0,69922209	-3539,4382	0,0028864001	0,0028974633	0,0032813787
0	-0,7004559	-3542,0198	0,00041428255	0,00064593856	0,00067197718
0	-0,70088506	-3543,0513	0,0031537134	0,0032018984	0,0036647595
0	-0,70118904	-3543,7793	0,00020644075	0,00040204788	0,00042720581
0	-0,70226192	-3546,7896	0,0032663234	0,0033015767	0,0037773368
0	-0,70250034	-3549,1882	0,00022554013	0,00049996946	0,000529479
0	-0,70326924	-3551,033	0,003237179	0,0033870894	0,0037561806
0	-0,7027626	-3553,9893	9,0203102e-05	0,0002518468	0,00025387591
0	-0,7040441	-3554,9661	0,0033168511	0,0034373193	0,0038913358
0	-0,70533752	-3558,7471	-5,1005773e-05	0,0001506065	0,00015673751
0	-0,70344806	-3560,4475	0,0036114131	0,0038535274	0,004212012
0	-0,70390105	-3561,3914	-0,00043218693	-0,00021745771	-0,00022838911
0	-0,70487857	-3565,3682	0,0038147755	0,0040389174	0,0044794623
0	-0,70670843	-3567,2407	-0,00047324022	-0,00023199449	-0,00020477659
0	-0,70735216	-3568,7637	0,0038064921	0,0040471461	0,0044145575
0	-0,70656538	-3570,9492	-0,00055944722	-0,00037769292	-0,00030168158
0	-0,70723295	-3572,6699	0,0037804337	0,0039531202	0,004356964
0	-0,70995688	-3576,4502	-0,00017581828	5,4198608e-05	6,2613981e-05
0	-0,70893764	-3577,7539	0,0035041231	0,0037332184	0,0041690762
0	-0,71007609	-3579,5288	-0,00021914981	-1,1620286e-05	1,0276854e-05
0	-0,70909858	-3582,6719	0,0034535916	0,0036754974	0,0040716212
0	-0,71047544	-3584,6768	-2,4886249e-05	0,00015766447	0,00017579674
0	-0,71072578	-3585,9539	0,0033489114	0,0034893428	0,0039667836
0	-0,71086884	-3588,8562	0,00010890712	0,00031232979	0,00030589435
0	-0,71204305	-3590,3645	0,0033127503	0,0034657635	0,0038217804
0	-0,71277022	-3593,5603	0,00020181411	0,00039572333	0,00047239766
0	-0,71229339	-3594,6187	0,0030570652	0,0031884708	0,0035374281
0	-0,71266294	-3596,3823	0,00069158955	0,00087523309	0,00089164882
0	-0,71337223	-3599,2913	0,0028368041	0,0027503471	0,0031114549
0	-0,71471334	-3601,5786	0,00089397898	0,0011412913	0,001228479
0	-0,71517825	-3603,8782	0,0024061624	0,0024501609	0,0028074959
0	-0,71378946	-3605,5073	0,0012708268	0,0014694505	0,0016227493
0	-0,715065	-3606,8828	0,0023691542	0,0023300427	0,0026941462
0	-0,71697831	-3611,4216	0,001256932	0,0015076185	0,0016005917
0	-0,71730614	-3613,1555	0,0022008796	0,0022006503	0,0025473095
0	-0,71776509	-3613,5325	0,0013877796	0,0016574835	0,0017837032
0	-0,71732998	-3615,5972	0,0018316587	0,0019990355	0,0022315122
0	-0,7186532	-3618,175	0,0017133491	0,0019127005	0,0020509346
0	-0,71952343	-3619,4597	0,0015797896	0,0017745977	0,001945477
0	-0,71877241	-3619,7466	0,002151127	0,0022525801	0,002617124
0	-0,7190764	-3620,4629	0,00104239	0,0013215714	0,0014445373
0	-0,71890354	-3624,6604	0,0027095196	0,0028154845	0,0031197164
0	-0,72036386	-3626,2273	0,00058507209	0,00073335046	0,00073896692
0	-0,72119236	-3628,3206	0,0030540521	0,0031005738	0,0034675135
0	-0,72125793	-3630,3723	0,00030149458	0,00049469003	0,00048596266
0	-0,72141886	-3631,2046	0,0031780484	0,0032794436	0,0036687269
0	-0,7222414	-3634,3701	0,00024918088	0,00047743495	0,00047870388
0	-0,72276592	-3636,5781	0,0031771129	0,003304377	0,003676112
0	-0,72299838	-3637,3015	0,00025269765	0,00043909095	0,00041516963
0	-0,72291493	-3641,0266	0,003266023	0,0034234251	0,0038420847
0	-0,724262	-3643,3188	-3,1780073e-05	0,00015684549	0,00016276666
0	-0,72501898	-3645,0667	0,0034236568	0,0036137789	0,0039735711
0	-0,72565079	-3648,3962	-0,00018306629	5,7468424e-06	5,1400275e-05
0	-0,72721839	-3650,5981	0,0037528989	0,0039087357	0,0043530567
0	-0,72681904	-3654,8657	-0,00050864444	-0,00031179021	-0,00029694522
0	-0,72522759	-3655,3945	0,0039215274	0,0041159638	0,0045386609
0	-0,72766542	-3656,521	-0,00046217785	-0,00024669454	-0,00019126019
0	-0,72779655	-3659,3518	0,0037225969	0,0039144438	0,0043192063
0	-0,72872043	-3661,532	-0,00043843174	-0,00017103215	-0,00019754603
0	-0,72855949	-3663,5623	0,0036304463	0,0038660432	0,0042960797
0	-0,72851777	-3665,2996	-6,6112843e-05	8,1467442e-05	0,00015327969
0	-0,72981119	-3665,7903	0,0034458742	0,003661589	0,0040564891
0	-0,72942972	-3669,8916	-0,00022473308	-1,3961107e-06	7,2359981e-05
0	-0,73047876	-3672,6985	0,0035240096	0,0036572835	0,0041039255
0	-0,73071718	-3673,6416	-4,9397495e-05	0,0001505512	0,00015694764
0	-0,73053837	-3677,1606	0,003346903	0,003513111	0,0039171288
0	-0,73155761	-3679,1125	0,00018229097	0,00033223652	0,00041635794
0	-0,73236227	-3682,0557	0,003300824	0,0033516134	0,0037966862
0	-0,73310733	-3683,1821	0,00034954239	0,00051935931	0,00059184211
0	-0,73270202	-3683,6536	0,0028440433	0,0029417616	0,0032824918
0	-0,7342279	-3686,4968	0,00092076173	0,0010845575	0,001164127
0	-0,73459744	-3689,3696	0,002622528	0,0026114308	0,002972916
0	-0,73469877	-3690,4666	0,0010261332	0,0012345564	0,0013322353
0	-0,7348001	-3694,0278	0,0023512603	0,0023680958	0,002677368
0	-0,73572993	-3696,4783	0,0013030979	0,0015113491	0,0015869904
0	-0,7378161	-3699,5002	0,0023586366	0,0023477937	0,0026392089
0	-0,73769689	-3699,8416	0,0012571535	0,0014914969	0,0015870407
0	-0,73728561	-3700,3928	0,0021416217	0,0021495384	0,0024380023
0	-0,73717833	-3704,019	0,0015181138	0,0017622961	0,001912415
0	-0,73791742	-3707,6423	0,0018082915	0,0019089621	0,0021477295
0	-0,73859096	-3711,2239	0,0018832483	0,0020537726	0,0022411724
0	-0,73907375	-3713,8369	0,0013279017	0,0014707004	0,0016069505
0	-0,74014664	-3714,7778	0,0025021911	0,0024895817	0,0029062249
0	-0,74033737	-3716,7507	0,00082836009	0,0010876725	0,0011410404
0	-0,73979497	-3718,0068	0,0028453732	0,0029314929	0,0032927082
0	-0,74097514	-3719,9463	0,00037627586	0,00056228891	0,0006003087
0	-0,7406652	-3722,8757	0,003145989	0,0032582255	0,003664328
0	-0,74219108	-3723,8506	0,00029253672	0,00039622799	0,00047353271
0	-0,74191689	-3725,0317	0,0031882327	0,0032736482	0,0036174988
0	-0,74232221	-3727,0918	0,00023340865	0,00040267623	0,0004248909
0	-0,74319243	-3727,8286	0,003242814	0,0033274265	0,0036943657
0	-0,74534416	-3732,542	0,00021799657	0,00040456012	0,00043001171
0	-0,74400306	-3735,1011	0,0033282365	0,0034374178	0,0038002743
0	-0,74529648	-3736,5244	-0,00016008824	-2,0427979e-06	9,0217509e-05
0	-0,74626207	-3739,9192	0,0035827181	0,0038038597	0,0041392948
0	-0,74592233	-3740,5642	-0,00033048404	-0,00013778103	-0,00010514457
0	-0,74637532	-3742,936	0,003780613	0,0039756293	0,0044026379
0	-0,74659586	-3744,8301	-0,00061024766	-0,00037317746	-0,00037378573
0	-0,74700117	-3745,6072	0,0039726673	0,0041674958	0,0045812819
0	-0,74751377	-3748,0237	-0,00044800778	-0,00032666227	-0,00014910504
0	-0,75020194	-3750,8372	0,0036434594	0,0038229781	0,0042367876
0	-0,74902177	-3751,959	-0,00032740674	-0,0001464822	-8,9577225e-05
0	-0,7496655	-3753,6238	0,0035429974	0,0037757072	0,0042584464
0	-0,74878335	-3754,605	-0,00012039949	0,00016870763	0,00013597921
0	-0,75024962	-3758,5337	0,0034071675	0,0035784889	0,0039565759
0	-0,75003505	-3761,5649	-0,00011488228	0,00014663994	0,00016422622
0	-0,75096488	-3763,6484	0,0034752046	0,0036250844	0,0040649879
0	-0,7515192	-3767,3242	-6,3551561e-05	0,00013614917	0,00016689592
0	-0,75172186	-3769,6809	0,0033315409	0,0034907311	0,003913573
0	-0,75316429	-3772,5681	0,00027698086	0,00045365887	0,00045627006
0	-0,75449944	-3775,3745	0,0030917837	0,0031992185	0,0035227619
0	-0,75332522	-3774,7749	0,00060210994	0,00076081837	0,00080304209
0	-0,75440407	-3776,2214	0,0027080858	0,0027706432	0,0030793995
0	-0,75448155	-3779,095	0,00098230341	0,0012882183	0,0013780324
0	-0,75547695	-3779,2925	0,0024844138	0,0024440913	0,002789051
0	-0,75638294	-3782,0955	0,0011741765	0,0013732382	0,0014640198
0	-0,756675	-3783,6746	0,0021962144	0,0022587609	0,0025248691
0	-0,75596571	-3785,5818	0,0012576954	0,0015722878	0,0015941176
0	-0,75679421	-3789,198	0,0022823766	0,0022942331	0,0025846632
0	-0,75711012	-3790,532	0,0013624249	0,0016261986	0,0017671478
0	-0,75775981	-3794,0747	0,0019459453	0,0020803569	0,0023353244
0	-0,75852871	-3796,2798	0,0016199357	0,0019364273	0,002100446
0	-0,75927973	-3797,3308	0,001551611	0,0017841076	0,0019871879
0	-0,75962543	-3799,8762	0,0021455002	0,0023052844	0,0025424669
0	-0,7602632	-3801,1172	0,0010166552	0,0011496966	0,0012308846
0	-0,75998306	-3803,002	0,0028096216	0,002752583	0,0031423627
0	-0,76107979	-3805,3081	0,00063241273	0,00082600134	0,00090348639
0	-0,76163411	-3805,2839	0,0030596331	0,0030875383	0,0034615647
0	-0,7617116	-3808,614	0,00028378025	0,00043312088	0,00052927615
0	-0,76134801	-3811,3154	0,003189024	0,0032377262	0,0036354421
0	-0,76235533	-3812,3567	0,00029639239	0,00041519525	0,00044429733
0	-0,76192617	-3815,4551	0,0032049813	0,0033216637	0,0036663043
0	-0,76467991	-3817,1577	0,00013937373	0,00037286838	0,00038489175
0	-0,7652998	-3819,8574	0,0032592416	0,0034070842	0,0038616741
0	-0,76426268	-3822,3647	0,00011867989	0,00026742811	0,00030059251
0	-0,76526403	-3823,7051	0,0034230677	0,0036039574	0,0039762743
0	-0,76554418	-3826,7483	-0,00029891395	-7,7181903e-05	-4,9225055e-05
0	-0,76666474	-3828,3979	0,00370513	0,003896317	0,0043737041
0	-0,76589584	-3829,7278	-0,00042676518	-0,00024088542	-0,00022753578
0	-0,76677799	-3831,5593	0,0038480004	0,0040661618	0,0044946885
0	-0,76729059	-3832,2681	-0,00056076999	-0,00035467237	-0,00029289571
0	-0,76779723	-3833,8083	0,003910983	0,0041391542	0,0045236424
0	-0,76833367	-3836,9238	-0,00034079363	-0,00019293191	-0,00015781785
0	-0,76956153	-3836,9192	0,0035514343	0,0037308019	0,0041479338
0	-0,76981187	-3839,179	-0,00032343363	-0,0001022371	-6,0220191e-05
0	-0,77064633	-3840,4343	0,0035398216	0,0037903779	0,0041561523
0	-0,77111721	-3842,7009	-4,5600318e-05	0,0001279547	0,00016151287
0	-0,77123642	-3845,9238	0,0033659879	0,0035286113	0,00393959
0	-0,77062845	-3847,4207	4,4160261e-05	0,00022063061	0,00027669303
0	-0,77283978	-3850,7305	0,0034013947	0,0035596564	0,0039528101
0	-0,77226758	-3853,4421	7,2157709e-05	0,00023362983	0,00026313617
0	-0,77207685	-3856,1812	0,0032197016	0,0033258186	0,0036822844
0	-0,77340007	-3858,8992	0,00046698711	0,00061922416	0,00068929774
0	-0,77362657	-3860,9927	0,00295411	0,0029352475	0,003315761
0	-0,77469945	-3863,4617	0,00081278861	0,00099747733	0,0010650288
0	-0,7745862	-3867,1238	0,0026013625	0,0026540642	0,0029995909
0	-0,77452064	-3867,9583	0,0011381737	0,001414957	0,0014973724
0	-0,77601075	-3871,1514	0,0024057289	0,0023760598	0,0027349845
0	-0,77614784	-3873,2537	0,0011752843	0,0014740998	0,0015488372
0	-0,7761538	-3874,7009	0,0022165405	0,0023008212	0,0025723178
0	-0,77733397	-3878,5415	0,0012629618	0,0015755058	0,0016701592
0	-0,77764988	-3879,4524	0,0020727366	0,0021888737	0,0024548541
0	-0,77844858	-3881,9001	0,0015474512	0,0018237801	0,0018964101
0	-0,77775121	-3883,9509	0,0018628786	0,0018954384	0,0021446228
0	-0,78024864	-3884,4224	0,001888299	0,0020299959	0,0022824979
0	-0,77839494	-3886,0745	0,0013025254	0,0015555888	0,0016273232
0	-0,78009963	-3888,8804	0,0024398474	0,0025642868	0,0028382551
0	-0,78036785	-3891,4553	0,00066738838	0,00087817083	0,00094590778
0	-0,78235269	-3895,7126	0,0030018254	0,0029881776	0,0033213887
0	-0,78247786	-3897,9214	0,00046199566	0,00066564826	0,00071397866
0	-0,78192353	-3900,8733	0,0031320027	0,0032251272	0,0035873356
0	-0,78321099	-3903,3379	0,00030672483	0,0004761343	0,0004785569
0	-0,78393221	-3904,5056	0,0031710134	0,0032730962	0,0036436995
0	-0,78396797	-3907,5911	0,00021981672	0,00039118255	0,00047058449
0	-0,78588724	-3909,1343	0,0032435718	0,0033136357	0,0037497901
0	-0,78554749	-3909,9878	1,6807753e-05	0,00023736007	0,000255286
0	-0,78481436	-3912,5969	0,0033968417	0,003575119	0,0040248474
0	-0,78498721	-3913,7656	-2,5987101e-05	0,00013757206	0,00016466191
0	-0,78514814	-3917,7371	0,0035533695	0,003744476	0,0041848514
0	-0,78619719	-3920,6245	-0,00042531581	-0,00018475344	-0,00017475162
0	-0,78602433	-3922,1328	0,0038664977	0,004057901	0,0044409754
0	-0,78696609	-3926,2261	-0,00050239498	-0,00029797171	-0,00025445683
0	-0,78730583	-3928,5562	0,0038161492	0,004034095	0,0044525373
0	-0,78939795	-3930,9309	-0,00049553666	-0,00028987852	-0,00026217895
0	-0,78940988	-3935,2747	0,0038447075	0,0039931843	0,0044325432
0	-0,79005361	-3935,9814	-0,00020937994	-2,0696316e-05	1,1987868e-05
0	-0,79053044	-3937,8938	0,0034901015	0,0036453903	0,0041056713
0	-0,79022646	-3941,0017	-0,00019720188	-5,5062701e-05	4,1869062e-05
0	-0,79059601	-3942,8528	0,0035289305	0,0037006172	0,0041445722
0	-0,7924974	-3947,5127	-9,0987014e-05	8,5769279e-05	0,00012777193
0	-0,79271793	-3948,7388	0,0034034406	0,0035818173	0,003933717
0	-0,79218149	-3950,252	0,00013554774	0,00031157775	0,00028994546
0	-0,79355836	-3953,4314	0,0032797563	0,0034162106	0,0038515495
0	-0,79351664	-3953,9822	0,00023714034	0,00039951847	0,00044257351
0	-0,79243183	-3956,4512	0,003052698	0,0032086836	0,0035549118
0	-0,79539418	-3958,8147	0,00070066552	0,00086323882	0,00094088831
0	-0,79422593	-3959,2634	0,0027159508	0,0027114591	0,0030767624
0	-0,79569817	-3962,0117	0,00093029102	0,0011370445	0,0012354201
0	-0,79436302	-3962,1753	0,0025037762	0,0025054724	0,0028212725
0	-0,79646707	-3964,0972	0,0012332336	0,0015074235	0,0016268784
0	-0,79681277	-3966,6194	0,0023347125	0,0023389687	0,0026659505
0	-0,79750419	-3968,1558	0,0011818461	0,0014550202	0,0015316327
0	-0,79828501	-3971,2866	0,0022044342	0,002272953	0,0025318046
0	-0,79775453	-3972,9963	0,0013563641	0,001695941	0,0018066997
0	-0,79810619	-3974,4724	0,0018815396	0,0020663859	0,0022500106
0	-0,79951286	-3979,4033	0,0017081652	0,0018932956	0,002093568
0	-0,80040693	-3981,3882	0,0016390193	0,0016634113	0,0019418682
0	-0,80072284	-3982,957	0,0022510923	0,0023356769	0,0026609616
0	-0,80109835	-3985,8284	0,00099625019	0,0012615627	0,0013071573
0	-0,80167651	-3986,96	0,0026901774	0,0027791846	0,0031612488
0	-0,80210567	-3989,7351	0,00049160095	0,00066815788	0,00070065085
0	-0,80147982	-3990,6833	0,0031073026	0,0031936551	0,0035484878
0	-0,80311298	-3991,8589	0,00042636064	0,00048288406	0,00056247227
0	-0,80424547	-3995,7632	0,0032163067	0,0032311708	0,0036953001
0	-0,80339313	-3997,1074	0,00028092923	0,00051710464	0,00053038064
0	-0,80313087	-3999,3137	0,0031890166	0,0033176995	0,0036806918
0	-0,80547333	-4001,8977	0,00021672386	0,00034575991	0,0004297655
0	-0,80453753	-4003,1377	0,0032296388	0,0033786912	0,0037756304
0	-0,80530643	-4007,3887	-2,447734e-05	0,00010208518	0,00016221748
0	-0,80534816	-4009,9373	0,0035371615	0,0036661357	0,00409524
0	-0,80631375	-4010,7437	-0,00023563174	3,5327394e-05	2,9350049e-05
0	-0,80772638	-4013,3213	0,0036894402	0,0038433974	0,0042922124
0	-0,80701709	-4013,5583	-0,000501264	-0,00025914109	-0,00021360815
0	-0,80769062	-4014,7734	0,0040044184	0,0042058388	0,0046141371
0	-0,80776215	-4017,177	-0,00058892881	-0,00039412611	-0,00030099152
0	-0,80851912	-4017,3401	0,003757908	0,0039386558	0,0043672645
0	-0,80934763	-4021,3752	-0,00041401188	-0,00016901584	-0,00014549703
0	-0,81062317	-4023,8237	0,0037045199	0,0038836312	0,004284421
0	-0,81041455	-4024,7092	-0,00016417413	6,3842454e-05	5,877926e-05
0	-0,81056356	-4027,0391	0,0034126686	0,0036292556	0,0039733071
0	-0,81181526	-4029,6282	-9,3030103e-05	0,00011321623	0,00011395197
0	-0,81242323	-4033,1621	0,0035099606	0,0036683909	0,004127779
0	-0,81364512	-4034,6394	-0,00010637887	0,00012251257	0,00014018471
0	-0,81328154	-4034,8406	0,0033834307	0,0034950732	0,0039487556
0	-0,81419349	-4037,3455	0,00017625163	0,00035109173	0,0003803079
0	-0,81394911	-4040,1521	0,0032588611	0,0033034289	0,0037033721
0	-0,81446171	-4041,8577	0,00041161926	0,00060397404	0,00063604646
0	-0,81441998	-4045,3352	0,0029259599	0,0029450385	0,0033044717
0	-0,81478357	-4046,1597	0,000861359	0,0010940909	0,0012343096
0	-0,81601739	-4049,1094	0,0024969701	0,0024943962	0,0028721103
0	-0,81564784	-4050,0898	0,0011300452	0,0012859413	0,0013394416
0	-0,81595778	-4050,7007	0,0023656948	0,0023744996	0,0026995575
0	-0,81756711	-4054,7251	0,0012821538	0,0015896959	0,0016844654
0	-0,81703067	-4057,1238	0,0022846044	0,0023239776	0,0026068508
0	-0,81736445	-4059,4922	0,001289044	0,0015138478	0,0016063404
0	-0,81789494	-4061,873	0,0020579041	0,0021867657	0,0024194454
0	-0,819242	-4062,8601	0,0016460422	0,0018641073	0,0020335971
0	-0,81885457	-4067,2964	0,0018676145	0,0019968199	0,0022766574
0	-0,82026124	-4069,5535	0,0018788873	0,002101263	0,0022970533
0	-0,82065463	-4071,4607	0,0012096532	0,001393137	0,0015759608
0	-0,82135201	-4074,533	0,0026292198	0,0026223692	0,0029548963
0	-0,82153082	-4075,3279	0,00074589613	0,001009316	0,0010553787
0	-0,82135797	-4077,7212	0,0029011867	0,0029800138	0,0033111891
0	-0,82297921	-4080,8186	0,00034899407	0,00048676186	0,00056334859
0	-0,8235991	-4080,5439	0,0031806114	0,0032576621	0,0036708063
0	-0,82314014	-4084,8074	0,00029348739	0,00042783882	0,00047805341
0	-0,82392693	-4086,8201	0,0031743508	0,0032516737	0,0036809978
0	-0,82367659	-4088,376	0,00026815993	0,00044759916	0,00050086266
0	-0,82526207	-4092,0615	0,0033045956	0,0034117405	0,0038178354
0	-0,82547665	-4093,4705	0,0001544776	0,0003371152	0,0003475009
0	-0,82669854	-4095,9653	0,0033562954	0,0034677226	0,0038882422
0	-0,82551837	-4096,3545	-0,00017026294	2,8522918e-05	4,0387386e-05
0	-0,8271873	-4096,5957	0,0036597238	0,0038137215	0,004238646
0	-0,82678199	-4099,4551	-0,00036113022	-0,00018477935	-0,00011376222
0	-0,82752705	-4101,8921	0,003727698	0,0039328672	0,0043531815
0	-0,82695484	-4103,9253	-0,0005391083	-0,00033981632	-0,00025993737
0	-0,82814693	-4106,8218	0,004072275	0,0042153024	0,0046649077
0	-0,8286953	-4108,8994	-0,00040517712	-0,00019915868	-0,00017406855
0	-0,8295238	-4113,353	0,0036702016	0,0038728295	0,0042989668
0	-0,8302927	-4114,9341	-0,00024387657	-6,77965e-05	1,6644772e-05
0	-0,83069205	-4114,6333	0,0036070382	0,003808422	0,0042519895
0	-0,83081126	-4117,3955	-9,4546267e-05	0,00011204771	0,00015688274
0	-0,8313179	-4118,8794	0,003383653	0,0035550236	0,003997888
0	-0,83126426	-4121,3198	5,3322874e-05	0,00022827095	0,00026650931
0	-0,83121657	-4123,3604	0,0034410218	0,0035342658	0,0039622434
0	-0,83301067	-4125,1118	2,4853362e-05	0,000183417	0,00021166605
0	-0,83368421	-4128,1377	0,003317462	0,003406161	0,0038511087
0	-0,83448887	-4129,126	0,00025336994	0,00045087683	0,0005422809
0	-0,83492398	-4130,1978	0,0032195218	0,0032376326	0,0036373779
0	-0,83373785	-4132,1294	0,00077726028	0,00093239156	0,0010269738
0	-0,83552599	-4133,9731	0,0026999761	0,0027907977	0,003127747
0	-0,83560944	-4137,6084	0,0010479109	0,0013106189	0,0013502592
0	-0,83592534	-4139,8472	0,0024505504	0,0023857672	0,0027746728
0	-0,83598495	-4140,5215	0,0011536821	0,001427583	0,0015090067
0	-0,8372128	-4144,4868	0,0022929728	0,0023293409	0,0026285113
0	-0,83822608	-4147,5415	0,0014104384	0,0017056778	0,0018237783
0	-0,83916187	-4149,5366	0,0023811173	0,0023431266	0,0026899837
0	-0,83879232	-4152,3442	0,001380829	0,0016720423	0,0018113489
0	-0,83912015	-4153,3335	0,001913526	0,0020149145	0,0022102213
0	-0,84041357	-4155,8374	0,0018835549	0,0019566738	0,002239001
0	-0,84050298	-4157,8726	0,0016809655	0,0018688773	0,0020580806
0	-0,84163547	-4159,21	0,002228549	0,0023158269	0,0026068762
0	-0,84064007	-4161,0566	0,00097152538	0,0010853495	0,0012803205
0	-0,84082484	-4163,3242	0,0029062214	0,002909668	0,0032422415
0	-0,84069967	-4165,7695	0,00068689551	0,00085200649	0,00092214893
0	-0,84220767	-4169,5596	0,003178197	0,0032868346	0,0036727646
0	-0,84241629	-4170,6484	0,00025699614	0,00042716187	0,00046623696
0	-0,8438766	-4173,354	0,003212329	0,0032736331	0,0036719556
0	-0,84376335	-4175,2983	0,0002919299	0,00044476968	0,00050890929
0	-0,84460974	-4175,0112	0,0031872636	0,0032730324	0,0037072243
0	-0,84375143	-4178,0229	0,00012663106	0,00038008555	0,00039859791
0	-0,84475875	-4179,6748	0,0033960016	0,0034871863	0,0039184815
0	-0,8452177	-4182,9995	0,00012624339	0,00025411689	0,0003331303
0	-0,84604621	-4185,6821	0,0034890077	0,0036235326	0,0040002386
0	-0,84608793	-4187,6597	-0,00031979929	-0,00013773097	-1,8576684e-05
0	-0,84781051	-4191,043	0,0037480104	0,0039426829	0,0043905759
0	-0,84841251	-4193,8848	-0,00044800196	-0,00026646099	-0,00021026062
0	-0,8490622	-4194,5034	0,003764661	0,0040420867	0,0043793721
0	-0,84866881	-4196,8066	-0,00054836739	-0,00030521245	-0,00023912697
0	-0,84929466	-4197,481	0,0038926136	0,0040649753	0,0044919807
0	-0,84887743	-4200,2954	-0,00035156641	-0,00015853147	-0,00010001822
0	-0,84987283	-4204,1177	0,0034727291	0,0036698449	0,0041065319
0	-0,8503139	-4205,5967	-0,00015683021	-4,3335604e-06	9,1300171e-05
0	-0,85064769	-4208,7534	0,0035574366	0,003773825	0,0041904072
0	-0,85132718	-4211,7729	-0,00011398937	0,00013587065	0,00014571298
0	-0,85076094	-4213,2236	0,0033814316	0,0035716158	0,0039716591
0	-0,85163713	-4216,1865	0,00012613731	0,00033699587	0,00030416908
0	-0,85246563	-4218,1563	0,0033040205	0,0034371377	0,0038559055
0	-0,85295439	-4220,8628	0,00013006487	0,00028904265	0,00034659781
0	-0,85432529	-4224,1436	0,0031732875	0,0033123223	0,003731885
0	-0,85372329	-4225,4204	0,00045438297	0,00069575675	0,0007786887
0	-0,85528493	-4229,5693	0,0028661492	0,002784668	0,0031725089
0	-0,85505247	-4231,7803	0,00089043053	0,0010577607	0,0011559841
0	-0,85590482	-4233,0166	0,0026516251	0,0026307558	0,0029850437
0	-0,85784793	-4237,2783	0,0011225976	0,001369189	0,0015209373
0	-0,85736513	-4237,603	0,0022870118	0,0023051472	0,0026771449
0	-0,85836053	-4239,3032	0,0012785451	0,0015255065	0,0016781038
0	-0,8587718	-4241,5049	0,0023778453	0,0023857583	0,0027749233
0	-0,85850358	-4242,4697	0,0013426926	0,0016311108	0,0016746979
0	-0,85861087	-4244,7324	0,00210664	0,0022124029	0,0025238292
0	-0,8589685	-4246,8662	0,001715828	0,0019320133	0,0020984777
0	-0,85893869	-4249,8096	0,0017291136	0,0017960103	0,0020988518
0	-0,86119175	-4253,0996	0,0020274108	0,0021029143	0,0023454893
0	-0,86082816	-4253,9058	0,0011460334	0,0014405838	0,0015044404
0	-0,86191297	-4257,0566	0,0024540939	0,0026115249	0,0029368973
0	-0,86143017	-4259,6045	0,00066216016	0,00083652878	0,00087906752
0	-0,86174011	-4260,9492	0,0030939321	0,0031616923	0,0034587204
0	-0,8623302	-4265,2285	0,00048131755	0,00063299463	0,00073536136
0	-0,86263418	-4265,7285	0,0032048011	0,0032697821	0,0036504769
0	-0,86416006	-4268,4878	0,00029321192	0,00043715263	0,0004860069
0	-0,86364746	-4271,21	0,0032248441	0,0032842148	0,0036880821
0	-0,86461902	-4272,3398	0,00026027876	0,0004195291	0,00049305236
0	-0,86516738	-4275,2495	0,0032172322	0,0032949038	0,0036989045
0	-0,86574554	-4277,7817	0,00022478169	0,00037927966	0,00043332548
0	-0,8670032	-4279,4277	0,0035795334	0,003793342	0,0041687577
0	-0,86584687	-4282,9106	-0,00013695477	8,8700617e-05	5,1348761e-05
0	-0,86758137	-4285,5332	0,0036294928	0,0038088404	0,0042114062
0	-0,86808205	-4287,9419	-0,00032260432	-4,7646172e-05	-2,3459143e-05
0	-0,86816549	-4291,2627	0,0039981268	0,0041945307	0,004635321
0	-0,8681953	-4291,5757	-0,00059844315	-0,00034755678	-0,00025858753
0	-0,86871982	-4294,2534	0,0038217474	0,0040104296	0,0043850355
0	-0,87016821	-4296,666	-0,00037100253	-0,00015522412	-0,00012648059
0	-0,87040067	-4297,9521	0,0039256494	0,0040899916	0,0045159552
0	-0,87069869	-4301,0088	-0,00013949597	6,5208587e-05	6,9838425e-05
0	-0,8710742	-4302,0396	0,0034621169	0,0036815451	0,0041215071
0	-0,871557	-4304,8569	-0,00010497155	7,4244454e-05	0,0001751649
0	-0,87239742	-4307,2446	0,0035510573	0,0036850187	0,0040656696
0	-0,87298155	-4308,4531	-9,8852615e-05	6,2390172e-05	8,7648223e-05
0	-0,87305307	-4308,8301	0,0034532687	0,0036078566	0,0040556751
0	-0,8728981	-4309,9751	5,0788658e-05	0,00028436451	0,00030454423
0	-0,87349415	-4311,5669	0,0032774052	0,0033262472	0,0037738674
0	-0,87506771	-4315,3652	0,0002916684	0,0004155052	0,00053814001
0	-0,87485313	-4315,4937	0,0030514307	0,0030764414	0,0035414849
0	-0,87519884	-4317,6802	0,00072285533	0,00094752555	0,0010231837
0	-0,87598562	-4319,9722	0,0025935913	0,0026139815	0,0029741302
0	-0,87761879	-4322,4839	0,0010355922	0,0012080062	0,001311521
0	-0,87610483	-4324,001	0,0025496229	0,0025078529	0,0028812268
0	-0,87761283	-4324,2202	0,0012020853	0,0015195849	0,0016242056
0	-0,87773204	-4326,5723	0,0022908431	0,0022539056	0,002650938
0	-0,87739229	-4329,8916	0,0012197213	0,0014501943	0,001560878
0	-0,87888837	-4331,6318	0,0021643895	0,0022487734	0,002528046
0	-0,87952018	-4335,335	0,0013991019	0,0016964239	0,0018323022
0	-0,8800149	-4337,8589	0,0019037008	0,0020377568	0,0022130518
0	-0,88067055	-4339,5342	0,0017668018	0,0019846593	0,002146109
0	-0,87970495	-4342,2339	0,0014556191	0,0016250864	0,0018363899
0	-0,88026524	-4344,3896	0,0024338637	0,002414291	0,002731086
0	-0,88217854	-4346,1104	0,00091617001	0,0011628671	0,0011689276
0	-0,88222027	-4349,4746	0,0027122137	0,0028446184	0,0032021815
0	-0,88172555	-4350,4087	0,0004713508	0,00063448155	0,00069987465
0	-0,88338256	-4353,4902	0,0031573102	0,0032334265	0,003645411
0	-0,88317394	-4354,9087	0,000222081	0,00038258004	0,00048508664
0	-0,88409781	-4356,3032	0,0032157034	0,0032864646	0,0037176872
0	-0,8841157	-4359,5288	0,00027689253	0,00044184912	0,00047282345
0	-0,88558793	-4360,8369	0,0032241759	0,0033411842	0,0037254156
0	-0,88431835	-4361,4727	0,00014092016	0,00035712175	0,00042154134
0	-0,88558793	-4365,0078	0,0032681732	0,0033257697	0,0037918154
0	-0,88576674	-4367,168	-9,8387245e-05	0,0001341154	0,00021421758
0	-0,88661909	-4370,4893	0,0035786375	0,0037204367	0,0042048017
0	-0,88655353	-4371,9048	-0,00033726887	-0,00010450312	-7,5803546e-05
0	-0,88756084	-4372,5435	0,0036971413	0,0039254427	0,004321923
0	-0,88812709	-4377,8311	-0,00044549699	-0,0002919347	-0,00017840182
0	-0,88917613	-4379,1997	0,0039319526	0,0041679428	0,0045442511
0	-0,88952184	-4381,0479	-0,00061155937	-0,00041240914	-0,0003345916
0	-0,88940859	-4383,3516	0,0037214791	0,003956791	0,0043169223
0	-0,89095831	-4384,7246	-0,00029161427	-7,1615505e-05	-0,00010608986
0	-0,8905232	-4387,7158	0,0036738163	0,0039204196	0,0043303687
0	-0,89205503	-4390,0068	-0,00021317872	1,8313294e-05	6,7032815e-05
0	-0,89083314	-4390,9224	0,0034216028	0,0036453805	0,0039672521
0	-0,89218616	-4394,9243	-1,9422441e-05	0,00011723634	0,00017669285
0	-0,89279413	-4395,9937	0,0034507313	0,0035543554	0,0039888825
0	-0,89277625	-4397,5742	-6,0446182e-05	0,00012223289	0,0001317382
0	-0,89387894	-4400,3535	0,0034058464	0,0035403888	0,0039727036
0	-0,89395642	-4403,7339	0,0002153308	0,00043080741	0,00041882071
0	-0,89507699	-4407,2461	0,0032369378	0,0033395456	0,0037448315
0	-0,89541078	-4408,6587	0,00064536917	0,00080028753	0,00082706712
0	-0,89578629	-4409,5688	0,0029353767	0,0029985565	0,0033791747
0	-0,895679	-4411,5703	0,00099352188	0,0012185228	0,0012720389
0	-0,8957386	-4413,6206	0,0026236768	0,0025510471	0,0029243724
0	-0,89693666	-4416,5034	0,0012157217	0,0014619813	0,0015536504
0	-0,89784265	-4418,8496	0,0023948031	0,0024291335	0,0027305388
0	-0,89828372	-4419,7949	0,0013607504	0,0016693574	0,0018241816
0	-0,89820027	-4423,3315	0,0023856943	0,002413098	0,0027132228
0	-0,89908242	-4425,1304	0,0012741294	0,001560074	0,0016275907
0	-0,89923143	-4427,0239	0,002039629	0,0021079604	0,0023996399
0	-0,8995533	-4430	0,0015862865	0,0017921848	0,0019553406
0	-0,900352	-4431,6313	0,0015938061	0,0018858142	0,002123602
0	-0,90141892	-4434,0557	0,0019285054	0,0021373949	0,0023512414
0	-0,90181828	-4436,2051	0,001150862	0,0013132404	0,00145169
0	-0,90312958	-4437,7964	0,0026920496	0,0027490088	0,0030753585
0	-0,90236664	-4441,498	0,00068261405	0,00091061724	0,0009218459
0	-0,90319514	-4443,3101	0,0029385437	0,003020579	0,003383948
0	-0,90278387	-4444,7915	0,00030984011	0,00050331146	0,00053954427
0	-0,90440512	-4447,7759	0,0032057613	0,0032724869	0,0037204537
0	-0,90462565	-4448,7168	0,00022594628	0,00039666687	0,00044954155
0	-0,90590715	-4452,9229	0,0031845274	0,0032885147	0,0036735267
0	-0,90455413	-4454,2539	0,00027440139	0,0003666358	0,00045486173
0	-0,90548396	-4455,7515	0,0032514462	0,0034054525	0,0038354006
0	-0,90590119	-4459,6958	0,00010859949	0,00031831034	0,0003410739
0	-0,90652704	-4462,1758	0,0033356263	0,0035129632	0,0038414604
0	-0,90718269	-4463,4351	-0,00020130654	7,0154783e-06	4,3398177e-05
0	-0,90669394	-4465,0059	0,0037442546	0,0039452091	0,0043437025
0	-0,90859532	-4466,3037	-0,00039198261	-0,0002013371	-0,00015633734
0	-0,90748072	-4469,5405	0,0037685051	0,0040524364	0,0044359234
0	-0,90960264	-4471,4556	-0,00043611741	-0,0002566757	-0,00018219987
0	-0,90885758	-4472,3276	0,0039155111	0,004107018	0,0044874996
0	-0,91095567	-4475,6655	-0,00056107063	-0,00034219498	-0,00027674105
0	-0,91140866	-4476,8311	0,0036345697	0,0038497814	0,0042464896
0	-0,91145039	-4478,6445	-0,00023459463	-7,0376846e-05	2,0064472e-05
0	-0,91108084	-4480,9834	0,0036101034	0,0038632485	0,0042342581
0	-0,91301799	-4482,8384	-0,00011944154	7,1837276e-05	0,00012965378
0	-0,91233253	-4486,7114	0,003513799	0,0037180504	0,00417809
0	-0,91255307	-4488,4019	4,1157473e-05	0,00027387025	0,00022120774
0	-0,91283917	-4489,6807	0,0034412539	0,0036028204	0,0039991117
0	-0,91401935	-4493,751	0,00027350616	0,00037844147	0,00044503249
0	-0,91397762	-4496,4902	0,0033650671	0,0035689496	0,0039723632
0	-0,91543794	-4499,7197	0,00046133864	0,00066308246	0,00070646696
0	-0,91536045	-4500,4087	0,0031048916	0,0031191809	0,0035130787
0	-0,91521144	-4499,5869	0,00086450146	0,001026507	0,0011362258
0	-0,91530681	-4502,9595	0,0028453723	0,0028666337	0,0032360703
0	-0,91667175	-4505,269	0,0011633197	0,0013525237	0,0014796513
0	-0,91593862	-4506,873	0,002545157	0,0025144229	0,0028364975
0	-0,91788173	-4510,8999	0,0012577421	0,0015848838	0,0016927822
0	-0,91748238	-4513,9473	0,0024762948	0,0024832129	0,0028593682
0	-0,91874003	-4517,314	0,0014035606	0,0016827944	0,0017894829
0	-0,91924667	-4519,3994	0,0023357691	0,0022978378	0,0026854926
0	-0,92012882	-4520,2612	0,0014753635	0,0017701638	0,0018839539
0	-0,92009306	-4523,7178	0,0018459511	0,0019710311	0,0022427063
0	-0,92114806	-4525,4878	0,0018003818	0,0019305111	0,0021517794
0	-0,92056394	-4526,5313	0,0014470158	0,0017236137	0,0018075894
0	-0,92294812	-4528,9858	0,0021971241	0,0023790544	0,002671476
0	-0,92133284	-4529,4141	0,00087560882	0,0010686921	0,0012065808
0	-0,92240572	-4533,3311	0,0029482865	0,0029773153	0,0033189196
0	-0,92247725	-4536,4233	0,00048680566	0,0006884418	0,00075615873
0	-0,92344284	-4538,7188	0,0031299284	0,003138717	0,0035900958
0	-0,92383027	-4542,2734	0,00024769921	0,00039382605	0,00045444933
0	-0,92388391	-4543,7437	0,0031841164	0,0032840949	0,0036660428
0	-0,92490315	-4546,3486	0,00027521193	0,00042084081	0,00046871748
0	-0,92580318	-4547,6763	0,003185686	0,0032817149	0,003657396
0	-0,9270072	-4547,2827	0,00015765763	0,00036258018	0,00039530016
0	-0,92690587	-4549,7505	0,003348032	0,0035182212	0,003918916
0	-0,92638135	-4550,3857	-4,9624068e-05	0,00017554121	0,00020550535
0	-0,9267807	-4550,9063	0,0035269433	0,0036718466	0,0040756888
0	-0,92700124	-4555,3472	-0,00032525888	-5,8486185e-05	-8,5103093e-05
0	-0,92819929	-4558,6655	0,0038235269	0,0040394957	0,0044339672
0	-0,92869401	-4561,7754	-0,00057255937	-0,00037246587	-0,00028134353
0	-0,92875957	-4563,2217	0,003898147	0,0040946747	0,0044851624
0	-0,9295404	-4563,459	-0,00043791893	-0,00016775535	-0,00010215736
0	-0,93026757	-4567,0859	0,0038167015	0,0039915964	0,0044624931
0	-0,93122125	-4568,8218	-0,00042247557	-0,00022395427	-0,00015852827
0	-0,93055964	-4569,0693	0,0035393755	0,0037078585	0,0041069617
0	-0,9311676	-4572,9463	-0,00016217527	6,7223154e-05	0,0001285036
0	-0,93208551	-4575,0615	0,0036878993	0,0038907926	0,0043140771
0	-0,93291402	-4579,0039	-4,74228e-05	0,00018960243	0,00028259296
0	-0,93238354	-4581,0098	0,0034106309	0,0036298076	0,004087626
0	-0,93319416	-4581,7021	0,00017873492	0,00034717872	0,00042674947
0	-0,93388557	-4585,2813	0,0033949143	0,0035511409	0,0039554667
0	-0,934726	-4587,4824	0,00029752933	0,00047747541	0,00057060766
0	-0,93528628	-4588,646	0,0032622577	0,0033984312	0,0038408744
0	-0,93550086	-4590,3838	0,00066021387	0,00084090134	0,0009514956
0	-0,93547106	-4590,686	0,0028482389	0,0029245543	0,0033038068
0	-0,93688369	-4594,1641	0,0010187108	0,0012308477	0,0013630232
0	-0,9373188	-4598,1626	0,0027813681	0,0027014618	0,0030958527
0	-0,93743205	-4599,7148	0,0011021164	0,0013857991	0,001457096
0	-0,93784332	-4603,6123	0,0024474531	0,0024302981	0,0027620881
0	-0,93839169	-4604,6196	0,0013097485	0,0016283079	0,0016792695
0	-0,93938708	-4607,2036	0,0023625076	0,0023292524	0,0027023999
0	-0,93940496	-4607,6025	0,0014255659	0,0017265191	0,0018437121
0	-0,9401679	-4608,4604	0,0021503503	0,0022365772	0,0025690009
0	-0,94017386	-4612,1968	0,0015635504	0,0018502006	0,002042274
0	-0,94050765	-4615,4009	0,0017602254	0,001862206	0,0020938872
0	-0,9416759	-4617,2529	0,0020697825	0,0021769512	0,0024209216
0	-0,94204545	-4619,6367	0,001166839	0,0013540417	0,0014724151
0	-0,94297528	-4620,1411	0,0025332035	0,0026150676	0,0029691751
0	-0,94233155	-4623,4282	0,00063018058	0,00089574023	0,00099787675
0	-0,94354153	-4625,8525	0,0030486947	0,003076673	0,0034871316
0	-0,94323754	-4628,0039	0,0003363243	0,00052259711	0,00060571241
0	-0,94555616	-4632,2549	0,0031624583	0,0032898954	0,0036778997
0	-0,94435811	-4634,187	0,00026812646	0,00037607882	0,00052468153
0	-0,94667673	-4635,0913	0,0032058943	0,0032112831	0,0037027476
0	-0,94570518	-4636,9609	0,00012750606	0,00037309859	0,00045603287
0	-0,94625354	-4638,4136	0,0032188529	0,0033207037	0,0037071728
0	-0,9460628	-4640,8281	0,00016085804	0,00024054287	0,00038240338
0	-0,94774365	-4643,5337	0,003438845	0,0036492227	0,0040067602
0	-0,94887018	-4644,1372	-0,00014396079	1,011329e-05	9,0025133e-05
0	-0,9481132	-4645,7793	0,0036387299	0,0038623533	0,00426414
0	-0,94947815	-4647,7368	-0,00040252751	-0,00016603473	-0,00013226556
[truncated: 1,537 more rows]
